# Supplementary material for: Metabolic flexibility allows bacterial habitat generalists to become dominant in a frequently disturbed ecosystem
Source: ISME J. 2021 May 3;15(10):2986–3004. doi: 10.1038/s41396-021-00988-w (PMC8443593; doi:10.1038/s41396-021-00988-w)
Supplement: Supplementary file 2 — Table S1 [file 41396_2021_988_MOESM2_ESM.xlsx]

## Sheet: Sheet2
Sample code	A	B	C	D	E	F	G	H
Date	2016-10-28	2016-12-13	2017-01-19	2017-03-28	2017-05-09	2017-06-30	2017-08-23	2017-10-19
High tide time	13:31:00	13:35:00	08:39:00	15:52:00	14:06:00	07:01:00	16:17:00	15:13:00
High time height (m)	0.82	0.87	0.93	0.81	0.86	0.94	0.92	0.84
Low tide time	07:14:00	08:00:00	15:09:00	09:58:00	07:52:00	13:28:00	09:52:00	09:15:00
Low tide height (m)	0.38	0.5	0.3	0.3	0.35	0.32	0.22	0.35
Minimum air temperature (℃)	6.3	16.5	11	11.9	10.9	7.1	8.3	21.7
Maximum air temperature (℃)	16.6	36.3	23.4	24.3	15.9	12.3	18.1	25.6
Rainfall (mm)	0	0	0	4.2	1.6	4.4	0	0
Direction of maximum wind gust	SW	NNW	S	NNW	SSW	S	SSW	SW
Speed of maximum wind gust (km/h)	31	48	26	28	20	20	41	43
Time of maximum wind gust	14:42:00	11:17:00	10:42:00	01:18:00	19:34:00	11:31:00	15:57:00	15:38:00
Data source: Commonwealth Bureau of Meteorology, Australia
