# Supplementary material for: Metabolic flexibility allows bacterial habitat generalists to become dominant in a frequently disturbed ecosystem
Source: ISME J. 2021 May 3;15(10):2986–3004. doi: 10.1038/s41396-021-00988-w (PMC8443593; doi:10.1038/s41396-021-00988-w)
Supplement: Supplementary file 3 — Table S2 [file 41396_2021_988_MOESM3_ESM.xlsx]

## Sheet: ASV table
								SB1006	SB3970	SB1007	SB3971	SB3972	SB3973	SB3974	SA9120	SB3975	SB3976	SB3977	SB3978	SB3979	SB3980	SB3981	SB3982	SB3983	SB3984	SB3985	SB3986	SB3987	SB3988	SB3989	SB3990	SB3991	SB3992	SB3993	SB3994	SB3995	SB3996	SB3997	SB3998	SB3999	SB4000	SB4001	SB6747	SB6748	SB6749	SB6750	SB6751	SB6752	SB6753
	Kingdom	Phylum	Class	Order	Family	Genus	Species	AS-0	AS-15	AS-30	AI-0	AI-15	AI-30	BS-0	BS-15	BS-30	BI-0	BI-15	BI-30	CS-0	CS-15	CS-30	CI-0	CI-15	CI-30	DS-0	DS-15	DS-30	DI-0	DI-30	ES-0	ES-15	ES-30	EI-0	EI-15	EI-30	FS-0	FS-15	FS-30	FI-0	FI-15	FI-30	GS-0	GS-15	GS-30	GI-0	GI-15	GI-30	HS-0
0001d88b544e81c7ab28be75c236dd24	Bacteria	Proteobacteria	Alphaproteobacteria					4	0	0	0	0	0	0	0	2	3	0	0	0	0	0	4	3	0	0	0	0	0	0	0	0	0	0	0	0	0	0	0	0	0	0	0	0	0	0	0	0	0
00039ab421ce45fe06c80142a4c91cda	Bacteria	Planctomycetota	UBA1135	UBA2386	UBA2386	UBA2386	UBA2386_sp002343845	0	0	0	0	0	0	0	0	0	0	3	0	0	0	0	0	0	0	0	0	0	3	0	0	0	3	0	0	0	0	0	0	2	0	0	0	0	0	0	0	0	0
0005e29dbcdd1bb62d473b0bff108510	Bacteria							1	0	0	0	2	0	0	0	3	0	0	0	0	0	0	1	0	0	0	0	4	3	0	0	0	0	0	3	0	0	0	0	0	0	0	0	0	0	0	0	0	0
000b717c54bd68f7673240ab29a538a0	Bacteria	Verrucomicrobiota	Verrucomicrobiae	Pedosphaerales	AAA164-E04	AAA164-E04	AAA164-E04_sp000383715	0	0	0	0	0	0	0	0	0	8	19	2	0	0	0	0	0	0	0	0	0	0	0	0	3	4	0	3	0	0	2	0	2	2	0	0	0	0	0	0	0	0
000d8d918d273b1fd0f7d5b843ea11d2	Bacteria	Planctomycetota	UBA1135	UBA2386	UBA2386	UBA2386	UBA2386_sp002343845	0	0	0	0	0	0	0	0	0	0	1	0	2	0	0	4	0	0	0	0	1	3	0	0	0	0	0	0	4	0	0	0	4	0	0	0	0	0	0	0	0	0
00100d996c192b6ab67287589df5b199	Bacteria							0	0	0	0	0	0	0	0	0	0	0	0	0	0	0	0	0	0	0	0	2	0	0	0	0	8	0	0	3	0	3	1	0	0	0	0	0	0	0	0	0	0
001034295c0ed211d71f6742b75a4bca	Bacteria							0	0	0	0	2	0	0	0	0	0	0	0	0	0	0	0	0	0	0	0	0	0	0	0	0	3	0	2	3	0	3	0	0	0	0	0	0	2	0	0	0	0
0018b975b3cb8dc9245516e6f54ce7d3	Bacteria	Bipolaricaulota	Bipolaricaulia	UBA7950	UBA7950	UBA9294	UBA9294_sp003545155	0	0	0	0	0	0	0	0	0	0	0	0	0	0	0	0	0	10	0	0	0	0	0	0	0	0	0	0	0	0	0	2	0	0	0	0	0	2	0	0	0	0
001d071ffdfe95041cd58ea18a4fbae2	Bacteria	Proteobacteria	Gammaproteobacteria					0	0	0	2	0	0	4	0	0	0	4	0	0	0	0	0	4	0	0	0	0	0	0	0	0	0	0	0	1	0	0	0	0	2	0	0	0	0	0	0	0	0
0023228d55788c348a969ccb3b4b213b	Bacteria	Proteobacteria	Gammaproteobacteria	UBA4486	UBA4486	SZUA-592	SZUA-592_sp003250975	5	0	0	0	0	0	0	0	0	0	5	0	0	0	0	7	0	0	0	0	2	0	0	0	0	0	2	0	5	2	0	0	0	5	0	0	0	3	0	0	0	0
002a57996bb5b52cce6e4ad57c18ed8a	Bacteria	Verrucomicrobiota	Kiritimatiellae	Kiritimatiellales	Kiritimatiellaceae	Kiritimatiella	Kiritimatiella_glycovorans	0	0	0	0	2	0	0	0	0	0	5	0	0	0	2	0	0	0	2	0	4	0	0	0	0	0	0	0	0	3	2	0	3	7	0	0	0	0	0	0	0	0
002b048db04de169deaa81b350e0dc22	Bacteria	Desulfobacterota	Desulfobacteria	Desulfobacterales	Desulfatibacillaceae	Desulfatibacillum		0	0	2	0	0	0	0	0	0	0	3	0	0	0	0	0	0	13	0	0	0	0	0	0	0	0	0	0	0	0	0	0	0	5	0	0	0	0	0	0	0	0
0031c1efdb73c3b0d68fcf002d16f75e	Bacteria	Firmicutes_B						2	0	0	0	5	0	0	0	0	0	0	0	0	0	0	0	3	2	0	0	0	0	0	0	0	0	0	3	0	0	6	0	0	5	0	0	0	0	0	0	0	0
003538aef9cc4b0aae9bdeccec2f2dea	Bacteria	Chloroflexota	Anaerolineae	Anaerolineales	envOPS12	UBA5796	UBA5796_sp002418215	0	0	0	0	0	0	0	0	0	0	0	2	0	0	0	0	0	7	0	0	3	0	0	0	0	12	0	2	3	0	2	8	0	0	0	0	2	5	0	0	0	0
003ba7b572cdc2a470f247ccfd041247	Bacteria	Planctomycetota	Planctomycetes	Pirellulales	Pirellulaceae	GCA-2723275	GCA-2723275_sp002723275	0	0	0	0	0	0	2	0	0	0	0	0	2	2	0	0	6	3	8	0	7	8	2	0	0	0	0	4	11	0	0	0	5	0	0	0	0	0	0	0	0	0
0049763e57f82cc6906c5702e030d509	Bacteria	Bacteroidota	Bacteroidia	Cytophagales				0	0	0	0	0	0	0	0	0	0	0	0	0	0	0	11	0	0	0	0	4	3	0	0	0	7	0	0	0	0	0	0	9	12	0	0	0	2	0	0	0	0
004adf1d3c9c20cb601a8352be189d90	Bacteria	Chloroflexota	Anaerolineae	UBA3071	CG2-30-64-16	CG2-30-64-16	CG2-30-64-16_sp002842085	2	0	0	0	0	0	0	0	1	0	0	0	0	0	0	0	0	1	0	0	0	0	0	0	0	6	0	1	2	0	0	0	0	0	0	0	0	1	0	0	0	0
004d217d9b13b1878d2a384c199f0ae1	Bacteria							0	0	0	0	0	0	2	0	0	0	6	0	0	0	0	5	0	0	0	0	4	2	0	0	0	0	2	3	2	0	0	0	2	0	0	0	0	0	0	0	0	0
005283064f176aa697122e01e16f0431	Bacteria	Verrucomicrobiota	Verrucomicrobiae	Pedosphaerales	AAA164-E04	AAA164-E04	AAA164-E04_sp000383715	0	0	0	0	0	0	0	0	0	4	0	0	0	0	0	0	2	0	0	0	0	0	0	0	0	0	0	0	0	0	3	0	1	1	0	0	0	0	0	0	0	0
0055b3a64c5da2d0009fcfbc011ee792	Bacteria	Proteobacteria	Gammaproteobacteria					0	0	0	2	0	0	4	0	0	3	0	0	0	0	0	0	0	0	0	0	4	0	0	0	0	0	0	0	0	0	0	0	0	0	0	0	0	0	0	0	0	0
0055f0fe2ec0059412b761d6ebcb4949	Bacteria	Acidobacteriota	Thermoanaerobaculia					0	0	0	0	0	1	3	2	0	2	11	0	0	0	0	0	0	0	0	0	0	0	0	0	0	14	0	0	0	2	14	1	2	0	0	0	0	1	0	0	0	0
0056216d8346041e039ffa96e034daf7	Bacteria	Acidobacteriota	Mor1	Gp22-AA2	AA152	AA152	AA152_sp003222305	3	0	0	0	0	0	0	0	0	7	0	0	0	0	0	0	2	0	0	0	0	0	0	1	2	0	0	0	1	0	3	0	0	5	0	0	0	1	0	0	0	2
005656c3d9ee4b3b5e1f029dc0a27f02	Bacteria	Gemmatimonadota	Gemmatimonadetes	Gemmatimonadales	GWC2-71-9	HRBIN33	HRBIN33_sp002923375	3	0	0	0	0	0	2	0	0	0	0	0	0	0	0	0	3	0	0	0	11	0	3	0	0	4	0	2	0	2	0	0	3	0	0	0	0	0	0	0	0	0
0056edc5663da0f6973f5323ff61ba7f	Bacteria							0	0	0	0	0	0	0	0	0	0	0	0	0	0	0	0	0	10	0	0	0	0	0	0	0	2	0	0	0	0	0	0	2	0	0	0	0	0	0	0	0	0
005c7903aec16647a1534a6094883057	Bacteria	Verrucomicrobiota	Kiritimatiellae	Kiritimatiellales	UBA1859	SZUA-127	SZUA-127_sp003230915	3	0	0	0	11	0	0	0	0	0	0	0	0	0	0	0	0	0	0	0	1	0	0	0	0	1	0	0	0	0	2	0	0	0	0	30	0	2	0	0	0	5
006e943d25b3780e9765d5ca6139da3e	Bacteria	Verrucomicrobiota	Lentisphaeria	Victivallales				0	0	0	0	0	0	0	0	8	0	0	0	0	0	0	0	2	2	0	0	0	0	0	0	0	8	0	0	0	4	4	0	0	0	0	0	0	0	0	0	0	0
00719c5a5fec104333b665cfc76bae04	Bacteria	Planctomycetota	UBA1135	UBA2386	UBA2386	UBA2386	UBA2386_sp002343845	0	0	0	0	0	0	0	0	0	0	0	0	0	0	0	0	3	9	0	0	0	0	0	0	0	0	0	0	0	0	0	0	0	0	0	0	0	0	0	0	0	0
0077aa7b00ffc78bed47537243a109fc	Bacteria							0	0	0	0	0	0	0	0	0	0	0	0	2	0	0	0	0	0	0	0	0	0	2	0	0	0	0	0	4	0	0	5	2	0	0	0	0	0	0	0	0	0
007a5a218a9ec76f157e66904e66bfdb	Bacteria							0	0	0	0	0	0	0	0	0	4	0	0	0	0	0	4	6	0	0	0	0	0	0	0	0	0	0	5	2	0	0	0	0	0	0	0	0	0	0	0	0	0
00806b47c1f47ae0e128442bad339b68	Bacteria	Planctomycetota	Planctomycetes	Pirellulales	Pirellulaceae	UBA6163	UBA6163_sp002422955	1	0	0	3	0	0	4	0	1	2	0	0	0	0	0	2	0	0	0	0	7	0	0	0	0	0	0	1	0	0	0	0	2	1	0	0	0	0	0	0	0	0
00946c775cc4dea77411f328f222baa6	Bacteria	Acidobacteriota	Thermoanaerobaculia	UBA5704	UBA5704	SZUA-115	SZUA-115_sp003231035	0	0	0	0	0	0	0	0	2	0	4	0	0	0	0	0	0	0	0	0	0	0	0	0	0	0	0	2	0	0	0	0	0	2	0	0	0	0	0	0	0	0
009e352e96f8f7e94f3806bdbc1ee359	Bacteria	Planctomycetota	Phycisphaerae					5	0	0	2	4	0	0	0	0	0	6	0	6	5	0	0	0	0	6	0	11	0	2	0	0	0	2	18	4	9	0	0	4	0	2	0	0	3	0	0	0	0
00a1fb74f0c89996cd052d19a7f6970a	Bacteria	Omnitrophota	Omnitrophia	Omnitrophales	UBA2337	XYB12-FULL-50-7	XYB12-FULL-50-7_sp001804345	0	0	0	0	0	0	0	0	0	0	7	0	0	0	0	0	0	0	0	0	4	0	0	0	0	0	0	0	0	3	1	0	0	0	0	0	0	0	0	0	0	0
00a640c223b95ab67937f47e1be0dbe5	Bacteria	Chloroflexota						0	0	0	0	0	0	0	0	0	0	2	0	0	0	0	5	0	0	0	0	0	0	0	0	0	2	0	4	7	0	0	0	0	0	0	0	0	2	0	0	0	0
00ad36348870d53d066934eeee681c15	Bacteria	Proteobacteria	Alphaproteobacteria	Rhodobacterales	Rhodobacteraceae			0	0	0	0	0	0	1	0	0	0	8	0	4	0	0	0	0	0	0	0	0	1	0	0	0	0	0	2	0	0	0	0	2	0	0	2	0	0	0	0	0	0
00ae0453f76ac6b90ad2b8bf099f9de2	Bacteria	Planctomycetota	Planctomycetes	Pirellulales	Pirellulaceae	Pirellula	Pirellula_staleyi	0	0	0	0	0	0	0	0	0	0	0	0	0	0	0	3	0	0	0	0	0	0	0	0	0	8	0	1	0	0	4	0	0	0	0	0	0	1	0	0	0	0
00b2ccda79f68ddc2c9aeef730ad2931	Bacteria	Verrucomicrobiota	Verrucomicrobiae	Verrucomicrobiales	Akkermansiaceae	Akkermansia	Akkermansia_muciniphila_C	0	0	0	0	0	0	4	0	0	0	0	2	0	0	0	0	0	0	0	0	0	0	0	0	0	0	0	0	0	0	0	0	2	0	0	0	0	0	0	0	5	0
00b86f009fab03e12bd9f65629345091	Bacteria							2	0	0	2	0	0	4	0	0	0	3	0	0	3	0	0	4	0	0	0	0	0	0	2	0	0	0	3	0	4	7	0	2	0	0	0	0	0	0	0	0	0
00c6d0683f66ab18f81a278910d58ac9	Bacteria	Planctomycetota	Planctomycetes	Pirellulales	Pirellulaceae	GCA-2701545	GCA-2701545_sp002701545	0	0	0	4	5	0	2	0	0	0	6	0	2	2	0	4	0	0	0	0	11	0	0	0	2	5	0	8	0	8	0	0	0	4	0	0	0	0	0	0	0	0
00cbbaf8f242962d852bca4def08e625	Bacteria	Nitrospirota	Nitrospiria	Nitrospirales	UBA8639	Bin75	Bin75_sp002238765	1	0	0	0	0	0	0	0	4	0	0	0	0	0	0	0	2	10	4	0	0	4	0	0	0	0	0	0	3	0	0	0	3	0	0	0	0	0	0	0	0	0
00cdb74b23e290fa17d9a93d2db2660c	Archaea	Nanoarchaeota	Nanoarchaeia	Woesearchaeales				2	0	0	0	0	0	0	0	0	0	0	0	0	0	0	0	0	0	0	0	4	0	0	0	0	47	0	4	0	1	3	12	0	0	0	0	0	5	0	0	0	0
00d08c96b33184b681d3dad431df18f3	Bacteria	Proteobacteria	Alphaproteobacteria	Rhodobacterales	Rhodobacteraceae			0	0	0	1	0	0	0	0	0	3	0	0	0	0	0	0	0	0	0	0	1	4	0	0	0	0	0	0	0	0	0	0	0	0	0	0	0	0	0	0	0	0
00d85f64b3afed3b4dc757ea62547f72	Bacteria	Bacteroidota	Bacteroidia	Flavobacteriales	Flavobacteriaceae	Eudoraea	Eudoraea_adriatica	11	0	0	9	2	0	20	0	1	0	6	0	2	5	0	0	14	0	7	0	17	2	0	0	0	7	0	25	1	0	10	4	0	0	0	2	0	3	0	0	0	7
00d86ef945cc129a4945576ec394ce0c	Bacteria	Proteobacteria	Gammaproteobacteria	GCA-001735895	GCA-001735895	GCA-001735895	GCA-001735895_sp001735895	0	0	0	0	0	0	0	0	0	0	0	0	0	0	0	0	0	0	0	0	0	0	0	0	0	0	0	0	17	0	0	0	0	0	0	0	0	0	0	0	0	0
00daf263c02c815695fce292252138e4	Bacteria	Bacteroidota	Bacteroidia	Chitinophagales	Saprospiraceae			2	0	0	0	0	0	0	0	0	0	0	0	0	0	0	0	0	0	0	0	9	2	0	0	0	0	0	0	0	0	0	0	0	0	0	0	0	3	0	0	0	2
00db31f06a9e7d32beea0390d24707cf	Bacteria	Proteobacteria	Gammaproteobacteria					0	0	0	3	5	0	2	0	0	2	5	0	0	2	0	0	0	0	0	0	0	3	0	0	0	0	0	5	0	0	0	0	0	3	0	0	0	0	0	0	0	2
00e16e9670da927ea276a06cee613a87	Bacteria	Planctomycetota	Planctomycetes	Pirellulales	Pirellulaceae	GCA-2723275	GCA-2723275_sp002723275	0	0	0	0	0	0	0	0	0	0	3	0	0	0	0	5	0	0	2	0	1	3	0	0	0	0	0	1	6	0	0	0	0	0	0	0	0	0	0	0	0	0
00e205540094fd3b00d20182e918e4a9	Bacteria	Proteobacteria	Alphaproteobacteria	Rhodobacterales	Rhodobacteraceae			0	0	0	0	0	0	2	0	0	4	8	0	0	0	0	0	0	0	0	0	0	0	0	0	0	2	0	3	0	2	0	0	0	0	0	0	0	0	0	0	0	0
00e42873fa95bffd5bfcfc39531d9b99	Bacteria	Gemmatimonadota	Gemmatimonadetes	SG8-23	UBA6960	Bin94	Bin94_sp002238865	0	0	0	0	0	0	0	0	0	1	15	0	3	0	0	5	3	0	0	0	2	0	0	0	0	3	0	0	0	2	0	0	1	3	0	0	0	0	0	0	0	0
00e5764ef31e3002647371333200f414	Bacteria	Proteobacteria	Gammaproteobacteria	SAR86	D2472			0	0	0	0	0	0	0	0	0	0	14	0	7	0	0	0	0	0	0	0	0	0	0	0	0	7	0	0	0	0	0	0	0	0	0	0	0	0	0	0	0	0
00e6c082a7b1034f892a892f6bea33ca	Bacteria	Proteobacteria	Alphaproteobacteria	Rhodospirillales_A	2-02-FULL-58-16	2-02-FULL-58-16	2-02-FULL-58-16_sp001830425	0	0	0	0	0	0	3	0	3	0	12	0	0	0	0	7	0	0	0	0	3	3	0	0	0	7	0	0	0	0	0	3	6	0	0	0	0	0	0	0	0	0
00e89265dfe82668330aa87fe25492b4	Bacteria	Planctomycetota	Planctomycetes	Pirellulales	Pirellulaceae			0	0	0	0	0	0	0	0	0	0	0	0	0	0	0	0	0	6	0	0	0	0	0	0	0	3	0	0	0	2	0	4	0	0	0	0	0	0	0	0	0	0
00eac8816edc5fc4f3a8f64970fb23a7	Bacteria							0	0	0	0	0	0	0	0	0	0	0	0	0	0	0	0	0	2	0	0	0	0	0	0	0	0	0	0	0	0	0	0	0	0	0	0	0	0	2	19	8	0
00ef165f8f3c8001667d5c045e1a6efd	Bacteria	Bdellovibrionota	Bdellovibrionia	Bdellovibrionales	Bdellovibrionaceae	Bdellovibrio		0	0	0	1	0	0	0	0	0	0	0	0	0	0	0	1	4	0	1	0	0	0	0	2	0	0	0	3	0	0	0	0	1	0	0	2	0	0	0	0	0	0
00f2442e3980494d66418ee1bf676225	Bacteria	Planctomycetota	Planctomycetes	Pirellulales	Pirellulaceae	GCA-2723275	GCA-2723275_sp002723275	0	0	0	0	0	0	7	0	0	0	0	0	0	0	0	0	0	0	6	0	11	14	2	0	0	0	0	2	4	0	0	2	2	0	0	0	0	0	0	0	0	0
00f63737baab20563651de579c0c918c	Unassigned							0	0	0	0	0	0	0	0	0	0	0	0	0	0	0	0	3	0	0	0	0	0	0	0	0	5	0	0	0	2	3	2	0	0	0	0	0	0	0	0	0	0
00fd1d086b258c4e4c5375962a7f9b1e	Bacteria	Proteobacteria	Gammaproteobacteria					0	0	0	8	3	0	0	0	0	0	0	5	0	1	0	2	0	0	6	0	0	0	0	0	0	0	0	12	0	0	3	3	3	3	0	0	0	0	0	0	0	1
00feb45569aba7ebcc19a41ace00701b	Bacteria	Proteobacteria	Alphaproteobacteria					0	0	0	0	0	0	1	0	0	0	4	0	2	1	0	0	0	0	0	0	4	0	0	0	0	0	0	1	6	0	0	0	0	3	0	0	0	0	0	0	0	0
0102f6f00e0d3d2fff918aeb7e938bf1	Bacteria							0	0	0	2	0	0	0	0	0	0	0	0	0	0	0	0	4	0	0	0	0	0	0	0	0	0	0	0	0	0	0	0	0	0	0	0	0	0	0	0	0	0
01096f3e560a5cc2134260a4e253e068	Bacteria	Proteobacteria	Gammaproteobacteria	Pseudomonadales	Pseudohongiellaceae	Pseudohongiella	Pseudohongiella_acticola	14	0	0	31	15	11	22	3	14	19	60	0	14	12	6	32	47	0	20	0	49	16	0	14	0	39	0	49	30	22	23	9	16	0	0	9	2	10	0	0	0	12
011aad3300681f57032e37f59d966ec8	Archaea	Nanoarchaeota	Nanoarchaeia					0	0	0	0	0	0	0	0	0	0	0	0	0	0	0	0	0	0	0	0	0	0	0	0	0	12	0	0	0	0	0	0	0	0	0	0	0	0	0	0	0	0
011beb31a6e7c9c91fe50908ede0066e	Bacteria	Proteobacteria	Gammaproteobacteria	Pseudomonadales	Halieaceae	Haliea	Haliea_salexigens	0	0	0	0	0	0	0	2	0	1	0	0	0	1	0	0	0	0	0	0	0	0	0	0	0	0	2	13	2	1	0	0	0	0	0	0	0	3	0	0	0	3
011c9eb1d7387e57cdf44965ad5317bf	Bacteria	Bacteroidota	Bacteroidia	Flavobacteriales	UA16	ASP10-05a	ASP10-05a_sp000981645	0	0	0	0	2	0	0	0	2	5	14	0	0	0	0	0	0	0	0	0	0	0	0	0	0	0	0	0	0	0	0	0	0	0	0	0	0	0	0	0	0	0
011cf9dfa444e394af2e69a3cf9e9bf8	Bacteria	Actinobacteriota	Acidimicrobiia					2	0	0	3	3	0	2	0	0	0	0	0	0	2	0	0	2	0	0	0	0	2	0	0	0	0	0	15	2	2	0	0	0	0	0	0	0	0	0	0	0	0
01237c77998ebc739cc830625ac39e65	Bacteria	Bacteroidota	Bacteroidia	Flavobacteriales	Flavobacteriaceae			0	0	0	0	0	0	0	0	0	11	8	0	0	0	0	0	2	0	0	0	2	5	0	0	0	0	0	0	0	0	3	0	0	0	0	0	0	0	0	0	0	0
0124cf3f81e48a99affb0389afd0e2e4	Bacteria	Proteobacteria	Gammaproteobacteria	Pseudomonadales	Halieaceae	IMCC3088	IMCC3088_sp000204315	0	0	0	0	9	0	0	0	2	3	0	0	0	3	0	0	0	0	0	0	0	2	0	0	0	2	0	0	2	0	0	0	0	0	0	0	0	0	0	0	0	0
012abb050f9dd5f900af1d4447fb4a30	Bacteria							0	0	0	0	0	0	3	0	0	2	7	0	0	0	0	7	0	0	2	0	0	0	0	0	0	0	0	0	0	0	0	0	0	0	0	0	0	0	0	0	0	0
01315a397e4d64786c43db9e20be81ef	Bacteria	Bacteroidota	Bacteroidia	Chitinophagales	Saprospiraceae	Lewinella_A	Lewinella_A_marina	0	0	0	0	0	2	0	0	2	12	4	0	3	2	0	11	12	0	0	0	0	0	0	6	0	5	2	23	6	6	0	0	9	1	0	4	0	0	0	0	0	3
0135bb984fcbf3d6a55250938f36d400	Bacteria							0	0	0	0	0	0	3	0	0	0	0	0	0	0	0	1	0	0	0	0	4	3	0	0	0	0	0	0	0	0	0	0	0	0	0	0	0	0	0	0	0	0
0136abd850eb13f6af50559c6ff7d1bf	Bacteria	Planctomycetota	Planctomycetes	Pirellulales	Pirellulaceae	GCA-2733575	GCA-2733575_sp002733575	0	0	0	1	3	0	0	0	0	0	0	0	0	0	0	0	0	0	5	0	1	0	0	0	0	0	0	0	0	0	0	0	0	2	0	0	0	0	0	0	0	0
013cc2c7c9090bfdf2fe548bdca6663e	Bacteria	Desulfuromonadota	Desulfuromonadia	Desulfuromonadales	Geopsychrobacteraceae	Malonomonas	Malonomonas_rubra	5	0	0	0	0	0	0	0	0	2	0	0	0	2	0	0	0	0	0	0	0	0	0	0	0	34	0	15	1	4	8	0	0	0	0	0	2	8	0	0	0	3
01451769bde987c5a641497ae74106ff	Bacteria	Proteobacteria	Gammaproteobacteria					8	0	0	7	7	0	0	0	0	1	0	0	3	14	0	6	0	0	1	0	4	0	0	0	0	0	0	8	1	3	4	0	6	2	0	0	0	0	0	0	0	2
0147d5669c741943782fc8db5d5f66e5	Archaea	Nanoarchaeota	Nanoarchaeia					0	0	0	0	0	0	0	0	0	0	0	0	0	0	0	0	0	0	0	0	0	0	0	0	0	38	0	0	0	0	2	16	0	0	0	0	0	1	0	0	0	0
014af9a9df2eefbdad0c453ab66f2597	Bacteria	Proteobacteria	Gammaproteobacteria	Pseudomonadales	Pseudomonadaceae	Pseudomonas_E		0	0	0	0	3	0	0	0	2	5	0	0	0	0	0	0	0	0	0	0	3	0	0	0	0	0	0	8	0	0	0	0	0	5	0	0	0	0	0	0	0	0
0156747794f4c13460a41034af9fc0f1	Bacteria	Bacteroidota	Bacteroidia	Flavobacteriales	Flavobacteriaceae	Lutibacter	Lutibacter_sp002842505	2	0	0	0	0	0	4	0	0	0	5	0	0	0	0	0	0	0	0	0	0	0	0	0	0	0	0	6	0	0	0	0	0	0	0	0	0	0	0	0	0	0
015fe3f7c95e0ec217e98dbe30677ab3	Bacteria	Proteobacteria	Gammaproteobacteria					15	0	0	10	0	0	10	0	19	0	30	0	8	0	0	12	0	0	0	0	17	5	0	0	3	0	3	0	0	0	0	12	14	0	0	0	0	0	0	0	0	0
016003cc6497c77970cfa717b04632b1	Bacteria	Bacteroidota	Bacteroidia	Flavobacteriales				4	0	0	0	0	0	0	0	0	7	0	0	2	0	0	0	0	0	0	0	0	0	0	0	0	3	0	3	0	0	0	0	0	0	0	0	0	0	0	0	0	0
0160e27b2758067792c842773c9c8604	Bacteria	Planctomycetota	UBA1135	UBA2386	GCA-002748355	GCA-2748355	GCA-2748355_sp002748355	0	0	0	2	0	0	0	0	0	0	0	0	0	0	0	6	0	0	0	0	0	0	0	0	0	0	0	2	0	2	0	0	0	0	0	0	0	0	0	0	0	0
016ebc7d992a0560e563a5db10ed1787	Bacteria	Chloroflexota	Anaerolineae	Anaerolineales				0	0	0	0	0	0	0	0	0	0	1	0	0	0	0	0	0	0	2	0	0	0	0	0	0	0	0	0	0	0	0	7	0	0	0	0	0	3	0	0	0	0
017515107f3ea746566368c9f5cbd70c	Bacteria	Chloroflexota_A	Ellin6529	CSP1-4	CSP1-4	GWC2-73-18	GWC2-73-18_sp001794945	0	0	0	4	1	0	0	0	0	0	0	2	2	0	0	2	0	0	0	0	9	0	0	0	0	0	0	2	0	0	1	0	0	0	0	0	0	0	0	0	0	0
01762d5aa5b23a0ed7368e540a898b95	Bacteria	Chloroflexota	Anaerolineae					0	0	0	2	0	0	7	0	0	0	7	0	3	0	0	15	4	0	4	0	10	8	0	0	0	8	0	5	0	0	0	0	1	0	0	0	0	0	0	0	0	0
017d292a5d929efb4919e79be7489fa2	Bacteria	Verrucomicrobiota_A	Chlamydiia	Parachlamydiales				0	0	0	2	2	0	0	0	0	0	0	0	0	0	0	0	0	0	0	0	5	0	0	0	0	0	0	0	0	0	0	0	2	0	0	0	0	0	0	0	0	0
0183b439fc5edde50592c31c01b57781	Bacteria	Planctomycetota	UBA1135	UBA1135	GCA-002686595	GCA-2683825	GCA-2683825_sp002683825	0	0	0	0	0	0	0	0	0	1	3	0	0	0	0	0	2	0	2	0	0	0	0	0	0	3	0	0	0	0	0	2	0	0	0	0	0	0	0	0	0	0
018a98af3ead617c139b870e3c97895c	Bacteria							0	0	0	0	2	0	2	0	0	0	2	0	0	0	0	2	0	0	0	0	0	0	0	0	0	0	0	0	2	0	0	0	0	0	0	0	0	0	0	0	0	0
018c337e612d1002bb35d55de2bfe3d4	Bacteria							0	0	0	0	0	0	0	0	1	0	0	0	0	0	0	0	0	0	0	0	0	0	0	0	0	9	0	0	0	0	0	1	0	0	0	0	0	0	0	0	0	0
019255dafc9fa01c2760262de5154f31	Bacteria	Planctomycetota	UBA1135	UBA2386	UBA2386	UBA2386	UBA2386_sp002343845	0	0	0	0	0	0	0	0	0	0	2	0	0	0	0	9	6	0	0	0	2	7	0	0	0	0	0	0	4	0	0	0	0	4	0	0	0	0	0	0	0	0
0198d93356181fe5a696f52fa82e038d	Archaea	Nanoarchaeota	Nanoarchaeia	Pacearchaeales	UBA73	CG1-02-35-32	CG1-02-35-32_sp002792635	0	0	0	0	0	0	0	2	4	0	0	0	2	0	0	1	0	0	0	0	0	0	0	0	0	0	0	2	0	0	7	2	2	0	0	0	0	1	0	0	0	0
019e67dbf78ee6da000415f273d21ce9	Bacteria	Bacteroidota	Bacteroidia	Flavobacteriales	Flavobacteriaceae			256	16	12	565	455	15	573	34	217	60	257	18	72	78	17	136	260	99	78	8	223	29	0	61	32	255	47	714	89	375	304	63	101	89	0	135	3	52	2	6	7	249
019e89c1625348bf91c5f1f39345a6a3	Archaea	Nanoarchaeota	Nanoarchaeia	Woesearchaeales	GCA-2686295	GCA-2686295	GCA-2686295_sp002686295	0	0	0	2	0	0	0	0	0	0	0	3	0	0	0	0	0	0	0	0	0	0	0	0	0	6	0	0	5	0	0	0	0	0	0	0	0	6	0	0	0	0
01a33d5c059d7e9ad497a22c3a960315	Bacteria	Acidobacteriota	Thermoanaerobaculia					0	0	0	0	0	0	0	0	0	0	3	0	0	0	0	1	1	0	1	0	3	10	2	0	0	3	0	0	0	0	0	0	8	0	0	0	0	0	0	0	0	0
01a508450085e6b3b728e5b71356ee02	Bacteria							0	0	0	0	0	0	0	0	0	4	4	0	0	2	0	9	5	0	0	0	4	4	0	0	0	0	0	0	3	0	5	3	7	5	0	0	0	0	0	0	0	0
01adfce32c42f2f5fea9e2c5096a54e0	Bacteria	Bacteroidota	Bacteroidia	Chitinophagales	Saprospiraceae	UBA2365	UBA2365_sp002344345	10	0	0	0	0	0	20	0	0	20	0	0	0	0	0	12	0	0	0	0	10	0	0	0	0	0	0	0	0	0	0	3	0	0	0	0	0	0	0	0	0	5
01b285dbed424303cea8d679133f308f	Bacteria							0	0	0	0	0	0	0	0	0	0	0	0	0	0	0	0	3	0	0	0	0	0	0	0	0	0	0	0	0	4	0	0	0	0	0	3	0	0	0	0	0	0
01bc3455e3ac3c8ead2cc0d7f3cc2cf0	Bacteria	Actinobacteriota						0	0	0	0	0	0	7	0	0	2	2	0	1	0	0	0	0	0	0	0	0	0	0	0	0	3	0	10	10	3	0	3	0	2	0	0	0	0	0	0	0	0
01c3c4e28ae576d6ba4746819dede00c	Bacteria	Proteobacteria	Alphaproteobacteria	Pelagibacterales	Pelagibacteraceae	Pelagibacter		0	0	0	0	5	0	0	0	0	7	5	1	4	4	0	7	3	8	1	0	0	2	1	0	0	0	0	0	3	0	1	0	0	0	3	0	0	0	0	0	0	1
01c4b5318155c4a4d50fc23c0a73b868	Bacteria							0	0	0	0	0	0	0	0	0	0	13	0	0	0	0	0	0	0	0	0	0	0	0	0	0	0	0	0	0	0	0	0	0	0	0	0	0	0	0	0	0	0
01caa56433d2b9a9029b91ddf1ce4395	Bacteria							0	0	0	2	0	0	2	0	2	2	4	0	3	0	0	4	2	0	3	0	0	8	0	0	0	0	0	2	0	3	0	0	3	4	0	0	0	0	0	0	0	0
01ccd7f2c11acdc1f7bed28637ab638e	Bacteria	Cyanobacteria	Cyanobacteriia	Cyanobacteriales	Xenococcaceae	Pleurocapsa		0	0	0	0	0	0	0	0	0	0	105	0	0	0	0	0	0	0	0	0	0	0	0	0	0	0	0	0	0	0	0	0	0	0	0	0	0	0	0	0	0	0
01ce6b07ba278e28b58be82f54304af6	Bacteria	Bacteroidota	Bacteroidia	Flavobacteriales				0	0	0	0	0	0	2	0	0	0	2	0	0	0	0	3	0	0	0	0	0	0	0	0	0	0	0	0	0	0	1	0	0	0	0	0	0	0	0	0	0	0
01d00f3f0b7fafb9f602585514ee0254	Bacteria	Proteobacteria	Gammaproteobacteria	Pseudomonadales	Pseudohongiellaceae	OM182	OM182_sp001438145	0	0	0	2	0	0	0	0	0	4	26	0	0	0	0	0	0	0	0	0	2	1	0	0	0	0	0	0	5	0	1	0	10	0	0	0	0	1	0	0	0	0
01d3693154f1080f1997dd1f4c4bb503	Bacteria	Planctomycetota	Planctomycetes	Planctomycetales	Planctomycetaceae	Fuerstia	Fuerstia_marisgermanicae	0	0	0	0	0	0	0	0	0	0	13	0	0	0	0	0	0	0	3	0	0	3	0	0	0	3	0	0	2	6	8	0	8	0	0	0	0	0	0	0	0	0
01d67ce8465e4ba64afe8f4ebee735ba	Bacteria	Actinobacteriota	Acidimicrobiia	Microtrichales	MedAcidi-G1	MedAcidi-G2B	MedAcidi-G2B_sp003215175	0	0	0	0	0	0	0	0	0	3	6	0	2	4	0	20	11	0	0	0	0	3	4	0	0	6	0	0	8	0	0	2	13	11	0	0	0	0	0	0	0	0
01e41021fd723e027d8f8427657f766f	Bacteria	Planctomycetota	Planctomycetes	Planctomycetales	Planctomycetaceae			0	0	0	0	0	0	0	0	0	0	3	0	2	0	0	0	5	0	0	0	0	0	0	0	0	2	0	0	3	0	0	0	3	3	0	0	0	0	0	0	0	2
01e91e0e3d47ab77ea43015148c99698	Bacteria	Proteobacteria	Alphaproteobacteria	Rhodobacterales	Rhodobacteraceae	Rubrimonas	Rubrimonas_cliftonensis	0	0	0	3	2	0	2	0	0	13	0	0	5	0	0	25	12	0	0	0	7	7	0	0	0	7	0	4	9	0	0	0	0	9	0	0	0	0	0	0	0	0
01edf65b85417eeb0eadde447a33b3aa	Bacteria	Bacteroidota	Rhodothermia	Rhodothermales	UBA10348	1-14-0-65-60-17	1-14-0-65-60-17_sp002787815	5	0	0	17	7	6	14	0	0	3	1	0	2	0	0	4	3	0	4	0	0	3	0	0	0	0	1	15	0	5	3	0	0	0	0	2	0	0	0	0	0	4
01f120bb8117327e52d20944a981ab45	Bacteria							2	0	0	0	0	0	0	0	9	0	0	0	3	0	0	0	0	0	5	0	2	0	0	0	0	0	0	2	0	3	0	0	0	0	0	0	0	0	0	0	0	2
01f484042732de3570b29452dc1c812d	Bacteria	Chloroflexota	Anaerolineae	Anaerolineales	envOPS12	UBA12294		0	4	0	0	0	0	0	0	2	0	0	5	0	0	0	0	0	17	0	0	0	0	2	0	0	3	0	2	0	0	0	9	0	0	0	0	0	2	0	0	0	0
01f492a5ed8c1869607497c11b181476	Archaea	Halobacterota	Halobacteria	Halobacteriales	Haloferacaceae	Halogeometricum	Halogeometricum_borinquense	0	0	0	0	0	0	0	0	0	0	0	0	0	0	0	0	0	0	0	0	2	0	0	0	0	1	0	5	3	0	0	0	0	0	0	0	0	0	0	0	0	0
01f93200e7be2ccd3c1bb2e26b77bbb9	Unassigned							0	0	0	0	0	0	0	2	0	0	0	0	0	0	0	0	0	0	0	0	0	0	0	0	0	7	0	0	3	0	6	0	0	0	0	0	0	0	0	0	0	0
01f9fd970cdc02b8e0c1fdde1c364074	Bacteria	Proteobacteria	Alphaproteobacteria					1	0	0	0	0	0	2	0	1	0	10	0	3	0	0	0	0	0	0	0	0	0	0	0	0	0	0	0	0	0	0	0	0	0	0	0	0	0	0	0	0	0
020de6b804d04ff300dc107ace29acc8	Bacteria	Cyanobacteria	Cyanobacteriia					0	0	0	0	0	0	0	0	0	0	0	3	0	0	0	0	0	0	0	0	0	6	0	0	0	0	0	0	0	0	0	0	0	0	0	0	0	4	0	0	0	0
020e314743d57f03c093ad64d29af6c1	Bacteria	Nitrospirota	Thermodesulfovibrionia	UBA6902	UBA6902			0	0	0	2	0	0	0	0	1	0	0	0	0	3	0	6	1	0	0	0	6	0	1	0	0	6	0	3	0	3	0	0	0	2	0	0	0	7	0	0	0	0
021129517590859bbce0acba496dddb1	Bacteria							0	0	0	0	0	0	0	0	0	0	2	0	0	0	0	4	0	0	0	0	4	0	0	0	0	0	0	0	0	0	0	0	0	0	0	0	0	0	0	0	0	0
0225d2ee062440991faca00be8e72960	Bacteria							0	0	0	0	0	0	0	0	0	1	6	0	0	0	0	4	0	0	0	0	3	3	0	0	0	0	0	11	0	0	2	0	2	0	0	0	0	0	0	0	0	0
0232540b40766d71b00dcd3219d5376b	Bacteria	Firmicutes_I	Bacilli_A	Thermoactinomycetales	Thermoactinomycetaceae			0	0	0	0	0	0	0	0	0	3	3	0	0	0	0	5	0	0	0	0	3	0	0	0	0	0	0	0	0	0	0	0	0	0	0	0	0	0	0	0	0	0
0233dbaa3563206fc1ef75d8bad84f05	Bacteria	Verrucomicrobiota	Verrucomicrobiae	Verrucomicrobiales	Verrucomicrobiaceae	Prosthecobacter		3	0	0	7	5	5	6	0	0	0	0	0	0	0	0	4	5	0	7	0	0	0	0	0	0	3	0	0	2	0	0	0	3	0	0	1	0	0	0	0	0	0
0235e1853816429e3dc8e1326e744e55	Bacteria	Proteobacteria	Gammaproteobacteria	Pseudomonadales	Halieaceae	Pseudohaliea	Pseudohaliea_rubra	24	0	0	0	25	6	6	0	9	6	0	0	5	9	0	16	29	0	0	0	0	0	0	0	0	18	0	19	7	5	0	5	3	2	0	0	0	0	0	0	0	0
023c701d4ca3153d4f28db113c9d6b99	Bacteria	Bacteroidota	Bacteroidia	Flavobacteriales	Flavobacteriaceae	Nonlabens		0	0	0	0	0	0	0	0	0	0	0	0	0	0	0	4	3	0	0	0	0	11	0	0	0	0	0	2	0	0	0	0	0	0	0	0	0	0	0	0	0	0
023e2395d1d1a2cbe84173898b78920f	Bacteria	Planctomycetota	Phycisphaerae	Phycisphaerales	SM1A02			10	3	0	26	27	0	53	3	29	44	60	0	27	11	2	143	91	11	21	0	47	36	0	17	8	129	10	161	53	70	75	26	77	82	0	9	0	15	0	0	0	12
0247c457c2eb8b9bab66263cf8e13815	Bacteria	Patescibacteria	Gracilibacteria	UM-FILTER-43-11	UM-FILTER-43-11	UM-FILTER-43-11	UM-FILTER-43-11_sp002792495	0	0	0	0	0	0	0	0	0	0	0	0	0	0	0	0	0	0	0	0	0	0	0	0	0	15	0	0	2	0	0	5	0	0	0	0	0	4	0	0	0	0
024d14eef7b24847260e99af3440c537	Bacteria	Verrucomicrobiota	Verrucomicrobiae	Verrucomicrobiales	Akkermansiaceae	Roseibacillus		3	0	0	0	0	0	0	0	0	0	2	0	0	0	0	0	0	0	0	0	9	0	0	0	0	0	0	0	0	4	0	0	0	0	0	0	0	0	0	0	0	0
025117836cf3cb1e299e7808556b8d38	Bacteria	Proteobacteria	Gammaproteobacteria	Ectothiorhodospirales	Thioalkalivibrionaceae	Thioalkalivibrio_B		3	0	0	0	0	0	0	0	0	0	6	0	0	0	0	0	0	0	0	0	0	0	0	0	0	0	0	0	0	0	0	0	0	4	0	0	0	0	0	0	0	0
02567c65866d8c2cf85e65cf9cc3cfa7	Bacteria	Verrucomicrobiota	Lentisphaeria	Victivallales				0	0	0	0	0	0	0	0	0	2	3	0	0	0	0	0	0	0	0	0	0	0	0	0	0	3	0	5	6	0	0	0	0	0	0	0	0	0	0	0	0	0
02622f5ae032192091e08bdcc705f167	Bacteria							0	0	0	0	0	0	2	0	0	0	0	2	1	0	0	0	0	0	0	0	0	0	0	0	0	0	0	1	0	4	0	0	0	2	0	0	0	0	0	0	0	0
026524b7b629121a9568ecc47ff10b04	Bacteria	Planctomycetota	Planctomycetes	Pirellulales	Pirellulaceae	GCA-2723275	GCA-2723275_sp002723275	0	0	0	0	0	0	0	0	0	4	5	0	0	0	0	0	0	0	0	0	0	0	0	0	0	1	0	2	5	0	0	0	0	0	0	0	0	0	0	0	0	0
026626213bd2de602a8b4edc2c5f242f	Bacteria	Proteobacteria	Alphaproteobacteria	Rhodobacterales	Rhodobacteraceae			0	0	0	2	0	0	0	0	0	0	26	0	7	5	0	26	2	0	0	0	0	0	0	0	0	8	0	4	13	5	0	0	3	10	0	2	0	0	0	0	0	2
0267ab78bf50c125d6086ad882084e7e	Bacteria	Bacteroidota	Bacteroidia					0	0	0	0	0	0	4	0	0	0	0	0	2	0	0	0	0	0	0	0	0	0	0	0	0	0	0	0	0	2	2	0	0	0	0	0	0	0	0	0	0	0
027544a83e12182f4a660f8283bac025	Archaea	Nanoarchaeota	Nanoarchaeia	Pacearchaeales	UBA73	1-14-0-10-34-76	1-14-0-10-34-76_sp002763075	1	0	0	0	0	0	0	0	0	0	0	0	0	0	0	0	0	0	0	0	0	0	0	0	0	5	0	0	1	0	1	2	1	0	0	0	0	0	0	0	0	0
02920006792f9f336a0819b482969cd8	Bacteria	Firmicutes	Bacilli					0	0	0	0	0	0	0	0	0	2	2	0	0	0	0	0	0	1	0	0	0	3	1	0	0	0	0	0	0	0	0	0	0	3	0	0	0	2	0	0	0	0
02976e92c9a5a8679dd630598f4b1445	Bacteria	Desulfobacterota	Desulfobulbia	Desulfobulbales	Desulfurivibrionaceae	BM506	BM506_sp002868945	0	0	0	0	2	0	0	0	0	0	0	2	0	0	0	0	0	4	0	0	0	0	0	0	0	0	0	0	0	0	1	1	0	6	0	0	0	0	0	0	0	0
02991a36085d387a31defed1d4be5cc0	Bacteria	Proteobacteria	Alphaproteobacteria	Rhodobacterales	Rhodobacteraceae			0	0	0	10	8	0	1	0	0	0	0	0	0	2	0	0	2	0	0	0	0	0	0	0	0	1	0	0	0	0	0	0	0	0	0	0	0	0	0	0	0	0
029bd9986a52577982873f351ca9e842	Bacteria							0	0	0	0	0	0	3	0	0	0	0	0	0	0	0	2	0	0	0	0	0	0	0	0	0	0	0	0	5	0	0	0	0	0	0	0	0	0	0	0	0	0
02a390e177ca1793182207563b1b26e0	Bacteria	Proteobacteria	Gammaproteobacteria	Enterobacterales	Alteromonadaceae	P0211		0	0	0	0	1	0	0	0	0	0	0	0	1	0	0	25	0	0	0	0	0	0	0	0	0	2	0	0	0	0	0	0	0	0	0	0	0	0	0	0	0	0
02ab7f336e936ce78ee1f59f7f11affe	Bacteria	Verrucomicrobiota	Kiritimatiellae	Kiritimatiellales	UBA1859			2	0	0	2	0	0	0	0	0	0	0	0	0	0	0	0	2	0	0	0	2	0	0	0	0	4	0	0	0	0	0	0	0	0	0	0	0	0	0	0	0	0
02ace499f9ffd722d0fae7c455cd7091	Bacteria	Patescibacteria	ABY1	SG8-24	SG8-24	UBA1561		0	0	0	0	0	0	0	0	0	0	0	0	0	0	0	0	0	0	0	0	0	0	0	0	0	5	0	0	0	0	0	3	0	0	0	0	0	3	0	0	0	0
02b4bcd3367dd2831e130b129d4e4ad4	Bacteria	Proteobacteria	Gammaproteobacteria	Enterobacterales	Alteromonadaceae	XY-R5	XY-R5_sp001660395	4	0	0	0	0	0	0	0	0	0	0	0	6	0	0	200	13	0	4	0	8	79	0	0	0	5	0	6	24	4	0	0	10	0	0	2	0	0	0	0	0	0
02b6ae0d41e4cdda2e6c2ac0f409b9cd	Bacteria	Actinobacteriota	Acidimicrobiia	Microtrichales				0	0	0	5	6	2	0	0	2	1	1	2	1	0	0	0	3	0	0	0	0	2	0	0	0	3	0	10	2	3	0	0	1	1	0	0	0	0	0	0	0	0
02b87bca3cb1f5576599999493f410a1	Bacteria							0	0	0	2	0	0	0	0	0	0	0	0	0	2	0	2	0	0	0	0	2	0	0	0	0	3	0	1	0	0	0	0	0	0	0	0	0	0	0	0	0	0
02c26649f41717dcbb5683ac3de672fd	Bacteria	Proteobacteria	Gammaproteobacteria	Ectothiorhodospirales	Thioalkalivibrionaceae	Thioalkalivibrio_B	Thioalkalivibrio_B_nitratireducens	0	0	0	0	2	0	2	0	0	0	1	0	0	3	0	0	0	0	0	0	0	0	0	4	0	1	0	0	0	0	0	0	0	0	0	0	0	0	0	0	0	2
02c4f32025f907293c9fcba930255cdb	Bacteria	Proteobacteria	Gammaproteobacteria					0	0	0	0	0	0	26	0	0	0	0	0	12	0	0	76	0	1	0	0	2	0	0	0	1	0	0	0	0	9	9	0	0	0	0	0	0	0	0	0	0	0
02cba185e9aa3dc7c6e3bbb5bfc91ed4	Bacteria	Proteobacteria	Gammaproteobacteria	Enterobacterales	Vibrionaceae	Photobacterium		0	0	0	0	0	0	0	0	0	0	0	0	0	0	0	0	0	0	0	0	0	0	0	0	0	0	0	8	0	2	2	0	2	0	0	0	0	0	0	0	0	0
02cfaf6a78c9dab77e201fb90de54532	Bacteria	Planctomycetota	Phycisphaerae	Phycisphaerales				0	0	0	0	0	0	0	0	3	0	0	2	0	0	0	0	0	0	0	0	3	0	0	0	0	0	0	0	0	0	2	0	0	0	0	0	0	0	0	0	0	0
02d3db824488a4d84f7f248e859cef25	Bacteria	Chloroflexota	Anaerolineae					0	0	0	0	0	0	0	0	0	0	0	0	0	0	0	4	0	0	0	0	0	0	0	0	0	1	0	0	3	0	0	0	0	4	0	0	0	0	0	0	0	0
02dc77e751d8aa465f359e9fd9b99445	Bacteria	Omnitrophota	Omnitrophia	Omnitrophales	UBA2337	XYB12-FULL-50-7	XYB12-FULL-50-7_sp001804345	0	0	0	0	1	0	0	0	0	0	1	0	0	0	0	0	0	0	0	0	2	0	0	0	0	3	0	0	0	0	2	0	0	0	0	0	0	0	0	0	0	2
02e1d5b38d0426bec55d2832f22791a4	Bacteria	Gemmatimonadota	Gemmatimonadetes	SG8-23	UBA6960	BD2-11	BD2-11_sp002238605	0	0	0	0	0	0	0	0	0	0	4	0	0	0	0	0	3	0	0	0	0	0	0	0	0	0	0	0	4	0	0	0	3	0	0	0	0	0	0	0	0	0
02e423a3fed3b0c04cddde7c15d4f09f	Bacteria	Desulfobacterota	Desulfobacteria	Desulfobacterales	Desulfobacteraceae	Desulfobacula	Desulfobacula_toluolica	0	0	0	2	0	0	2	0	0	0	0	0	0	0	0	0	2	4	0	0	0	0	0	0	0	4	0	4	0	0	1	0	0	0	0	0	0	0	0	0	0	0
02ed17d7b56853b35461229201bfd464	Archaea	Nanoarchaeota	Nanoarchaeia	Pacearchaeales				0	0	0	2	2	0	0	0	3	0	0	0	0	0	0	0	0	0	0	0	0	0	0	0	0	0	0	0	0	0	0	8	0	0	0	0	0	0	0	0	0	0
02f1ae2a3b83743453436169239285c3	Bacteria	Proteobacteria	Alphaproteobacteria	Rhizobiales	Beijerinckiaceae			4	0	0	0	0	0	0	0	0	0	0	2	0	4	0	0	1	0	0	0	0	0	0	0	0	3	0	3	0	0	2	0	0	0	0	0	0	0	0	0	0	0
02f6ca506361b10ce34ad11e23e6954d	Bacteria							0	0	0	0	0	0	0	0	0	0	0	0	0	0	0	0	0	0	0	0	5	0	0	0	0	0	0	5	0	2	0	0	0	0	0	0	0	0	0	0	0	0
02f9d965d0509174f092a8b3cd039c08	Archaea	Nanoarchaeota	Nanoarchaeia	Woesearchaeales	BM511	BM511	BM511_sp002867475	0	0	0	0	0	0	0	0	0	0	0	0	0	0	0	0	0	0	0	0	0	0	0	0	0	8	0	0	0	0	0	3	0	0	0	0	0	0	0	0	0	0
02fd9606e972042df2495ec812b61d35	Bacteria	Patescibacteria	Gracilibacteria	BD1-5	UBA6164	UBA1545		2	0	0	1	0	2	3	0	0	0	5	0	0	0	0	0	0	0	0	0	2	0	0	0	0	0	0	0	0	0	3	0	0	0	0	0	0	0	0	0	0	0
02febb905eb0e61085aca429f30670c1	Bacteria	Proteobacteria	Gammaproteobacteria					0	0	0	0	2	0	0	0	0	0	0	0	0	0	0	0	9	0	0	0	0	0	0	0	0	0	0	3	0	0	0	0	0	0	0	0	0	0	0	0	0	0
030ca18247aa0a2c31cd5f4562e591de	Bacteria	Myxococcota	Polyangia					0	0	0	0	0	0	0	0	10	0	0	0	0	0	0	0	0	0	0	0	2	0	0	0	0	0	0	0	0	0	0	0	0	0	0	0	0	0	0	0	0	0
03114e0517280cc1674028231ed3a207	Bacteria							0	0	0	0	6	0	0	0	2	29	17	0	0	0	0	27	0	2	0	0	0	0	0	4	0	0	0	8	9	0	0	0	4	9	0	0	0	0	0	0	0	0
03123f737a7f241f097782f01674b518	Bacteria	Planctomycetota	Planctomycetes	Pirellulales	Pirellulaceae	Rubripirellula		6	0	0	0	0	0	0	0	0	0	0	0	0	0	0	0	0	0	0	0	0	0	0	0	0	0	0	0	0	0	0	0	0	0	0	0	0	0	0	0	0	0
0317ca665198ca0d2a22c2af4b3d902a	Bacteria	Bdellovibrionota	Bacteriovoracia	Bacteriovoracales	Bacteriovoracaceae	Halobacteriovorax		0	0	0	0	0	0	0	0	2	0	0	0	0	0	0	0	0	0	0	0	0	0	0	0	0	0	0	0	0	5	3	0	1	0	0	0	0	0	0	0	0	0
0321b13055a8df05bf93eb155dfe42d4	Bacteria	Actinobacteriota	Acidimicrobiia	UBA5794	UBA5794	SZUA-442	SZUA-442_sp003235475	0	0	0	0	0	0	0	0	0	0	17	0	1	0	0	0	0	0	0	0	0	0	0	0	0	0	0	0	0	2	0	0	0	0	0	0	0	0	0	0	0	0
03237c5b62c33e803375627e09289a74	Bacteria	Cyanobacteria	Cyanobacteriia	Cyanobacteriales				0	0	0	0	0	0	0	0	0	0	0	0	0	0	0	0	0	0	1	1	16	0	0	0	0	0	0	0	0	0	0	0	0	0	0	0	0	0	0	0	0	0
0323a45ad76e4e5f78ffca8d6be972fe	Bacteria	Gemmatimonadota	Gemmatimonadetes	SG8-23	UBA6960			1	0	0	0	0	0	0	0	0	3	10	0	2	0	0	0	4	0	0	0	0	1	0	0	0	0	0	0	0	0	0	0	0	0	0	0	0	0	0	0	0	0
032836cc3508de4cb60b75d30e05a6d0	Bacteria	Deinococcota	Deinococci	Deinococcales	Trueperaceae	Truepera	Truepera_radiovictrix	0	0	0	0	0	0	0	0	0	0	1	0	0	0	0	0	3	0	0	0	2	0	0	0	0	1	0	0	0	2	0	0	0	2	0	0	0	0	0	0	0	0
0328a0cd4dc917030fba53565fa6326b	Bacteria	Proteobacteria	Gammaproteobacteria	UBA4486	UBA4486	SZUA-592	SZUA-592_sp003250975	8	2	0	2	14	3	7	0	3	9	6	2	3	3	0	24	18	1	0	0	19	6	0	3	0	0	0	27	9	10	7	0	0	7	0	2	0	2	0	0	0	10
032b0955ba65cd11936ca655439f99ba	Bacteria							0	0	0	0	0	0	0	0	2	0	0	0	0	0	0	0	0	0	0	0	5	0	0	0	0	5	0	0	0	0	0	2	0	0	0	0	0	0	0	0	0	0
0337c59817e0eb0d9e5e973b9b724b81	Bacteria	Planctomycetota	Planctomycetes	Pirellulales				2	0	0	2	3	0	0	0	0	0	0	0	0	0	0	1	3	0	0	0	0	1	0	0	0	2	0	0	0	0	0	0	0	0	0	0	0	0	0	0	0	0
033b16dbd254f614a61642d11b4da42d	Bacteria	Planctomycetota	Phycisphaerae	Phycisphaerales	SM1A02	UBA6054	UBA6054_sp002429045	0	0	0	0	0	0	0	0	5	0	2	0	0	0	0	0	0	0	0	0	0	0	0	0	0	4	0	1	0	4	0	3	2	0	0	0	0	0	0	0	0	0
0345e923a9c88b02d862e60e677e52f6	Bacteria	Planctomycetota	UBA1135	UBA1135	GCA-002686595	GCA-2683825	GCA-2683825_sp002683825	2	0	0	0	0	0	2	0	0	3	0	0	2	0	0	0	0	0	3	0	0	0	0	0	0	0	0	5	2	0	0	0	3	2	0	0	0	0	0	0	0	0
03497742029ab980c759b908f2856e02	Bacteria	Planctomycetota	Planctomycetes	Pirellulales	Pirellulaceae			0	0	0	0	0	0	0	0	0	0	0	0	0	0	0	0	0	0	0	0	0	0	0	0	0	7	0	0	0	0	3	0	0	0	0	0	0	0	0	0	0	0
034ce6d15c292ce8335a04ece46ebb4c	Bacteria	Bacteroidota	Bacteroidia	Chitinophagales	Saprospiraceae			0	0	0	2	0	0	0	0	0	0	0	0	0	0	0	0	6	0	0	0	0	0	0	1	0	0	0	2	0	0	3	0	3	0	0	0	0	0	0	0	0	3
035323a132789ad12dca4bcfe313cab8	Bacteria	Proteobacteria	Alphaproteobacteria					0	0	0	0	0	0	0	0	0	0	0	0	0	0	0	0	3	0	0	0	0	0	0	0	0	4	0	3	6	0	0	0	4	0	0	0	0	0	0	0	0	0
035561ccb882f3c488caeee283b7ffa1	Bacteria	Proteobacteria	Gammaproteobacteria					0	0	0	0	0	0	0	0	0	8	0	0	0	0	0	27	5	0	0	0	2	0	0	0	0	0	0	3	0	0	0	0	3	5	0	0	0	0	0	0	0	0
03588417474ad9846174bae2381d1ccb	Bacteria	Proteobacteria	Gammaproteobacteria	Pseudomonadales	Pseudohongiellaceae	Pseudohongiella	Pseudohongiella_spirulinae	1	0	0	0	0	0	0	0	2	8	15	0	4	11	0	0	7	0	1	0	3	4	0	0	0	7	0	0	0	0	0	0	8	0	0	0	0	1	0	0	0	0
0364b00c98c3f6a0b708eba5fb752d05	Bacteria	Proteobacteria	Gammaproteobacteria	Pseudomonadales	HTCC2089	SZUA-309	SZUA-309_sp003228415	5	0	0	10	1	0	20	2	5	28	30	0	6	2	0	15	2	0	0	0	2	2	0	0	1	15	0	10	6	0	5	0	8	3	0	0	0	2	0	0	0	0
0366d9adcb01a037cd111abcd8d0a160	Bacteria	Acidobacteriota						0	0	0	0	0	0	0	0	2	0	2	0	0	0	0	0	0	0	2	0	0	0	0	0	0	5	0	4	0	0	0	0	0	0	0	0	0	0	0	0	0	0
03671746656dd88f35906a086f6d6750	Bacteria							0	0	0	0	0	0	0	0	0	2	6	0	0	0	0	0	0	0	0	0	0	0	0	0	0	0	0	6	2	2	5	0	0	1	0	0	0	0	0	0	0	0
0368ed37c4b0eb52a2a49f49faf2afb2	Bacteria							0	0	0	6	3	0	7	0	0	0	2	0	0	3	0	0	2	2	0	0	3	0	0	0	0	4	0	12	0	3	1	0	0	2	0	3	0	0	0	0	0	3
03744727188954311d7b5b2271b0c0ec	Bacteria	Planctomycetota	UBA8108	UBA8108	UBA8108	UBA8108	UBA8108_sp002708465	0	0	0	0	0	0	0	0	0	2	0	0	0	0	0	3	0	0	0	0	0	2	0	0	0	3	0	0	0	0	0	0	0	0	0	0	0	0	0	0	0	0
0375baf7db2350019f1599e4d3738a50	Bacteria	Proteobacteria	Gammaproteobacteria	Pseudomonadales	HTCC2089	UBA4421		0	0	0	0	8	0	3	0	0	0	12	0	0	0	0	3	0	0	0	0	2	0	0	0	0	2	0	0	0	0	4	0	0	0	0	0	0	0	0	0	0	3
037661423924025999c49c8dd72d65c9	Bacteria	Desulfobacterota	Desulfobulbia	Desulfobulbales				0	0	0	0	0	0	10	0	0	12	13	0	4	0	0	40	10	0	0	0	6	12	0	0	0	6	0	5	6	0	0	0	3	10	0	0	0	0	0	0	0	0
03780c4e16997999246bed54d2470bc3	Bacteria	Actinobacteriota						0	0	0	3	0	2	0	0	0	0	0	0	0	0	0	0	0	0	0	0	4	0	0	0	0	1	0	0	0	2	0	0	0	0	0	0	0	0	0	0	0	0
03886c9dfdcbe29f3d2513484133cf85	Bacteria	Acidobacteriota	Mor1					0	0	0	0	0	0	0	0	0	2	0	0	0	0	0	0	0	0	0	0	0	0	0	0	0	0	0	0	0	0	0	0	0	7	0	0	0	0	0	0	0	0
0388c6880c5643e0686613e646079511	Bacteria	Proteobacteria	Gammaproteobacteria	Pseudomonadales	Halomonadaceae	Oceanospirillum		0	0	0	0	0	0	0	0	0	0	0	3	6	0	0	0	0	0	0	0	10	0	0	0	0	20	0	0	0	0	0	0	0	0	0	4	0	0	0	0	0	0
038d34fc2008c5c733390d8008429ed0	Bacteria	Verrucomicrobiota	Verrucomicrobiae	Opitutales	UBA12508	UBA12508	UBA12508_sp001831095	0	0	0	0	0	0	0	0	0	0	0	0	0	0	0	0	0	0	0	0	0	0	0	0	0	3	0	2	6	0	0	0	0	10	0	0	0	0	0	0	0	0
038d41c21e14b1bf866ab722ce80e520	Bacteria	Proteobacteria	Gammaproteobacteria	Enterobacterales	Alteromonadaceae	Alteromonas		1	0	0	0	0	0	0	0	0	0	5	0	0	0	0	0	0	0	0	0	0	15	0	0	0	5	3	0	0	0	0	0	0	0	0	0	0	0	0	0	0	0
03922114d9966a4c1261fedd5b36700e	Bacteria	Campylobacterota	Campylobacteria	Campylobacterales	Sulfurovaceae	Sulfurovum		0	0	3	0	0	0	0	0	2	0	0	0	0	0	0	0	0	0	0	0	0	0	0	4	0	0	0	11	2	0	0	0	0	0	0	0	0	0	0	0	0	0
0393d67626a8bd3312cb09b60820dba2	Bacteria	Proteobacteria	Gammaproteobacteria	Enterobacterales	Vibrionaceae	Aliivibrio		0	0	0	0	0	0	0	0	0	0	0	0	0	0	0	0	0	4	0	0	0	0	0	2	0	0	0	2	0	0	0	0	0	3	0	0	0	0	0	0	0	0
0397b08f8e08faa37862042c62f0b536	Bacteria	Acidobacteriota	Thermoanaerobaculia	Gp7-AA8	Gp7-AA8	Gp7-AA10	Gp7-AA10_sp003223695	0	0	0	0	0	0	0	0	0	0	4	0	0	0	0	0	0	0	0	0	0	0	0	4	0	0	3	0	5	0	0	3	7	8	2	0	0	0	0	0	0	0
03991463887a9ca9d6c4f7fb92315368	Bacteria	Chloroflexota	Dehalococcoidia	Dehalococcoidales	Dehalococcoidaceae	Dehalogenimonas		0	0	4	0	0	0	0	0	0	0	0	2	0	0	0	0	0	7	0	0	0	0	0	0	0	0	0	0	0	0	0	0	0	0	0	0	0	0	0	0	0	0
039acc2d07cb6e9758c9f9a6daa9cc73	Bacteria	Planctomycetota	UBA1135	UBA2386	UBA2386	GCA-2684655	GCA-2684655_sp002684655	10	0	0	0	0	0	2	0	0	9	38	0	11	2	0	42	26	0	0	0	0	4	0	0	0	4	0	19	8	3	5	0	19	11	0	0	0	0	0	0	0	0
03a22b1b1efba067ff67ceb2565f4ec6	Bacteria	Actinobacteriota						0	0	0	0	0	0	3	0	0	0	0	0	0	0	0	0	3	0	0	0	0	0	0	0	0	0	0	0	0	0	0	0	3	0	0	0	0	0	0	0	0	0
03b64dcd390d21e1cea6741cd1731f1f	Bacteria							0	0	0	0	0	0	0	0	0	0	11	0	0	0	0	0	0	0	0	0	0	0	0	0	0	3	0	0	0	0	0	0	2	0	0	0	0	0	0	0	0	0
03bd9819ed562cd72f5b63494b8bdf23	Archaea	Halobacterota	Halobacteria	Halobacteriales	Haloferacaceae	Halopelagius	Halopelagius_inordinatus	0	0	0	0	0	0	0	0	0	0	0	0	0	0	0	0	0	0	0	0	0	0	0	0	0	0	0	0	6	0	2	0	2	0	0	0	0	0	0	0	0	0
03c6452d77e37e473fc391951f6c3408	Archaea	Nanoarchaeota	Nanoarchaeia	Pacearchaeales				0	0	0	0	0	0	0	0	0	2	3	0	2	0	0	1	0	0	0	0	0	0	0	0	0	2	0	0	0	3	4	0	4	3	0	3	0	0	0	0	0	0
03d2d1f27c3fee8c2949dc6069aff719	Bacteria	Proteobacteria	Gammaproteobacteria	Xanthomonadales	SZUA-36	SZUA-51	SZUA-51_sp003232965	0	0	0	0	0	0	0	0	0	0	3	0	0	0	0	2	0	0	3	0	0	0	0	0	0	2	0	0	4	0	1	2	3	0	0	0	0	0	0	0	0	0
03d8ca411fe3e99aed38f61b0c709790	Archaea	Nanoarchaeota	Nanoarchaeia	Pacearchaeales	PFCU01	PFCU01	PFCU01_sp002763155	5	0	0	2	5	0	1	0	3	0	3	0	3	3	0	1	0	0	0	0	3	0	0	0	2	30	0	11	10	10	12	12	7	0	0	4	0	7	0	0	0	2
03de0fce16ac018cf685928767e671cc	Bacteria	Bacteroidota	Rhodothermia	Rhodothermales	Bin80	Bin80	Bin80_sp002238805	0	0	0	0	0	0	0	0	2	6	19	0	0	0	0	31	13	0	3	0	0	8	0	0	4	22	0	7	10	2	9	3	25	29	0	0	0	5	0	0	0	0
03e18020d680ecd43834cbd4c32565da	Bacteria	Proteobacteria	Gammaproteobacteria	Thiohalomonadales	Thiohalomonadaceae	Thiohalomonas	Thiohalomonas_denitrificans	0	1	0	0	0	0	0	0	0	0	24	4	0	0	0	0	18	0	5	2	38	21	3	2	2	10	0	10	3	7	0	3	6	16	2	3	0	0	0	0	0	0
03e1ca36f184ef690250f99a848bbc71	Bacteria	Proteobacteria	Gammaproteobacteria					0	0	0	1	5	0	0	0	0	3	9	0	0	0	0	0	3	0	0	0	0	0	0	0	0	0	0	0	0	5	2	0	0	0	0	0	0	0	0	0	0	0
03e5a21c8eb1fa01afc9943370677dc7	Bacteria							0	0	0	0	0	0	0	0	0	0	7	0	0	0	0	0	2	0	0	0	0	0	0	0	0	5	0	2	0	0	0	2	1	2	0	0	0	0	0	0	0	0
03e6c1bde5b4ea6bb59b20881e656201	Bacteria	Planctomycetota	Planctomycetes	Pirellulales	Pirellulaceae	GCA-2701545	GCA-2701545_sp002701545	2	0	0	4	0	0	0	0	0	7	13	0	7	6	0	6	0	0	4	0	4	5	0	0	0	6	0	8	0	0	0	0	7	7	0	0	0	0	0	0	0	4
03e8d10872d341d7acbe27938070c7fe	Bacteria	Proteobacteria	Gammaproteobacteria					0	0	0	0	0	0	0	0	0	0	0	0	0	0	0	7	0	0	0	0	4	6	0	0	0	0	0	4	5	0	0	0	5	5	0	0	0	0	0	0	0	1
03ea543279c0f0b56c542d3ebc1cf37f	Bacteria	Planctomycetota	Planctomycetes	Pirellulales	Pirellulaceae	Mariniblastus	Mariniblastus_fucicola	5	0	0	0	0	0	1	0	0	13	6	0	0	0	0	3	0	0	2	0	0	0	0	0	0	1	0	0	0	0	0	0	0	5	0	0	0	0	0	0	0	0
03f0ef61a297adf4925776792ca382e2	Bacteria	Bacteroidota	Bacteroidia	Cytophagales	Hymenobacteraceae	Pontibacter		0	0	2	0	0	0	0	0	0	0	0	0	0	0	0	2	0	0	0	0	0	8	0	0	0	0	0	0	0	3	0	0	0	0	0	0	0	0	0	0	0	0
03f3764714f5fd523323ee8dd52d1df8	Bacteria	Myxococcota	Polyangia	Polyangiales	Sandaracinaceae	Sandaracinus	Sandaracinus_amylolyticus	0	0	0	0	0	0	0	0	0	2	0	0	0	0	0	5	0	0	0	0	0	2	0	0	0	0	0	0	0	0	0	0	2	0	0	0	0	0	0	0	0	0
03fbf805f28e30d4615c008ecbdbd2f9	Bacteria	Bdellovibrionota	Bacteriovoracia	Bacteriovoracales	Bacteriovoracaceae	Halobacteriovorax		0	0	0	0	0	0	0	0	0	0	0	0	0	0	0	0	0	0	0	0	0	0	0	0	0	0	0	0	0	0	0	0	5	8	0	0	0	0	0	0	0	0
0404a260cb152b2cce803def2d364d2f	Bacteria	Bacteroidota	Bacteroidia	Flavobacteriales	Flavobacteriaceae	Ulvibacter	Ulvibacter_litoralis	0	0	0	0	9	0	3	0	0	0	0	0	0	0	2	0	0	0	0	0	7	0	0	2	0	4	0	10	3	0	0	2	0	0	0	2	0	0	0	0	0	0
0414edb0a51d66c45da20a08dd7901b6	Bacteria	Desulfobacterota	Desulfobulbia	Desulfobulbales	Desulfobulbaceae	Desulfobulbus_A	Desulfobulbus_A_propionicus_C	0	0	0	0	0	0	0	0	1	0	0	0	3	3	0	0	0	0	0	0	0	0	0	0	0	0	0	2	0	1	0	8	0	3	0	4	0	2	0	0	0	0
0421d7b4687a8316470f549bb7ee8e9d	Bacteria	Actinobacteriota	Acidimicrobiia					4	0	0	0	0	0	0	0	0	0	0	0	0	0	0	0	0	0	0	0	0	0	0	0	0	0	0	0	13	0	3	0	0	1	0	0	0	0	0	0	0	0
0422c59e2005ca610a106146dfda63e2	Bacteria	Bacteroidota	Bacteroidia	Chitinophagales	Saprospiraceae			0	0	0	0	0	0	0	0	0	0	2	0	0	0	0	5	2	0	0	0	4	0	0	0	0	2	0	7	0	0	2	0	0	0	0	0	0	0	0	0	0	0
042e82f62f829c61a20229fb8145eb6f	Bacteria	Proteobacteria	Alphaproteobacteria	Micavibrionales	Micavibrionaceae			0	0	0	2	1	0	2	0	0	5	8	0	5	0	0	9	0	0	0	0	0	2	0	0	0	0	0	2	0	0	0	0	0	0	0	0	0	0	0	0	0	0
04308064df3eed08cb7c8b94eaaef57f	Bacteria	Planctomycetota						3	0	0	0	0	0	0	0	0	0	0	0	2	0	0	3	2	0	0	0	2	0	0	0	0	1	0	3	0	0	0	0	0	0	0	0	0	0	0	0	0	0
0433e41dd3206bc6364416470cb082f2	Bacteria	Proteobacteria	Gammaproteobacteria	Pseudomonadales				0	0	0	0	0	0	0	0	0	0	5	0	2	0	0	0	0	0	0	0	0	0	0	0	0	0	0	0	0	2	0	2	0	0	0	0	0	0	0	0	0	0
043b2a747cf34e48a8c70ff1c5ea9497	Bacteria	Proteobacteria	Alphaproteobacteria	Rhizobiales	Hyphomicrobiaceae	Hyphomicrobium		0	0	0	0	0	0	0	0	0	3	0	0	0	0	0	0	0	0	0	0	4	0	0	0	0	0	0	9	3	0	3	0	0	5	0	0	0	0	0	0	0	0
043dabf30f0f66101577c68c78bfceb9	Bacteria	Bdellovibrionota_B	Oligoflexia	Oligoflexales	Bog-1112	BOG-1112	BOG-1112_sp003136475	0	0	0	0	0	0	0	0	0	0	0	0	0	0	0	0	5	0	0	0	0	0	0	0	0	0	0	0	0	4	0	0	0	4	0	0	0	0	0	0	0	0
043f09ff8ec664b80b8d52a3c5ed8f7c	Bacteria	Proteobacteria	Alphaproteobacteria	Micavibrionales	Micavibrionaceae	TMED27	TMED27_sp002167715	3	0	0	3	4	0	9	0	0	8	18	0	0	1	0	5	12	0	0	0	0	4	0	0	0	0	0	2	0	3	1	0	2	5	0	2	0	0	0	0	0	5
04423431d4f310b04ed9ab1bda243bec	Bacteria	Proteobacteria	Gammaproteobacteria					0	0	0	0	0	0	0	0	0	0	11	0	0	0	0	5	0	0	0	0	0	0	0	0	0	0	0	0	0	0	0	0	0	0	0	0	0	0	0	0	0	0
0449b11f486a57a50b743b329d6f00c3	Bacteria	Bacteroidota	Bacteroidia	NS11-12g	UBA9320	MED-G17	MED-G17_sp002457675	0	0	0	1	0	0	0	1	0	0	0	0	0	0	0	0	0	0	0	0	0	0	0	0	0	0	0	5	0	2	0	2	0	0	0	0	0	0	0	0	0	0
044c6286b9268c34839019148c0d0e26	Bacteria	Desulfobacterota	Desulfobacteria	Desulfobacterales				0	0	0	0	0	0	0	0	0	0	0	0	0	2	0	0	0	0	0	0	3	0	0	0	0	0	0	0	0	2	0	6	0	0	0	0	0	0	0	0	0	0
044faddaace5aa14022a7272bc2a0feb	Bacteria	Bacteroidota	Bacteroidia					0	0	0	0	0	0	0	0	0	0	7	0	0	0	0	0	0	0	0	0	0	0	0	2	0	0	0	0	0	0	3	0	0	0	0	0	0	0	0	0	0	0
0451b9f210ff0d863690c248d5c1acef	Bacteria	Actinobacteriota	Acidimicrobiia	Microtrichales	MedAcidi-G1	MedAcidi-G1	MedAcidi-G1_sp002713545	0	0	0	0	0	0	8	0	0	3	8	0	0	2	0	0	0	0	7	0	0	0	2	0	0	0	0	8	0	0	0	0	3	0	0	0	0	0	0	0	0	0
04538510736bdfbfa55e64410cb04a62	Bacteria	Bacteroidota	Bacteroidia	Flavobacteriales				3	0	0	0	0	0	0	0	2	0	8	0	0	0	0	0	0	0	0	0	0	0	0	0	0	0	0	0	0	2	2	0	0	0	0	0	0	0	0	0	0	0
0455af0ddae7549c79208833ddad0dbb	Bacteria	Planctomycetota	Phycisphaerae	Phycisphaerales	SM1A02	GCA-002718515	GCA-002718515_sp002689385	0	0	0	0	0	0	0	0	0	0	0	0	5	0	0	0	0	3	0	0	6	0	0	0	0	0	0	0	0	0	7	0	0	0	0	2	0	0	0	0	0	0
0456da0555895616b6a22c46f3da2bbf	Bacteria	Planctomycetota	UBA1135	UBA1135	GCA-002686595			0	0	2	0	3	0	0	0	0	0	0	0	3	0	0	0	2	0	0	0	0	0	0	0	0	0	0	1	0	0	2	0	4	3	0	0	0	0	0	0	0	0
0457e3bdc84293b8e917642d4a61448d	Bacteria	Actinobacteriota	Acidimicrobiia	Microtrichales	MedAcidi-G1	UBA3125		2	0	0	4	4	4	0	0	0	2	3	0	0	0	0	5	0	0	1	0	0	4	0	0	0	0	0	7	0	4	0	0	0	5	0	2	0	3	0	0	0	1
04629a34c41b569b29bd6004f153c3eb	Bacteria							2	0	0	0	0	5	0	0	0	0	0	0	0	0	0	0	0	0	0	0	0	0	0	0	0	0	0	3	2	0	0	0	0	0	0	0	0	0	0	0	0	0
0473e26659ddf0ba02357f70955c4b92	Bacteria	Bacteroidota	Bacteroidia	Cytophagales	Cyclobacteriaceae	Fulvivirga	Fulvivirga_imtechensis	0	0	0	0	0	0	2	0	0	0	0	0	0	0	2	0	0	0	0	0	0	3	0	0	2	0	0	0	0	0	2	0	0	0	0	0	0	0	0	0	0	0
0476590050bd25f74069e8345f8ffe81	Bacteria	Acidobacteriota	Mor1	Mor1	Mor1	Mor1	Mor1_sp001664505	7	0	0	0	0	0	0	0	0	0	0	0	0	2	0	0	0	0	0	2	0	0	0	0	0	0	0	3	0	0	0	0	0	0	0	0	0	2	0	0	0	0
047d7a88029e30d099d362479247e720	Bacteria	Proteobacteria	Alphaproteobacteria	Micavibrionales	Micavibrionaceae	TMED27	TMED27_sp002167715	0	0	0	0	0	0	0	0	0	2	2	0	0	0	0	0	2	0	2	0	0	0	0	0	0	3	0	0	0	0	0	0	0	0	0	0	0	0	0	0	0	0
047de5099e071ad22b77c2b27eab4550	Bacteria	Acidobacteriota	Mor1	Mor1	Mor1	Mor1	Mor1_sp001664505	4	0	0	24	6	0	7	0	5	0	0	0	2	4	2	8	8	2	7	0	32	3	0	2	4	12	3	28	12	0	0	0	2	9	0	0	2	6	0	0	0	8
0488c6cb43eebcba42ccd883e5f1c132	Bacteria	Actinobacteriota	Acidimicrobiia	Microtrichales	MedAcidi-G1	UBA3125		0	0	0	1	0	0	0	0	2	0	0	0	0	0	0	4	0	0	0	0	0	1	0	0	0	0	0	4	7	1	0	0	0	0	0	0	0	0	0	0	0	0
0495cd806e8920add03c9e36d914ac24	Bacteria	Bdellovibrionota_B	UBA2361	SZUA-149	SZUA-149	SZUA-149	SZUA-149_sp003230795	0	0	0	0	0	0	0	0	0	0	0	0	0	0	0	3	0	0	4	0	0	0	0	0	0	2	0	0	0	3	0	2	0	0	0	0	0	2	0	0	0	0
04bad4546e00b1c30374734563cb9de5	Bacteria	Planctomycetota	UBA1135	UBA1135	UBA1135	GCA-2746235	GCA-2746235_sp002746235	0	0	0	1	3	0	0	0	2	2	1	0	0	0	0	10	1	0	0	0	0	0	0	0	0	0	0	5	0	0	9	0	4	0	0	0	0	0	0	0	0	6
04c217a67cbe7695b4ca958bff368d14	Bacteria							4	0	0	0	2	0	0	0	0	0	1	0	0	0	0	0	0	0	0	0	5	0	0	0	2	4	0	5	3	0	0	2	0	0	0	0	0	0	0	0	0	0
04c7f1b4cb54c791db32c29bcca2718c	Bacteria	Proteobacteria	Gammaproteobacteria	Woeseiales	Woeseiaceae	Woeseia	Woeseia_oceani	0	0	0	0	0	0	0	0	0	16	0	2	0	0	0	0	0	0	1	0	0	4	0	0	0	2	0	0	0	0	1	0	0	12	0	0	0	0	0	0	0	0
04c8cd75dd0e884ff1fb1e4bef0f16b2	Bacteria							0	0	0	0	0	0	2	0	2	0	0	0	0	0	0	0	3	0	0	0	8	0	0	0	0	3	0	2	0	0	0	0	0	2	0	0	0	0	0	0	0	0
04cdedcbc72a4a00eba336c3c325f65e	Bacteria	Proteobacteria	Gammaproteobacteria					0	0	0	0	0	0	5	0	0	1	0	0	0	0	0	0	3	0	0	0	0	0	0	0	0	0	0	0	0	0	0	2	0	2	0	0	0	0	0	0	0	0
04d50bef3421d11a4ec09dd856781706	Bacteria	Actinobacteriota	Acidimicrobiia	TMED189	TMED189	TMED189	TMED189_sp003213165	15	0	0	4	2	0	0	0	0	5	7	3	17	6	0	45	17	11	0	0	0	0	0	5	0	6	0	0	0	0	9	0	6	0	0	0	0	0	0	0	0	0
04d5314be05af29c7b9341a9b94ed99c	Bacteria	Proteobacteria	Gammaproteobacteria	Pseudomonadales				0	0	0	0	0	0	0	0	0	0	0	0	0	0	0	0	2	0	2	0	0	0	0	2	0	3	0	0	0	3	0	0	0	4	0	0	0	0	0	0	0	0
04d8fde024ad1a2a66d451f46b0a4ff5	Bacteria	Bacteroidota	Bacteroidia	Flavobacteriales				0	0	0	0	17	0	24	2	0	18	24	0	8	0	0	32	0	0	0	0	7	0	0	0	0	3	1	8	4	0	0	0	5	11	0	0	0	0	0	0	0	7
04dcb120cfb3b277c4bacde1535c8a1e	Bacteria	Bacteroidota	Bacteroidia	Chitinophagales	Saprospiraceae	Haliscomenobacter	Haliscomenobacter_hydrossis	0	0	0	12	7	0	10	2	0	0	4	2	0	2	0	3	5	0	0	0	0	2	0	0	0	2	0	21	0	9	7	0	0	0	0	6	0	0	0	0	0	3
04de2ca21b6b0e37ff282c8acc34a231	Bacteria	Planctomycetota	Phycisphaerae					0	0	0	4	0	0	2	0	2	0	0	0	0	0	0	0	0	0	2	0	2	0	0	0	0	0	0	0	0	2	1	0	0	0	0	0	0	0	0	0	0	6
04def53b3e2c6e02feed31a1f4ebaace	Bacteria	Bdellovibrionota	Bacteriovoracia	Bacteriovoracales	Bacteriovoracaceae	Halobacteriovorax		0	0	0	0	0	0	0	0	0	0	0	0	0	0	0	0	0	0	0	0	0	2	0	0	0	0	0	0	0	0	0	0	8	0	0	0	0	0	0	0	0	0
04e096606b15f58f142e7b89fd926990	Bacteria	Acidobacteriota	Thermoanaerobaculia	UBA5704	UBA5704	SZUA-115	SZUA-115_sp003231035	0	0	0	0	0	0	0	0	0	0	0	0	0	0	0	0	2	0	1	0	1	9	0	0	0	0	0	5	0	0	0	0	0	0	0	0	0	0	0	0	0	0
04eaac4bcdb0c5778223c219c2d6f558	Bacteria	Proteobacteria	Gammaproteobacteria					0	0	0	0	0	0	0	0	0	0	9	0	0	0	0	0	2	0	0	0	0	5	3	0	0	10	2	6	9	0	0	0	5	0	0	0	0	0	0	0	0	0
04ef95a7019f9bb34d3df605fa9d70c2	Bacteria							0	0	0	0	0	0	0	0	0	0	0	0	0	0	0	0	0	0	0	0	0	2	0	0	0	7	0	0	2	0	0	0	0	0	0	0	0	0	0	0	0	0
04f696e6f89f13e314e02283b20d1838	Bacteria	Chloroflexota	Anaerolineae					0	0	0	0	0	0	0	0	0	0	1	0	0	0	0	8	0	0	0	0	0	2	0	0	0	0	0	0	0	0	0	0	2	0	0	0	0	0	0	0	0	0
04f98ffb135b4fd570469507d2970a37	Bacteria	Bacteroidota	Bacteroidia	Bacteroidales				0	0	0	0	0	0	0	0	2	0	0	4	0	0	0	0	0	2	0	0	4	0	0	0	0	0	0	0	2	0	0	5	0	0	0	0	0	0	0	0	0	0
0502bf768f256b56e3765e97a2f6d1e7	Bacteria	Bacteroidota	Bacteroidia	Bacteroidales	Bacteroidaceae	Bacteroides	Bacteroides_cellulosilyticus	0	0	0	0	0	0	0	0	0	0	0	0	0	0	0	0	0	0	0	0	0	0	0	0	0	0	0	0	0	0	0	0	0	0	0	0	0	0	0	0	39	0
050304149645fe32f51a080d87c9a95c	Bacteria	Planctomycetota	Planctomycetes	Pirellulales				0	0	0	0	0	0	0	0	0	0	2	0	0	0	0	0	0	0	0	0	3	0	0	0	0	0	0	0	3	0	0	2	0	0	0	0	0	0	0	0	0	0
050cc665de5918829f693f21509aca3f	Bacteria	Proteobacteria	Gammaproteobacteria					8	0	0	16	15	0	6	0	0	0	0	0	0	0	0	0	4	0	0	0	7	0	0	0	0	17	3	39	7	5	10	4	2	1	0	4	0	3	0	0	0	6
05141fb08a2b1917784a5c8f883140ef	Bacteria	Desulfobacterota	Desulfobacteria	Desulfobacterales	Desulfobacteraceae	Desulfobacula	Desulfobacula_toluolica	2	0	0	0	0	0	1	0	0	0	1	0	0	0	0	0	3	0	0	0	0	0	0	0	0	1	0	0	0	1	4	0	0	0	0	0	0	0	0	0	0	0
0514ac02e396ab956704256565be5ff3	Bacteria							2	0	0	0	0	0	0	0	0	0	0	0	0	0	0	0	0	0	0	0	0	0	0	0	0	0	0	0	0	5	3	0	0	0	0	0	0	0	0	0	0	0
0515af5b6ea0e2c1c30b5320b8ca7c6c	Bacteria	Bacteroidota	Bacteroidia	Cytophagales	Cyclobacteriaceae	Ekhidna	Ekhidna_lutea	0	0	0	0	0	0	0	0	0	0	0	0	0	0	0	25	7	0	0	0	0	16	0	0	0	0	0	3	0	0	0	0	0	0	0	0	0	0	0	0	0	0
05193eee86c2c3ee23a9249ac22a78f3	Bacteria	Bacteroidota	Bacteroidia	Flavobacteriales	Flavobacteriaceae			5	1	0	0	0	0	35	7	17	124	147	0	0	0	0	0	0	0	0	0	0	0	0	0	0	2	0	0	0	0	0	0	0	0	0	0	0	2	0	0	0	0
051ff12f952ca215f508b59415de821b	Bacteria	Planctomycetota	Phycisphaerae	Phycisphaerales	SM1A02	UBA966	UBA966_sp002292895	0	0	2	0	0	0	0	0	0	0	0	0	0	0	0	0	0	8	0	0	0	0	0	0	0	7	0	0	0	0	5	0	2	2	4	0	0	0	0	0	0	0
0526121a278f46a6915c2eec5f7ad197	Bacteria	Proteobacteria	Gammaproteobacteria					1	0	0	0	0	0	0	0	0	7	3	0	0	2	0	0	11	0	0	0	0	4	0	0	0	4	0	0	2	0	0	0	11	11	0	0	0	0	0	0	0	0
052860f22d7c121c5c2669d776e9522a	Bacteria	Gemmatimonadota	Gemmatimonadetes	SG8-23	UBA6960			2	0	0	2	0	0	13	0	1	6	9	0	0	0	0	18	0	3	0	0	10	22	0	0	2	17	0	12	12	0	2	0	8	8	0	0	0	0	0	0	0	2
053186aa8c5c958ad74b2012b06ee508	Bacteria	Proteobacteria	Alphaproteobacteria	Kiloniellales	Fodinicurvataceae	Limimonas	Limimonas_halophila	0	0	0	0	0	0	0	0	5	0	0	0	0	0	0	0	2	3	0	0	0	0	0	0	0	0	0	0	5	0	0	0	0	0	0	0	0	0	0	0	0	0
053d47c4cbdf027f08e90d04af2c3032	Bacteria	Bacteroidota	Bacteroidia	Flavobacteriales	koll-22	BRH-c54		0	0	0	0	0	0	11	0	0	0	3	2	0	0	0	2	0	0	0	0	0	0	0	0	0	0	0	0	0	0	0	0	0	0	0	0	0	0	0	0	0	0
053dd0066a01460bb83c803539844d45	Bacteria	Acidobacteriota	Mor1	Gp22-AA2	AA152	AA152	AA152_sp003222305	0	0	0	0	0	0	0	0	0	0	0	0	2	0	0	0	0	0	0	0	0	0	0	0	0	4	0	0	5	0	0	0	0	0	0	0	0	0	0	0	0	0
053ec9ab84ee47b1c12d31e6dd3bfd08	Bacteria	Patescibacteria	ABY1					0	0	0	0	0	0	0	0	1	0	0	0	0	0	0	0	2	0	0	0	7	0	0	0	0	2	0	0	0	0	0	0	0	0	0	0	0	0	0	0	0	0
054236ca75714e67e196f363ce836f3d	Bacteria	Bacteroidota	Bacteroidia	AKYH767	2-12-FULL-35-15	2-12-FULL-35-15	2-12-FULL-35-15_sp001769385	0	0	0	0	0	0	0	0	3	0	0	0	0	0	0	0	0	0	0	0	1	0	0	0	2	0	0	0	0	0	0	2	0	1	0	0	0	0	0	0	0	0
0546e2f6add2ff827ed342ce566e9759	Bacteria	Planctomycetota	Phycisphaerae	Phycisphaerales	SM1A02			0	0	0	0	0	0	0	0	4	0	1	0	0	0	0	4	5	0	0	0	0	0	0	0	0	0	0	6	0	0	0	0	0	0	0	0	0	0	0	0	0	0
055012bf46fc5af4431af74e130ce2ee	Bacteria	Bacteroidota	Rhodothermia	Rhodothermales				0	0	0	0	0	0	0	0	0	0	0	2	0	2	0	0	0	0	0	0	1	0	3	2	0	0	0	3	0	0	0	0	0	1	0	0	0	0	0	0	0	0
055a6b5618428d211b58a01a8a6acbc5	Bacteria							2	0	0	0	5	0	0	0	0	3	4	0	3	0	0	11	2	0	0	0	3	0	0	0	2	6	0	8	1	0	2	0	10	9	0	0	0	0	0	0	0	0
05601a423d2ad65ef3c37c0936958521	Archaea	Nanoarchaeota	Nanoarchaeia	Woesearchaeales	CG08-08-20-14	CG08-08-20-14	CG08-08-20-14_sp002762705	2	0	0	0	0	0	0	0	0	0	0	0	0	0	0	0	0	0	0	0	0	0	0	0	0	4	0	6	0	0	6	0	0	0	0	0	0	0	0	0	0	0
0562328b76df56db4273faba7b3c618b	Bacteria	Planctomycetota	UBA1135	UBA2386	UBA2386	UBA2386	UBA2386_sp002343845	0	0	0	0	0	0	0	0	0	4	0	0	0	0	0	0	0	0	0	0	0	8	0	0	0	0	0	0	1	0	0	0	0	0	0	0	0	0	0	0	0	0
0564623f7fffdf1303e3871b2c6c0584	Bacteria	Patescibacteria	ABY1	SG8-24				0	0	0	0	0	0	0	0	0	0	0	0	0	0	0	0	0	0	0	0	0	0	0	0	0	6	0	0	0	2	0	2	0	0	0	0	0	0	0	0	0	0
0569b8538cadcaaf60ca236da7875eba	Bacteria	Desulfuromonadota	Desulfuromonadia	Desulfuromonadales				0	0	0	2	2	0	0	0	0	1	3	0	3	0	0	0	0	0	0	0	2	3	0	0	0	3	0	11	0	5	4	0	2	2	0	0	0	0	0	0	0	0
0569c2b454127d6c204db88fad08d1a8	Bacteria	Proteobacteria						0	0	0	0	2	0	0	0	0	0	0	0	1	0	0	0	0	0	0	0	0	0	0	3	0	0	2	1	0	0	0	0	0	0	0	0	0	0	0	0	0	0
056abc189cb2572840d273dceb41e236	Bacteria							0	0	0	8	0	0	9	2	0	9	24	0	0	0	0	18	12	0	0	0	0	0	0	1	0	5	0	0	3	2	0	0	0	0	0	0	0	0	0	0	0	0
056d550d17fe4bc2f975a0706aaa6bb6	Bacteria	Proteobacteria	Gammaproteobacteria	Pseudomonadales	HTCC2089	SZUA-309	SZUA-309_sp003228415	0	0	0	3	0	0	0	0	0	0	0	0	0	1	0	0	0	0	0	2	5	0	0	0	0	0	0	6	0	0	1	4	1	0	0	2	2	1	0	0	0	0
0576f6af35decbcbe293feb3e14e0c7a	Bacteria	Planctomycetota	Phycisphaerae	Phycisphaerales	SM1A02			0	0	0	0	0	0	0	0	3	0	0	0	0	0	0	0	0	0	2	0	1	0	0	0	0	0	0	0	0	2	0	0	0	0	0	0	0	0	0	0	0	0
057b25ffc4cdf776319ac3f52df081fb	Bacteria	Bacteroidota	Bacteroidia	Chitinophagales	Saprospiraceae	UBA2365	UBA2365_sp002344345	0	0	0	0	3	0	0	0	2	0	0	0	0	0	0	0	0	0	0	0	5	0	0	0	0	0	0	0	0	0	0	0	0	0	0	0	0	0	0	0	0	0
05823dcce4bf86a32ebd600f644ed2c7	Bacteria	Chloroflexota	Anaerolineae	SBR1031	A4b	UBA6055	UBA6055_sp002238485	0	0	0	0	0	0	0	0	0	0	3	0	2	0	0	0	1	0	0	0	0	0	0	0	0	0	0	4	0	0	0	0	0	0	0	0	0	0	0	0	0	0
05899db691843c65bf5ef36a37324b3f	Bacteria	Bacteroidota	Bacteroidia					0	0	0	3	7	0	0	0	0	0	0	0	0	0	0	0	2	0	0	0	0	0	0	0	0	0	0	0	0	0	0	0	0	0	0	0	0	0	0	0	0	0
0593da58834e1f1b3bf4bea96569f800	Bacteria	Bacteroidota	Bacteroidia	Flavobacteriales				0	0	0	11	6	0	0	0	3	0	10	0	0	2	0	0	4	0	0	0	3	0	0	0	0	1	0	7	3	3	2	0	3	0	0	3	0	0	0	0	0	3
05950e50d41f2cd070e9f36238371783	Bacteria	Omnitrophota	Omnitrophia	Omnitrophales				0	0	0	0	0	0	0	0	0	0	0	0	0	0	0	0	0	0	0	0	0	0	0	0	0	2	0	0	0	0	0	8	0	0	0	0	0	0	0	0	0	0
0595a0c24482075330b76b2299136b34	Bacteria	Planctomycetota	Phycisphaerae	Phycisphaerales	SM1A02	GCA-002718515	GCA-002718515_sp002689385	0	0	0	1	4	0	2	0	0	1	3	0	0	0	0	0	0	2	0	0	1	0	0	0	0	3	0	0	0	5	0	0	3	0	0	0	0	3	0	0	0	0
059a128cd1386a6ed4c89984f7317705	Bacteria	Bacteroidota	Bacteroidia	Chitinophagales	Saprospiraceae	Haliscomenobacter	Haliscomenobacter_hydrossis	7	0	0	0	0	0	4	2	3	0	0	0	0	0	0	0	0	0	0	0	0	0	0	0	0	0	2	0	0	9	7	0	0	0	0	0	0	0	0	0	0	4
05a08a84c8a527f88a91c19e46f80ed8	Bacteria	Proteobacteria	Gammaproteobacteria	Pseudomonadales	HTCC2089	GCA-2697205	GCA-2697205_sp002697205	0	0	0	0	3	0	0	0	0	2	3	0	0	0	0	0	0	0	0	0	0	0	0	0	0	0	0	0	0	0	0	2	4	2	0	0	0	0	0	0	0	0
05a13cd2e0f206a2b8f97499a5c4d513	Bacteria	Verrucomicrobiota	Kiritimatiellae	Kiritimatiellales				0	0	0	0	0	0	0	0	0	0	0	0	0	0	0	0	0	0	0	0	0	0	0	0	0	4	0	0	0	0	5	0	0	0	0	2	0	2	0	0	0	0
05a213e75763563ea881a963319a40c4	Bacteria	Actinobacteriota	Acidimicrobiia	UBA5794	UBA5794	UBA5794	UBA5794_sp002418265	0	0	0	0	3	0	0	0	0	0	0	0	0	0	0	0	0	0	0	0	0	0	0	0	0	0	0	14	0	0	0	3	0	0	0	0	0	0	0	0	0	0
05a3e2c74f46b6cfd14e158709e7fe24	Bacteria	Bacteroidota	Bacteroidia	Chitinophagales	Saprospiraceae			6	0	0	0	0	0	0	3	3	0	0	0	0	0	2	0	0	0	0	0	0	0	0	0	0	2	0	2	0	0	0	0	0	0	0	0	0	0	0	0	0	0
05a4931b033c7ff43ab83733c67ae770	Bacteria	Proteobacteria	Gammaproteobacteria					3	2	0	0	0	0	0	0	0	0	0	0	0	0	0	0	2	3	0	0	0	0	0	0	0	0	0	0	0	0	0	0	0	0	0	0	0	0	0	0	0	0
05a90ffca4808dab5eb1a8ade42ede29	Bacteria	Myxococcota	Polyangia	Polyangiales				0	0	0	5	0	0	10	0	0	0	10	0	1	0	0	4	4	0	0	0	0	0	0	0	0	0	0	4	0	0	0	0	0	0	0	0	0	0	0	0	0	2
05ac082a23c9a8e2b6e73ca9bceec6e7	Bacteria	Proteobacteria	Gammaproteobacteria	GCA-001735895	GCA-001735895	GCA-001735895	GCA-001735895_sp001735895	52	0	0	0	15	2	0	3	11	11	23	0	22	13	0	28	44	1	26	0	70	53	0	3	0	60	0	51	8	64	30	20	26	8	0	0	0	12	0	0	0	0
05b1c08a4e5f129bfeeb9e0b6e9efa5b	Bacteria	Bacteroidota	Rhodothermia	Rhodothermales				0	0	0	10	12	2	6	2	0	4	0	2	2	3	0	0	6	0	0	0	8	2	0	0	0	4	0	18	9	4	13	3	7	0	0	4	0	5	0	0	0	6
05b81e990504e869fe475bf2b8664d99	Bacteria	Proteobacteria	Alphaproteobacteria	Rhizobiales	Rhizobiaceae	Leaf454	Leaf454_sp001425485	0	0	0	0	0	0	0	0	0	0	0	0	0	0	0	0	0	0	0	0	0	0	0	0	0	0	0	0	0	0	0	0	0	0	0	0	9	0	0	0	1	0
05c19a82c8b2a30be83b902420f12a4f	Bacteria	Verrucomicrobiota	Verrucomicrobiae	Opitutales				0	0	0	0	0	0	0	0	0	0	2	0	0	0	0	4	5	0	0	0	0	0	0	0	0	2	0	0	2	0	0	0	0	5	0	0	0	0	0	0	0	0
05c1aa82671f9bbc05726e59bed11a75	Bacteria	Planctomycetota	Planctomycetes	Pirellulales				0	0	0	0	0	0	0	0	0	0	0	0	2	0	0	2	0	0	3	0	5	0	0	0	0	0	0	0	0	0	0	0	0	0	0	0	0	0	0	0	0	0
05c3a062e506e5f4cd66c10139e71fe9	Bacteria							0	0	0	0	0	0	0	0	0	0	3	0	0	0	0	0	0	0	0	0	0	6	0	0	0	2	0	2	0	0	0	0	0	0	0	0	0	4	0	0	0	0
05c9f6d8382de20963b090144906398c	Bacteria	Planctomycetota						0	0	0	0	3	0	3	0	0	0	7	0	2	0	0	0	9	0	5	0	4	2	0	3	5	0	3	11	0	7	7	3	0	2	0	0	0	0	0	0	0	3
05ce62b9402e3ff2fafa75089a71fb5c	Bacteria	Proteobacteria	Gammaproteobacteria					12	0	0	0	16	0	0	0	0	0	14	0	9	0	0	0	0	2	0	0	10	0	0	0	2	0	3	20	5	5	0	0	8	0	0	0	0	2	0	0	0	0
05d064084ecce1141cbbe37f4e52ca03	Bacteria	Planctomycetota	Planctomycetes	Pirellulales	Pirellulaceae	GCA-2723275	GCA-2723275_sp002723275	0	0	0	0	2	0	0	0	0	0	0	0	0	0	0	0	0	0	1	0	0	0	0	0	0	0	0	7	0	0	0	0	0	0	0	0	0	0	0	0	0	0
05dc75d22b8274136d04e8c7c4b93838	Bacteria							2	0	0	0	0	0	0	0	0	0	0	0	0	0	0	0	0	0	0	0	0	0	0	0	0	0	0	0	0	0	2	0	0	5	0	0	0	3	0	0	0	0
05dedb16c824246723cf6d68a81034e8	Bacteria	Proteobacteria	Alphaproteobacteria	Rhodobacterales	Rhodobacteraceae	Roseovarius	Roseovarius_aestuarii	0	0	0	0	0	0	0	0	0	12	0	0	0	0	0	0	6	0	0	0	5	6	0	0	0	0	0	10	0	3	0	0	3	0	0	2	0	0	0	0	0	0
05e06d098da63e29e11c71e9a80c3846	Bacteria	Actinobacteriota	Acidimicrobiia	UBA5794	UBA5794	SZUA-442	SZUA-442_sp003235475	16	0	0	0	22	0	25	0	17	0	0	0	0	6	0	0	31	0	16	0	30	13	0	0	0	52	0	145	26	39	30	0	0	0	0	0	0	13	0	0	3	14
05eed39169f92f5258a41025d85f89c9	Bacteria	Verrucomicrobiota_A	Chlamydiia	Parachlamydiales				0	0	0	0	0	0	0	0	0	0	0	0	0	0	0	3	0	0	0	0	0	0	0	0	0	4	0	1	3	2	0	0	0	0	0	0	0	0	0	0	0	0
05f177ad858416274771baf75f787b26	Bacteria	Proteobacteria	Alphaproteobacteria	Rhodobacterales	Rhodobacteraceae	Sulfitobacter		0	0	0	6	0	0	1	0	0	0	0	0	0	0	0	2	0	0	0	0	2	0	0	0	0	0	0	0	0	0	2	0	0	0	0	0	0	0	0	0	0	2
05fa7c17d68bd3eff83cac28506ca264	Bacteria	Desulfuromonadota	Desulfuromonadia	Desulfuromonadales	Desulfuromonadaceae_C	Desulfuromonas_B	Desulfuromonas_B_soudanensis	6	0	0	0	0	0	0	0	0	0	0	0	0	0	0	0	0	0	0	0	0	0	0	0	0	8	0	3	0	0	0	0	0	0	0	0	0	0	0	0	0	0
05fb489707755ad685b338d75b18a5ac	Bacteria	Planctomycetota	Planctomycetes	Pirellulales	Pirellulaceae	GCA-2723275	GCA-2723275_sp002723275	0	0	0	0	0	0	0	0	0	2	7	0	2	0	0	2	0	0	0	0	0	0	0	0	0	0	0	0	0	0	0	0	0	0	0	0	0	0	0	0	0	0
05fc86397126371d8005b62c78c921dc	Bacteria	Proteobacteria	Gammaproteobacteria					3	0	0	0	0	0	0	0	2	0	0	0	2	2	0	2	0	0	0	0	0	0	0	0	0	0	0	0	0	0	0	0	2	0	0	5	0	0	0	0	0	2
05fef079cf76a909ba1c410fabe2904a	Bacteria	Planctomycetota	Phycisphaerae	Phycisphaerales	SM1A02	UBA6054	UBA6054_sp002429045	4	0	0	0	0	0	0	0	0	0	4	0	0	0	0	0	4	0	0	0	2	0	0	0	0	3	0	3	2	0	0	0	0	3	0	0	0	0	0	0	0	0
0600b65241ba39656b32715fef3982cf	Bacteria							0	0	0	0	0	0	0	0	0	0	0	0	0	0	0	0	1	0	0	0	0	4	0	0	0	3	0	0	2	0	0	0	6	0	0	0	0	0	0	0	0	0
06062c6c7a25df2d06ebed04913c0ae0	Archaea	Nanoarchaeota	Nanoarchaeia	UBA583	UBA583	UBA583	UBA583_sp002506365	0	0	0	0	0	0	0	0	0	8	20	0	0	0	0	6	5	0	0	0	0	0	0	2	0	0	0	0	0	0	0	0	4	11	0	0	0	0	0	0	0	0
060e363369d225b068d35bb1c466ac7c	Bacteria							0	0	0	2	0	0	0	0	2	0	0	0	5	0	0	4	0	0	0	0	0	0	0	0	3	0	0	0	3	0	0	0	0	3	0	0	0	0	0	0	0	0
061493e084f0722da37b5e727ce3fc21	Bacteria	Desulfobacterota	Desulfobacteria	Desulfobacterales				3	0	0	0	0	0	0	0	0	0	4	0	0	0	0	0	0	0	1	0	9	0	0	0	0	3	0	0	2	0	0	6	0	0	0	0	0	1	0	0	0	0
061bdaaf3cbd7872b3725dda54fb976c	Bacteria	Actinobacteriota	Actinobacteria	Euzebyales	Euzebyaceae	Euzebya	Euzebya_sp003073135	0	0	0	21	9	2	0	0	7	0	7	0	0	5	0	20	12	0	5	0	5	22	0	2	0	0	0	16	19	4	0	4	13	3	0	0	0	8	0	0	0	8
061d8dfdaee8ea1661d5536a4a71e7f9	Bacteria	Gemmatimonadota	Gemmatimonadetes	SG8-23	UBA6960			0	0	0	0	0	0	0	0	4	0	0	0	0	0	0	0	0	0	2	0	0	2	0	0	0	2	0	0	5	0	0	0	0	0	0	0	0	0	0	0	0	0
0622bcb56fa37a3dba319d973f2cfdcc	Bacteria	Omnitrophota	Omnitrophia	Omnitrophales	UBA2337	XYB12-FULL-50-7	XYB12-FULL-50-7_sp001804345	0	0	0	0	6	0	0	0	0	0	5	0	0	0	0	0	2	0	0	0	0	0	0	0	0	4	0	0	0	0	9	0	2	5	0	0	0	0	0	0	0	0
0623d0321291962deeb120a15d261d5b	Bacteria	Proteobacteria	Gammaproteobacteria	Chromatiales	Sedimenticolaceae	Sedimenticola		0	0	0	2	2	0	0	0	0	0	4	0	0	2	0	0	1	0	0	0	1	0	0	0	0	0	0	0	5	3	0	3	0	0	0	2	0	3	0	0	0	0
0628dfd93875e80cb6dbdafee2e6255d	Bacteria	Planctomycetota	Planctomycetes	Pirellulales	Pirellulaceae	Pirellula	Pirellula_staleyi	0	0	0	0	0	0	0	0	0	0	0	0	1	0	0	0	5	1	0	0	0	9	0	0	0	0	0	0	0	2	0	2	0	1	0	0	0	0	0	0	0	0
0629a77040d9302542e5207000f11a62	Bacteria	Proteobacteria	Gammaproteobacteria	Chromatiales	Sedimenticolaceae	Thiodiazotropha		0	0	0	0	0	0	0	0	0	0	0	0	0	3	0	3	3	0	2	0	3	0	0	0	0	0	0	0	2	0	0	0	0	0	0	0	0	0	0	0	0	0
063dde6ba728d48443019bb296807faa	Bacteria	Proteobacteria	Gammaproteobacteria					0	0	0	0	0	0	0	0	0	4	7	0	0	0	0	2	0	0	0	0	0	3	0	0	0	0	0	0	0	0	0	0	0	3	0	0	0	0	0	0	0	0
0641a22d6cc892909e1057550b74c8a6	Bacteria	Proteobacteria	Alphaproteobacteria	Rhodobacterales	Rhodobacteraceae			2	0	0	0	0	0	2	0	0	5	0	0	0	0	0	0	0	0	0	0	0	4	0	0	0	0	0	0	0	0	0	0	0	6	0	0	0	0	0	0	0	0
064608702e0b273cbe052ee8c3e4b72d	Bacteria	Desulfobacterota						0	0	0	0	0	0	2	0	0	0	0	0	0	0	0	0	0	0	0	0	0	0	0	0	0	3	2	0	0	3	3	0	0	0	0	3	2	4	0	0	0	0
064a1f79e42125bbdbf265b9336c329c	Bacteria	Chloroflexota	Anaerolineae	Anaerolineales	envOPS12	UBA8950	UBA8950_sp001872455	0	0	0	0	0	0	0	0	0	0	0	0	0	0	0	3	3	0	0	0	0	2	0	0	0	3	0	0	3	0	0	0	0	0	0	0	0	0	0	0	0	0
0658e8d6b4a33e911f8d705748908fc1	Archaea	Nanoarchaeota	Nanoarchaeia	Woesearchaeales				0	0	3	0	0	0	0	0	0	0	0	0	0	0	0	0	0	0	0	0	0	0	0	0	0	5	0	0	0	0	3	0	0	0	0	0	0	0	0	0	0	0
065a9424565dc8611812111941634368	Archaea	Nanoarchaeota	Nanoarchaeia	SCGC-AAA011-G17	GW2011-AR17	GW2011-AR17	GW2011-AR17_sp10136u	0	0	0	0	0	0	0	0	0	0	0	0	0	0	0	0	0	0	0	0	0	0	0	0	0	2	0	4	0	0	0	0	6	3	0	0	0	0	0	0	0	0
065cfcf9c3cc72c6ce5935ea9d465458	Bacteria	Proteobacteria	Alphaproteobacteria					4	0	0	0	0	0	0	0	0	0	3	0	0	0	0	0	3	0	0	0	0	0	0	0	0	0	0	0	0	2	0	0	0	0	0	0	0	0	0	0	0	0
065e48b774bc8b449c3956e6ec15f86a	Bacteria	Proteobacteria	Gammaproteobacteria					2	0	0	3	0	0	0	0	0	0	0	0	2	0	0	0	0	0	0	0	3	2	0	0	0	0	2	0	3	2	4	0	0	0	0	0	0	3	0	0	0	1
06604121ee16d6e08aa2fc7d966bb093	Bacteria	Proteobacteria	Gammaproteobacteria	Xanthomonadales	SZUA-36	SZUA-36	SZUA-36_sp003233115	5	0	0	1	1	0	0	0	0	0	0	0	0	0	0	2	2	0	0	0	0	0	0	0	0	0	0	4	5	1	2	0	0	0	0	2	0	0	0	0	0	0
06629c2fa130789d437e5ebbc24f7db3	Bacteria	Acidobacteriota	Mor1					0	0	0	0	0	0	0	0	0	0	0	0	0	0	0	0	0	0	0	0	1	0	0	0	0	2	0	6	0	0	2	0	5	0	0	0	0	4	0	0	0	0
0665d0b82cddad5bd18147386491b862	Bacteria	Nitrospinota	Nitrospinia	Nitrospinales	Nitrospinaceae	SCGCAAA288-L16	SCGCAAA288-L16_sp000372225	0	0	0	0	0	0	0	0	0	4	2	0	0	0	0	2	0	0	0	0	0	0	0	0	0	1	0	0	0	0	0	0	9	3	0	0	0	0	0	0	0	0
0666802fef19bd653c3e64b9d972be3d	Bacteria	Bacteroidota	Bacteroidia	Flavobacteriales	Flavobacteriaceae	Hanstruepera	Hanstruepera_sp002940745	0	0	0	0	0	0	0	0	0	0	18	0	0	0	0	0	0	0	0	0	0	0	0	0	0	0	0	0	0	0	0	0	0	0	0	0	0	0	0	0	0	0
0668c97c2190725183b8a93507bd146c	Bacteria	Acidobacteriota	Thermoanaerobaculia	UBA5704	UBA5704	SZUA-115	SZUA-115_sp003231035	0	0	0	0	0	0	0	0	0	1	0	0	0	1	0	4	3	0	0	0	0	0	0	0	0	0	0	3	0	0	0	0	0	0	0	0	0	0	0	0	0	0
066f6501d6cb7127095db254bb8dc9fc	Bacteria	Proteobacteria	Gammaproteobacteria	Xanthomonadales	Wenzhouxiangellaceae	Wenzhouxiangella	Wenzhouxiangella_marina	0	0	0	0	2	0	0	0	2	0	0	0	0	0	0	0	0	0	0	0	0	0	0	0	0	0	2	3	0	0	0	0	2	0	0	0	0	0	0	0	0	0
0673318bba9c7925e3b585a0ed37715a	Bacteria	Proteobacteria	Alphaproteobacteria	Rhizobiales				0	0	0	0	0	0	0	0	3	0	0	0	0	0	0	0	0	8	0	0	0	0	0	0	0	0	0	0	0	0	0	0	0	0	0	0	0	0	0	0	0	0
067cb6ff9c1e29b93b52a39ac36edd50	Bacteria	Bacteroidota	Bacteroidia	Flavobacteriales	Weeksellaceae			0	0	0	0	0	0	0	0	0	7	2	0	0	0	0	11	0	0	0	0	0	0	0	0	0	0	0	0	0	0	0	0	0	0	0	0	0	0	0	0	0	0
06838ba0ee853a829e5356f0c9a67f36	Bacteria	Bdellovibrionota	Bdellovibrionia	Bdellovibrionales	Bdellovibrionaceae	Bdellovibrio		12	0	0	2	2	0	6	2	2	0	27	0	10	0	0	11	5	0	6	0	4	0	0	0	0	14	0	18	0	8	10	3	6	0	0	2	0	1	0	0	0	3
0684551f9464fcddbc680101afa11e70	Bacteria	Proteobacteria	Gammaproteobacteria					0	0	0	0	2	0	0	2	4	2	0	0	0	3	0	0	0	1	0	0	0	0	0	0	0	0	0	0	0	6	3	0	1	2	0	3	0	0	0	0	0	0
068504c80249755709b7c7ab2afd786d	Bacteria	Proteobacteria	Gammaproteobacteria	Pseudomonadales	HTCC2089	GCA-2697205	GCA-2697205_sp002697205	0	0	0	0	4	0	0	0	0	0	0	0	0	0	0	0	0	0	0	0	0	3	0	0	0	0	0	0	0	0	2	0	5	6	0	2	0	0	0	0	0	0
0693d0f683bc129c92b72beddb93f11b	Bacteria	Bacteroidota	Bacteroidia	Chitinophagales	Saprospiraceae			0	0	0	0	2	0	2	0	0	0	0	0	0	2	0	0	2	0	0	0	0	0	0	0	0	0	0	6	0	0	0	0	0	0	0	0	0	0	0	0	0	0
069631d9b6c12d0ecbdd14a7e9402072	Bacteria	Acidobacteriota	Thermoanaerobaculia	Thermoanaerobaculales	Thermoanaerobaculaceae			0	0	0	0	0	0	0	0	0	0	0	0	0	0	0	0	0	3	0	0	5	0	2	0	0	0	0	0	0	0	0	4	0	0	0	0	0	0	0	0	0	0
069651475f89c02de7054e78eee88ef6	Bacteria	Proteobacteria	Alphaproteobacteria	Kiloniellales	Fodinicurvataceae	Limimonas	Limimonas_halophila	0	0	0	0	0	0	0	0	4	0	5	0	0	0	0	0	0	2	0	0	0	0	0	0	0	0	0	0	0	0	0	0	0	0	0	0	0	0	0	0	0	0
069ee3e36a99c2ac249aa2b6fed7e575	Bacteria							0	0	0	2	1	0	0	0	0	3	4	0	0	0	0	0	0	0	2	0	0	0	0	0	0	4	3	1	2	2	0	0	2	0	0	0	0	0	0	0	0	2
06a4642a511c0f47622b7843d5b16866	Archaea	Nanoarchaeota	Nanoarchaeia	Woesearchaeales	GW2011-AR4	GCA-2688925	GCA-2688925_sp002688925	0	0	0	0	2	0	0	0	4	0	0	0	0	0	0	3	2	0	0	0	0	0	0	0	0	4	0	2	0	0	0	3	0	0	0	0	0	0	0	0	0	0
06ae30017d32742382d707c99679aba2	Bacteria							0	0	0	6	8	0	0	0	0	2	23	0	6	0	0	35	14	0	0	0	6	7	0	0	2	6	0	26	11	0	0	1	7	0	0	0	0	0	0	0	0	3
06b20be8983c8da24f876bdbb6e32b32	Bacteria	Acidobacteriota	Thermoanaerobaculia	Gp7-AA8	Gp7-AA8	Gp7-AA10	Gp7-AA10_sp003223695	0	0	0	2	0	0	0	0	0	1	11	0	17	0	0	4	25	0	4	0	0	8	0	3	2	33	0	29	7	3	7	25	11	40	0	0	0	0	0	0	0	0
06b31a5ea537ecfe5c70193f2b82205b	Bacteria	Proteobacteria	Gammaproteobacteria					0	0	0	0	0	0	0	0	0	0	0	0	0	0	0	0	0	0	0	0	0	0	0	2	0	0	0	0	5	0	2	0	0	2	0	0	0	0	0	0	0	0
06b35be046b8054bda3caa1ad4c80cdf	Bacteria	Proteobacteria	Gammaproteobacteria	Burkholderiales	Rhodocyclaceae			0	0	0	0	0	0	2	0	0	0	0	0	0	0	0	0	0	0	0	0	0	8	0	0	0	0	0	0	0	0	0	0	0	0	0	0	0	0	0	0	0	0
06c5c435dc236714485406d5fefee2d3	Bacteria	Proteobacteria	Alphaproteobacteria	Sphingomonadales	Sphingomonadaceae	Erythrobacter_A	Erythrobacter_A_seohaensis	3	0	0	1	0	0	0	0	2	5	1	0	2	0	0	2	3	0	0	0	0	0	0	0	0	2	0	0	1	0	0	2	0	0	0	0	0	0	0	0	0	0
06c8f3918e028d278042200efe37dd0a	Bacteria	Bacteroidota	Bacteroidia	Bacteroidales	ML635J-15	Bact-19	Bact-19_sp002869385	0	0	0	3	2	0	0	0	1	0	0	0	0	0	0	0	0	0	0	0	0	0	0	0	0	0	0	2	0	0	0	0	0	0	0	0	0	2	0	0	0	0
06d6e3b19e0a90e998c316d2f3406a0e	Bacteria							4	0	0	11	7	0	0	0	0	0	18	0	7	2	0	50	7	0	13	0	14	125	0	2	2	11	0	27	20	0	0	3	8	6	0	0	0	0	0	0	0	2
06d7c4803e9ae3e0f77f92cd1b67a35e	Bacteria	Patescibacteria	Paceibacteria	UBA6257	1-14-0-10-44-23	1-14-0-10-49-15	1-14-0-10-49-15_sp002773415	2	0	0	4	3	0	0	0	2	0	2	0	0	0	0	0	2	0	0	0	0	0	0	0	0	0	0	0	0	0	0	0	0	0	0	0	0	0	0	0	0	0
06d8a70865e2fc0bde6ae3549df41ff6	Bacteria	Verrucomicrobiota	Verrucomicrobiae	Verrucomicrobiales				0	0	0	2	0	0	0	0	3	10	0	0	3	0	0	5	6	1	0	0	0	2	0	0	0	0	0	2	0	0	0	0	5	0	0	0	0	0	0	0	0	0
06db3f25f2ebe8ebbbbc050848d260dd	Bacteria	Chloroflexota	Anaerolineae	Caldilineales	Caldilineaceae	Litorilinea	Litorilinea_aerophila	0	0	0	0	0	0	0	0	0	5	0	0	0	0	0	0	5	0	0	0	0	0	0	0	0	0	0	8	2	0	0	0	5	5	0	0	0	0	0	0	0	0
06ddb035d29d15d58ecf548c0d5ece06	Bacteria	Marinisomatota	UBA8477	UBA8477	UBA8477	UBA8477	UBA8477_sp001872685	2	0	0	0	0	0	0	0	6	0	10	2	3	0	0	1	0	8	0	0	3	0	0	0	0	6	0	10	2	4	0	4	1	0	0	0	0	4	0	0	0	0
06dea9f3ec89160afe93caca5b32e2f6	Bacteria	Proteobacteria	Alphaproteobacteria					0	0	0	0	0	3	0	0	3	0	0	0	0	0	0	0	0	1	0	0	0	0	0	0	0	0	0	0	0	3	0	0	0	0	0	0	0	0	0	0	0	0
06e0c2cb6d62edbed865730a9dd07b1b	Bacteria	Proteobacteria	Gammaproteobacteria	UBA4486	UBA4486	SZUA-592	SZUA-592_sp003250975	0	0	0	0	0	0	0	0	0	0	2	0	0	0	0	0	0	0	2	0	0	0	0	0	0	1	0	0	5	0	0	0	1	4	0	0	0	2	0	0	0	0
06e4799d06af3f35194bbcaa0771dbd7	Bacteria	Planctomycetota	UBA1135	UBA1135	GCA-002686595			0	0	0	0	0	0	0	0	0	0	4	0	0	0	0	0	3	0	0	0	3	0	0	0	0	3	0	0	3	0	0	0	0	0	0	0	0	0	0	0	0	0
06e55ff2724c5107d11c26e12723e570	Bacteria	Bacteroidota	Bacteroidia	Flavobacteriales	Flavobacteriaceae			67	6	4	205	188	12	315	0	46	159	183	4	73	26	0	308	168	13	0	0	106	54	0	42	0	127	29	380	79	230	212	0	137	170	0	43	0	11	0	0	0	92
06e78cc50e267ce7fd535204fcdcdd5c	Bacteria	Proteobacteria	Gammaproteobacteria	Pseudomonadales	HTCC2089	GCA-2697205	GCA-2697205_sp002697205	0	0	0	0	1	0	0	0	0	0	0	0	0	0	0	0	0	0	0	0	0	0	0	0	0	0	0	0	0	7	8	0	0	0	0	1	0	0	0	0	0	3
06e79e38052d3af26ff2ffb23bd49de8	Archaea	Thermoplasmatota	Poseidoniia	Poseidoniales	Poseidoniaceae	MGIIa-L1	MGIIa-L1_sp9513u	2	0	0	0	0	0	2	0	0	0	0	0	0	0	0	5	0	0	0	0	0	0	0	0	0	0	0	1	0	2	0	0	0	4	0	0	0	0	0	0	0	0
06ea5819927d6afef4c8a008730bf2b3	Bacteria	Proteobacteria	Gammaproteobacteria					0	0	0	0	0	0	0	0	0	0	0	0	0	0	0	1	0	0	0	0	0	0	0	0	0	3	0	0	3	0	2	0	0	0	0	0	0	0	0	0	0	0
06f30c199e0b5a2231409c371eb3a3fb	Archaea	Nanoarchaeota	Nanoarchaeia	UBA583	UBA583	UBA431	UBA431_sp002505525	0	0	0	0	0	0	0	0	0	0	0	0	0	0	0	22	2	0	0	0	0	0	0	0	0	0	0	0	0	0	0	0	0	0	0	0	0	0	0	0	0	0
06fa69841728efd2cf16879573947a36	Bacteria	Bacteroidota	Bacteroidia	Cytophagales	Cyclobacteriaceae			0	0	0	0	0	0	0	0	0	0	0	0	0	0	0	0	0	0	6	0	23	25	0	0	0	3	0	0	1	0	0	0	3	0	0	0	0	0	0	0	0	0
07059c38cb49629604f5a7c6cde649b1	Bacteria	Planctomycetota	UBA1135	UBA1135	GCA-002686595	GCA-2686265	GCA-2686265_sp002686265	0	0	0	0	0	0	0	0	0	1	5	0	0	0	0	11	2	0	0	0	0	9	0	2	0	1	0	2	7	0	2	0	2	1	0	0	0	0	0	0	0	0
0711a23371b06237337df4fa087234bd	Bacteria	Actinobacteriota						6	0	0	1	0	0	0	0	0	10	8	0	2	0	0	0	3	0	2	0	1	0	0	2	0	1	0	19	4	1	3	0	11	6	0	0	0	0	0	0	0	0
071246da168ea59701aba0b64a181d8e	Bacteria	Proteobacteria	Alphaproteobacteria	Caulobacterales	Hyphomonadaceae	Hirschia	Hirschia_baltica	0	0	0	0	0	8	0	0	0	0	0	0	0	0	0	0	0	0	0	0	0	0	2	0	0	0	0	0	0	0	0	0	0	0	0	0	0	0	0	0	3	0
07136cf51443f51e5f2775d691f12a79	Bacteria							0	0	0	0	0	0	0	0	0	2	0	0	0	3	0	2	0	0	0	0	0	0	0	0	0	0	0	0	3	0	0	0	0	0	0	0	0	0	0	0	0	0
07192efebaf8bbe0542fd3b2de512f8d	Bacteria	Proteobacteria	Alphaproteobacteria					18	0	0	51	27	0	130	0	29	224	233	0	25	4	3	139	137	4	4	0	21	12	0	8	6	54	9	44	21	23	15	8	41	106	0	12	0	4	0	0	0	12
0725b2bb7a62a5a6812a5b559d1b927f	Bacteria							0	0	0	2	0	0	0	0	0	0	3	0	2	0	0	0	0	0	0	0	0	0	0	0	0	0	0	1	4	0	0	0	2	0	0	0	0	0	0	0	0	0
0726cffd55e099ff26ddc64b39905cca	Bacteria	Myxococcota	Polyangia	Haliangiales	Haliangiaceae	Haliangium	Haliangium_ochraceum	0	0	0	0	0	0	0	0	0	0	2	0	0	0	0	0	0	0	2	0	0	2	0	0	0	0	0	0	0	4	0	0	0	3	0	0	0	2	0	0	0	0
0727ee89d2366dde875441096fe3290c	Archaea	Nanoarchaeota	Nanoarchaeia	UBA583	UBA583	UBA431	UBA431_sp002505525	0	0	0	0	0	0	3	0	0	0	2	0	0	0	0	0	0	0	0	0	0	0	0	0	0	4	0	0	0	0	4	0	2	0	0	0	0	0	0	0	0	0
0729e8bebcc48519eb435d3bdba1372c	Bacteria	Proteobacteria	Gammaproteobacteria	Pseudomonadales	Pseudohongiellaceae	Pseudohongiella	Pseudohongiella_spirulinae	3	0	0	0	3	0	0	0	0	0	3	0	0	0	0	0	0	0	0	0	0	0	0	0	0	0	0	3	0	0	0	0	0	2	0	0	0	0	0	0	0	0
072c98b55f42d87b5d250b989fc42ea0	Bacteria							0	0	0	1	0	3	6	0	0	0	0	0	0	0	0	7	3	0	0	0	0	0	0	3	0	0	1	0	0	0	0	0	11	3	0	0	0	0	0	0	0	2
072f091b101cd964649a9cff598513b7	Bacteria							0	0	0	0	4	0	0	0	2	0	0	0	0	0	0	2	0	0	0	0	0	0	0	0	0	0	0	0	0	4	3	0	2	0	0	0	0	0	0	0	0	3
0730d7fefadc71b0d5af9334e96c6865	Bacteria	Bacteroidota	Bacteroidia					0	0	0	4	6	0	10	0	5	0	5	0	0	0	0	0	6	0	4	0	18	0	0	0	0	0	2	0	5	0	7	5	0	0	0	3	0	0	0	0	0	3
0733334370d10da122f74d2ec07cb9dd	Bacteria	Planctomycetota	UBA1135	UBA1135	GCA-002686595	GCA-2683825	GCA-2683825_sp002683825	0	0	0	0	0	0	2	0	0	0	0	0	0	0	0	3	0	0	0	0	0	3	0	0	0	0	0	0	5	0	0	0	0	0	0	0	0	0	0	0	0	0
07378c3626e7d56ce709731042d57994	Bacteria	Proteobacteria	Gammaproteobacteria	Thiohalomonadales	Thiohalomonadaceae	Thiohalomonas	Thiohalomonas_denitrificans	0	0	0	0	0	0	0	0	6	0	0	0	0	0	0	0	0	0	2	0	0	0	0	2	0	0	0	0	0	0	0	0	0	0	0	0	0	0	0	0	0	0
0737f70803861b9b9e886a34a26cad91	Bacteria	Proteobacteria	Alphaproteobacteria	Kiloniellales	Fodinicurvataceae			2	0	0	0	0	0	0	0	0	2	3	0	0	0	0	2	0	0	0	0	0	0	0	0	0	0	0	2	7	0	0	0	3	0	0	0	0	0	0	0	0	0
0740ca59a90cd86c77060318696cce88	Bacteria	Verrucomicrobiota	Verrucomicrobiae	Verrucomicrobiales	DEV007			0	0	0	0	0	0	0	0	0	0	0	0	0	0	0	0	0	0	2	0	9	0	0	0	0	0	0	0	0	0	0	0	0	0	0	0	0	0	0	0	0	0
0742cf815bba2b9ba793842f901d6181	Bacteria	Planctomycetota	UBA8108	UBA1146	UBA1146			0	0	0	0	0	0	0	0	0	2	0	0	0	0	0	2	0	0	2	0	3	0	0	0	0	3	0	0	0	0	0	0	0	0	0	0	0	0	0	0	0	0
0744a0151e400ba00496ed917c4aa76f	Bacteria	Desulfobacterota	Desulfobulbia	Desulfobulbales	Desulfurivibrionaceae	BM506	BM506_sp002868945	1	0	0	0	0	0	0	0	0	0	2	6	0	0	0	0	0	0	0	0	0	0	0	0	0	9	0	0	1	0	4	0	0	0	0	0	0	4	0	0	0	0
0745bc388725c12be6fa56c6c72c955e	Bacteria							0	0	0	0	0	0	0	0	72	0	0	0	0	0	0	0	0	0	0	0	0	0	0	0	0	0	0	0	0	0	0	0	0	0	0	0	0	0	0	0	0	0
074bc3de2c05537ecd20184affe5863c	Bacteria	Proteobacteria	Gammaproteobacteria					79	4	5	0	55	0	0	4	25	28	75	13	17	0	0	71	69	8	13	0	43	14	0	11	5	38	8	107	0	34	20	22	30	0	0	20	5	20	0	0	0	19
074d0b5e47f7d1611a4a55d573526d24	Bacteria	Proteobacteria	Alphaproteobacteria	Rhodobacterales	Rhodobacteraceae			6	0	0	0	5	0	0	0	0	0	0	0	0	0	0	0	0	0	0	0	0	0	0	0	0	0	0	8	0	2	6	0	0	1	0	0	0	0	0	0	0	0
075c9f796087eb72a24036527dec8e09	Bacteria	Chloroflexota	Anaerolineae	SBR1031	A4b	UBA6055	UBA6055_sp002238485	0	0	0	0	0	0	0	0	0	2	5	0	0	0	0	0	0	0	0	0	0	0	0	0	0	3	0	0	0	0	0	0	2	0	0	0	0	0	0	0	0	0
075ea6596fe808e52efcb7d4d6a43979	Bacteria	Proteobacteria	Gammaproteobacteria	Pseudomonadales	Pseudohongiellaceae	Pseudohongiella	Pseudohongiella_acticola	2	0	0	0	0	0	0	0	0	6	0	0	0	0	0	0	2	0	0	0	2	0	0	0	0	0	0	0	0	3	0	0	5	0	0	0	0	0	0	0	0	0
0768b8b657b1be77b0e088b8c6b687a8	Bacteria	Actinobacteriota	Acidimicrobiia	UBA5794	UBA5794	SZUA-442	SZUA-442_sp003235475	0	0	4	0	0	0	0	0	2	0	2	0	2	0	0	2	5	0	0	0	0	0	0	0	0	0	2	0	0	0	0	0	0	0	0	0	0	0	0	0	0	0
0776c093c3acf3abce4af4dbf93fc067	Bacteria	Bacteroidota	Bacteroidia					0	0	0	0	5	0	0	0	0	0	3	0	0	0	0	0	0	0	0	0	0	0	0	0	0	0	0	2	0	0	3	0	0	0	0	0	0	0	0	0	0	0
077b20a99f7c4e3c484d1878d068c0d8	Bacteria	Planctomycetota	UBA1135	UBA2386	UBA2386	GCA-2684655	GCA-2684655_sp002684655	3	0	0	0	7	3	2	0	6	0	3	0	5	2	0	7	0	0	0	0	14	2	0	3	0	11	2	12	6	1	0	3	5	6	0	0	0	2	0	0	0	2
077d808e5a472b24d0856a04475e4e35	Bacteria	Planctomycetota	Phycisphaerae	Phycisphaerales	Phycisphaeraceae	Phycisphaera	Phycisphaera_mikurensis	3	0	0	6	5	0	4	2	2	1	0	0	2	2	0	1	0	0	2	0	1	0	0	2	0	0	0	6	0	6	8	0	7	5	0	0	0	0	0	0	0	5
07818c04dca10fcdb146dd9a58a66767	Bacteria	Proteobacteria	Alphaproteobacteria					0	0	0	0	0	0	0	0	0	0	0	0	0	0	0	3	7	0	4	0	0	0	4	0	0	0	0	0	0	0	0	0	2	2	0	3	0	0	0	0	0	0
07867f10176704f7b289f4f139059fbc	Bacteria							0	0	0	0	0	0	0	0	0	0	0	0	0	0	0	4	4	0	0	0	5	5	0	5	0	0	0	6	7	0	0	0	0	0	0	0	0	0	0	0	0	0
0794bac345c3deec7506a1b1797508ca	Bacteria	Proteobacteria	Gammaproteobacteria					0	0	0	0	0	0	3	0	0	0	3	0	4	2	0	12	0	0	0	0	3	0	0	0	0	2	0	2	0	0	0	0	0	0	0	0	0	0	0	0	0	0
0795dab03d6f86c2b30f291afe4bdc27	Bacteria							0	0	0	0	0	0	2	0	0	0	0	0	0	0	0	0	0	0	0	0	2	0	0	0	0	3	0	5	0	0	0	0	0	0	0	0	0	0	0	0	0	0
07963183c2328e41223a613b0ed365a8	Bacteria	Proteobacteria	Gammaproteobacteria					4	0	0	0	0	0	2	0	0	0	0	0	2	0	0	0	0	2	0	0	3	0	0	0	0	7	0	0	0	0	0	0	0	0	0	0	0	1	0	0	0	0
0799fbab6f815e0b0577741ca32fbcf5	Bacteria	Patescibacteria	Saccharimonadia	Saccharimonadales	UBA4665			0	0	0	3	0	0	0	0	4	0	8	0	0	0	0	0	4	0	0	0	3	0	0	0	0	0	0	0	2	0	0	0	2	0	0	0	0	0	0	0	0	0
07a5d4af9ced0c13fdbe053e5e2199d0	Bacteria	Omnitrophota	Omnitrophia	Omnitrophales	UBA2337	XYB12-FULL-50-7	XYB12-FULL-50-7_sp001804345	4	0	0	0	0	0	0	0	0	3	9	0	0	0	0	0	0	0	6	0	3	0	0	0	0	0	0	0	0	0	0	3	7	0	0	0	0	0	0	0	0	2
07a7a6d7e02fc2b52965d948f55cfe36	Bacteria	Bacteroidota	Rhodothermia	Rhodothermales	UBA10348	1-14-0-65-60-17	1-14-0-65-60-17_sp002787815	0	0	0	0	0	0	0	0	0	0	0	0	0	0	0	5	0	0	0	0	0	0	0	0	0	5	0	0	0	0	0	0	0	0	0	0	0	0	0	0	0	0
07ad7c9ad03279f1fd947bef016191ad	Bacteria	Bacteroidota	Bacteroidia	Chitinophagales	Saprospiraceae	Phaeodactylibacter	Phaeodactylibacter_xiamenensis	0	0	0	2	2	0	0	0	0	0	17	0	0	3	0	0	0	0	0	0	9	8	0	0	0	8	0	0	0	2	0	0	3	7	0	0	0	0	0	0	0	0
07b04409ba31aa6955ae4e8009493f3c	Bacteria	Myxococcota						0	0	0	0	0	0	0	0	0	0	0	0	0	0	0	0	0	0	0	0	2	2	0	0	0	4	0	2	0	0	0	0	0	0	0	0	0	0	0	0	0	0
07b27081ebc14adf80353b96b9963d36	Bacteria	Verrucomicrobiota	Verrucomicrobiae	Verrucomicrobiales	DEV007	Arctic95D-9	Arctic95D-9_sp002344525	0	0	0	0	0	0	0	0	0	0	0	0	0	0	0	0	0	0	0	0	2	0	0	0	0	0	0	0	0	0	5	0	0	2	0	0	0	0	0	0	0	3
07c65583e5d041a4b668dcf672965098	Bacteria	Actinobacteriota						2	0	0	0	0	0	0	0	0	0	11	0	4	0	0	18	0	0	3	0	0	18	0	0	0	2	0	11	0	0	0	0	0	1	0	0	0	0	0	0	0	0
07c774eaa1e82de96971ab175ff043d8	Bacteria	Proteobacteria	Gammaproteobacteria	Nitrococcales	Nitrococcaceae			5	0	0	0	0	0	0	0	0	1	2	0	0	2	0	9	0	0	0	0	1	0	0	0	0	3	0	0	1	0	0	0	1	1	0	2	0	0	0	0	0	0
07c7a6b2e5480657938e45b9d6616ac2	Bacteria	Acidobacteriota	Aminicenantia	UBA2199	UBA2199	UBA2199	UBA2199_sp002436105	0	0	0	0	0	0	0	0	37	0	0	0	0	0	0	0	0	0	0	0	0	0	0	0	0	0	0	0	0	2	0	0	0	0	0	0	0	0	0	0	0	0
07d495282082da37c5048ed2d207835d	Bacteria	Proteobacteria	Alphaproteobacteria	Rhizobiales	Methyloligellaceae	Methyloceanibacter		2	0	0	0	0	0	0	0	0	0	0	0	0	0	0	4	4	0	0	0	0	0	0	0	0	0	0	0	0	0	3	0	0	0	0	0	0	0	0	0	0	0
07de424a5df328cb108f9b69ae705b3c	Bacteria	Planctomycetota	UBA1135	UBA1135	GCA-002686595	GCA-2686265	GCA-2686265_sp002686265	0	0	0	0	0	0	0	0	0	0	9	0	0	0	0	0	2	0	0	0	0	0	0	0	0	2	0	1	2	0	0	0	0	2	0	0	0	0	0	0	0	0
07f216fe20f1603025308dad0a00b2b0	Bacteria	Chloroflexota	Anaerolineae	Promineofilales	Promineofilaceae	GCA-2699125	GCA-2699125_sp002699125	0	0	0	1	3	0	3	0	0	0	0	0	0	0	0	2	0	0	0	0	4	3	0	0	2	3	0	0	3	0	0	0	0	0	0	0	0	0	0	0	0	0
08052d673b01ecde1f5ced81ac620b8a	Bacteria	Desulfobacterota_A	Desulfovibrionia	Desulfovibrionales				0	0	0	0	0	0	0	0	0	0	0	0	0	0	0	9	2	0	0	0	0	4	0	0	0	0	0	0	0	0	0	0	0	0	0	0	0	0	0	0	0	0
080dfd37088df857e76837d119c38461	Bacteria	Actinobacteriota	Actinobacteria	Nitriliruptorales	Nitriliruptoraceae	Nitriliruptor	Nitriliruptor_alkaliphilus	0	0	0	0	0	0	0	0	0	0	0	0	0	0	0	0	0	0	0	0	0	0	0	0	0	0	0	0	12	0	0	0	0	0	0	0	0	0	0	0	0	0
080fdee6dd5bbe74f31d825729d00dfd	Bacteria							0	0	6	7	4	0	0	0	1	0	0	0	0	3	0	2	4	0	0	0	7	0	0	2	0	5	0	16	4	4	0	1	0	0	0	4	0	1	0	0	0	0
08108f085801fbc7c78e8073bd95f896	Archaea	Thermoplasmatota	E2					0	0	0	0	0	0	2	0	0	0	0	0	2	0	0	4	0	0	0	0	3	0	0	0	0	0	0	2	0	0	0	0	1	0	0	0	0	0	0	0	0	0
0815567edeeabfe33a4bcee6df1a9d11	Bacteria	Verrucomicrobiota_A	Chlamydiia	Parachlamydiales				0	0	0	0	0	0	0	0	0	0	0	0	0	0	0	0	0	0	0	0	0	0	0	0	0	0	0	0	0	0	0	0	0	0	0	190	0	0	0	0	0	0
081728e41099487cc2684aa340d8c7eb	Bacteria	Spirochaetota	Spirochaetia	Spirochaetales	Marispirochaetaceae	Marispirochaeta	Marispirochaeta_associata	1	0	0	0	0	0	0	0	0	0	0	0	0	0	0	0	0	0	0	0	4	0	0	0	0	2	0	3	0	0	0	2	0	0	0	0	0	2	0	0	0	0
08184a0bd51b94e2b56e10ba5edd26dd	Bacteria	Chloroflexota	Anaerolineae	Anaerolineales				0	0	0	0	2	0	3	0	0	4	1	0	0	0	0	1	2	0	2	0	0	5	0	0	0	6	0	2	0	0	5	2	0	0	0	2	0	0	0	0	0	0
081a5cc4a613b5b4a32db06d6b24c205	Bacteria							0	0	0	0	0	0	2	0	0	0	0	0	0	0	0	0	0	0	0	0	4	0	0	0	0	2	0	3	0	0	0	0	0	0	0	0	0	0	0	0	0	0
081d6a15476d5ee38169227c45454fc2	Archaea	Nanoarchaeota	Nanoarchaeia	Woesearchaeales	CG08-08-20-14	CG08-08-20-14	CG08-08-20-14_sp002762705	0	0	0	0	0	0	0	0	0	0	0	2	0	0	0	0	2	3	0	0	0	0	0	0	0	3	0	0	0	0	0	2	0	0	0	0	0	0	0	0	0	0
081ef75215c5b6fc115aa1f936413812	Bacteria	Proteobacteria	Gammaproteobacteria	Chromatiales	Sedimenticolaceae	Thiolapillus	Thiolapillus_brandeum	0	2	0	0	0	0	0	0	0	0	7	0	0	0	0	0	0	40	0	0	0	0	4	0	0	0	1	0	0	0	0	0	0	0	0	0	0	0	0	0	0	0
0823a6f4dd1c8f6f3162f59b0d3306e8	Bacteria							0	0	0	0	0	0	0	0	0	1	0	0	1	2	0	1	0	3	0	0	0	0	0	2	0	3	0	0	0	0	0	0	2	0	0	0	0	0	0	0	0	0
0826257db16e93be101547e07859a3ff	Bacteria	Bacteroidota	Rhodothermia	Rhodothermales	Bin80	Bin80	Bin80_sp002238805	3	0	0	0	4	0	4	0	3	4	24	0	5	0	3	29	10	1	2	0	2	7	0	0	2	38	0	21	10	18	10	0	11	8	0	3	0	4	0	0	0	0
082a18204fc13e778ac537ed06e4f0e2	Bacteria	Desulfobacterota	Desulfobulbia	Desulfobulbales				2	0	1	2	0	0	4	0	0	2	0	0	0	0	0	0	0	1	0	0	7	0	0	0	2	7	0	4	0	2	2	0	0	2	0	0	0	3	0	0	0	0
083323a3efd67704420ab86a7decae9d	Bacteria	Planctomycetota	Phycisphaerae	Phycisphaerales	SM1A02	GCA-002718515	GCA-002718515_sp002689385	0	0	0	3	6	0	1	0	0	0	0	0	0	0	0	0	0	0	2	0	4	0	0	0	0	0	0	11	6	2	0	0	0	1	0	0	0	0	0	0	0	0
083b389d404cd5c3f066021d9620d5f6	Bacteria	Acidobacteriota	Mor1					0	0	0	0	0	0	1	0	0	0	0	0	0	2	0	0	0	0	3	0	0	0	0	0	0	0	0	0	0	1	0	0	0	0	0	0	0	0	0	0	0	0
0844e5fdabfffdddf2a90ec8d04c3d3d	Bacteria	Planctomycetota	UBA1135	UBA1135	GCA-002686595	GCA-2686265	GCA-2686265_sp002686265	0	0	0	0	0	0	0	0	0	0	0	0	0	0	0	0	0	0	0	0	3	0	0	0	0	0	0	2	3	2	0	0	0	0	0	0	0	0	0	0	0	0
08461f22f7745be7c87356898f5085de	Bacteria	Desulfobacterota	Desulfobacteria	Desulfobacterales	Desulfobacteraceae	Desulfobacula	Desulfobacula_toluolica	0	0	0	0	0	0	0	0	11	0	0	0	0	0	0	0	0	0	0	0	1	0	0	0	0	0	0	0	0	0	0	0	0	0	0	0	0	0	0	0	0	0
0847bd6df60384660d0db19a0dcba664	Bacteria	Chloroflexota	Dehalococcoidia	Dehalococcoidales	Dehalococcoidaceae	Dehalogenimonas		0	0	0	2	0	5	0	0	0	0	0	0	0	0	0	0	0	3	0	0	0	0	0	0	0	0	0	0	0	0	2	6	0	0	0	0	0	0	0	0	0	0
084972af7aa169fae2f322df43c03f7e	Bacteria	Chloroflexota	Anaerolineae	Anaerolineales				0	0	0	0	0	0	0	0	0	3	4	0	0	0	0	0	2	0	0	0	0	0	0	0	0	4	0	0	6	0	1	0	0	0	0	0	0	0	0	0	0	0
084cb0e03e38383dd2a6d81e75b610e8	Bacteria	Proteobacteria	Gammaproteobacteria					2	0	0	0	0	0	0	0	0	0	0	0	0	0	0	0	0	0	0	0	0	0	0	0	0	2	0	12	0	3	4	0	0	0	0	0	0	0	0	0	0	0
08559fd5c5623bbffae6b19a4fc3310e	Bacteria	Bacteroidota	Bacteroidia	Chitinophagales	Saprospiraceae	Lewinella_A	Lewinella_A_marina	3	0	0	0	0	0	0	0	0	0	0	0	0	0	0	0	0	0	0	0	16	0	0	0	0	0	0	0	0	0	5	0	5	0	0	0	0	0	0	0	0	0
0855dd41fdc0e2b3ca43114568a38591	Bacteria	Omnitrophota	Omnitrophia	Omnitrophales	UBA2337	UBA2337	UBA2337_sp002344825	1	0	0	4	14	0	0	4	0	0	11	0	1	0	0	3	0	0	5	0	0	0	0	0	2	9	2	8	0	4	10	0	0	3	0	0	0	2	0	0	0	6
085b213262f963370000cd35a396f5bd	Bacteria	Proteobacteria	Alphaproteobacteria					0	0	0	0	0	0	0	0	0	0	9	0	0	0	0	0	0	0	0	0	3	5	0	0	0	0	0	0	1	0	2	0	0	2	0	0	0	0	0	0	0	0
085c92ca77485332f06842f6139d4c07	Bacteria	Acidobacteriota						0	0	0	0	0	0	0	0	0	0	2	0	0	0	0	2	0	0	0	0	0	0	3	0	0	0	0	0	4	0	0	0	0	0	0	0	0	0	0	0	0	0
0867716a423965ac26d9ac10d3166d15	Archaea	Nanoarchaeota	Nanoarchaeia	Woesearchaeales	CG1-02-57-44	CG1-02-57-44	CG1-02-57-44_sp001871415	0	0	0	0	0	0	0	0	0	0	5	0	0	0	0	0	0	0	0	0	0	0	0	0	0	3	0	0	2	0	0	0	0	0	0	0	0	0	0	0	0	0
08727f8d45d9fe29b1ba28474a713f42	Bacteria	Actinobacteriota	Acidimicrobiia	UBA5794	UBA4744	BMS3Bbin01	BMS3Bbin01_sp002897675	0	0	0	0	0	0	0	0	5	0	0	0	0	0	0	0	0	4	0	0	0	0	3	0	0	0	0	0	0	2	0	0	0	0	0	0	0	0	0	0	0	0
088b1befbb0b1edc24f916f4030e5806	Bacteria	Actinobacteriota	Actinobacteria	Nitriliruptorales	Nitriliruptoraceae	Nitriliruptor	Nitriliruptor_alkaliphilus	0	0	0	1	0	0	0	0	0	0	9	0	2	0	0	13	0	0	4	0	3	0	0	0	0	2	0	0	18	0	4	0	3	1	0	0	0	3	0	0	0	0
08992abbe53a80690c9d47ecb6874ad9	Bacteria							0	0	0	0	0	0	0	0	2	0	0	0	2	2	0	3	4	0	0	0	7	0	0	0	0	0	0	2	0	0	2	3	0	0	0	0	0	0	0	0	0	0
089dea9ed6f43ceca49907acd8ed4b8b	Bacteria							0	0	0	0	0	0	4	0	0	0	0	0	0	0	0	2	0	0	0	0	0	3	0	0	0	0	0	5	0	0	0	0	0	0	0	0	0	0	0	0	0	0
08a1870d6874de5bfad1f539ac17f5e1	Bacteria	Planctomycetota	Planctomycetes	Planctomycetales	Planctomycetaceae	Fuerstia	Fuerstia_marisgermanicae	2	0	0	3	3	0	0	0	4	2	0	0	0	0	0	4	4	0	0	0	0	6	0	0	0	1	0	2	0	0	1	0	0	0	0	4	0	0	0	0	0	2
08a1dfc104ebfff8a2b8026b6011f5f8	Bacteria	Verrucomicrobiota	Kiritimatiellae					0	0	0	4	5	0	0	0	0	0	2	0	0	0	0	0	0	0	0	0	0	0	0	0	0	0	0	0	0	0	0	0	0	0	0	0	0	0	0	0	0	0
08b1ddb132d11873cc753496c836d0f1	Bacteria							0	0	0	0	0	0	5	0	0	0	5	0	0	3	0	0	7	0	0	0	5	0	0	0	0	0	0	4	2	6	0	0	0	0	0	0	0	0	0	0	0	0
08ba04a5ebca763e21412068fa8979c4	Bacteria	Planctomycetota	Planctomycetes					0	0	0	4	0	0	0	0	0	3	0	0	0	0	0	3	2	0	4	0	20	9	0	0	0	1	0	6	0	0	0	0	0	4	0	0	0	0	0	0	0	0
08baa3fcbeb270c2ffdd4779bddaed82	Bacteria							3	0	0	5	0	0	0	0	0	5	10	0	7	1	0	5	0	0	4	0	0	3	0	2	0	21	4	33	11	3	0	6	0	7	0	5	0	0	0	0	0	0
08bcd92bfc94e10ab30e00674b7fc0cd	Bacteria	Proteobacteria	Gammaproteobacteria					5	0	0	0	0	0	0	0	0	2	0	0	0	2	0	3	0	0	0	0	0	0	0	0	0	0	0	0	0	0	0	0	3	0	0	0	0	0	0	0	0	0
08ccac3b159310e4b41dc2fa8830cf0a	Bacteria	Proteobacteria	Gammaproteobacteria	Enterobacterales	Alteromonadaceae			0	0	0	0	0	0	0	0	0	0	0	0	0	0	0	19	0	0	2	0	0	9	0	0	0	2	0	0	0	0	0	0	0	0	0	0	0	0	0	0	0	0
08cdfcdb968915074a9ec4de23cd9263	Bacteria	Planctomycetota	Phycisphaerae	SG8-4	SG8-4	PLanc-01	PLanc-01_sp001603075	0	0	0	0	0	0	0	0	2	0	0	2	0	0	0	0	0	0	0	0	0	0	0	0	0	1	0	0	3	0	0	2	0	0	0	0	0	0	0	0	0	0
08da43277aa18cbd5598a6387a79953e	Bacteria	Proteobacteria	Gammaproteobacteria	Woeseiales	Woeseiaceae	Woeseia	Woeseia_oceani	0	0	0	0	0	0	0	0	0	17	36	0	0	0	0	17	11	0	0	0	0	0	0	0	0	0	0	0	9	0	0	0	6	17	0	1	0	4	0	0	0	0
08e1ee0dc1570d4d9494ca4909da695d	Bacteria	Proteobacteria	Gammaproteobacteria	GCA-001735895	GCA-001735895	GCA-001735895	GCA-001735895_sp001735895	190	0	9	0	0	0	0	0	0	67	150	0	81	0	0	182	0	12	0	8	126	0	0	0	21	193	0	0	79	0	110	0	107	0	0	46	3	51	0	0	0	59
08eb3e9946545735df76c3b5279670bb	Bacteria	Omnitrophota	Omnitrophia	Omnitrophales	UBA2337	XYB12-FULL-50-7	XYB12-FULL-50-7_sp001804345	0	0	0	2	5	0	0	0	0	0	0	0	0	0	0	2	0	0	0	0	0	0	0	0	0	0	0	0	0	0	0	0	0	0	0	0	0	0	0	0	0	2
08f7abe76028c0b3b67529334ba523f5	Bacteria	Proteobacteria	Gammaproteobacteria	Nitrococcales	Nitrococcaceae	Spiribacter	Spiribacter_salinus	2	0	0	0	0	0	4	0	0	0	1	0	0	0	0	0	1	0	0	0	0	0	0	0	0	1	0	1	0	0	0	0	0	0	0	0	0	0	0	0	0	0
08fa7370f19ccb1788ea8bdf7fca47a7	Bacteria	Bacteroidota	Bacteroidia	Chitinophagales	Saprospiraceae	Aureispira	Aureispira_sp000724545	0	0	0	0	0	0	0	0	0	28	43	0	0	0	0	0	0	0	0	0	0	0	0	0	0	0	0	0	0	0	0	0	0	0	0	0	0	0	0	0	0	0
08fcfadb9060a3e6afa1cfdf91916ea9	Bacteria	Proteobacteria	Gammaproteobacteria	Chromatiales	Sedimenticolaceae	Thiolapillus	Thiolapillus_brandeum	0	0	0	0	0	0	0	0	0	0	5	0	2	0	0	0	0	0	0	0	3	0	0	0	0	0	3	0	0	0	0	0	0	0	0	0	0	0	0	0	0	0
09011fbb13ec20f70d6974a1af447940	Bacteria	Acidobacteriota	Mor1	Mor1	Mor1	Mor1	Mor1_sp001664505	0	0	0	0	0	0	0	0	0	0	0	0	0	0	0	3	0	7	0	0	0	0	0	0	0	0	0	0	0	0	0	0	0	0	0	0	0	0	0	0	0	0
090f92057cc37e27d1a3e0c9a123d505	Bacteria	Proteobacteria	Alphaproteobacteria					0	0	0	0	0	0	0	0	0	1	0	0	0	0	0	4	0	0	0	0	0	0	0	0	0	7	0	0	1	0	0	0	1	0	0	0	0	0	0	0	0	0
09124f1780de53acf90777b354e496bb	Bacteria	Actinobacteriota	Acidimicrobiia	Microtrichales	Ilumatobacteraceae	Ilumatobacter_A	Ilumatobacter_A_coccineus	0	0	0	5	4	2	6	0	0	0	0	0	1	2	2	6	9	0	6	0	15	18	0	0	0	0	1	0	0	2	0	0	6	0	0	0	0	5	0	0	0	1
091b982c32b3d89eab2404282f0f29ed	Bacteria	Spirochaetota	Spirochaetia	Spirochaetales	Marispirochaetaceae	Marispirochaeta	Marispirochaeta_associata	1	0	0	0	0	0	0	0	4	0	0	0	2	0	0	0	3	3	0	0	6	0	0	0	0	15	0	0	0	0	1	1	0	0	0	0	2	0	0	0	0	0
0922701ba7ec54d1035c71b234988e03	Bacteria	Planctomycetota	Planctomycetes	Pirellulales	Pirellulaceae	GCA-2723275	GCA-2723275_sp002723275	0	0	0	0	0	0	0	0	0	0	0	0	0	0	0	2	0	0	0	0	1	1	0	0	0	2	0	0	0	0	0	0	4	0	0	0	0	0	0	0	0	0
09346f5d2cbd3cbfdfb5885ab1299d20	Bacteria	Proteobacteria	Gammaproteobacteria	Pseudomonadales	Halieaceae	IMCC3088	IMCC3088_sp000204315	0	0	0	0	0	0	0	0	0	8	0	0	0	0	0	0	0	0	0	0	0	0	0	0	0	0	0	0	0	2	0	0	0	0	0	0	0	0	0	0	0	0
0934b70872b203696453fec901d18ca5	Bacteria	Planctomycetota	UBA8108	UBA1146	UBA1146			0	0	0	0	3	0	0	0	2	3	0	2	3	0	0	2	0	0	3	0	3	0	0	0	0	0	0	8	5	0	0	5	6	0	0	0	0	3	0	0	0	0
0949a3d08c10a6e1af2e3c077ed69b49	Bacteria							0	0	0	0	0	0	5	0	0	0	8	0	0	0	0	27	11	0	0	0	5	0	0	0	0	2	0	0	0	0	0	0	0	0	0	0	0	0	0	0	0	0
0951d6b0d0f8e30b14a827b4981a30ea	Bacteria	Desulfobacterota	Desulfobacteria	Desulfobacterales	Desulfosarcinaceae_B	UBA2174	UBA2174_sp002327445	0	0	3	0	0	0	0	0	0	0	0	7	0	0	0	0	1	36	0	0	0	0	3	0	2	4	0	11	0	0	0	10	0	8	0	0	2	0	0	0	0	0
095945bf29e50ec75854f0e285ac0650	Bacteria	Patescibacteria	Gracilibacteria					0	0	0	10	3	0	0	2	0	0	0	0	2	0	0	3	3	0	0	0	0	0	0	0	0	0	0	0	0	0	0	0	0	0	0	2	0	0	0	0	0	4
095c5d4b96543713ba80fa827071c3d8	Bacteria	Actinobacteriota						0	0	0	1	11	0	4	0	6	0	3	0	1	0	0	4	9	0	0	0	5	0	0	0	0	0	0	4	2	0	3	0	0	0	0	0	0	0	0	0	0	0
096b684308cf347192cb899f6688d1ed	Bacteria	Calditrichota	Calditrichia	Calditrichales	Calditrichaceae	Caldithrix	Caldithrix_abyssi	0	0	0	0	0	0	0	0	1	0	2	0	0	0	0	0	0	7	0	0	0	0	0	0	0	1	0	1	0	0	1	0	0	2	0	0	0	0	0	0	0	0
096ec04d2eb4942da3f4cafd3df7c51b	Bacteria	Verrucomicrobiota_A	Chlamydiia	Parachlamydiales				0	0	0	0	0	0	0	0	0	0	0	0	0	0	0	0	0	0	0	0	0	0	0	0	0	0	0	0	0	0	0	0	0	0	0	56	0	0	0	0	0	0
0976af04326a0a30c96df95628583e75	Bacteria	Planctomycetota	Planctomycetes	Pirellulales	Pirellulaceae			2	0	0	4	4	0	0	0	0	0	0	0	0	0	0	7	0	0	1	0	2	0	0	0	0	0	0	4	0	0	0	0	0	0	0	0	0	0	0	0	0	6
0979d3c99a624add5d4497bacfee8d47	Bacteria	Chloroflexota	Anaerolineae	Caldilineales	Caldilineaceae			2	0	0	0	0	0	0	0	0	0	0	0	0	0	0	0	4	0	0	0	6	0	0	0	0	0	0	3	0	0	0	0	0	0	0	0	0	2	0	0	0	2
097b8f528f645671423d33016ab7f85f	Bacteria	Proteobacteria	Gammaproteobacteria	GCA-001735895	GCA-001735895	GCA-001735895	GCA-001735895_sp001735895	6	0	0	0	0	0	0	0	3	0	0	0	6	0	2	0	0	0	0	0	0	0	0	0	1	0	0	0	0	0	9	0	3	1	0	9	0	2	0	0	0	0
097ef1eae6e5b02cd35eec810bf6fdbd	Bacteria	Bacteroidota	Bacteroidia	Flavobacteriales				0	0	0	0	0	0	0	0	5	0	0	0	0	0	0	3	0	0	0	0	0	0	0	0	0	0	0	0	0	4	0	0	0	3	0	0	3	1	0	0	0	0
0986078c4b6b8f9bd51b439cfb0a64f2	Bacteria	Bacteroidota	Bacteroidia	Flavobacteriales	Cryomorphaceae	Owenweeksia	Owenweeksia_hongkongensis	2	0	0	3	0	0	0	0	0	0	0	0	0	0	0	21	2	0	0	0	0	6	0	0	0	0	0	0	0	0	0	0	0	0	0	0	0	0	0	0	0	0
098836ef489c10f7acc3b9dbcf49ee6b	Bacteria	Desulfobacterota	Desulfobulbia	Desulfobulbales	Desulfurivibrionaceae	BM506	BM506_sp002868945	0	0	0	0	0	0	0	0	0	0	0	0	0	0	0	0	0	0	0	0	0	0	0	0	0	6	0	0	0	0	0	3	0	0	0	0	0	3	0	0	0	0
098a37033e84912240f25e8772bcd528	Bacteria	Planctomycetota	Phycisphaerae	Phycisphaerales	SM1A02	UBA5793	UBA5793_sp002418285	0	0	0	0	0	0	0	0	2	0	0	0	0	0	0	0	0	0	0	0	0	0	0	0	0	4	0	1	0	0	0	0	4	0	0	0	0	0	0	0	0	0
098c2cc879467361b600ac1c55617672	Bacteria	Myxococcota	Polyangia	Haliangiales	Haliangiaceae	Haliangium	Haliangium_ochraceum	0	0	0	0	2	0	0	0	0	0	0	0	4	0	0	1	0	0	0	0	1	0	0	0	0	0	0	5	0	0	0	0	0	0	0	0	0	0	0	0	0	0
09939cf187112f8810dcdf4fe97a886c	Bacteria	Bacteroidota	Bacteroidia	Flavobacteriales	Flavobacteriaceae	Gramella	Gramella_portivictoriae	1	0	0	0	0	0	0	0	0	0	0	0	4	0	0	0	0	0	0	0	0	0	3	0	0	0	0	0	0	0	0	0	0	2	0	0	0	0	0	0	0	0
0995590a01149f3a61b8588067b19c7a	Bacteria	Proteobacteria	Gammaproteobacteria					15	0	0	0	13	0	12	2	10	23	57	0	12	16	2	43	32	0	3	0	7	0	0	0	0	26	6	0	11	26	11	7	27	15	0	9	2	13	0	0	0	2
099d01abd8b9f03484f925c8694df58e	Bacteria	Planctomycetota	Planctomycetes	Pirellulales	Ga0077529	SZUA-42	SZUA-42_sp003233055	2	0	0	0	0	0	0	0	0	0	1	0	0	0	0	2	2	0	0	0	1	0	0	0	0	2	0	0	0	0	3	0	0	0	0	0	0	0	0	0	0	0
099d7df350120cdb483690c4d4ffcb41	Bacteria	Proteobacteria	Gammaproteobacteria					0	0	0	0	0	0	2	0	0	0	0	0	0	0	0	5	8	0	2	0	0	3	2	0	0	3	0	0	0	0	0	0	0	0	0	0	0	2	0	0	0	0
099f326c80ae39d311f9c16aa26ac19f	Bacteria	Actinobacteriota						4	0	2	6	3	0	9	0	0	3	0	0	0	3	0	1	0	3	0	0	0	0	0	0	0	11	0	16	5	0	5	0	9	0	0	0	0	4	0	0	0	2
099f51c2ba6f46a11b8b6037e6de343a	Bacteria	Proteobacteria	Alphaproteobacteria	Sphingomonadales	Sphingomonadaceae			0	0	0	0	0	0	0	0	1	0	0	0	0	0	0	0	0	0	0	0	0	0	0	0	0	2	0	3	6	0	0	2	0	4	0	0	0	0	0	0	0	0
09a0f42be09e2f30f663e4ccdaf68cbb	Bacteria	Patescibacteria	ABY1	SG8-24				0	0	0	0	0	0	0	0	0	0	0	0	0	0	0	0	0	0	0	0	2	0	0	0	0	28	4	2	3	2	4	11	0	0	0	0	0	5	0	0	0	0
09a8beafe7b407f76fe3c8f590d6cbbe	Archaea	Nanoarchaeota	Nanoarchaeia	Woesearchaeales				0	0	0	0	0	0	0	0	3	3	10	0	4	0	0	0	12	0	0	0	0	0	0	0	0	0	2	0	0	2	0	0	9	0	0	0	0	0	0	0	0	0
09b42d5f4a666f09f6f26d7c594b2f92	Bacteria							0	0	0	0	0	0	0	0	0	0	0	0	0	0	0	0	0	0	0	0	0	0	0	0	0	4	0	5	0	0	2	0	0	0	0	0	0	0	0	0	0	0
09be26454a261b68167758eba357ec24	Bacteria	Proteobacteria	Gammaproteobacteria	Pseudomonadales	HTCC2089	GCA-2697205	GCA-2697205_sp002697205	0	0	0	0	0	0	0	0	0	0	0	0	0	0	0	0	5	0	0	0	2	0	0	0	0	2	0	0	0	0	0	0	0	0	0	0	0	0	0	0	0	0
09bfb7e265372cd1a315a50557d16e1a	Bacteria							0	0	0	0	0	0	0	0	0	4	0	0	0	0	0	8	0	0	0	0	0	2	0	0	0	0	0	0	0	0	4	0	4	0	0	0	0	0	0	0	0	0
09c679789f5d88a362ea3c307e1fba27	Bacteria	Planctomycetota	Planctomycetes	Pirellulales	Pirellulaceae	Mariniblastus	Mariniblastus_fucicola	2	0	0	4	3	0	0	0	2	0	6	0	6	2	0	6	0	0	5	0	9	0	0	0	0	0	0	0	0	0	2	0	0	0	0	0	0	0	0	0	0	2
09c74e27db4aa0c310a097b4bac0e261	Bacteria	Acidobacteriota						0	0	3	0	3	0	0	0	0	0	0	0	0	0	0	0	3	2	0	0	0	0	0	0	0	0	0	3	0	0	0	0	0	0	0	0	0	0	0	0	0	2
09cb575c6ce0c912166915358603eff8	Bacteria	Proteobacteria	Gammaproteobacteria	UBA4486	UBA4486	SZUA-592	SZUA-592_sp003250975	6	0	0	2	8	0	0	0	0	0	0	0	0	3	0	0	0	0	0	0	3	0	0	0	0	0	0	0	1	0	0	0	0	0	0	1	0	0	0	0	0	0
09d5897072c6bb9f5905897d42a184df	Archaea	Nanoarchaeota	Nanoarchaeia	Woesearchaeales				6	0	0	0	0	0	0	0	0	2	3	0	0	0	0	0	2	0	0	0	0	0	0	0	0	8	0	2	0	2	4	0	0	2	0	0	0	0	0	0	0	0
09d9d5483eb68d0793e98c4a235e79a6	Bacteria	Bacteroidota	Rhodothermia	Rhodothermales				0	0	0	0	0	0	0	0	0	0	6	0	0	0	0	0	2	0	0	0	0	0	0	0	0	2	0	0	0	0	0	0	0	0	0	0	0	0	0	0	0	0
09e2c72537f5256976563c21c97a5c27	Bacteria	Bacteroidota	Rhodothermia	Rhodothermales				0	0	0	4	0	0	0	0	0	2	0	0	0	0	0	4	0	0	0	0	1	0	0	0	0	0	0	13	4	0	0	0	3	0	0	0	0	0	0	0	0	0
09e2eb7a82e5b0a0899ea2d376fe29be	Bacteria	Actinobacteriota	Actinobacteria					7	0	0	18	15	0	14	0	11	19	12	0	4	3	0	57	5	0	0	0	6	28	0	2	0	1	0	47	9	0	1	3	7	8	0	0	0	1	0	0	0	6
09e54ea57df4c8fe4c82761e7ba76d46	Bacteria	Proteobacteria	Gammaproteobacteria					0	0	0	0	0	0	0	0	3	0	4	0	0	0	0	0	0	0	0	0	0	0	0	0	0	3	0	0	0	5	5	3	7	0	0	0	0	0	0	0	0	0
09e934b18849a953673bd73fdbd780b1	Bacteria	Planctomycetota	Phycisphaerae	Phycisphaerales	SM1A02			0	0	0	0	0	0	0	0	0	3	6	0	0	0	0	3	0	0	0	0	0	0	0	0	0	0	0	1	3	0	2	1	2	3	0	0	0	0	0	0	0	0
09eef2e8308e88803b92fc2489a376ae	Bacteria							0	0	0	0	0	0	0	0	4	0	3	0	0	0	0	2	5	0	2	0	0	3	0	0	0	2	0	6	3	3	0	0	0	5	0	0	0	0	0	0	0	0
09ef04dff0a1c4d3485efdf46561ca5f	Bacteria	Proteobacteria	Alphaproteobacteria	Rhodobacterales	Rhodobacteraceae			0	0	0	0	6	0	2	0	0	1	11	0	0	0	0	15	1	0	0	0	0	0	0	0	0	3	0	4	0	0	0	0	0	1	0	0	0	0	0	6	0	0
09f8c399e1f34568a5b912ea7dfcd494	Bacteria	Latescibacterota	UBA2968	UBA2968	GCA-2709665	GCA-2709665	GCA-2709665_sp002709665	0	0	0	0	0	0	0	0	0	0	0	3	0	0	0	2	6	0	0	0	0	0	0	0	0	0	0	5	5	0	2	0	0	0	0	0	0	0	0	0	0	0
09f96f5513d7f2ba72ce604dda4ca251	Bacteria	Omnitrophota	Omnitrophia	Omnitrophales	UBA2337	XYB12-FULL-50-7	XYB12-FULL-50-7_sp001804345	0	0	0	0	2	0	2	0	0	0	0	0	0	0	0	0	0	0	0	0	2	0	0	0	0	9	0	4	0	0	2	0	0	0	0	0	0	0	0	0	0	0
09fd424670750a541206a0f204f15a9c	Bacteria	Planctomycetota	UBA1135	UBA2386	UBA2386	UBA2386	UBA2386_sp002343845	0	0	0	0	0	0	0	0	0	0	2	0	0	0	0	5	0	0	0	0	0	0	0	0	0	0	0	4	0	0	0	0	0	0	0	0	0	0	0	0	0	0
09feac57ee5b683b5be161f9353fff3a	Bacteria	Bacteroidota	Bacteroidia	Flavobacteriales	Flavobacteriaceae			0	0	0	0	0	0	0	3	0	0	0	0	0	0	0	7	0	0	0	0	3	0	0	0	0	0	0	0	0	0	0	0	0	0	0	0	0	0	0	0	0	0
0a06b261d548424f63cc421884f232e7	Bacteria	Planctomycetota	Planctomycetes	Planctomycetales	Planctomycetaceae	Fuerstia	Fuerstia_marisgermanicae	2	0	0	0	0	0	2	0	0	0	0	0	4	2	0	11	0	0	1	0	0	0	0	0	0	0	0	0	0	0	0	0	4	0	0	0	0	0	0	0	0	0
0a08df4396a72fc8ef7faad36a95ec2c	Bacteria	Proteobacteria	Gammaproteobacteria					0	0	0	4	0	0	46	0	5	11	20	1	14	12	1	77	60	1	0	1	3	7	0	9	0	24	0	57	51	11	9	11	24	64	0	0	0	8	0	0	0	17
0a0954c13e6c7b7bb01d5aa726987aff	Bacteria	Bacteroidota	Bacteroidia					1	0	0	3	4	0	0	4	0	0	1	0	0	4	0	0	4	0	7	0	10	0	0	2	0	0	0	9	0	6	7	0	2	0	0	0	0	0	0	0	0	3
0a11651f3d3b95b369239b495380bb82	Bacteria	Planctomycetota	Phycisphaerae	Phycisphaerales	Phycisphaeraceae	Phycisphaera	Phycisphaera_mikurensis	1	0	0	0	0	0	0	0	5	0	5	0	3	0	0	0	0	0	0	0	0	0	0	0	0	3	0	1	0	2	0	1	2	2	0	0	0	0	0	0	0	0
0a1ac1abf08b8ae68671b4776295e4b1	Bacteria							2	0	0	0	0	0	0	0	0	0	3	0	0	0	0	0	0	0	0	0	0	0	0	0	0	1	2	0	0	0	0	0	2	0	0	0	0	0	0	0	0	2
0a1fa0fdb6b478554f7bb2c213cb4f91	Bacteria	Bacteroidota	Bacteroidia	Chitinophagales	Saprospiraceae			8	0	0	20	0	5	0	0	2	0	14	0	0	4	0	0	0	0	0	0	0	2	0	0	0	0	0	9	0	4	0	0	0	0	0	0	0	2	0	0	0	6
0a2d609937d07627f7b47dc36f968fdf	Bacteria	Proteobacteria	Gammaproteobacteria					0	0	0	0	0	0	0	0	1	0	0	0	0	0	0	0	0	0	0	0	2	1	0	0	0	0	0	0	0	4	0	0	0	0	0	0	0	3	0	0	0	0
0a2d938d06854a2573ff970f25286953	Archaea	Nanoarchaeota	Nanoarchaeia	UBA583	UBA583	UBA431	UBA431_sp002505525	0	0	0	0	0	0	0	0	0	0	0	0	0	0	0	24	2	0	0	0	0	1	0	0	0	0	0	0	0	0	0	0	0	0	0	0	0	0	0	0	0	0
0a4775486a7cdac3c67d8e30c327d237	Bacteria							3	0	0	0	0	0	2	0	0	0	0	0	0	2	0	4	5	0	0	0	6	4	0	0	0	3	0	0	3	0	0	6	0	0	0	0	0	2	0	0	0	0
0a5b6fa403691fd36eef4a3d7e852afd	Bacteria							0	0	0	8	17	3	0	1	0	0	0	0	1	0	0	10	2	0	0	0	11	0	0	0	1	16	0	6	0	7	4	4	0	1	0	7	0	0	0	0	0	5
0a61d1cc5372a32dd12cadebf4f28d1e	Bacteria	Proteobacteria	Gammaproteobacteria	Enterobacterales	Alteromonadaceae			0	0	0	0	0	0	0	0	0	0	0	0	0	0	0	24	1	0	0	0	0	0	0	0	0	0	0	0	0	0	0	0	0	0	0	0	0	0	0	0	0	0
0a6398f7b1aceb0585f70ee4c33edbd9	Bacteria	Proteobacteria	Gammaproteobacteria	Pseudomonadales	Pseudohongiellaceae	Pseudohongiella		4	0	0	0	0	0	0	0	1	0	5	0	0	3	0	0	5	0	0	0	0	0	0	0	0	0	1	7	0	0	0	4	1	3	0	2	0	0	0	0	0	0
0a66f510d4b0f17ca228ea5fab92767c	Bacteria	Proteobacteria	Gammaproteobacteria	Enterobacterales	Shewanellaceae	Shewanella	Shewanella_amazonensis	0	0	0	0	0	0	0	0	0	7	0	0	0	0	0	46	10	0	0	0	0	10	0	0	0	0	0	0	0	0	0	0	0	6	0	0	0	0	0	0	0	0
0a69a6cb4f3b8515303846476577bf61	Bacteria	Bacteroidota	Bacteroidia	Chitinophagales	Saprospiraceae	UBA2365	UBA2365_sp002344345	0	0	0	8	5	0	0	0	0	0	0	0	0	0	0	0	0	0	0	0	0	0	0	0	0	0	0	0	0	0	1	0	0	0	0	0	0	0	0	0	0	4
0a6d588e2ecdf00d4c713a647358a949	Bacteria	Verrucomicrobiota	Verrucomicrobiae	Verrucomicrobiales	DEV007	Arctic95D-9	Arctic95D-9_sp002344525	4	0	0	2	0	0	2	0	0	0	2	0	0	0	0	0	0	0	0	0	0	0	0	0	0	0	0	0	0	0	0	0	0	0	0	0	0	0	0	0	0	0
0a77a31fd42b942dd3ab3fdefbf574fb	Bacteria	Planctomycetota	Planctomycetes	Pirellulales	Pirellulaceae			0	0	0	0	0	0	0	0	0	0	0	0	0	0	0	0	0	0	0	0	0	0	0	0	0	8	0	0	0	0	2	3	0	0	0	0	0	0	0	0	0	0
0a78d8d43240c3d7f1e6d85b8b1e4b99	Bacteria	Desulfobacterota	Desulfobacteria	Desulfobacterales	Desulfosarcinaceae_A	SG8-13	SG8-13_sp001303025	0	0	1	0	0	0	0	0	3	0	0	0	0	0	0	0	0	6	0	0	0	0	0	0	0	0	0	0	0	0	0	0	0	0	0	0	0	0	0	0	0	0
0a79fe586efcf5b9fbf837f862a9e6a8	Bacteria	Bacteroidota	Bacteroidia	Chitinophagales	Saprospiraceae			0	0	0	0	0	0	0	0	2	0	0	0	0	0	0	0	3	0	0	0	0	2	0	0	0	2	0	0	0	0	0	0	0	0	0	0	0	0	0	0	0	0
0a7b002332acc42fe12d1fbe5970487d	Bacteria	Gemmatimonadota	Gemmatimonadetes	SG8-23	UBA6960			0	0	0	0	0	0	0	0	0	1	1	0	1	0	0	0	2	0	0	0	0	3	0	0	0	1	0	0	3	2	0	0	0	0	0	0	0	0	0	0	0	0
0a7dbded747ceebe5d39c3a1ef9a2400	Bacteria	Chloroflexota	Anaerolineae					0	0	0	0	0	0	0	0	0	0	0	0	0	0	0	0	9	0	0	0	0	0	0	0	0	0	0	0	0	2	0	3	0	0	0	0	0	2	0	0	0	0
0a83d255c4601949fcdb217aae3a21d1	Unassigned							0	0	0	0	0	0	0	0	0	0	0	0	0	0	0	0	0	0	0	0	0	0	0	0	0	7	0	0	0	0	0	8	0	0	0	0	0	0	0	0	0	0
0a851e0e65af437c5c88b56d33befdfa	Bacteria	Desulfobacterota						4	2	1	0	0	0	0	0	8	0	0	0	0	0	0	2	0	28	0	0	0	0	4	0	0	0	0	3	0	3	0	0	2	0	0	0	0	0	0	0	0	0
0a86b377dfb8e621a47991a20d359515	Bacteria	Bdellovibrionota	Bacteriovoracia	Bacteriovoracales	Bacteriovoracaceae	Halobacteriovorax	Halobacteriovorax_sp002753895	3	0	0	10	17	0	4	0	0	9	32	0	0	0	0	0	2	0	0	0	2	8	0	2	0	0	0	3	0	0	0	0	0	17	0	3	0	0	0	0	0	2
0a8a30f48425778cb44182c663cabb2e	Bacteria	Proteobacteria	Gammaproteobacteria					5	0	0	0	0	0	4	0	0	0	0	0	6	0	0	0	0	0	0	0	0	0	0	0	0	0	0	0	0	0	8	3	0	0	0	0	0	0	0	0	0	0
0a9268ee50e62b2edb10381e066fac00	Bacteria	Patescibacteria	Paceibacteria	UBA9983_A				2	0	0	3	1	2	0	0	0	0	2	0	0	1	0	0	5	0	0	0	2	0	0	0	0	9	0	3	1	0	5	3	0	0	0	1	0	3	0	0	0	0
0a980263086332843cb44d7ad7f6fdfd	Bacteria	Deinococcota	Deinococci	Deinococcales	Trueperaceae	UBA6957	UBA6957_sp002707365	0	0	0	0	0	0	0	0	0	0	0	0	0	0	0	1	0	0	0	0	2	0	0	2	0	0	0	11	4	2	0	0	0	0	0	0	0	0	0	0	0	0
0a9e6de26e512a07469dc15c913482fc	Bacteria	Desulfobacterota	Desulfobacteria	Desulfobacterales	Desulfococcaceae_A	Desulfococcus_A	Desulfococcus_A_oleovorans	0	0	0	0	0	0	0	0	8	0	0	2	3	0	0	0	0	7	0	0	0	0	3	0	0	2	0	0	3	0	0	2	0	0	0	0	0	0	0	0	0	0
0ab11225991eddc798727b0252d446bd	Bacteria	Proteobacteria	Gammaproteobacteria	Pseudomonadales				0	0	0	0	2	0	0	0	0	0	0	0	0	0	0	0	0	0	0	0	0	0	0	0	0	0	0	0	0	8	0	0	0	2	0	0	0	0	0	0	0	0
0abfaa993f88a0d2c99509ea014fe85f	Bacteria	Actinobacteriota	Acidimicrobiia	UBA5794	UBA4744	BMS3Bbin01	BMS3Bbin01_sp002897675	1	0	0	3	2	0	0	0	0	0	0	0	0	2	0	0	0	0	0	0	0	0	0	0	0	0	0	7	1	0	0	0	0	0	0	0	0	0	0	0	0	0
0ac02ae768bae7c83e4cefb53b7359f4	Bacteria	Bacteroidota	Bacteroidia	Chitinophagales	Saprospiraceae			0	0	0	0	0	0	0	0	0	0	0	0	2	0	0	15	1	0	0	0	0	5	0	0	0	0	0	0	5	0	0	0	0	4	0	0	0	0	0	0	0	0
0ac12c2daec561a2c287af5f241f9b71	Bacteria	Chloroflexota	Anaerolineae	Anaerolineales	envOPS12	UBA12294		0	0	0	2	0	0	0	0	2	0	0	0	0	0	0	0	0	6	0	0	0	0	3	0	0	4	0	0	0	0	0	4	0	0	0	0	0	0	0	0	0	0
0ac90029a123ddafacf7103d14a15c18	Bacteria	Planctomycetota	Planctomycetes	Planctomycetales	Planctomycetaceae			0	0	0	0	0	0	0	0	0	0	0	0	0	0	0	6	0	0	2	0	0	0	0	0	0	0	0	0	0	0	0	0	2	0	1	0	0	0	0	0	0	0
0acbd364c66977fe1fca775144c52f88	Bacteria	Planctomycetota	Phycisphaerae	Phycisphaerales	SM1A02	UBA966	UBA966_sp002292895	0	0	3	0	0	0	0	0	3	0	4	0	0	0	0	0	0	4	0	0	4	0	0	0	0	3	0	0	0	2	0	3	0	0	2	0	0	0	0	0	0	0
0acfe440bdbd5923d2a091691bf93cc3	Bacteria	Proteobacteria	Gammaproteobacteria	Enterobacterales	Kangiellaceae	Pleionea	Pleionea_mediterranea	0	0	0	0	0	0	0	0	0	0	0	0	7	0	0	45	7	0	0	0	7	19	0	0	0	5	0	5	5	2	0	0	2	0	0	0	0	2	0	0	0	0
0ad2a48aa992244748643653a2327cfe	Bacteria	Proteobacteria	Gammaproteobacteria					0	0	0	0	0	0	11	0	0	0	14	0	0	0	0	0	9	4	0	0	0	8	0	0	4	0	0	7	16	1	0	0	0	16	0	0	0	0	0	0	0	3
0ad30bed629a3a8a6e4aaa475364f70a	Bacteria	Planctomycetota	UBA1135	UBA2386	UBA2386	UBA2386	UBA2386_sp002343845	0	0	0	0	0	0	0	0	0	0	7	0	0	3	0	5	0	0	0	0	4	0	0	0	0	14	0	11	5	0	0	0	0	5	0	0	0	0	0	0	0	0
0ad96b119cf9f4263f3bfe14c0ce7802	Bacteria	Proteobacteria	Gammaproteobacteria	Tenderiales	Tenderiaceae	Tenderia	Tenderia_electrophaga	0	0	0	0	0	0	0	0	4	0	0	13	0	0	0	0	4	0	2	0	3	0	0	2	0	5	0	4	0	7	0	0	0	0	0	0	0	0	0	0	0	3
0ada7cbaf2519ff12caa2dd1dce22a36	Bacteria	Desulfuromonadota	Desulfuromonadia	Geobacterales				0	0	0	0	0	0	0	0	0	0	0	0	0	0	0	0	0	10	0	0	0	0	0	0	0	0	0	0	0	0	0	0	0	0	0	0	0	0	0	0	0	0
0ade080a82b0e776334d96a19d32deca	Bacteria	Spirochaetota	Spirochaetia	Spirochaetales				0	0	0	0	0	0	0	0	0	0	0	0	0	0	0	0	0	2	0	0	10	0	0	0	0	13	0	9	0	0	0	0	0	2	0	0	0	3	0	0	0	5
0aec66af907c4ca21a904b2bbde5fe15	Bacteria	Planctomycetota	Phycisphaerae	Phycisphaerales	SM1A02	GCA-002718515	GCA-002718515_sp002689385	0	0	0	0	1	0	5	0	0	4	0	0	4	0	0	11	7	0	3	0	7	5	0	0	0	0	0	5	6	4	0	0	4	5	0	0	0	0	0	0	0	2
0af0a7e207f154e2768fae8d0c6afe2a	Bacteria							0	0	0	0	0	0	0	0	0	0	1	0	0	0	0	0	0	0	3	0	0	2	0	0	0	0	0	6	0	0	0	0	0	0	0	0	0	0	0	0	0	0
0afbe3885b8038a110eced4b9b439c24	Bacteria	Proteobacteria	Gammaproteobacteria	Pseudomonadales	Oleiphilaceae	Marinobacter		7	0	0	0	4	0	6	0	2	0	0	0	0	0	3	27	0	0	6	0	18	96	0	2	2	8	0	23	31	6	0	3	2	0	0	0	0	0	0	0	0	0
0b074787c7d29665db139fcad00e321e	Bacteria	Verrucomicrobiota	Verrucomicrobiae	Opitutales	Puniceicoccaceae			3	0	0	0	0	0	4	0	0	0	0	0	3	4	0	3	13	0	3	0	15	4	0	0	0	12	0	9	1	0	1	0	4	2	0	0	0	0	0	0	0	0
0b08948117c6664330f4057f0d386abd	Bacteria	Planctomycetota	UBA1135	UBA1135	UBA1135	GCA-2746235	GCA-2746235_sp002746235	0	0	0	2	2	0	0	0	0	0	2	0	0	0	0	0	0	0	0	0	4	0	0	0	0	0	0	4	0	2	0	0	0	0	0	0	0	0	0	0	0	0
0b0cfe23bd53dca63d57f3512a8cd7bf	Bacteria	Patescibacteria	Paceibacteria	UBA9983_A				0	0	0	5	21	0	0	2	2	2	7	0	3	0	0	2	7	0	0	0	0	0	0	0	0	3	0	7	0	2	4	2	0	3	0	0	0	0	0	0	0	0
0b179efd354c4602d0ea60a4a16a0cc0	Bacteria	Proteobacteria	Alphaproteobacteria					0	0	0	0	0	0	0	0	0	0	6	0	2	0	0	1	4	0	0	0	0	0	0	0	0	0	0	4	0	0	0	0	0	0	0	0	0	0	0	0	0	0
0b18ac2521777544a9cb74fe410dac7c	Bacteria	Proteobacteria	Alphaproteobacteria	Rhodobacterales	Rhodobacteraceae			3	0	0	4	2	0	4	2	0	6	8	0	3	0	0	13	2	0	0	0	0	1	0	0	0	4	0	7	2	0	0	2	1	1	0	0	0	0	0	0	0	0
0b1a3e27c89f4ed39b7fbeadb197e130	Bacteria	Proteobacteria	Gammaproteobacteria					0	0	0	0	0	0	0	0	0	0	0	0	0	0	0	3	0	0	0	0	0	0	0	0	0	0	0	0	2	0	0	0	0	5	0	0	0	0	0	0	0	0
0b1a7fc542c6d1c7136364d6233ee6c2	Bacteria	Planctomycetota	Planctomycetes	Pirellulales	Pirellulaceae			0	0	0	0	4	0	3	0	3	0	0	0	4	0	0	0	7	3	1	0	0	0	0	0	0	0	0	6	0	0	0	0	0	0	0	0	0	0	0	0	0	0
0b1ae3e5f2e27b04f6b34ab3f0e1f364	Archaea	Nanoarchaeota	Nanoarchaeia					0	0	0	0	0	0	0	0	0	0	0	0	0	0	0	0	0	0	0	0	0	0	0	0	0	9	0	0	0	0	0	0	0	0	0	0	0	3	0	0	0	0
0b1cb02ec53e17e13df2b5d112e39e3b	Bacteria	Actinobacteriota						0	0	0	0	0	0	0	0	0	0	0	0	1	0	0	4	0	3	0	0	0	0	0	3	0	0	0	0	0	0	0	0	0	0	0	0	0	0	0	0	0	0
0b1f21554642d442be7aeccf45c4c93c	Bacteria							0	0	0	0	0	0	0	0	0	0	0	0	0	0	0	0	10	0	0	0	0	0	0	0	0	0	0	0	0	0	0	0	0	0	0	0	0	0	0	0	0	0
0b258b07f480392390b2778cafec199d	Bacteria	Planctomycetota	UBA1135	UBA2386	UBA2386	UBA2386	UBA2386_sp002343845	0	0	0	0	0	0	0	0	0	0	3	0	0	0	0	5	4	0	0	0	2	10	0	0	0	5	0	0	0	0	0	3	0	0	0	0	0	0	0	0	0	0
0b3079f8b4f96593eccec67e10be67cd	Bacteria	Desulfobacterota	Desulfobacteria	Desulfobacterales	Desulfatibacillaceae	Desulfatibacillum		0	0	0	0	0	0	0	0	4	0	0	0	7	3	0	0	7	0	0	0	0	0	0	0	0	16	0	11	0	2	3	6	2	0	0	0	0	5	0	0	0	2
0b33306252205df8ebcc88ed8f64ece0	Bacteria	Proteobacteria	Gammaproteobacteria	Chromatiales	Sedimenticolaceae			0	0	0	0	0	0	0	0	0	0	0	10	0	0	0	0	0	4	0	0	0	0	0	0	0	0	0	0	0	0	0	0	0	0	7	0	0	0	0	0	0	0
0b3a6d32f54b3e1125e4ae4d3627b54a	Bacteria	Proteobacteria	Gammaproteobacteria					3	0	0	0	5	0	2	0	0	0	2	0	0	1	0	0	0	0	0	0	0	0	0	0	0	3	0	20	0	8	3	4	0	4	0	5	0	0	0	0	0	0
0b3b254707ba5f88b48d145512d5d306	Bacteria	Planctomycetota	Planctomycetes	Planctomycetales	Planctomycetaceae	Fuerstia	Fuerstia_marisgermanicae	0	0	0	3	3	0	0	3	4	18	42	0	0	2	0	20	0	0	9	1	18	26	3	2	0	6	2	0	6	10	0	7	10	13	0	0	0	0	0	0	0	0
0b3ee317b022b142c8bcde337a93490a	Bacteria	Proteobacteria	Gammaproteobacteria	Pseudomonadales				1	0	0	0	5	0	0	0	1	0	2	0	0	0	0	23	1	0	0	0	0	0	0	0	0	0	0	0	0	0	0	0	0	2	0	0	0	0	0	0	0	0
0b42be165826414a30e0be4b29e98b67	Bacteria	Bacteroidota	Bacteroidia	Chitinophagales	Chitinophagaceae			0	0	0	0	0	0	3	0	2	0	0	0	0	2	0	2	0	0	0	0	0	0	0	0	0	2	0	0	0	1	0	0	0	0	0	0	0	0	0	0	0	0
0b493a09b81096c35dc6a4d99e537d06	Bacteria	Proteobacteria	Zetaproteobacteria	Mariprofundales	Mariprofundaceae	Mariprofundus		0	0	0	0	0	0	0	0	0	0	0	18	0	0	0	0	0	2	0	0	0	0	0	0	0	0	0	0	0	0	0	0	0	0	0	0	0	0	0	0	0	0
0b4ad69ba74b9fdd9a0f1be545ea258d	Archaea	Nanoarchaeota	Nanoarchaeia	SCGC-AAA011-G17	GW2011-AR17	GW2011-AR17	GW2011-AR17_sp10136u	0	0	0	0	0	0	0	0	0	0	0	0	0	0	0	0	0	0	0	0	0	0	0	0	0	2	0	0	0	0	0	0	7	4	0	0	0	0	0	0	0	0
0b4b8836d84b52cef9c82b938e4161dd	Bacteria	Bacteroidota	Bacteroidia					0	0	0	0	0	0	0	0	0	0	3	0	2	0	0	6	5	0	2	0	3	0	0	0	0	2	0	13	0	2	0	0	2	3	0	0	0	0	0	0	0	0
0b5350e59147270a38b99d5061db853f	Bacteria							0	0	0	0	0	0	0	0	0	0	0	0	0	0	0	0	0	0	2	0	9	0	0	0	0	1	0	5	0	0	0	2	0	0	0	0	0	0	0	0	0	0
0b5d709ddf1584ca0ba2d895a073ef64	Bacteria							3	0	0	11	0	0	0	0	0	7	16	0	7	1	0	28	7	0	2	0	6	5	0	6	3	15	2	29	28	6	3	3	15	20	0	2	0	4	0	0	0	4
0b65701bd9b83154ccde727f3b0fd659	Bacteria	Verrucomicrobiota	Kiritimatiellae	Kiritimatiellales	UBA1859	SZUA-127	SZUA-127_sp003230915	3	0	0	0	13	0	0	0	0	7	7	0	0	3	0	0	2	0	0	0	2	0	0	0	0	1	0	1	4	0	4	0	0	0	0	6	0	1	0	0	0	1
0b6dbe1f815fe9758ff694be0824530d	Bacteria							0	0	0	1	0	0	3	0	2	1	7	0	5	0	0	21	9	0	0	0	0	2	0	0	0	6	0	2	0	3	0	1	0	0	0	0	0	1	0	0	0	0
0b794d79674d08be30fde18d5a881840	Bacteria							0	0	0	0	0	0	0	0	4	0	0	0	0	0	0	6	2	0	0	0	6	0	0	0	0	0	0	2	0	0	0	0	0	0	0	0	0	0	0	0	0	0
0b7a1247a54536ced1ea9f2a722acff7	Bacteria							0	0	0	0	0	0	0	0	2	0	2	0	0	0	0	0	0	0	0	0	9	0	0	0	0	6	0	0	0	0	2	0	0	0	0	0	0	0	0	0	0	0
0b7b2d34df2fae082388219ec0f76444	Bacteria	Acidobacteriota	Blastocatellia	Pyrinomonadales	Pyrinomonadaceae	OLB17		0	0	0	0	0	0	0	0	0	3	4	0	4	0	0	0	7	0	0	0	0	0	0	0	0	11	0	12	0	0	1	1	8	8	0	0	0	0	0	0	0	0
0b7e2c40bdcdf12bed9e68f10ab9cabe	Bacteria	Actinobacteriota						0	0	0	0	0	0	0	0	0	0	0	0	0	0	0	0	0	0	2	2	0	24	0	3	0	17	0	21	15	0	2	2	6	6	0	0	0	0	0	0	0	0
0b90328453c1bc48f007e203ebf0bb44	Bacteria	Bacteroidota	Bacteroidia	Chitinophagales	Saprospiraceae	Haliscomenobacter	Haliscomenobacter_hydrossis	0	0	0	0	0	3	0	0	0	24	20	0	0	0	0	0	0	0	0	0	7	0	0	0	0	0	0	0	0	8	0	0	11	10	0	7	0	0	0	0	0	0
0ba1dd9f4d4dfed64cc4bc126766489f	Bacteria	Bacteroidota	Bacteroidia	Cytophagales	Cyclobacteriaceae			3	0	0	0	0	0	0	0	0	0	4	0	0	0	0	0	0	0	0	0	0	0	0	0	0	0	2	0	0	0	0	0	5	0	0	0	0	0	0	0	0	0
0ba2d27053dd3751fe55d860ed578745	Bacteria	Proteobacteria	Alphaproteobacteria					0	0	0	0	0	0	2	0	0	2	0	0	0	0	0	0	0	0	0	0	0	3	0	0	0	0	0	2	0	0	0	0	0	0	0	2	0	0	0	0	0	2
0bab62d16119028844ef186665583359	Bacteria	Planctomycetota	Phycisphaerae	SG8-4	SG8-4	UBA12454	UBA12454_sp001825665	0	0	0	2	0	0	0	0	0	2	0	0	0	0	0	0	0	0	0	0	0	0	0	0	0	3	0	0	0	0	0	3	0	0	0	0	0	0	0	0	0	0
0bb118185c39088c2c7f775c33143997	Bacteria	Planctomycetota	GCA-002687715	GCA-002687715	GCA-002687715	GCA-2683135	GCA-2683135_sp002683135	2	0	0	0	0	0	0	0	0	1	2	0	3	0	0	0	0	0	0	0	0	0	0	0	0	0	0	0	0	0	0	0	0	2	0	0	0	0	0	0	0	0
0bbb45c44336bbe4d40a7c874ce23d81	Bacteria	Verrucomicrobiota	Kiritimatiellae	Kiritimatiellales	UBA1859	UBA5540	UBA5540_sp002423675	0	0	0	0	0	0	0	0	0	0	2	0	0	0	0	0	0	0	0	0	0	0	0	0	0	0	0	0	0	0	0	0	0	0	0	0	0	13	0	0	0	0
0bca796a84c4d35606ea48a7442a5adb	Bacteria	Planctomycetota	Planctomycetes	Pirellulales	Pirellulaceae			0	0	0	0	0	0	0	0	0	0	0	0	0	0	0	0	0	0	0	0	0	0	0	0	2	0	0	2	0	0	0	0	6	2	2	0	0	2	0	0	0	0
0bd28d246993d32a1a83363d75fd2e79	Archaea	Thermoplasmatota	Poseidoniia	Poseidoniales	Poseidoniaceae	Poseidonia	Poseidonia_sp002494645	1	0	0	0	0	0	0	0	0	0	0	0	3	0	0	11	0	0	0	0	0	0	0	0	0	2	0	0	0	0	0	0	0	0	0	0	0	0	0	0	0	0
0bd9136e85d9f823f140423b46e60362	Bacteria	Proteobacteria	Alphaproteobacteria	Sphingomonadales	Sphingomonadaceae			0	0	0	0	0	2	4	0	0	3	4	0	0	0	0	4	3	0	0	0	0	0	0	0	0	0	0	6	0	0	0	2	0	3	0	0	0	0	0	0	0	2
0be3425c353994ba60e0666d47682ca0	Bacteria	Bacteroidota	Bacteroidia	Cytophagales	Cyclobacteriaceae			0	0	0	0	0	0	0	0	0	0	0	0	0	0	0	0	3	0	0	0	0	0	0	0	0	0	0	0	7	0	0	0	2	3	0	0	0	0	0	0	0	0
0be417145f70d73ec9bec39dafb4d559	Bacteria	Bacteroidota	Bacteroidia	Flavobacteriales	Crocinitomicaceae	SM1701	SM1701_sp003234935	0	0	0	0	0	0	0	0	0	0	0	0	0	0	0	0	0	0	4	0	0	0	0	0	0	0	0	0	2	0	0	0	5	6	0	0	0	0	0	0	0	0
0bef08da030222442d66dacc79a839fa	Bacteria	Planctomycetota	Planctomycetes	Pirellulales	Pirellulaceae	Mariniblastus	Mariniblastus_fucicola	1	0	0	0	0	0	3	0	0	5	2	0	0	0	0	11	2	0	0	0	1	6	0	0	0	6	0	3	0	4	0	0	6	14	0	0	0	0	0	0	0	0
0bf8bc356b9d54d37ba2726b347b1474	Bacteria	Proteobacteria	Gammaproteobacteria	Chromatiales	Sedimenticolaceae			3	0	0	0	0	0	0	0	0	0	4	0	0	8	0	0	0	3	0	0	0	0	0	0	0	0	0	0	0	0	1	0	12	0	0	0	0	0	0	0	0	0
0c03c11d8868d45c486a2b0955d018ac	Bacteria	Proteobacteria	Alphaproteobacteria	Sphingomonadales	Sphingomonadaceae			0	0	0	0	4	3	4	0	0	0	10	5	3	0	0	35	7	4	2	0	0	12	0	0	0	0	0	17	15	4	0	9	0	5	0	2	0	0	0	0	0	0
0c061a074b4a0b15bbb0f9def729176d	Bacteria	Chloroflexota	Anaerolineae	Promineofilales	Promineofilaceae	GCA-2699125	GCA-2699125_sp002699125	0	0	0	0	3	0	0	0	0	0	0	0	0	0	0	0	0	0	0	0	0	0	0	0	0	1	2	0	0	2	2	0	0	0	0	0	0	0	0	0	0	0
0c06eab9cddc9e229e4ef3f7c14f8abd	Bacteria	Proteobacteria	Gammaproteobacteria					0	0	0	0	4	0	0	0	0	0	0	0	0	0	0	0	2	0	0	0	2	0	0	0	0	0	0	5	0	0	0	0	0	3	2	0	0	0	0	0	0	0
0c0f41add3b339241a36c952ef7154d6	Bacteria							0	0	3	0	0	0	0	0	0	0	0	1	0	0	0	2	0	0	0	0	0	0	0	0	0	0	0	0	0	0	2	0	0	0	0	0	0	4	0	0	0	0
0c12b804a9e4ea70d49d50bc3c339a7a	Bacteria	Desulfobacterota	Desulfobulbia	Desulfobulbales	Desulfobulbaceae	Desulfobulbus		0	0	0	3	2	0	0	0	0	0	0	0	0	0	0	0	0	0	0	0	0	0	1	0	0	0	0	0	0	2	0	0	0	0	0	0	3	0	0	0	0	0
0c1fc2ed2eed328f9dd1aaed3bf9a826	Bacteria	Patescibacteria	Saccharimonadia	Saccharimonadales	UBA4665			0	0	0	0	0	1	0	0	0	0	0	0	2	0	0	0	0	0	0	0	0	0	0	0	0	0	0	12	0	3	1	0	3	3	0	0	0	0	0	0	0	2
0c21a667223e3b7ebb3672eba8112f41	Bacteria	Bacteroidota	Bacteroidia	Flavobacteriales				0	0	0	2	0	0	2	0	0	0	0	0	0	0	0	0	0	0	0	0	0	0	0	0	0	0	0	4	0	2	0	0	0	0	0	0	0	0	0	0	0	0
0c3121984c3ae43d3c76dc692e91005d	Bacteria	Proteobacteria	Gammaproteobacteria					2	0	0	0	0	0	0	0	0	0	2	0	0	0	0	3	0	0	0	0	0	0	0	0	0	0	0	0	3	0	0	0	0	0	0	0	0	0	0	0	0	0
0c31e2a8ce72119b8485f7d012e24619	Bacteria	Proteobacteria	Gammaproteobacteria					0	0	0	0	0	0	0	0	0	0	2	0	0	0	0	0	3	0	0	0	0	0	0	0	0	2	0	3	0	0	0	0	0	0	0	0	0	0	0	0	0	0
0c3d2af83d2beafd3bcc4137811e55ea	Bacteria	Acidobacteriota	Thermoanaerobaculia	UBA5704	UBA5704	SZUA-115	SZUA-115_sp003231035	0	0	0	0	0	0	0	0	0	0	0	0	0	0	0	0	0	0	0	0	0	0	0	0	0	0	0	0	0	0	0	0	0	0	0	0	6	0	0	0	4	0
0c3d854159760a9d5d173e63ea085082	Bacteria	Bdellovibrionota_B	Oligoflexia	Oligoflexales	Oligoflexaceae	Pseudobacteriovorax	Pseudobacteriovorax_antillogorgiicola	9	2	0	1	0	0	0	0	0	0	0	0	0	0	0	0	0	0	0	0	0	0	0	0	0	0	0	0	3	0	0	0	0	0	0	2	0	0	0	0	0	0
0c3eb9f440c8e89a041ba799551ffb18	Bacteria	Proteobacteria	Alphaproteobacteria	Micavibrionales	Micavibrionaceae	TMED27	TMED27_sp002167715	0	0	0	4	0	0	2	0	0	4	7	0	3	0	0	0	0	0	0	0	0	0	0	0	0	2	0	2	0	0	3	0	3	0	0	1	0	0	0	0	0	2
0c4336c1ba403dde59e39f56fe6ff19c	Bacteria	Proteobacteria	Gammaproteobacteria					0	0	0	0	2	0	0	0	0	0	0	0	0	0	0	0	3	3	0	0	0	0	0	0	0	10	0	10	0	0	0	0	0	0	0	0	0	8	0	0	0	0
0c495377507239b03b622f14b9d87221	Bacteria	Acidobacteriota	Mor1	Mor1	Mor1	Mor1	Mor1_sp001664505	0	0	0	0	0	0	0	0	0	0	0	0	0	0	0	3	2	0	0	0	4	0	0	0	0	2	0	0	0	0	2	0	0	0	0	0	0	0	0	0	0	0
0c49bf46051962c28a4e743ef86ed137	Bacteria	Proteobacteria	Gammaproteobacteria	Pseudomonadales	Endozoicomonadaceae	Endozoicomonas		0	0	0	0	0	0	0	0	0	0	13	0	0	0	0	0	0	0	0	0	0	0	0	0	0	0	0	0	0	0	0	0	0	0	0	0	0	0	0	0	0	0
0c4d271650732564407bc2917ec56c0b	Bacteria	Planctomycetota	Planctomycetes	Pirellulales	Pirellulaceae	UBA11883	UBA11883_sp002714565	2	0	0	0	0	0	3	0	0	0	2	0	0	0	0	0	0	0	2	0	2	2	3	0	0	0	0	0	2	0	0	0	0	3	0	0	0	0	0	0	0	0
0c50002b774bc581fb4fef2d567bfc97	Bacteria	Bacteroidota	Bacteroidia	Cytophagales	Cyclobacteriaceae	BBD-1991-12	BBD-1991-12_sp001657315	0	0	0	0	0	0	0	0	0	0	20	0	0	0	0	0	0	0	0	0	0	0	0	0	0	0	0	0	0	0	0	0	0	0	0	0	0	0	0	0	0	0
0c5053bbd10a79df45039a97e3577650	Bacteria	Proteobacteria	Gammaproteobacteria	Enterobacterales	Alteromonadaceae	Pseudoalteromonas		13	0	0	0	8	0	3	0	0	18	14	0	0	0	0	24	0	0	0	0	0	3	0	0	0	0	0	3	0	0	2	0	10	16	0	0	0	0	0	0	0	0
0c52e495b35eed90d9a86dbfd1acd9c1	Bacteria	Bacteroidota	Bacteroidia	Cytophagales				4	0	0	0	0	0	0	0	0	0	8	0	1	0	0	0	0	0	0	0	0	0	0	0	0	0	0	0	0	0	2	0	0	0	0	0	0	0	0	0	0	0
0c53e965ba409354f077ee7605f7f4c5	Bacteria	Proteobacteria	Alphaproteobacteria					0	0	0	0	0	0	4	0	0	2	5	0	0	0	0	0	3	0	2	0	2	0	0	0	0	0	0	0	3	0	0	0	0	0	0	0	0	0	0	0	0	0
0c567b1c3b13e32830a26766f43ef423	Bacteria	Deferrisomatota	Defferisomatia	Defferisomatales	Defferisomataceae	Deferrisoma	Deferrisoma_camini	7	0	0	0	0	0	0	0	6	2	0	0	0	3	0	5	7	0	0	0	2	0	0	0	0	0	0	0	17	0	4	12	2	0	0	3	0	5	0	0	0	0
0c6548522e0c0025791e1c49d8cb8edf	Bacteria	Actinobacteriota	Acidimicrobiia	Microtrichales	Ilumatobacteraceae	Ilumatobacter_A	Ilumatobacter_A_coccineus	3	0	0	10	7	2	18	0	10	34	38	0	0	3	0	65	29	0	5	0	10	22	1	6	3	43	2	78	84	2	6	6	14	29	0	0	0	6	0	0	0	7
0c6e1385dbdfc21fb583a01b1671010d	Bacteria	Bacteroidota	Ignavibacteria	Ignavibacteriales				1	0	0	0	0	0	6	0	5	2	5	0	0	0	0	0	5	1	0	0	0	0	0	2	2	7	0	7	6	2	3	1	0	0	0	0	0	1	0	0	0	0
0c71195795598cb69def7166b16f66e8	Bacteria	Planctomycetota	Phycisphaerae	SG8-4	SG8-4			3	0	0	7	20	3	3	0	2	0	0	0	0	3	0	0	0	0	0	0	5	1	0	0	0	4	0	18	1	5	3	6	4	2	0	0	0	0	0	0	0	0
0c7236a19a09b3a0d24cfc8127cf5778	Bacteria	Actinobacteriota						0	0	0	0	0	0	0	0	0	0	0	0	0	0	0	3	6	0	0	0	2	3	0	0	0	0	0	5	0	0	0	0	0	0	0	0	0	0	0	0	0	0
0c741b11731ffcb22bb63a5938e1a5a0	Bacteria	Proteobacteria	Gammaproteobacteria					8	0	0	5	0	0	0	0	0	0	0	0	0	3	0	0	5	0	0	0	5	0	0	0	0	0	2	11	0	8	3	0	0	0	0	0	0	0	0	0	0	0
0c8939d2a7feb0e8779c9f4cfcbd1869	Archaea	Nanoarchaeota	Nanoarchaeia					0	0	0	0	0	0	0	0	0	0	0	0	0	0	0	0	0	0	0	0	0	0	0	0	0	3	0	0	0	0	2	5	0	0	0	0	0	2	0	0	0	0
0c8d05d2a4a523ca3aebecb0c1677433	Bacteria	Planctomycetota						0	0	0	0	0	0	0	0	0	0	0	0	0	0	0	0	0	2	2	0	5	0	0	0	0	0	0	0	0	0	3	2	0	0	0	0	0	0	0	0	0	0
0c9b1689a8adbc0689e07e2982874534	Bacteria	Desulfobacterota	Desulfobacteria	Desulfobacterales	Desulfosarcinaceae	Desulfosarcina	Desulfosarcina_cetonica	0	0	0	1	0	0	1	0	0	0	0	1	0	0	0	0	0	0	0	0	0	0	0	0	0	0	0	0	0	0	2	0	0	3	0	3	0	2	0	0	0	0
0ca0464d195dc558b5861ab75ed2212f	Bacteria	Actinobacteriota						0	0	0	0	0	0	4	0	0	0	4	0	0	0	0	0	0	0	0	0	0	0	0	0	0	0	0	0	0	0	0	0	0	0	0	0	0	2	0	0	0	0
0ca992097d35d83403e58c09208ce165	Bacteria	Proteobacteria	Alphaproteobacteria					2	0	0	0	2	0	0	0	0	0	0	0	0	0	0	5	5	0	3	0	0	0	0	0	0	0	0	2	0	2	0	0	0	0	0	0	0	0	0	0	0	2
0cb34de99a58086a8cc11a392a356d98	Bacteria	Planctomycetota						0	0	0	0	0	3	0	0	0	0	0	2	0	3	0	0	0	3	0	0	7	0	2	0	0	9	0	2	2	3	0	5	0	0	0	0	0	3	0	0	0	0
0cbb442db026c1aff7f4ded8244458bb	Bacteria	Bacteroidota	Rhodothermia	Rhodothermales				1	0	0	0	0	0	0	0	0	0	0	0	0	0	0	4	0	0	0	0	4	7	0	0	0	0	0	0	5	0	0	0	0	0	0	0	0	2	0	0	0	0
0cbc33727aff1e7de194a4d0254a76a4	Bacteria	Planctomycetota	UBA8108					0	0	0	0	0	0	0	0	0	2	0	0	0	0	0	7	0	0	0	0	0	0	0	0	0	2	0	7	0	0	0	0	0	0	0	0	0	0	0	0	0	0
0cbdd62b45689f4ce988cbdf5e9dba24	Archaea	Crenarchaeota	Bathyarchaeia	TCS64	TCS64	GCA-2726865	GCA-2726865_sp002726865	2	0	0	0	0	0	0	0	0	0	0	0	0	0	0	0	0	7	0	0	4	0	0	0	0	25	0	8	8	2	6	24	2	0	0	2	3	16	0	0	0	0
0cc8ee25bdcb915861b92a2d50eb274e	Bacteria	Acidobacteriota						34	4	0	7	0	3	16	0	16	9	8	5	23	19	0	89	89	0	15	2	62	51	7	20	4	73	10	56	73	21	4	16	24	46	0	5	1	27	0	0	0	1
0cca20fbebc8734f4f5371b147db068d	Bacteria	Verrucomicrobiota	Kiritimatiellae					0	0	0	24	13	0	25	0	6	3	11	0	4	6	0	16	0	0	2	0	5	0	0	2	0	7	3	8	2	12	36	0	5	8	0	5	0	0	0	0	0	20
0cd195f9abe10b9d572effbfb3019aba	Bacteria	Chloroflexota	Dehalococcoidia	Dehalococcoidales	Dehalococcoidaceae	Dehalogenimonas		0	0	0	0	0	0	0	0	0	0	0	2	0	0	0	0	0	15	0	0	0	0	0	0	0	0	0	0	0	0	0	0	0	0	0	0	0	0	0	0	0	0
0cd2927941e91982b5aed11070792651	Bacteria							0	0	0	0	0	0	0	0	0	0	0	0	0	0	0	0	0	0	5	0	5	0	0	0	0	2	0	0	0	2	0	2	0	0	0	0	0	0	0	0	0	1
0cd70243afe7eb0d36867b516268dc30	Bacteria	Proteobacteria	Alphaproteobacteria	Rhodobacterales	Rhodobacteraceae	Boseongicola	Boseongicola_aestuarii	0	0	0	0	0	0	0	0	0	0	0	0	0	0	0	10	0	0	0	0	7	4	0	0	0	0	0	7	0	0	4	2	0	4	0	0	0	0	0	0	0	0
0ce142495b5244c17ed2e531f75d16fa	Bacteria	Bacteroidota	Bacteroidia	Flavobacteriales				0	0	0	0	0	0	0	0	0	0	0	0	0	0	0	8	0	0	0	0	0	3	0	0	0	0	0	0	0	0	0	0	0	0	0	0	0	0	0	0	0	0
0ce83687e926325469b36ffa29787662	Bacteria	Planctomycetota	Planctomycetes	Pirellulales	Pirellulaceae	Mariniblastus	Mariniblastus_fucicola	0	0	0	0	0	0	0	0	0	0	0	0	0	0	0	6	0	0	0	0	0	0	0	0	0	0	0	0	0	0	2	0	3	0	0	0	0	0	0	0	0	0
0ceb43788cf1e10609f5559c374d188f	Bacteria	Planctomycetota	Phycisphaerae	Phycisphaerales	Phycisphaeraceae	Phycisphaera	Phycisphaera_mikurensis	1	0	0	0	3	0	2	2	0	6	17	0	0	0	0	4	1	0	0	0	3	3	0	0	0	6	0	5	0	4	1	0	7	7	0	2	0	0	0	0	0	2
0cef09bb1072ccaf350bae6bfae0e821	Bacteria							0	0	0	0	0	0	0	0	0	0	1	0	0	0	0	4	65	0	0	0	0	0	0	0	0	0	0	0	0	0	0	0	0	0	0	0	0	0	0	0	0	0
0cf2de62a6d0050161f03ac50b76fa8e	Bacteria	Planctomycetota	Phycisphaerae	Phycisphaerales	SM1A02	GCA-002718515	GCA-002718515_sp002689385	7	0	0	4	0	1	2	0	0	0	7	0	3	0	0	6	6	0	0	0	0	0	0	0	0	6	0	0	4	0	3	0	0	0	0	0	0	0	0	0	0	0
0cf3e3af9dab00fe5c577b952b23c95b	Bacteria	Bacteroidota	Bacteroidia	Bacteroidales	ML635J-15	Bact-19	Bact-19_sp002869385	5	0	0	0	0	0	0	0	3	0	4	0	0	0	0	0	3	4	2	0	0	0	5	0	0	0	0	3	0	0	0	3	0	0	0	0	0	1	0	0	0	0
0cf48c4749b5db2627d7ea16063dacc5	Bacteria	Proteobacteria	Gammaproteobacteria					0	0	0	8	2	0	0	0	0	15	8	0	1	0	0	28	5	0	0	0	0	1	0	0	0	0	0	0	0	0	3	0	10	5	0	0	0	0	0	0	0	0
0cf4fe141ebdb81f306267843cbc92c8	Bacteria							2	0	0	0	0	0	0	0	0	0	0	0	0	0	0	0	2	0	0	0	0	0	0	0	0	8	0	1	0	3	0	3	0	0	0	0	0	0	0	0	0	0
0cf985bfefdc1c6da2028035addb89a6	Bacteria	Planctomycetota	Planctomycetes	Pirellulales	Pirellulaceae	UBA721	UBA721_sp002709045	0	0	0	1	3	0	2	0	0	2	4	0	0	4	0	0	0	5	5	0	0	0	0	2	0	0	0	13	4	6	6	3	3	4	0	0	0	0	0	0	0	2
0cfa8b808ec6c2becc17917e406d895e	Bacteria	Bacteroidota	Bacteroidia	Flavobacteriales	Flavobacteriaceae	Pseudozobellia		6	0	0	0	0	0	17	0	0	7	0	0	5	0	0	18	0	0	0	0	1	0	0	0	2	0	0	0	0	5	3	0	3	0	0	0	0	0	0	0	0	0
0d02102817074c3c3d6799a2eb056b37	Bacteria	Bacteroidota	Ignavibacteria	Ignavibacteriales	Ignavibacteriaceae			0	0	2	0	0	0	0	0	0	0	0	0	0	0	0	0	0	17	0	0	0	0	0	0	0	0	0	0	0	0	0	0	0	0	6	0	0	0	0	0	0	0
0d04127543f7c3b5b6022a65cc8055d5	Unassigned							0	0	0	0	0	0	0	0	0	0	0	0	0	0	0	0	0	0	0	0	0	0	0	0	0	12	0	0	0	0	0	0	0	0	0	0	0	0	0	0	0	0
0d0459c6fd4d8fc7292fb61326c74bf1	Bacteria	Bacteroidota	Bacteroidia	Chitinophagales				0	0	0	0	0	0	0	0	0	4	0	0	2	0	0	0	0	0	0	0	3	0	0	0	0	0	0	2	0	0	0	0	0	0	0	0	0	0	0	0	0	0
0d04b9e1ea6ab48d1140cc06371abcd2	Bacteria	Planctomycetota						0	0	0	0	0	0	0	0	0	0	0	0	0	4	0	0	0	0	0	0	1	2	0	0	0	42	0	2	0	5	9	15	0	0	0	5	2	11	0	0	0	0
0d06e51ea8f7e11f4f1ea3a29f55e9b0	Bacteria	Bdellovibrionota_B	UBA2361	SZUA-149	SZUA-149	SZUA-149	SZUA-149_sp003230795	0	0	0	0	0	0	4	0	0	0	6	0	0	0	0	0	2	0	0	0	2	0	0	0	0	0	0	2	0	0	0	0	0	0	0	0	0	0	0	0	0	0
0d0b3b5a4ee91a73141f97cc36ddb673	Bacteria	Planctomycetota	UBA1135	UBA1135	GCA-002686595	GCA-2683825	GCA-2683825_sp002683825	2	0	0	1	0	0	4	0	0	1	0	0	0	0	0	5	0	0	2	0	4	0	0	0	0	6	0	9	5	1	0	0	0	4	0	0	0	0	0	0	0	0
0d0eef58b95eb30a3de7b12cf40eb8a9	Bacteria							2	0	0	0	0	0	0	0	0	0	2	0	0	0	0	11	3	0	0	0	0	0	0	3	0	0	0	3	0	0	2	0	4	0	0	2	0	0	0	0	0	0
0d12db97c9d17fc71341801f4a662b24	Bacteria	Bacteroidota	Bacteroidia	Flavobacteriales	Flavobacteriaceae	Eudoraea	Eudoraea_adriatica	0	0	0	0	0	0	0	0	0	0	0	0	0	0	0	0	0	0	0	0	0	22	0	0	0	0	0	0	0	0	0	0	0	0	0	0	0	0	0	0	0	0
0d222afdbf2fb6eb716f6ea8a95457ce	Bacteria	Bacteroidota	Bacteroidia	Flavobacteriales				11	0	0	0	0	0	0	3	1	0	4	0	0	0	0	8	0	0	0	0	2	0	0	0	0	0	2	12	1	0	11	0	3	3	0	5	0	0	0	0	0	0
0d25d9097498445524b8a0cd89fae6c5	Bacteria	Actinobacteriota	Acidimicrobiia	UBA5794	UBA5794	UBA5794	UBA5794_sp002418265	0	0	2	0	0	0	0	0	0	0	2	4	0	1	0	0	0	7	0	0	0	0	0	0	0	0	0	0	0	0	0	0	0	0	0	0	0	0	0	0	0	0
0d2816c7c97f9ae9d00d97082761c470	Bacteria	Patescibacteria	Saccharimonadia	Saccharimonadales	UBA4665	UBA5150	UBA5150_sp002792275	3	0	0	5	7	0	5	0	0	0	7	0	0	0	0	7	6	0	0	0	0	0	0	6	0	3	0	8	9	0	5	0	6	3	0	0	0	0	0	0	0	4
0d2e8d22bee75b8f6ad7ede350824218	Bacteria	Actinobacteriota	Acidimicrobiia	Microtrichales	MedAcidi-G1			3	0	0	11	7	0	18	0	0	0	6	0	0	0	0	13	9	0	4	0	5	6	0	3	0	0	0	41	0	3	1	3	0	2	0	2	0	0	0	0	0	0
0d304eb1217f1bbc644258ad72b5be56	Bacteria	Acidobacteriota	Mor1	Mor1	Mor1	Mor1	Mor1_sp001664505	0	0	0	0	0	0	0	0	0	1	2	0	0	3	0	5	0	0	0	0	0	0	0	0	0	0	0	0	0	0	0	0	0	0	0	0	0	0	0	0	0	0
0d39ad469e9de603bcf1eb4a1774e0a7	Bacteria	Proteobacteria	Gammaproteobacteria	Pseudomonadales	Oleiphilaceae	Oleiphilus	Oleiphilus_messinensis	7	0	0	3	0	0	0	0	0	0	0	0	0	0	0	0	0	0	0	0	0	0	0	0	0	0	0	0	0	17	8	0	0	0	0	4	0	0	0	0	0	0
0d3bd3591e3ad5b254b7c02aef734ca9	Archaea	Nanoarchaeota	Nanoarchaeia	Pacearchaeales	UBA73	UBA73	UBA73_sp002496015	0	0	0	0	0	0	0	0	0	0	0	0	0	0	0	0	0	0	0	0	1	0	0	0	4	0	0	0	0	2	5	0	0	0	0	0	0	0	0	0	0	0
0d3dedd75ef727ffc1d0b33966893cc0	Bacteria	Bacteroidota	Bacteroidia					0	0	0	0	0	0	0	0	9	0	6	0	0	0	0	0	0	0	0	0	0	0	0	0	0	0	0	0	0	0	0	0	0	0	0	0	0	0	0	0	0	0
0d3eeb33b9c145145426c1061a9d8bdc	Bacteria	Bacteroidota	Bacteroidia	Flavobacteriales	Flavobacteriaceae			2	0	0	0	0	0	0	0	0	0	0	0	0	0	0	0	0	0	0	0	0	0	0	0	0	0	0	0	0	0	2	0	0	0	0	5	0	0	0	0	0	2
0d40a853a6447eae1320852097fe3bd8	Bacteria	Proteobacteria	Alphaproteobacteria					0	0	0	0	0	0	0	0	0	0	0	0	0	0	0	0	0	0	2	0	0	0	0	0	0	0	0	3	5	3	0	4	0	0	0	0	0	0	0	0	0	0
0d40e510a36054ae0f06f3b419af4214	Bacteria	Planctomycetota	Planctomycetes	Pirellulales	Pirellulaceae	Mariniblastus	Mariniblastus_fucicola	0	0	0	0	0	0	2	0	0	3	0	0	0	0	0	0	0	0	0	0	3	0	0	0	0	0	0	5	0	0	4	1	0	0	0	0	0	0	0	0	0	0
0d4157374030d65e36d70a5e72558a5c	Bacteria	Planctomycetota	Planctomycetes	Pirellulales	Pirellulaceae	Mariniblastus	Mariniblastus_fucicola	0	0	0	0	0	0	2	0	0	0	0	0	0	0	0	1	0	0	6	0	4	4	0	0	0	0	0	1	0	4	2	0	0	0	0	0	0	0	0	0	0	0
0d46e042ad95bbb88b017055a4dfd148	Bacteria	Krumholzibacteriota	Krumholzibacteria	LZORAL124-64-63	LZORAL124-64-63			0	0	0	0	0	0	0	0	0	0	0	0	0	0	0	0	0	0	0	0	3	0	0	0	0	6	0	0	0	0	0	2	0	0	0	0	0	3	0	0	0	0
0d4989b6c94a9d84bb38ca5da7c50035	Bacteria							0	0	0	5	3	0	0	0	0	0	0	0	0	0	0	0	0	0	0	0	0	0	0	0	0	0	0	3	0	0	0	0	0	4	0	0	0	0	0	0	0	0
0d530a8cdc05a6f96b5631ce1f822193	Bacteria	Planctomycetota	GCA-002687715	GCA-002687715	GCA-002687715	GCA-2683135	GCA-2683135_sp002683135	2	0	0	0	3	0	0	0	1	0	3	0	0	0	0	3	0	0	0	0	0	0	0	0	0	5	0	0	0	0	0	3	0	0	0	0	0	0	0	0	0	0
0d62bfd920f02c8518e2bc714ee77531	Bacteria	Proteobacteria	Gammaproteobacteria	Pseudomonadales	Pseudohongiellaceae	Pseudohongiella	Pseudohongiella_acticola	0	0	0	3	0	0	4	0	2	0	0	0	0	0	0	14	0	0	3	0	6	0	0	0	0	7	0	0	0	3	3	0	0	0	0	0	0	0	0	0	0	0
0d6d7351522b7f9295dfd49accf7119e	Bacteria	Patescibacteria	Paceibacteria	UBA9983_A	UBA1539	2-01-FULL-51-10	2-01-FULL-51-10_sp001823605	0	0	0	2	0	0	2	0	2	0	0	0	0	0	0	0	0	0	0	0	0	0	0	0	0	4	0	0	0	0	0	0	0	0	0	0	0	0	0	0	0	0
0d74efde543e8f33088bd397fe892b0f	Bacteria	Actinobacteriota						0	0	0	8	3	0	8	0	0	3	0	2	4	0	0	24	12	2	3	0	9	23	0	2	0	14	2	26	37	4	0	0	5	4	0	0	0	3	0	0	0	2
0d8170bb9c976986917695271a7ec87b	Bacteria	Bacteroidota	Bacteroidia	Cytophagales				0	0	0	2	0	0	0	0	0	0	0	0	2	0	0	0	1	0	0	0	0	0	0	0	0	0	0	0	0	0	4	0	2	0	0	0	0	0	0	0	0	0
0d8a5d932dc2d7c46b3ac6351b468e2e	Bacteria	Planctomycetota	Planctomycetes	Pirellulales	Pirellulaceae			0	0	0	8	4	0	1	0	6	4	10	0	6	2	0	0	2	0	4	0	15	0	0	0	0	26	0	14	1	12	8	0	0	5	0	3	0	0	0	0	0	2
0d8b91adb48736a6845d1352f721069d	Bacteria	Bacteroidota	Bacteroidia	Chitinophagales	Saprospiraceae	UBA2365	UBA2365_sp002344345	2	0	0	0	0	0	0	0	0	0	0	0	0	0	0	0	0	0	0	0	0	0	0	0	0	0	0	0	0	0	3	0	0	0	0	0	0	6	0	0	0	0
0da3ccd66e948e78b0544adb01220da2	Archaea	Nanoarchaeota	Nanoarchaeia	Woesearchaeales				0	0	0	0	0	0	0	0	0	0	0	0	0	0	0	0	2	0	0	0	2	0	0	0	0	0	0	0	2	5	0	0	0	0	0	0	0	0	0	0	0	0
0da7a8d39c9cf2c3acbe7d0c3dff172a	Bacteria	Desulfobacterota						0	0	0	0	0	0	0	0	0	3	0	0	0	0	0	5	0	0	0	0	0	8	0	0	0	0	0	0	0	0	0	0	0	0	0	0	0	0	0	0	0	0
0db58791ec8da5dd92e4ed3dd86a49ac	Bacteria	Proteobacteria	Gammaproteobacteria					0	0	0	0	0	0	0	0	0	0	0	0	0	0	0	36	0	2	0	0	0	0	0	0	0	7	2	0	8	1	0	0	6	11	0	0	0	5	0	0	0	0
0dc52416c0dceaf67cdf5cc45df8fa77	Bacteria	Proteobacteria	Gammaproteobacteria	Pseudomonadales				8	0	0	2	0	0	0	0	0	0	0	3	6	2	0	0	5	13	0	0	0	7	0	2	0	5	2	11	6	0	0	0	0	0	0	0	0	3	0	0	0	0
0dcb607738a70ac567e33ecb35369639	Bacteria	Bacteroidota	Rhodothermia	Rhodothermales	MEBICO9517	MEBICO9517	MEBICO9517_sp003285105	4	0	0	7	2	0	0	0	4	2	0	0	0	0	0	3	0	2	0	0	4	0	0	0	0	0	0	0	0	0	0	1	0	0	0	0	0	0	0	0	0	0
0dccb33caaf41373b14a1b095562014b	Bacteria	Proteobacteria	Gammaproteobacteria					0	0	0	0	0	0	0	0	0	0	0	2	0	0	0	0	0	0	2	0	3	0	0	0	0	2	0	0	0	0	0	2	0	0	0	0	0	0	0	0	0	0
0dce4155c2a1453969ccb0a4f2e18a9b	Bacteria							0	0	0	0	0	0	2	0	0	0	8	0	0	0	0	0	0	0	0	0	0	0	0	0	0	0	0	6	0	0	2	0	0	0	0	0	0	0	0	0	0	3
0dd0a8deb29a4a6737595e1475af487f	Bacteria	Chloroflexota_A	Ellin6529	CSP1-4	CSP1-4	GWC2-73-18	GWC2-73-18_sp001794945	0	0	0	0	0	0	0	0	3	0	0	0	0	0	0	0	3	0	3	0	0	13	13	0	0	0	0	7	9	0	0	0	3	4	0	0	0	0	0	0	0	0
0dd7eaec1821fa361928cf96a54d2c85	Bacteria	Proteobacteria	Alphaproteobacteria					0	0	0	2	0	0	0	0	4	3	5	0	0	0	0	0	18	0	0	0	0	2	0	0	0	4	0	0	0	4	2	3	0	7	0	0	0	0	0	0	0	0
0ddd4f823d33204a5823def211d323d9	Bacteria	Proteobacteria	Alphaproteobacteria					0	0	0	0	0	0	0	0	0	0	3	0	0	0	0	2	0	0	0	0	3	0	0	0	0	0	0	0	2	0	2	0	7	3	0	0	0	0	0	0	0	0
0de19dcd68e2e518f7f5204f871ced5f	Bacteria	Planctomycetota	Planctomycetes	Planctomycetales	Planctomycetaceae	Fuerstia	Fuerstia_marisgermanicae	5	0	0	5	3	0	0	0	0	3	0	0	0	0	0	7	0	0	0	0	0	0	0	0	0	0	0	3	2	0	6	0	0	0	0	0	0	0	0	0	0	0
0de73e177412fecd6b159eb519eb5e71	Bacteria	Proteobacteria	Gammaproteobacteria	Chromatiales	Sedimenticolaceae			0	0	0	0	2	0	0	0	6	0	0	0	0	0	0	0	0	0	0	0	0	0	0	0	0	2	0	0	0	2	0	0	0	0	0	0	0	0	0	0	0	0
0dea18859bef568edff84470d8a25482	Bacteria	Chloroflexota_A	Ellin6529	CSP1-4	CSP1-4	GWC2-73-18	GWC2-73-18_sp001794945	4	0	0	0	4	0	0	0	0	0	0	0	0	0	0	0	0	0	4	0	1	0	0	0	0	0	0	7	0	2	1	0	0	0	0	2	0	2	0	0	0	0
0df0052f3174da63ec3094c0382ef970	Bacteria	Proteobacteria	Gammaproteobacteria	Burkholderiales	SG8-39	2-12-FULL-64-23	2-12-FULL-64-23_sp001770575	0	0	0	0	0	0	0	0	0	0	4	0	0	0	0	0	3	0	0	0	0	6	0	0	0	0	0	5	3	0	0	0	0	0	0	0	0	0	0	0	0	0
0df70013b7c6c1136edcfe2d7c5d955c	Bacteria							0	0	0	4	3	0	0	0	4	0	9	0	5	1	0	6	4	0	0	0	0	2	0	2	0	0	0	39	0	3	12	0	0	8	0	2	0	1	0	0	0	0
0e00cf04279cc96749e09ffdc66395c5	Bacteria							4	0	0	0	0	0	0	0	2	0	0	0	0	0	0	0	0	0	0	0	0	0	0	0	0	0	2	11	4	2	0	0	0	0	0	2	0	1	0	0	0	0
0e0acc68d8525e165f70a78748885218	Bacteria	Acidobacteriota						0	0	0	0	0	0	0	0	7	0	0	0	0	0	0	0	0	7	0	0	0	0	0	0	0	0	0	0	0	2	0	1	0	0	0	0	0	0	0	0	0	0
0e0e117fe09b2d7e2946663c023b956d	Bacteria	Firmicutes	Bacilli					0	0	0	0	0	0	0	0	14	0	0	0	0	0	0	0	0	0	0	0	0	0	0	0	0	0	0	6	0	2	0	0	0	0	0	0	0	0	0	0	0	0
0e14827f62b21930bd3b89114ae7d441	Bacteria	Verrucomicrobiota	Kiritimatiellae	Kiritimatiellales	UBA1859	SZUA-127	SZUA-127_sp003230915	5	0	0	11	17	4	4	0	10	0	0	0	1	2	0	1	0	0	2	0	0	0	0	0	0	1	0	6	0	1	0	0	0	0	0	47	0	8	0	0	0	25
0e14ba81ac8cd61593a1c3cf6a231e6e	Bacteria	Desulfobacterota						0	0	0	0	0	0	0	0	0	0	4	0	0	0	0	0	3	0	0	0	0	4	0	0	0	2	0	4	0	0	0	0	0	0	0	0	0	0	0	0	0	0
0e16f6ce01c163f79c7a7d08ae5c3406	Bacteria	Nitrospirota	Thermodesulfovibrionia	UBA6902	UBA6902			0	1	0	1	3	2	6	0	4	0	0	0	0	1	0	6	1	0	0	0	21	0	0	0	0	19	0	11	11	3	9	3	6	3	0	1	0	0	0	0	0	3
0e233a17f47edfdeedaa34fe221bea32	Bacteria	Proteobacteria	Alphaproteobacteria	Rhizobiales	Methylopilaceae	Methylopila		0	0	0	2	0	0	0	0	0	1	5	0	0	0	0	0	0	0	0	0	0	0	0	0	0	0	0	0	0	0	0	2	1	6	0	0	0	0	0	0	0	0
0e2b683b9b069b9e6ccfdae4c829f1a4	Bacteria							0	0	0	3	0	0	0	0	0	0	4	0	0	0	0	0	0	0	0	0	0	2	0	2	0	9	0	0	5	0	0	0	4	9	0	0	0	4	0	0	0	0
0e2c724966ef383867c9760db243751a	Bacteria	Planctomycetota	Planctomycetes	Planctomycetales	Planctomycetaceae			0	0	0	0	0	0	0	0	0	0	0	0	0	0	0	0	0	0	0	0	0	5	0	0	0	2	0	10	4	0	1	0	0	0	0	0	0	0	0	0	0	0
0e358ea08bb7357f68140fc7abc74dba	Bacteria	Planctomycetota	Planctomycetes	Planctomycetales	Planctomycetaceae			0	0	0	0	0	0	2	0	0	2	5	0	0	0	0	3	3	2	0	0	0	6	0	2	0	4	0	4	4	0	0	5	0	0	0	0	0	4	0	0	0	0
0e36972bfeb9d5e27ac6747fa5d233e1	Bacteria	Planctomycetota	Phycisphaerae	Phycisphaerales	Phycisphaeraceae	Phycisphaera	Phycisphaera_mikurensis	8	0	0	7	5	0	0	2	0	11	6	0	1	0	0	6	6	0	4	0	3	0	0	0	0	3	6	13	3	6	4	5	5	8	0	2	0	0	0	0	0	1
0e36a1c4c7fd717721c87026f2aa23f6	Bacteria	Bacteroidota	Bacteroidia	Chitinophagales	Saprospiraceae	Lewinella_A		0	0	0	0	0	0	0	0	3	0	0	0	0	0	0	0	0	0	0	0	7	0	0	0	0	0	0	3	3	0	1	0	0	0	0	0	0	0	0	0	0	2
0e3ac158ee400fca984553b6235bff78	Bacteria	Proteobacteria	Gammaproteobacteria					4	0	0	0	0	0	0	0	0	0	0	0	0	0	0	5	0	0	0	0	0	0	0	0	0	3	0	0	3	0	0	0	0	0	0	0	0	0	0	0	0	0
0e3c9409771807e8eccb16c2a40bc99b	Bacteria	Proteobacteria	Gammaproteobacteria	Pseudomonadales	Pseudohongiellaceae	Pseudohongiella	Pseudohongiella_spirulinae	0	0	0	0	0	0	0	0	0	0	0	0	0	0	0	0	8	0	0	0	4	0	0	2	0	8	1	0	0	0	3	1	6	12	0	0	0	0	0	0	0	0
0e400e11785340fa70da021ae57ef3ed	Bacteria	Omnitrophota	koll11	UBA1560	Omnitrophaceae_A	Omnitrophus_A	Omnitrophus_A_magneticus	0	0	0	0	0	0	0	0	0	0	0	0	0	0	0	0	0	2	0	0	0	0	0	0	0	5	0	0	3	0	0	0	0	0	0	0	0	0	0	0	0	0
0e452cc94110a801e5ae0680deddd121	Bacteria							0	0	0	0	0	0	0	0	0	0	0	0	0	0	0	0	0	1	0	0	0	0	0	0	0	6	0	0	0	0	3	0	0	0	0	0	0	0	0	0	0	0
0e49ce4b764960e348bfb9f75b19df0b	Bacteria	Acidobacteriota	Blastocatellia	Pyrinomonadales	Pyrinomonadaceae			0	0	0	0	0	0	0	0	0	0	3	0	2	0	0	5	1	0	0	0	1	6	0	0	0	0	0	4	6	0	0	0	1	3	0	0	0	3	0	0	0	0
0e4bc1cc27b31b2d8a81e91abd42e1fd	Bacteria	Proteobacteria	Gammaproteobacteria	Pseudomonadales	Pseudohongiellaceae	OM182	OM182_sp001438145	0	0	0	0	0	0	0	0	0	0	0	0	0	0	0	0	0	0	0	0	0	18	0	0	0	0	0	0	0	0	0	0	0	0	0	0	0	0	0	0	0	0
0e4cf6c99b490fa7557384266ee66550	Bacteria	Verrucomicrobiota	Verrucomicrobiae	Verrucomicrobiales	Akkermansiaceae	Rubritalea		0	0	0	0	0	0	4	0	0	0	0	0	0	0	0	0	0	0	0	0	2	0	0	0	0	0	0	0	0	0	0	0	0	0	0	1	0	0	0	0	0	0
0e52e076308b0c572230ea0b74f0b2b8	Bacteria	Desulfobacterota	Desulfomonilia	Desulfomonilales	Desulfomonilaceae	Desulfomonile	Desulfomonile_tiedjei	3	0	0	0	0	0	0	0	0	0	4	0	0	0	0	0	4	0	0	0	2	0	0	0	0	3	0	9	0	0	0	0	0	2	0	0	0	0	0	0	0	0
0e54213ae8dfc8f1deaca5fe37de528a	Bacteria							0	0	0	0	0	0	0	0	0	0	0	0	0	0	0	0	0	0	2	0	6	4	0	0	0	0	0	0	1	0	0	0	0	0	0	0	0	0	0	0	0	0
0e5654c51db4c9912a72e0f122249da1	Bacteria	Proteobacteria	Alphaproteobacteria					2	0	0	4	0	0	0	0	0	0	2	0	0	0	0	6	0	0	0	0	0	0	0	0	0	0	0	0	0	0	0	0	0	0	0	0	0	0	0	0	0	0
0e58a4b572c52f8139f59749a5e85e88	Bacteria	Bacteroidota	Bacteroidia	Chitinophagales	Saprospiraceae			0	0	0	4	2	0	1	0	0	0	13	0	0	0	0	0	2	0	2	0	3	0	0	0	0	0	0	0	0	0	0	0	0	0	0	0	0	0	0	0	0	0
0e626dcb32a1c2da6b471049663f5fb2	Bacteria							0	0	0	0	0	0	0	0	0	3	6	0	0	0	0	0	3	0	0	0	0	0	0	0	0	0	0	1	0	3	0	0	2	2	0	0	0	0	0	0	0	0
0e6ecbb849af0b3245cd5e10a23d1deb	Bacteria							0	0	0	0	0	0	0	0	0	0	0	0	0	0	0	0	0	0	0	0	0	0	0	0	0	0	0	0	0	4	3	0	3	0	0	0	0	0	0	0	0	3
0e70fd67c2497a492d1dd04f60e4f61d	Bacteria							2	0	4	4	0	0	0	0	2	0	1	0	0	5	2	0	11	7	1	0	4	0	0	0	0	5	0	16	0	2	0	5	6	0	0	2	2	2	0	0	0	0
0e71d0350ff1db18b3298599a2151c1f	Bacteria	Nitrospirota	Thermodesulfovibrionia	UBA6902	UBA6902	BMS3ABIN06	BMS3ABIN06_sp002897895	0	0	2	0	0	0	0	0	0	0	0	1	0	1	0	0	15	9	0	0	5	0	0	0	0	29	0	0	19	3	5	6	0	0	0	0	0	0	0	0	0	0
0e72b2273d63a909bad12b99e66ce28f	Bacteria	Bacteroidota	Bacteroidia	Cytophagales	Cyclobacteriaceae			0	0	0	0	0	0	0	0	0	0	6	0	0	0	0	4	0	0	0	0	0	0	0	0	0	0	0	0	0	0	0	0	0	3	0	0	0	0	0	0	0	0
0e761cb5223e8af72b34e042855d651a	Bacteria	Planctomycetota	Planctomycetes	Pirellulales	Pirellulaceae			0	0	0	0	0	0	0	0	0	0	2	0	2	0	0	0	0	0	0	0	0	3	0	0	0	0	0	0	0	0	3	0	0	9	0	0	0	0	0	0	0	0
0e7c9ce73000294b5cec33d235d41556	Bacteria	Desulfobacterota	Desulfobulbia	Desulfobulbales				0	0	2	0	0	0	0	0	5	0	0	0	0	0	0	0	0	8	0	0	0	0	0	0	0	0	0	0	0	0	0	0	2	0	0	0	0	0	0	0	0	0
0e7e255370143ddb1248862631eb0722	Bacteria	Actinobacteriota	Acidimicrobiia	UBA5794	UBA4744	BMS3Bbin01	BMS3Bbin01_sp002897675	4	0	0	0	0	0	2	0	0	0	0	0	0	0	0	3	2	0	0	0	0	0	0	0	0	1	0	0	0	0	0	0	0	0	0	0	0	0	0	0	0	0
0e7fc4270b1a218604dd8104c8ff7930	Bacteria	Bacteroidota	Bacteroidia					0	0	0	0	0	0	0	0	0	18	0	0	0	0	0	0	0	0	0	0	0	0	0	0	0	0	0	0	0	0	0	0	0	0	0	0	0	0	0	0	0	0
0e86da963e01d17593ee219192b74253	Bacteria	Myxococcota	Polyangia	Haliangiales	Haliangiaceae	Haliangium	Haliangium_ochraceum	0	0	0	0	0	0	2	0	7	0	0	0	0	0	0	0	6	2	2	0	6	0	0	0	0	0	0	9	5	0	0	0	0	0	0	0	0	0	0	0	0	0
0e8703212f18e3c5e317834fa0f33ee4	Bacteria							0	0	0	2	0	0	7	0	0	7	19	0	7	0	0	9	8	0	9	0	8	9	0	2	0	0	0	21	0	0	0	0	1	4	0	0	0	0	0	0	0	0
0e8abc09575b73f818cd5f390c684776	Bacteria	Bacteroidota	Bacteroidia	Flavobacteriales	Flavobacteriaceae			0	0	0	0	0	0	0	0	0	0	0	0	0	3	0	0	0	0	0	0	0	0	0	0	0	5	0	0	23	0	0	3	0	0	0	0	0	2	0	0	0	0
0e956555c96d1bbea7099a5b20b2e3a5	Bacteria	Actinobacteriota	Acidimicrobiia	Microtrichales	MedAcidi-G1	UBA3125		0	0	0	0	0	0	5	0	0	0	2	0	1	0	0	0	0	0	0	0	0	0	0	0	0	0	0	0	0	3	0	0	0	0	0	0	0	0	0	0	0	0
0e97ed7f64a32d538afea99105323ee1	Bacteria	Planctomycetota	Planctomycetes	Pirellulales				0	0	0	2	0	0	0	0	0	0	0	0	0	0	0	0	0	0	1	0	3	0	0	0	0	1	0	5	0	0	0	3	0	0	0	0	0	0	0	0	0	0
0e9b6effd1a699bc4352455dc6dba99c	Bacteria							0	0	0	0	0	0	4	0	0	0	4	0	0	4	0	14	11	0	0	2	0	0	0	0	0	9	3	11	2	6	4	0	2	0	0	3	0	0	0	0	0	7
0e9f471f3b41cb261bcd55b15898341f	Bacteria	Campylobacterota	Campylobacteria	Campylobacterales	Arcobacteraceae	Aliarcobacter		0	0	0	0	0	0	0	0	0	0	0	0	0	0	0	0	0	0	0	0	0	0	0	0	0	0	0	0	0	0	0	0	0	0	0	0	9	0	3	3	0	0
0ea57e7dfa9f0cb85b53ef7b4d5c1e30	Bacteria	Dependentiae	Babeliae	Babeliales				0	0	0	0	0	0	0	0	0	0	0	3	0	0	0	0	0	0	0	0	0	0	0	0	0	0	0	0	0	0	0	12	0	0	0	0	0	4	0	0	0	0
0eae773f7c3901c52dc298db2c8e9f91	Bacteria	Planctomycetota	Planctomycetes	Pirellulales	Pirellulaceae	UBA11883	UBA11883_sp002714565	0	0	0	0	1	0	0	0	0	1	0	0	0	0	0	2	3	0	0	0	0	2	0	0	0	0	0	2	0	0	0	0	0	1	0	0	0	0	0	0	0	0
0eb3353bf1103bdd983d3152743e5248	Bacteria	Planctomycetota	Brocadiae	SM23-32	SM23-32	SM23-32	SM23-32_sp001303885	0	0	0	0	0	0	0	0	0	0	0	0	0	0	0	3	0	0	0	0	3	0	0	0	0	2	0	0	0	0	0	3	5	0	0	0	0	0	0	0	0	0
0eb849c91507f3a3dc8189e7cec335ca	Bacteria	Bdellovibrionota	Bdellovibrionia	Bdellovibrionales				0	0	0	2	3	0	0	0	0	0	0	0	0	0	0	0	0	0	0	0	0	0	0	0	0	3	0	2	0	4	0	0	2	0	0	0	0	0	0	0	0	2
0ebdef16690d6995d1bb6b41a9bba1de	Bacteria	Chloroflexota	Anaerolineae	Promineofilales	Promineofilaceae	GCA-2699125	GCA-2699125_sp002699125	0	0	0	3	0	0	0	0	0	3	0	0	0	0	0	10	0	0	0	0	0	3	0	0	0	1	0	0	0	0	0	5	2	1	0	0	0	0	0	0	0	2
0ebf1f8782dfd761e7ae928727729e6c	Bacteria	Bacteroidota	Bacteroidia	Flavobacteriales				0	0	0	0	0	0	8	0	0	0	0	0	0	0	0	3	0	0	3	0	0	0	0	0	0	0	0	11	0	0	0	0	0	0	0	0	0	0	0	0	0	0
0ec42584bf57e88251a96d52d72d5e57	Bacteria	Planctomycetota						0	0	0	0	0	0	0	0	0	0	2	0	0	0	0	0	0	0	0	0	4	0	0	0	0	0	0	0	0	2	0	0	0	3	0	0	0	0	0	0	0	0
0ec56a92bec99fbc00736b479ec8f8bb	Bacteria	Planctomycetota	Planctomycetes					0	0	0	0	0	0	0	0	0	0	0	0	2	0	0	0	0	0	0	0	10	0	0	0	0	1	0	0	2	0	0	0	0	0	0	0	0	0	0	0	0	0
0ecb5311a78dc748a2e3f1ac24aad6d4	Bacteria	Proteobacteria	Alphaproteobacteria					2	0	0	0	0	0	4	0	0	4	5	0	1	1	0	7	0	0	6	0	6	6	0	3	0	2	0	3	5	0	2	0	0	5	0	0	0	2	0	0	0	2
0ecd26d97cb633b9657125cb5e89e9ec	Bacteria	Planctomycetota	Planctomycetes	Pirellulales	UBA7805	UBA7805	UBA7805_sp002168195	0	0	0	0	0	0	0	0	3	0	0	0	0	0	0	0	0	4	0	0	0	0	0	0	0	3	0	0	0	0	0	0	0	0	0	0	0	0	0	0	0	0
0ed033dee92cc81d9b5ee3820423c1ef	Bacteria	Bacteroidota	Bacteroidia	Cytophagales	Cyclobacteriaceae			0	0	0	0	0	0	0	0	0	0	0	0	0	0	0	0	0	0	4	0	6	0	0	0	0	2	0	7	2	0	2	0	0	0	0	0	0	0	0	0	0	0
0ed0c5d5534a5ef0786bc524bad91d12	Bacteria	Proteobacteria						0	0	0	2	0	0	0	0	3	0	0	0	0	0	0	0	5	0	0	0	3	0	0	0	0	0	0	0	5	0	0	0	3	4	0	0	0	0	0	0	0	0
0ed950de1390eaf750e9716cbfb7ff0b	Bacteria	Planctomycetota	Planctomycetes	Pirellulales	Pirellulaceae			0	0	0	2	0	0	0	0	0	0	2	0	0	0	0	0	0	0	0	0	0	7	0	0	0	0	0	0	0	0	6	0	0	3	0	0	0	0	0	0	0	0
0ed9d0feb4ea6185e003354db34951b6	Bacteria	Proteobacteria	Gammaproteobacteria					2	0	0	0	0	0	0	0	0	0	0	0	0	0	0	0	0	0	0	0	0	1	0	0	0	0	0	3	4	2	0	0	0	0	0	0	0	0	0	0	0	0
0ee415deee188e20b1c7ce096c46eeef	Bacteria	Proteobacteria	Gammaproteobacteria	UBA4486	UBA4486	SZUA-592	SZUA-592_sp003250975	0	0	0	3	7	0	0	0	6	0	5	0	0	0	0	0	0	0	0	0	0	0	0	0	0	0	0	0	6	0	0	4	5	4	0	0	0	2	0	0	0	0
0ef1d6a75472b8968057eef3a7e8b336	Bacteria	Planctomycetota	Phycisphaerae	Phycisphaerales	SM1A02			2	0	0	3	0	2	7	0	0	13	4	0	5	2	0	26	11	0	0	0	3	5	0	0	0	20	0	12	3	6	0	0	6	4	0	0	0	4	0	0	0	0
0ef6454d49f91f8565852cadc5293ae8	Bacteria	Proteobacteria	Alphaproteobacteria					0	0	0	0	0	0	0	0	0	0	3	2	0	0	0	0	0	12	0	0	0	0	0	0	0	0	0	0	0	0	0	0	0	0	0	0	0	0	0	0	0	0
0ef9244d419652f47c85ab399ce8b3a6	Bacteria	Verrucomicrobiota	Verrucomicrobiae	Verrucomicrobiales	Akkermansiaceae	Rubritalea		2	0	0	0	0	0	2	0	3	0	0	0	0	0	0	0	0	0	0	0	2	0	0	0	0	0	0	3	0	5	3	0	0	0	0	0	0	0	0	0	0	1
0effe2a6ca32a6b15105d2779789c1d9	Bacteria	Proteobacteria	Gammaproteobacteria	Chromatiales	Sedimenticolaceae			3	0	0	3	0	0	0	0	0	0	0	0	0	0	0	0	0	0	0	0	0	0	0	0	0	6	0	0	0	0	2	0	0	0	0	0	0	0	0	0	0	0
0effed3f01a02ff7eddfd7bf599bec5c	Bacteria	Omnitrophota	Omnitrophia	Omnitrophales	UBA2337	UBA2337	UBA2337_sp002344825	1	0	0	2	19	0	3	0	0	2	4	0	1	4	0	0	0	0	0	0	0	0	0	0	0	0	0	0	3	11	6	0	3	3	0	6	0	0	0	0	0	15
0efffa30723c051d4b37ff2dd1ae0449	Bacteria	Bdellovibrionota	Bdellovibrionia	Bdellovibrionales				0	0	0	0	0	0	3	0	0	0	2	0	1	0	0	6	6	0	0	0	0	2	0	2	0	2	0	3	0	6	0	0	1	4	0	0	0	0	0	0	0	1
0f004ddd0d31466babc3880380a63e1a	Bacteria	Proteobacteria	Gammaproteobacteria	Woeseiales	Woeseiaceae	Woeseia	Woeseia_oceani	0	0	0	0	0	0	0	0	0	0	0	0	0	0	0	0	0	3	0	0	0	0	0	0	0	0	0	0	0	0	0	0	0	0	2	0	0	1	0	0	0	0
0f0db0fdbe214f7e27d438d7b82ad776	Bacteria							0	0	0	0	0	0	0	0	0	4	5	0	0	0	0	0	0	0	0	0	0	0	0	1	0	0	0	0	0	0	0	0	0	0	0	0	0	0	0	0	0	0
0f0f8c131df951ac7618287d27f9c955	Bacteria	Planctomycetota	Planctomycetes	Pirellulales	Pirellulaceae	GCA-2723275	GCA-2723275_sp002723275	0	0	0	0	0	0	0	0	0	2	8	0	0	0	0	2	0	4	0	0	0	0	0	2	0	6	3	1	0	0	7	2	1	0	0	3	0	2	0	0	0	0
0f196839ec35be55cc2659cf8ab582a5	Bacteria	Proteobacteria	Gammaproteobacteria	Pseudomonadales	Halieaceae			0	0	0	4	3	0	5	0	0	0	0	0	0	0	0	0	6	0	2	0	0	0	0	0	0	0	0	0	2	9	3	0	0	0	0	6	0	0	0	0	0	1
0f21ef1a14c4a66335ed4966e9bb7558	Bacteria	Bacteroidota	Bacteroidia	Flavobacteriales	Flavobacteriaceae	RR4-38	RR4-38_sp002966125	0	0	0	0	0	0	0	0	0	0	0	0	10	0	0	0	0	0	0	0	30	0	0	0	2	0	0	0	0	0	2	5	0	0	0	0	0	1	0	0	0	0
0f2780e84b1eabf5d59a73cc990ba4ef	Bacteria	Proteobacteria	Gammaproteobacteria	Woeseiales	Woeseiaceae	Woeseia	Woeseia_oceani	6	0	0	1	0	0	0	0	4	8	5	0	0	0	0	7	4	0	0	0	5	11	1	3	1	21	0	5	9	0	0	0	4	6	0	0	0	4	0	0	0	2
0f2bb027be0d4db6c007e548348ceb6f	Bacteria	Proteobacteria	Alphaproteobacteria	Rhodobacterales	Rhodobacteraceae			2	0	0	0	1	0	1	0	5	0	0	0	0	0	0	0	0	0	0	0	2	0	0	0	0	6	0	0	6	0	0	0	8	18	0	0	0	0	0	0	0	0
0f3beb9d2584104ca52d9a0a0cf3daa9	Bacteria							0	0	0	0	0	0	0	0	0	6	6	0	0	0	0	0	0	0	2	0	0	2	0	2	0	0	2	0	0	5	8	0	3	3	0	0	0	0	0	0	0	0
0f4d851c1cd976d56bd3d8c161c7fdf6	Bacteria	Proteobacteria	Alphaproteobacteria	Micavibrionales	Micavibrionaceae	TMED27	TMED27_sp002167715	2	0	0	3	3	0	10	0	0	4	10	0	5	0	0	3	0	0	0	0	0	0	0	0	0	0	0	0	0	0	0	0	0	0	0	0	0	0	0	0	0	0
0f512a2b43862c90ab8ee3209aa2fc93	Bacteria	Proteobacteria	Gammaproteobacteria	Burkholderiales				0	0	0	0	0	0	0	0	0	0	0	0	0	0	0	4	0	0	0	0	5	0	0	0	0	0	0	0	0	0	1	0	0	0	0	0	0	0	0	0	0	0
0f54978347e00176b4ad5fe2cbca65e6	Bacteria	Bdellovibrionota_B	UBA2361	SZUA-149	SZUA-149	SZUA-149	SZUA-149_sp003230795	0	0	0	0	2	0	4	0	4	3	5	0	2	0	0	0	0	0	3	0	0	0	0	0	0	2	0	3	3	2	0	2	0	0	0	0	0	0	0	0	0	2
0f55c364352f162a882cc8f39fbee5ed	Bacteria	Proteobacteria	Gammaproteobacteria	SZUA-229	SZUA-229	GCA-2746365	GCA-2746365_sp002746365	0	0	0	0	0	0	0	0	0	0	0	0	0	0	0	0	0	0	0	0	2	0	0	0	0	0	0	0	0	3	2	5	0	0	0	0	0	0	0	0	0	0
0f59180a53dc3fe8f5752875928031af	Bacteria	Planctomycetota						0	0	0	0	0	0	2	0	0	1	6	0	0	0	0	0	0	0	0	0	0	0	0	0	0	0	0	1	0	0	0	0	0	0	0	0	0	0	0	0	0	0
0f5a7b0c98a5730866bd072a730a8a46	Bacteria	Proteobacteria	Alphaproteobacteria	Caulobacterales	Parvularculaceae	Marinicaulis		0	0	0	0	0	0	0	0	0	0	0	0	0	0	0	0	0	0	0	0	0	0	0	0	0	5	0	4	0	1	2	0	1	0	0	0	0	0	0	0	0	0
0f5b5e698ecce8eeb9b96fac8d032cfe	Bacteria	Firmicutes	Bacilli					0	0	0	0	0	0	0	0	0	0	0	0	0	0	0	0	0	4	0	0	0	0	1	0	0	0	0	2	0	0	0	4	2	0	0	0	0	0	0	0	0	0
0f5d6badbb3acd7f813fb1e4a1f1eb48	Bacteria	Chloroflexota	Anaerolineae					3	0	0	0	0	0	0	0	0	2	0	0	0	2	0	20	7	0	0	0	0	5	0	0	0	0	0	0	0	0	0	0	0	0	0	0	0	0	0	0	0	0
0f6894dc9b9b2bb48739fe7745667cf1	Bacteria	Proteobacteria	Gammaproteobacteria					7	0	0	3	0	0	3	0	2	3	3	0	0	0	0	5	3	0	0	0	6	2	0	0	0	5	0	8	0	1	2	0	0	0	0	0	0	0	0	0	0	2
0f6a6f8a1014f501589442f943e4edc4	Bacteria	Bdellovibrionota	Bdellovibrionia	Bdellovibrionales	Bdellovibrionaceae			6	0	0	22	14	0	4	0	2	2	9	0	1	3	0	3	11	0	0	0	2	0	0	4	0	5	3	13	0	9	28	1	2	6	0	5	0	3	0	0	0	1
0f765011576242fdb325839e9cb8d287	Bacteria	Planctomycetota	UBA1135	UBA2386	UBA2386	GCA-2684655	GCA-2684655_sp002684655	3	0	0	0	7	0	3	0	4	5	21	0	3	1	0	8	0	0	0	0	1	2	0	0	0	2	0	5	0	0	0	0	1	0	0	2	0	0	0	0	0	1
0f7742b521572e318385e4327d7a2713	Bacteria	Proteobacteria	Gammaproteobacteria	Chromatiales	Sedimenticolaceae	Thiodiazotropha		3	0	0	0	0	0	0	0	0	0	4	0	0	0	0	0	0	0	3	0	5	0	0	0	0	0	0	0	0	0	0	0	0	0	0	0	0	0	0	0	0	0
0f7d0522af0c79d51a8b37b415945bcb	Bacteria	Marinisomatota	Marinisomatia	Marinisomatales				5	0	0	0	0	0	2	0	2	0	0	0	2	0	0	0	0	7	0	0	6	0	0	3	0	15	0	2	1	0	0	9	0	0	0	0	0	7	0	0	0	2
0f91a87a001eabba80f133e0481f66ca	Bacteria	Acidobacteriota	Thermoanaerobaculia	UBA5704	UBA5704	SZUA-115	SZUA-115_sp003231035	0	0	0	0	1	0	0	0	0	0	0	0	0	0	0	0	0	2	0	0	5	0	0	0	0	0	3	7	4	0	4	0	0	0	0	0	0	0	0	0	0	0
0f9efb8879fb196cf1461b436c104309	Bacteria	Proteobacteria	Gammaproteobacteria					0	0	0	0	0	0	0	0	2	0	0	0	0	3	0	0	0	0	0	0	2	0	0	0	0	0	0	7	0	0	0	0	0	0	0	0	0	0	0	0	0	0
0fa40bf9d581aa3491bc1f81d069b57f	Bacteria	Nitrospinota	Nitrospinia	Nitrospinales	Nitrospinaceae	SCGCAAA288-L16	SCGCAAA288-L16_sp000372225	0	0	0	0	0	0	0	0	0	4	6	0	3	0	0	0	10	0	0	0	0	0	0	2	0	4	0	0	0	0	4	4	15	6	0	0	0	5	0	0	0	0
0faa9548097cfab43cad46e60a059ee7	Bacteria	Planctomycetota	Planctomycetes	Pirellulales	UBA7805	UBA7805	UBA7805_sp002168195	0	0	0	0	0	0	0	0	1	1	3	0	0	0	0	0	0	0	0	0	0	4	0	0	0	0	0	1	0	0	0	0	1	0	0	0	0	0	0	0	0	0
0fb0b3052e90989785a72b5c4fb63975	Bacteria	Bacteroidota	Bacteroidia	Flavobacteriales	Flavobacteriaceae	Tenacibaculum		0	0	0	0	0	0	0	0	0	0	2	0	0	0	0	4	0	0	0	0	0	0	0	0	0	0	0	5	0	0	0	0	0	0	0	0	0	0	0	0	0	0
0fb1ff5ed269f29e0cdb2292614da600	Bacteria	Verrucomicrobiota	Verrucomicrobiae	Opitutales				2	0	0	0	0	0	3	0	0	0	0	0	2	0	0	9	0	0	1	0	12	0	0	0	0	0	0	2	1	0	4	2	4	1	0	0	0	0	0	0	0	3
0fb3abe817b917b862350b8af1b2100c	Bacteria	Nitrospirota	Thermodesulfovibrionia	UBA6902	UBA6902	BMS3ABIN06	BMS3ABIN06_sp002897895	4	0	0	0	0	6	0	0	0	0	0	4	0	2	0	0	10	7	0	0	2	0	3	0	0	38	0	1	20	10	6	9	0	0	0	0	2	18	0	0	0	0
0fb58fe681d34cb6361621872b4dd4c5	Bacteria	Proteobacteria	Gammaproteobacteria					0	0	0	0	0	0	0	0	0	2	2	0	0	0	0	0	0	0	0	0	0	0	0	0	0	0	0	0	0	5	0	0	0	4	0	0	0	0	0	0	0	0
0fb76eeddaf176a386266dc5f187fe51	Bacteria	Planctomycetota	Planctomycetes	Pirellulales	UBA7805	UBA7805	UBA7805_sp002168195	0	0	0	0	0	0	0	0	0	0	1	0	0	0	0	0	0	0	0	0	0	13	0	0	0	0	0	0	2	0	0	0	0	0	0	0	0	0	0	0	0	0
0fbeb076c18df79d39419eadd167ed17	Bacteria	Cyanobacteria	Cyanobacteriia	Cyanobacteriales				0	0	0	0	0	0	0	0	0	0	13	0	0	0	0	0	0	0	0	0	0	0	0	0	0	0	0	0	5	0	0	0	0	0	0	0	0	2	0	0	0	0
0fce30284b887c26f8cd20372b8ffbe6	Bacteria	Bacteroidota	Ignavibacteria	Ignavibacteriales	Ignavibacteriaceae			0	0	0	0	0	0	0	0	0	0	3	4	0	0	0	0	0	0	0	0	0	0	0	4	0	0	0	0	0	0	0	3	0	0	1	0	0	0	0	0	0	0
0fd1527720571684891f90bd9cf64736	Bacteria	Bacteroidota	Bacteroidia	Chitinophagales	Chitinophagaceae	Chitinophaga		0	0	0	0	0	0	7	0	0	0	2	0	0	0	0	0	2	0	0	0	2	0	0	0	0	0	0	3	0	0	0	0	0	0	0	0	0	0	0	0	0	2
0fd3e087717e837160a9af9959e257fe	Bacteria	Bacteroidota	Bacteroidia					2	0	0	0	0	0	7	0	4	0	8	0	0	0	3	8	4	14	2	0	12	0	0	0	3	25	2	9	3	12	11	29	4	2	0	4	0	0	0	0	0	0
0fd59fcf3ffeeef66050884d0e15c125	Bacteria	Verrucomicrobiota	Verrucomicrobiae	Verrucomicrobiales				10	0	0	1	5	0	5	0	0	0	1	0	9	6	0	10	4	0	14	0	24	4	0	0	0	7	0	33	0	6	0	0	4	4	0	2	0	2	0	0	0	7
0fde59b1c678f15f1466e4d38d00bdc5	Bacteria	Gemmatimonadota	Gemmatimonadetes	SG8-23	UBA6960	BD2-11	BD2-11_sp002238605	2	0	0	0	0	0	0	0	2	0	0	0	2	0	0	0	0	0	0	0	0	0	0	0	0	0	0	0	0	0	0	2	0	0	0	0	0	2	0	0	0	0
0fdf1311ff7e167cc3ee9eb083f39b4c	Bacteria	Chloroflexota	Anaerolineae					0	0	0	4	2	0	0	0	1	3	0	0	0	2	0	0	4	0	0	0	0	0	0	0	0	12	0	12	2	0	3	5	2	3	0	0	0	0	0	0	0	0
0fee3ba5d48b5225d98899cadfb5b197	Bacteria	Proteobacteria	Alphaproteobacteria					0	0	0	0	4	0	0	0	7	1	1	0	0	3	0	11	1	0	0	0	2	9	4	0	0	4	0	5	0	0	0	0	5	1	7	2	0	0	0	0	0	2
0ff0538e3a04ba67916cf8455018a4e1	Bacteria	Proteobacteria	Gammaproteobacteria					6	0	0	14	20	0	2	1	0	0	61	0	8	3	0	76	17	0	5	0	1	8	0	9	2	8	3	34	9	0	8	0	25	14	0	9	0	4	0	0	0	1
0ffe6466b7cf19c8b04ad4be9a5becef	Bacteria	Proteobacteria	Gammaproteobacteria	Pseudomonadales	Spongiibacteraceae			0	0	0	0	0	0	0	0	0	8	0	0	0	0	0	0	0	2	0	0	0	0	0	0	0	0	0	0	0	0	1	0	0	0	0	1	0	0	2	0	0	0
0fff809bcef8eeb00f328039e1711b91	Bacteria	Planctomycetota	UBA8108	UBA8108	UBA8108	UBA8108		2	0	2	0	0	0	0	0	0	0	0	0	0	0	0	0	0	4	3	0	0	0	0	2	0	3	0	3	0	0	1	0	0	0	0	0	0	0	0	0	0	0
1000008b4b1971fa69bc59681f9b1135	Bacteria							1	0	0	0	0	0	1	0	0	1	0	0	0	0	0	0	0	0	0	0	0	0	0	0	0	0	0	0	0	3	0	0	0	5	0	0	0	0	0	0	0	0
100cb6b33d1a427a58d2527a431ccafc	Bacteria	Proteobacteria	Gammaproteobacteria	Chromatiales	Sedimenticolaceae			0	0	0	0	4	0	5	0	0	12	0	0	0	0	0	0	12	0	0	0	0	0	0	0	0	0	0	0	2	0	0	0	7	6	0	2	0	0	0	0	0	2
101057041d7f4ad2e541de3e6b7ae43c	Bacteria	Actinobacteriota	Acidimicrobiia	UBA5794	UBA4744	BMS3Bbin01	BMS3Bbin01_sp002897675	0	0	0	0	2	0	0	0	0	0	0	0	0	0	0	0	0	0	0	0	3	0	0	2	0	3	0	9	3	2	0	2	0	0	0	0	0	0	0	0	0	0
1011f7de0dfacc3492ea6b73b0a6257d	Bacteria	Planctomycetota	Planctomycetes	Pirellulales	Pirellulaceae	Rubripirellula		0	0	0	0	0	0	0	0	0	5	0	0	0	0	0	0	0	0	0	0	0	4	0	0	0	3	0	1	3	0	2	0	6	3	0	0	0	0	0	0	0	1
101e51c65157fa8b7920771618374bad	Bacteria	Actinobacteriota	Acidimicrobiia	UBA5794	UBA4744	BMS3Bbin01	BMS3Bbin01_sp002897675	0	0	0	0	0	0	0	0	0	0	0	0	0	0	0	0	6	0	0	0	0	3	0	0	0	0	0	13	0	0	3	0	0	0	0	0	0	2	0	0	0	0
1022925776942c0f565b22fbad90eb78	Bacteria							0	0	0	0	0	0	3	0	0	0	0	0	0	0	0	0	0	0	0	0	6	5	0	0	0	2	0	7	3	0	2	0	0	0	0	0	0	0	0	0	0	7
10229b5c0fe3634207db106d4661604d	Bacteria	Planctomycetota	Phycisphaerae	Phycisphaerales	SM1A02			0	0	0	0	3	0	0	0	0	0	6	2	0	2	0	0	0	0	2	0	4	0	0	0	0	0	0	0	0	8	0	0	0	0	0	0	0	0	0	0	0	0
1025ae416fac52d1282cd7a7ef733e13	Bacteria	Verrucomicrobiota	Verrucomicrobiae	Verrucomicrobiales	Verrucomicrobiaceae	Prosthecobacter	Prosthecobacter_debontii	0	0	0	24	14	6	11	0	3	0	5	0	0	2	0	5	4	0	5	0	10	2	0	0	0	0	0	25	3	9	5	0	2	0	0	4	0	0	0	0	0	0
102ac8b6e53656746b2453323ede0331	Bacteria	Actinobacteriota	Acidimicrobiia	Microtrichales	MedAcidi-G1	S20-B6	S20-B6_sp002699725	0	0	0	0	0	0	7	0	0	0	6	0	1	0	0	6	2	0	0	0	0	0	0	5	0	4	0	0	18	3	0	0	3	6	0	0	0	0	0	0	0	0
102ba80a294a4e7aed39c34d44429024	Unassigned							2	0	0	2	0	0	0	0	0	0	0	0	0	2	0	3	0	0	0	0	0	0	0	0	0	21	0	8	5	7	11	9	0	0	0	4	0	3	0	0	0	2
1031560357408f97959e60d8c7d71545	Bacteria	Bacteroidota	Bacteroidia					0	0	0	2	3	0	0	0	0	0	2	0	0	0	0	0	0	0	0	0	0	0	0	0	0	0	0	0	0	2	0	0	0	0	0	3	0	0	0	0	0	0
103401dfd2ad6b62eadd99e4eaa05697	Bacteria	Proteobacteria	Alphaproteobacteria	Rhodobacterales	Rhodobacteraceae			0	0	0	0	0	0	3	0	0	2	0	0	3	0	0	0	4	0	0	0	0	4	0	0	2	0	0	19	12	0	3	0	4	0	0	0	0	0	0	0	0	0
103dca8357f0a8a803496c73bd7f91b2	Bacteria							0	0	0	0	0	0	2	0	0	0	1	0	2	0	0	0	2	0	0	0	0	0	0	0	0	1	0	3	5	0	0	0	0	0	0	0	0	0	0	0	0	0
103e8b53b352637cd19525daf5546905	Bacteria							0	0	0	3	0	0	0	0	0	0	0	0	0	0	0	0	0	0	0	0	0	0	0	0	0	0	0	0	0	5	1	0	0	5	0	0	0	0	0	0	0	0
10412aacf706b8621723600c0d6806df	Bacteria	Actinobacteriota						0	0	0	0	0	0	2	0	0	2	0	0	0	0	0	0	0	0	0	0	4	0	0	0	0	0	0	0	0	0	0	0	0	2	0	0	0	0	0	0	0	0
10479a3635bdceb443c33549192b2831	Bacteria	Proteobacteria	Gammaproteobacteria					0	2	0	28	0	12	2	0	0	0	49	2	0	8	0	25	0	0	0	0	0	1	0	1	0	0	9	26	25	0	0	5	17	0	0	0	0	0	0	0	0	0
1059e1c97678f903b569549c296de323	Bacteria	Gemmatimonadota	Gemmatimonadetes	SG8-23	UBA6960	GCA-2718595	GCA-2718595_sp002718595	0	0	0	0	0	0	0	0	2	0	1	0	0	0	0	1	0	4	2	0	2	0	0	0	0	2	0	0	3	5	0	3	4	1	0	0	0	0	0	0	0	0
105c48a23c35d2602a23c18abae1be49	Bacteria	Proteobacteria	Gammaproteobacteria	Pseudomonadales				0	0	0	0	0	0	0	0	0	0	0	0	0	0	0	0	0	0	0	0	2	2	0	0	0	0	0	0	4	0	0	0	0	0	0	0	0	0	0	0	0	0
105dd61759e94658422b800c6f74ff38	Bacteria	Proteobacteria	Gammaproteobacteria					0	0	0	0	0	0	0	0	0	0	12	0	0	0	0	3	2	0	0	0	0	0	0	0	0	0	0	0	3	0	0	0	0	0	0	0	0	0	0	0	0	0
105ef08c9ac9250dabb89744b980a9ed	Bacteria							1	0	0	5	9	0	0	0	0	0	4	0	0	0	0	3	0	0	0	0	3	0	0	0	0	0	0	2	0	0	0	0	6	0	0	0	0	0	0	0	0	4
1067e976ad159d39c79e5665167cc5c4	Bacteria	Planctomycetota	Planctomycetes	Pirellulales	Pirellulaceae	GCA-2701545	GCA-2701545_sp002701545	0	0	0	0	0	5	0	0	0	0	0	0	0	2	0	0	0	0	0	0	0	0	0	0	0	0	0	3	0	0	0	0	0	0	0	0	0	0	0	0	0	0
106e3f61731b093e6a14b10bde1800e5	Bacteria	Elusimicrobiota	Elusimicrobia	UBA1565	UBA1565	UBA10166	UBA10166_sp001799695	0	0	0	0	0	0	0	0	3	0	0	0	0	0	0	0	0	0	0	0	0	0	0	0	0	5	0	3	3	0	0	2	0	0	0	0	0	0	0	0	0	0
10713e903339b4e1c366078d788e184f	Bacteria	Planctomycetota	UBA1135	UBA2386	UBA2386	UBA2386	UBA2386_sp002343845	0	0	0	0	4	0	0	0	3	1	0	0	2	0	0	4	0	0	0	0	0	0	0	0	0	0	0	2	0	0	0	0	0	0	0	0	0	0	0	0	0	0
107ffdc485465aa4183535e7a20d787a	Bacteria	Desulfobacterota	Desulfobulbia	Desulfobulbales	Desulfobulbaceae	Desulfobulbus_A	Desulfobulbus_A_propionicus_C	0	0	0	0	2	0	0	0	2	0	0	0	0	2	0	0	2	0	0	0	3	0	0	0	0	0	0	0	3	1	0	0	0	0	0	0	0	1	0	0	0	0
10852650b986a7ee18d3d77fa1b92039	Bacteria	Proteobacteria	Alphaproteobacteria					0	0	0	0	0	0	0	0	0	2	0	0	0	0	0	5	2	0	2	0	0	0	0	0	0	0	0	0	0	0	0	0	1	0	0	0	0	0	0	0	0	0
1090584895fe14495ecfac9cab0b5bec	Bacteria	Krumholzibacteriota	Krumholzibacteria	LZORAL124-64-63	LZORAL124-64-63	UM-FILTER-65-15	UM-FILTER-65-15_sp002790835	0	0	0	0	0	4	0	0	0	0	3	0	0	0	0	0	0	0	0	0	5	0	0	0	0	1	0	0	0	0	0	2	0	0	0	0	0	4	0	0	0	0
1090f88054538e34940aff8d790524a6	Bacteria	Verrucomicrobiota	Verrucomicrobiae	Verrucomicrobiales				1	0	0	0	0	0	0	0	0	1	10	0	0	0	0	0	1	0	4	0	4	1	0	0	0	3	0	0	0	0	0	1	0	2	0	0	0	0	0	0	0	2
10917c4d2b8250a836ee27f2b596f07c	Bacteria	Acidobacteriota	Thermoanaerobaculia	UBA5704	UBA5704	SZUA-115	SZUA-115_sp003231035	3	0	0	9	7	0	7	0	9	6	0	0	3	0	0	3	24	1	0	0	3	0	1	0	0	4	0	6	8	0	0	0	2	4	0	0	0	0	0	0	3	0
10964f1faa43e83228106d40a1d6fce4	Bacteria	Bacteroidota	Bacteroidia	NS11-12g				0	0	0	0	0	0	0	0	2	0	0	0	2	0	0	5	0	3	0	0	0	0	0	0	0	0	0	0	0	0	0	0	0	0	0	0	0	0	0	0	0	0
109bb2bd97a568fc2d0ed378951f881a	Bacteria	Planctomycetota	GCA-002687715	GCA-002687715	GCA-002687715	GCA-2683135	GCA-2683135_sp002683135	2	0	0	0	0	0	0	0	0	0	6	0	2	0	0	0	0	0	2	0	0	0	0	0	0	2	0	0	0	1	0	0	0	0	0	0	0	0	0	0	0	0
10a1a82aa3235e25aeb08e656c70ab7c	Bacteria	Proteobacteria	Gammaproteobacteria					0	0	0	0	0	0	0	0	0	7	19	0	0	0	0	0	0	0	0	0	0	0	0	0	0	0	0	0	0	0	0	0	0	0	0	0	0	0	0	0	0	0
10a210d538e9481b6e0cf198d9f16018	Bacteria	Planctomycetota	UBA1135	UBA1135	GCA-002686595	GCA-2683825	GCA-2683825_sp002683825	0	0	0	0	0	0	0	0	0	0	0	0	2	0	0	0	1	0	2	0	0	0	0	0	0	0	0	5	0	0	0	0	0	0	0	0	0	0	0	0	0	0
10a4d382c6d0f20347c9b39b9f93da91	Bacteria	Verrucomicrobiota	Verrucomicrobiae	Verrucomicrobiales	Verrucomicrobiaceae	Prosthecobacter	Prosthecobacter_debontii	2	0	0	11	0	2	8	0	0	0	0	0	4	0	0	0	7	0	4	0	0	0	0	0	0	0	0	0	0	0	8	0	0	0	0	2	0	0	0	0	0	6
10a86f36843a2e668e1717cba222efe1	Bacteria	Bacteroidota	Bacteroidia	Chitinophagales	Saprospiraceae			4	0	0	0	2	0	0	0	0	0	2	0	0	0	0	0	0	0	3	0	0	0	0	0	0	0	0	0	0	0	0	0	2	0	0	0	0	0	0	0	0	0
10acc5bc602ce28e714357cf6ea3febe	Bacteria	Firmicutes_F	Halanaerobiia	Halanaerobiales	Halarsenatibacteraceae	Halarsenatibacter	Halarsenatibacter_silvermanii	0	0	0	5	8	0	0	0	0	0	0	0	0	6	0	9	3	2	0	0	2	2	0	1	0	13	2	20	2	0	0	0	6	0	0	4	0	0	0	0	0	4
10b5514ebb5a33f5ae16ad62db637e47	Unassigned							3	0	0	0	0	0	0	0	0	0	0	0	0	0	0	0	0	0	0	0	0	0	0	0	0	3	0	0	2	0	2	0	0	0	0	0	0	0	0	0	0	0
10b658dac58899d167179907d9c8e3a6	Bacteria	Bacteroidota	Bacteroidia	Chitinophagales	Chitinophagaceae	UBA1930	UBA1930_sp002337145	0	0	0	0	0	0	0	0	0	0	0	0	0	0	0	0	0	0	0	0	0	0	0	0	0	0	0	0	0	0	0	0	0	0	2	0	0	0	0	0	9	0
10b9482bbf86111b4eb71e71c0609c4a	Bacteria							0	0	0	2	0	0	4	0	0	3	3	0	0	0	0	0	0	0	0	0	0	0	0	0	2	0	0	0	0	0	0	0	0	0	0	0	0	0	0	0	0	0
10bfe2e2b58e4c3000621eeeb38948a4	Bacteria	Cyanobacteria	Cyanobacteriia	Phormidesmiales	Phormidesmiaceae	Nodosilinea	Nodosilinea_sp003017855	0	0	0	1	3	0	2	0	0	0	1	0	0	0	0	3	2	0	0	0	5	2	0	0	0	0	0	3	2	0	6	0	0	0	0	2	0	0	0	0	0	0
10c29c89fe9f3569dd4adbb8a691ce7b	Bacteria	Bacteroidota	Bacteroidia	Chitinophagales	Chitinophagaceae			0	0	0	4	0	0	2	0	0	4	0	0	0	0	0	3	1	0	0	0	4	4	0	0	0	2	0	1	0	2	0	0	0	2	0	0	0	0	0	0	0	0
10c318b0fbd39eb92e6e63ec29fd3352	Bacteria	Binatota	Binatia	HRBIN30	HRBIN30	HRBIN30	HRBIN30_sp002898795	0	0	0	0	0	2	0	0	0	0	0	0	0	0	0	0	0	0	0	0	0	1	0	0	0	0	0	7	0	0	0	0	0	0	0	0	0	0	0	0	0	0
10c5784f1e17fa37e931f5811038523d	Bacteria	Bacteroidota	Bacteroidia	Flavobacteriales	Flavobacteriaceae	Muricauda_B	Muricauda_B_pacifica	0	0	0	49	0	0	129	3	38	48	69	2	0	11	0	141	64	10	12	0	40	34	0	0	8	40	0	129	47	53	51	10	53	46	0	0	0	6	0	0	0	0
10c5a0b25a53fd5ad9f5d9177c13ccc2	Bacteria	Acidobacteriota	Thermoanaerobaculia	UBA5704	UBA5704	SZUA-115	SZUA-115_sp003231035	0	0	0	0	0	0	0	0	0	0	0	0	1	0	0	6	1	0	4	0	0	0	0	0	0	0	0	2	1	0	2	0	0	1	0	0	0	0	0	0	0	2
10c619e0c6e6e574082e8be75f1985b2	Bacteria	Proteobacteria	Gammaproteobacteria	Chromatiales	Sedimenticolaceae	Thiolapillus	Thiolapillus_brandeum	5	0	0	0	0	0	0	0	0	0	0	0	0	0	0	0	0	0	0	0	1	0	0	0	0	0	0	0	0	0	0	0	0	0	0	0	0	4	0	0	0	0
10c97f6391402ee39e657baabefcd789	Archaea	Nanoarchaeota	Nanoarchaeia	Woesearchaeales	GW2011-AR4	GCA-2688775	GCA-2688775_sp002688775	0	0	0	0	0	0	0	0	0	0	2	0	0	0	0	9	3	0	0	0	0	0	0	0	0	0	0	0	0	0	0	0	0	2	0	0	0	0	0	0	0	0
10ce9bc5812ac2fa56b60fea06165c99	Bacteria	Patescibacteria	Saccharimonadia	Saccharimonadales	UBA4665	UBA5150	UBA5150_sp002792275	0	0	0	0	0	0	0	0	0	0	0	0	2	0	0	12	7	0	0	0	3	4	0	0	0	0	0	2	0	0	0	0	0	5	0	0	0	2	0	0	0	0
10d15dc1e6a1ccaefd7bca0d8ca433ec	Bacteria	Cyanobacteria	Cyanobacteriia	Phormidesmiales	Phormidesmiaceae	Nodosilinea	Nodosilinea_sp003017855	0	0	0	0	2	0	1	0	0	0	6	0	1	0	0	6	5	0	0	0	6	0	0	0	0	10	2	8	3	8	1	0	2	0	0	4	0	0	0	0	0	0
10e1b12458fedc8bc6198a99b4ef4ec8	Bacteria							0	0	0	0	0	0	0	0	0	0	0	0	0	0	0	0	0	0	0	0	3	0	0	0	0	12	0	4	0	0	0	4	0	0	0	0	0	2	0	0	0	0
10e921e9ec7da203225e9b447efacbd1	Bacteria	Proteobacteria	Alphaproteobacteria					0	0	0	0	0	0	0	0	2	0	0	0	0	0	0	0	0	6	0	0	0	0	0	0	0	0	0	0	0	0	0	0	0	0	2	0	0	0	0	0	0	0
10ef0acb334f96850e31f2eb125241fd	Bacteria	Bacteroidota	Bacteroidia	Flavobacteriales	Flavobacteriaceae			51	0	0	43	21	0	86	3	26	81	303	0	49	18	0	152	138	0	13	7	56	65	0	8	0	66	6	56	88	13	7	21	36	40	0	0	0	12	0	0	0	10
10f8bdabdb32a705981c01e6ff452a0b	Bacteria	Proteobacteria	Gammaproteobacteria	Pseudomonadales	HTCC2089	GCA-002727775	GCA-002727775_sp002727775	0	0	0	0	0	0	0	0	0	1	0	0	0	0	0	5	0	0	0	0	0	0	0	0	0	3	0	2	9	0	0	0	0	3	0	0	0	0	0	0	0	0
10faadc431cf579a2797ba23494d409e	Bacteria	Verrucomicrobiota	Kiritimatiellae	Kiritimatiellales	UBA1859			0	0	0	0	5	0	1	0	1	0	2	0	0	1	0	0	2	0	5	0	5	0	0	0	0	7	0	13	3	0	0	0	0	0	0	0	2	1	0	0	0	0
10fcbc8a8ce068fc26e65a7a09613c50	Bacteria	Planctomycetota	Phycisphaerae	Phycisphaerales	SM1A02			0	0	0	0	2	4	0	0	5	0	3	0	3	0	0	0	4	0	0	0	13	9	0	0	0	8	0	0	1	9	8	0	1	6	0	0	0	0	0	0	0	0
11034a2b8956eac09e7c78998d8ccb51	Bacteria	Bacteroidota	Rhodothermia	Rhodothermales	UBA10348	1-14-0-65-60-17	1-14-0-65-60-17_sp002787815	3	0	0	2	0	0	0	0	0	0	2	0	0	0	0	0	0	0	0	0	6	0	0	0	0	0	0	4	0	0	0	4	0	0	0	0	0	0	0	0	0	0
1108e1521e8ad3f4dbb0d9ad57fd3bb2	Bacteria	Acidobacteriota	Thermoanaerobaculia					5	0	0	2	2	0	5	0	10	0	0	0	0	0	0	0	3	0	2	0	3	5	0	0	0	2	2	6	3	0	0	0	0	2	0	0	0	2	0	0	0	3
110a2f2a8bd510c4e8037d3c7db9e402	Bacteria	Proteobacteria	Alphaproteobacteria					0	0	0	0	0	0	0	0	4	0	12	0	0	0	0	2	0	12	0	0	0	0	0	0	0	2	0	0	0	0	0	0	0	4	0	0	0	0	0	0	0	0
1119ffd58023cd03b8c791aea1103da5	Bacteria	Verrucomicrobiota	Verrucomicrobiae	Opitutales	Puniceicoccaceae			5	0	0	0	6	0	0	0	6	1	5	0	4	3	0	15	12	0	9	0	21	0	0	1	0	12	0	21	0	5	10	12	5	1	0	5	0	1	0	0	0	6
111f2a18a46e279cad5d1c1794be3691	Bacteria							0	0	0	0	0	0	0	0	0	0	0	0	0	0	0	9	1	0	0	0	0	0	0	0	0	0	0	0	0	1	0	0	0	0	0	0	0	0	0	0	0	0
112646794f0ec2317c9038bb050b0cc8	Bacteria							0	0	0	6	7	0	1	0	2	6	5	0	0	0	0	3	0	0	0	0	0	0	0	0	0	0	0	2	0	7	2	2	5	2	0	3	0	0	0	0	0	3
1126fe4204615978cc545a9da63a253d	Bacteria	Planctomycetota	UBA1135	UBA1135	GCA-002686595	GCA-2683825	GCA-2683825_sp002683825	0	0	0	0	0	0	0	0	1	0	2	0	0	0	0	0	5	0	0	0	0	3	0	0	0	6	0	0	6	0	0	5	0	2	0	2	0	2	0	0	0	0
1129c563f3a3971f9688c73cfbc2d7e5	Bacteria	Proteobacteria	Alphaproteobacteria	Rhodobacterales	Rhodobacteraceae			0	0	0	2	0	0	0	0	0	1	1	0	0	0	0	2	0	0	0	0	0	0	0	0	0	0	0	4	0	0	0	0	2	0	2	0	0	0	0	0	0	0
112b4bde872c4655c1d0d4180e8ffa8c	Bacteria	Nitrospirota	Thermodesulfovibrionia	UBA6902	UBA6902			0	2	2	1	2	0	0	0	0	0	2	0	0	2	2	0	0	0	0	0	2	0	0	0	0	11	0	8	0	1	1	0	0	0	0	0	0	0	0	0	0	0
113a5068c13acc39e186dd9136ad3601	Bacteria	Gemmatimonadota	Gemmatimonadetes	Gemmatimonadales	GWC2-71-9	HRBIN33	HRBIN33_sp002923375	2	0	0	0	0	0	0	0	0	0	0	2	0	0	0	0	0	0	0	0	0	0	0	0	0	3	0	0	2	0	0	0	0	0	0	0	0	2	0	0	0	0
113d36e2f26c24328d3fa9ade0b5d457	Archaea							0	0	0	0	0	0	0	0	0	0	0	0	0	0	0	0	0	0	0	0	0	0	0	0	0	1	0	0	7	4	0	0	0	0	0	0	0	0	0	0	0	0
1143b3e23c35109c3f321bf1e67ef44f	Bacteria	Calditrichota	Calditrichia	Calditrichales	Calditrichaceae	Caldithrix	Caldithrix_abyssi	0	0	0	0	0	0	0	0	0	0	2	0	0	0	0	0	0	0	0	0	0	0	0	0	0	4	0	0	5	0	0	0	0	0	0	2	0	0	0	0	0	0
114433bccd29de464233ba0c1e3479e7	Bacteria	Planctomycetota	Planctomycetes	Planctomycetales	Planctomycetaceae	Planctomicrobium	Planctomicrobium_piriforme	0	0	0	0	0	0	0	0	0	5	3	0	0	0	0	0	0	0	0	0	0	0	0	0	0	0	0	3	0	0	2	0	0	3	0	0	0	0	0	0	0	0
11495486f60df9cd6664955fa0d5e915	Bacteria	Bacteroidota	Bacteroidia	Flavobacteriales	Flavobacteriaceae	MAG-120531	MAG-120531_sp000173115	3	0	0	0	0	0	0	0	2	2	0	0	0	0	0	3	0	0	0	0	0	0	0	0	0	0	0	0	0	0	2	0	0	0	0	0	0	0	0	0	0	0
114a57ebc8933d4ce873a492724c2584	Bacteria	Proteobacteria	Gammaproteobacteria	Xanthomonadales	Marinicellaceae	Marinicella	Marinicella_litoralis	0	0	0	3	0	0	0	0	0	3	0	0	0	0	0	0	6	0	0	0	2	0	0	0	0	0	0	4	0	0	0	0	0	0	0	0	0	0	0	0	0	0
114cb3f4fe7a0b0957d5c21cf44b33cd	Archaea	Crenarchaeota	Bathyarchaeia	TCS64	TCS64	GCA-2726865	GCA-2726865_sp002726865	0	0	0	0	0	4	0	0	3	0	0	2	0	0	0	0	0	3	0	0	0	0	0	0	0	0	0	3	0	0	0	0	0	0	0	0	0	0	0	0	0	0
114d12e278ad8ce925291adfe59b61c6	Bacteria	Krumholzibacteriota	Krumholzibacteria	LZORAL124-64-63	LZORAL124-64-63			0	0	3	2	0	0	0	0	2	0	0	2	0	0	0	0	4	0	0	0	0	0	0	0	0	0	0	4	0	0	0	0	0	0	0	0	0	0	0	0	0	0
1150db4455d7fd8e07d15efeb0ff1239	Bacteria	Proteobacteria	Gammaproteobacteria	Berkiellales	Berkiellaceae	Berkiella_A	Berkiella_A_cookevillensis	0	0	0	29	0	0	0	0	0	0	0	0	0	0	0	0	0	0	0	0	0	0	0	0	0	0	0	0	0	0	3	0	0	0	0	0	0	0	0	0	0	0
115549ae66ba1cce1e7ba4a473768355	Bacteria							0	0	0	2	0	0	2	0	0	0	0	0	0	0	0	2	0	0	0	0	0	0	0	0	0	0	0	5	0	3	2	0	3	2	0	2	0	0	0	0	0	0
115555c12409fb9406f21f5248d4c5e4	Bacteria							1	0	0	0	0	0	0	0	2	0	0	0	2	0	0	0	0	0	0	0	0	0	0	0	0	0	0	0	0	0	6	0	0	0	0	0	0	0	0	0	0	0
11580d97fba88bef18b3efbb3b532776	Bacteria	Proteobacteria	Alphaproteobacteria	Rhodobacterales	Rhodobacteraceae			3	0	0	0	0	0	0	0	0	16	0	0	4	0	0	9	0	0	0	0	0	3	0	0	0	0	0	3	0	0	0	0	6	0	0	0	0	0	0	0	0	0
115d5299b5555b94b0ebca6493ca2ac1	Bacteria	Chloroflexota	Anaerolineae	Anaerolineales	envOPS12	UBA5796	UBA5796_sp002418215	0	0	2	0	2	0	0	0	0	0	0	0	0	0	0	0	0	0	0	0	0	0	0	0	0	0	0	0	0	0	0	8	0	0	0	0	0	0	0	0	0	0
1162491e6f0967e1f19496103b93ab00	Bacteria	Desulfobacterota	Desulfomonilia	Desulfomonilales	Desulfomonilaceae	Desulfomonile	Desulfomonile_tiedjei	2	0	0	0	0	0	0	0	0	0	1	0	0	2	0	0	1	0	0	0	2	1	0	0	0	0	0	4	0	0	0	0	0	0	0	2	0	0	0	0	0	0
117411f847a78648264048d0707714ba	Bacteria	Actinobacteriota	Actinobacteria	Euzebyales	QS-5-72-10	QS-5-72-10	QS-5-72-10_sp003021615	1	0	0	0	0	0	0	0	0	1	2	0	0	0	0	0	0	0	0	0	1	1	0	0	0	0	0	0	0	0	0	0	0	0	0	0	0	0	0	0	0	0
118085c06ae1ea7577e5370105dcc022	Bacteria	Desulfobacterota	Desulfobulbia	Desulfobulbales	Desulfocapsaceae	Desulforhopalus	Desulforhopalus_singaporensis	0	0	0	0	0	0	0	0	121	0	0	0	0	0	0	0	0	0	0	0	0	0	0	0	0	0	0	0	0	0	0	0	0	0	0	0	0	0	0	0	0	0
1182b55c51328a0526ad11f164516f87	Bacteria	Actinobacteriota						0	0	0	0	0	0	2	0	0	0	0	0	0	0	0	9	6	0	3	0	0	0	0	0	0	0	0	24	11	0	0	0	0	0	0	0	0	0	0	0	0	0
11834acf71e590539ef7480d82f8d133	Bacteria							0	0	0	0	2	0	4	0	0	0	3	0	1	0	0	0	2	0	0	0	1	0	0	0	0	0	0	0	0	0	0	0	0	0	0	0	0	0	0	0	0	2
118e1f07d23770e8aa8dae17dbdb1434	Bacteria	Marinisomatota	Marinisomatia	Marinisomatales				1	0	0	0	0	0	3	0	1	0	2	0	0	0	0	0	0	4	0	0	1	0	0	2	0	0	0	0	0	0	0	5	0	0	0	0	0	0	0	0	0	0
118f6258c2107aa0d9226215252a172d	Archaea	Nanoarchaeota	Nanoarchaeia	Pacearchaeales	GW2011-AR1			0	0	0	0	0	0	0	0	0	0	0	0	0	0	0	0	0	0	0	0	0	0	0	0	0	6	0	0	5	0	0	0	0	0	0	0	0	0	0	0	0	0
119ab63684a9d787006d2ac090053f20	Bacteria	Acidobacteriota	Vicinamibacteria	Vicinamibacterales	UBA2999	Gp6-AA56	Gp6-AA56_sp003222395	0	0	0	0	0	0	2	0	2	0	0	0	0	0	0	0	0	0	0	0	0	0	0	0	0	2	0	0	7	3	0	0	0	1	1	0	0	0	0	0	0	0
119ee898d85c3629e6c0f1eb29e6db6f	Bacteria	Bacteroidota	Bacteroidia	Cytophagales	Cyclobacteriaceae			0	0	0	0	0	0	0	0	0	0	2	0	0	0	0	6	0	0	0	0	0	0	0	2	0	0	0	0	0	4	0	0	2	0	0	0	0	0	0	0	0	0
11a04238625eda49dd6fb40a3327ba39	Bacteria	Bacteroidota	Bacteroidia	Chitinophagales	Saprospiraceae			0	0	0	0	6	0	0	0	0	0	2	0	0	3	0	0	0	0	0	0	3	0	0	0	3	4	0	0	0	0	0	0	0	0	0	0	0	0	0	0	0	0
11a0c72ec601892757b1bc5a69ba3720	Bacteria	Myxococcota	Bradimonadia	UBA7976	UBA1532	UBA1532	UBA1532_sp002731825	0	0	0	0	0	0	0	0	0	0	2	0	3	0	0	0	2	0	2	0	4	1	0	0	0	3	0	0	0	0	0	0	2	0	0	0	0	0	0	0	0	0
11a12f7e6be1ac6689119a3432a73600	Bacteria	Planctomycetota	Planctomycetes	Planctomycetales	Planctomycetaceae			2	0	0	2	0	0	0	0	0	0	2	0	0	2	0	8	0	0	0	0	4	3	0	0	2	0	0	6	5	0	7	0	0	9	0	0	0	0	0	0	0	0
11a7160a4ee7811ca085dfdd0e2eba8b	Bacteria	Actinobacteriota	Acidimicrobiia	Microtrichales				0	0	0	0	2	0	2	0	2	0	0	0	0	2	0	0	1	0	0	0	3	4	0	2	0	0	0	12	2	0	0	3	0	0	0	0	0	2	0	0	0	0
11af86569151c3e4669c619757595477	Bacteria	Bacteroidota	Bacteroidia	Cytophagales				0	0	0	0	0	0	0	0	0	0	0	0	0	0	0	12	0	0	0	0	5	0	2	0	0	4	0	3	0	0	0	0	0	0	0	0	0	0	0	0	0	0
11afd1b58c963cf8a010799c79127bef	Bacteria	Deinococcota	Deinococci	Deinococcales	Trueperaceae	Truepera	Truepera_radiovictrix	0	0	0	0	0	0	0	0	0	0	0	0	0	0	0	0	0	0	0	0	0	0	0	0	0	3	0	2	6	0	0	0	0	0	0	0	0	0	0	0	0	0
11b7438252bf2c2c63ed090d333cc560	Bacteria							0	0	0	0	4	0	0	0	0	0	0	0	0	0	0	0	2	0	0	0	0	0	0	0	0	0	0	0	0	0	0	0	0	0	0	2	0	0	0	0	0	2
11b815353f320a1d27b0ec81cb5976e4	Bacteria	Myxococcota	Polyangia	Polyangiales	SG8-38	GCA-2699025	GCA-2699025_sp002699025	59	5	0	54	30	12	98	2	28	8	18	15	20	3	3	39	56	27	72	3	105	22	7	25	7	68	5	274	34	31	40	22	19	28	0	18	0	18	2	0	0	46
11bbfbe2db6b70e44468cc494984b842	Bacteria	Acidobacteriota	Vicinamibacteria	Vicinamibacterales				0	0	0	0	0	0	0	0	0	0	0	0	0	0	0	0	0	0	0	0	2	2	0	0	0	2	0	6	10	0	0	2	0	0	0	0	0	0	0	0	0	0
11bc04eae6df8f1a5a6924c2b3d0c3df	Bacteria							0	0	0	0	2	0	0	0	0	16	10	0	0	2	0	14	8	0	2	0	0	4	0	0	0	21	0	7	0	0	5	0	6	22	0	0	0	0	0	0	0	0
11c0654c8d77083ae25f6f241fa77728	Bacteria	Proteobacteria	Alphaproteobacteria					3	0	0	0	0	0	0	0	0	0	0	0	0	0	0	0	0	0	0	0	0	0	0	0	0	0	0	0	0	0	0	7	6	11	0	0	0	0	0	0	0	0
11c4697df3e5b1f17e7647b3c1f09793	Bacteria							0	0	0	0	0	0	0	0	6	0	0	2	0	0	0	0	0	0	0	0	0	0	0	0	0	3	0	0	0	0	0	0	0	0	0	0	0	0	0	0	0	0
11c47e25d2355154b46d584351990dec	Archaea	Nanoarchaeota	Nanoarchaeia					0	0	0	0	6	0	0	0	4	0	2	0	0	0	0	2	3	0	0	0	0	0	0	0	0	4	0	0	2	0	5	0	0	0	0	0	0	0	0	0	0	0
11c51e34b5a23de55daf116985d3cf69	Bacteria	Actinobacteriota	Acidimicrobiia	Microtrichales	MedAcidi-G1	MedAcidi-G2B	MedAcidi-G2B_sp003215175	0	0	0	0	0	0	0	0	0	5	0	0	0	0	0	1	0	0	0	0	0	15	0	1	0	0	0	0	0	0	0	0	0	0	0	0	0	0	0	0	0	0
11c6204e59915a09e7e52302a5e0e06b	Bacteria	Bacteroidota	Bacteroidia					0	0	0	0	0	0	0	0	0	18	0	0	0	0	0	0	0	0	0	0	0	0	0	0	0	0	0	0	0	0	0	0	0	0	0	0	0	0	0	0	0	0
11cb4bf2119ebe5c9bad8abeec42f542	Bacteria							0	0	0	0	2	0	2	0	1	0	3	3	0	0	0	3	0	0	2	0	9	0	0	0	0	8	0	0	0	0	3	0	2	0	0	0	0	2	0	0	0	0
11cd2f6c5d0b11347b9db2a939a04270	Bacteria	Planctomycetota	Phycisphaerae	Phycisphaerales	SM1A02	UBA12014	UBA12014_sp002690755	0	0	0	0	0	0	0	0	0	0	0	0	0	0	0	3	0	0	0	0	0	0	0	0	0	2	0	2	4	0	0	0	2	0	0	0	0	0	0	0	0	0
11d6673e2149dee77d41ed3b3594c0ad	Bacteria	Planctomycetota	Planctomycetes	Pirellulales	Pirellulaceae	GCA-2723275	GCA-2723275_sp002723275	0	0	0	2	3	0	0	0	0	0	0	0	0	0	0	0	3	0	0	0	0	2	0	0	0	0	0	2	0	0	0	0	0	0	0	0	0	0	0	0	0	0
11d98d42273f34ded3d4e150dd287ac5	Bacteria	Desulfobacterota	Desulfobacteria	Desulfobacterales	Desulfobacteraceae	NBLS01	NBLS01_sp002084385	0	0	0	0	0	0	0	0	0	0	10	0	0	0	0	4	0	0	0	0	0	0	0	0	0	0	0	0	0	0	0	0	0	0	0	0	0	0	0	0	0	0
11e2f6c50f4328af41aedda741aeade5	Bacteria	Proteobacteria	Gammaproteobacteria					0	0	0	4	0	3	9	0	0	9	8	0	0	0	0	14	6	0	0	0	0	1	0	0	0	2	0	3	0	3	2	0	3	3	0	0	0	0	0	0	0	2
11e61f3aae9ee3298f13d29e024cc3e8	Bacteria	Nitrospirota	Thermodesulfovibrionia	UBA6902	UBA6902	BMS3Abin09	BMS3Abin09_sp002897915	0	0	4	0	0	0	0	0	2	0	0	0	0	0	0	0	0	7	0	0	0	0	0	0	0	0	0	0	0	0	0	0	0	0	0	0	0	2	0	0	0	0
11e743d281128aa6c9ffdd7b8b081ae7	Bacteria	Bacteroidota	Rhodothermia	Rhodothermales				0	0	0	0	2	0	0	0	0	6	0	0	0	0	0	0	0	0	0	0	2	0	0	0	0	0	0	0	0	0	0	0	0	0	0	0	0	0	0	0	0	2
11e9d179305bc6efb7cc91e3d8f26570	Bacteria	Campylobacterota	Campylobacteria	Campylobacterales	Sulfurimonadaceae	Sulfurimonas	Sulfurimonas_hongkongensis	0	0	0	0	0	0	0	0	0	0	0	0	0	0	0	0	0	44	0	0	0	0	0	0	0	0	0	0	0	0	0	0	0	0	0	0	0	0	0	0	0	0
11f7d13097c46e8d3a8ebb51315e1227	Bacteria	Planctomycetota	Planctomycetes	Planctomycetales	Planctomycetaceae	Gimesia		0	0	0	0	0	0	0	0	0	0	4	0	2	0	0	0	0	0	0	0	0	0	0	0	0	0	0	3	0	4	0	0	0	6	0	0	0	0	0	0	0	0
11f7e70a3332c3d25cb7abe72614987c	Bacteria	Verrucomicrobiota	Kiritimatiellae					0	0	0	0	0	0	0	0	0	0	0	0	0	0	0	0	0	0	0	0	0	3	0	0	0	4	0	0	0	0	0	2	3	5	0	0	0	0	0	0	0	0
11f82203c0d6d45e336ab6df0995eca7	Bacteria	Planctomycetota	Planctomycetes	Planctomycetales	Planctomycetaceae	Fuerstia	Fuerstia_marisgermanicae	0	0	0	3	5	0	0	2	0	29	30	0	0	0	0	13	4	0	0	0	13	21	3	3	0	0	0	7	11	8	12	3	10	24	0	0	0	0	0	0	0	0
11f9fa56e365986906f1e3a168746e03	Archaea	Nanoarchaeota	Nanoarchaeia	Pacearchaeales				6	0	0	0	0	0	0	0	4	0	0	0	0	0	0	0	0	0	0	0	0	0	0	0	0	0	0	0	0	0	0	0	0	0	0	0	0	0	0	0	0	0
11f9fd97ff386c15f81727c823f38ebb	Bacteria	Verrucomicrobiota_A	Chlamydiia	Parachlamydiales	Parachlamydiaceae	Parachlamydia	Parachlamydia_acanthamoebae	0	0	0	0	0	0	0	0	0	0	0	0	0	0	0	11	6	0	0	0	0	1	0	0	0	0	0	2	2	0	0	0	3	7	0	0	0	0	0	0	0	0
11fb63ad3cdf9787e49ed797d616d0f1	Bacteria	Proteobacteria	Alphaproteobacteria	Rhodobacterales	Rhodobacteraceae			1	0	0	2	0	0	0	0	0	0	4	0	0	0	0	2	2	0	0	0	0	0	0	0	0	0	0	0	0	0	0	0	0	0	0	0	0	0	0	0	0	0
11fde52941f1a90de89983bea0ca66f9	Bacteria							0	0	0	3	0	0	0	0	0	3	6	0	0	0	0	1	8	0	0	0	16	2	0	2	0	15	2	10	10	9	17	5	2	6	0	0	0	0	0	0	0	2
120ba173e4cfb4a97050982d2704125e	Bacteria	Verrucomicrobiota	Kiritimatiellae					0	0	0	4	0	0	0	2	0	0	8	0	7	0	0	0	0	0	2	0	0	0	0	0	0	0	0	14	0	0	3	0	3	0	0	0	0	0	0	0	0	0
120d9fd8f116eed56314fd676e458e14	Bacteria	Bacteroidota	Bacteroidia	Cytophagales	Cyclobacteriaceae			0	0	0	0	0	0	0	0	0	5	13	0	0	0	0	3	0	0	0	0	0	0	0	0	0	0	0	2	0	0	0	0	2	3	0	0	0	0	0	0	0	0
1210da8f8567e083268e9263dc27ec46	Bacteria	Proteobacteria	Alphaproteobacteria	Rhizobiales				0	0	0	0	0	0	0	0	0	2	0	0	0	0	0	0	0	0	0	0	0	0	0	0	0	2	0	0	0	0	0	0	0	6	0	2	0	2	0	0	0	0
1214282bee012e32de6816ae71dc517a	Bacteria	Proteobacteria	Alphaproteobacteria					0	0	0	6	0	0	0	0	2	0	0	0	0	0	0	0	0	0	3	0	0	1	0	2	0	0	0	7	4	5	2	0	2	1	0	0	0	0	0	0	0	0
121719c2fe7d86fc073a377c873590f0	Bacteria							0	0	0	0	0	0	0	0	0	0	0	0	0	0	0	0	0	0	0	0	3	0	0	0	0	2	0	2	0	2	0	0	0	0	0	0	0	0	0	0	0	0
1224eab7d30a45718c1a5d86c26f4d9d	Bacteria	Verrucomicrobiota	Kiritimatiellae	UBA8416	YA12-FULL-60-10	YA12-FULL-60-10	YA12-FULL-60-10_sp001803315	0	0	0	2	0	0	0	0	0	0	0	0	0	0	0	2	0	0	0	0	6	0	0	0	0	0	0	0	0	0	0	0	0	0	0	0	0	0	0	0	0	0
122578557247c11f9f017aea2905bc32	Bacteria							4	0	0	0	0	0	2	0	0	6	9	0	0	0	0	1	0	0	0	0	0	17	0	0	0	0	0	0	0	0	0	0	2	0	0	0	0	0	0	0	0	0
12282f3bcaa6e9629885a7e781374ade	Bacteria	Fibrobacterota	Fibrobacteria	Fibrobacterales	Fibrobacteraceae	Fibrobacter		3	0	0	0	2	0	0	0	0	0	0	0	0	0	0	0	0	0	0	0	0	0	0	0	0	2	0	0	0	0	0	6	0	0	0	0	0	6	0	0	0	0
1230e7e5baab364ee43a8e3fff5f5ae9	Bacteria							2	0	0	5	0	0	0	0	0	0	3	0	0	0	0	0	0	0	0	0	3	0	0	0	0	0	0	0	0	2	0	3	0	0	0	0	0	0	0	0	0	0
1237b04affa82e67ca3df41d76893e0c	Bacteria							0	0	2	10	9	6	7	0	2	0	0	0	3	2	0	3	2	0	0	0	0	2	2	0	0	3	0	7	3	0	1	1	0	0	0	0	0	0	0	0	0	2
1239ede414a2c01eb44dd88863de2963	Bacteria	Actinobacteriota	Acidimicrobiia	Microtrichales	Ilumatobacteraceae	Ilumatobacter	Ilumatobacter_nonamiensis	0	0	0	2	0	0	0	0	1	0	0	0	0	0	0	0	0	2	2	0	1	1	0	0	0	9	0	0	0	2	0	0	0	0	0	0	0	0	0	0	0	2
123c26dd3743dec24a24d3778af383e5	Bacteria	Proteobacteria	Alphaproteobacteria	Caulobacterales	Parvularculaceae			17	2	0	10	16	0	6	3	14	30	53	0	1	9	0	47	35	3	2	0	13	10	0	7	2	43	1	51	25	17	12	12	23	37	0	6	0	6	0	0	0	6
1247cff3663b78dc786873c7b61c704c	Bacteria	Proteobacteria	Gammaproteobacteria	Nitrosococcales	Methylophagaceae	Methylophaga		0	0	0	0	6	0	0	0	0	2	3	0	3	0	0	0	0	0	4	0	5	8	0	0	0	2	0	17	4	5	6	0	4	0	0	0	0	0	0	0	0	2
1259d52889e83eaa66a9bb17972eed77	Bacteria	Proteobacteria	Gammaproteobacteria	Nevskiales	Oceanococcaceae	Oceanococcus	Oceanococcus_atlanticus	0	0	0	0	0	0	0	0	0	0	0	0	2	0	0	0	0	0	0	0	0	0	0	0	0	0	0	0	0	0	0	0	5	4	0	0	0	0	0	0	0	0
125c07ca7686c2fd4ef26010cfb9addf	Bacteria	Chloroflexota	Anaerolineae	Promineofilales	Promineofilaceae	GCA-2699125	GCA-2699125_sp002699125	0	0	4	0	0	0	0	0	0	0	0	0	0	2	0	0	0	2	0	0	3	0	0	0	0	17	0	5	0	8	0	0	0	4	0	0	0	7	0	0	0	0
1265207110f5444ddcbe36e616004ea7	Bacteria	Bacteroidota	Ignavibacteria	Ignavibacteriales	Ignavibacteriaceae			0	0	0	0	0	0	0	0	2	0	0	0	0	0	0	0	0	3	0	0	0	0	0	0	0	5	0	1	0	0	0	4	0	0	0	0	0	1	0	0	0	0
1268652d5b3dc54b7676b338b837e640	Bacteria	Dependentiae	Babeliae	Babeliales				0	0	0	0	0	0	0	0	0	0	0	0	0	0	0	0	0	0	0	0	2	0	0	0	0	9	0	0	7	0	0	0	0	0	0	0	2	0	0	0	0	0
126adf58f9226adaedda6b378ca73ca4	Bacteria	Myxococcota	Polyangia	Haliangiales	Haliangiaceae	Haliangium	Haliangium_ochraceum	0	0	0	0	0	0	0	0	0	0	0	0	0	0	0	0	2	0	0	0	0	7	0	0	0	0	0	3	0	0	0	0	0	0	0	0	0	0	0	0	0	0
126c5830ac4ec277840825f849318a40	Bacteria	Verrucomicrobiota	Verrucomicrobiae	Verrucomicrobiales	DEV007	SZUA-55	SZUA-55_sp003232855	0	0	0	6	7	3	13	0	0	0	0	0	0	0	0	13	3	0	0	0	0	4	0	0	0	1	0	3	5	1	2	2	0	0	0	0	0	0	0	0	0	5
126f90d6a20f483612411f0c99a8eaf0	Bacteria	Proteobacteria	Gammaproteobacteria	Thiomicrospirales	Thioglobaceae	Thioglobus	Thioglobus_singularis	0	0	0	0	0	0	0	0	0	0	0	0	0	0	0	0	0	0	0	0	0	0	0	0	0	0	3	9	0	0	0	0	4	0	0	0	0	0	0	0	0	0
12783d2ae4be1d34a4f7f92a175ff1a9	Bacteria	Proteobacteria	Gammaproteobacteria	Chromatiales	Sedimenticolaceae			0	0	0	0	0	0	0	0	2	0	0	0	0	0	0	3	5	0	0	0	0	0	0	0	0	0	0	0	0	0	0	0	8	0	0	0	0	0	0	0	0	0
1279fe6c34ac4b4280af1081593ad1aa	Bacteria	Proteobacteria	Gammaproteobacteria	Granulosicoccales	Granulosicoccaceae	Granulosicoccus	Granulosicoccus_sp002746645	0	0	0	0	0	0	0	0	0	0	0	0	3	0	0	5	0	2	0	0	0	0	0	0	0	0	0	4	0	0	0	0	1	0	0	0	0	1	0	0	0	0
127a11b35c1477d4e9025eb4b5fe48ad	Bacteria	Proteobacteria	Alphaproteobacteria	NRL2	NRL2	NRL2	NRL2_sp002798435	0	0	0	0	0	0	3	0	0	12	16	0	0	0	0	25	13	0	0	0	7	12	0	0	0	0	0	4	0	0	0	0	0	5	0	0	0	0	0	0	0	0
127ea879c7cd363908c377adf0410f8c	Bacteria	Bacteroidota	Ignavibacteria	Ignavibacteriales				2	0	0	0	0	0	0	0	1	0	0	3	0	0	0	0	0	1	0	0	0	0	0	0	0	0	0	0	0	0	2	2	0	0	0	0	0	0	0	0	0	0
127f99a482d6845b275dc14b33c2c275	Bacteria							0	0	0	0	0	0	0	0	0	0	0	7	0	0	0	0	0	3	0	0	5	0	2	0	0	0	0	0	3	0	0	0	0	0	0	0	0	0	0	0	0	0
1288a302ccea60f3e3b07b66931af933	Bacteria	Proteobacteria	Gammaproteobacteria	Chromatiales	Sedimenticolaceae			6	0	0	0	0	0	0	0	0	0	0	0	0	0	0	0	0	0	0	0	5	0	0	0	0	7	0	0	0	0	0	4	0	0	0	0	0	0	0	0	0	0
129467022c4639afe3387ec76a5770eb	Bacteria	Bacteroidota	Bacteroidia	Bacteroidales				0	0	0	0	0	0	0	0	0	0	0	0	0	0	0	0	0	0	0	0	3	0	0	0	0	2	0	6	0	0	0	0	0	0	0	0	0	0	0	0	0	0
1295d97ec4ded8f9a27ba4b52ce24e9c	Bacteria	Proteobacteria	Alphaproteobacteria					0	0	0	3	0	0	7	0	0	7	21	0	3	1	0	14	6	0	5	0	0	4	0	8	2	17	4	13	10	7	12	0	4	0	0	4	0	4	0	0	0	0
1296ffd788186335466da09c39015377	Archaea	Thermoplasmatota						0	0	0	0	0	0	0	0	0	0	0	0	0	2	0	0	0	0	0	0	0	0	0	0	0	4	0	6	0	0	0	0	0	0	0	0	0	0	0	0	0	0
129a213fe414a099413bef097184f48c	Bacteria	Cyanobacteria	Cyanobacteriia					0	0	0	0	0	0	0	0	0	0	0	0	0	3	2	0	0	0	0	0	1	0	0	0	0	0	4	0	0	0	0	0	0	0	0	0	0	0	0	0	0	0
129cd72647534ea3adc45d3f644add89	Bacteria	Planctomycetota	Planctomycetes	Pirellulales	Pirellulaceae	Mariniblastus	Mariniblastus_fucicola	2	0	0	0	4	0	7	0	5	0	0	0	0	0	0	0	2	0	0	0	7	0	0	0	0	5	0	5	0	0	5	0	2	0	0	0	0	2	0	0	0	4
12a455c9e7107abfd91b959391632b8e	Bacteria							0	0	0	0	0	0	0	0	0	0	4	0	0	0	0	0	0	0	0	0	0	0	0	0	0	3	0	0	3	0	0	0	0	0	0	0	0	0	0	0	0	0
12ace4e5cc2a496bf27cc76204cb1e9f	Bacteria	Proteobacteria	Gammaproteobacteria	Enterobacterales	Alteromonadaceae			0	0	0	0	0	0	0	0	0	0	0	0	0	0	0	11	0	0	0	0	0	0	0	0	0	0	0	0	0	0	0	0	0	0	0	0	0	0	0	0	0	0
12b2d41b0de4cdf766a08e2061660c58	Bacteria	Proteobacteria	Gammaproteobacteria					0	0	0	0	0	0	0	0	0	3	5	0	0	0	0	2	0	0	0	0	0	0	0	0	0	0	0	0	0	0	0	0	0	2	0	0	0	0	0	0	0	0
12bdd9953e5a5f6a3b66175daf176de2	Bacteria	Planctomycetota	Planctomycetes	Pirellulales	Pirellulaceae	Rubripirellula		0	0	0	0	8	0	3	2	3	4	11	0	5	3	0	54	18	0	12	0	5	42	0	2	0	7	0	12	14	0	0	2	1	15	0	0	0	0	0	0	0	0
12c033392c981e386c772c7f9ecbbe0f	Bacteria							0	0	0	0	0	0	0	0	0	0	0	0	0	0	0	0	0	0	6	0	0	0	0	0	5	0	0	11	0	0	4	4	0	0	0	0	0	0	0	0	0	0
12c16ac44301c97d285fb50e422cc5cf	Bacteria	Actinobacteriota	Acidimicrobiia	UBA5794				0	0	0	2	2	0	6	0	3	0	10	0	0	0	0	8	10	0	5	0	4	27	1	0	2	9	0	33	14	0	0	3	12	10	0	3	0	0	0	0	0	5
12cb31dd4a66a309bee1ed1fe6edad28	Bacteria	Bacteroidota	Bacteroidia	Flavobacteriales	Flavobacteriaceae			0	0	0	0	3	0	0	0	0	0	0	0	0	0	0	9	8	0	0	0	8	4	0	0	0	8	0	12	0	0	2	0	2	0	0	0	0	0	0	0	0	0
12d045189342b8e0394214c4a0a212ad	Bacteria	Actinobacteriota	Acidimicrobiia	UBA5794	UBA4744	BMS3Bbin01	BMS3Bbin01_sp002897675	2	0	1	0	0	0	0	0	1	0	0	0	0	0	0	0	0	0	0	0	0	0	0	0	0	8	0	0	0	0	2	0	0	0	0	0	0	0	0	0	0	0
12d64a75d37ef5bbb864cf7b97d8a98a	Bacteria	Planctomycetota	UBA1135	UBA1135	GCA-002686595	GCA-2683825	GCA-2683825_sp002683825	0	0	0	0	0	0	0	0	0	0	0	0	0	0	0	0	7	0	0	0	2	0	0	2	0	3	0	0	0	0	0	0	0	3	0	0	0	0	0	0	0	0
12dd47ef722159af5341e27f4db3abca	Bacteria							0	0	0	0	0	0	0	0	0	0	2	0	0	0	0	5	3	0	0	0	0	0	0	0	0	0	0	0	0	0	0	0	0	0	0	0	0	0	0	0	0	0
12ddb2760edb8ddf3dfd95cac110c945	Bacteria	Proteobacteria	Gammaproteobacteria	Chromatiales	Sedimenticolaceae	Thiodiazotropha		0	0	0	0	0	0	0	0	0	0	0	0	0	0	0	2	2	0	0	0	0	3	0	0	0	0	0	2	3	0	0	0	0	0	0	0	0	0	0	0	0	0
12df7bbed4a93fa5ea81f44debfabcb6	Bacteria	Proteobacteria	Gammaproteobacteria	Berkiellales	Berkiellaceae	Berkiella_A	Berkiella_A_cookevillensis	0	0	0	58	3	0	0	0	0	0	0	0	0	0	0	0	0	0	0	0	0	0	0	0	0	0	0	0	0	0	2	0	0	0	0	0	0	0	0	0	0	0
12e5bf6ac40c89f8edcb5ea89e16a29a	Bacteria	Planctomycetota	UBA1135	UBA2386	UBA2386	UBA2386	UBA2386_sp002343845	0	0	0	0	0	0	0	0	0	3	0	0	4	2	0	15	0	0	2	0	0	0	0	0	0	8	0	0	0	0	0	0	0	4	0	0	0	0	0	0	0	0
12ee169ceb30a1b79bbb4fc6fa297ff6	Bacteria	Verrucomicrobiota_A	Chlamydiia	Parachlamydiales				0	0	0	0	0	0	0	0	0	0	0	0	0	0	0	0	0	0	0	0	0	0	0	0	0	0	0	0	0	0	0	0	0	0	0	214	0	4	0	0	0	0
12efbd9e670ae37ca6363dad01bde287	Bacteria							0	0	0	0	3	0	0	0	0	0	3	0	0	3	0	0	0	0	0	0	0	0	0	0	0	0	0	1	0	3	0	0	0	0	0	0	0	0	0	0	0	0
12efbf27e9fd46d0502a1186b6364ffd	Bacteria	Proteobacteria	Gammaproteobacteria	Immundisolibacterales	Immundisolibacteraceae	Immundisolibacter	Immundisolibacter_cernigliae	0	0	0	7	6	2	5	0	5	0	2	0	0	3	0	7	2	0	0	0	7	0	0	0	0	0	0	12	14	8	0	0	0	0	0	3	0	0	0	0	0	0
12f69e322bb5523f9ef33f8bcedf8dd6	Bacteria	Desulfobacterota	Syntrophia	Syntrophales	Smithellaceae			0	0	0	0	0	0	0	0	3	0	0	0	0	0	0	0	0	4	2	0	0	0	0	0	0	3	0	0	0	0	0	4	0	0	0	0	0	0	0	0	0	0
12fb37ff4d9a53fec041fb799664527a	Archaea	Nanoarchaeota	Nanoarchaeia	Woesearchaeales	CG1-02-57-44	CG1-02-57-44	CG1-02-57-44_sp001871415	0	0	0	0	0	0	0	0	0	0	0	0	0	0	0	0	0	0	0	0	0	0	0	0	0	9	0	2	0	0	0	5	0	0	0	0	0	0	0	0	0	0
12fb7da01ce1b26a71c28d89d8378b59	Bacteria	Planctomycetota	Planctomycetes	Pirellulales	UBA7805	UBA7805	UBA7805_sp002168195	0	0	0	0	0	0	0	0	0	4	0	0	0	0	0	8	0	0	0	0	0	0	0	0	0	1	0	0	3	0	0	1	4	0	0	0	0	0	0	0	0	0
12fde39e9e7b942460ee6a5fb5c93f41	Bacteria	Verrucomicrobiota	Verrucomicrobiae	Verrucomicrobiales	Akkermansiaceae	Roseibacillus		0	0	2	0	0	0	0	0	0	0	0	0	0	0	0	2	0	0	0	0	2	0	0	0	0	0	0	6	0	2	0	0	0	0	0	0	0	0	0	0	0	0
12fe65f6a3afaf35122128ba17c4dedf	Bacteria	Desulfobacterota	Desulfobulbia	Desulfobulbales	Desulfobulbaceae	Desulfobulbus_A		0	2	0	0	0	0	0	0	5	0	0	0	0	0	0	0	0	0	0	0	0	0	0	0	0	0	0	0	0	0	0	4	0	0	0	0	0	0	0	0	0	0
1308335fe1bb14e0b6df318d8a3ffa23	Bacteria	Desulfobacterota						0	0	0	2	0	0	0	0	0	2	0	0	0	0	0	3	3	0	0	0	0	0	0	0	0	0	0	2	0	0	0	0	0	0	0	0	0	0	0	0	0	0
130843018add4c21397ff08a01d04ee5	Bacteria							0	0	0	0	0	0	0	0	0	0	0	0	0	0	0	0	0	0	0	0	3	0	0	0	0	4	0	0	3	0	0	3	0	0	0	0	0	0	0	0	0	0
130a231887e2ea330d3796868e9c707c	Bacteria	Proteobacteria	Alphaproteobacteria	Micavibrionales	Micavibrionaceae			0	0	0	0	4	0	1	0	0	1	0	0	0	0	0	2	2	0	0	0	0	0	0	0	0	0	0	0	0	0	0	0	0	0	0	0	0	0	0	0	0	0
130ec15c3e5115b1e8de1fff3e75b319	Bacteria	Bacteroidota	Bacteroidia	Chitinophagales	Saprospiraceae			3	0	0	12	5	0	0	0	0	2	0	0	0	2	0	20	5	0	10	0	32	8	0	5	2	10	2	15	0	6	7	0	3	0	0	0	0	0	0	0	0	4
130f81fece3738d71f417382cfd14f6a	Bacteria	Marinisomatota	Marinisomatia	Marinisomatales				0	0	0	0	0	0	0	0	5	0	0	0	0	0	2	0	0	0	0	0	4	0	0	0	0	3	0	0	3	0	0	6	0	0	0	2	0	5	0	0	0	0
13186c1b14fb45d5fe7808ff2b362e2e	Bacteria	Acidobacteriota						0	0	0	4	0	0	3	0	1	0	0	0	3	0	0	0	0	0	0	0	0	0	0	0	0	1	0	0	0	0	0	1	0	3	0	0	0	0	0	0	0	0
1329c9598ec32660ba7ee229866dbf74	Bacteria	Myxococcota	Polyangia	Polyangiales	Polyangiaceae	Chondromyces	Chondromyces_apiculatus	0	0	0	0	0	0	0	0	0	0	0	0	0	0	0	0	0	0	0	0	5	0	0	0	0	0	0	2	0	0	0	0	0	0	0	0	0	6	0	0	0	0
133b47df38593843a9ad3c8f8f9f7df0	Bacteria	Actinobacteriota	Acidimicrobiia	UBA5794	UBA4744	BMS3Bbin01	BMS3Bbin01_sp002897675	0	0	0	0	0	0	0	0	1	1	3	0	0	0	0	0	3	0	0	0	0	0	0	0	0	0	0	0	5	0	0	0	1	10	0	0	0	2	0	0	0	0
13419d796e0a85b6178de2f6b96294f8	Bacteria	Verrucomicrobiota	Kiritimatiellae	UBA8416	YA12-FULL-60-10	YA12-FULL-60-10	YA12-FULL-60-10_sp001803315	0	0	0	0	0	0	0	0	0	0	0	0	0	0	0	0	4	0	0	0	0	0	0	0	0	0	0	7	2	2	0	0	0	0	0	0	0	0	0	0	0	3
1345d8e3885f778257ee95773832fead	Bacteria	Proteobacteria	Gammaproteobacteria					0	0	0	0	0	0	0	0	0	0	0	0	0	0	0	3	10	0	0	0	4	3	0	0	0	0	0	0	2	0	0	1	0	0	0	0	0	0	0	0	0	0
134c851393dc1f7fe84576550a825828	Bacteria	Verrucomicrobiota	Verrucomicrobiae	Verrucomicrobiales	DEV007	Arctic95D-9	Arctic95D-9_sp002344525	0	0	0	0	0	0	0	0	0	1	0	0	0	0	0	0	0	0	3	1	0	0	0	0	0	0	0	0	0	0	0	0	0	4	0	0	0	0	0	0	0	2
134f886ec2ed81557ee288990a084f2e	Bacteria	Bacteroidota	Bacteroidia	Flavobacteriales	Flavobacteriaceae	Lutibacter	Lutibacter_oricola	0	3	4	0	0	0	0	0	0	0	0	0	0	0	0	0	0	0	0	0	0	0	0	0	0	0	0	4	0	0	0	0	0	2	0	0	0	0	0	0	0	0
13564ac6ad59b3a84a63fa08860fc23c	Bacteria	Verrucomicrobiota	Verrucomicrobiae	Verrucomicrobiales	DEV007	Arctic95D-9	Arctic95D-9_sp002698785	7	0	0	0	8	0	0	2	0	0	3	0	0	2	0	3	3	0	0	0	0	0	0	0	0	0	3	30	0	0	0	0	0	0	0	3	0	2	0	0	0	3
1357707af5a6dcfad4c72f5c2fbfcf4a	Bacteria	Planctomycetota						0	0	0	2	4	0	0	0	0	0	0	0	0	0	0	0	0	2	0	0	0	0	0	0	0	0	0	2	0	0	0	0	0	0	0	0	0	0	0	0	0	0
1358e83f426b8930fe91625d0da42b90	Bacteria							6	0	0	0	0	0	5	0	0	4	5	3	4	2	0	26	3	6	2	0	7	7	0	0	0	5	0	12	17	6	8	4	3	0	0	0	0	5	0	0	0	2
135c3889ae6f592103cc0ac37de55004	Bacteria	Proteobacteria	Gammaproteobacteria	Enterobacterales	Alteromonadaceae	Psychrosphaera	Psychrosphaera_saromensis	10	0	0	3	0	0	0	0	0	18	0	0	0	0	0	109	9	0	0	0	0	0	0	0	0	0	0	0	3	0	3	0	16	0	0	0	0	0	0	0	0	0
135cbeed9628d8ae86c5e8588304224a	Bacteria							0	0	0	0	2	0	0	0	0	0	4	0	0	0	0	7	0	0	0	0	0	0	0	0	0	0	0	0	0	5	0	0	4	5	0	0	0	0	0	0	0	0
136b5dfa06cfa028be30f21d709dc405	Bacteria	Proteobacteria	Gammaproteobacteria	Thiohalomonadales	Thiohalomonadaceae	Thiohalomonas	Thiohalomonas_denitrificans	0	0	0	6	0	0	0	0	0	0	15	0	8	0	0	0	0	4	0	0	1	0	0	1	2	7	0	17	0	3	2	0	0	0	0	0	0	0	0	0	0	0
136f4ea60e61fa52075487867a378a2c	Bacteria	Krumholzibacteriota	Krumholzibacteria	LZORAL124-64-63	LZORAL124-64-63	UM-FILTER-65-15	UM-FILTER-65-15_sp002790835	0	0	0	2	0	0	3	0	0	0	6	0	0	0	0	0	0	0	0	0	0	0	0	0	0	0	0	4	0	0	0	0	0	0	0	0	0	0	0	0	0	0
13889d2932abd1c5987771c125f7e29e	Bacteria	Proteobacteria	Gammaproteobacteria	Chromatiales	Sedimenticolaceae			0	0	0	0	0	0	0	0	0	0	0	0	0	0	0	0	0	10	0	0	0	0	0	0	0	0	0	0	0	0	0	0	0	0	0	0	0	0	0	0	0	0
138a2e93fbb1ca1bbfefc29d8c7300b2	Bacteria	Actinobacteriota	Actinobacteria					2	0	0	0	4	0	0	0	2	0	0	0	0	0	0	0	0	0	0	0	0	0	0	0	0	3	0	6	0	0	0	0	0	0	0	0	0	2	0	0	0	0
138a97277a5c6488d9d4a45e9486ef80	Bacteria	Desulfobacterota	Desulfobulbia	Desulfobulbales	Desulfocapsaceae	Desulforhopalus	Desulforhopalus_singaporensis	0	0	0	0	0	0	0	0	0	0	18	0	0	0	0	0	0	0	0	0	0	0	0	0	0	1	0	0	0	0	0	0	0	0	0	0	0	0	0	0	0	0
139d1bea81773f4eecab6f9ea654ec53	Bacteria	Proteobacteria	Alphaproteobacteria					0	0	0	0	0	0	0	0	0	2	2	0	0	2	0	0	0	0	0	0	0	0	0	0	0	5	0	0	0	0	0	0	3	5	0	0	0	0	0	0	0	0
13a0716c1d05e949395a228cd3e0fef7	Bacteria	Bacteroidota	Bacteroidia					5	0	0	0	0	0	4	0	0	0	7	0	0	0	0	0	0	0	0	0	0	0	0	0	0	0	0	0	0	0	0	0	0	0	0	0	0	0	0	0	0	0
13aaefa120c6c3c6321867feb8a5162b	Bacteria	Proteobacteria	Gammaproteobacteria	Pseudomonadales	Halieaceae			0	0	0	15	11	2	9	0	6	0	6	0	0	0	0	3	6	2	9	4	17	0	0	2	0	0	2	22	5	4	15	2	0	1	0	0	0	5	0	0	0	6
13acbac171765cd002fb2198a0e3161b	Archaea	Nanoarchaeota	Nanoarchaeia	CG07-land	CG07-land	CG07-land	CG07-land_sp002779595	0	0	0	0	0	0	0	0	0	0	0	0	0	0	0	0	0	0	0	0	0	0	0	0	0	10	0	0	0	0	0	1	0	0	0	0	0	3	0	0	0	0
13adbe01a7517db26ac0a9ed0fb381ad	Bacteria	Bacteroidota	Bacteroidia	Chitinophagales	Saprospiraceae			4	0	0	0	0	0	0	0	0	0	7	0	0	0	0	0	6	0	0	0	34	0	2	2	0	3	0	20	0	7	0	0	2	0	0	0	0	0	0	0	0	0
13ae6a9b2d5d2e798f3626a3f2b2da0c	Bacteria	Bacteroidota	Bacteroidia					0	0	0	0	11	3	32	0	0	0	7	0	5	4	0	20	16	0	14	0	25	4	0	4	0	11	0	44	13	0	0	0	7	0	0	4	0	0	0	0	0	4
13b1aed6f86f7f2745cd9dbe3d6910d5	Bacteria							0	0	0	0	0	0	0	0	0	0	5	0	0	0	0	0	0	0	0	0	2	0	0	0	0	0	0	2	2	0	0	0	1	0	0	0	0	0	0	0	0	0
13b1bb5b31b5682279ee6c77dcc8e7af	Bacteria	Desulfobacterota	Desulfobacteria	Desulfobacterales	Desulfobacteraceae	NBLS01	NBLS01_sp002084385	0	0	0	0	3	0	0	2	0	0	4	0	2	0	0	0	1	0	0	0	0	0	0	0	0	0	0	0	0	0	0	0	0	0	0	0	0	0	0	0	0	4
13b517033ab8ed8f3284b3cea02e3fab	Bacteria	Planctomycetota	Planctomycetes	Planctomycetales	Planctomycetaceae	Gimesia		0	0	0	0	0	0	0	0	0	0	6	0	0	0	0	0	0	0	0	0	0	0	0	0	0	0	0	4	2	0	0	0	0	3	0	0	0	0	0	0	0	0
13b9b4f2ac04f9f2e9845e8c677d29ba	Bacteria	Cyanobacteria	Cyanobacteriia	Synechococcales	Cyanobiaceae	Cyanobium		0	0	0	0	0	0	0	0	0	0	0	0	0	0	0	0	0	0	0	0	0	0	0	0	0	0	0	6	5	0	5	0	0	0	0	0	0	0	0	0	0	0
13bd9ade468fe373963d238fad207699	Bacteria	Bacteroidota	Bacteroidia	Flavobacteriales	Flavobacteriaceae	Pseudozobellia		0	0	0	0	0	0	20	0	0	0	0	0	5	0	0	0	13	0	4	0	1	9	0	0	0	11	3	11	13	6	0	4	3	11	0	0	0	0	0	0	0	0
13cd14621882961350e3cdc30d787b28	Archaea	Nanoarchaeota	Nanoarchaeia	Pacearchaeales	GW2011-AR1			0	0	0	0	0	0	0	0	0	0	2	0	0	0	0	0	0	3	0	0	0	0	0	0	0	6	0	0	0	0	0	8	0	0	0	0	0	0	0	0	0	0
13d0f9021af307538179ac09b76a0d64	Bacteria	Planctomycetota	Planctomycetes	Pirellulales	Pirellulaceae			0	0	0	0	0	0	0	0	0	4	0	0	0	0	0	0	0	0	0	0	0	5	0	0	0	0	0	0	0	0	0	4	0	0	0	0	0	0	0	0	0	0
13d9a02fedf54df4c4c86e84d0be0a46	Bacteria	Proteobacteria	Gammaproteobacteria	UBA4486	UBA4486	SZUA-592	SZUA-592_sp003250975	24	0	2	64	45	3	47	0	0	27	70	0	21	14	3	94	48	3	7	0	20	20	2	11	0	20	0	62	22	15	11	10	30	29	0	3	0	8	5	0	0	17
13e93641ef83be61c29456ac58ff2e0e	Bacteria	Chloroflexota	Anaerolineae	Anaerolineales	envOPS12	UBA5796	UBA5796_sp002418215	0	0	0	0	0	0	0	0	2	0	0	0	3	0	0	1	5	0	0	0	2	0	0	2	0	0	0	4	2	2	0	4	3	2	0	0	0	0	0	0	0	0
13f2b3f3b6acedd7dc429f454f7c0d06	Bacteria	Chloroflexota	Anaerolineae	Promineofilales	Promineofilaceae	GCA-2699125	GCA-2699125_sp002699125	0	0	0	4	3	0	2	0	0	4	5	0	2	0	0	0	4	3	0	0	0	2	0	0	0	2	0	3	2	0	0	0	0	4	0	0	0	0	0	0	0	0
13f77bc3bf7352a536e2db94480ad39c	Bacteria							0	0	0	0	0	0	2	0	0	2	7	0	0	0	0	5	5	0	0	0	0	0	0	0	0	0	0	0	0	0	0	0	0	2	0	0	0	0	0	0	0	0
14023119d9a3ad1f3367cf10acabc36e	Bacteria	Bacteroidota	Bacteroidia	Flavobacteriales	Flavobacteriaceae	Winogradskyella	Winogradskyella_sp003260205	0	0	0	0	0	0	19	0	0	10	15	0	3	3	0	0	4	0	0	0	0	0	0	0	0	2	0	0	2	0	0	0	0	0	0	0	0	0	0	0	0	0
140285f62b17dbd2c5b438ef72847e17	Bacteria	Bacteroidota	Bacteroidia					3	0	0	0	0	0	0	2	0	10	21	0	4	0	0	0	2	0	0	0	0	0	0	0	0	0	0	0	0	0	1	0	0	0	0	0	0	0	0	0	0	0
1408755854a80a8e3028fa589a78437f	Bacteria	Planctomycetota	Planctomycetes	Pirellulales	Pirellulaceae			2	0	0	0	0	0	1	0	0	2	0	0	0	0	0	2	0	0	0	0	0	0	0	0	0	0	0	0	3	0	0	0	0	0	0	0	0	0	0	0	0	0
140cd4fd33bf626c46069b14eedcff0a	Bacteria	Bacteroidota	Bacteroidia	Flavobacteriales	Flavobacteriaceae	Eudoraea	Eudoraea_adriatica	18	2	0	118	53	0	98	3	36	17	35	4	12	10	1	54	47	5	20	4	71	5	0	13	15	46	9	129	15	62	58	13	9	33	0	23	0	9	0	0	0	25
140f22dc5027c631825d86979e5b9538	Bacteria	Desulfobacterota	Desulfobacteria	Desulfobacterales	Desulfobacteraceae			0	0	0	0	0	0	0	0	0	0	0	0	0	0	0	0	0	0	0	0	0	0	2	0	0	38	0	4	0	0	0	0	0	0	0	0	0	6	0	0	0	0
140f71902b0819a7be1555e94c18ec23	Bacteria	Bacteroidota	Bacteroidia	Chitinophagales	Saprospiraceae	Haliscomenobacter	Haliscomenobacter_hydrossis	4	0	0	0	3	0	0	0	0	0	0	0	0	0	0	0	0	0	0	0	0	0	0	0	0	2	0	0	0	2	0	0	2	0	0	0	0	0	0	0	0	0
140faa33195edfec30a1ba680c538727	Bacteria	Planctomycetota	UBA1135	UBA2386	UBA2386	GCA-2684655	GCA-2684655_sp002684655	0	0	0	4	5	0	0	0	0	0	4	0	0	0	0	0	0	0	0	0	0	0	0	0	0	0	0	0	0	0	0	0	0	0	0	0	0	0	0	0	0	0
1410f43e35b726cd17fc03eed9ae6a99	Bacteria	Planctomycetota	Planctomycetes	Pirellulales	Pirellulaceae	GCA-2701545	GCA-2701545_sp002701545	0	0	0	0	0	0	0	0	0	0	2	0	0	2	0	3	0	0	0	0	0	0	0	0	0	4	0	3	0	4	5	0	0	0	0	0	0	0	0	0	0	0
1411a5e13751ffc3302c1861b931674a	Bacteria	Bacteroidota	Bacteroidia	Flavobacteriales	koll-22	BRH-c54		3	0	0	4	1	0	5	0	2	0	0	0	0	5	0	0	0	0	0	0	0	0	0	0	0	5	5	40	1	4	6	3	0	6	0	3	0	0	0	0	0	0
14123c6efc92583c22792bc2bcec36ad	Bacteria	Planctomycetota	Planctomycetes	Pirellulales	Pirellulaceae			0	0	0	0	0	0	0	0	0	0	0	0	0	0	0	9	0	0	0	0	0	0	0	0	0	0	0	3	0	0	0	0	2	0	0	0	0	0	0	0	0	0
1420772797af8e647f758271edd03c74	Bacteria							5	0	0	0	0	3	2	0	0	0	0	0	0	0	0	0	0	0	0	0	1	0	0	0	0	8	3	0	0	0	1	0	0	0	0	0	0	2	0	0	0	0
14270cbb7591d1bd00507e7cd61ee6b2	Bacteria	Patescibacteria	Saccharimonadia	Saccharimonadales	UBA4665	UBA5150	UBA5150_sp002792275	3	0	0	8	4	0	0	0	0	0	1	0	0	0	0	0	0	0	0	0	0	0	0	0	0	0	0	0	0	0	0	0	0	8	0	0	0	0	0	0	0	0
1427a7f6c10f510fd51dbd03c21e61c4	Bacteria	Patescibacteria	Saccharimonadia	Saccharimonadales	Saccharimonadaceae			0	0	0	0	0	0	0	0	0	4	0	0	2	0	0	0	3	0	0	0	3	2	0	0	0	0	0	9	0	3	2	0	5	0	0	0	0	0	0	0	0	0
142b81e896a128c7dfe11b55c25edf1e	Bacteria	Gemmatimonadota	Gemmatimonadetes	SG8-23	UBA6960	Bin94	Bin94_sp002238865	0	0	0	0	0	0	0	0	0	0	0	0	0	0	0	0	2	0	2	0	0	0	0	0	0	0	0	3	3	0	0	0	2	0	0	0	0	0	0	0	0	0
14343f396b42db1e28b1e6497bb4e90a	Bacteria	Bdellovibrionota	Bdellovibrionia	Bdellovibrionales	1-14-0-10-45-34	1-14-0-10-45-34	1-14-0-10-45-34_sp002778785	2	0	0	4	2	0	2	0	0	0	3	0	0	2	0	0	4	0	0	0	0	0	0	0	0	0	0	0	0	0	5	0	0	0	0	0	0	0	0	0	0	0
1434ecea49533c783c649d5a23d2d593	Bacteria	Chloroflexota	Anaerolineae	Promineofilales	Promineofilaceae	GCA-2699125	GCA-2699125_sp002699125	0	0	0	2	2	0	0	0	0	0	0	0	0	0	0	0	0	0	0	0	3	0	2	0	0	5	0	4	0	0	0	0	2	0	0	0	0	0	0	0	0	0
14355aedf66af1999445113551d230b1	Bacteria	Bacteroidota	Bacteroidia	Chitinophagales	Saprospiraceae	Lewinella_B	Lewinella_B_nigricans	0	0	0	0	0	0	0	0	0	0	0	0	2	0	0	3	4	0	0	0	0	3	0	0	0	5	0	0	0	0	0	0	7	3	0	0	0	0	0	0	0	0
14358bcec007e0bfc12d0f91d824760e	Bacteria	Verrucomicrobiota	Kiritimatiellae	UBA8416	YA12-FULL-60-10	YA12-FULL-60-10	YA12-FULL-60-10_sp001803315	0	0	0	2	3	0	0	0	0	0	3	0	2	0	0	8	0	0	0	0	0	0	0	0	0	2	0	7	0	0	0	0	3	2	0	0	0	0	0	0	0	0
143a3ed82b3080f6ee93f064e0314b2f	Bacteria							3	0	0	0	0	0	0	0	0	3	0	0	0	0	0	0	0	0	0	0	0	2	0	0	0	0	0	2	0	0	0	0	0	0	0	0	0	0	0	0	0	0
143ffea515311d6faeb3228c1cbc588e	Bacteria	Desulfobacterota	Desulfobacteria	Desulfobacterales	Desulfobacteraceae	Desulfobacterium_A	Desulfobacterium_A_vacuolatum	0	0	0	0	0	0	0	0	0	0	5	0	0	0	0	0	0	249	3	0	0	0	0	0	0	6	0	5	0	0	0	0	2	0	0	0	0	0	0	0	0	0
1444eacdd1605df88834f6d3c97e78a5	Bacteria							3	0	0	0	2	0	0	0	3	0	2	0	0	0	0	0	0	0	2	0	0	0	0	0	0	0	0	0	0	0	0	0	0	0	0	0	0	0	0	0	0	0
144ac1f081e9ae4eaea474f88695d926	Bacteria	Patescibacteria	Saccharimonadia	Saccharimonadales				4	0	0	0	0	0	2	0	0	0	0	0	0	0	0	0	0	0	0	0	0	0	0	0	0	2	0	6	0	0	0	0	0	0	0	0	0	0	0	0	0	0
144f669528a7d0109a5b5d32126a1bcb	Bacteria	Planctomycetota	Planctomycetes	Pirellulales	Pirellulaceae	GCA-2701545	GCA-2701545_sp002701545	8	0	0	4	6	0	0	0	0	0	4	0	0	3	0	0	0	0	0	0	6	0	0	0	2	4	0	8	0	0	4	2	0	0	0	0	0	0	0	0	0	2
145175bde544779f1e6fa9e9554b29ba	Bacteria	Bacteroidota	Bacteroidia	Flavobacteriales	Flavobacteriaceae			141	6	9	268	188	9	257	25	82	35	172	24	49	20	6	0	94	41	0	4	134	5	0	26	11	147	9	379	42	177	166	56	0	49	0	74	0	15	0	0	0	85
1453a64a6df1ff460f0cabc46d7b994e	Bacteria	Gemmatimonadota	Gemmatimonadetes	SG8-23	UBA6960	Bin94	Bin94_sp002238865	0	0	0	0	0	0	2	0	0	0	0	0	0	0	0	4	4	5	4	0	7	0	0	0	0	0	0	4	0	0	2	0	0	0	0	0	0	0	0	0	0	0
145423ff67f7223e2a287fbbaaa9761d	Bacteria	Proteobacteria	Gammaproteobacteria	Thiohalomonadales	Thiohalomonadaceae	Thiohalomonas	Thiohalomonas_denitrificans	0	0	0	0	0	0	0	0	4	0	0	2	0	0	0	0	0	0	2	0	9	0	0	0	0	3	0	0	6	1	3	0	0	0	0	0	0	1	0	0	0	0
14565a56924c45525a1e96fcda6cdbc3	Unassigned							0	0	0	0	3	0	0	0	0	0	0	0	0	0	0	0	2	3	0	0	0	0	0	0	0	6	0	3	0	0	0	4	0	0	0	0	0	0	0	0	0	0
14570a1a594d45740801be5fbf8965c3	Bacteria	Chloroflexota	Anaerolineae					0	0	0	0	4	0	0	0	0	0	0	0	2	0	0	0	0	3	0	0	0	0	0	0	0	0	0	7	2	0	2	4	0	0	0	0	0	2	0	0	0	0
14575e162db10fac55d0fa1c15d7d33a	Archaea	Thermoplasmatota	Poseidoniia	Poseidoniales	Poseidoniaceae	Poseidonia	Poseidonia_sp002494645	2	0	0	0	0	0	0	0	0	7	0	0	0	0	0	12	0	0	0	0	0	0	0	0	0	0	0	0	0	0	6	0	3	3	0	0	0	0	0	0	0	0
1460e740554d55561fcef1378549a331	Bacteria	Chloroflexota	Anaerolineae	Anaerolineales				0	0	0	0	0	0	0	0	3	0	0	0	0	0	0	0	0	0	0	0	0	0	0	2	0	0	0	4	0	0	0	2	0	0	0	0	0	0	0	0	0	0
14626c4037e98bd7a641c6e3714d2706	Bacteria	Bacteroidota	Bacteroidia	Flavobacteriales	Cryomorphaceae	Owenweeksia	Owenweeksia_hongkongensis	8	0	0	0	2	0	8	0	0	14	43	0	2	0	0	13	4	0	0	0	0	4	0	4	0	8	2	11	10	0	0	0	5	6	0	2	0	0	0	0	0	0
1464fd1cf1804506954fea875092a7de	Bacteria	Desulfobacterota	Desulfobulbia	Desulfobulbales	Desulfurivibrionaceae	BM506	BM506_sp002868945	0	0	0	0	0	0	0	0	0	0	0	0	0	4	0	0	0	0	0	0	5	0	0	0	0	0	0	0	0	0	2	0	0	0	0	0	0	0	0	0	0	0
1468f8f4617ad039fa62872d52ebbe82	Bacteria	Proteobacteria	Gammaproteobacteria					21	2	0	34	32	0	9	0	11	0	0	0	0	7	0	0	4	0	0	2	18	0	0	5	2	30	13	103	13	30	18	7	0	0	0	9	0	13	0	0	0	13
146f5322635df5e3525e8e0f0e512ca2	Bacteria							9	0	0	8	2	0	1	3	4	8	7	0	6	4	2	6	20	3	9	2	50	15	0	19	0	44	14	40	6	42	28	26	26	12	0	11	0	22	0	0	0	21
14706255b2d3431e64c1093c1ef0e1ce	Bacteria	Acidobacteriota						0	0	0	0	0	0	2	0	0	0	1	0	0	0	0	0	0	0	0	0	0	0	0	0	0	1	0	1	0	4	0	0	0	0	0	0	0	3	0	0	0	0
1476d12a680ce88cafc3737c8e42d2bb	Bacteria	Proteobacteria	Gammaproteobacteria	Burkholderiales				0	0	0	0	4	0	0	0	5	2	0	0	0	2	0	0	5	13	0	0	0	0	0	2	2	0	1	9	4	7	0	0	0	0	2	2	0	0	0	0	0	0
14798925f5d76490ab8cc8fb1d0ef24a	Bacteria	Proteobacteria	Gammaproteobacteria	Pseudomonadales	Cellvibrionaceae	Teredinibacter		0	0	0	0	0	0	0	0	0	0	2	0	0	0	0	4	0	0	0	0	0	0	0	0	0	0	0	0	0	4	0	0	0	0	0	0	0	0	0	0	0	0
147acc3cf397bd29ba5a4cc7afce5d0b	Bacteria	Planctomycetota						0	0	0	0	0	0	0	0	0	0	4	0	0	0	0	2	0	0	0	0	3	0	0	0	0	0	2	5	0	0	0	0	0	0	0	0	0	0	0	0	0	0
147fdb0d84c9834c2682bb6dab2de4cb	Bacteria	Proteobacteria	Gammaproteobacteria					0	0	0	0	0	0	0	0	0	0	2	0	0	0	0	2	3	0	0	0	0	0	0	0	0	0	0	1	0	0	1	0	4	0	0	0	0	0	0	0	0	0
1480ec045916a6e234924c7f044ee2cb	Bacteria	Planctomycetota	UBA1135	UBA2386	UBA2386	UBA2386	UBA2386_sp002343845	0	0	0	0	0	0	0	0	0	0	9	0	3	0	0	5	9	0	0	0	0	0	0	0	0	3	0	2	0	2	0	0	0	0	0	2	0	2	0	0	0	0
14829c8040cf530d3e88bd62110fa25b	Bacteria	Planctomycetota	Planctomycetes	Pirellulales	UBA7805	UBA7805	UBA7805_sp002168195	6	0	0	8	5	0	2	2	1	0	2	0	1	0	0	1	0	0	32	3	51	4	0	0	2	20	0	25	0	6	18	10	5	6	0	0	0	6	0	0	0	2
148449837380402248a488c77ce43eff	Bacteria	Bacteroidota	Bacteroidia	Chitinophagales	Saprospiraceae			3	0	0	0	0	0	0	0	0	0	8	0	4	0	0	0	0	0	0	0	0	4	0	0	0	0	0	8	0	2	0	0	0	0	0	0	0	0	0	0	0	0
1484edef28b19365d4289ce675e593a7	Bacteria	Desulfobacterota	Desulfobacteria	Desulfobacterales	Desulfobacteraceae			0	0	0	0	0	0	0	0	23	0	0	0	0	0	0	0	0	0	0	0	0	0	0	0	0	0	0	0	0	0	0	0	0	0	0	0	0	0	0	0	0	0
148cf4a5777a8afaf872f30c3803f659	Bacteria	Proteobacteria	Gammaproteobacteria					0	0	6	0	0	0	0	0	0	24	75	0	0	0	0	0	0	4	0	0	0	0	0	0	0	22	6	0	0	0	16	0	23	11	0	0	0	0	0	0	0	0
14923d7502557c27bb162e8001b6cfc3	Bacteria	Proteobacteria	Alphaproteobacteria	Rhodobacterales	Rhodobacteraceae			0	0	0	2	0	2	15	0	13	0	0	0	0	0	0	3	6	0	3	0	0	0	0	0	0	0	0	0	0	0	0	0	0	0	0	0	0	0	0	0	0	0
1496b614ffa09ccb6ec6411514481858	Bacteria	Planctomycetota	Planctomycetes	Pirellulales	Pirellulaceae	Rubripirellula		0	0	0	0	0	0	2	0	0	8	2	0	0	0	0	0	0	2	17	0	10	36	0	0	0	0	1	20	2	0	0	0	2	15	0	0	0	0	0	0	0	4
149904a9e2c644025614997fb01f34b9	Bacteria	Chloroflexota	Dehalococcoidia	Dehalococcoidales	Dehalococcoidaceae	Dehalogenimonas	Dehalogenimonas_alkenigignens	0	0	0	0	0	0	0	0	0	0	0	0	0	0	0	0	0	11	0	0	0	0	0	0	0	0	0	0	0	0	0	0	0	0	0	0	0	0	0	0	0	0
149a9fedfa3dc331e5a110215f6a2e9e	Bacteria	Planctomycetota	Planctomycetes	Pirellulales	Pirellulaceae			0	0	0	3	0	0	0	0	2	0	0	0	0	0	0	0	2	0	0	0	0	0	0	0	0	2	0	3	0	0	3	0	0	0	0	0	0	0	0	0	0	2
14a5c1561e16ef84d2473f018af5cc38	Bacteria	Verrucomicrobiota	Verrucomicrobiae	Verrucomicrobiales	DEV007	Arctic95D-9	Arctic95D-9_sp002344525	0	0	0	2	0	0	0	0	0	0	0	0	0	0	0	3	0	0	0	0	1	0	0	0	0	0	0	2	0	0	2	0	2	2	0	0	0	0	0	0	0	0
14ab111b370a73674624cfa64c4be12c	Bacteria	Proteobacteria	Alphaproteobacteria	Rhodobacterales	Rhodobacteraceae			2	0	0	0	0	0	0	0	0	0	5	0	2	0	0	4	2	0	0	0	0	0	0	0	0	0	0	0	0	0	0	0	5	0	0	0	0	0	0	0	0	0
14afac248b45f56d74eb9a564a2d539e	Bacteria	Actinobacteriota	Actinobacteria	Euzebyales	Euzebyaceae	Euzebya	Euzebya_sp003073135	0	0	0	9	6	0	6	0	0	0	0	0	0	0	0	22	11	0	0	0	0	0	0	0	0	0	0	14	0	0	0	0	0	2	0	0	0	0	0	0	0	2
14c53912e56b936a5eb26586156fc101	Bacteria							0	0	0	0	0	0	0	0	0	2	2	0	0	0	0	0	0	0	0	0	4	0	0	0	0	0	0	0	0	0	1	0	0	4	0	0	0	0	0	0	0	0
14ceed5f300683adc705f1dff9de125f	Bacteria	Actinobacteriota	Acidimicrobiia	Microtrichales	MedAcidi-G1			0	0	0	0	0	0	1	0	0	3	0	0	0	0	0	0	0	0	0	0	0	3	0	0	0	4	0	0	1	0	0	0	0	0	0	0	0	0	0	0	0	0
14d04e56e1633041462ba848ec8ee459	Bacteria	Proteobacteria	Gammaproteobacteria					11	0	0	5	0	3	2	0	5	0	0	0	0	4	0	3	3	0	0	0	0	0	0	0	0	6	0	0	0	0	0	0	4	0	0	0	0	0	0	0	0	0
14d2601a959068e08acae8db1ae59303	Bacteria	Proteobacteria	Gammaproteobacteria					0	0	0	0	0	0	0	0	0	1	7	0	0	0	0	6	0	0	0	0	0	4	0	0	0	0	0	0	0	0	0	0	0	1	0	0	0	0	0	0	0	0
14d6cd14265ba04dfc49058ad22114c5	Bacteria	Chloroflexota	Dehalococcoidia	UBA1151	Bin127			2	0	0	0	0	0	0	0	0	0	0	0	1	3	0	1	0	0	0	0	4	0	0	0	0	7	2	3	0	5	1	0	5	0	0	0	0	0	0	0	0	0
14dab86333bd1ad9f90d0f7e82c2058d	Bacteria	Planctomycetota						0	0	0	0	0	0	0	0	0	0	0	0	2	0	0	0	0	0	2	0	2	0	0	0	0	0	0	1	0	0	0	0	3	0	0	3	0	0	0	0	0	0
14de553e49a27cc22e1fe394af63d3a2	Bacteria	Proteobacteria	Gammaproteobacteria	Pseudomonadales	Pseudomonadaceae	Pseudomonas_E		0	0	0	7	0	0	5	0	4	0	3	0	0	0	0	0	0	0	0	0	0	0	0	0	0	5	0	0	0	0	0	2	0	0	0	0	0	3	0	0	0	4
14f69c6585d2734a75b112fd016378ce	Bacteria	Latescibacterota	UBA2968	UBA2968	UBA2968	UBA2968	UBA2968_sp002727195	0	0	0	0	0	0	0	0	0	1	3	0	1	0	0	4	0	0	0	0	0	0	0	0	0	4	0	0	0	0	0	0	0	0	0	0	0	0	0	0	0	0
14fa1a60462cfb56187fe07e93eb0a8d	Bacteria	Acidobacteriota						1	0	0	9	6	0	1	0	2	0	0	0	0	0	0	0	0	0	11	0	15	0	0	3	3	12	0	7	0	5	2	2	0	0	0	2	2	13	0	0	0	0
14fc0f17c58b480d2b076660aab245d0	Bacteria	Chloroflexota	Anaerolineae	Anaerolineales				0	0	0	0	0	0	0	0	3	0	0	0	0	0	0	0	0	8	0	0	0	0	0	0	0	14	0	0	0	0	0	0	0	0	0	0	0	0	0	0	0	0
1502ef450c15f41cc9c8c90ad8d8e421	Bacteria	Planctomycetota	Planctomycetes	Pirellulales	UBA7805	UBA7805	UBA7805_sp002168195	0	0	0	3	0	0	0	0	0	0	0	0	0	2	0	0	0	0	4	0	0	3	0	0	0	8	0	0	0	6	8	0	0	0	0	2	0	1	0	0	0	2
150d0227e5c1d120a5de385d3bffbbb1	Bacteria	Actinobacteriota						2	0	0	0	0	0	5	0	0	1	2	0	2	0	0	0	6	0	0	0	3	1	0	0	0	0	0	4	4	0	0	1	2	0	0	0	0	0	0	0	0	0
150f67aa9e63bf4483bd811be7cfa97d	Bacteria	Proteobacteria	Alphaproteobacteria	Rhodospirillales_A	Magnetospiraceae	Magnetospira	Magnetospira_sp000968135	3	0	0	0	4	0	4	0	7	6	21	0	9	9	0	13	9	3	6	0	9	0	0	4	0	0	0	14	6	2	0	0	6	7	0	0	0	2	0	0	0	3
1511fc7bf17109f6924e2cb20c28600b	Bacteria	Proteobacteria	Gammaproteobacteria	Enterobacterales	Alteromonadaceae	Glaciecola	Glaciecola_sp000155775	0	0	0	19	10	0	6	0	0	0	15	0	0	0	0	0	0	0	0	0	0	0	0	0	0	0	0	10	0	6	0	0	4	7	0	0	0	0	0	0	0	0
151206ca09f7dccb0e3286b6dabca611	Bacteria							0	0	0	0	0	0	0	0	0	3	0	0	4	0	0	5	0	0	0	0	0	7	0	0	0	0	2	0	0	0	0	0	0	0	0	0	0	0	0	0	0	0
15243099301839bb8d08e89a3da9c740	Bacteria	Proteobacteria	Gammaproteobacteria	Pseudomonadales	Halieaceae	Halioglobus	Halioglobus_sp000156295	0	0	0	6	0	0	0	0	0	0	7	2	0	0	0	0	0	0	0	0	0	0	0	0	2	0	0	0	3	0	0	0	0	0	0	0	0	0	0	0	0	0
152b28fdaa5d94e224a3df41d64d954e	Bacteria							0	0	0	0	0	0	0	0	0	0	0	0	0	0	2	0	0	0	0	0	0	0	0	6	0	0	0	2	0	3	1	0	0	2	0	0	0	0	0	0	0	0
1549bd7d17cdbba67aaa6769e52fcac9	Bacteria	Proteobacteria	Alphaproteobacteria					0	0	0	0	3	0	0	0	6	0	14	0	2	0	0	0	0	0	0	0	10	0	0	0	0	10	0	18	0	0	7	0	0	5	0	0	0	0	0	0	0	2
15521f8b968f9ca25422c0e5f172961c	Bacteria	Bacteroidota	Rhodothermia	Rhodothermales				0	0	0	0	0	2	0	0	0	0	0	0	2	0	0	0	0	0	0	0	0	0	0	0	0	0	0	0	0	0	5	3	0	0	0	0	0	3	0	0	0	0
155fc9f669c8620ce7bb891d711fe9d3	Bacteria	Nitrospirota	Thermodesulfovibrionia	UBA6902	UBA6902	BMS3ABIN06	BMS3ABIN06_sp002897895	0	2	3	9	9	5	3	0	3	0	7	1	2	7	2	4	0	0	1	0	14	2	0	0	1	6	0	18	5	8	3	5	0	2	0	2	0	3	0	0	0	0
156653da7c1c67b23c2c87462dbba803	Bacteria	Desulfobacterota	Desulfobacteria	C00003060	C00003060	C00003060	C00003060_sp001751085	0	0	0	0	0	0	0	0	0	0	0	0	0	0	0	0	0	3	0	0	3	0	0	0	0	10	0	0	0	0	0	2	0	0	0	2	3	2	0	0	0	0
156b88db3c723f3c9db79f96628998ab	Bacteria	Bdellovibrionota_B	UBA2361	SZUA-149	SZUA-149	SZUA-149	SZUA-149_sp003230795	0	0	0	0	0	0	5	0	0	0	0	0	2	0	0	0	0	0	0	0	2	0	0	0	0	0	0	0	0	3	5	0	4	0	0	2	0	0	0	0	0	0
15752da155b3c9868736301bf2edfce3	Bacteria	Verrucomicrobiota	Kiritimatiellae	UBA8416	YA12-FULL-60-10	YA12-FULL-60-10	YA12-FULL-60-10_sp001803315	0	0	0	0	4	0	0	0	5	0	2	0	0	0	0	2	2	2	0	0	0	0	0	0	0	2	0	3	4	0	0	0	0	0	0	0	0	0	0	0	0	0
15753d86a530f6d31edee1e8ca554d58	Bacteria	Planctomycetota	UBA1135	UBA1135	GCA-002686595	GCA-2683825	GCA-2683825_sp002683825	0	0	0	0	0	0	0	0	0	3	4	0	0	2	0	0	0	0	0	0	2	6	0	0	0	2	0	6	4	2	0	0	6	7	0	0	0	0	0	0	0	0
15791f46c922b952f3d432f0273b258b	Bacteria	Acidobacteriota	Thermoanaerobaculia	UBA5704	UBA5704	SZUA-115	SZUA-115_sp003231035	0	0	0	0	0	0	0	0	0	0	4	0	0	0	0	0	1	0	0	0	0	0	0	3	0	0	0	0	0	2	0	0	3	3	0	0	0	0	0	0	0	0
157b5e4d5ba8b5a58cf64419e139b8ec	Bacteria	Proteobacteria	Gammaproteobacteria	Chromatiales	Sedimenticolaceae			0	0	0	0	0	0	0	1	0	10	0	0	0	3	0	36	14	0	2	0	0	0	0	6	4	0	0	0	0	10	0	2	10	26	0	0	0	0	0	0	0	4
157f15a123b27cd75e0990418e71b465	Archaea	Nanoarchaeota	Nanoarchaeia	Woesearchaeales				0	0	0	0	0	0	0	0	0	0	0	0	0	0	0	0	0	0	0	0	0	0	0	0	0	4	0	0	0	2	7	0	0	0	0	0	0	0	0	0	0	0
158c19a1a75c377bd86c78116b99d3c2	Bacteria	Proteobacteria	Alphaproteobacteria					0	0	0	0	0	0	2	0	0	9	12	0	0	0	0	0	0	8	0	0	0	2	0	0	0	6	0	8	12	4	0	0	3	9	2	0	0	4	0	0	0	0
158fbd53573d773a8cd0d8f35f3b5570	Bacteria	Nitrospirota	Thermodesulfovibrionia	UBA6902	UBA6902	BMS3ABIN06	BMS3ABIN06_sp002897895	3	0	7	2	0	0	0	0	6	0	0	0	0	0	0	0	2	0	0	0	4	0	0	5	0	82	0	0	7	5	6	30	0	0	0	0	0	26	0	0	0	0
159b9824f9b533c9c02097cd7a635dc4	Bacteria							0	0	0	0	0	0	0	0	3	12	9	0	0	0	0	0	3	0	3	0	0	0	0	0	0	0	0	0	0	0	0	0	0	0	0	0	0	0	0	0	0	0
159eb843e5bb65d121bdff376c40c308	Bacteria	Bacteroidota	Bacteroidia	Flavobacteriales	Flavobacteriaceae	LPB0138	LPB0138_sp001761325	6	0	3	0	8	7	7	0	8	3	14	2	0	0	0	13	5	6	0	0	0	0	3	0	0	3	0	9	0	4	5	19	10	10	0	3	0	4	0	0	0	2
159f80f30d232f5b4e512f00a6de6694	Bacteria	Proteobacteria	Gammaproteobacteria					0	0	0	0	0	0	0	0	0	0	0	0	0	0	0	0	0	0	0	0	0	5	0	0	0	0	0	0	8	0	0	0	0	1	0	0	0	0	0	0	0	0
15a5cd71a27917b60baae80db0a06dd0	Bacteria	Planctomycetota	Planctomycetes	Pirellulales	Ga0077529	SZUA-42	SZUA-42_sp003233055	0	0	0	2	0	0	0	0	0	0	0	0	0	0	0	0	0	0	0	0	1	0	0	0	0	3	0	3	0	0	0	1	0	0	0	0	0	0	0	0	0	0
15ae1fef60abefae9a5027610ce3ca78	Bacteria	Cyanobacteria	Cyanobacteriia	Cyanobacteriales				0	0	0	43	17	0	6	3	7	4	78	0	24	16	0	12	56	0	54	5	193	28	6	3	12	84	9	84	22	72	92	39	14	12	0	30	1	11	0	0	0	48
15ae421fdd42c972e40fa1d47cfdc8d4	Bacteria	Proteobacteria	Gammaproteobacteria	Woeseiales	Woeseiaceae	UBA1844	UBA1844_sp002338615	0	0	0	0	0	0	0	0	0	0	0	0	0	0	0	0	0	0	0	0	0	0	0	0	0	0	1	0	0	0	0	21	0	0	0	0	0	0	0	0	0	0
15b9f50bbc1b6cd53fd8a982ea5909d0	Bacteria	Planctomycetota	Planctomycetes	Pirellulales	Pirellulaceae	GCA-2723275	GCA-2723275_sp002723275	0	0	0	5	0	0	2	0	0	0	0	0	3	2	0	0	2	0	0	0	0	0	0	0	0	0	0	0	0	0	0	0	0	0	0	0	0	0	0	0	0	0
15ca69e929a56e9e6a67378128520bcf	Bacteria	Cyanobacteria	Cyanobacteriia	Cyanobacteriales				0	0	0	18	3	0	1	6	14	0	77	0	39	8	0	17	30	0	28	1	219	10	5	4	2	105	17	70	22	60	50	26	39	12	0	25	1	10	0	0	0	22
15cb03f5c82aafcce601daaeea50b3a2	Bacteria	Planctomycetota	Planctomycetes	Pirellulales	Pirellulaceae			0	0	0	0	0	0	0	0	0	0	12	0	0	0	0	0	0	0	0	0	0	0	0	0	0	1	0	0	0	0	0	0	0	0	0	0	0	0	0	0	0	0
15cc189e10ec13cb159d294d7e260159	Bacteria	Planctomycetota	Brocadiae	Brocadiales				0	0	0	0	0	0	0	0	0	0	2	0	0	0	0	2	2	0	0	0	0	2	0	0	0	0	0	0	0	0	0	0	0	0	0	0	0	0	0	0	0	0
15cc43dcb47f185b604a0f5bcaffeaf4	Bacteria	Planctomycetota	Planctomycetes	Planctomycetales	Planctomycetaceae	Fuerstia	Fuerstia_marisgermanicae	0	0	0	0	2	0	6	0	0	4	2	0	0	0	0	5	0	0	0	0	2	3	0	0	0	0	0	0	0	0	0	0	0	0	0	0	0	0	0	0	0	0
15d19181ef774a99718740c7f8a57174	Bacteria	Proteobacteria	Gammaproteobacteria	Xanthomonadales	Marinicellaceae	Marinicella	Marinicella_litoralis	0	0	0	0	0	0	0	0	0	0	9	0	0	0	0	0	0	0	0	0	0	0	0	0	0	0	0	0	2	0	0	0	2	0	0	0	0	0	0	0	0	0
15d2a3b6dca52da36214af31dd2225e0	Bacteria	Proteobacteria	Alphaproteobacteria	Rhodobacterales	Rhodobacteraceae	Roseovarius		2	0	0	9	0	0	0	0	3	0	5	0	0	3	0	7	0	0	0	0	0	0	0	0	0	0	0	0	0	0	0	0	0	0	0	0	0	0	0	0	0	0
15d5ad749dcaad621159be41fa558b4d	Bacteria	Planctomycetota	Planctomycetes	Pirellulales	Pirellulaceae	Rubripirellula		0	0	0	0	2	0	0	0	0	7	6	0	6	0	0	13	2	0	1	0	0	0	0	1	0	0	0	0	0	0	0	0	0	0	0	0	0	0	0	0	0	0
15e93821dc1769d0ac8a39c65089a20f	Bacteria	Bacteroidota	Bacteroidia	Chitinophagales				0	0	0	1	0	0	0	0	0	0	0	0	0	0	0	0	2	0	0	0	0	4	0	0	0	0	0	1	0	0	4	0	0	3	0	0	0	0	0	0	0	0
15f34bc8de1011c37bdf72e9dc7ff7fa	Bacteria	Planctomycetota	Planctomycetes	Pirellulales	Pirellulaceae	Rubripirellula		4	0	0	9	13	4	24	0	7	17	31	1	20	24	4	41	12	5	45	3	101	22	0	8	1	31	0	33	13	13	14	26	17	16	0	1	0	14	0	0	0	7
15f847ec60ba65982bd4cc9c96f2a4f7	Bacteria	Chloroflexota	Anaerolineae	Caldilineales	Caldilineaceae	Litorilinea	Litorilinea_aerophila	0	0	0	0	0	9	0	0	0	0	0	0	0	0	0	0	0	0	0	0	0	0	0	0	0	0	0	2	0	0	0	0	0	0	0	0	0	0	0	0	0	0
15f948eea978e9630c7cf504876256fe	Bacteria	Actinobacteriota	Acidimicrobiia	Microtrichales	MedAcidi-G1			0	0	0	0	0	0	0	0	0	5	7	0	2	0	0	0	5	0	0	0	3	0	0	0	0	0	0	0	0	5	4	5	0	0	0	2	0	2	0	0	0	2
15faf62c0c613da9c1f7de4883180af2	Bacteria	Proteobacteria	Gammaproteobacteria	Enterobacterales	Alteromonadaceae	XY-R5	XY-R5_sp001660395	0	0	0	0	0	0	0	0	0	0	0	0	1	0	0	0	0	0	0	0	0	0	0	0	0	0	0	7	0	3	0	0	0	0	0	0	0	0	0	0	0	0
15fb2838c0ae621bf4f008422fa95cf5	Bacteria	Acidobacteriota						3	0	2	0	6	0	0	0	2	0	0	0	0	4	0	4	0	2	0	0	8	0	0	0	0	0	0	5	0	2	0	0	0	0	0	0	0	3	0	0	0	0
1602a17876c40a8d74718a47e4ced3fc	Archaea	Nanoarchaeota	Nanoarchaeia	Woesearchaeales				0	0	0	0	5	0	2	0	0	0	0	0	2	0	0	0	0	0	0	0	0	0	0	0	0	0	0	3	0	0	0	0	0	0	0	0	0	0	0	0	0	0
16044ccb3a593d1aa9ad05c53dffd9ef	Bacteria	Proteobacteria	Gammaproteobacteria					0	0	0	3	0	0	0	0	4	0	0	0	0	0	0	0	0	0	1	0	0	0	0	0	0	0	0	0	0	3	0	2	1	0	0	0	0	0	0	0	0	0
16062856192b04026e3708125cdd83a0	Bacteria	Planctomycetota	Brocadiae	Brocadiales	Brocadiaceae	Brocadia		0	0	0	0	0	0	0	0	0	0	3	0	2	0	0	8	2	0	0	0	4	14	0	0	0	4	0	0	0	0	0	0	0	2	0	0	0	0	0	0	0	0
16076d65c7a152afa70e52b7616ff3f7	Bacteria	Bacteroidota	Bacteroidia	Flavobacteriales	UA16	UA16	UA16_sp002863125	0	0	0	0	4	0	2	0	0	4	0	0	0	0	0	7	0	0	0	0	2	4	0	0	0	0	0	3	0	8	0	0	2	0	0	0	0	0	0	0	0	0
160b3e240fc1e4ba53a8e8e30a9ba5d9	Bacteria							1	0	0	6	14	0	6	0	3	0	6	0	1	5	0	0	6	0	4	0	16	3	0	0	0	6	2	27	3	3	0	0	0	0	0	0	0	0	0	0	0	2
162092eb8c6b460e8ff110dd29f279a3	Bacteria	Desulfobacterota	Desulfobacteria	Desulfobacterales				2	2	2	0	0	0	0	0	3	0	0	0	0	0	0	0	0	9	0	0	0	0	0	0	0	0	0	0	0	0	0	0	0	0	0	0	0	0	0	0	0	0
16253fc17ab19763f7cf90cbe3e119b3	Archaea							0	0	0	3	0	0	0	0	0	0	0	0	0	0	0	2	4	0	0	0	0	0	0	0	0	0	0	0	3	0	0	0	0	0	0	0	0	0	0	0	0	0
16335b70bf10941b8fce9d1cd30abd42	Bacteria	Planctomycetota	Planctomycetes	Planctomycetales	Planctomycetaceae	Fuerstia	Fuerstia_marisgermanicae	3	0	0	1	2	0	4	1	4	17	13	0	4	5	0	12	31	0	10	0	28	12	0	0	0	25	0	27	3	7	0	3	6	0	0	5	0	2	0	0	0	0
16338fa45bb9c1fcfc10a4e5f2c666a6	Bacteria	Bacteroidota	Bacteroidia	Flavobacteriales	Flavobacteriaceae	Eudoraea	Eudoraea_adriatica	111	2	0	127	71	5	248	11	78	150	317	0	48	25	6	302	165	0	43	3	167	123	0	23	18	168	20	296	92	91	71	37	64	135	0	22	0	26	0	0	0	46
1640d86f74bc58d0b8ff84b8a5bdcce7	Bacteria	Proteobacteria	Gammaproteobacteria	Chromatiales	Sedimenticolaceae	Thiolapillus	Thiolapillus_brandeum	4	0	0	0	0	0	0	0	2	0	0	0	0	0	0	1	0	0	0	0	0	3	0	0	0	0	0	0	3	0	0	0	0	0	0	0	0	0	0	0	0	0
1641f87a5a0ff49e917f305168365423	Bacteria							4	0	0	0	0	0	0	0	0	2	0	0	2	0	0	2	0	0	0	0	6	0	0	0	0	0	0	6	0	2	0	0	0	0	0	0	0	0	0	0	0	0
1644de6d16258fb8bb1e114fc27c6919	Bacteria	Desulfobacterota						0	0	0	3	2	0	9	0	0	0	9	0	0	2	0	0	0	0	4	0	6	0	0	0	0	0	0	2	0	2	0	0	3	0	0	0	0	0	0	0	0	2
1646328c4080afd36ff5bf4969ca9e03	Bacteria	Proteobacteria	Gammaproteobacteria	Ectothiorhodospirales	Ectothiorhodospiraceae	Thioalkalivibrio_A		0	0	0	0	0	0	3	0	0	0	10	0	0	2	0	0	2	0	0	0	0	0	0	0	0	5	0	5	1	0	0	0	18	0	0	0	0	0	0	0	0	0
16502db071344d0d4534bc611cb1aa8c	Unassigned							4	0	0	0	0	0	0	0	0	0	0	0	0	0	0	0	0	0	0	0	0	0	0	0	0	0	0	0	0	0	0	4	0	0	0	0	0	2	0	0	0	0
1653a6ab5a9f4aa480e68b77ffa2dbba	Bacteria	Verrucomicrobiota	Verrucomicrobiae	Verrucomicrobiales	Akkermansiaceae	Roseibacillus	Roseibacillus_sp002709395	0	0	0	1	5	0	0	0	0	14	45	0	6	0	0	0	6	0	3	3	5	6	0	10	2	35	6	9	0	24	18	11	18	8	0	3	0	5	0	0	0	0
1655b7827682c38c959910bd2b95224d	Bacteria	Proteobacteria	Gammaproteobacteria					2	0	0	0	2	0	2	0	0	0	0	0	0	0	0	3	0	0	2	0	1	5	0	0	0	0	0	0	1	0	0	0	0	2	0	0	0	0	0	0	0	0
165811eaa7b2bdd7d6eb783a2e1243b5	Bacteria	Planctomycetota	Planctomycetes	Pirellulales	UBA1268	UBA1268		0	0	0	0	0	0	0	0	0	0	0	0	0	0	0	0	0	0	0	0	0	2	0	0	0	0	0	0	0	0	2	0	2	0	0	0	0	0	0	0	0	0
1668f07d675ecb0ddbc4843ccd30d6c0	Bacteria	Bacteroidota	Bacteroidia	Chitinophagales	Saprospiraceae			2	0	0	0	0	0	0	0	0	0	14	0	0	0	0	0	0	0	0	0	0	0	0	0	0	0	0	0	0	0	0	0	0	4	0	0	0	0	0	0	0	0
166ea0899e1ef462afce16e0214c9fd0	Bacteria	Planctomycetota	Planctomycetes	Pirellulales	Pirellulaceae			0	0	0	0	0	0	0	0	0	0	0	0	0	0	0	2	0	0	0	0	0	0	0	0	0	3	0	5	0	0	0	0	0	0	0	0	0	0	0	0	0	0
167105c073758a6bea4126d7b776b3e9	Bacteria	Planctomycetota	UBA1135	UBA1135	GCA-002686595	GCA-2686265	GCA-2686265_sp002686265	3	0	0	0	0	0	0	0	0	0	0	0	2	0	0	0	0	0	3	0	3	0	0	0	0	0	0	6	0	0	0	0	0	2	0	0	0	0	0	0	0	2
1678175630b1c5c6441b481b012cbb8d	Bacteria	Myxococcota	Polyangia	Haliangiales	Haliangiaceae	Haliangium	Haliangium_ochraceum	2	0	0	0	0	0	3	0	0	0	0	0	0	5	0	1	0	0	5	0	0	0	0	0	0	0	0	6	0	0	2	0	0	0	0	0	0	0	0	0	0	2
1688a58f6ce49bfe17dad8e55d08d941	Bacteria	Patescibacteria	Paceibacteria	UBA9983_A				0	0	0	8	15	0	9	2	2	0	6	0	2	10	0	1	13	0	0	0	2	0	0	0	0	3	0	18	0	3	11	0	5	5	0	0	0	0	0	0	0	6
168ad44a8eadb6f8f4ae84fa37f409fe	Bacteria	BMS3Abin14	BMS3Abin14	BMS3Abin14	BMS3Abin14	BMS3ABIN14	BMS3ABIN14_sp002897695	1	0	0	0	0	0	0	0	0	0	2	0	0	0	0	0	0	5	0	0	3	0	0	0	0	3	0	0	0	0	0	0	0	0	0	0	0	1	0	0	0	0
168b007c02c7b0e4356b95df55131588	Bacteria	Nitrospirota	Nitrospiria	Nitrospirales	UBA8639	Bin75	Bin75_sp002238765	2	0	0	0	0	0	0	0	4	0	0	0	3	2	0	10	13	0	2	0	0	0	0	0	0	6	0	0	8	0	0	2	7	0	0	0	0	0	0	0	0	0
1698dc5862f8c90f3fb911abdaa09b25	Bacteria							0	0	0	0	0	0	0	0	0	0	0	0	0	0	0	0	3	0	0	0	5	2	0	0	0	0	0	0	0	0	0	0	0	0	0	0	0	0	0	0	0	0
1699131758395cc73812e70e328cefbf	Bacteria							0	0	0	0	0	0	0	0	0	8	8	0	1	0	0	102	8	0	0	0	0	4	0	0	0	0	0	0	0	0	0	0	3	7	0	0	0	0	0	0	0	0
169aa3b0f9c0bfa63d8c5b8ef2c573af	Bacteria	Proteobacteria	Alphaproteobacteria					0	0	0	1	0	0	0	0	2	12	37	0	4	3	0	0	0	0	4	0	13	0	0	9	0	13	0	0	12	0	0	8	9	0	0	0	0	6	0	0	0	0
16a2ccd9915dccc373337a34619de6da	Bacteria	Bacteroidota	Bacteroidia	Cytophagales	Hymenobacteraceae	Pontibacter		0	0	0	0	0	0	2	0	0	0	0	0	0	0	0	0	5	0	0	0	0	10	0	0	0	0	0	0	2	0	0	0	0	0	0	0	0	0	0	0	0	0
16a2f5b805a45b4e1f9ea268eae04a75	Bacteria							0	0	0	0	0	0	0	0	0	8	15	0	3	0	0	0	5	0	0	0	0	4	0	0	0	3	0	3	4	0	0	0	0	4	0	0	0	2	0	0	0	0
16a685102706f3f8977888cc28139461	Archaea	Nanoarchaeota	Nanoarchaeia	Woesearchaeales				0	0	0	0	0	0	0	0	0	0	0	0	0	0	0	0	0	0	0	0	0	0	0	0	0	15	0	0	0	0	2	7	0	0	0	0	0	0	0	0	0	0
16a8b28b88a2f742fc345741e666ca65	Bacteria	Actinobacteriota	Actinobacteria	Nitriliruptorales	Nitriliruptoraceae	Nitriliruptor	Nitriliruptor_alkaliphilus	1	0	0	0	2	0	0	0	0	0	2	0	0	0	0	0	0	0	0	0	0	0	0	0	0	5	0	0	0	0	0	0	2	2	0	0	0	0	0	0	0	0
16b062458c10b08429c6585441463a86	Bacteria	Planctomycetota	Planctomycetes	Pirellulales	Pirellulaceae	Pirellula	Pirellula_staleyi	0	0	0	0	0	0	0	0	0	0	3	0	5	2	0	1	3	0	0	0	2	0	0	0	0	1	0	1	0	1	6	3	2	0	0	0	0	0	0	0	0	0
16b7bc9fbf37c62afb02f2f3a9b866e0	Bacteria	Marinisomatota	Marinisomatia	Marinisomatales				1	0	3	4	3	0	1	0	6	0	4	4	0	0	0	0	1	13	0	0	4	0	2	0	0	12	0	3	2	4	0	5	0	0	0	0	0	10	0	0	0	3
16bfd9d9d8b17f0a16d626e0dc0c15fb	Bacteria	Acidobacteriota	Mor1	Gp22-AA2	AA152	AA152	AA152_sp003222305	0	0	0	0	2	2	0	0	0	0	9	0	1	6	0	0	0	0	3	0	0	3	0	0	0	7	1	9	1	0	0	0	3	1	0	0	0	0	0	0	0	0
16c08c5a5ecec41f2e3f28d3024b1f59	Archaea	Thermoplasmatota	Thermoplasmata	EX4484-6	EX4484-6	EX4484-6	EX4484-6_sp002254385	0	0	2	0	0	0	0	0	3	0	0	0	0	0	0	0	0	0	0	0	2	0	0	0	0	1	0	0	0	0	0	4	0	0	0	0	0	0	0	0	0	0
16c207474d22481ded176fc742419ecd	Bacteria	Firmicutes_F	Halanaerobiia	Halanaerobiales	Halarsenatibacteraceae	Halarsenatibacter	Halarsenatibacter_silvermanii	0	0	0	0	5	0	3	0	0	0	26	0	4	0	0	0	1	0	0	0	0	0	0	0	0	0	0	0	0	0	0	0	10	0	0	0	0	0	0	0	0	2
16c26cfeecf151c2eaf0025190f0be63	Bacteria	Proteobacteria	Gammaproteobacteria					0	0	0	0	0	0	0	0	0	0	0	0	2	0	0	0	0	0	0	0	5	0	0	0	0	2	0	0	0	0	0	2	0	0	0	0	0	0	0	0	0	0
16c91b9b0257fc3691653345cf9c5eb2	Bacteria							0	0	0	0	0	0	0	0	0	0	10	0	0	0	0	3	0	0	0	0	0	0	0	0	0	0	0	0	0	0	0	0	0	0	0	0	0	0	0	0	0	0
16cf449a9fd3c4f61d75547fa7340155	Bacteria	Verrucomicrobiota_A	Chlamydiia	Parachlamydiales	Parachlamydiaceae			0	0	0	0	0	0	3	0	0	0	0	0	0	3	0	5	0	0	0	0	0	2	0	0	0	0	0	0	2	0	0	0	5	0	0	0	0	2	0	0	0	0
16d516b27adf65621371aa5fbe40ee9f	Bacteria	Planctomycetota	Planctomycetes	Pirellulales	Pirellulaceae	Blastopirellula_A		0	0	0	0	0	0	0	0	0	3	4	0	0	0	0	7	0	0	0	0	6	0	0	0	0	6	0	0	10	0	0	0	0	0	0	0	0	0	0	0	0	0
16d81d66313e58942e5f718726d682c6	Bacteria	Desulfobacterota	Desulfobulbia	Desulfobulbales	Desulfobulbaceae	Desulfobulbus		3	0	0	2	2	0	2	0	0	0	0	0	0	0	0	0	0	0	0	0	3	0	0	0	0	0	0	0	2	0	3	0	0	0	0	0	0	1	0	0	0	0
16d93111fe6e0e84e934de9a6514ccde	Bacteria	Acidobacteriota	Blastocatellia	Pyrinomonadales	Pyrinomonadaceae	OLB17		2	0	0	0	0	0	1	0	0	7	5	0	2	0	0	2	1	4	0	0	0	0	0	0	0	5	0	1	10	0	1	6	4	5	0	0	0	0	0	0	0	0
16fa5696175b2432047e405d8f2f4d00	Bacteria	Desulfobacterota	Desulfobacteria	Desulfobacterales	Desulfococcaceae	Desulfococcus	Desulfococcus_multivorans	0	2	0	0	0	2	0	0	2	0	0	0	2	0	0	0	0	0	0	0	0	0	0	0	0	0	0	0	0	0	0	0	0	0	0	0	0	0	0	0	0	0
16fac430d82a645daf691e91b563eb0f	Bacteria	Proteobacteria	Gammaproteobacteria					20	2	0	35	21	0	0	0	0	4	0	0	0	0	0	37	51	0	0	0	0	0	0	8	4	0	0	0	15	24	23	28	0	17	0	0	0	0	0	0	0	12
16fd6ef7934ca128a945c033f59b1f60	Bacteria							4	0	0	0	0	0	0	0	0	1	3	0	0	0	0	0	4	0	0	0	0	0	0	0	0	2	0	0	0	0	0	0	1	0	0	0	0	0	0	0	0	0
16ffa139e848a04716e34cecf98858cb	Bacteria	Chloroflexota	Anaerolineae	UBA3071	CG2-30-64-16	CG2-30-64-16	CG2-30-64-16_sp002842085	0	0	0	0	0	0	0	0	0	0	2	0	0	0	0	0	0	0	0	0	2	0	0	0	0	3	0	0	0	0	3	0	0	0	0	0	0	0	0	0	0	0
170410f438496f88ce5f4d1af980fe92	Bacteria	Bacteroidota	Rhodothermia	Rhodothermales				0	0	0	10	6	0	19	0	0	0	11	0	0	0	0	8	0	0	0	0	5	0	0	0	0	6	0	9	0	0	0	7	0	0	0	0	0	0	0	0	0	0
1704e8f178fc000e0e0edc3b1b27fc4f	Bacteria	Bacteroidota	Bacteroidia	Chitinophagales	Saprospiraceae	Lewinella_B	Lewinella_B_nigricans	0	0	0	3	5	0	0	0	0	0	3	0	0	0	0	0	0	0	2	0	0	0	0	0	0	0	0	0	0	0	2	0	0	0	0	0	0	0	0	0	0	3
170cd168629b7175e3bf92a7b545340f	Bacteria	Proteobacteria	Gammaproteobacteria	Woeseiales	Woeseiaceae	UBA1844	UBA1844_sp002338615	0	3	0	0	0	0	0	0	0	0	35	0	0	0	0	0	0	0	0	0	0	8	1	0	0	0	0	0	0	0	0	1	12	0	0	0	0	0	0	3	0	0
1717de74ff06504868bc34828cf5060c	Bacteria							0	0	0	0	0	0	0	0	0	2	0	0	0	0	0	5	3	1	0	0	0	0	0	0	0	0	0	0	0	2	3	0	0	0	0	0	0	0	0	0	0	0
1717f21459c9dd98eecf41f955f8348f	Bacteria	Gemmatimonadota	Gemmatimonadetes	SG8-23	UBA6960	GCA-2718595	GCA-2718595_sp002718595	0	0	0	2	0	0	1	0	0	0	0	0	0	0	0	0	2	0	0	0	0	0	0	0	0	3	0	10	0	0	0	0	0	0	0	0	0	2	0	0	0	0
171930b2bfdb54b0c05efd2a94ce4fb1	Bacteria							0	0	0	0	0	0	3	0	0	0	0	0	0	0	0	0	0	0	0	0	0	0	0	0	0	3	0	3	3	2	0	2	0	0	0	2	0	0	0	0	0	0
171fc849a561fde703a3d7d1897ab11c	Bacteria	Patescibacteria	Saccharimonadia	Saccharimonadales	UBA4665	UBA5150	UBA5150_sp002792275	0	0	0	0	0	0	3	0	0	3	6	3	0	0	0	7	10	3	3	0	1	18	0	0	0	6	0	0	10	0	3	0	7	8	0	0	0	7	0	0	0	0
172d13ccbf3827045a746b3424af9ac2	Bacteria	Actinobacteriota	Acidimicrobiia	UBA5794	UBA4744	BMS3Bbin01	BMS3Bbin01_sp002897675	0	0	0	0	0	0	0	0	0	0	3	0	0	0	0	3	1	0	0	0	0	0	0	0	0	0	0	0	0	0	0	2	0	0	0	0	0	1	0	0	0	0
17359c8331463ab49d2da299505eb894	Bacteria	Desulfobacterota	Desulfobulbia	Desulfobulbales	Desulfobulbaceae			5	0	0	0	0	0	0	0	0	0	0	1	0	0	0	0	0	1	0	0	1	0	0	0	0	8	0	8	7	0	1	2	0	0	0	0	0	0	0	0	0	0
173b16b779db711c8cda426bdf3d75cd	Archaea	Nanoarchaeota	Nanoarchaeia	Woesearchaeales				3	0	0	0	0	0	0	0	0	0	0	0	0	0	0	0	0	0	0	0	0	0	0	0	0	6	0	2	2	0	10	0	0	0	0	0	0	6	0	0	0	0
1742c4322a7e1f17046ae59012365324	Bacteria							9	0	0	0	2	0	2	0	0	0	2	0	1	4	0	0	0	3	0	0	0	0	0	0	0	14	0	0	0	4	4	5	0	0	0	0	0	2	0	0	0	0
174a3cfe5696859a6cb7188d491fca08	Bacteria	Nitrospirota	Thermodesulfovibrionia	UBA6902	UBA6902			0	0	8	0	1	0	0	0	5	0	0	1	0	6	0	0	2	0	0	0	0	0	4	0	0	11	0	11	5	8	0	2	1	0	0	0	0	9	0	0	0	0
174d9c1778ad9f355f7da75534fd49d7	Bacteria	Acidobacteriota	Mor1	Mor1	Mor1	Mor1	Mor1_sp001664505	0	3	0	4	1	0	0	0	2	0	9	0	0	9	0	3	0	0	1	0	0	2	0	0	0	4	0	0	1	0	0	0	0	0	0	0	0	2	0	0	4	4
1758a04e584d8e96fe7ce9b920b14b2f	Bacteria	Bacteroidota	Bacteroidia					0	0	0	0	0	0	0	0	0	0	2	0	0	2	0	0	0	0	0	0	4	0	0	0	0	0	0	0	0	8	0	0	0	0	0	0	0	0	0	0	0	0
175b77b22a9824e8372c57eb267c4b63	Bacteria	Actinobacteriota						0	0	0	0	2	0	0	0	1	0	0	0	0	0	0	0	0	0	0	0	5	2	0	0	0	2	0	2	0	0	0	4	0	0	0	0	0	0	0	0	0	0
175b9f37f0b509d870f1b9fa9c017063	Bacteria	Bacteroidota	Bacteroidia	Flavobacteriales	Flavobacteriaceae	Maribacter_A	Maribacter_A_sp000153165	18	2	0	0	0	0	20	0	7	0	55	0	9	0	3	0	23	4	11	0	0	0	0	4	3	15	3	0	10	0	11	9	4	0	0	0	0	5	0	0	0	9
17620d4d6071bfe8b513bc6240019784	Bacteria	Planctomycetota	Planctomycetes	Planctomycetales	Planctomycetaceae	Rubinisphaera	Rubinisphaera_brasiliensis	3	0	0	2	0	0	6	0	0	0	2	0	0	0	0	3	1	0	0	0	4	2	0	0	0	0	0	0	0	0	0	0	0	0	0	0	0	0	0	0	0	0
1765179b7f6a96d5b7a686db293056be	Bacteria	Actinobacteriota	Acidimicrobiia					0	0	0	0	0	0	0	0	0	0	10	0	1	0	0	8	0	3	0	0	0	17	2	0	0	8	0	0	8	0	0	0	0	0	0	0	0	0	0	0	0	0
17666004dbd5d077dc447e354e809f96	Bacteria	Myxococcota	Myxococcia	Myxococcales				8	0	0	7	3	0	9	0	8	0	10	0	3	0	0	5	0	0	0	0	17	2	0	0	0	0	0	0	7	0	2	5	0	6	0	0	0	0	0	0	0	9
176ecc89e925efcc348637400a9974a9	Bacteria							3	0	0	2	0	0	0	0	3	0	1	0	0	0	0	0	1	0	2	0	3	2	0	0	2	6	0	14	4	0	0	0	4	0	0	0	0	0	0	0	0	0
176fa15c62904c1b54bf2c2217899e2b	Bacteria	Planctomycetota	Planctomycetes	Pirellulales	Pirellulaceae			0	0	0	0	0	0	0	0	0	0	0	0	0	0	0	0	0	0	2	0	7	0	0	0	0	0	0	0	0	0	0	2	0	4	0	0	0	2	0	0	0	0
1774d707b6873e7fda6cbf716114eed9	Bacteria	Gemmatimonadota	Gemmatimonadetes	SG8-23	UBA6960			0	0	0	0	0	0	2	0	0	0	0	0	0	0	0	0	0	5	0	0	0	2	0	0	0	0	0	0	0	0	0	0	0	0	0	0	0	3	0	0	0	0
17768a4b8fdd93b8576a40fd3dee4c7d	Bacteria	Bdellovibrionota	Bdellovibrionia	Bdellovibrionales	Bdellovibrionaceae	Ga0074137	Ga0074137_sp001464715	0	0	0	0	0	0	0	0	0	0	0	0	0	2	0	0	0	0	0	0	0	2	0	0	0	5	0	0	0	0	0	0	2	0	0	0	0	0	0	0	0	0
1776ed9333faa63031f554bbdb9d5f42	Bacteria							0	0	0	0	0	0	3	0	0	3	4	0	0	0	0	3	0	0	0	0	0	0	0	0	0	0	0	0	2	0	0	0	0	0	0	0	0	0	0	0	0	0
1776f1ba1ffa4d8455f1f77c941e346d	Bacteria	Planctomycetota	Planctomycetes	Pirellulales	Pirellulaceae			3	0	0	2	0	0	0	0	0	1	5	0	1	0	0	6	2	0	0	0	0	3	0	0	0	3	0	0	0	4	0	2	0	1	0	0	0	0	0	0	0	0
177dde6afc2c9ad4f21d0762a4095bfc	Archaea	Nanoarchaeota	Nanoarchaeia	Pacearchaeales	GW2011-AR1			1	0	0	0	0	0	0	0	0	0	0	0	0	0	0	0	0	0	0	0	0	0	0	0	0	0	0	0	0	0	2	0	0	0	0	0	0	7	0	0	0	0
178334bf028f7feaec94281ff25424dc	Bacteria	Acidobacteriota	Mor1					9	0	0	0	2	0	0	0	5	3	0	0	0	0	0	4	9	0	0	0	11	2	0	0	0	0	0	13	0	0	0	5	0	0	0	2	0	0	0	0	0	0
17860bf44361a979ef4e94690555197e	Bacteria	Desulfobacterota	Desulfobulbia	Desulfobulbales	Desulfocapsaceae			10	0	0	10	10	4	0	0	27	0	14	6	2	3	0	4	0	2	4	0	26	3	15	0	0	0	0	28	17	13	0	16	0	0	0	0	0	18	0	0	0	2
1790458541f2e475670b344c96f6e5cd	Bacteria	Planctomycetota	UBA8108	UBA8108	UBA8108	UBA8108		3	0	0	0	0	0	0	0	0	0	0	0	3	0	0	0	0	0	0	0	4	0	0	0	3	0	0	10	4	0	0	0	0	2	0	0	0	0	0	0	0	0
179077751617829e6bec7630f39de86c	Bacteria	Proteobacteria	Gammaproteobacteria	Pseudomonadales	Halieaceae	Pseudohaliea	Pseudohaliea_rubra	6	0	0	0	26	0	0	0	5	3	0	2	2	4	0	4	9	0	0	0	0	0	0	0	0	0	0	32	0	0	0	0	3	0	0	0	0	0	0	0	0	0
1790e22837b722e3f5b16993d13525f2	Bacteria	Bacteroidota	Bacteroidia	Bacteroidales	Paludibacteraceae	Paludibacter	Paludibacter_sp001873635	2	0	0	0	0	0	0	0	0	0	0	0	0	0	0	0	0	0	0	0	0	0	0	0	0	14	0	0	3	0	0	0	0	0	0	0	0	0	0	0	0	0
179202536897298490c2966fd69ea9f4	Archaea							0	0	0	0	0	0	2	0	0	0	0	0	0	2	0	0	0	0	0	0	0	0	0	0	0	7	0	0	0	0	0	0	0	0	0	0	0	0	0	0	0	0
17983b4dbcc66a832fc473ad058fa4c1	Bacteria	Planctomycetota	UBA1135	UBA1135	GCA-002686595	GCA-2683825	GCA-2683825_sp002683825	3	0	0	0	0	0	0	0	0	0	0	0	0	0	0	0	0	0	0	0	1	0	0	0	0	0	0	0	0	0	1	0	1	5	0	0	0	0	0	0	0	0
17ac9a22ef8cbb8e0e9d3ee28281854a	Bacteria	Proteobacteria	Gammaproteobacteria	Thiohalomonadales	Thiohalomonadaceae	Thiohalomonas	Thiohalomonas_denitrificans	1	0	0	0	0	0	0	0	0	0	0	0	0	2	0	0	5	0	0	0	1	0	0	0	0	0	0	5	1	0	0	0	0	0	0	0	0	0	0	0	0	0
17ae053ee84783db7a2506b0a8739105	Bacteria	Omnitrophota	koll11	UBA9649	UBA9649	UBA9649	UBA9649_sp001804415	0	0	0	0	0	0	0	0	0	0	1	0	0	0	0	3	3	0	0	0	0	2	0	0	0	2	0	2	6	0	0	0	8	5	0	0	0	0	0	0	0	0
17ae574d3693b69efb3568f7c43bdd2c	Bacteria							1	0	0	0	0	0	0	0	0	0	2	0	0	2	0	0	5	0	0	0	0	0	0	0	0	6	0	0	0	0	4	5	0	0	0	0	0	1	0	0	0	0
17af763fa6825b1e7af297729e1501b0	Bacteria	Proteobacteria	Alphaproteobacteria	Rhodobacterales	Rhodobacteraceae			3	0	0	5	2	0	0	0	0	0	0	0	0	0	0	0	0	0	0	0	0	0	0	0	0	0	0	0	0	0	0	0	0	0	0	0	0	0	0	0	0	0
17b3367e45cad382e7b100c939ce6481	Bacteria	Verrucomicrobiota	Verrucomicrobiae	Verrucomicrobiales				0	0	0	1	0	0	0	0	0	5	5	0	2	0	0	5	0	0	0	0	2	0	0	0	0	4	0	0	2	1	0	0	3	0	0	0	0	0	0	0	0	0
17b3df65e8ae1c554515546c6cae854b	Bacteria	Myxococcota	Polyangia	Polyangiales	Sandaracinaceae	Sandaracinus	Sandaracinus_amylolyticus	0	0	0	0	0	0	0	0	0	0	0	0	3	0	0	0	5	0	2	0	8	2	0	0	0	7	0	6	2	4	0	0	0	0	0	0	0	0	0	0	0	0
17b69cc2095ee062d4a83a13a4184ebe	Bacteria	Desulfobacterota	Desulfobulbia	Desulfobulbales				0	0	0	0	4	0	0	0	0	0	0	0	0	0	0	0	0	0	0	0	0	0	0	0	0	0	0	10	2	0	3	0	0	0	0	0	0	0	0	0	0	0
17b9cb6ee1d32ac3574f1d8b4c853ac1	Bacteria	Bipolaricaulota	Bipolaricaulia	UBA7950	UBA7950	UBA9294	UBA9294_sp003545155	0	0	0	0	0	0	0	0	0	0	0	0	0	0	0	0	0	11	0	0	0	0	0	0	0	3	0	0	0	0	0	0	0	0	0	0	0	2	0	0	0	0
17bacd5162bb9077c1daf8ff2ac233bf	Bacteria	Marinisomatota	Marinisomatia	Marinisomatales	Marinisomataceae	Marinisoma	Marinisoma_sp000402655	0	0	0	0	0	0	0	0	0	0	0	0	0	0	0	6	2	0	0	0	0	0	0	0	0	0	0	2	0	0	0	0	0	3	0	0	0	0	0	0	0	0
17c80a93571d2429b9146a00c5742ffc	Bacteria	Bacteroidota	Bacteroidia	Bacteroidales				0	0	0	0	0	0	0	0	1	0	0	0	0	0	0	0	0	0	0	0	0	0	0	0	0	4	0	0	0	0	0	6	0	0	0	0	0	0	0	0	0	0
17d1f436a07dbfdef17e4122d47f45f7	Bacteria	Proteobacteria	Alphaproteobacteria	Rhizobiales				0	0	0	0	0	0	0	0	0	0	2	0	0	0	0	0	0	0	0	0	0	0	0	3	0	0	0	0	0	5	0	0	0	0	0	0	0	0	0	0	0	3
17d20bccabd961e763dc6e6fc287bf92	Bacteria	Deferrisomatota	Defferisomatia	Defferisomatales	Defferisomataceae	Deferrisoma	Deferrisoma_camini	14	0	0	0	0	2	0	0	0	2	0	0	0	3	0	7	7	0	0	0	7	0	0	0	0	32	0	0	0	6	7	23	0	0	0	3	2	10	0	0	0	0
17d34d173b1ad03c83d441b4fe7b0075	Bacteria							0	0	0	2	0	0	0	0	0	2	0	0	0	0	0	2	4	0	0	0	0	0	0	0	0	0	0	0	0	0	0	0	2	0	0	0	0	0	0	0	0	0
17d664746ba515355989a3948f5fc566	Bacteria	Bacteroidota	Bacteroidia					0	0	0	3	0	0	0	0	0	0	0	0	5	0	0	0	0	0	0	0	4	0	0	0	0	0	0	3	0	0	0	0	0	0	0	0	0	0	0	0	0	0
17dbbfdb4cfe430452793d2e16af09ad	Bacteria							0	0	0	0	3	0	4	0	0	6	0	0	6	0	0	7	0	0	8	0	8	0	0	2	0	9	0	28	20	0	0	7	0	0	0	0	0	3	0	0	0	2
17e0edc00e25ea1058e265e023a8d9dd	Bacteria	Proteobacteria	Alphaproteobacteria	Rhodobacterales	Rhodobacteraceae	Rubrimonas	Rubrimonas_cliftonensis	0	0	0	0	0	0	0	0	0	7	8	0	0	0	0	0	0	2	0	0	0	0	0	0	0	0	0	0	0	0	0	0	0	0	0	0	0	0	0	0	0	0
17e76fb7fcd1ac092384d04a03adfb7b	Bacteria	Actinobacteriota	Actinobacteria	Actinomycetales	Micrococcaceae	Glutamicibacter		23	6	3	70	23	6	83	0	32	25	17	11	15	16	2	62	58	7	61	0	73	65	26	10	2	38	3	256	56	29	50	30	38	28	0	14	1	5	0	0	0	29
17ed34752685e49aeb4c466ac9ae29fa	Bacteria	Proteobacteria	Alphaproteobacteria					3	0	0	2	9	0	0	0	0	0	7	0	0	0	0	0	0	0	0	0	0	0	0	0	0	0	0	0	0	0	0	0	0	0	0	0	0	0	0	0	0	0
17ee106e904bb63b8036c66f57247013	Bacteria	Proteobacteria	Alphaproteobacteria					0	0	0	0	0	0	0	0	0	0	0	0	0	0	0	0	0	0	2	0	0	0	0	0	0	0	0	2	0	0	0	4	0	4	0	0	0	4	0	0	0	0
17f12d3230816a94756edced99ebe1d7	Bacteria	Proteobacteria	Gammaproteobacteria	Enterobacterales	Alteromonadaceae	Idiomarina		0	0	0	0	0	0	0	0	0	0	0	0	0	0	0	0	0	0	0	0	0	18	0	0	0	4	0	0	0	0	0	0	0	0	0	0	0	0	0	0	0	0
17f7ca220959f07b7dd4faf55de3ba75	Bacteria							0	0	0	0	0	0	1	0	0	1	14	0	0	0	0	1	2	0	0	0	0	0	0	0	0	0	0	0	0	0	0	0	0	0	0	0	0	0	0	0	0	0
18032bcbf56247c03d4e3c5b47734c78	Bacteria							0	0	0	1	0	0	8	0	0	0	0	0	0	0	0	4	2	5	4	0	0	0	0	0	0	10	0	0	13	0	0	1	0	0	0	0	0	4	0	0	0	0
1805aa2c28dbfe9db36a65db6c471927	Bacteria	Chloroflexota	Dehalococcoidia	UBA1151	Bin127	GCA-002725925	GCA-002725925_sp002687335	0	0	0	0	0	1	0	0	0	0	6	0	0	0	0	0	0	0	0	0	0	0	0	0	0	3	0	0	3	0	0	0	2	1	0	0	0	0	0	0	0	0
1805cf18e37121a827db577088cd4301	Bacteria	Proteobacteria	Alphaproteobacteria					0	0	0	0	0	0	0	0	0	2	6	0	2	0	0	7	0	0	0	0	0	0	0	0	0	0	0	0	0	0	0	0	0	0	0	0	0	0	0	0	0	0
1806a0fec63074ec98e9a9530c9711fa	Bacteria	Myxococcota	Myxococcia	Myxococcales	Myxococcaceae			0	0	0	0	0	0	0	0	0	0	0	0	0	0	0	0	0	0	0	0	4	0	0	0	0	1	0	0	0	0	0	4	0	0	0	0	0	4	0	0	0	0
18120ab64a1aa8d7f98a22f8f45bac1a	Bacteria	Acidobacteriota	Mor1					0	0	3	5	4	0	7	0	0	2	0	0	2	0	0	5	10	0	2	0	17	3	0	2	0	9	0	37	0	6	0	3	0	3	0	4	0	0	0	0	0	7
1815ad9aa998d9df3307dc1d8670d540	Bacteria							0	0	0	0	0	0	0	0	0	0	2	0	2	0	0	4	0	0	0	0	1	0	0	0	0	2	0	3	0	0	2	0	0	0	0	0	0	0	0	0	0	0
18220b4249457826be821015551399ac	Bacteria							0	0	0	0	0	0	3	0	0	0	11	0	0	0	0	11	4	0	0	0	0	0	0	0	0	0	0	0	0	0	0	0	0	0	0	0	0	0	0	0	0	0
1825e6d2f71e1d29e9b81a7cf446d9eb	Bacteria	Desulfobacterota	Desulfobacteria	Desulfobacterales	Desulfosarcinaceae	Desulfosarcina	Desulfosarcina_cetonica	3	0	0	0	6	0	0	0	0	0	0	0	0	1	0	0	0	0	0	0	0	0	0	0	0	0	0	5	1	0	0	2	0	0	0	0	0	0	0	0	0	0
182d3696635ca9ce956f87cc99b681f7	Bacteria	Bacteroidota	Bacteroidia	Cytophagales				0	0	0	2	0	0	0	0	0	0	3	0	0	0	0	0	0	0	0	0	0	0	0	0	0	0	0	0	0	4	0	5	0	0	0	0	0	0	0	0	0	0
183864395513edd50ad6706f5a2e31ab	Bacteria	Myxococcota	Polyangia	Haliangiales	Haliangiaceae	Haliangium	Haliangium_ochraceum	0	0	0	0	0	0	0	0	0	0	0	0	0	0	0	0	0	0	0	0	0	15	0	0	0	0	0	1	6	0	0	0	0	0	0	0	0	0	0	0	0	0
184196f90efb5a58fa3c1b98f64d2e69	Bacteria	Bacteroidota	Bacteroidia	Flavobacteriales	Flavobacteriaceae	Winogradskyella	Winogradskyella_sp001971725	0	0	0	0	0	0	0	0	0	0	0	0	0	0	0	0	0	0	0	0	0	0	0	0	0	0	0	0	0	0	0	0	0	0	0	0	0	0	3	0	8	0
18467d2f4d61f26849e12effabbe3e93	Bacteria	Proteobacteria	Alphaproteobacteria	HIMB59	HIMB59	HIMB59	HIMB59_sp000299115	0	0	0	0	0	0	0	0	0	0	0	0	2	0	0	3	0	0	0	0	0	0	5	0	0	0	0	1	2	0	0	0	0	2	0	0	0	0	0	0	0	0
184c192f8cba704dbca15942a029ac5f	Bacteria	Proteobacteria	Gammaproteobacteria	Enterobacterales				0	0	0	0	0	0	0	0	0	7	0	0	0	0	0	9	0	3	0	0	0	3	0	0	0	0	0	0	0	0	0	0	0	0	0	0	0	0	0	0	0	0
184c615c2c4a7866bf5d40c3b8bf7373	Bacteria	Verrucomicrobiota	Kiritimatiellae					2	0	0	26	13	6	9	0	0	0	8	0	0	2	0	0	0	0	0	0	5	0	0	2	0	0	0	10	0	9	6	0	4	0	0	3	0	0	0	0	0	0
184e1cef44c26ba03f328a2064bafe47	Bacteria	Proteobacteria	Gammaproteobacteria	Chromatiales	Sedimenticolaceae	Thiolapillus	Thiolapillus_brandeum	0	0	0	0	0	0	0	0	3	0	0	0	0	0	0	0	0	0	0	0	0	0	0	0	0	2	2	0	2	3	0	5	2	0	0	0	0	0	0	0	0	0
1852d460299931b5aa2385141e3c0209	Bacteria	Planctomycetota						0	0	0	2	0	0	0	0	0	0	0	0	0	0	0	0	0	0	0	0	3	0	0	0	0	4	0	0	0	0	4	3	0	0	0	0	0	2	0	0	0	0
18537da6ebc5aa95ee5a60c6f42cc6d4	Bacteria	Bacteroidota	Bacteroidia					0	0	0	0	0	0	0	0	0	0	0	0	2	0	0	12	0	0	0	0	0	0	0	0	0	0	0	3	0	0	0	0	0	0	0	0	0	0	0	0	0	0
1854e24f7458a3e9d7209c367028faad	Bacteria	Bacteroidota	Bacteroidia	Flavobacteriales	Flavobacteriaceae	Ulvibacter	Ulvibacter_litoralis	4	0	0	0	0	0	0	0	0	0	0	0	2	0	0	0	6	0	0	0	1	0	0	0	0	0	0	0	0	0	0	0	2	0	0	0	0	0	0	0	0	0
185e5ede3391f1bb83c22eff889b7865	Bacteria	Bdellovibrionota	Bdellovibrionia	Bdellovibrionales	1-14-0-10-45-34	1-14-0-10-45-34	1-14-0-10-45-34_sp002778785	0	0	0	0	0	0	0	0	0	0	0	0	0	0	0	3	0	0	0	0	0	0	0	0	0	0	0	0	0	0	1	2	0	3	0	0	0	0	0	0	0	1
185fedbd695d8c8b480c9724c2d47791	Bacteria	Myxococcota	UBA9160	UBA9160	UBA4427	MED660	MED660_sp002691205	0	0	0	0	0	0	0	0	0	0	3	2	0	3	0	0	5	0	0	0	0	0	0	0	0	1	3	4	0	0	0	0	0	0	0	2	0	0	0	0	0	0
186108b8a5a14880143647359bb3452b	Archaea	Nanoarchaeota	Nanoarchaeia	Pacearchaeales	PFCU01	PFCU01	PFCU01_sp002763155	4	0	0	2	14	0	3	0	4	0	0	0	0	0	0	0	2	0	0	0	0	0	0	0	0	10	0	4	0	0	7	4	3	0	0	0	0	0	0	0	0	0
18630d41657eac6e99c7830a750eee6d	Bacteria							2	0	0	0	0	0	0	0	0	5	13	0	0	0	0	5	2	0	0	0	3	7	0	0	0	10	0	17	0	0	0	2	7	7	0	0	0	0	0	0	0	0
18656d0cbfd573160dc59ff86de46633	Bacteria	Proteobacteria	Gammaproteobacteria					0	0	0	3	0	0	0	0	0	0	0	0	0	2	0	0	0	0	0	0	0	0	0	3	0	0	0	3	0	0	0	0	0	0	0	0	0	0	0	0	0	0
186c643ed68fc6d824e4fbc93e9be3c2	Bacteria							0	0	0	0	0	0	0	0	3	0	0	0	0	0	0	0	3	0	0	0	2	0	0	0	0	0	0	7	0	0	0	0	0	0	0	0	0	0	0	0	0	0
18766f127c2f64339b1c61ab99b16561	Bacteria	Proteobacteria	Gammaproteobacteria	UBA4486	UBA4486	SZUA-592	SZUA-592_sp003250975	0	0	0	0	0	0	4	0	0	0	5	0	0	0	0	0	5	0	0	0	0	0	0	0	0	2	0	0	0	0	0	0	2	1	0	0	0	0	0	0	0	0
187733671ac5d42024997f0412340725	Bacteria	Acidobacteriota	Mor1	Mor1	Mor1	Mor1	Mor1_sp001664505	8	0	0	1	10	0	1	0	1	0	0	0	0	0	0	2	0	0	0	0	0	3	0	2	0	1	0	0	1	2	0	2	0	0	0	1	0	0	0	0	0	0
187d99ca522497f033756ea7d36a960f	Bacteria	Bacteroidota	Bacteroidia	Bacteroidales	ML635J-15	Bact-19	Bact-19_sp002869385	0	0	0	0	2	0	0	0	0	0	2	0	0	2	0	0	0	2	0	0	5	0	0	0	0	0	0	0	3	0	0	0	0	0	0	0	0	0	0	0	0	0
1886a5df4683882b9c46b1be71c1a058	Bacteria	Bacteroidota	Bacteroidia	Flavobacteriales	Flavobacteriaceae			0	0	0	0	0	0	0	0	2	0	0	0	0	0	0	0	0	0	0	0	0	0	0	0	0	0	0	14	0	3	0	0	0	1	0	0	0	0	0	0	0	0
188db26fabe3718d3b6a094616fe458c	Bacteria	Bacteroidota	Bacteroidia	Chitinophagales	Saprospiraceae			0	0	0	0	0	0	0	0	0	7	0	0	0	0	0	11	0	0	0	0	0	3	0	0	0	0	2	0	6	2	2	0	0	0	0	0	0	0	0	0	0	0
18951e7082cccb20d46cb493e861c74d	Bacteria	Bacteroidota	Bacteroidia	Flavobacteriales	Flavobacteriaceae	UBA3611	UBA3611_sp002375495	0	0	0	0	0	0	0	0	0	0	0	0	0	0	0	2	0	0	0	0	0	10	0	0	0	0	0	0	0	0	0	0	0	0	0	0	0	0	0	0	0	0
18a2c0491cf5c1592168d04921b1408a	Bacteria	Desulfobacterota	Desulfobulbia	Desulfobulbales	Desulfocapsaceae	Desulfopila	Desulfopila_aestuarii	6	0	0	17	10	8	0	0	12	0	0	1	3	0	0	0	8	2	0	0	61	5	23	2	0	0	5	41	11	10	11	4	0	0	0	0	0	9	0	0	0	6
18a5d5489417631d59da5147969ce2ae	Bacteria	Patescibacteria	ABY1					0	0	0	0	0	0	0	0	2	0	0	0	0	0	0	0	0	0	0	0	1	0	0	0	0	3	0	3	0	2	0	0	0	0	0	0	0	0	0	0	0	0
18b6de00918aa34a3090af97b5a3212b	Bacteria	Bdellovibrionota	Bacteriovoracia	Bacteriovoracales	Bacteriovoracaceae	Halobacteriovorax		0	0	0	0	0	0	0	0	0	0	0	0	0	0	0	0	0	0	0	0	3	0	0	0	0	5	0	3	0	0	5	0	0	0	0	0	0	0	0	0	0	0
18c1784a1d0ac7c3daab1ee136c8cc5b	Bacteria							0	0	0	0	0	0	0	0	0	0	4	0	2	0	0	0	0	0	0	0	0	2	0	0	0	13	0	11	4	2	5	0	0	8	0	1	0	0	0	0	0	0
18c24fd86fe1d2b62adbc80ec2813ad4	Bacteria							0	0	0	0	0	0	0	0	0	0	5	0	0	0	0	2	2	0	1	0	0	0	0	0	0	0	0	0	2	0	0	0	0	6	0	0	0	0	0	0	0	0
18c5772944d9f9824bd7fd4686459300	Bacteria	Bacteroidota	Bacteroidia					4	0	0	4	0	0	3	4	0	9	14	0	12	17	0	38	7	0	5	0	0	0	0	3	2	3	8	20	0	11	7	0	7	0	0	0	0	0	0	0	0	0
18c5c4cf0c1a2c1efc98c0282d48c0e5	Bacteria	Bdellovibrionota	Bdellovibrionia	Bdellovibrionales	1-14-0-10-45-34	1-14-0-10-45-34	1-14-0-10-45-34_sp002778785	0	0	0	0	4	0	0	0	0	0	3	0	0	0	0	0	2	0	0	0	0	0	0	0	0	3	0	0	0	0	0	0	2	0	0	0	0	0	0	0	0	2
18cb3f31f191afbeacecc15d10a8faf9	Bacteria	Planctomycetota	UBA1135	UBA2386	UBA2386	UBA2386	UBA2386_sp002343845	0	0	0	0	0	0	0	0	0	4	0	0	0	0	0	0	3	0	0	0	0	0	0	0	0	0	0	0	0	0	5	7	0	0	0	2	0	0	0	0	0	0
18d153cadf6334b3ebb34aeeea11594b	Bacteria	Verrucomicrobiota	Kiritimatiellae	UBA8416	YA12-FULL-60-10	YA12-FULL-60-10	YA12-FULL-60-10_sp001803315	5	0	0	0	9	0	2	0	0	0	0	0	4	0	0	0	0	0	0	0	0	0	0	2	0	2	0	3	0	0	0	0	2	0	0	0	0	0	0	0	0	0
18d4810bcd2177c34dbf2ddd3a9184b3	Archaea	Nanoarchaeota	Nanoarchaeia	Woesearchaeales				0	0	0	0	0	0	0	0	0	0	0	0	0	0	0	0	0	0	0	0	0	0	0	0	0	4	0	0	2	0	0	2	0	0	0	0	0	3	0	0	0	0
18d9ba5b80507ae6f7b46f1fc30c7e9e	Bacteria	Planctomycetota	UBA1135	UBA2386	UBA2386	GCA-2684655	GCA-2684655_sp002684655	0	0	0	0	0	0	0	0	3	5	0	0	2	3	0	4	2	0	2	0	4	0	0	0	0	0	0	4	0	0	0	0	0	12	0	0	0	0	0	0	0	0
18db5a88478271e93d8f476964b90781	Bacteria	Actinobacteriota	Actinobacteria	Nitriliruptorales	Nitriliruptoraceae	Nitriliruptor	Nitriliruptor_alkaliphilus	5	0	0	0	6	0	14	0	0	0	11	0	0	0	0	11	5	0	0	0	3	8	0	2	0	2	2	8	0	0	0	0	4	0	0	0	0	0	0	0	0	0
18e5054d67ffdc66730a16cccf7f6961	Bacteria	Chloroflexota	Anaerolineae					0	0	0	0	0	0	3	0	0	9	7	0	3	5	0	36	2	0	0	0	0	0	0	0	2	5	0	0	6	5	6	0	4	8	0	0	0	0	0	0	0	0
18ede78d472bdc7d5563f1b6f658aa86	Bacteria	Proteobacteria	Gammaproteobacteria	Pseudomonadales				0	0	0	0	0	0	1	0	3	0	29	0	0	0	0	5	2	0	0	0	0	2	0	0	0	4	1	2	13	1	0	0	3	0	0	0	0	0	0	0	0	0
18f0e73c923097a81042e48da8542b88	Bacteria	Proteobacteria	Alphaproteobacteria	Parvibaculales	Parvibaculaceae	Tepidicaulis		0	0	3	4	0	0	8	0	6	0	13	3	0	3	0	9	9	0	12	0	34	7	3	0	0	7	2	33	20	0	3	4	0	0	0	0	0	2	0	0	0	4
18fce508b8d0dd32014885b1cc51dc3b	Bacteria	Planctomycetota	Phycisphaerae					0	0	0	0	0	0	0	0	0	2	0	0	0	0	0	0	0	0	0	0	3	0	0	2	0	4	0	3	0	0	0	0	3	0	0	0	0	0	0	0	0	0
18fe13ca13d05699f1244dd601a3adb0	Bacteria	Bacteroidota	Rhodothermia	Rhodothermales				0	0	0	0	5	0	11	2	1	4	9	0	3	1	2	19	14	5	8	0	10	15	4	10	0	18	3	35	30	8	8	8	9	18	0	0	0	10	0	0	0	6
190462063f45a8cc1a292a1bd9318679	Bacteria	Planctomycetota	Planctomycetes	Pirellulales	Pirellulaceae	GCA-2723275	GCA-2723275_sp002723275	0	0	0	0	0	0	0	0	0	0	0	0	0	0	0	6	4	0	0	0	0	0	0	0	0	0	0	0	0	0	0	0	0	0	0	0	0	0	0	0	0	0
190bc8e213739ebb9f96344b9db22984	Bacteria	Planctomycetota	Planctomycetes	Planctomycetales	Planctomycetaceae	Fuerstia	Fuerstia_marisgermanicae	0	0	0	0	0	0	3	0	0	0	16	0	4	0	0	0	1	0	1	0	3	0	0	0	0	0	0	0	0	0	1	3	0	0	0	0	0	0	0	0	0	0
19145b9988a53799fc1107572c8aa7cc	Bacteria							1	0	0	0	3	0	0	0	0	0	3	0	4	0	0	0	0	0	0	0	2	0	0	5	2	11	0	12	0	0	3	0	0	0	0	2	0	5	0	0	0	0
1915c829f1a7bf68211e6327b8f1b269	Bacteria	Desulfobacterota	Desulfobacteria	Desulfobacterales				2	2	0	0	0	0	3	0	0	0	0	0	0	0	0	2	0	0	2	0	0	0	0	0	0	1	0	5	2	2	1	0	2	2	0	0	0	1	0	0	0	0
191a060026889b3022fa59c1b27e1b08	Bacteria	Actinobacteriota	Actinobacteria	Nitriliruptorales	Nitriliruptoraceae	Nitriliruptor	Nitriliruptor_alkaliphilus	2	0	0	3	0	0	0	0	0	0	0	2	0	0	2	6	0	0	0	0	0	4	2	0	0	0	2	16	9	0	5	0	0	0	0	0	0	0	0	0	0	0
191a5b0b580ab28aee6af8f6950c16c1	Bacteria	Planctomycetota	Planctomycetes	Planctomycetales	Planctomycetaceae	Planctomyces_A	Planctomyces_A_sp001610835	0	0	0	0	0	0	0	0	0	4	0	0	0	0	0	0	0	0	0	0	0	0	0	0	0	2	0	3	0	2	0	0	0	1	0	0	0	0	0	0	0	0
191a6a15e9f0cc5f600268d371819468	Bacteria	Bacteroidota	Rhodothermia	Rhodothermales	MEBICO9517	MEBICO9517	MEBICO9517_sp003285105	0	0	0	0	1	0	2	0	0	0	0	0	0	0	0	0	0	0	2	0	5	0	0	0	0	0	0	6	0	0	0	0	0	2	0	0	0	0	0	0	0	3
1921c5a8707e3220e57b06b5ebb1d069	Bacteria	Planctomycetota	Phycisphaerae	Phycisphaerales	SM1A02	GCA-2706885	GCA-2706885_sp002706885	0	0	0	0	0	0	0	0	0	0	0	0	0	0	0	0	0	0	0	0	0	0	0	0	0	0	0	8	0	0	0	0	0	0	0	0	0	2	0	0	0	0
1929de531275ee3b4150f606f2f1da51	Bacteria	Desulfuromonadota	Desulfuromonadia					4	0	0	3	9	0	5	0	0	6	0	0	0	0	0	0	0	0	6	0	3	0	0	0	0	3	0	0	0	1	0	0	0	0	0	0	0	0	0	0	0	3
193595fbbe575f8902c3c9f180e28b1a	Bacteria	Verrucomicrobiota	Verrucomicrobiae	Verrucomicrobiales	Akkermansiaceae	Roseibacillus		0	0	0	3	0	0	0	0	0	2	6	0	1	0	0	0	0	0	0	0	2	1	0	0	0	0	0	0	0	0	0	0	1	1	0	0	0	0	0	0	0	0
1939a84ec818a8ebba9874f608a4ab80	Bacteria	Planctomycetota	UBA1135	UBA1135	GCA-002686595	GCA-2683825	GCA-2683825_sp002683825	0	0	0	0	2	0	0	0	0	0	2	0	0	0	0	3	0	0	3	0	5	3	0	0	0	7	0	8	0	0	0	0	2	2	0	0	0	0	0	0	0	0
193e97e5365cecc1b7d484dd7e22031f	Bacteria	Bacteroidota	Rhodothermia	Rhodothermales	UBA10348	1-14-0-65-60-17	1-14-0-65-60-17_sp002787815	0	0	0	0	1	0	0	0	0	0	0	0	0	0	0	0	2	0	0	0	0	0	0	0	0	2	0	0	1	3	0	0	0	0	0	0	0	0	0	0	0	0
19465187b3ce5d3f679cad625a7e7f34	Bacteria	Bacteroidota	Bacteroidia	Chitinophagales				0	0	0	0	0	0	0	0	0	0	1	0	0	0	0	0	0	0	0	0	0	0	0	0	0	1	3	13	0	0	0	0	0	0	0	0	0	0	0	0	0	0
194a631a2a56bde6f391868c880842b1	Bacteria	Proteobacteria	Gammaproteobacteria	Enterobacterales	Kangiellaceae	Kangiella		0	0	0	0	0	0	0	0	0	0	0	0	0	0	0	0	0	0	0	0	2	0	0	0	0	10	0	0	8	0	0	0	0	1	0	0	0	0	0	0	0	0
194f40e63a7c4b4a985bf52c0b021010	Bacteria	Planctomycetota	Planctomycetes	Pirellulales	Pirellulaceae			0	0	0	0	0	0	0	0	0	0	0	0	0	0	0	0	0	0	0	0	0	0	0	0	0	10	0	0	0	0	0	0	0	0	3	0	0	0	0	0	0	0
1952cf56dd6983b2c59dd4987a171e86	Bacteria	Planctomycetota	UBA8108	UBA8108	UBA8108	UBA8108	UBA8108_sp002708465	3	0	0	0	0	0	0	0	0	0	0	0	0	0	0	0	7	0	0	0	0	0	0	0	0	5	0	0	3	5	2	0	0	0	0	0	0	0	0	0	0	0
195354f0e208e95c9b26eb23d3b2c1d6	Bacteria	Proteobacteria	Gammaproteobacteria	Enterobacterales	Alteromonadaceae	Paraglaciecola		11	0	0	0	36	0	5	0	0	17	31	0	0	5	0	53	0	0	0	0	6	0	0	0	0	4	3	10	5	2	3	0	42	76	0	2	0	0	0	0	0	2
195ac7f886e82499840562bd3e1cff92	Bacteria							0	0	0	0	0	0	5	0	4	0	3	0	4	0	0	0	0	0	0	0	0	0	0	0	0	0	0	3	0	0	0	0	0	0	0	0	0	0	0	0	0	0
195db8efbc51a6ce55901f26ecff363f	Bacteria							0	0	0	0	0	0	0	0	0	0	0	0	0	0	0	0	0	0	0	0	0	0	0	0	0	2	0	3	0	4	1	2	5	0	0	0	0	0	0	0	0	0
196129c397a8f79ca9ee1055b8d1a412	Bacteria	Desulfobacterota	Desulfobacteria	Desulfobacterales	Desulfosarcinaceae	Desulfosarcina	Desulfosarcina_cetonica	0	0	0	3	9	0	0	0	28	0	3	1	1	4	2	9	5	15	0	0	14	0	2	5	0	18	0	10	3	4	0	16	2	0	0	1	0	4	0	0	0	0
196281944c5fa4d47f256d49400a3eb4	Bacteria	Bdellovibrionota_B	UBA2361	SZUA-149	SZUA-149	SZUA-149	SZUA-149_sp003230795	0	0	0	0	0	0	0	0	0	0	0	0	0	0	0	0	3	0	0	0	0	0	0	2	0	0	0	0	3	0	2	0	0	0	0	0	0	0	0	0	0	0
196c1a83e1d3bec3c4ccf0d2cff3ebf9	Bacteria							0	0	0	2	0	0	3	0	0	0	0	0	3	3	0	2	0	0	1	0	4	0	0	0	2	11	2	6	5	0	0	1	1	3	0	0	0	3	0	0	0	0
19704305921abf1799b6d104ead9f213	Bacteria	Proteobacteria	Gammaproteobacteria	Pseudomonadales	Saccharospirillaceae	Reinekea	Reinekea_forsetii	0	0	0	0	0	0	0	0	0	0	0	0	0	0	0	0	0	0	0	0	0	0	0	0	0	0	0	0	0	0	0	0	3	2	0	0	0	0	0	0	0	0
1974384d034fe515626f267ab5050921	Bacteria							0	0	0	0	0	0	0	0	0	4	2	0	0	3	0	3	0	0	0	0	0	8	0	0	0	2	0	0	0	0	0	0	0	0	0	0	0	0	0	0	0	0
19752932dfeaf6993861abf648751162	Bacteria	Planctomycetota	Phycisphaerae					0	0	0	2	0	0	1	0	3	0	0	0	0	0	0	0	0	0	1	0	0	0	0	0	0	1	0	2	0	0	0	0	2	0	0	0	0	0	0	0	0	0
197837f0af2c271a2964294ea775eb75	Bacteria	Verrucomicrobiota	Kiritimatiellae	UBA8416	YA12-FULL-60-10	YA12-FULL-60-10	YA12-FULL-60-10_sp001803315	0	0	0	0	0	0	0	0	0	0	2	0	0	0	0	0	0	0	0	0	4	0	0	0	0	5	0	11	0	0	0	0	1	0	0	2	0	0	0	0	0	0
197e7a1d45bc435258441bc63eca7a1b	Bacteria							0	0	0	0	0	0	3	0	0	0	6	0	0	0	0	2	0	0	0	0	3	0	0	0	0	0	0	3	0	2	0	0	0	0	0	0	0	0	0	0	0	0
1983d94754d25073a44f037e00988c13	Bacteria	Chloroflexota	Anaerolineae	Anaerolineales	envOPS12	UBA5796	UBA5796_sp002418215	0	0	0	0	0	0	0	0	4	0	1	2	5	0	0	1	0	0	3	0	0	0	0	0	0	5	0	4	0	0	2	2	1	0	0	0	0	0	0	0	0	0
198c7af34397296a5a22a557f6d3b6a4	Bacteria	Actinobacteriota						0	0	0	0	0	2	0	0	0	0	0	0	0	0	0	0	0	2	0	0	0	0	0	0	0	0	0	4	7	0	0	0	0	0	0	0	0	0	0	0	0	0
198ffd7ad72f1b47bd4b8ffbb282f189	Bacteria	Desulfobacterota						0	0	0	0	0	0	0	0	3	0	4	0	0	0	0	3	0	0	0	0	0	0	0	0	0	0	0	0	0	0	0	0	0	0	0	0	0	0	0	0	0	0
19930e8aa26ee389cf912370cec4a589	Bacteria	Proteobacteria	Gammaproteobacteria					0	0	0	0	0	0	0	0	0	0	0	0	0	0	0	0	0	0	0	0	0	4	3	0	0	0	0	2	2	0	0	0	1	0	0	0	0	0	0	0	0	0
1999bab1450519147322cf39db274fce	Bacteria	Verrucomicrobiota	Verrucomicrobiae	Verrucomicrobiales	DEV007	Arctic95D-9	Arctic95D-9_sp002698785	0	0	0	0	0	0	0	0	0	17	19	0	0	0	0	14	0	0	0	0	1	0	0	0	0	0	0	5	0	0	2	0	0	0	0	0	0	0	0	0	0	0
199d77dda886605c4ece22bcd68c7c71	Bacteria							0	0	0	0	0	0	0	0	0	0	0	0	0	0	0	0	0	0	0	0	4	2	0	0	0	2	0	2	0	0	2	0	0	2	0	0	0	0	0	0	0	0
19a0ab43509e4d68c28a2c6d3cab6e91	Bacteria	Planctomycetota	Planctomycetes	Planctomycetales	Planctomycetaceae	Fuerstia	Fuerstia_marisgermanicae	1	0	0	6	2	0	0	3	0	0	0	0	5	2	0	5	3	0	14	0	14	28	0	0	0	3	0	9	0	1	4	1	14	7	0	0	0	0	0	0	0	0
19a4737a75186789397b16830fdcef50	Bacteria	Planctomycetota	Phycisphaerae	SG8-4	SG8-4	PLanc-01	PLanc-01_sp001603075	0	0	2	0	0	0	0	0	0	0	0	0	0	0	0	0	0	3	0	0	3	0	0	2	0	3	0	2	0	0	2	0	0	0	0	0	0	0	0	0	0	0
19a6da83b13f0e4d6e74bb8203d1e710	Bacteria	Bacteroidota	Bacteroidia					0	0	0	0	0	0	0	0	0	7	4	0	3	0	0	10	3	0	0	0	0	4	0	0	0	0	0	0	0	0	4	0	0	2	0	0	0	0	0	0	0	0
19ab680235e94ad3be0a8e28ecf8f9d4	Bacteria	Verrucomicrobiota	Verrucomicrobiae	Opitutales	Opitutaceae	UBA5691	UBA5691_sp002694885	5	0	0	1	7	0	5	2	2	7	5	0	0	1	0	4	2	0	0	0	0	0	0	0	0	8	0	4	0	6	4	1	2	1	0	0	0	4	0	0	0	2
19bc130075ea56a3c822f593aaa24f74	Bacteria	Spirochaetota	Spirochaetia					0	0	0	0	0	0	0	0	0	0	0	0	0	0	0	0	0	0	0	0	2	0	0	0	0	2	0	0	0	2	0	4	0	0	0	0	0	0	0	0	0	0
19c05363c985c84695a03fe01525edcf	Bacteria							0	0	2	0	0	0	0	0	6	0	0	0	0	0	0	0	0	3	3	0	0	0	0	0	0	0	0	0	1	0	0	0	0	2	0	0	0	0	0	0	0	0
19c16ece349a125fc6360ead4ff950c8	Bacteria	Proteobacteria	Gammaproteobacteria	Thiomicrospirales	Thioglobaceae	Thioglobus	Thioglobus_singularis	2	0	0	0	0	0	0	0	0	0	0	0	2	2	0	0	0	0	0	0	2	0	0	0	0	0	0	0	0	0	0	0	0	0	0	1	0	0	0	0	0	0
19c7df9b8d256c77197a75beec8807d5	Archaea	Nanoarchaeota	Nanoarchaeia	Pacearchaeales	UBA73	UBA73	UBA73_sp002496015	0	0	0	0	0	0	0	0	0	0	2	0	0	0	0	0	0	0	0	0	0	0	0	0	0	4	2	3	0	0	0	0	0	0	0	0	0	0	0	0	0	0
19d11539d8f486656303331312b6f4d6	Bacteria	Bacteroidota	Rhodothermia	Rhodothermales	Bin80	Bin80	Bin80_sp002238805	1	0	0	0	0	0	0	0	0	4	0	0	0	0	0	0	0	0	3	0	6	3	0	0	0	0	0	0	1	0	0	0	4	0	0	0	0	0	0	0	0	0
19d1de5915af882bd3f02a1a0b44978d	Bacteria	Firmicutes	Bacilli					0	0	0	0	0	0	0	0	0	0	3	0	0	0	0	0	0	0	0	0	0	0	0	0	0	3	0	4	0	0	0	0	0	0	0	0	0	0	0	0	0	0
19d482c8bafa5f9680e23735cf8bec1d	Bacteria	Verrucomicrobiota	Verrucomicrobiae	Opitutales	Puniceicoccaceae			0	0	0	0	0	0	0	0	0	0	0	0	0	0	0	1	2	0	0	0	0	0	0	0	0	0	0	2	0	0	0	0	4	0	0	0	0	0	0	0	0	0
19d50f9cadd14dfc1199a7767f0f83bf	Bacteria	Bdellovibrionota_B	UBA2361	SZUA-149	SZUA-149	SZUA-149	SZUA-149_sp003230795	0	0	0	0	0	0	6	0	0	0	6	0	2	0	0	0	0	0	0	0	0	0	0	0	0	0	0	2	0	2	0	0	3	4	0	0	0	2	0	0	0	0
19d7cabd851754d6171a61692cbae2d1	Bacteria	Actinobacteriota	Acidimicrobiia	Microtrichales	MedAcidi-G1	UBA3125	UBA3125_sp002687745	0	0	0	0	0	0	0	0	0	0	0	0	0	0	0	5	0	0	0	0	0	3	0	0	0	0	0	4	0	0	0	0	0	0	0	0	0	0	0	0	0	0
19ddda2bacba33ee4df5114586a04dcf	Bacteria							0	0	0	0	0	0	6	0	0	7	6	0	5	0	0	16	0	0	4	0	0	0	0	0	0	0	0	9	0	0	0	1	9	10	0	0	0	0	0	0	0	0
19ddf52e84fdde8e8d35eccb7cd16c99	Bacteria	Proteobacteria	Gammaproteobacteria	Pseudomonadales	HTCC2089	UBA4421	UBA4421_sp002390555	27	0	0	11	33	2	12	2	12	9	16	3	14	4	4	1	12	0	3	0	21	2	0	5	3	11	9	53	3	18	17	3	5	11	0	10	0	14	0	0	0	8
19df7f3c74afc262f6f1e41287fc9228	Archaea	Nanoarchaeota	Nanoarchaeia	Woesearchaeales	UBA119	UBA119	UBA119_sp002505945	0	0	0	0	0	0	0	0	0	0	0	0	0	0	0	8	0	0	0	0	0	0	0	0	0	2	0	14	1	0	0	0	0	1	0	0	0	0	0	0	0	0
19ecfa6acebfdfd4ca94c9a042d44f71	Bacteria	Planctomycetota	Planctomycetes	Pirellulales	Pirellulaceae			0	0	0	0	0	0	3	0	0	0	0	0	0	0	0	5	0	0	0	0	0	0	0	0	0	0	0	0	2	0	0	0	0	0	0	0	0	0	0	0	0	0
19ef7427529536430f479a342910f8a2	Bacteria	Spirochaetota	Spirochaetia	Spirochaetales				0	0	0	0	0	0	2	0	1	0	2	0	0	0	0	0	3	0	0	0	0	0	0	0	0	0	0	0	0	0	0	0	0	4	0	0	0	0	0	0	0	0
19f9d66a3fede884ce4779e427e0161d	Archaea	Crenarchaeota	Nitrososphaeria	Nitrososphaerales	Nitrosopumilaceae	Nitrosopelagicus	Nitrosopelagicus_brevis	0	0	0	0	0	0	0	0	0	0	0	0	0	0	0	0	0	12	0	0	0	0	0	0	0	0	0	0	0	0	0	0	0	0	0	0	0	0	0	0	0	0
1a09a54a18aa372ebdd44d151961c871	Bacteria	Bacteroidota	Bacteroidia	Flavobacteriales				0	0	0	0	0	0	0	0	0	0	2	0	0	0	0	11	0	0	0	0	0	0	0	0	0	0	0	0	0	0	0	0	0	0	0	0	0	0	0	0	0	0
1a16e64df2426e63808802e5e2a46df2	Bacteria							0	0	0	0	2	0	0	0	0	0	4	0	2	0	0	0	0	0	0	0	0	0	0	0	0	4	0	3	1	0	0	2	2	3	0	0	0	0	0	0	0	2
1a1e176d7e23fca275b1b97087bd9349	Bacteria	Bacteroidota	Bacteroidia	Chitinophagales	Saprospiraceae	Haliscomenobacter	Haliscomenobacter_hydrossis	0	0	0	0	0	0	0	0	0	4	0	0	2	0	0	0	0	0	0	0	0	0	0	0	0	2	0	5	0	0	3	0	0	0	0	0	0	0	0	0	0	0
1a2fe47b963de6454403a54837219432	Bacteria	Desulfobacterota						0	0	0	9	0	0	0	0	0	0	0	0	0	0	0	3	0	0	4	0	0	0	0	0	0	0	0	0	0	0	0	0	3	0	0	0	0	0	0	0	0	4
1a34db4dd8fdf4885e71b6e0c6db013c	Bacteria	Proteobacteria	Gammaproteobacteria	Thiohalomonadales	Thiohalomonadaceae	Thiohalomonas	Thiohalomonas_denitrificans	4	0	0	0	0	0	0	0	0	0	3	0	1	0	0	0	0	0	0	0	0	0	0	0	0	0	0	3	0	0	2	0	0	0	0	0	0	0	0	0	0	0
1a34fac944a0f69f975b7d0831f8575b	Bacteria	Planctomycetota	Phycisphaerae					0	0	0	0	2	2	0	0	0	1	2	0	1	2	0	8	2	0	0	0	0	0	0	2	0	0	0	1	0	1	4	0	0	2	0	0	0	0	0	0	0	0
1a400271683f9110224cbc8698c7e535	Bacteria	Nitrospirota	Nitrospiria	Nitrospirales				0	0	0	2	0	0	2	0	0	0	3	0	0	0	0	6	3	0	0	0	2	0	2	0	0	5	0	0	15	2	0	6	0	3	0	0	0	3	0	0	0	0
1a505eeff4c499d6e9f6af9bdb4be2db	Bacteria	Proteobacteria	Alphaproteobacteria	Rhizobiales	Rhizobiaceae	Leaf454	Leaf454_sp001425485	0	0	0	0	0	0	0	0	0	0	0	0	0	0	0	0	0	0	0	0	0	0	0	0	0	0	0	0	0	0	0	0	0	0	14	0	0	0	0	0	0	0
1a5f455990f2e4db0c4d225409e9134f	Bacteria	Chloroflexota	Anaerolineae	Anaerolineales	UBA6092	UBA6092	UBA6092_sp002428565	0	0	0	0	0	0	0	0	0	0	0	0	0	0	0	0	0	0	0	0	1	0	2	0	0	9	0	0	0	0	0	0	0	0	0	0	0	0	0	0	0	0
1a635ac90dbd35ea743b2156a69eebd2	Bacteria	Proteobacteria	Gammaproteobacteria					0	0	0	0	0	0	0	0	0	0	13	0	0	0	0	4	0	0	0	0	0	0	0	0	0	0	0	0	0	0	0	0	0	0	0	0	0	0	0	0	0	0
1a652a7e30f794476402b08c81348e70	Bacteria							0	0	0	0	0	0	0	0	0	0	0	0	0	0	0	0	0	0	0	0	0	0	0	0	0	2	0	0	3	0	0	0	2	3	0	0	0	0	0	0	0	0
1a653507d6d2e49de8637f1ef24b878a	Bacteria	Proteobacteria	Gammaproteobacteria					0	0	0	0	0	0	2	0	0	0	0	0	0	0	0	0	0	0	2	0	5	0	0	0	0	0	0	3	0	0	2	0	0	0	0	0	0	0	0	0	0	0
1a69d725c9dc227397e6cb1d69e26027	Bacteria	Bacteroidota	Bacteroidia	Flavobacteriales	Crocinitomicaceae	SM1701	SM1701_sp003234935	0	0	0	0	0	0	10	0	0	0	6	0	0	0	0	7	3	0	0	0	0	0	0	0	0	0	0	0	0	0	0	0	0	0	0	0	0	0	0	0	0	0
1a7876b08ebcea1ab6d056bc38900d8a	Bacteria	Proteobacteria	Gammaproteobacteria					0	0	0	0	0	0	0	0	0	0	0	0	1	1	0	0	0	0	0	0	6	0	0	0	0	1	0	0	0	0	0	0	0	0	0	0	0	0	0	0	0	0
1a82f7f83be77292656eedc5d981894a	Bacteria	Bacteroidota	Bacteroidia	Flavobacteriales	Flavobacteriaceae	Gillisia		0	0	0	5	5	0	0	0	0	0	2	0	0	0	0	0	0	0	0	0	2	3	3	0	0	0	0	0	0	0	0	0	0	4	0	0	0	0	0	0	0	0
1a84eeaaf9566e733d564af970a17461	Bacteria	Proteobacteria	Gammaproteobacteria					0	0	0	0	0	0	0	0	0	2	0	0	0	0	0	0	4	0	0	0	0	2	0	0	0	0	0	0	0	0	0	0	0	0	0	0	0	0	0	0	0	0
1a8d23d2b31eaac22413a83ccf6b4921	Bacteria	Proteobacteria	Alphaproteobacteria	Rhodobacterales	Rhodobacteraceae			0	0	0	0	0	0	0	0	0	0	0	0	0	0	0	0	0	0	0	0	0	0	0	0	0	8	0	7	3	0	0	0	5	0	0	0	0	0	0	0	0	0
1a94bc94156e272b8e1dd02bd7b84973	Bacteria	Planctomycetota						0	0	0	0	0	0	0	0	0	0	0	0	0	0	0	2	0	0	0	0	0	0	0	0	0	0	0	4	0	2	0	0	1	0	0	0	0	0	0	0	0	0
1a9525564344886808b2534ffe5a3876	Bacteria							0	0	0	0	6	0	0	0	0	0	0	0	0	0	0	0	0	0	2	0	3	0	0	0	0	0	0	0	0	2	0	0	0	0	0	0	0	0	0	0	0	0
1a9bb54cc2be77c0def314205c943f7b	Bacteria	Firmicutes_A						0	0	0	0	0	0	0	0	0	0	0	0	0	0	0	0	0	0	0	0	0	0	0	0	0	0	0	6	0	2	2	0	0	3	0	0	0	0	0	0	0	0
1aa30e4ea0982c2438fbef36b2be2e9d	Bacteria	Krumholzibacteriota	Krumholzibacteria	LZORAL124-64-63	LZORAL124-64-63			0	0	0	0	3	0	0	0	0	0	0	0	0	0	0	0	0	3	0	0	1	0	0	0	0	4	0	3	0	3	2	0	2	0	0	0	0	0	0	0	0	0
1aa417cb2735483fc1488b7d8459bab2	Bacteria	Myxococcota	Polyangia	Polyangiales	SG8-38	GCA-2699025	GCA-2699025_sp002699025	0	0	0	0	4	0	3	2	0	3	0	0	0	2	0	7	0	0	2	0	0	0	0	0	0	5	0	7	0	0	1	0	0	0	0	2	0	0	0	0	0	0
1aa6a0876169d67686c64a846d647123	Bacteria							0	0	3	0	0	0	0	0	0	0	0	2	0	0	0	0	0	8	0	0	0	0	0	0	0	0	0	0	0	0	0	2	0	0	0	0	0	0	0	0	0	0
1aab483b66c757acf7a92b17de1996c2	Bacteria	Bacteroidota	Bacteroidia	Chitinophagales	Saprospiraceae	Lewinella_A	Lewinella_A_marina	0	0	0	0	0	0	10	0	4	31	48	0	4	2	0	34	0	0	1	0	0	2	0	2	0	0	0	0	3	3	0	0	5	16	0	0	0	2	0	0	0	0
1aaf813a1acad4fbaa9bb3e5d0558cf1	Bacteria	Desulfobacterota	Desulfobulbia	Desulfobulbales	Desulfocapsaceae	Desulforhopalus	Desulforhopalus_singaporensis	0	0	2	3	7	0	0	0	0	0	0	0	0	0	0	0	0	0	3	2	3	0	3	0	0	8	0	0	0	0	2	4	0	0	0	5	0	3	0	0	0	2
1ab1d55f970c6232ccf7d28f60fb49ee	Archaea	Halobacterota	Halobacteria	Halobacteriales	Haloferacaceae	Halogeometricum	Halogeometricum_borinquense	0	0	0	0	0	0	0	0	0	0	0	0	0	0	0	0	0	0	0	0	0	0	0	0	0	12	0	3	0	0	0	0	2	2	0	0	0	0	0	0	0	0
1ab54a8f7525576f902c02412d4b83cc	Bacteria	Planctomycetota	Planctomycetes	Pirellulales	UBA7805	UBA7805	UBA7805_sp002168195	3	0	0	2	0	0	2	0	2	0	0	0	1	1	0	2	1	0	0	3	0	2	2	0	0	6	0	1	0	2	7	4	1	0	0	0	0	0	0	0	0	0
1aba1649330b58221735f2e0b3bb83d1	Bacteria	Proteobacteria	Gammaproteobacteria					0	0	0	0	0	1	0	0	0	3	8	0	0	0	0	14	6	0	0	0	3	0	0	1	2	3	0	0	9	0	0	2	0	0	0	0	0	4	0	0	0	0
1abec9721f8870405644c2883fad1cde	Bacteria	Chloroflexota	Anaerolineae	Anaerolineales	envOPS12	UBA5796	UBA5796_sp002418215	0	0	0	0	0	0	0	0	3	0	0	0	0	0	0	3	0	0	0	0	3	0	0	2	0	7	0	8	0	1	3	1	0	0	0	0	0	0	0	0	0	0
1abf3ab03b4b284a8022bc6ab778f02b	Bacteria	Proteobacteria	Gammaproteobacteria					0	0	0	0	0	0	0	0	0	0	0	0	0	0	0	0	0	0	0	0	0	0	0	0	1	0	0	0	12	0	0	0	0	0	0	0	0	0	0	0	0	0
1acc95c92451e221eeab24ca5107a001	Bacteria	Bacteroidota	Bacteroidia	Chitinophagales	Saprospiraceae			0	0	0	4	0	0	0	0	0	0	0	0	0	0	0	0	1	0	0	0	8	0	0	0	0	0	0	8	0	3	0	0	0	3	0	1	0	0	0	0	0	3
1acf6c3e70be63aef54552e1813d0512	Bacteria							0	0	0	0	0	0	0	0	0	3	0	0	0	0	0	0	0	0	2	0	1	0	0	0	0	7	0	0	2	0	0	0	2	0	0	0	0	3	0	0	0	0
1ad25257894ef6e55acb37c87698bfac	Bacteria	Proteobacteria	Gammaproteobacteria	Pseudomonadales	Pseudomonadaceae	Pseudomonas_E		0	0	0	0	0	0	2	0	0	0	0	0	0	0	0	0	0	0	0	0	0	2	0	0	0	0	0	3	0	0	0	0	4	2	0	0	0	0	0	0	0	0
1ad266da42833c26d151e7c7a3aa9a01	Bacteria	Actinobacteriota	Acidimicrobiia	Microtrichales	Ilumatobacteraceae	Ilumatobacter_A	Ilumatobacter_A_coccineus	3	0	0	1	0	0	4	0	0	4	11	0	4	0	0	0	0	0	2	0	7	0	0	2	0	0	0	14	0	0	0	0	4	0	0	0	0	2	0	0	0	0
1ad3eead3589ef277e7cb6b0b6ba3884	Bacteria	Proteobacteria	Gammaproteobacteria	Enterobacterales	Alteromonadaceae	Glaciecola		3	0	0	0	0	0	0	0	0	0	5	0	0	0	0	0	0	0	0	0	0	0	0	0	0	0	0	0	0	0	0	0	0	0	0	0	0	0	0	0	0	0
1ad8f5de16ef7a9c5c92c5c24dc63164	Bacteria							0	0	0	0	0	0	0	0	0	0	1	0	0	0	0	4	2	0	0	0	0	2	0	0	0	0	0	0	0	0	0	0	0	2	0	0	0	0	0	0	0	0
1ade239e2931000750a1b35453670788	Bacteria							0	0	0	3	0	0	1	0	0	0	4	0	2	0	0	0	1	0	0	0	0	4	0	0	0	5	0	5	3	0	0	5	7	2	0	0	0	0	0	0	0	0
1aefba0dc51c6d6ad5aa4e5127be0ddb	Bacteria							5	0	0	1	0	0	0	3	0	1	1	0	4	3	0	6	0	0	7	0	1	1	0	0	0	16	0	0	3	0	0	0	13	4	0	5	0	5	0	0	0	0
1af5e27a240b0bdfb6d0a11aba0131e0	Bacteria	Latescibacterota	UBA2968	UBA2968	GCA-2709665	GCA-2709665	GCA-2709665_sp002709665	2	0	0	0	0	0	0	0	2	0	0	0	1	1	0	0	3	3	2	0	13	0	0	0	0	13	0	6	5	4	0	3	0	0	2	0	0	0	0	0	0	0
1af5fe50560e9d91a9071e0a21233a2e	Bacteria	Proteobacteria	Gammaproteobacteria					0	0	0	3	4	0	0	0	0	0	4	0	5	4	0	9	6	0	0	0	10	0	0	2	0	3	0	0	6	4	0	0	0	0	0	0	0	0	0	0	0	0
1aff1d4837cbdbfcd6d9aa953486820c	Bacteria	Deinococcota	Deinococci	Deinococcales	Trueperaceae	Truepera	Truepera_radiovictrix	0	0	0	0	0	0	0	0	0	0	0	0	0	0	0	0	0	0	0	0	0	0	0	0	0	0	0	10	0	0	0	0	0	0	0	0	0	0	0	0	0	0
1b06b3f9ac6658c22e689d8f9e4916ce	Bacteria	Proteobacteria	Alphaproteobacteria					3	0	0	0	4	0	3	0	0	0	0	0	0	0	0	0	0	0	0	0	5	0	0	0	0	0	0	0	0	0	0	0	0	0	0	0	0	0	0	0	0	0
1b06f6dd7f1bbbac623f40240e7958a6	Bacteria	Planctomycetota	Planctomycetes	Pirellulales	Pirellulaceae			0	0	0	5	2	0	1	0	0	0	1	0	2	0	0	0	2	0	0	0	4	3	0	0	0	0	0	14	0	0	1	0	0	0	0	0	0	0	0	0	0	2
1b085dbaea689befd62ae9c97392682f	Bacteria	Planctomycetota	Phycisphaerae	Phycisphaerales	SM1A02	UBA6054	UBA6054_sp002429045	0	0	0	0	0	0	0	0	0	0	0	0	0	0	0	0	0	0	0	0	0	0	0	2	0	0	0	3	0	0	0	4	2	0	0	0	0	0	0	0	0	3
1b08890b3267cf9e15963bc5d7f0d986	Bacteria	Nitrospirota	Thermodesulfovibrionia	UBA6902	UBA6902	BMS3ABIN06	BMS3ABIN06_sp002897895	7	0	0	0	0	0	0	0	2	4	0	0	1	0	0	2	2	0	3	0	0	1	0	0	2	11	0	10	0	4	0	0	0	1	0	4	0	0	0	0	0	0
1b0e4b8f1bb0767bd4358d3dd7e89188	Archaea	Nanoarchaeota	Nanoarchaeia	Woesearchaeales				0	0	0	0	0	0	0	0	0	0	0	0	0	0	0	0	0	0	0	0	2	0	0	0	0	89	0	3	0	0	0	21	0	0	0	0	0	2	0	0	0	0
1b1137720cacef7d03fd53826b627bd9	Bacteria	Bdellovibrionota	Bdellovibrionia	Bdellovibrionales	1-14-0-10-45-34	1-14-0-10-45-34	1-14-0-10-45-34_sp002778785	0	0	0	0	1	0	0	0	0	0	0	0	0	0	0	0	0	0	0	0	0	0	0	0	0	0	0	0	0	0	3	0	0	2	0	0	0	0	0	0	0	0
1b12f93ba1a31b7785fdc050e807079b	Bacteria	Desulfobacterota	Desulfobacteria	Desulfatiglandales	HGW-15	HGW-15	HGW-15_sp002840535	0	0	0	0	0	0	0	0	0	0	0	0	0	0	0	0	0	6	0	0	5	0	0	0	0	0	0	0	0	0	0	0	0	0	0	0	0	0	0	0	0	0
1b17b2027ea84097e860e1881d714925	Bacteria	Bacteroidota	Bacteroidia	Chitinophagales	Saprospiraceae	Lewinella_A		0	0	0	0	4	0	0	0	0	0	0	0	0	2	0	0	0	0	0	0	0	0	0	0	0	4	0	0	0	9	2	0	0	0	0	0	0	0	0	0	0	0
1b1ac6c1640d98bc75e220fbec781688	Bacteria	Actinobacteriota						3	0	0	0	0	0	5	0	0	5	1	0	0	0	0	14	6	0	0	0	0	3	0	0	0	1	0	11	8	2	3	0	0	4	0	0	0	0	0	0	0	0
1b1c033566e1a01836fac480349bf242	Bacteria	Desulfuromonadota	Desulfuromonadia	Desulfuromonadales	Pelobacteraceae_A			0	0	0	0	0	0	0	0	0	0	0	0	0	0	0	0	0	8	0	0	0	0	4	0	0	0	0	0	0	0	0	0	0	0	0	0	0	0	0	0	0	0
1b23644dc6f3b4eefb67f5056a757056	Bacteria							0	0	0	9	13	0	0	0	0	0	0	0	0	0	0	0	0	0	0	0	0	0	0	0	0	0	2	0	0	0	0	0	4	4	0	0	0	0	0	0	0	0
1b26a6aa07055bd661dadf4e82191c61	Bacteria	Gemmatimonadota	Gemmatimonadetes	SG8-23	UBA6960			0	0	0	0	0	0	0	0	0	0	4	0	0	0	0	0	2	0	0	0	0	3	0	0	0	0	0	2	0	0	0	0	0	0	0	0	0	0	0	0	0	0
1b2b6030808f42eac5f780fceb7f4895	Bacteria							0	0	0	0	0	0	0	0	3	0	3	0	3	0	0	5	7	0	0	0	7	0	0	2	0	5	0	13	18	0	0	0	3	3	0	0	0	2	0	0	0	2
1b373556841c0a1a96923951ccfbe0ca	Bacteria	Bacteroidota	Bacteroidia	Cytophagales				0	0	0	0	0	0	0	0	0	2	0	0	6	0	0	0	4	0	0	0	0	0	0	0	0	2	0	0	0	0	0	0	0	0	0	0	0	0	0	0	0	0
1b375fd5fcab5dfeb2827d37b0ccc601	Bacteria	Cyanobacteria	Cyanobacteriia	Cyanobacteriales				25	0	0	69	31	0	10	15	12	0	95	0	41	26	8	29	45	0	90	8	322	33	2	27	1	187	24	102	34	129	124	69	69	33	0	36	0	41	0	0	0	55
1b415eac7886de4c80f9e3f6137f9cfe	Bacteria	Planctomycetota	Planctomycetes	Pirellulales	Pirellulaceae			0	0	0	0	0	0	0	0	0	0	0	0	0	0	0	0	0	0	0	0	5	4	0	0	0	0	0	2	0	0	2	0	0	0	0	0	0	0	0	0	0	0
1b44d583db99c4379649a60bf34ef371	Bacteria	Planctomycetota	Planctomycetes	Pirellulales	UBA7805	UBA7805	UBA7805_sp002168195	4	0	0	0	0	0	0	0	0	0	0	0	0	0	0	1	0	0	0	1	32	6	0	0	0	9	0	0	4	0	12	13	0	0	0	2	0	0	0	0	0	0
1b4d78477c5483d13d53e9cffcf3ca16	Bacteria	Chloroflexota	Anaerolineae	Promineofilales	Promineofilaceae	GCA-2699125	GCA-2699125_sp002699125	0	0	0	0	0	0	0	0	0	0	0	2	0	0	0	3	0	0	1	0	9	3	0	0	0	0	0	5	0	0	0	0	0	0	0	0	0	0	0	0	0	0
1b596c1cb29abd46cee61b154ce6666c	Bacteria	Planctomycetota	Planctomycetes	Planctomycetales	Planctomycetaceae	Planctomicrobium	Planctomicrobium_piriforme	0	0	0	0	3	0	2	0	0	0	5	0	0	0	0	0	0	0	0	0	0	0	0	0	0	0	0	3	2	0	0	0	3	0	0	0	0	0	0	0	0	0
1b5aca768e356a69389015cf3a65008f	Bacteria	Planctomycetota	Planctomycetes	Pirellulales				2	0	0	0	3	0	3	0	2	0	0	2	2	0	0	4	0	2	6	0	7	0	0	0	0	7	0	0	0	1	2	2	4	0	0	0	0	2	0	0	0	0
1b5c3e04dc0c9605ab52cb8bfa6d39bf	Bacteria	Acidobacteriota	Mor1	Gp22-AA2	AA152	AA152	AA152_sp003222305	7	0	0	8	11	3	7	0	2	0	0	0	5	4	0	4	0	4	0	0	8	6	0	3	0	11	4	29	0	8	4	0	3	0	0	0	0	1	0	0	0	10
1b5dae3c1d4c0e0b930c8e2afd7dff63	Bacteria							0	0	0	0	0	0	0	0	0	2	5	0	0	0	0	3	0	0	0	0	0	2	0	2	0	0	0	5	0	0	0	0	0	0	0	0	0	0	0	0	0	0
1b6b8e1ab555911748a6c82e304a2605	Bacteria	Proteobacteria	Alphaproteobacteria	Rhodobacterales	Rhodobacteraceae			0	0	0	5	0	0	3	0	0	0	0	0	0	0	0	0	0	0	0	0	0	0	0	0	0	3	0	2	0	0	0	0	0	1	0	0	0	0	0	0	0	0
1b70cab71f77cf428a190fd538f54c54	Bacteria	Proteobacteria	Gammaproteobacteria	Granulosicoccales	Granulosicoccaceae	Granulosicoccus	Granulosicoccus_sp002746645	0	0	0	4	0	0	1	0	0	0	0	0	0	0	0	0	0	0	0	0	0	0	0	0	0	0	0	0	0	0	3	0	0	0	0	0	0	0	0	0	0	1
1b748c1bffb6548e4d275507b642d02e	Bacteria	Planctomycetota	UBA8108	UBA1146	UBA1146	UBA12191	UBA12191_sp002167285	0	0	0	0	0	0	2	0	0	0	0	0	0	0	0	0	0	0	0	0	2	0	0	0	0	0	0	3	0	0	0	0	4	4	0	0	0	0	0	0	0	0
1b79647acda01d0b9e940bb53713038f	Bacteria	Desulfuromonadota	Desulfuromonadia	Desulfuromonadales				0	0	4	0	0	0	0	0	4	0	3	1	0	0	0	0	0	12	0	0	0	0	3	0	0	0	0	2	0	0	0	0	0	0	0	0	0	0	0	0	0	0
1b7d2e9cc66652fc79d4bb78f2607237	Bacteria	Proteobacteria	Gammaproteobacteria					0	0	0	3	0	0	5	0	0	0	4	0	4	2	0	0	3	0	0	0	0	6	0	0	0	0	0	0	6	0	0	0	0	6	0	5	0	0	0	0	0	0
1b7dcf6ec2052b5293ea18b6772d2276	Bacteria	Actinobacteriota	Acidimicrobiia	UBA5794	UBA4744	BMS3Bbin01	BMS3Bbin01_sp002897675	0	0	0	3	2	0	0	0	0	0	0	0	0	0	0	0	0	0	0	0	0	3	0	0	0	5	0	8	0	0	0	0	0	0	0	0	0	0	0	0	0	0
1b8a28a9c75696610559b9de921889c2	Archaea	Nanoarchaeota	Nanoarchaeia	Woesearchaeales	GW2011-AR9			0	0	0	0	0	0	0	0	0	0	0	0	0	0	0	0	0	0	0	0	0	0	0	0	0	10	0	0	0	0	0	10	0	0	0	0	0	3	0	0	0	0
1b8a5815d72f962fb0393b52207760ee	Bacteria	Planctomycetota	UBA1135	UBA2386	UBA2386	UBA2386	UBA2386_sp002343845	2	0	0	1	0	0	8	0	0	5	6	0	0	1	0	4	0	0	0	0	0	0	0	0	0	0	0	0	0	3	0	0	4	0	0	0	0	0	0	0	0	0
1b8ca5d158c8f73057c88f75754b288c	Bacteria	Bacteroidota	Bacteroidia	Flavobacteriales	Flavobacteriaceae	Polaribacter		0	0	0	2	0	0	0	0	0	0	0	0	0	0	0	0	0	0	0	0	0	0	0	0	0	0	0	0	0	13	2	0	0	0	0	3	0	0	0	0	0	0
1b8da30cb3ab32affb3a8fec5b94fe82	Bacteria	Bacteroidota	Rhodothermia	Rhodothermales	UBA10348	1-14-0-65-60-17	1-14-0-65-60-17_sp002787815	0	0	0	0	0	0	0	0	0	0	1	0	0	0	0	0	2	0	0	0	2	0	0	3	0	0	0	0	0	0	0	0	0	0	0	3	0	0	0	0	0	0
1b8dc22cace190276c59e86078b7330a	Bacteria	Proteobacteria	Alphaproteobacteria					1	0	0	0	0	0	0	0	1	1	0	0	0	0	0	3	0	0	0	0	0	0	0	0	0	0	0	0	6	0	0	7	0	0	0	0	0	0	0	0	0	0
1b916a40ecc2cc3c11b90fa128f3b9d7	Bacteria							0	0	0	0	2	0	0	0	2	0	0	0	0	0	0	0	0	0	0	0	7	0	0	0	0	0	2	0	0	0	2	0	0	0	0	0	0	0	0	0	0	0
1b9e8d5a3290cb81f29b1a40d45c895c	Bacteria	Nitrospirota	Thermodesulfovibrionia	UBA6902	UBA6902	BMS3Abin09	BMS3Abin09_sp002897915	0	2	9	0	0	0	0	0	0	0	0	0	0	0	0	0	0	0	0	0	0	0	0	0	0	0	0	0	0	0	0	0	0	0	0	0	0	0	0	0	0	0
1b9ffdcc876369c1ecf8fc03ddf3b3a9	Bacteria	Bacteroidota	Bacteroidia	Flavobacteriales	Flavobacteriaceae	Winogradskyella		0	0	0	0	0	0	0	0	0	0	0	0	0	0	0	0	0	1	0	0	0	34	0	0	0	0	0	0	0	0	0	0	0	0	0	0	0	0	0	0	0	0
1ba05f2f5e13f4fdb8338aa2f29eb039	Bacteria	Firmicutes_A	Clostridia	Peptostreptococcales				0	0	0	0	0	0	0	0	0	0	0	0	0	0	0	0	0	0	0	0	0	0	0	0	0	0	0	0	0	0	0	0	0	0	0	0	6	0	0	0	7	0
1bae13b99843c446848e409d552653a1	Bacteria	Bacteroidota	Rhodothermia	Rhodothermales				0	0	0	0	0	0	0	0	0	0	0	0	0	0	0	0	3	0	0	0	0	0	0	0	0	1	0	2	2	0	0	0	5	0	0	0	0	2	0	0	0	0
1bb052824d37d2dfcb1f963788e4eedb	Bacteria	Desulfobacterota	Desulfobulbia	Desulfobulbales				0	0	0	0	0	0	0	0	0	0	2	3	0	0	0	0	0	0	0	0	0	0	0	0	0	2	0	0	0	0	3	2	0	0	0	0	0	0	0	0	0	0
1bb3b959b3770c83a0efb96d3f43d123	Bacteria							3	0	0	0	0	0	0	0	0	4	6	0	3	0	0	0	2	0	2	0	0	0	0	0	0	4	0	0	0	7	7	0	2	5	0	0	0	0	0	0	0	0
1bb492189291cba3712564bfb8ef01d3	Bacteria	Proteobacteria	Alphaproteobacteria	Rhodobacterales	Rhodobacteraceae	Roseicyclus	Roseicyclus_mahoneyensis	0	0	0	0	2	0	0	0	0	0	21	0	0	0	0	0	0	0	0	0	0	3	0	0	0	18	2	19	4	16	8	2	0	5	0	4	0	4	0	0	0	0
1bb4ecb35e297211ccf2ae18daa2b210	Bacteria	Planctomycetota	Planctomycetes	Pirellulales	Pirellulaceae	GCA-2723275	GCA-2723275_sp002723275	0	0	0	2	0	0	0	0	0	0	0	0	3	0	0	3	0	0	0	0	4	0	0	0	0	0	0	3	0	0	0	0	0	4	0	0	0	0	0	0	0	0
1bb7608c2b4ad5fa9d863f8181a0555b	Bacteria	Patescibacteria	Saccharimonadia	Saccharimonadales	UBA4665			0	0	0	2	3	0	0	0	3	4	0	0	4	0	0	5	0	0	0	0	3	9	0	0	0	5	0	7	0	0	0	0	0	3	0	0	0	0	0	0	0	5
1bba6ec85ed25eee890817a9cbe86f92	Archaea	Nanoarchaeota	Nanoarchaeia	Woesearchaeales				5	0	0	1	4	0	0	0	0	0	6	0	3	1	0	0	0	1	0	0	0	0	0	0	0	0	0	5	0	0	0	0	0	0	0	0	0	0	0	0	0	0
1bbac01c267d26e0200ff38df8641bb5	Bacteria	Planctomycetota						0	0	0	0	2	0	0	0	0	4	3	0	0	0	0	0	2	0	0	0	0	0	0	0	0	0	0	0	0	0	0	0	3	0	0	0	0	0	0	0	0	0
1bbc19c02c925fc96511e88113882acd	Bacteria	Desulfobacterota	Desulfobacteria	Desulfobacterales	Desulfobacteraceae	NBLS01	NBLS01_sp002084385	6	0	0	0	5	0	1	6	0	9	10	0	8	1	0	47	0	0	0	0	3	0	0	0	2	6	0	14	3	5	8	2	7	12	0	0	0	0	0	0	0	2
1bc5d3634964a8092f2761549fc32dbe	Bacteria							0	0	0	0	0	0	0	0	0	0	0	0	0	0	0	4	0	0	0	0	2	0	0	0	0	0	2	0	0	0	0	0	8	0	0	0	0	0	0	0	0	0
1bc81e7e4bf75488830e2b90b0197911	Bacteria							0	0	0	0	3	0	0	1	0	0	0	0	0	0	2	8	0	0	0	0	1	0	0	0	0	0	0	0	0	0	3	0	1	0	0	0	0	0	0	0	0	0
1bc8facfbbb514fc5080d7441074648c	Bacteria	Bacteroidota	Rhodothermia	Rhodothermales	Salinibacteraceae			0	0	0	3	0	0	0	0	0	0	2	0	0	0	0	3	0	0	0	0	0	0	0	0	0	0	0	0	6	0	0	0	0	0	0	0	0	0	0	0	0	0
1bd92e131f3f34938dc9907c049990f0	Bacteria	Myxococcota	Polyangia	Polyangiales				0	0	0	0	0	0	2	0	0	2	0	0	0	0	0	0	0	0	0	0	2	0	0	0	0	0	0	0	0	0	0	0	0	2	0	2	0	0	0	0	0	0
1bd9421bce645d07663bf7f1500ee8b1	Bacteria	Krumholzibacteriota	Krumholzibacteria	LZORAL124-64-63	LZORAL124-64-63	UM-FILTER-65-15	UM-FILTER-65-15_sp002790835	3	0	0	2	4	0	0	0	0	0	4	0	0	2	0	0	0	0	0	0	5	0	0	0	0	0	0	0	1	2	1	0	0	0	0	0	0	0	0	0	0	0
1bdef8584e12f4fc4ad5a7b7607b5713	Bacteria	Planctomycetota	UBA1135	UBA1135	GCA-002686595	GCA-2683825	GCA-2683825_sp002683825	4	0	0	0	2	0	2	2	0	0	7	0	0	0	0	0	0	0	0	0	0	0	0	0	0	0	0	0	3	0	0	0	0	0	0	0	0	2	0	0	0	0
1be618555b7727228eafb90ce2710fb7	Bacteria	Verrucomicrobiota	Verrucomicrobiae	Opitutales	Opitutaceae	UBA5691	UBA5691_sp002694885	0	0	0	0	1	0	0	0	2	0	5	0	0	0	0	6	1	0	0	0	10	3	0	0	2	3	1	12	0	1	7	0	5	0	0	2	0	0	0	0	0	1
1bed103af552ed133f0e4892dd75170b	Bacteria	Verrucomicrobiota	Verrucomicrobiae	Verrucomicrobiales	DEV007	SZUA-55	SZUA-55_sp003232855	0	0	0	6	0	0	2	0	0	0	0	0	3	2	0	0	0	0	0	0	0	0	0	0	0	2	0	7	0	0	4	2	2	0	0	0	0	0	0	0	0	0
1beebe126c606a4e35c06f56bcdb0263	Bacteria	Chloroflexota	Anaerolineae	Anaerolineales	Anaerolineaceae			0	0	0	0	0	0	0	0	0	0	0	0	0	0	0	0	0	0	0	0	0	0	0	0	0	3	0	5	3	0	0	0	2	0	0	0	0	0	0	0	0	0
1bf2486571932fe8320c42118176f424	Bacteria	Patescibacteria	Gracilibacteria	UBA4473	UBA4473	OLZORAL124-38-8	OLZORAL124-38-8_sp002747745	0	0	0	0	0	0	0	0	3	0	0	0	0	0	0	0	0	0	0	0	3	0	0	0	0	12	0	0	0	0	0	0	0	0	0	0	0	2	0	0	0	0
1bfb2aad3cf0bd7cb22b216599663042	Bacteria	Proteobacteria	Gammaproteobacteria					9	0	0	11	0	0	0	0	3	0	0	0	0	0	0	0	0	0	0	0	0	0	0	0	0	0	0	6	0	0	0	0	0	0	0	0	0	0	0	0	0	0
1bff15b0e84461a443f2b271461b97be	Bacteria	Proteobacteria	Alphaproteobacteria	Sphingomonadales	Sphingomonadaceae	Erythrobacter_B	Erythrobacter_B_marinus	0	0	0	2	0	0	0	0	0	0	0	0	0	0	0	0	0	0	0	0	0	0	0	0	0	0	0	0	3	2	2	0	2	0	0	0	0	0	0	0	0	0
1c0a56e98bdc96a9bc3ec4a428fe1e79	Bacteria	Desulfuromonadota	Desulfuromonadia	Desulfuromonadales	Geopsychrobacteraceae			0	0	0	0	0	0	0	0	0	0	0	0	0	0	0	0	0	0	0	0	0	0	0	0	0	14	0	0	0	0	0	0	0	5	0	2	0	3	0	0	0	1
1c0d4433eb216ac3b1a8f80ab6381691	Bacteria	Bacteroidota	Bacteroidia	Flavobacteriales				0	0	0	0	0	0	0	0	11	0	0	0	0	0	0	0	0	0	0	0	0	0	0	0	0	0	0	0	0	0	0	0	0	0	0	0	0	0	0	0	0	0
1c15835c37b8506eaaabab893317592d	Bacteria	Desulfobacterota	Desulfobacteria	Desulfobacterales	Desulfobacteraceae			0	0	0	0	0	0	0	0	63	0	0	0	0	0	0	0	0	0	0	0	0	0	0	0	0	0	0	0	0	0	0	0	2	0	0	0	0	0	0	0	0	0
1c16a5becb611d0d776571aab1d32247	Bacteria	Chloroflexota	Anaerolineae					0	0	0	0	0	0	0	0	0	0	0	0	0	0	0	3	0	0	2	0	4	0	3	0	0	4	0	3	0	0	0	0	0	0	0	0	0	0	0	0	0	0
1c178e552e29511915c3357f7ef97a9a	Bacteria	Gemmatimonadota	Gemmatimonadetes	Gemmatimonadales	GWC2-71-9	HRBIN33	HRBIN33_sp002923375	0	0	0	0	0	0	0	0	0	3	4	0	0	0	0	14	5	0	0	0	0	4	0	0	0	11	0	0	6	2	0	0	5	3	0	0	0	0	0	0	0	0
1c201218d6f1282aea3e899d37f3c080	Bacteria	Bacteroidota	Bacteroidia	Flavobacteriales	Flavobacteriaceae			0	0	0	0	0	0	0	0	0	0	7	0	0	1	0	0	0	0	0	0	0	0	0	0	2	0	1	0	0	0	0	0	0	0	0	0	0	0	0	0	0	0
1c342149b37af0be211bbb1e25861689	Bacteria							0	0	0	0	0	0	0	0	0	0	0	0	0	0	0	0	0	0	0	0	0	0	0	0	2	0	0	9	0	0	0	0	0	3	0	2	0	0	0	0	0	0
1c3be2ed014b1246f3204fe4fd13928a	Bacteria							0	0	0	2	0	0	4	0	0	0	2	0	0	0	0	2	0	0	3	0	0	2	4	0	0	0	0	9	0	0	0	0	0	1	0	0	0	0	0	0	0	0
1c3fd8943565483ea0e540a7223db369	Bacteria	Verrucomicrobiota	Verrucomicrobiae	Verrucomicrobiales	DEV007			0	0	0	0	0	0	0	0	0	0	0	0	0	2	0	0	0	0	0	0	4	0	0	0	0	0	0	16	0	4	1	0	0	0	0	0	0	0	0	0	0	0
1c45c4b383f0b60b6588d9c0dbc316ee	Bacteria	Acidobacteriota	Thermoanaerobaculia					1	0	0	0	0	0	1	0	0	0	0	2	0	0	0	0	0	7	0	0	0	0	0	0	0	0	0	0	0	0	0	0	0	0	0	0	0	0	0	0	0	0
1c46d30e17476147220cc11af2958842	Bacteria	Proteobacteria	Gammaproteobacteria	Chromatiales	Sedimenticolaceae	Thiolapillus	Thiolapillus_brandeum	0	0	0	0	0	0	0	0	0	0	0	0	2	0	0	0	0	0	0	0	0	0	0	0	0	0	0	0	5	0	0	0	0	3	0	0	0	0	0	0	0	0
1c4e2e1d42d920034b2cd6a34c7fd5a7	Archaea	Nanoarchaeota	Nanoarchaeia					2	0	0	3	9	0	2	4	0	0	12	0	9	4	0	10	20	0	1	0	13	0	0	0	2	63	4	25	3	18	29	10	0	2	0	4	0	8	0	0	0	1
1c4f495f2c8a1a9c5f9ba41058f62eb2	Bacteria	Proteobacteria	Alphaproteobacteria	Rhodobacterales	Rhodobacteraceae			4	0	0	10	9	0	2	2	0	0	29	0	8	4	0	10	15	0	2	0	4	3	0	4	3	0	0	21	4	0	12	2	12	3	0	4	0	0	0	0	0	5
1c5269a2d275ab11caa3575904916d32	Bacteria	Patescibacteria	Gracilibacteria	BD1-5	UBA6164	UBA5194	UBA5194_sp002412935	0	0	0	0	0	0	10	0	0	0	0	0	0	0	0	0	0	0	0	0	0	0	0	0	0	0	0	0	0	0	0	0	0	0	0	0	0	0	0	0	0	0
1c5db05b50886aada1576651af777ae6	Archaea	Nanoarchaeota	Nanoarchaeia	Woesearchaeales	GCA-2686295	GCA-2686295	GCA-2686295_sp002686295	2	0	0	0	0	0	0	0	0	0	0	0	0	0	0	0	0	0	0	0	2	0	0	0	0	2	0	0	0	0	1	0	0	0	0	0	0	3	0	0	0	0
1c60bfd038394e62249f5a96539653d6	Bacteria	Chloroflexota	Anaerolineae	Promineofilales	Promineofilaceae	GCA-2699125	GCA-2699125_sp002699125	0	0	0	0	0	0	0	0	2	0	1	0	0	0	0	0	0	0	0	0	1	0	0	0	2	0	0	3	2	0	0	0	0	0	0	0	0	0	0	0	0	0
1c662f5090a68f32be5ce2b98ddb61cc	Bacteria	Chloroflexota	Anaerolineae					2	0	0	0	0	0	0	0	0	6	2	0	2	0	0	9	0	0	0	0	0	0	0	0	0	3	0	0	0	1	0	0	0	0	0	0	0	0	0	0	0	0
1c6d27d7f7ed5dfc1bd126f183789863	Bacteria	Proteobacteria	Gammaproteobacteria	GCA-001735895	GCA-001735895	GCA-001735895	GCA-001735895_sp001735895	0	0	0	0	0	0	0	0	0	0	0	0	0	0	0	31	0	0	0	0	0	20	7	0	0	20	0	0	45	0	0	0	13	10	0	0	0	16	0	0	0	0
1c70b66ff22a5e1ca3b586818c4b8774	Bacteria	Proteobacteria	Gammaproteobacteria	Enterobacterales	Kangiellaceae	Kangiella		25	0	0	0	0	0	0	0	0	39	111	0	12	0	0	16	0	0	0	0	0	0	0	0	4	8	5	31	0	0	0	0	25	0	0	0	3	0	0	0	0	15
1c75ca6ced491709ff7d4eecd844160f	Bacteria	Planctomycetota	Planctomycetes	Pirellulales	Pirellulaceae	GCA-2701545	GCA-2701545_sp002701545	0	0	0	1	0	0	0	0	0	0	0	0	0	0	0	0	0	0	0	0	0	2	0	0	0	2	0	0	0	2	1	0	0	2	0	0	0	0	0	0	0	0
1c7e62941e94fc881f5916d4b4a96f06	Bacteria	Bacteroidota	Bacteroidia	Flavobacteriales	Flavobacteriaceae	LPB0138	LPB0138_sp001761325	0	0	0	0	0	0	0	0	4	0	0	0	0	0	0	0	0	8	0	0	0	0	0	0	0	0	0	0	0	0	0	0	0	0	0	0	0	0	0	0	0	0
1c8018bbfbbf120f655c5b3cf761aa7b	Bacteria							0	0	0	0	0	0	0	0	0	1	3	0	3	0	0	8	0	0	0	0	0	0	0	0	0	0	0	0	0	0	0	0	0	0	0	0	0	0	0	0	0	0
1c8479ed22d30e3c5af778b7d36e2852	Bacteria	Proteobacteria	Alphaproteobacteria	Rhizobiales	Rhizobiaceae	Ahrensia	Ahrensia_marina	0	0	0	5	1	0	0	0	2	0	0	0	0	0	0	3	1	0	0	0	0	0	0	0	0	0	0	8	0	0	2	0	1	2	0	0	0	0	0	0	0	1
1c84a6399ac131584995a50915318502	Bacteria	Gemmatimonadota	Gemmatimonadetes	Gemmatimonadales	GWC2-71-9	HRBIN33	HRBIN33_sp002923375	3	0	0	0	0	0	0	0	0	0	0	0	0	0	0	2	0	0	0	0	0	0	0	0	0	4	0	1	0	0	3	0	0	2	0	0	0	0	0	0	0	0
1c88989a424071c9f22b07607c8b718e	Bacteria	Desulfobacterota	Desulfobulbia	Desulfobulbales	Desulfobulbaceae	Desulfobulbus_A	Desulfobulbus_A_propionicus_C	0	0	0	0	0	0	0	0	0	0	0	0	0	0	0	0	0	0	0	0	0	0	2	0	0	0	0	9	0	0	0	0	0	2	0	0	0	0	0	0	0	0
1c9fe7f7970b06e58135f066bd6f561e	Bacteria	Acidobacteriota	Aminicenantia	Aminicenantales	Aminicenantaceae	Aminicenans	Aminicenans_sakinawicola	0	0	2	0	0	0	0	0	0	0	0	0	0	0	0	0	0	7	0	0	0	0	0	0	0	0	0	0	0	0	0	2	0	0	0	0	0	0	0	0	0	0
1ca1d881d5a310cd7246e96a732d156f	Bacteria	Proteobacteria	Gammaproteobacteria	Pseudomonadales	HTCC2089	SZUA-309	SZUA-309_sp003228415	3	0	0	0	0	0	1	0	0	0	1	0	0	0	0	4	2	0	2	0	6	0	0	0	0	0	0	0	0	0	0	0	0	0	0	0	2	0	0	0	0	0
1cb22fdb61543bf33a5001980338936e	Bacteria							0	0	0	0	0	0	0	0	0	0	0	0	3	0	0	0	0	0	0	0	0	0	0	0	0	4	0	0	0	0	0	0	0	0	0	0	0	0	0	0	3	0
1cb764548d0d7ad89c0bdc4f8f3d0ca8	Bacteria	Proteobacteria	Gammaproteobacteria	Enterobacterales	Vibrionaceae	Vibrio		0	0	0	0	0	0	0	0	0	0	14	0	0	0	0	0	0	0	0	0	0	0	0	0	0	0	0	5	0	0	0	0	0	0	0	0	0	0	0	0	0	0
1cb81c650564224d4f4a855ef7e911a5	Bacteria	Bacteroidota	Bacteroidia	Flavobacteriales	Flavobacteriaceae			0	0	0	0	0	0	0	0	0	0	0	0	0	0	0	2	1	0	0	0	0	0	0	0	0	3	0	2	0	0	0	0	0	0	0	0	0	3	0	0	0	0
1cc31de5259522ede000d785331e511b	Archaea	Nanoarchaeota	Nanoarchaeia					0	0	0	0	0	0	0	0	3	0	0	0	0	0	0	0	0	0	0	0	4	0	0	0	0	19	0	0	0	0	0	2	0	0	0	0	0	0	0	0	0	0
1cc5a0b28eb08b6c75acafa08d010836	Bacteria	Planctomycetota	UBA8108	UBA8108	UBA8108	UBA8108		0	0	0	0	0	0	2	0	0	3	0	0	0	0	0	11	10	0	0	0	0	0	0	0	0	0	0	2	0	0	0	0	2	0	0	0	0	0	0	0	0	0
1ccd9f70227877af811de48568c34162	Bacteria	Acidobacteriota	Thermoanaerobaculia	UBA5704	UBA5704	SZUA-115	SZUA-115_sp003231035	0	0	0	0	0	0	1	0	0	3	2	0	3	0	0	8	8	0	5	0	2	0	0	2	0	0	0	5	5	0	3	0	0	0	0	0	0	0	0	0	0	2
1cd1bd987c530f92890afb9b4fb2c0eb	Bacteria							0	0	0	0	0	0	0	0	0	0	0	0	4	2	0	0	0	0	0	0	0	0	0	0	0	0	0	4	3	1	10	1	0	0	0	0	0	0	0	0	0	0
1cd60cf1228d9a754df265e4844d4991	Bacteria	Proteobacteria	Gammaproteobacteria	Pseudomonadales	Nitrincolaceae	Nitrincola		0	0	0	0	0	0	0	0	0	0	0	0	0	0	0	0	5	0	0	0	0	0	0	0	0	0	0	6	0	3	0	0	0	0	0	0	0	0	0	0	0	0
1cd7d3f048f4adce076cae9e11cd0f3d	Bacteria	Bacteroidota	Bacteroidia	Chitinophagales	Saprospiraceae			0	0	0	0	0	0	0	0	0	0	0	0	0	0	0	1	0	0	0	0	2	0	0	0	0	0	0	5	0	0	0	0	0	0	0	0	0	0	0	0	0	0
1ce2df0fbd5647207a4cbe7566c0a16f	Bacteria	Proteobacteria	Gammaproteobacteria	Enterobacterales	Alteromonadaceae	Thalassomonas		0	2	0	0	0	0	2	0	0	0	0	0	0	0	0	0	0	0	1	0	3	0	0	0	0	0	0	4	0	0	0	0	1	0	0	0	0	0	0	0	0	0
1ce33175b9f4c5b49c53cd7615103862	Bacteria	Proteobacteria	Gammaproteobacteria	Enterobacterales	Alteromonadaceae			0	0	0	0	0	0	0	0	0	17	14	0	0	0	0	0	2	0	0	0	0	0	0	0	0	0	0	0	0	0	0	0	0	0	0	0	0	0	0	0	0	0
1ce3c709f0b4c3da1555af1f61b5087c	Bacteria	Bacteroidota	Bacteroidia	Chitinophagales	Saprospiraceae			0	0	0	5	3	0	0	0	3	0	1	0	0	0	0	3	0	0	0	0	2	0	0	0	0	0	0	7	0	0	0	0	2	0	0	2	0	0	0	0	0	3
1ce604756affcecde3dc7c120c9bce32	Bacteria	Gemmatimonadota	Gemmatimonadetes	Gemmatimonadales	GWC2-71-9	HRBIN33	HRBIN33_sp002923375	0	0	0	0	0	0	0	0	0	3	0	0	0	0	0	0	1	0	0	0	1	0	0	0	0	4	0	2	0	0	0	0	0	0	0	0	0	0	0	0	0	0
1ce68831d082c872ab87d93f1478c95f	Archaea	Nanoarchaeota	Nanoarchaeia	Pacearchaeales	UBA73	1-14-0-10-34-76	1-14-0-10-34-76_sp002763075	0	0	0	0	3	0	0	2	0	0	0	0	0	2	0	4	0	0	0	0	0	0	0	0	0	5	0	0	0	0	3	2	0	0	0	0	0	2	0	0	0	0
1ce7a049c45d743e624fe2848b7240ae	Bacteria	Chloroflexota	Anaerolineae	Anaerolineales	UBA6092	UBA6092	UBA6092_sp002428565	0	0	0	0	0	0	0	0	0	0	0	0	0	0	0	0	0	0	0	0	0	0	0	0	0	10	0	0	0	0	2	0	0	0	0	0	0	0	0	0	0	0
1cf3766db9b320e9625cff6abc33800f	Bacteria							0	0	0	3	6	0	0	0	0	0	0	0	0	0	0	0	0	0	0	0	0	0	0	0	0	0	0	0	0	0	0	0	0	0	0	3	0	0	0	0	0	0
1d04f01be2b1e0c85b02b07d9b169877	Bacteria	Bacteroidota	Bacteroidia	Cytophagales				3	0	0	0	0	0	2	0	0	5	7	0	0	0	0	4	5	0	0	0	0	5	0	0	0	0	0	0	0	0	0	0	0	0	0	0	0	0	0	0	0	0
1d051dadd678ac016243ac5b4894e01e	Bacteria	Bacteroidota	Bacteroidia	Flavobacteriales	Flavobacteriaceae			0	0	0	0	0	0	0	0	0	0	0	0	0	0	0	4	0	0	0	0	0	12	0	0	0	0	0	0	0	0	0	0	0	0	0	0	0	0	0	0	0	0
1d0eacc37071bda988694640a24999f8	Bacteria	Desulfobacterota	Desulfobulbia	Desulfobulbales	Desulfocapsaceae			0	0	0	0	0	0	3	0	0	0	0	0	0	0	0	0	10	5	0	0	0	0	0	0	0	11	0	3	3	0	0	0	0	0	0	0	0	3	0	0	0	0
1d0f07ac2f10a5366da230fa48962caf	Bacteria	Bacteroidota	Ignavibacteria	Ignavibacteriales				0	0	0	0	0	0	4	0	0	0	0	1	0	2	0	0	0	0	0	0	2	0	0	0	0	0	0	0	0	0	0	0	2	0	0	0	0	0	0	0	0	0
1d162580709bea65ef43006a5e75c298	Bacteria	Actinobacteriota	Acidimicrobiia	UBA5794	UBA4744	BMS3Bbin01	BMS3Bbin01_sp002897675	2	0	0	2	0	0	0	0	0	0	0	0	0	0	0	0	0	3	0	0	0	0	0	0	0	0	0	0	0	3	2	0	0	0	0	0	0	0	0	0	0	0
1d1860ed6fa3644f0706774ca6284a03	Bacteria	Planctomycetota	Phycisphaerae	Phycisphaerales	SM1A02	GCA-2706885	GCA-2706885_sp002706885	0	0	0	0	0	0	3	0	0	0	5	0	0	0	0	0	0	0	0	0	0	0	0	0	0	4	0	0	0	0	0	0	0	0	0	0	0	0	0	0	0	0
1d2232201686fc538c0ac4479d6fbfaf	Bacteria	Proteobacteria	Alphaproteobacteria	Rhodobacterales	Rhodobacteraceae			4	0	0	0	1	0	0	0	0	5	0	0	0	0	0	0	0	0	0	0	0	0	0	0	0	0	0	0	0	2	0	0	0	0	0	0	0	0	0	0	0	0
1d2d5703f28f8d16eff2ccd3069bff7c	Bacteria	Planctomycetota	Planctomycetes	Pirellulales	Pirellulaceae	UBA6163	UBA6163_sp002422955	0	0	0	2	2	0	3	0	2	2	6	0	7	3	0	0	4	3	0	0	9	0	0	0	0	3	0	11	0	3	4	0	5	0	0	0	0	0	0	0	0	2
1d2da5c8de8aad39d723f677cdc9f835	Bacteria	Desulfobacterota	Desulfobulbia	Desulfobulbales	Desulfocapsaceae			1	0	6	0	0	0	0	0	0	0	0	2	0	0	0	0	3	0	0	0	0	2	0	0	0	3	0	0	0	0	0	0	0	0	0	0	0	0	0	0	0	0
1d2dc1503e69e1e9807ce5251391a333	Bacteria							0	0	0	0	0	0	0	0	0	1	0	0	2	0	0	3	0	0	0	0	0	0	0	0	0	2	0	0	0	0	2	0	0	0	0	0	0	0	0	0	0	0
1d3417910f7f6f50677a14ddd86f0735	Bacteria							0	0	0	0	0	0	0	0	0	0	0	0	0	0	0	13	0	3	0	0	0	0	0	0	0	0	0	0	0	0	0	0	0	0	0	0	0	0	0	0	0	0
1d367a338d3ffd809df821f34b1f1817	Archaea	Thermoplasmatota	E2	JdFR-43	JdFR-43	JdFR-43	JdFR-43_sp002011355	0	0	0	0	0	0	0	0	0	0	0	0	0	2	0	0	0	0	0	0	0	3	0	0	0	5	0	0	0	0	0	0	0	0	0	0	0	0	0	0	0	0
1d3872e84903442befdefd6440f2450e	Bacteria							3	0	0	2	3	0	0	0	2	0	0	0	0	2	0	5	3	0	4	0	9	0	0	0	0	10	0	25	0	0	0	2	0	0	0	3	0	7	0	0	0	3
1d3dcd1d7b15164df8f6386adedfc24f	Bacteria	Proteobacteria	Alphaproteobacteria	Sphingomonadales	Sphingomonadaceae	Novosphingobium		0	0	0	0	0	0	3	0	0	0	0	0	0	0	0	2	0	0	0	0	2	2	0	0	0	2	0	0	0	0	0	0	0	0	0	0	0	0	0	0	0	0
1d449109d4dfed278e1d76773f27234d	Bacteria	Bacteroidota	Rhodothermia	Rhodothermales				0	0	0	0	0	0	0	0	0	0	3	0	2	0	0	4	0	0	0	0	0	2	0	0	0	0	0	1	0	0	0	0	0	3	0	0	0	0	0	0	0	0
1d5d824d8f6cb25bae372a8eb4f7ba27	Bacteria							0	0	0	0	0	0	0	0	0	0	0	0	0	2	0	5	0	0	0	0	0	0	0	0	0	0	0	5	0	0	0	0	0	4	0	0	0	0	0	0	0	0
1d5ed03f04a5a770006486c55c6d55c2	Bacteria							0	0	0	2	2	0	9	0	0	2	2	2	0	0	0	0	0	4	6	0	0	0	0	0	0	0	0	0	4	0	0	2	0	0	0	0	0	0	0	0	0	0
1d5f4b9f85345e5827c5e8f5d31d90e8	Bacteria	Proteobacteria	Gammaproteobacteria					0	0	0	0	19	3	7	2	3	0	22	0	5	0	0	14	0	0	0	0	0	0	0	2	0	0	0	6	0	0	0	0	6	5	0	0	0	0	0	0	0	0
1d6231fddfc74ba4aad74a2e16511c71	Bacteria	Planctomycetota	Planctomycetes	Pirellulales	Ga0077529	SZUA-42	SZUA-42_sp003233055	0	0	0	0	0	0	0	0	0	3	4	0	0	0	0	3	0	0	0	0	0	0	0	0	0	0	0	0	0	3	0	0	2	0	0	0	0	0	0	0	0	0
1d64b541e5a14c12efe2bd4867e4bdaf	Archaea	Nanoarchaeota	Nanoarchaeia	Woesearchaeales	CG08-08-20-14	CG08-08-20-14	CG08-08-20-14_sp002762705	0	0	0	0	0	0	0	0	0	0	0	0	0	0	0	0	0	0	0	0	0	0	0	0	0	0	0	1	0	3	10	0	0	0	0	0	0	0	0	0	0	0
1d6754b9e926694f8dda2b8b17f68889	Bacteria	Bacteroidota	Bacteroidia	Flavobacteriales	UA16	ASP10-05a	ASP10-05a_sp000981645	0	0	0	0	0	0	0	0	0	4	6	0	0	0	0	0	0	0	0	0	0	0	0	0	0	0	0	0	0	0	0	0	0	2	0	0	0	0	0	0	0	0
1d6bd190fde525ca43e07c489dd89b2f	Bacteria	Actinobacteriota	Acidimicrobiia	Microtrichales	Ilumatobacteraceae	Ilumatobacter_A	Ilumatobacter_A_coccineus	0	0	0	0	0	0	0	0	0	0	0	0	2	0	0	0	0	0	0	0	5	0	0	0	0	0	0	1	0	0	0	0	0	0	0	3	0	0	0	0	0	0
1d6d5076b07175d18f404b07b9ccfc05	Bacteria	Proteobacteria	Alphaproteobacteria					0	0	0	0	0	0	0	0	0	0	0	0	0	0	0	3	3	0	0	0	2	0	0	0	0	3	0	3	0	0	0	0	2	3	0	0	0	2	0	0	0	0
1d6ea4190a5122d88702102c95ad16e8	Bacteria	Myxococcota	Polyangia	Nannocystales	Nannocystaceae	Nannocystis	Nannocystis_exedens	3	0	0	0	0	0	0	0	0	0	0	0	0	0	0	0	0	0	8	0	7	0	0	0	0	0	0	5	0	0	0	0	0	0	0	0	0	0	0	0	0	0
1d8e984056d33eeadaf6d94df8317b29	Bacteria	Actinobacteriota						0	0	0	0	0	0	0	0	0	0	0	0	0	0	0	0	0	0	0	0	3	0	0	0	0	0	0	8	4	0	0	0	0	1	0	0	0	0	0	0	0	0
1d9b1fda77bf216991ec5051456bdef5	Bacteria	Bdellovibrionota	Bacteriovoracia	Bacteriovoracales	Bacteriovoracaceae	Halobacteriovorax	Halobacteriovorax_marinus_A	0	0	0	0	2	0	0	0	0	0	2	0	0	0	0	0	3	0	0	0	2	0	0	0	0	0	0	0	0	3	0	0	0	0	0	0	0	0	0	0	0	0
1d9e0844ad9a1dd45352acdfd00ec630	Bacteria	Planctomycetota	Planctomycetes	Pirellulales	Pirellulaceae	GCA-2723275	GCA-2723275_sp002723275	0	0	0	0	0	0	0	0	0	0	0	0	0	0	0	2	3	0	0	0	0	3	0	0	0	2	0	2	6	0	0	0	0	0	0	0	0	0	0	0	0	0
1da6ac93785102b1ef5f9ef6069cd0ae	Bacteria	Bacteroidota	Bacteroidia	Chitinophagales	Saprospiraceae	Haliscomenobacter	Haliscomenobacter_hydrossis	0	0	0	0	0	0	2	0	0	3	3	0	0	0	0	1	3	0	0	0	0	0	0	0	0	0	0	0	0	2	0	0	0	0	0	0	0	0	0	0	0	0
1da98e27ec66781ab4648e1c12f3b7d3	Bacteria	Actinobacteriota	Acidimicrobiia	Microtrichales	Ilumatobacteraceae	Ilumatobacter_A	Ilumatobacter_A_coccineus	3	0	0	0	0	0	14	0	0	10	18	2	5	0	3	42	8	0	0	0	0	12	0	1	0	8	0	31	27	2	2	0	16	11	0	1	0	1	0	0	0	1
1daa5da606ac7cbc9af78f7563a635c6	Bacteria	Planctomycetota	Phycisphaerae	Phycisphaerales	SM1A02	GCA-002718515	GCA-002718515_sp002689385	0	0	0	0	4	0	0	0	0	0	0	0	0	0	0	0	1	0	0	0	0	0	0	0	0	5	0	0	0	0	0	0	0	0	0	0	0	0	0	0	0	3
1daf56c8d30ac109242044415acbfea3	Bacteria	Acidobacteriota	Acidobacteriae	Bryobacterales	Bryobacteraceae			0	0	0	0	0	0	0	0	0	0	3	0	0	0	0	0	0	3	0	0	0	0	0	0	0	0	0	2	3	0	0	0	0	0	0	0	0	0	0	0	0	0
1db197bbe824c9710b6260b14c572f98	Bacteria	Proteobacteria	Gammaproteobacteria	Pseudomonadales	Halieaceae			0	0	0	0	0	0	0	0	3	0	0	0	0	0	0	0	0	0	6	0	0	0	0	0	0	1	0	8	0	7	0	0	0	0	0	0	0	0	0	0	0	1
1db4fd039fbb470d69294bcddc5f0753	Bacteria	Proteobacteria	Alphaproteobacteria					0	0	0	0	0	0	0	0	0	0	3	0	0	0	0	2	0	0	0	0	0	0	0	0	0	6	0	0	6	0	0	0	0	2	0	0	0	0	0	0	0	0
1db51f864764c24c95fd350796945d6c	Bacteria	Proteobacteria	Gammaproteobacteria					0	0	2	0	3	0	0	0	0	0	4	0	2	8	0	2	2	0	0	0	3	0	0	2	2	3	0	21	9	0	0	0	0	0	0	2	0	2	0	0	0	0
1dc6dfbc5d5dc8567b51ff769a28faa5	Bacteria							0	0	0	0	4	0	0	0	0	0	0	0	0	0	0	3	0	4	0	0	0	0	2	0	0	0	0	0	0	0	0	0	0	0	0	0	0	0	0	0	0	0
1dcab6b0b95344a5eea37c1fa3340c2b	Bacteria	Planctomycetota						0	0	0	0	0	0	0	0	0	2	0	0	0	0	0	0	0	0	0	0	0	2	0	0	0	4	0	0	0	0	0	0	2	0	0	0	0	0	0	0	0	0
1dce152f1522f22603cd4f4a82a94ae8	Bacteria	Bacteroidota	Bacteroidia	Chitinophagales	Saprospiraceae			4	0	0	0	0	0	0	0	0	0	5	0	0	0	0	0	0	0	0	0	0	0	0	0	0	0	0	0	0	0	0	0	0	0	0	0	0	0	0	0	0	0
1dcfaf7dffb4499add36cfc4aeea6733	Bacteria	Chloroflexota	Anaerolineae	Anaerolineales	Anaerolineaceae			0	0	0	0	0	0	0	0	0	0	3	0	1	0	0	0	0	0	0	0	0	0	0	0	0	21	0	7	0	4	4	3	8	6	0	1	0	0	0	0	0	0
1dd0f4be1fb6a6154b6889b22a63473c	Bacteria	Proteobacteria	Alphaproteobacteria	Rhizobiales				0	0	0	0	0	0	0	0	0	0	2	0	0	0	0	3	0	0	0	0	2	2	0	0	0	4	0	0	3	0	0	2	0	3	2	0	0	0	0	0	0	0
1ddab2a53387515f195bce43134a5404	Bacteria	Gemmatimonadota	Gemmatimonadetes	Gemmatimonadales	GWC2-71-9			4	0	0	7	8	0	0	0	2	0	8	6	3	3	0	0	6	0	6	2	2	0	0	0	0	9	0	13	5	2	3	3	2	10	0	0	0	2	0	0	0	6
1ddbacf3bad39be65c229075c39f3fa4	Bacteria	Proteobacteria	Alphaproteobacteria	Rhodospirillales_A	Magnetospiraceae	Magnetospira	Magnetospira_sp000968135	5	0	0	0	0	0	3	0	10	0	0	0	0	3	0	0	6	0	0	0	0	0	0	0	0	6	0	0	6	0	2	5	0	0	0	0	0	0	0	0	0	0
1ddfe35be660c38f0fd55eaa31181af0	Bacteria	Planctomycetota	Planctomycetes	Pirellulales	Pirellulaceae			0	0	0	0	0	0	4	0	0	0	0	3	2	0	0	0	0	0	0	0	0	0	0	0	0	0	0	2	0	0	0	0	12	4	0	0	0	0	0	0	0	0
1de5ef9e15d1b5736e30055779a89089	Bacteria	Chloroflexota	Anaerolineae	Promineofilales	Promineofilaceae	GCA-2699125	GCA-2699125_sp002699125	0	0	0	0	0	0	0	0	2	0	0	0	0	0	0	0	0	0	0	0	0	0	0	0	0	22	0	7	2	3	4	0	0	2	0	0	0	0	0	0	0	3
1df52d3ca78364a6bf8682790c41c7dd	Bacteria	Desulfobacterota	Desulfarculia	Desulfarculales	Desulfarculaceae	Desulfarculus	Desulfarculus_baarsii	0	0	0	0	0	0	0	0	0	3	6	0	5	0	0	0	2	0	0	0	0	0	0	0	0	0	0	0	0	0	3	0	0	0	0	0	0	0	0	0	0	0
1dfa7e394c8d12d74d64954f633f2b66	Bacteria	Myxococcota	Myxococcia	Myxococcales	Myxococcaceae			5	0	0	0	0	0	0	0	0	0	2	0	0	0	0	0	0	0	0	0	0	0	0	0	0	3	0	0	0	0	0	0	0	0	0	0	0	0	0	0	0	0
1dfd630cee355447f0850ac075dcc2ba	Bacteria	Bacteroidota	Bacteroidia	Flavobacteriales	Crocinitomicaceae	UBA4466	UBA4466_sp003149635	0	0	0	0	0	0	0	0	0	10	5	0	0	0	0	0	0	0	0	0	0	0	0	0	0	0	0	0	0	0	0	0	0	0	0	0	0	0	0	0	0	0
1e09ebfb8e77ceeced26fb6ebdcd0ca0	Bacteria	Proteobacteria	Alphaproteobacteria	Rhodobacterales	Rhodobacteraceae			0	0	0	0	0	0	0	0	0	0	0	0	0	2	0	0	9	0	5	0	7	5	0	2	0	0	0	7	13	1	3	0	0	0	0	0	0	8	0	0	0	0
1e0aeb86c1a6cd575cef1fd8c1fd48d4	Bacteria	Proteobacteria	Alphaproteobacteria	Rhodobacterales	Rhodobacteraceae	Ruegeria		0	0	0	0	0	0	0	0	0	0	0	0	0	0	0	0	0	0	0	0	0	0	0	0	0	3	0	4	0	2	5	0	3	4	0	0	0	0	0	0	0	0
1e0e539ef5c6b7dcb308f834cbbe6e12	Bacteria	Proteobacteria	Gammaproteobacteria	Pseudomonadales	Halieaceae			3	0	0	0	0	0	0	0	0	11	0	0	0	0	2	0	4	0	0	2	0	0	0	0	0	0	0	0	0	0	0	0	0	9	0	0	0	0	0	0	0	0
1e131089470f832d0568814baf01f9e6	Bacteria	Spirochaetota	Spirochaetia	Spirochaetales				3	0	3	0	0	0	0	0	0	0	0	0	3	0	0	0	2	8	0	0	9	0	0	0	0	4	0	2	0	0	5	3	0	0	0	0	0	3	0	0	0	0
1e18f2d4f1665c4bb42537e3be863bc7	Bacteria	Planctomycetota	Planctomycetes	Pirellulales	Pirellulaceae	UBA11883	UBA11883_sp002714565	3	0	0	2	0	0	0	0	0	6	1	0	0	0	0	0	0	0	0	0	0	0	0	0	0	3	0	0	1	0	0	0	2	0	0	0	0	0	0	0	0	0
1e1bf428baa3df5f880f19fbedda0ad2	Bacteria	Proteobacteria	Gammaproteobacteria	Pseudomonadales	Pseudohongiellaceae	Pseudohongiella	Pseudohongiella_acticola	0	0	0	0	0	0	0	0	2	0	0	0	0	0	0	0	0	0	0	0	0	0	0	0	0	0	0	0	0	0	3	0	0	0	0	0	0	0	0	0	0	0
1e2499ab01173f043aa9ba5ebc391e0d	Bacteria	Planctomycetota	Planctomycetes	Pirellulales				2	0	0	0	1	0	1	0	0	3	2	0	1	3	0	5	3	0	13	0	3	0	0	0	0	0	0	0	7	0	0	0	7	5	0	0	0	0	0	0	0	2
1e255d8346927c2773859d6036f0849e	Bacteria	Chloroflexota	Anaerolineae	Anaerolineales	UBA6092	UBA6092	UBA6092_sp002428565	0	0	0	0	0	2	0	0	0	0	0	0	0	0	0	0	0	9	0	0	0	0	0	0	0	0	0	0	0	0	0	0	0	0	0	0	0	0	0	0	0	0
1e25675cdbd5d046c1c8da179c742072	Bacteria	Bdellovibrionota	Bacteriovoracia	Bacteriovoracales	Bacteriovoracaceae	Halobacteriovorax	Halobacteriovorax_marinus_A	0	0	0	0	0	0	0	0	0	0	0	0	0	0	0	0	0	0	0	0	0	0	2	3	0	0	0	5	0	0	0	0	0	0	0	0	0	0	0	0	0	0
1e2c5ae6b3286d6123aa8847f6b2e3d3	Bacteria	Proteobacteria	Gammaproteobacteria					0	0	0	1	0	0	1	0	0	2	0	0	0	0	0	2	1	0	0	0	2	0	0	0	0	2	0	0	1	0	0	0	0	0	0	0	0	0	0	0	0	0
1e326946023a96c1ab2f4f35c5c8d426	Bacteria	Cyanobacteria	Cyanobacteriia					0	0	0	0	0	0	0	0	0	0	0	0	0	0	0	5	0	0	0	0	0	0	0	0	0	0	0	2	0	3	2	0	2	3	0	0	0	0	0	0	0	0
1e33524e86f7655a93f5c00604a0c4dd	Bacteria	Krumholzibacteriota	Krumholzibacteria	LZORAL124-64-63	LZORAL124-64-63	UM-FILTER-65-15	UM-FILTER-65-15_sp002790835	2	0	0	0	0	0	0	0	1	0	0	0	0	0	0	0	1	0	0	0	0	0	0	0	0	0	0	5	0	0	0	3	2	0	0	0	0	2	0	0	0	0
1e3a0c2c729ec8b0ede9e7068ce3dc2a	Bacteria	Planctomycetota	Phycisphaerae	Phycisphaerales	SM1A02	GCA-002718515	GCA-002718515_sp002689385	4	0	0	1	3	0	13	0	2	22	23	0	10	2	3	21	11	2	1	2	6	0	0	2	6	31	3	46	0	4	26	10	31	17	0	1	0	0	0	0	0	6
1e3d21446a488c845c37885af059dc74	Archaea	Thermoplasmatota	Thermoplasmata	EX4484-6	EX4484-6	EX4484-6	EX4484-6_sp002254385	3	0	1	0	0	0	0	0	3	0	0	3	0	0	0	0	0	11	0	0	0	0	0	0	0	0	0	0	0	3	0	10	0	0	0	0	0	0	0	0	0	0
1e3f986c2c43bbe1a88b622b8a2ecbd8	Bacteria	Desulfobacterota	Desulfobacteria	Desulfobacterales	Desulfosarcinaceae	Desulfatitalea		3	0	0	2	0	0	0	0	1	0	0	0	0	0	0	0	1	0	0	0	9	0	0	0	0	0	0	7	0	0	0	0	0	0	0	0	0	0	0	0	0	0
1e402dfb02563f1c50f690a75f0ca846	Bacteria	Desulfobacterota	Desulfobulbia	Desulfobulbales	Desulfobulbaceae	Desulfobulbus		0	0	0	0	0	0	0	0	0	0	0	0	0	2	0	0	1	0	0	0	11	0	0	0	0	2	0	0	3	0	0	0	0	0	0	0	0	0	0	0	0	0
1e51599ff3dfb98cd50335e3eb44a9c3	Bacteria	Patescibacteria	Paceibacteria	UBA9983_A				0	0	0	3	3	0	2	0	0	3	0	0	0	0	0	0	3	0	0	0	0	0	0	0	0	2	0	0	0	0	0	0	0	0	0	0	0	0	0	0	0	0
1e544b4c06a653dd5ebad9b18a3f0153	Bacteria	Desulfobacterota	Desulfomonilia					0	0	0	0	0	0	0	0	0	0	13	0	0	0	0	0	0	0	0	0	1	0	0	2	0	0	0	0	0	0	0	0	2	3	0	0	0	0	0	0	0	0
1e6732ae87fed4e20ee1b486fa4ef633	Bacteria	Proteobacteria	Gammaproteobacteria					0	0	0	0	0	0	0	0	0	0	0	0	2	0	0	0	0	0	2	0	3	0	0	0	0	0	0	0	3	0	0	0	0	0	0	0	0	0	0	0	0	0
1e695f3620fbf40b6b63e3b770720b0c	Bacteria	Acidobacteriota	Thermoanaerobaculia					0	0	0	0	0	2	0	0	0	0	0	0	0	0	0	0	0	0	0	0	0	0	0	0	0	5	0	2	0	0	3	2	0	0	0	0	0	0	0	0	0	0
1e76f158719ac11e97ef044b5d0ffc55	Bacteria	Acidobacteriota	Blastocatellia	Pyrinomonadales	Pyrinomonadaceae			0	0	0	0	0	0	0	0	0	0	0	0	2	0	0	4	0	0	0	0	0	0	0	0	0	2	0	0	0	0	0	0	0	0	0	0	0	2	0	0	0	0
1e7afa45366e61a4f15f9d57a2826108	Bacteria	Planctomycetota	UBA1135	UBA2386	UBA2386	UBA2386	UBA2386_sp002343845	2	0	0	0	0	0	0	0	0	0	4	0	0	2	0	2	0	0	2	0	0	0	0	0	0	0	0	0	0	2	0	0	0	0	0	2	0	2	0	0	0	0
1e8ff5603fc4966b3bce5bf138483cc1	Bacteria	Desulfobacterota	Desulfobulbia	Desulfobulbales	Desulfurivibrionaceae	BM506	BM506_sp002868945	0	0	0	0	0	0	0	0	0	0	6	0	0	0	0	0	0	0	0	0	0	0	0	0	0	0	0	0	0	3	0	0	0	0	0	0	0	0	0	0	0	0
1e974c6781b32c3941d760ad08a17eda	Bacteria	Bacteroidota	Bacteroidia	Cytophagales	Spirosomaceae	Siphonobacter		0	0	0	0	4	0	0	0	0	0	3	0	0	0	0	0	4	0	0	0	0	0	0	0	0	0	0	2	0	0	0	3	0	0	0	0	0	0	0	0	0	0
1e97f54951574c06a5d9cccfca26ccc5	Bacteria	Proteobacteria	Gammaproteobacteria					0	0	0	0	0	0	1	0	0	0	0	0	0	0	0	2	3	0	0	0	3	0	0	0	0	0	0	0	0	2	0	0	0	0	0	0	0	0	0	0	0	0
1e9abec882cf5969ee38c28e027c63b1	Bacteria	Proteobacteria	Alphaproteobacteria					0	0	0	0	0	0	0	0	0	0	4	0	0	0	0	0	1	0	0	0	0	0	0	2	0	0	0	3	0	0	0	0	0	2	0	0	0	0	0	0	0	0
1ea107027039c91bfb3502ee64344386	Bacteria	Bacteroidota	Bacteroidia	Chitinophagales	Saprospiraceae			5	0	0	19	8	0	5	2	2	0	12	0	14	3	0	14	7	0	12	0	36	0	0	0	2	6	0	24	2	5	10	6	0	3	0	2	0	0	0	0	7	0
1ea74e1b37843ab8159ca357e7b6bd4f	Bacteria	Proteobacteria	Gammaproteobacteria					0	0	0	0	1	0	1	0	2	0	0	0	0	2	0	1	2	0	0	0	0	0	0	2	0	0	0	0	0	0	0	0	0	0	0	4	0	0	0	0	0	0
1eaf9e0ec4d359ccc8e748adf80f5f81	Bacteria	Bacteroidota	Bacteroidia	Flavobacteriales	Flavobacteriaceae			2	0	0	0	0	0	0	0	0	0	2	0	0	0	0	0	0	0	0	0	0	0	0	0	0	0	0	5	0	2	0	0	0	0	0	5	0	0	0	0	0	3
1ebd910c3c15bf1b49d2f584ffcae0e8	Bacteria	Chloroflexota	Anaerolineae	Anaerolineales				0	0	0	2	2	3	2	0	0	0	0	4	2	0	0	0	2	9	5	0	0	0	0	0	0	21	0	6	3	0	0	8	0	0	0	4	2	11	0	0	0	3
1ebe47bfcfd951c2d7a3bce4338e32fc	Bacteria							0	0	0	0	1	0	0	0	0	0	0	0	0	0	0	0	0	0	0	0	0	0	0	1	2	0	3	0	0	0	0	1	0	9	0	0	0	0	0	0	0	1
1ec0088ccde61642edeabfe3ba062263	Bacteria	Bacteroidota	Bacteroidia					0	0	0	0	0	0	0	0	0	0	5	0	0	0	0	2	7	0	0	0	0	0	0	0	0	0	0	0	0	0	0	0	0	0	0	0	0	0	0	0	0	0
1ec43de7a3afec9d36a1c9ccee63f2c5	Archaea	Nanoarchaeota	Nanoarchaeia	Pacearchaeales	GW2011-AR1	GW2011-AR13	GW2011-AR13_sp9966u	0	0	0	0	0	0	0	0	0	0	0	0	0	0	0	0	0	0	0	0	0	0	0	0	0	6	0	2	0	3	0	8	0	0	0	0	0	4	0	0	0	0
1ec7d26caff4057a6f64e9561ac65388	Bacteria	Planctomycetota	Phycisphaerae	Phycisphaerales	SM1A02	UBA966	UBA966_sp002292895	0	0	0	1	0	2	5	0	0	2	0	0	0	0	0	0	0	0	0	0	4	0	0	0	2	15	0	0	0	0	0	0	0	0	0	0	0	0	0	0	0	0
1ec822272e075a392c03bcc83f224f14	Bacteria	Planctomycetota	Planctomycetes	Planctomycetales	Planctomycetaceae	Fuerstia	Fuerstia_marisgermanicae	0	0	0	0	0	0	0	0	0	0	0	0	2	0	0	0	1	0	0	0	0	1	0	0	0	0	0	6	0	0	1	0	0	0	0	0	0	0	0	0	0	0
1eccd21c42dcdd67d3a78de3d9a20e09	Bacteria	Verrucomicrobiota	Verrucomicrobiae	Verrucomicrobiales				0	0	0	0	0	0	0	0	0	5	0	0	0	0	0	0	0	0	0	0	0	0	0	0	0	4	0	0	0	1	0	0	3	0	0	0	0	0	0	0	0	0
1ece47ce44fdcfa619b211ecfd170b4d	Bacteria	Bacteroidota	Rhodothermia	Rhodothermales	UBA10348	1-14-0-65-60-17	1-14-0-65-60-17_sp002787815	0	2	0	0	0	0	0	0	0	0	0	0	0	0	0	0	0	0	0	0	0	0	0	0	0	5	0	0	0	0	0	0	0	0	0	4	0	0	0	0	0	0
1ee35e760aa2bf331913afbc6bb96bea	Bacteria	Myxococcota	Polyangia	Haliangiales	Haliangiaceae	Haliangium	Haliangium_ochraceum	0	0	0	0	0	0	2	0	0	0	9	0	2	0	0	10	0	0	0	0	8	0	0	0	0	2	0	11	0	0	0	0	0	9	0	0	0	0	0	0	0	0
1ee3b81fcd9d9e3c1436057fa1d2d8db	Bacteria	Omnitrophota	Omnitrophia	Omnitrophales	UBA2337	XYB12-FULL-50-7	XYB12-FULL-50-7_sp001804345	0	0	0	0	0	0	0	0	0	0	0	0	0	0	0	5	0	0	0	0	2	3	0	0	0	0	0	0	0	0	0	0	0	0	0	0	0	0	0	0	0	0
1ee67c8d381b4e34d775eacf877a4562	Bacteria							0	0	0	0	0	0	0	0	0	0	4	0	0	0	0	0	0	0	0	0	0	0	0	0	0	0	0	2	0	0	0	2	0	0	0	0	0	5	0	0	0	0
1ef4972f336281129aaee1a8edfbb6a6	Bacteria	Planctomycetota	UBA1135	UBA1135	GCA-002686595	GCA-2683825	GCA-2683825_sp002683825	0	0	0	0	0	0	0	0	0	0	0	0	0	0	0	0	0	1	2	0	5	0	0	0	0	0	0	0	0	0	0	0	0	0	0	0	0	4	0	0	0	0
1ef527e75b09403682ba8d7b9d106844	Bacteria	Desulfobacterota	Desulfobulbia	Desulfobulbales	Desulfocapsaceae	Desulfopila	Desulfopila_aestuarii	5	0	4	1	0	1	0	0	0	0	1	5	0	0	0	0	0	0	6	0	26	0	4	0	0	0	0	13	0	4	0	5	0	0	0	0	0	0	0	0	0	0
1efb44520b8f2a54f9603a951d378b6e	Bacteria	Proteobacteria	Alphaproteobacteria					3	0	0	2	2	0	0	0	0	0	6	0	0	0	0	7	2	0	0	0	0	2	0	0	0	1	0	0	1	2	0	0	0	1	0	0	0	0	0	0	0	0
1efbf728a65b77b35b2e7b6a7d7a2d61	Archaea	Nanoarchaeota	Nanoarchaeia	Pacearchaeales	PFCU01	PFCU01	PFCU01_sp002763155	2	0	0	0	2	0	0	0	0	0	2	0	0	0	0	0	0	0	0	0	0	0	0	0	0	24	0	0	1	2	0	0	0	0	0	0	0	0	0	0	0	0
1f079238044cdd252158ff54f5d06a50	Bacteria	Proteobacteria	Gammaproteobacteria					0	0	0	0	0	0	0	0	0	3	0	0	0	3	0	0	0	0	0	0	0	5	0	0	2	0	0	0	0	0	0	0	0	0	0	0	0	0	0	0	0	0
1f10cd36c19538445bc1a8718fb4014b	Bacteria	Acidobacteriota						0	0	0	0	0	0	0	0	2	0	0	0	0	0	0	0	0	0	0	0	3	0	0	0	0	2	0	1	0	0	0	0	2	0	0	0	0	0	0	0	0	0
1f1beddc573aa3cfff0543fe71501b6b	Bacteria	Bdellovibrionota	Bacteriovoracia	Bacteriovoracales	Bacteriovoracaceae	Halobacteriovorax	Halobacteriovorax_marinus_A	0	0	0	0	2	0	3	0	2	2	0	0	0	0	0	0	0	0	0	0	0	0	0	0	0	0	0	11	3	3	0	0	0	2	0	0	0	0	0	0	0	0
1f1cfb6b9891c56ec65be95a44b6ad2f	Bacteria	Bacteroidota	Bacteroidia	Chitinophagales	Saprospiraceae	Phaeodactylibacter	Phaeodactylibacter_xiamenensis	0	0	0	0	0	0	0	0	0	0	12	0	0	0	0	0	0	0	0	0	0	0	0	0	0	0	0	0	0	0	0	0	0	0	0	0	0	0	0	0	0	0
1f1e10c7130fe097617c2363d7a378c1	Bacteria	Bacteroidota	Bacteroidia	Cytophagales				0	0	0	0	1	0	0	0	0	0	2	0	0	2	0	2	0	0	0	0	0	0	0	0	0	6	0	0	0	0	1	0	0	0	0	0	0	0	0	0	0	0
1f24c6f56f5460d67ff77fa3ba8600ba	Bacteria	Bacteroidota	Bacteroidia	Flavobacteriales	koll-22	BRH-c54		14	0	0	9	0	0	22	2	0	0	24	0	12	0	0	27	0	0	4	0	10	6	0	5	0	5	0	20	4	0	5	3	11	7	0	0	0	0	0	0	0	1
1f261e46c6306f8d3f3d6ea4134811c6	Bacteria	Proteobacteria	Gammaproteobacteria					0	0	0	0	0	0	0	0	0	0	0	0	0	0	0	0	6	0	2	0	2	6	0	0	0	0	0	0	5	0	0	0	1	0	0	0	0	0	0	0	0	1
1f2e447da9df7c135f4c6c55a81466d0	Bacteria	Proteobacteria	Gammaproteobacteria	Pseudomonadales	Halieaceae	Halioglobus	Halioglobus_sp000156295	2	0	0	6	0	0	0	0	0	0	0	0	0	0	0	0	0	0	0	0	0	0	0	0	0	0	0	0	0	3	0	0	0	0	0	0	0	0	0	0	0	0
1f325ab8919498a3f2ae96e3d3b27d88	Bacteria	Proteobacteria	Alphaproteobacteria	Rhodobacterales	Rhodobacteraceae			4	0	0	0	0	0	4	0	0	0	0	0	0	0	0	4	0	0	0	0	0	1	0	0	0	1	0	0	0	0	0	0	0	0	0	0	0	0	0	0	0	0
1f32da2e80a0a93b0d295b0060b002f8	Bacteria	Bacteroidota	Bacteroidia					0	0	0	0	0	0	0	0	2	0	0	0	0	0	0	10	0	0	0	0	5	7	0	0	0	0	0	0	0	0	0	0	0	0	0	0	0	3	0	0	0	0
1f3ccbd61b2c7b3a2d6b59b85cfc8b84	Bacteria	Bacteroidota	Bacteroidia	Flavobacteriales	Flavobacteriaceae	Polaribacter	Polaribacter_porphyrae	0	0	0	0	0	0	0	0	0	0	6	0	0	0	0	0	0	0	0	0	0	0	0	0	0	0	0	0	0	0	5	0	0	0	0	2	0	0	0	0	0	0
1f59f2ca394b7063fe2b7e1e97ad5408	Bacteria	Proteobacteria	Gammaproteobacteria	Xanthomonadales	Xanthomonadaceae	Stenotrophomonas		10	5	29	4	9	2	20	5	46	29	63	22	17	8	3	33	29	97	8	0	20	7	14	6	4	41	9	0	0	13	20	23	21	25	2	0	0	0	0	0	0	0
1f5bc9b68875466fc932095bde730426	Bacteria	Marinisomatota	Marinisomatia	Marinisomatales				0	0	0	0	0	0	0	0	1	0	2	0	2	0	0	0	0	4	0	0	0	0	0	0	0	0	0	0	0	0	0	7	0	0	0	2	0	0	0	0	0	0
1f5d83dd9759ddc011fb5b39ed9f681f	Bacteria	Bacteroidota	Rhodothermia	Rhodothermales				0	0	0	2	0	0	4	0	3	2	0	0	0	0	0	0	9	0	3	0	0	22	0	2	0	0	0	0	7	0	0	0	2	3	0	0	0	0	0	0	0	0
1f63f76d055ad4066498c6d0ec9dcf45	Bacteria	Planctomycetota	Planctomycetes	Planctomycetales	Planctomycetaceae	Gimesia		3	0	0	4	0	0	2	0	0	0	4	0	3	3	0	2	4	0	3	0	0	16	0	0	0	0	0	0	5	3	0	0	8	3	0	0	0	0	0	0	0	0
1f6f37dde7ea8ceafd24e3b5c65f2552	Bacteria	Bacteroidota	Bacteroidia	Chitinophagales	Saprospiraceae	Lewinella_A	Lewinella_A_marina	2	0	0	0	0	0	0	0	0	0	2	0	0	0	0	0	0	0	2	0	0	0	0	0	2	0	2	7	0	0	0	0	0	0	0	0	0	0	0	0	0	0
1f6f8c07e7a5a6efd9c504bbdda8c015	Bacteria	Verrucomicrobiota	Verrucomicrobiae	Opitutales	Opitutaceae	UBA5691	UBA5691_sp002694885	0	0	0	0	0	0	0	2	1	0	0	0	0	0	0	0	1	0	0	0	0	0	0	0	0	0	0	3	1	2	0	0	0	0	0	2	2	0	0	0	0	0
1f6f96f2d28b6c945aad86eb4f5a668b	Bacteria	Planctomycetota	UBA1135	UBA2386	UBA2386	UBA2386	UBA2386_sp002343845	0	0	0	0	0	0	0	0	4	0	15	0	0	3	0	15	2	0	2	0	7	0	0	3	0	10	0	0	0	0	0	0	0	0	0	0	0	2	0	0	0	0
1f72261db4eff78985b46a88d23eb787	Bacteria	Proteobacteria	Gammaproteobacteria	Pseudomonadales	HTCC2089	GCA-2697205	GCA-2697205_sp002697205	0	0	0	0	0	0	0	0	0	0	0	0	3	0	0	5	0	0	0	0	0	4	0	0	0	0	0	0	5	0	3	0	4	0	0	0	0	0	0	0	0	0
1f75b6b945aa2dd027511e3110456e96	Bacteria							2	0	0	0	0	0	0	0	0	0	0	0	0	2	0	0	0	0	0	0	0	0	0	0	0	1	0	4	0	0	0	0	0	0	0	0	0	2	0	0	0	0
1f7932b8994acb1538d973476d7af353	Bacteria	Proteobacteria	Gammaproteobacteria	Pseudomonadales				0	0	0	3	11	0	0	0	0	0	21	0	0	0	0	4	0	0	0	0	0	2	0	0	0	0	0	0	0	0	0	0	0	9	0	0	0	0	0	0	0	2
1f7b7fd54ab710e7b8f7d8f64c419cf8	Bacteria	Bacteroidota	Bacteroidia	Cytophagales	Cyclobacteriaceae			4	0	0	5	12	2	0	0	4	0	4	0	0	4	0	0	1	0	0	0	4	6	0	2	0	13	0	6	3	12	0	0	3	0	0	3	0	8	0	0	0	3
1f82537ee6cd6037f4ec589340895e26	Bacteria	Proteobacteria	Gammaproteobacteria					11	2	0	0	11	0	0	0	0	0	6	2	0	4	2	0	3	0	0	0	15	0	0	2	0	6	2	18	3	12	7	0	0	0	0	11	0	6	0	0	0	0
1f89c32648a5a25e41e8c36e348c4c50	Archaea	Nanoarchaeota	Nanoarchaeia	Pacearchaeales	UBA73	1-14-0-10-34-76	1-14-0-10-34-76_sp002763075	0	0	0	0	0	0	0	0	0	0	0	0	0	0	0	0	0	0	0	0	0	0	0	0	0	3	0	5	0	0	0	0	3	0	0	0	0	0	0	0	0	0
1f8a0a654f87a50ec6be2e569f10a801	Bacteria	Proteobacteria	Gammaproteobacteria	Pseudomonadales	HTCC2089	GCA-2697205	GCA-2697205_sp002697205	0	0	0	0	2	0	0	0	0	0	0	0	0	0	0	4	0	0	0	0	0	0	0	2	0	0	0	0	0	5	0	0	3	0	0	6	0	0	0	0	0	2
1f8a272d0ed2d91efc1be46924a69572	Bacteria	Planctomycetota	Planctomycetes	Pirellulales	Pirellulaceae	Blastopirellula_A	Blastopirellula_A_marina_A	0	0	0	0	0	0	0	0	0	11	3	0	0	0	0	0	4	0	0	0	0	0	0	0	0	0	0	0	0	0	0	0	0	0	0	0	0	0	0	0	0	0
1f8d821aebc502987f4d05b736fd97b4	Bacteria	Myxococcota	Polyangia	Polyangiales	SG8-38	GCA-2699025	GCA-2699025_sp002699025	0	0	0	0	0	0	0	0	0	0	0	0	0	0	0	3	6	0	0	0	0	9	0	0	0	2	0	0	0	0	0	0	0	4	0	0	0	0	0	0	0	0
1f9166fa9efb69be75794a171e52aa3f	Bacteria	Proteobacteria	Gammaproteobacteria					4	0	0	2	5	0	0	0	0	3	19	0	0	0	0	9	0	0	0	0	0	8	0	0	2	0	0	8	1	0	0	0	0	23	0	0	0	0	0	0	0	0
1f9492d147b5147a341b53eaa2146cf4	Bacteria	Proteobacteria	Alphaproteobacteria	Rhodobacterales	Rhodobacteraceae	Roseicyclus	Roseicyclus_mahoneyensis	0	0	0	2	0	0	0	0	0	0	0	0	0	0	0	0	4	0	3	0	13	3	0	0	2	17	0	0	0	0	0	0	3	3	0	0	2	0	0	0	0	0
1f9817adf67cfe8f104523e02c57f635	Unassigned							0	0	0	0	0	0	0	0	0	0	0	0	0	0	0	0	0	0	0	0	0	0	0	0	0	5	0	0	0	0	2	0	0	0	0	0	0	3	0	0	0	0
1f9b2ddfd48e2b7f9ca8a964d3081dc1	Bacteria	Chloroflexota	Anaerolineae	Anaerolineales	envOPS12	UBA5796	UBA5796_sp002418215	0	0	0	0	0	0	0	0	0	0	0	0	0	0	0	0	3	0	0	0	1	0	0	0	0	5	0	4	0	0	0	0	0	0	0	0	0	0	0	0	0	0
1f9b6e515bbeb02dd94a0f755ff184ed	Bacteria	Actinobacteriota	Acidimicrobiia	Microtrichales	MedAcidi-G1	UBA3125		2	0	0	0	0	0	0	0	0	2	0	0	0	0	0	0	0	0	0	0	3	0	0	0	0	0	0	4	0	0	2	0	0	0	0	0	0	0	0	0	0	1
1f9d2bce239b4046fadc52cc71d146f8	Bacteria	Patescibacteria	Paceibacteria	UBA9983_A				3	0	0	7	5	0	3	0	5	0	1	0	3	2	0	5	23	0	2	0	0	3	0	0	0	15	0	10	1	0	11	4	3	10	0	1	0	1	0	0	0	3
1f9db9c0699c237847656f6c8f24908e	Bacteria	Actinobacteriota	Actinobacteria	Euzebyales	Euzebyaceae	Euzebya	Euzebya_sp003073135	0	0	0	1	0	0	0	0	0	0	0	0	3	0	0	4	0	0	0	0	0	0	0	0	0	2	0	0	0	0	0	0	0	0	0	0	0	0	0	0	0	0
1fb94300416287df9da15736427f2076	Bacteria	Bdellovibrionota	Bacteriovoracia	Bacteriovoracales	Bacteriovoracaceae	Halobacteriovorax		0	0	0	2	3	0	0	0	0	0	0	0	0	0	0	0	0	0	0	0	0	0	0	0	0	0	0	0	0	0	0	0	0	0	0	3	0	0	0	0	0	2
1fbab209030cb8b55e797c1b3b216d43	Bacteria	Bacteroidota	Bacteroidia	Cytophagales				3	0	0	0	0	0	0	0	0	9	11	0	3	0	0	9	0	0	0	0	4	0	0	0	0	0	0	0	0	2	0	0	0	0	0	0	0	0	0	0	0	0
1fbcc14f706df59a8808e87be9cb4123	Bacteria	Actinobacteriota						0	0	0	0	0	0	3	0	0	2	1	0	3	0	0	0	0	0	0	0	0	0	0	0	0	3	0	0	2	2	0	0	1	0	0	0	0	0	0	0	0	0
1fc5143fc94ece35098535d0966e8e28	Bacteria							0	0	0	0	0	0	0	0	0	3	0	0	1	0	0	7	0	0	0	0	0	0	0	0	0	0	0	0	0	0	0	0	3	1	0	0	0	0	0	0	0	0
1fcb5eb28452080af20651c28ba0af71	Bacteria	Proteobacteria	Gammaproteobacteria	Chromatiales				0	0	2	0	0	0	0	0	4	0	0	0	0	0	0	0	0	0	0	0	0	0	0	0	0	0	0	0	0	0	5	0	0	0	0	0	0	0	0	0	0	0
1fd863eb8ea464eafcc9dbe776b75165	Bacteria	Planctomycetota	Planctomycetes	Pirellulales	Pirellulaceae			2	0	0	0	0	0	0	0	0	0	1	0	0	0	0	11	4	0	0	0	0	0	0	0	0	0	0	0	0	0	0	2	1	3	0	0	0	0	0	0	0	0
1fe1e9f39bbe8e08513249884022a69c	Bacteria	Bacteroidota	Bacteroidia					0	0	0	0	0	0	0	0	0	0	3	0	0	0	0	0	0	0	0	0	0	2	0	0	0	0	0	0	2	0	0	0	4	0	0	0	0	0	0	0	0	0
1fe228e66ea7aade31b61d102d2b5fea	Bacteria	Proteobacteria	Alphaproteobacteria	Micavibrionales	Micavibrionaceae	TMED27	TMED27_sp002167715	0	0	0	0	2	0	7	0	3	5	7	0	0	0	0	4	3	0	0	0	0	0	0	0	0	0	0	0	0	0	0	0	0	0	0	0	0	0	0	0	0	0
1fe47762954b1efc227147a5b486764e	Bacteria	Chloroflexota	Anaerolineae	Caldilineales	Caldilineaceae	Litorilinea	Litorilinea_aerophila	0	0	0	2	3	0	0	0	0	0	0	0	0	0	0	0	3	0	0	0	0	0	0	0	0	3	0	0	0	0	0	0	0	0	0	0	0	0	0	0	0	0
1fea6450364dbee7edcd4dec7d5b26f4	Bacteria	Proteobacteria	Gammaproteobacteria	Chromatiales	Sedimenticolaceae			0	0	0	2	2	0	0	0	0	0	0	0	0	0	0	9	0	0	0	0	0	0	0	0	0	0	0	8	8	0	0	6	0	6	0	0	0	3	0	0	0	0
1feb1db6de0761694c1d1a4a71d1e38c	Bacteria	Chloroflexota	Dehalococcoidia	UBA1151	Bin127	GCA-002725925	GCA-002725925_sp002687335	0	0	0	0	0	1	1	0	0	0	5	2	1	0	0	0	4	10	0	0	0	0	0	0	0	4	0	0	1	0	0	7	4	3	1	0	0	0	0	0	0	0
1fec96f0a235e33e213f70d5713d14b6	Bacteria	Planctomycetota	Phycisphaerae	Phycisphaerales	SM1A02	UBA6054	UBA6054_sp002429045	3	0	0	3	0	0	0	0	0	0	0	0	0	0	0	0	3	0	2	0	6	1	0	0	0	3	0	2	0	0	2	2	0	0	0	0	0	0	0	0	0	0
1fedf87f45a92f4500d579d4f21aea69	Bacteria	Verrucomicrobiota	Verrucomicrobiae	Verrucomicrobiales				0	0	0	0	0	0	0	0	0	5	5	0	0	0	0	0	0	0	0	0	6	0	0	0	0	0	0	0	0	0	2	0	2	2	0	0	0	0	0	0	0	0
1ff0bf19e7e9320504081fd36ccccac3	Bacteria	Desulfobacterota	Desulfobacteria	Desulfobacterales	Desulfosarcinaceae	Desulfosarcina	Desulfosarcina_cetonica	0	0	0	0	3	0	0	0	3	0	1	2	0	0	0	1	3	9	5	2	12	1	2	0	0	21	0	0	1	2	0	13	0	3	0	0	0	0	0	0	0	0
1ff931226a778fb4f59bbbecb1d29472	Bacteria	Proteobacteria	Gammaproteobacteria	Pseudomonadales	Pseudohongiellaceae	OM182	OM182_sp001438145	0	0	0	0	0	0	0	0	0	0	10	0	0	0	0	0	0	0	0	0	2	0	0	0	0	0	0	11	0	7	5	0	0	0	0	0	0	0	0	0	0	0
1ffa8420c2ba9e5df8a4b82f5593fc4d	Bacteria	Patescibacteria	Gracilibacteria	UBA1369	2-02-FULL-48-14	2-02-FULL-48-14	2-02-FULL-48-14_sp001787475	6	0	0	0	0	0	0	0	0	0	0	0	0	0	0	0	0	0	0	0	0	0	0	0	0	2	0	0	0	0	0	0	0	0	0	0	0	2	0	0	0	0
20052d7021cd814568564f35c9b02c08	Bacteria	Planctomycetota						2	0	0	2	0	0	6	0	1	0	0	0	2	0	0	10	6	0	0	0	5	0	0	8	0	5	0	12	12	2	1	0	5	7	0	0	0	0	0	0	0	0
200d4a02760d8c5efcb26d400595da81	Bacteria	Planctomycetota	Planctomycetes	Pirellulales	Pirellulaceae			1	0	0	0	0	0	0	0	3	6	0	0	0	0	0	3	2	0	0	0	0	0	0	0	0	0	0	1	0	3	0	0	0	0	0	0	0	0	0	0	0	0
2023f42b965577d499f0d81c224c6ab3	Bacteria	Proteobacteria	Alphaproteobacteria	Rhodobacterales	Rhodobacteraceae			0	0	0	24	11	3	6	0	0	0	10	0	3	2	0	0	12	0	0	0	0	0	0	5	0	0	4	0	1	0	0	0	4	9	0	3	0	0	0	0	0	8
2027b1c2459586c40c020b317a7c51a8	Bacteria	Proteobacteria	Gammaproteobacteria	Nitrococcales				3	0	0	0	0	0	0	0	0	0	4	0	0	3	0	0	11	0	1	0	7	1	0	0	0	1	0	0	0	0	0	0	4	0	0	0	0	0	0	0	0	2
2043bcf5e89e9854b701b8b325180c10	Bacteria	Firmicutes_F	Halanaerobiia	Halanaerobiales	Halarsenatibacteraceae	Halarsenatibacter	Halarsenatibacter_silvermanii	10	0	0	0	17	0	5	0	8	0	27	0	9	8	0	43	18	0	0	0	0	11	0	2	4	2	2	16	3	16	7	0	15	12	0	10	0	0	0	0	0	6
204da892d30fd1496f485b0436657993	Bacteria	Planctomycetota	UBA8108	UBA8108	UBA8108	UBA8108		0	0	0	0	0	0	7	0	6	7	8	0	2	2	0	9	6	0	5	0	25	2	0	0	0	18	0	5	5	2	2	0	0	6	0	0	0	0	0	0	0	0
204e0b2ca701d0a4f1fc5ee6971bcec1	Bacteria	Proteobacteria	Gammaproteobacteria					0	0	0	0	0	2	0	0	0	0	0	0	0	0	0	0	0	18	0	0	0	0	0	0	0	0	0	0	0	0	0	0	0	0	0	0	0	0	0	0	0	0
2052c9daeb5670d997fdd9c9d712faa1	Bacteria							0	0	0	0	0	2	8	0	0	7	32	0	11	3	0	26	10	0	0	0	0	7	0	0	0	6	0	12	10	0	5	1	15	10	0	0	0	0	0	0	0	0
2053985824560d0c87ee466f12263e50	Bacteria							0	0	0	0	5	0	0	0	0	0	3	0	0	0	0	0	0	0	0	0	0	0	0	0	0	0	0	0	0	0	0	0	0	0	0	0	0	0	0	0	0	0
205a0ba0b4487664bea37bb31563683b	Bacteria	Myxococcota	Myxococcia	Myxococcales				0	0	0	0	5	0	2	0	0	0	0	0	0	0	0	0	2	0	0	0	17	0	0	0	0	0	0	4	2	0	2	5	0	0	0	0	0	0	0	0	0	0
205aa12361a3dde7c1051f73ee692111	Bacteria	Proteobacteria	Gammaproteobacteria	Burkholderiales	Rhodocyclaceae			0	0	0	0	0	0	0	0	0	0	0	0	0	0	0	0	0	0	0	0	0	0	0	0	0	0	0	0	0	0	0	0	0	0	0	0	0	0	0	9	3	0
206f1f16d0833033cfff2277427c52a7	Bacteria	Verrucomicrobiota	Verrucomicrobiae	Verrucomicrobiales	DEV007	Arctic95D-9	Arctic95D-9_sp002698785	3	0	0	2	0	0	20	0	0	0	0	0	1	0	0	0	0	0	0	0	0	7	0	0	0	0	0	1	0	0	0	0	0	0	0	0	0	0	0	0	0	0
206f2765c1d4404d9c608dc27b741ae1	Bacteria							0	0	0	0	0	0	0	0	0	0	3	0	0	0	0	4	0	0	0	0	4	3	0	0	0	3	0	5	0	2	3	0	0	0	0	0	0	0	0	0	0	0
207080c558a197dce337e3a2830d0084	Bacteria	Planctomycetota	Planctomycetes	Planctomycetales	Planctomycetaceae	Fuerstia	Fuerstia_marisgermanicae	0	0	0	2	0	0	0	0	0	0	0	0	0	0	0	3	0	0	0	0	0	6	0	0	0	0	0	0	0	0	0	0	0	0	0	0	0	0	0	0	0	0
2078e48b31d3e49f0c38684aa66e4b39	Bacteria	Bacteroidota	Bacteroidia	Chitinophagales	Saprospiraceae			4	0	0	7	2	0	4	0	0	0	0	0	0	0	0	0	10	0	5	0	17	9	0	0	0	0	0	0	2	0	0	0	0	0	0	2	0	0	0	0	0	5
207fe27c039f3978637e66afdbc6254c	Bacteria	Bacteroidota	Bacteroidia	Cytophagales				0	0	0	8	0	0	3	0	3	0	1	0	2	4	0	9	8	0	0	0	2	0	0	2	0	3	0	10	2	5	0	0	3	7	0	0	0	2	0	0	0	2
2082740223a7b716d7a21c74d924dc51	Bacteria	Proteobacteria						0	0	0	3	0	0	0	0	0	2	4	0	0	0	0	2	2	0	0	0	0	0	0	0	0	0	0	0	0	0	0	0	2	0	0	0	0	0	0	0	0	0
2084031609a5aeed99af9dc4929fe3e6	Bacteria	Verrucomicrobiota	Verrucomicrobiae	Verrucomicrobiales	DEV007	SZUA-55	SZUA-55_sp003232855	0	0	0	0	0	0	0	0	0	0	0	0	3	2	0	0	0	0	0	0	8	0	0	0	0	0	0	3	0	0	0	0	0	0	0	0	0	0	0	0	0	0
20883b74782d5772ad573ad3b5827863	Bacteria	Planctomycetota	Planctomycetes	Planctomycetales	Planctomycetaceae			0	0	0	0	2	0	0	0	0	0	2	0	0	0	0	0	2	0	0	0	0	0	0	0	0	0	0	2	0	0	6	0	4	0	0	0	0	0	0	0	0	0
209e35225e351e6214672dfea87958cb	Bacteria	Myxococcota	Polyangia	Haliangiales	Haliangiaceae	Haliangium	Haliangium_ochraceum	0	0	0	0	0	0	0	0	0	0	0	0	0	3	0	6	0	0	5	0	25	2	0	0	0	0	0	0	3	3	3	0	0	0	0	0	0	0	0	0	0	0
20a12a3dcd3539cdc379f1223a4ee8a3	Bacteria	Krumholzibacteriota	Krumholzibacteria	LZORAL124-64-63	LZORAL124-64-63	UM-FILTER-65-15	UM-FILTER-65-15_sp002790835	0	0	0	0	0	0	0	0	0	0	0	0	0	0	0	0	0	0	0	0	0	0	0	0	0	5	0	0	1	4	1	0	0	0	0	0	0	0	0	0	0	0
20a8f154c3e4e0c70aed9eb3f199c2a6	Bacteria	Omnitrophota	Omnitrophia	Omnitrophales	UBA2337	XYB12-FULL-50-7	XYB12-FULL-50-7_sp001804345	0	0	0	4	22	0	0	2	2	5	13	0	6	0	0	2	0	0	0	0	2	0	0	0	0	0	0	7	2	0	0	0	1	0	0	0	0	0	0	0	0	2
20af5e1cbf4d5c4d6dbfd27eb99caf15	Bacteria	Planctomycetota	Planctomycetes	Planctomycetales	Planctomycetaceae	Rubinisphaera	Rubinisphaera_brasiliensis	0	0	0	0	0	0	2	0	0	2	2	0	0	0	0	0	0	0	0	0	3	0	0	0	0	0	0	0	0	0	0	0	0	2	0	0	0	0	0	0	0	0
20b20b976aa9f65d247d5426a8caeaf3	Bacteria	Planctomycetota	Planctomycetes	Pirellulales	Pirellulaceae	GCA-2701545	GCA-2701545_sp002701545	0	0	0	0	2	0	0	0	0	0	0	0	0	0	0	0	0	0	0	0	2	0	0	0	0	0	0	5	0	3	0	0	0	0	0	0	0	0	0	0	0	0
20b9d9ce0484978cb56bdc4db966920b	Bacteria	Proteobacteria	Gammaproteobacteria	Pseudomonadales	HTCC2089	GCA-2697205	GCA-2697205_sp002697205	0	0	0	0	0	0	0	0	0	0	0	0	0	0	0	0	0	0	0	0	0	0	0	0	0	0	0	6	0	0	2	0	3	2	0	2	0	0	0	0	0	0
20ba44cbe273bc506c8418472f1be30e	Bacteria	Krumholzibacteriota	Krumholzibacteria	LZORAL124-64-63	LZORAL124-64-63	LZORAL124-64-63	LZORAL124-64-63_sp002747875	0	0	0	0	0	0	0	0	0	0	0	0	0	0	0	0	2	8	0	0	0	0	0	0	0	3	0	0	3	0	0	0	0	0	0	0	0	0	0	0	0	0
20bb2cd85f53ee65e95482d0526eed4a	Bacteria	Verrucomicrobiota						0	0	0	0	0	0	0	0	0	0	3	0	0	0	0	0	0	0	0	0	0	0	0	0	0	2	0	3	0	0	0	2	0	0	0	0	0	3	0	0	0	0
20bcb6ace18fa2e5f066779e54724127	Archaea	Nanoarchaeota	Nanoarchaeia	Woesearchaeales				0	0	0	0	2	0	0	0	2	0	0	0	0	0	0	0	3	0	0	0	0	0	0	0	0	0	0	2	0	0	0	0	0	0	0	0	0	3	0	0	0	0
20c18f81c56eed0ca49ecf6988ba22ad	Bacteria	Planctomycetota	Brocadiae	SM23-32	SM23-32	SM23-32	SM23-32_sp001303885	0	0	0	0	0	0	0	0	0	0	2	0	0	0	0	0	0	0	0	0	0	0	0	0	0	7	0	0	5	4	0	0	4	3	0	0	0	0	0	0	0	2
20cbb579a2dbcae7a5d3e529e491e1bd	Bacteria	Verrucomicrobiota	Kiritimatiellae					0	0	0	0	4	0	1	0	0	0	2	0	0	0	0	0	2	0	0	2	0	0	0	0	0	0	0	0	0	0	2	0	3	0	0	3	0	0	0	0	0	3
20cc4f6bea5563fef1c44fd8ada0de65	Bacteria	Planctomycetota	UBA1135	UBA1135	GCA-002686595	GCA-2683825	GCA-2683825_sp002683825	0	0	0	0	0	0	0	0	2	0	5	0	0	2	0	0	2	0	0	0	0	0	0	0	0	0	0	0	1	0	0	0	0	0	0	0	0	0	0	0	0	0
20ce81904ed37a04a895c975468fe84b	Bacteria	Myxococcota	Polyangia	Polyangiales	Sandaracinaceae	Sandaracinus	Sandaracinus_amylolyticus	0	0	0	0	0	0	0	0	0	0	0	0	0	0	0	0	1	0	3	0	0	0	0	0	0	0	0	0	3	1	2	0	0	0	0	0	0	0	0	0	0	0
20d83209239b9f4138539553e62ece41	Bacteria	Planctomycetota	Planctomycetes	Pirellulales	Pirellulaceae	Mariniblastus	Mariniblastus_fucicola	0	0	0	0	0	0	3	0	3	2	0	0	0	0	0	2	0	0	0	0	12	0	0	0	0	0	0	8	0	2	0	0	0	0	0	0	0	0	0	0	0	2
20da4fcb6241495da946811716fcd508	Bacteria	Desulfobacterota	Desulfobacteria	Desulfobacterales	Desulfobacteraceae	NBLS01	NBLS01_sp002084385	0	0	0	16	9	0	2	0	0	0	4	0	0	0	0	0	4	0	0	0	0	0	0	0	0	0	0	0	0	0	0	0	0	0	0	0	0	0	0	0	0	0
20dda86157e3280372cd34b08e47f405	Bacteria							4	0	0	0	0	0	0	0	0	0	0	0	0	0	0	0	0	0	3	0	2	0	0	0	0	7	0	0	0	0	4	4	0	0	0	0	0	0	0	0	0	0
20de6bc87b53107f6fbf0d1944fa9599	Bacteria							0	0	0	0	0	0	0	0	0	4	0	0	3	0	0	12	2	0	0	0	0	0	0	0	0	2	0	2	2	0	0	0	1	0	0	0	0	1	0	0	0	0
20deed693a1ce8a46140316f0892a339	Bacteria	Proteobacteria	Alphaproteobacteria	Rhodobacterales	Rhodobacteraceae			0	0	0	0	0	0	0	2	0	0	0	0	7	0	2	5	0	0	0	0	3	0	0	0	2	6	0	0	0	9	9	2	0	0	0	5	0	0	0	0	0	0
20eb7e651bee8b16157d72ab5f790b28	Bacteria	Deferrisomatota	Defferisomatia	Defferisomatales	Defferisomataceae	Deferrisoma	Deferrisoma_camini	0	0	0	0	0	0	0	0	1	0	0	0	0	0	0	0	0	7	0	0	4	0	0	0	0	1	0	0	0	0	0	3	0	0	0	0	0	0	0	0	0	0
20ee2de4170127b17047a1409674f280	Bacteria	Patescibacteria	Paceibacteria					0	0	0	3	3	0	0	0	2	0	0	0	0	0	0	0	0	0	0	0	0	0	0	0	0	0	0	0	0	0	1	0	0	2	0	0	0	0	0	0	0	0
20f00d00e7730e720cfa302c56406c34	Bacteria	Proteobacteria	Alphaproteobacteria	Micavibrionales	Micavibrionaceae	TMED27	TMED27_sp002167715	6	0	0	2	4	0	2	0	6	2	3	0	0	0	0	0	0	0	0	0	0	0	0	0	0	0	0	0	0	2	2	0	0	1	0	6	0	0	0	0	0	6
20f608abb02ee349f8aacdcf19e54687	Bacteria	Planctomycetota	Planctomycetes	Pirellulales	Pirellulaceae			0	0	0	0	5	0	0	0	0	0	0	0	0	0	0	4	0	0	0	0	8	0	0	0	0	0	0	5	0	0	3	4	0	0	0	0	0	2	0	0	0	0
20f8ebb8714bd8b152c63d584fa29207	Bacteria	Gemmatimonadota	Gemmatimonadetes	SG8-23	UBA6960	GCA-2718595	GCA-2718595_sp002718595	0	0	0	0	0	0	0	0	0	2	0	0	0	0	0	4	0	0	0	0	0	0	0	0	0	3	0	2	0	0	0	0	0	0	0	0	0	0	0	0	0	0
20f91b4ead1d3845e1305794ab94915a	Bacteria	Proteobacteria	Gammaproteobacteria					6	0	0	0	0	0	2	0	3	0	0	0	0	0	0	0	10	0	0	0	19	3	0	0	0	0	0	0	0	4	6	14	0	0	0	2	0	5	0	0	0	3
20fdc763ffb8183a23487d5872b2d14e	Archaea	Nanoarchaeota	Nanoarchaeia	Woesearchaeales	GW2011-AR9	PCYB01	PCYB01_sp002762845	0	0	0	0	0	0	0	0	0	0	0	0	0	0	0	4	0	0	0	0	0	0	0	0	0	4	0	0	0	0	0	2	0	0	0	0	0	0	0	0	0	0
20ffc8befac655dff2cb068f7b22b7a4	Bacteria							5	0	0	0	2	0	0	0	0	0	0	0	0	0	0	0	3	0	0	0	0	0	0	0	0	0	0	0	0	0	0	0	0	0	0	0	0	0	0	0	0	0
21057325ca35b145637c004dfda7dcb8	Archaea	Thermoplasmatota	E2					0	0	0	0	3	0	0	0	0	0	0	0	3	0	0	5	2	0	0	0	0	0	0	0	0	0	0	3	0	3	2	0	0	0	0	0	0	0	0	0	0	0
210f157a4547145f147948554f159068	Bacteria	Bacteroidota	Bacteroidia	Flavobacteriales				0	0	0	0	0	0	0	0	0	0	0	0	0	0	0	0	0	0	0	0	2	0	0	0	0	0	0	8	0	0	0	0	0	0	0	0	0	0	0	0	0	0
2115a121ffaec7c6cf671fddf185bd08	Bacteria							0	0	0	0	0	0	0	0	0	0	2	0	0	3	0	0	0	3	0	0	2	0	0	0	0	0	0	4	0	0	0	0	0	0	0	0	0	0	0	0	0	0
2119e2598165f30fad156580d9b23977	Bacteria	Bacteroidota	Bacteroidia	AKYH767	2-12-FULL-35-15	2-12-FULL-35-15	2-12-FULL-35-15_sp001769385	0	0	0	0	0	0	0	0	0	0	0	0	0	0	0	0	0	0	0	0	0	2	0	0	1	2	1	1	0	0	0	0	0	0	0	0	0	0	0	0	0	0
211d005cdf5e4ad85fb60b12f925fa71	Bacteria	Proteobacteria	Gammaproteobacteria					0	0	0	0	0	0	0	0	0	0	0	0	0	0	0	2	4	0	1	0	3	0	0	0	0	0	0	2	1	0	0	0	2	0	0	0	0	0	0	0	0	0
211f77753057eafc1281a968071e582d	Bacteria	Planctomycetota	Phycisphaerae					0	0	0	1	2	0	0	0	0	0	6	0	1	0	0	0	1	0	0	0	0	1	0	0	0	0	0	1	0	0	4	1	1	0	0	0	0	0	0	0	0	0
212d8ad6f62956c6872406529d33caaa	Bacteria	Omnitrophota	Omnitrophia	Omnitrophales	UBA2337	UBA2337	UBA2337_sp002344825	11	0	0	10	24	0	4	1	0	4	26	0	10	3	0	7	0	0	0	0	0	0	0	4	0	0	2	17	0	11	15	0	3	5	0	6	0	0	0	0	0	18
213c4fbcd357b208edf316443758ead0	Bacteria	Proteobacteria	Alphaproteobacteria	Rhodobacterales	Rhodobacteraceae			0	0	0	0	0	0	0	0	0	0	10	0	1	0	0	0	0	0	0	0	0	0	0	0	0	0	2	0	0	0	0	0	0	0	0	0	0	0	0	0	0	0
214134dfec1c25e0d41fea042d2d9a21	Bacteria	Bacteroidota	Bacteroidia	Chitinophagales	Saprospiraceae	Haliscomenobacter	Haliscomenobacter_hydrossis	0	0	0	0	0	0	2	0	0	0	1	0	0	0	0	0	0	0	0	0	0	2	0	0	0	0	0	0	0	0	0	0	3	0	0	0	0	0	0	0	0	2
2143496e06cbd5bb1accedda5acfb61d	Bacteria	Verrucomicrobiota	Verrucomicrobiae	Verrucomicrobiales	DEV007	SZUA-55	SZUA-55_sp003232855	10	0	0	19	8	0	9	1	0	12	21	0	0	0	0	13	11	0	0	0	16	0	0	0	2	0	3	0	4	10	0	0	0	0	0	0	0	0	0	0	0	0
214a09f8e8bd3063fd3f31c9c76fff6a	Archaea	Nanoarchaeota	Nanoarchaeia	Woesearchaeales	CG08-08-20-14	CG08-08-20-14	CG08-08-20-14_sp002762705	0	0	0	0	0	0	0	0	0	0	0	0	0	0	0	0	2	2	0	0	0	0	0	0	0	5	0	0	0	0	0	2	0	0	0	0	0	0	0	0	0	0
214c692f4c95f8aa0b0e675d105d9606	Bacteria							0	0	0	0	0	0	0	0	0	0	9	0	0	0	0	0	2	0	0	0	0	0	0	0	0	0	0	0	0	3	0	0	5	0	0	0	0	0	0	0	0	0
214e35ed6d252c13d32b6a0013d7e1ec	Bacteria	Bacteroidota	Bacteroidia	Flavobacteriales	Flavobacteriaceae	MS024-2A	MS024-2A_sp000173095	0	0	0	0	0	0	0	0	0	0	0	0	0	0	0	7	0	4	0	0	0	0	0	0	0	0	0	0	0	0	0	0	0	0	0	0	0	0	0	0	0	0
2154e179a34767636063d924f7042c0b	Bacteria	Proteobacteria	Alphaproteobacteria	Rhizobiales	Rhizobiaceae			3	0	0	0	0	0	0	0	0	0	0	0	0	0	0	0	0	0	0	0	0	1	0	0	0	2	0	2	0	0	2	0	0	0	0	0	0	0	0	0	0	0
215506ccef8400518fdb5e2786bbc0b6	Bacteria	Chloroflexota	Anaerolineae	Caldilineales	Caldilineaceae	Litorilinea	Litorilinea_aerophila	0	0	0	2	2	0	0	0	0	0	0	0	2	0	0	0	0	0	3	0	2	0	0	0	0	0	0	0	0	0	0	0	0	0	0	0	0	0	0	0	0	0
2156aba3a015bea2ea3ce96a10e05907	Bacteria	Patescibacteria	ABY1	SG8-24				0	0	0	0	0	0	0	0	0	0	0	0	0	0	0	0	0	0	0	0	0	0	0	0	0	8	0	4	0	0	0	0	0	0	0	0	0	0	0	0	0	0
2157496b088e5b0655abb80ed64b49e3	Bacteria	Proteobacteria	Gammaproteobacteria					0	0	0	0	0	0	0	0	0	0	3	0	0	0	0	5	0	0	0	0	2	0	0	0	0	0	0	0	0	0	0	0	0	0	0	0	0	0	0	0	0	0
2181bdad9edf0e10cf04808cbd5b5d98	Bacteria	Proteobacteria	Gammaproteobacteria	Pseudomonadales	HTCC2089	GCA-2697205	GCA-2697205_sp002697205	0	0	0	0	0	0	0	0	0	4	0	0	0	0	0	6	0	0	2	0	0	0	0	0	0	3	0	9	0	8	0	0	0	0	0	2	0	0	0	0	0	0
2184800dc3cddf1de24b8762f0cca884	Bacteria	Proteobacteria	Gammaproteobacteria	Pseudomonadales	Oleiphilaceae	Marinobacter		2	0	2	0	0	0	0	0	0	0	0	0	4	0	0	7	0	0	0	0	0	1	0	0	0	0	0	4	0	0	0	0	2	0	0	0	0	0	0	0	0	0
2191e57f4d4aa03ccb03a5ee72f65980	Bacteria	Myxococcota	Polyangia	Nannocystales	Nannocystaceae			0	0	0	0	0	0	0	0	0	0	0	0	0	0	0	0	0	0	0	0	0	0	0	0	0	0	0	0	0	0	0	0	0	0	0	0	7	0	0	0	26	0
219a0a7c366c71b3e5aa1c5b2bfcecf2	Bacteria	Bacteroidota	Bacteroidia	Flavobacteriales	Flavobacteriaceae	Winogradskyella		0	0	0	0	0	0	0	0	0	0	0	0	0	0	0	0	0	0	0	0	0	0	0	0	0	0	0	0	0	0	13	0	0	0	0	0	0	0	0	0	0	0
21a019191d0a797b091787f401470cf4	Bacteria	Desulfuromonadota	Desulfuromonadia	Desulfuromonadales	Geopsychrobacteraceae			0	0	0	0	0	0	0	0	5	0	6	0	7	0	1	0	0	7	0	0	0	0	0	0	0	18	3	4	1	0	4	2	2	0	0	0	0	0	0	0	0	0
21a30e203a77038b6a0f0af6798cd6d3	Bacteria	Omnitrophota	Omnitrophia	Omnitrophales	UBA2337	UBA2337	UBA2337_sp002344825	0	0	0	1	7	0	0	1	0	2	2	0	0	0	0	0	0	0	0	0	0	0	0	0	0	0	0	4	0	4	7	0	0	1	0	3	0	0	0	0	0	1
21a619b2cf1341dbe44b3b3e8732c98c	Bacteria	Proteobacteria	Gammaproteobacteria					0	0	0	0	0	0	0	0	0	0	0	0	1	5	0	0	0	0	0	0	0	0	0	0	0	0	0	8	0	0	0	0	0	0	0	0	0	2	0	0	0	0
21b6c06722963ba58d1263f6340238ef	Bacteria	Actinobacteriota	Actinobacteria	Nitriliruptorales	Nitriliruptoraceae	Nitriliruptor	Nitriliruptor_alkaliphilus	0	0	0	6	0	0	3	0	0	1	0	0	0	0	0	0	0	0	0	0	0	4	0	0	0	0	0	4	0	0	0	0	0	0	0	0	0	0	0	0	0	0
21b7528d954da10bb13206111e63340d	Bacteria	Planctomycetota						4	0	0	4	4	0	1	0	3	0	1	0	2	7	0	2	7	0	2	0	8	0	0	1	0	24	2	25	2	11	8	18	3	4	0	1	0	6	0	0	0	4
21b9b33fc4c2fe43b77b57d61b2e3920	Bacteria	Chloroflexota	Dehalococcoidia	Dehalococcoidales	Dehalococcoidaceae	Dehalogenimonas		0	0	9	0	0	0	0	0	0	0	0	3	0	0	0	0	0	29	0	0	0	0	0	0	0	0	0	0	0	0	0	0	0	0	0	0	0	3	0	0	0	0
21bd1f755bb2dde1e0bd925c72d84fd4	Bacteria							3	0	0	4	27	4	5	2	7	13	29	0	22	5	2	27	17	0	9	0	23	14	0	1	0	37	0	31	6	21	12	2	20	8	0	1	0	4	0	0	0	0
21c21978f5fa205177e641dbda6e090a	Bacteria	Actinobacteriota	Acidimicrobiia	Microtrichales	Ilumatobacteraceae	Ilumatobacter_A	Ilumatobacter_A_coccineus	5	0	0	15	12	0	36	3	16	61	110	0	45	8	1	119	98	0	15	2	13	15	0	23	10	82	12	114	82	23	23	41	83	109	0	8	0	5	0	0	0	16
21c683b80e3ba1d79dcbf70dc49acf46	Bacteria	Proteobacteria	Gammaproteobacteria	Chromatiales	Sedimenticolaceae			47	2	2	49	60	2	83	2	36	36	61	0	50	25	1	146	90	0	10	0	17	17	0	12	6	48	8	135	62	25	34	14	31	46	0	11	0	20	0	0	0	26
21c95db52b57546486eb8a83703163c2	Bacteria	Proteobacteria	Alphaproteobacteria					2	0	0	0	0	0	0	0	0	0	0	0	0	0	0	2	0	0	0	0	2	0	2	0	0	0	2	2	0	0	0	0	0	0	0	0	0	0	0	0	0	2
21ce627db9c776f052de76fb198a8bce	Bacteria							4	0	0	0	0	0	0	0	0	4	10	0	3	4	2	0	7	0	0	0	0	9	0	0	0	0	2	4	9	0	0	4	3	3	0	0	0	0	0	0	0	0
21ce7ae5e36e807502511573389b99d2	Bacteria	Actinobacteriota	Actinobacteria	Euzebyales	Euzebyaceae	Euzebya	Euzebya_sp003073135	10	0	0	0	0	0	0	0	0	0	12	0	10	0	0	18	10	0	0	2	0	13	0	0	0	9	0	9	0	0	0	4	0	0	0	0	0	0	0	0	0	3
21d748cb429f1ee3ac7ed84575e2d9f8	Bacteria	Proteobacteria	Gammaproteobacteria	Enterobacterales	Alteromonadaceae	Glaciecola	Glaciecola_punicea	2	0	0	0	5	0	0	0	0	0	0	0	0	0	0	0	0	0	0	0	0	0	0	0	0	0	0	0	0	6	0	0	0	2	0	0	0	0	0	0	0	0
21e1b423facd1d00a2527236fa9b2565	Bacteria							0	0	0	0	0	0	0	0	0	0	0	0	0	0	0	0	0	0	0	0	0	0	0	0	4	0	0	8	0	0	0	0	0	0	0	0	0	0	0	0	0	0
21e40f78eef7c9b37e3f7b79e1f0bca0	Bacteria	Proteobacteria	Alphaproteobacteria					0	0	0	0	0	0	4	0	0	0	0	1	0	0	0	3	0	0	0	0	0	0	2	0	0	0	0	0	0	0	0	0	0	0	0	0	0	0	0	0	0	0
21ead4f01c50d28268a2e747e22b1cbb	Bacteria	Bdellovibrionota	Bacteriovoracia	Bacteriovoracales	Bacteriovoracaceae	Halobacteriovorax		0	0	0	2	3	0	2	0	0	0	4	0	0	0	0	0	0	0	0	0	0	0	0	0	0	0	0	0	0	0	0	0	0	0	0	0	0	0	0	0	0	0
21f2d643f8dee27d9540399bcf04a3f8	Bacteria	Proteobacteria	Gammaproteobacteria					0	0	0	3	0	0	4	0	2	0	3	0	4	0	0	20	6	0	0	0	4	9	0	3	0	1	0	6	0	1	2	0	1	3	0	0	0	0	0	0	0	0
21f8b96301770b1b37e57b71925a30f0	Bacteria	Cyanobacteria	Cyanobacteriia					0	0	0	0	0	0	0	0	0	5	8	0	0	0	0	0	0	0	0	0	0	0	0	0	0	0	0	0	0	0	0	0	0	2	0	0	0	0	0	0	0	0
21f979903862518ff084ce75588a14a5	Bacteria	Omnitrophota	Omnitrophia	Omnitrophales				0	0	0	0	6	0	0	0	2	0	5	0	3	3	0	0	0	0	0	0	0	0	0	0	0	9	0	0	0	0	2	0	0	0	0	0	0	3	0	0	0	0
21fc3d6bc7bca2d68f5691d43448c33f	Bacteria	Bacteroidota	Bacteroidia	Chitinophagales	Saprospiraceae	UBA2365	UBA2365_sp002344345	10	0	0	4	8	0	12	0	0	14	23	0	0	0	0	0	0	0	5	0	10	0	0	3	0	0	0	12	0	0	0	0	0	0	0	0	0	0	0	0	0	0
21fd8d176c4ccc513f0cc1832d5aaa52	Bacteria	Desulfuromonadota	Desulfuromonadia	Desulfuromonadales	Geopsychrobacteraceae			0	0	0	3	1	0	0	0	0	2	0	0	3	4	0	0	0	0	0	0	0	0	0	0	0	0	1	0	0	1	2	0	0	0	0	2	0	0	0	0	0	0
21ffdbf30f1f224e9fec983e871af69b	Bacteria	Planctomycetota	UBA1135	UBA2386	UBA2386	UBA2386	UBA2386_sp002343845	4	0	0	0	0	0	0	0	0	0	0	0	3	0	0	0	0	0	0	0	0	2	0	0	0	1	0	0	3	0	0	0	0	0	0	0	0	0	0	0	0	0
220530586246e881f0c7422ff3e516f0	Bacteria	Planctomycetota	UBA1135	UBA1135	GCA-002686595	GCA-2683825	GCA-2683825_sp002683825	0	0	0	3	0	0	0	0	0	0	2	0	0	0	0	3	0	0	0	0	2	0	0	0	0	4	0	0	0	0	0	0	0	0	0	0	0	0	0	0	0	0
22081dc7e3c35814b203002c3713c653	Bacteria							0	0	0	0	3	0	3	0	0	0	0	0	2	0	0	0	0	0	2	0	0	0	0	0	0	0	0	4	0	0	2	0	0	0	0	2	0	0	0	0	0	2
2210536b0de37057d27d6ed4798b0e2c	Bacteria	Proteobacteria	Gammaproteobacteria					0	0	0	0	0	0	0	0	1	0	0	0	0	0	0	0	0	12	0	0	0	0	0	0	0	0	0	1	0	0	0	0	0	0	0	0	0	0	0	0	0	0
221a85a37b0a713e4349fa15893ed272	Bacteria	Planctomycetota						2	0	0	0	5	0	3	0	0	4	0	0	0	0	0	0	0	0	0	0	4	0	0	0	0	0	0	0	2	0	0	0	0	0	0	0	0	0	0	0	0	0
221b614901215e254383952e16650dcb	Bacteria	Bacteroidota	Bacteroidia	Flavobacteriales	Flavobacteriaceae			28	2	0	0	0	0	61	3	0	73	205	0	0	0	0	0	0	0	0	0	34	0	0	5	2	61	0	0	0	9	0	14	0	32	0	0	0	0	0	0	0	11
221be3ce16fa97b356e297ae164f7767	Bacteria	Desulfobacterota	Desulfobacteria	Desulfobacterales	Desulfobacteraceae	Desulfobacterium_B	Desulfobacterium_B_autotrophicum	0	0	0	0	0	0	0	0	0	0	0	0	0	0	0	0	0	25	0	0	0	0	0	0	0	14	0	0	0	0	3	0	0	0	0	0	0	0	0	0	0	0
2222ad32844c2060f361f288b4c9fa75	Bacteria	Myxococcota	Polyangia	Nannocystales	Nannocystaceae			0	0	0	0	0	0	0	0	0	0	0	0	0	0	0	0	0	0	0	0	8	4	0	0	0	0	0	6	0	0	0	0	0	0	0	0	0	0	0	0	0	0
222be57230d07e41a0fa9ab791968080	Bacteria	Desulfobacterota	Desulfomonilia	Desulfomonilales	Desulfomonilaceae	Desulfomonile	Desulfomonile_tiedjei	0	0	0	0	0	0	0	0	0	0	2	0	2	0	0	0	0	0	0	0	4	0	0	0	0	0	0	0	0	2	0	0	0	0	0	0	0	0	0	0	0	0
222d7e53048d888e950ecd6b316ddee3	Bacteria	Proteobacteria	Gammaproteobacteria	Pseudomonadales	Pseudohongiellaceae	Pseudohongiella	Pseudohongiella_spirulinae	2	0	0	6	2	0	0	0	0	0	2	0	0	0	0	0	0	0	0	0	0	0	0	0	0	0	0	0	0	0	0	0	0	0	0	0	0	0	0	0	0	0
22311785f73f6218b491b8fc5e7d1e06	Bacteria							0	0	0	0	0	0	0	0	0	0	0	0	0	0	0	10	8	0	0	0	1	0	0	0	0	0	0	3	3	3	2	2	0	4	0	0	0	0	0	0	0	0
224a8c62b663818ece58de9997003657	Bacteria	Proteobacteria						0	0	0	0	0	0	0	0	0	0	0	0	0	0	0	0	0	0	0	0	0	0	0	0	0	2	0	0	0	0	0	0	2	6	0	0	0	2	0	0	0	0
224d7fb5ef6621795cf5f50bc69b305d	Bacteria	Proteobacteria	Gammaproteobacteria					0	0	0	0	1	0	0	0	0	0	4	0	0	0	0	8	8	0	0	0	0	2	0	0	0	2	0	3	0	0	0	0	0	0	0	0	0	2	0	0	0	0
224fd4e0b67402df6f577825a5dc53f3	Archaea	Nanoarchaeota	Nanoarchaeia	Woesearchaeales				0	0	0	7	8	0	3	0	0	0	0	0	0	2	0	0	0	0	0	0	0	0	0	0	0	6	0	7	0	2	7	0	0	5	0	0	0	0	0	0	0	0
22563ffc0f68681e1dee479321a7685f	Bacteria	Proteobacteria	Alphaproteobacteria					0	0	0	0	0	0	0	0	0	7	3	0	0	0	0	5	0	2	0	0	0	0	0	0	0	0	0	0	0	0	0	0	0	0	0	0	0	0	0	0	0	0
22592452b3bf88766136217f0234c9f8	Bacteria	Planctomycetota	Planctomycetes	Pirellulales	Pirellulaceae	Mariniblastus	Mariniblastus_fucicola	0	0	0	2	0	0	0	0	0	2	2	0	0	0	0	2	0	0	7	0	0	2	0	0	0	0	0	9	0	0	0	0	3	0	0	0	0	0	0	0	0	0
226a8e51f0109f7fc1e87f9490221464	Bacteria	Acidobacteriota	Thermoanaerobaculia	UBA5704	UBA5704	SZUA-115	SZUA-115_sp003231035	0	0	0	0	0	0	2	0	0	0	0	0	0	0	0	0	0	0	0	0	2	1	0	0	0	0	0	4	2	0	0	0	0	0	0	0	0	0	0	0	0	0
2274ee9bd2cc592e7554312757cb3a3c	Bacteria	Planctomycetota	UBA1135	UBA1135	GCA-002686595	GCA-2683825	GCA-2683825_sp002683825	0	0	0	0	3	0	0	0	0	0	3	0	2	0	0	13	8	0	0	0	7	0	0	0	0	0	0	7	2	0	0	0	0	4	0	0	0	2	0	0	0	0
2279a2a62ab25a4d81bc020f6940148a	Bacteria	Proteobacteria	Alphaproteobacteria	Rhodobacterales	Rhodobacteraceae	Sulfitobacter		0	0	0	1	0	0	0	0	0	3	7	0	0	0	0	0	0	0	0	0	0	0	0	0	0	0	0	0	0	0	0	0	4	0	0	0	0	0	0	0	0	0
2279aa218745226dd5324f328890be93	Bacteria	Calditrichota	Calditrichia	Calditrichales	Calditrichaceae	Caldithrix	Caldithrix_abyssi	2	0	0	0	0	0	1	0	0	4	3	0	0	2	0	18	0	4	0	0	1	0	0	0	0	0	0	0	5	0	0	0	0	0	0	0	0	0	0	0	0	0
227c80cd9bc36606100db5a61a43367c	Archaea	Nanoarchaeota	Nanoarchaeia	Woesearchaeales				0	0	0	0	4	0	0	0	0	0	0	0	0	0	0	0	0	0	0	0	6	0	0	0	0	0	0	7	0	2	1	0	0	0	0	0	0	0	0	0	0	3
22807a1cbc59bf134df948c60041eb36	Bacteria	Desulfobacterota	BSN033	SM23-61	SM23-61	SM23-61	SM23-61_sp001304105	0	0	2	0	0	0	0	0	0	0	0	0	0	0	0	0	0	12	0	0	0	0	0	0	0	0	0	0	0	0	0	0	0	0	0	0	0	0	0	0	0	0
228c912ab11affc7dbf1b24566dfa998	Bacteria							2	0	0	0	0	0	0	0	0	0	0	0	0	0	0	0	0	0	0	0	0	0	0	0	0	5	0	4	0	0	0	0	0	0	0	0	0	0	0	0	0	0
229886d81d5be1502584258092023d80	Bacteria	Bdellovibrionota	Bacteriovoracia	Bacteriovoracales	Bacteriovoracaceae	DB6-IX	DB6-IX_sp002903145	0	0	0	0	0	0	0	0	0	0	0	0	0	0	0	8	2	0	0	0	0	0	0	0	0	0	0	0	0	0	0	0	0	4	0	0	0	0	0	0	0	0
22991b7370dd0d5730e08714d3f2c6de	Bacteria							0	0	0	0	0	0	0	0	0	0	4	0	0	0	0	0	0	0	0	0	0	0	0	0	0	6	0	0	0	0	2	0	0	0	0	0	0	0	0	0	0	0
229b9b3463dedc2c8b3b55af7d513b3f	Bacteria	Proteobacteria	Gammaproteobacteria	Pseudomonadales	HTCC2089	GCA-2697205	GCA-2697205_sp002697205	0	0	0	0	2	0	0	0	2	0	0	0	0	0	0	0	3	0	0	0	0	0	0	0	0	0	0	3	0	0	0	2	0	2	0	0	0	0	0	0	0	0
22a75b6bd1d990fad6ba780dbbfe7b61	Bacteria	Proteobacteria	Alphaproteobacteria	Rhodospirillales_C	Rhodospirillaceae_A	GCA-2737725	GCA-2737725_sp002737725	0	0	0	0	3	0	0	0	0	0	9	0	2	0	0	3	4	0	0	0	0	3	0	0	0	4	0	2	3	0	0	0	5	2	0	2	0	0	0	0	0	0
22ade95d000cdcaa1f1a3528e7551884	Bacteria	Bacteroidota	Bacteroidia	Flavobacteriales	Flavobacteriaceae			0	0	0	0	0	0	0	0	0	0	0	0	3	0	0	7	0	2	0	0	0	0	0	0	0	0	0	0	0	0	0	0	0	0	0	0	2	2	0	0	0	0
22ae8c028db67c65c579b43c586c10ab	Bacteria	Verrucomicrobiota	Verrucomicrobiae	Opitutales				0	0	0	0	0	0	0	0	0	0	0	0	0	0	0	8	0	0	0	0	9	0	0	0	0	0	0	0	1	0	0	0	0	0	0	0	0	0	0	0	0	0
22b203623f3fc6332503e368cbcde076	Bacteria	Proteobacteria	Alphaproteobacteria	Rhodobacterales	Rhodobacteraceae			2	0	0	0	0	0	0	0	0	17	13	0	4	0	0	14	4	0	0	0	0	3	0	0	0	4	0	2	4	0	0	0	0	6	0	0	0	0	0	0	0	2
22c07c700e4c137ab99d0defcd798029	Bacteria	Bacteroidota	Bacteroidia	Chitinophagales	Saprospiraceae			0	0	0	0	0	0	0	0	0	4	0	0	3	0	0	0	4	0	0	0	0	0	0	0	5	0	0	0	0	0	0	0	0	3	0	0	0	0	0	0	0	0
22c5630adc1c166e15ba5f89e97dcf0f	Bacteria							0	0	0	0	0	0	0	0	0	0	0	0	0	0	0	0	0	0	0	0	2	0	0	0	0	0	0	3	0	5	0	0	0	5	0	0	0	0	0	0	0	0
22c72e5beedb438e936e7553c24ae2ad	Archaea	Nanoarchaeota	Nanoarchaeia	Woesearchaeales				0	0	0	0	0	0	0	0	2	0	0	0	0	0	0	0	0	0	0	0	0	0	0	0	0	2	0	0	0	0	2	6	0	0	0	0	0	0	0	0	0	0
22c77b352a03b9873f0a3b0a69e93d5c	Bacteria	Gemmatimonadota	Gemmatimonadetes	SG8-23	UBA6960	Bin94	Bin94_sp002238865	2	0	0	0	3	0	6	0	4	0	1	0	0	0	0	0	5	0	0	0	9	5	0	0	0	0	0	8	0	0	0	0	0	0	0	2	0	1	0	0	0	0
22cf92d1e9ca03954a1bcb3af5aeb052	Bacteria	Proteobacteria	Alphaproteobacteria	Micavibrionales	Micavibrionaceae	UBA1573	UBA1573_sp001871905	0	0	0	0	0	0	0	0	0	0	9	0	0	0	0	2	0	0	0	0	0	0	0	0	0	0	0	0	0	0	0	0	0	0	0	0	0	0	0	0	0	0
22d784f98819a27aa675a589e1be5ebe	Bacteria	Desulfobacterota	Desulfobacteria	Desulfobacterales	Desulfobacteraceae	Desulfobacterium_A	Desulfobacterium_A_vacuolatum	0	0	0	0	0	0	0	0	7	0	0	0	0	0	0	0	0	9	0	0	0	0	0	0	0	0	0	0	0	0	0	0	4	0	0	0	0	0	0	0	0	0
22d8163f0d81fc04d527bcad57581569	Bacteria	Planctomycetota	Planctomycetes	Pirellulales	Pirellulaceae			0	0	0	0	0	0	2	0	0	0	0	0	0	0	0	0	3	0	1	0	0	0	0	0	0	3	0	3	6	0	0	0	1	2	0	0	0	0	0	0	0	0
22e15d006361897ef87c57b9c535b984	Bacteria	Planctomycetota	Planctomycetes	Planctomycetales	Planctomycetaceae	Planctomicrobium	Planctomicrobium_piriforme	2	0	0	0	5	0	0	0	0	0	0	0	0	0	0	0	0	0	0	0	0	0	0	0	0	0	0	2	2	0	0	0	0	4	0	0	0	0	0	0	0	0
22e3f0602be77e877c29de96c4dd0dd9	Bacteria	Patescibacteria	Paceibacteria					0	0	0	2	0	0	0	0	0	0	5	0	0	0	0	0	0	0	0	0	0	0	0	0	0	1	0	1	0	2	0	0	0	0	0	0	0	0	0	0	0	0
22e4875780b90000a2e12a2149f16ebb	Bacteria	Bacteroidota	Bacteroidia	Cytophagales	Cyclobacteriaceae			3	0	0	6	0	0	0	0	0	0	4	0	0	0	0	0	0	0	0	0	0	0	0	0	0	0	0	0	3	0	0	0	0	0	0	4	0	0	0	0	0	0
22f39a141a62ab30b515e9a056df12f2	Bacteria	Planctomycetota	UBA1135	UBA1135	UBA1135	GCA-2705055	GCA-2705055_sp002705055	0	0	0	0	0	2	2	0	0	0	0	0	2	0	0	2	0	0	0	0	1	0	0	0	0	6	0	1	0	4	0	0	0	0	0	0	0	0	0	0	0	0
22f89bbdda59b9638e316748a50721ea	Bacteria	Proteobacteria	Gammaproteobacteria	Granulosicoccales	Granulosicoccaceae	Granulosicoccus	Granulosicoccus_sp002746645	0	0	0	0	0	0	0	0	0	0	0	0	0	0	0	4	0	0	0	0	1	7	0	0	0	0	0	0	0	0	0	0	0	0	0	0	0	0	0	0	0	0
22f9139bc57f00fcc54e475099377e50	Bacteria	Actinobacteriota	Thermoleophilia	Solirubrobacterales	Solirubrobacteraceae			0	0	0	0	0	0	0	0	0	0	3	0	0	0	0	0	0	0	0	0	0	2	0	0	0	0	0	6	4	0	0	0	0	0	0	0	0	0	0	0	0	2
2304ea89f32c3ebad6b2042cbed3d61a	Bacteria	Fibrobacterota	Chitinivibrionia	Chitinivibrionales				0	0	0	0	0	0	0	0	2	0	0	0	0	0	0	0	0	0	0	0	2	0	0	0	0	1	0	0	3	0	0	0	2	0	0	0	0	0	0	0	0	0
2308d998d645c88385a0fe24b56bccf6	Bacteria	Cyanobacteria	Cyanobacteriia	Phormidesmiales	Phormidesmiaceae	Nodosilinea	Nodosilinea_sp003017855	1	0	0	8	9	0	2	0	3	3	11	0	6	3	0	2	3	0	0	0	0	0	0	0	3	7	0	1	3	0	5	0	0	0	0	0	0	0	0	0	0	0
230e870835cd4eeb528e678537659399	Bacteria	Deinococcota	Deinococci	Deinococcales	Trueperaceae	Truepera	Truepera_radiovictrix	0	0	0	0	0	0	0	0	0	0	0	0	0	0	0	3	3	0	0	0	0	2	0	0	0	0	0	0	4	0	0	0	0	3	0	0	0	0	0	0	0	0
230f7ec2fbf4fb134d0e71631d6e9e51	Bacteria	Bdellovibrionota	Bacteriovoracia	Bacteriovoracales	Bacteriovoracaceae	Halobacteriovorax	Halobacteriovorax_marinus_A	0	0	0	0	0	0	0	0	0	0	0	0	0	0	0	7	0	0	0	0	0	0	0	0	0	0	0	6	0	0	0	0	0	0	0	0	0	0	0	0	0	0
231219a54f471f9d0b5fe1234b5be610	Bacteria	Krumholzibacteriota	Krumholzibacteria	LZORAL124-64-63	LZORAL124-64-63	UM-FILTER-65-15	UM-FILTER-65-15_sp002790835	0	0	0	0	0	0	0	0	4	0	0	0	0	0	0	0	0	6	0	0	0	0	0	0	0	0	0	0	0	2	0	0	0	0	0	0	0	0	0	0	0	0
231413dc1017e01eab89584f2b500254	Bacteria	Verrucomicrobiota	Kiritimatiellae					0	0	0	5	4	0	9	0	0	2	10	0	0	0	0	3	0	0	0	0	0	0	0	0	0	0	0	3	0	0	0	0	0	0	0	3	0	0	0	0	0	0
2315ee01edef3a10ec0d3487f2b96c6f	Bacteria							0	0	0	0	0	0	2	0	0	1	5	0	0	0	0	0	0	0	0	0	0	1	0	0	0	0	0	0	0	0	3	0	0	0	0	0	0	0	0	0	0	0
231725686f0876fea585a7a431cdabe4	Bacteria	Actinobacteriota	Acidimicrobiia	UBA5794				3	0	0	0	0	0	2	0	0	0	0	1	0	0	0	1	0	5	0	0	0	0	2	0	0	3	0	0	0	0	0	0	0	0	0	0	0	0	0	0	0	0
23188cabd1d2291fb855db93a19d6784	Bacteria							0	0	0	13	11	0	0	0	0	5	14	3	7	3	0	0	0	0	18	0	21	0	0	5	0	0	2	90	11	4	6	2	4	0	0	5	0	7	0	0	0	9
2319bd96e7cea29d8739d5a85c4cbcd2	Bacteria	Verrucomicrobiota_A	Chlamydiia	Parachlamydiales	Parachlamydiaceae			0	0	0	0	0	0	0	0	3	0	0	0	0	0	0	0	5	0	0	0	0	0	0	0	0	4	0	0	0	0	0	3	0	0	0	0	0	2	0	0	0	0
231ad45572ca38866387c932e03d26e2	Bacteria							0	0	0	0	2	0	4	0	0	0	0	0	0	0	0	1	0	0	0	0	0	1	0	0	0	0	0	0	0	0	0	0	0	0	0	0	0	0	0	0	0	0
23297ac9cd2f21bf872557aa37a85035	Bacteria	Bacteroidota	Bacteroidia	Chitinophagales	Saprospiraceae			2	0	0	0	1	0	2	0	0	0	13	0	4	0	0	4	0	0	0	0	0	0	0	0	0	0	0	3	0	0	0	0	0	0	0	5	0	0	0	0	0	0
232dc56532d5145cd39595322c872355	Bacteria	Planctomycetota	Planctomycetes	Pirellulales	Pirellulaceae	Rubripirellula		2	3	0	0	3	0	2	0	5	12	19	4	11	2	2	19	7	0	11	0	44	1	0	2	0	12	3	21	3	5	12	4	20	0	0	1	0	0	0	0	0	1
232deab76a93716b3c94e67e496a93a4	Bacteria	Planctomycetota	UBA1135	UBA2386	UBA2386	GCA-2684655	GCA-2684655_sp002684655	0	0	0	0	0	0	0	0	3	0	0	0	0	0	0	0	2	0	0	0	0	0	0	0	0	0	0	3	2	0	0	0	0	0	0	0	0	0	0	0	0	0
2330133a07f21d3e9a13cd1cae90c851	Bacteria	Patescibacteria	Paceibacteria	UBA9983_A				0	0	0	0	0	0	0	0	0	0	0	0	0	0	0	0	2	0	0	0	0	0	0	0	0	0	0	4	0	3	0	0	0	0	0	0	0	0	0	0	0	0
2333610de8616c04d7af2a38059022eb	Bacteria	Patescibacteria	Paceibacteria	UBA9983_A				0	0	0	0	0	0	0	0	0	0	7	0	0	0	0	0	0	0	0	0	0	0	0	0	0	0	0	3	0	0	0	0	0	0	0	0	0	0	0	0	0	0
2334034e66a981eabb30c6862ec32f20	Bacteria	Omnitrophota	Omnitrophia	Omnitrophales	UBA2337	XYB12-FULL-50-7	XYB12-FULL-50-7_sp001804345	0	0	0	0	5	0	0	0	0	0	4	0	3	0	0	3	0	0	0	0	0	0	0	0	0	0	0	0	0	2	2	0	0	0	0	0	0	5	0	0	0	2
233ec89a70855dba4371d4bd9135ac1e	Bacteria	Proteobacteria	Gammaproteobacteria					0	0	0	0	0	0	0	0	2	4	12	0	0	0	0	0	0	0	0	0	1	0	0	0	0	5	0	0	2	1	0	0	1	0	0	0	0	0	0	0	0	0
234afe86541c88f83daa8c348f3b4a17	Bacteria	Planctomycetota	Planctomycetes	Pirellulales	Pirellulaceae	GCA-2723275	GCA-2723275_sp002723275	2	0	0	0	0	0	0	0	0	0	0	0	0	0	0	0	0	0	0	0	0	0	0	0	0	5	0	0	0	0	0	0	4	0	0	0	0	0	0	0	0	0
2355c224e985e5677d0588ed50b5df2a	Bacteria	Actinobacteriota	Acidimicrobiia	UBA5794	UBA5794	UBA5794	UBA5794_sp002418265	0	0	0	7	4	0	15	0	0	0	0	0	0	0	0	0	5	1	0	0	6	1	0	0	0	0	0	5	0	0	0	0	1	0	0	0	0	0	0	0	0	1
2356f5fcd1c18004b60df4da9d45afe1	Bacteria	Desulfobacterota	Desulfobacteria	Desulfobacterales	Desulfosarcinaceae_B	UBA2174	UBA2174_sp002327445	5	3	16	0	3	0	0	0	15	0	0	6	3	6	0	0	5	44	3	0	0	0	4	5	2	0	0	14	0	3	5	10	2	1	0	3	0	6	0	0	0	0
236c34bdc107766e6c35d0c600e622c8	Bacteria	Spirochaetota	Leptospirae	Leptospirales	Leptospiraceae			0	0	0	0	0	0	0	0	8	0	0	0	2	2	0	0	0	0	0	0	0	0	0	2	0	0	0	10	0	4	0	0	0	0	0	0	0	0	0	0	0	3
2372f9e57b30e34251e8620326dec5f7	Bacteria	Proteobacteria	Alphaproteobacteria	Rhodobacterales	Rhodobacteraceae			0	0	0	4	0	0	0	0	0	0	0	0	0	0	0	0	0	0	0	0	3	2	0	0	0	0	0	0	0	0	0	0	0	0	0	0	0	0	0	0	0	0
23776ff517fb2ae8b83c35b9ffece97b	Bacteria	Bacteroidota	Bacteroidia	Flavobacteriales	Flavobacteriaceae	Eudoraea	Eudoraea_adriatica	0	0	0	0	3	0	0	0	3	11	22	0	7	0	0	16	15	0	0	0	0	16	0	5	0	16	2	11	6	5	10	3	10	11	0	0	0	2	0	0	0	0
237c661c94f92f7142890e290dd9c4e6	Bacteria	Verrucomicrobiota	Verrucomicrobiae	Opitutales	Puniceicoccaceae			1	0	0	3	3	0	4	0	0	0	3	0	2	0	0	8	5	0	0	0	1	0	0	0	0	0	0	0	0	0	0	0	0	1	0	1	0	0	0	0	0	0
2380eb24d98e75567352e7a1e96ed463	Bacteria	Proteobacteria	Gammaproteobacteria					0	0	0	0	0	0	0	0	0	0	0	0	0	0	0	0	0	0	0	0	0	0	0	0	0	0	0	0	0	0	0	0	0	0	0	0	0	0	0	11	0	0
2389ebc492d56e4e5417ad982d812c9a	Bacteria	Chloroflexota	Anaerolineae					0	0	0	2	0	0	0	0	0	0	1	0	0	0	0	0	0	0	0	0	0	1	0	0	0	2	0	4	0	0	0	2	0	0	0	0	0	0	0	0	0	2
238ff35563bb34170ffe3e8c36708cfb	Bacteria	Proteobacteria	Gammaproteobacteria					0	0	0	0	0	0	0	0	0	0	3	0	0	4	0	0	0	2	0	0	0	0	0	0	0	0	0	0	2	3	0	0	0	0	0	0	0	0	0	0	0	0
2396c60e65b2d66a7c0d069afbc7514d	Bacteria	Proteobacteria	Gammaproteobacteria	Pseudomonadales				6	0	0	0	11	0	0	0	3	0	0	0	9	2	0	135	11	0	0	3	0	48	0	0	0	4	4	8	12	17	12	0	21	17	0	4	0	0	0	0	0	2
2399ad23df15d72b355771d27e860dce	Bacteria	Proteobacteria	Gammaproteobacteria					0	0	0	0	0	0	0	0	4	0	0	0	3	0	0	0	0	0	0	0	4	0	0	3	0	3	2	16	0	0	0	0	0	0	0	0	0	0	0	0	0	0
239fdf22b9c421a943cae8aa549c4e02	Bacteria	Myxococcota	Myxococcia	Myxococcales				0	0	0	0	0	0	2	0	0	3	3	0	0	0	0	1	0	0	0	0	1	4	0	0	0	0	0	0	2	0	0	0	0	2	0	0	0	0	0	0	0	2
23a1359f5f8bf0ddfd86f8562890cc06	Bacteria	Proteobacteria	Alphaproteobacteria					0	0	0	0	0	0	0	0	0	0	4	2	0	0	0	0	0	0	0	0	2	0	2	0	0	0	0	1	6	0	0	0	0	0	0	0	0	0	0	0	0	0
23abfc11e07a30955385211c4e64c52f	Bacteria	Bacteroidota	Bacteroidia	Bacteroidales	Marinifilaceae	Labilibaculum	Labilibaculum_sp002356295	0	0	0	0	0	0	0	0	0	0	0	0	0	0	0	0	0	0	0	0	0	0	0	0	0	0	0	20	0	0	0	0	0	0	0	0	0	0	0	0	0	0
23ae6a5b5ada84161ebc77bdad1df576	Bacteria	Proteobacteria	Gammaproteobacteria					0	0	0	0	0	0	3	0	0	0	0	0	0	0	0	4	0	0	0	0	0	0	0	0	0	0	0	5	0	0	0	0	0	0	0	0	0	0	0	0	0	0
23b8d75598873b4eb7e3d1d751b9188e	Bacteria	Bacteroidota	Bacteroidia	Flavobacteriales	Flavobacteriaceae			0	0	0	0	0	0	0	0	0	2	0	0	0	0	0	0	0	0	0	0	3	2	0	0	0	4	0	0	0	0	0	0	0	0	0	0	0	0	0	0	0	0
23ba4f8022a8189ee1e9a42097834d92	Bacteria	Verrucomicrobiota	Verrucomicrobiae	Verrucomicrobiales	Akkermansiaceae	Rubritalea		0	0	0	3	0	0	4	0	3	0	2	0	0	0	0	0	0	0	0	0	2	0	0	0	0	0	0	0	0	4	0	0	0	0	0	0	0	0	0	0	0	0
23bf163704ce3b5f08ef608be7436d59	Bacteria	Chloroflexota_A	Ellin6529	CSP1-4	CSP1-4	GWC2-73-18	GWC2-73-18_sp001794945	0	0	0	0	0	0	0	0	0	0	0	0	0	0	0	0	0	0	2	2	13	0	0	0	0	0	0	0	2	0	0	2	0	0	0	0	0	0	0	0	0	0
23c3a1dc71f6df22d4b4170840bba8c2	Bacteria	Proteobacteria	Gammaproteobacteria					0	0	0	0	0	0	0	0	0	0	0	0	0	0	0	0	2	0	0	0	0	0	0	0	0	0	0	6	0	0	0	0	3	0	0	0	0	0	0	0	0	0
23c5c42b59352eab4a62000cf39ae598	Bacteria							0	0	0	0	2	0	0	0	0	0	0	0	0	0	0	0	0	0	3	0	8	0	0	0	0	3	0	6	0	0	0	0	0	0	0	0	0	0	0	0	0	0
23cc6fa027d08c57d2740aad42fc5c41	Bacteria	Acidobacteriota	Thermoanaerobaculia					14	0	0	15	17	8	9	0	30	14	48	0	12	12	3	17	32	0	42	3	42	12	5	16	4	42	0	60	27	12	18	19	19	21	0	4	0	17	0	0	0	7
23d0ea3661a1e1cc9f458dc20dbd503a	Bacteria	Patescibacteria	Saccharimonadia	Saccharimonadales	UBA4665			0	0	0	0	0	0	0	0	0	0	0	0	0	0	0	3	0	0	0	0	0	0	0	0	0	0	0	1	0	0	1	0	0	0	0	0	0	0	0	0	0	5
23d142e3e06d624aad195649c4cf40a9	Bacteria	Bacteroidota	Bacteroidia	Chitinophagales				0	0	0	2	0	0	0	0	0	9	18	0	0	0	0	0	10	0	0	0	0	5	0	0	0	0	0	4	0	0	0	0	0	4	0	0	0	0	0	0	0	0
23de1644379adbb3e7efd8c7773083e4	Bacteria	Verrucomicrobiota	Kiritimatiellae					0	0	0	0	0	0	0	0	0	0	2	0	0	0	0	0	0	0	0	0	0	0	0	0	0	2	0	7	0	3	0	0	0	0	0	0	0	0	0	0	0	0
23de3433a1076366b0dca2f9c51114a8	Bacteria	Deinococcota	Deinococci	Deinococcales	Trueperaceae	Truepera	Truepera_radiovictrix	0	0	0	0	0	0	0	0	0	1	2	0	2	0	0	0	1	0	0	0	0	0	0	0	0	1	0	0	4	0	0	0	3	0	0	0	0	0	0	0	0	0
23e47d5f237f160cad5c777c31f7272b	Bacteria	Bacteroidota	Bacteroidia	Bacteroidales	ML635J-15	Bact-19	Bact-19_sp002869385	4	0	4	0	0	0	1	0	2	0	0	0	2	0	0	0	2	5	2	0	0	0	4	0	0	0	0	4	1	0	0	4	0	0	0	0	0	0	0	0	0	0
23ed35102224029258d21fbb8b7e2ddd	Bacteria	Proteobacteria	Gammaproteobacteria	Enterobacterales	Alteromonadaceae	Colwellia		0	0	0	0	5	0	0	0	0	0	0	0	0	0	0	0	0	0	0	0	0	0	0	0	0	0	0	4	0	4	2	0	0	0	0	0	0	0	0	0	0	2
23f069fa2cffed454ddbe9315a2eaf54	Bacteria							2	0	0	0	0	0	0	0	2	0	0	0	0	0	0	0	3	0	0	0	0	0	0	0	0	0	0	0	9	0	0	0	0	0	0	0	0	0	0	0	0	0
23f21905151a52b43b1e8dbf7892690c	Bacteria	Planctomycetota	Phycisphaerae	Phycisphaerales	SM1A02	GCA-002862325	GCA-002862325_sp002709295	0	0	0	0	0	0	0	0	4	4	15	0	5	5	0	15	10	0	0	0	0	4	0	0	0	5	0	13	9	0	7	0	3	0	0	0	0	2	0	0	0	0
23f6ea0337e77f91eca05f96ee70c881	Bacteria	Acidobacteriota	Thermoanaerobaculia	UBA5704	UBA5704	SZUA-115	SZUA-115_sp003231035	0	0	0	0	0	0	0	0	2	2	25	0	3	2	0	0	8	0	0	0	2	0	0	0	0	0	0	0	9	0	0	3	0	3	0	0	0	0	0	0	0	0
23fec3c5e24c60606814fdd581779b02	Bacteria	Planctomycetota	Phycisphaerae					0	0	0	0	0	0	0	0	0	0	0	0	0	0	0	0	2	0	0	0	0	5	0	0	0	2	0	0	0	2	0	0	0	0	0	2	0	0	0	0	0	0
24002aabc7ab1f0c827c3526b1858799	Bacteria	Proteobacteria	Gammaproteobacteria					0	0	0	7	0	0	2	0	0	0	3	0	0	0	0	0	3	0	0	0	0	0	0	0	0	0	0	0	0	0	0	0	0	0	0	4	0	0	0	0	0	0
24047347a63c1fdfe225cab07e9edd01	Bacteria							0	0	0	0	0	0	0	0	2	0	0	0	0	0	0	0	0	0	0	0	5	0	0	0	0	4	0	2	0	0	2	0	0	0	0	0	0	0	0	0	0	0
2407db3bac7f2370b5c0b7e30e77a92e	Bacteria	Bacteroidota	Bacteroidia					0	0	0	2	0	0	0	0	0	0	0	0	0	0	0	0	0	0	0	0	2	0	0	0	0	0	0	0	3	3	0	0	0	0	0	0	0	0	0	0	0	0
240d3b0123b2f36244380558b53794f8	Bacteria							0	0	0	0	0	0	0	0	0	0	0	0	0	0	0	0	0	0	3	0	0	0	0	0	0	3	0	2	0	0	5	0	0	0	0	3	0	5	0	0	0	0
240ea1c8b93c99228713cb8c16ff2eec	Bacteria	Bacteroidota	Rhodothermia	Balneolales	Balneolaceae			0	0	0	0	0	0	0	0	0	3	15	0	0	1	0	0	1	0	0	0	0	0	0	0	0	0	2	0	0	1	3	0	3	2	0	0	0	0	0	0	0	0
241ea20eb7ce5361aa6f1daf1fa2afee	Bacteria	Planctomycetota	Planctomycetes	Pirellulales	Pirellulaceae	GCA-2733575	GCA-2733575_sp002733575	0	0	0	0	0	0	2	0	5	0	0	0	2	0	0	23	9	0	8	0	7	1	0	0	0	0	0	0	0	0	4	0	2	7	0	0	0	0	0	0	0	0
24205373bd628b3ebb0676b13ad5f736	Bacteria	Bacteroidota	Bacteroidia					0	0	0	2	0	0	0	0	0	0	10	0	6	0	0	8	0	0	0	0	7	0	0	0	0	0	0	3	0	7	7	2	0	0	0	0	0	3	0	0	0	0
2425a434b6d99950177b6cf0dceb76d4	Unassigned							0	0	0	0	0	0	0	0	0	0	0	0	0	0	0	0	0	0	0	0	0	2	0	0	0	0	0	0	0	0	0	0	5	0	0	3	0	0	0	0	0	0
242df084b38ff17b8e5b72c483b91174	Bacteria	Proteobacteria	Gammaproteobacteria					0	0	0	3	0	0	2	0	0	0	0	0	0	0	0	0	3	0	0	0	0	0	0	0	0	0	0	4	0	0	0	0	0	0	0	0	0	0	0	0	0	0
24353336ba3c69b68258ca5df073adc6	Bacteria	Verrucomicrobiota	Verrucomicrobiae	Pedosphaerales				0	0	0	0	0	0	0	0	0	0	0	0	0	0	0	0	0	0	0	0	0	0	0	0	0	0	0	0	4	0	0	0	5	3	0	0	0	2	0	0	0	0
243c96305474f070265c29989e36f63f	Bacteria	Bdellovibrionota	Bacteriovoracia	UBA1018	UBA1018	XYD1-FULL-53-11	XYD1-FULL-53-11_sp001770165	2	0	0	3	0	0	4	0	0	0	5	0	0	0	0	0	0	0	2	0	7	0	0	2	0	0	0	6	0	0	6	0	0	0	0	0	0	0	0	0	0	0
243cde6f9f76a65ea79f38b375a6653b	Bacteria	Bacteroidota	Bacteroidia	Chitinophagales	Saprospiraceae			0	0	0	0	3	0	2	0	0	0	0	0	3	0	0	0	0	0	0	0	2	0	0	0	0	0	0	0	0	0	0	0	0	0	0	0	0	0	0	0	0	0
2440a7e61784a9331863732cc3f313f1	Bacteria	Bacteroidota	Bacteroidia					9	0	0	0	0	0	0	0	0	8	0	0	0	0	0	0	1	0	0	0	0	0	0	0	0	0	0	10	0	0	0	0	0	0	0	0	0	0	0	0	0	0
244496f37d8876475e954f326fdb3b7f	Bacteria							0	0	0	0	3	0	0	0	0	0	0	0	0	0	0	2	1	3	0	0	0	0	0	0	0	0	0	3	0	0	0	0	0	0	0	0	0	0	0	0	0	0
244c2078dc4297e5a8bb682f4445f66b	Archaea	Nanoarchaeota	Nanoarchaeia	UBA583	UBA583	UBA431	UBA431_sp002505525	0	0	0	0	0	0	0	0	0	3	0	0	3	0	0	0	0	0	0	0	0	0	0	0	0	0	0	0	0	3	0	0	4	4	0	0	0	0	0	0	0	0
244cce69f22529cffb7d238760fbb293	Archaea	Nanoarchaeota	Nanoarchaeia					0	0	0	0	0	0	0	0	0	0	0	0	0	0	0	0	0	0	0	0	0	0	0	0	0	1	0	0	0	0	0	10	0	0	0	0	0	0	0	0	0	0
245173a87bae97cd63c1dec1e84b8350	Bacteria	Proteobacteria	Gammaproteobacteria					0	0	0	0	0	0	0	2	0	5	0	0	1	2	0	3	20	0	0	0	5	11	0	0	0	2	1	0	4	0	4	1	0	1	0	0	0	4	0	0	0	0
245476c0849cb30195f636cca5ffe974	Bacteria	Bacteroidota	Bacteroidia	Chitinophagales	Saprospiraceae	Lewinella_A		0	0	0	4	2	0	8	0	0	3	0	0	8	0	0	10	8	0	2	0	0	2	0	0	0	0	0	3	4	0	2	0	0	0	0	0	0	0	0	0	0	0
2455bbb01c803867c62530d482220bb2	Bacteria	Planctomycetota	Planctomycetes	Pirellulales	Pirellulaceae	GCA-2701545	GCA-2701545_sp002701545	0	0	0	7	5	0	6	0	0	6	9	0	5	3	0	0	2	0	4	0	7	7	0	2	0	0	0	7	5	1	0	3	3	3	0	0	0	0	0	0	0	0
245f560bd2ff6d4b8e196379ee37cc69	Bacteria							0	0	0	0	0	0	0	0	0	0	1	0	0	0	0	0	2	0	0	0	0	0	0	0	0	5	0	2	0	0	0	0	0	0	0	0	0	0	0	0	0	0
24688eb5a2f13537db97a32e5d4349e3	Bacteria	Planctomycetota	Planctomycetes	Planctomycetales	Planctomycetaceae			0	0	0	0	0	0	0	0	0	0	6	0	2	0	0	0	2	0	0	0	4	2	0	0	0	0	0	0	0	0	0	0	0	0	0	0	0	0	0	0	0	0
2468ace69e4a28ae8bb1a5afa8afe64b	Bacteria							0	0	0	1	1	0	0	0	0	4	0	0	0	0	0	0	0	0	0	0	0	0	0	0	0	12	2	9	5	1	0	0	7	8	0	0	0	0	0	0	0	1
246973e55bc488699a9cf728b3236fd3	Bacteria							0	0	0	0	0	0	0	0	0	0	0	0	0	0	0	0	0	0	2	0	2	13	0	0	0	0	0	0	0	0	0	0	0	0	0	0	0	0	0	0	0	0
2470a4ebefe3462f0213155c4a70053d	Bacteria							0	0	0	0	0	0	2	0	2	0	0	0	0	1	0	3	0	0	0	0	0	0	0	0	0	2	0	2	0	0	0	0	0	0	0	0	0	0	0	0	0	0
2475305f7cf10820ea081c1183ea300f	Bacteria	Patescibacteria	Kazan-3B-28	Kazan-3B-28	Kazan-3B-28	Kazan-3B-28	Kazan-3B-28_sp001029795	2	3	2	0	0	0	0	0	6	0	0	0	0	0	0	0	0	0	0	0	0	0	0	0	0	4	0	0	2	0	4	7	0	0	0	0	0	4	0	0	0	0
24912a835bba43c53555b02f8420d3d0	Bacteria	Planctomycetota	UBA8108	UBA1146	UBA1146			0	0	0	0	0	0	0	0	0	0	2	0	0	0	0	0	0	0	0	0	0	0	0	0	0	3	0	5	8	0	0	0	4	0	0	0	0	0	0	0	0	0
249d68e9c3995bda832e39e34764ff6a	Archaea	Nanoarchaeota	Nanoarchaeia	Pacearchaeales	UBA73			0	0	0	0	1	0	0	2	0	0	2	0	0	0	0	0	0	0	0	0	0	0	0	0	0	9	0	2	0	0	0	0	4	0	0	0	0	0	0	0	0	0
24a4460ee2a4a22480fa96aaf89e52e9	Bacteria	Bacteroidota	Bacteroidia	Chitinophagales	Saprospiraceae			0	0	0	0	0	0	0	0	0	6	9	0	0	0	0	0	3	0	0	0	2	0	0	0	0	0	0	0	0	0	0	0	0	1	0	0	0	0	0	0	0	0
24acc641dcf45e665cf5e3159134482d	Bacteria	Desulfobacterota	Desulfobacteria	Desulfobacterales				1	0	1	0	0	0	0	0	0	0	0	0	0	0	0	0	0	0	0	0	1	0	0	0	0	7	0	0	0	0	3	0	0	0	0	0	0	0	0	0	0	0
24b0b59e7e9b0d23dd86d1da94d7244f	Bacteria	Planctomycetota	Planctomycetes	Planctomycetales	Planctomycetaceae	Fuerstia	Fuerstia_marisgermanicae	0	0	0	0	2	0	3	0	0	0	5	0	2	0	0	3	0	0	2	0	0	0	0	0	0	0	0	2	0	0	0	2	3	0	0	0	0	0	0	0	0	0
24b0d3be7a796d0ae075ad57d6d72939	Bacteria	Planctomycetota	Planctomycetes	Pirellulales	Pirellulaceae	GCA-2723275	GCA-2723275_sp002723275	0	0	0	0	0	0	0	0	0	0	0	0	0	2	0	3	0	0	0	0	0	0	0	0	0	1	0	7	0	0	0	0	1	0	0	2	0	0	0	0	0	0
24b255f68e9cf0cda132ef9af28855ac	Bacteria	Verrucomicrobiota	Verrucomicrobiae	Opitutales				0	0	0	0	0	0	0	0	0	0	0	0	0	0	0	7	3	0	0	0	0	3	0	0	0	3	0	0	0	0	0	0	5	1	0	0	0	0	0	0	0	0
24b87b8e04cd724856131b1bd86bf740	Bacteria	Patescibacteria	Paceibacteria	UBA9983_A				0	0	0	0	3	0	1	0	0	0	0	0	0	0	0	0	6	0	0	0	0	0	0	0	0	0	0	7	0	0	5	0	0	0	0	0	0	0	0	0	0	0
24bb229d70a34369eea2ad97385e4a60	Bacteria	Proteobacteria	Gammaproteobacteria	Pseudomonadales	HTCC2089	GCA-2697205	GCA-2697205_sp002697205	0	0	0	0	0	0	0	0	3	0	7	0	0	0	0	0	0	0	0	0	2	0	0	0	0	0	0	0	0	0	0	0	0	0	0	0	0	0	0	0	0	0
24c0b469cb0c3a4261e528d3151e77fc	Bacteria	Binatota	Binatia	HRBIN30	HRBIN30	HRBIN30	HRBIN30_sp002898795	0	0	0	0	0	0	0	0	0	1	4	0	2	0	0	5	3	2	0	0	2	0	0	0	0	2	0	2	4	0	0	0	1	2	0	0	0	0	0	0	0	2
24d62fe43fc5811bca01f9e6c31453a6	Bacteria	Acidobacteriota	Mor1	Gp22-AA2	AA152	AA152	AA152_sp003222305	2	0	0	2	0	0	0	0	0	0	9	0	0	0	0	0	0	0	0	0	0	0	0	2	0	0	0	7	0	4	2	4	0	0	0	0	0	0	0	0	0	0
24d9c750884f71e525696438c5bbfb40	Bacteria	Bacteroidota	Bacteroidia	Flavobacteriales	Ichthyobacteriaceae	Ichthyobacterium	Ichthyobacterium_seriolicida	0	0	0	0	0	0	0	0	0	5	15	0	0	0	0	17	9	0	0	0	0	0	0	0	0	0	0	0	0	0	0	0	0	0	0	0	0	0	0	0	0	0
24db4e66a5252046c7303016513a09e6	Bacteria	Actinobacteriota	Acidimicrobiia	UBA5794	UBA4744	BMS3Bbin01	BMS3Bbin01_sp002897675	0	0	0	0	0	0	0	0	0	0	0	0	0	0	0	2	0	12	0	0	0	0	1	0	0	0	0	0	0	0	0	0	0	0	0	0	0	0	0	0	0	0
24e01c51cad78c5a13ff2805b9dc9b3b	Archaea	Nanoarchaeota	Nanoarchaeia	Woesearchaeales	CG1-02-57-44	CG1-02-57-44	CG1-02-57-44_sp001871415	0	0	0	0	0	0	0	0	0	0	0	0	0	0	0	0	0	0	0	0	0	0	0	2	0	4	0	0	0	0	2	6	0	0	0	0	0	0	0	0	0	0
24e1380bd53b227f217c286462388398	Bacteria	Proteobacteria	Alphaproteobacteria	Rhodobacterales	Rhodobacteraceae			2	0	0	2	3	0	2	0	1	12	0	0	7	0	0	0	17	0	0	0	4	0	0	0	0	6	2	0	17	0	3	4	0	8	0	0	2	0	0	0	0	0
24e19e372ec3922a75ed71d245d3fb9c	Bacteria	Bacteroidota	Rhodothermia	Rhodothermales				5	0	0	19	10	3	22	0	15	6	8	0	6	3	0	15	28	0	6	0	6	0	0	2	0	8	4	7	8	6	7	0	9	5	0	0	0	3	0	0	0	5
24e80fbc498d3beaeef96535f0cf54b6	Bacteria	Verrucomicrobiota	Kiritimatiellae					0	0	0	0	0	0	0	0	0	0	0	0	0	0	0	0	5	0	2	0	0	0	0	0	0	0	0	0	0	2	2	0	0	0	0	0	0	0	0	0	0	0
24ee8be425bc2434611410f8cb572e09	Bacteria	Omnitrophota	Omnitrophia	Omnitrophales	01-FULL-45-10b	2-01-FULL-50-24	2-01-FULL-50-24_sp001804225	0	0	0	0	0	2	0	0	0	1	0	0	0	0	0	3	0	0	0	0	0	0	0	0	0	3	0	0	0	0	0	0	0	3	0	0	0	0	0	0	0	0
24fb5d6f9b3630d62fc21ce95a0a8220	Bacteria							0	0	0	0	0	0	0	0	0	0	6	0	1	0	0	0	0	0	0	0	0	2	0	0	0	0	0	0	0	0	0	0	0	1	0	0	0	0	0	0	0	0
25023c035eeb62ab018929eeba69bbe0	Bacteria	Proteobacteria	Gammaproteobacteria	Pseudomonadales	Spongiibacteraceae			1	0	0	0	0	0	0	0	0	0	2	0	0	0	0	0	0	0	0	0	0	0	0	0	0	0	0	4	0	0	0	2	0	0	0	0	0	0	0	0	0	0
25034d092efeff7f56242b6fa3f2bd9a	Bacteria	Proteobacteria	Gammaproteobacteria					2	0	0	0	7	0	3	0	0	4	5	0	0	3	0	0	0	0	0	0	0	0	0	0	0	0	0	0	2	0	0	4	3	3	0	0	0	0	2	0	0	1
251400cbd571c1eba6b6e00ab2e7ae13	Bacteria	Planctomycetota						0	0	0	0	0	0	0	0	0	0	3	0	2	0	0	0	0	0	3	0	0	1	0	0	0	0	0	0	0	0	0	0	0	3	0	0	0	0	0	0	0	0
2517df5940670de8e123de84b46f5217	Bacteria							0	0	0	0	0	0	2	0	0	6	9	0	3	0	0	7	4	0	0	0	10	8	0	0	0	0	0	3	0	0	0	0	2	0	0	0	0	0	0	0	0	0
251a9bd5957fa54292097c2495d194b0	Bacteria	Planctomycetota	Phycisphaerae	Phycisphaerales				0	0	0	0	0	0	0	0	0	0	0	0	0	0	0	1	2	0	2	0	7	2	0	0	0	0	0	6	0	0	1	1	0	0	0	0	0	0	0	0	0	0
251f81bc72b8cfaf639595318a87b1cb	Unassigned							0	0	0	0	0	0	0	0	0	0	0	0	0	0	0	0	2	0	0	0	4	0	0	0	0	4	0	3	0	0	0	0	0	0	0	0	0	0	0	0	0	0
2528d7a1977580d130c66b1b5a2ceae7	Bacteria	Patescibacteria	Paceibacteria	UBA9983_A				0	0	0	0	0	0	0	0	0	0	0	0	0	0	0	3	0	0	0	0	8	2	0	0	0	0	0	0	0	0	0	0	3	0	0	0	0	0	0	0	0	0
252b0d939d578069d32dfbd23d7e0e80	Bacteria	Cyanobacteria	Cyanobacteriia	Cyanobacteriales	Xenococcaceae	Stanieria		0	0	0	0	0	0	0	0	4	0	7	0	0	0	0	0	0	0	0	0	0	0	0	0	0	0	0	0	0	0	0	0	0	0	0	0	0	0	0	0	0	0
25319ad2346772ec675f31d10243126e	Bacteria	Proteobacteria	Gammaproteobacteria	Enterobacterales	Alteromonadaceae	Aliiglaciecola	Aliiglaciecola_lipolytica	9	0	0	0	5	0	0	0	0	6	0	0	0	0	0	0	0	0	0	0	0	0	0	0	0	0	0	0	0	0	0	0	0	0	0	0	0	0	0	0	0	0
2533c418f79e0a02ebeb1afafc11bbfc	Bacteria	Myxococcota						2	0	0	0	0	0	2	0	0	7	6	0	0	0	0	10	6	0	0	0	0	0	0	0	0	0	0	1	0	0	0	0	0	0	0	0	0	0	0	0	0	0
25346dc611e1a00fdd915181115cdbf5	Bacteria	Desulfobacterota	Desulfobulbia	Desulfobulbales	Desulfurivibrionaceae	BM506	BM506_sp002868945	0	0	0	0	0	0	0	0	0	0	0	0	0	0	0	0	0	3	0	0	0	0	0	0	0	6	0	0	0	0	0	4	0	0	0	0	0	0	0	0	0	0
2536a8852a20a9408fa48128af72098a	Bacteria	Proteobacteria	Gammaproteobacteria	Pseudomonadales	Pseudomonadaceae	Pseudomonas_E		2	0	0	0	3	0	0	0	0	2	12	0	0	0	0	4	0	0	0	0	2	0	0	0	0	2	0	4	8	0	0	0	0	0	0	0	0	2	0	0	0	0
2540bb544a0ed1c7047995b9191f62e5	Bacteria							1	0	0	1	0	0	0	0	0	0	1	0	0	2	0	5	0	0	8	0	6	2	0	0	0	10	0	14	3	0	4	1	7	6	0	3	0	0	0	0	0	0
2541851b207fd0961ce95f5fc76c9b4f	Bacteria	Proteobacteria	Gammaproteobacteria	Pseudomonadales				0	0	0	0	0	0	2	0	0	0	10	0	2	2	0	43	21	0	3	0	0	0	0	0	0	0	0	0	13	0	0	0	0	0	0	0	0	0	0	0	0	0
2542b1c06a5792d4a447bc87a78c51f9	Bacteria	Chloroflexota	Dehalococcoidia	Dehalococcoidales	Dehalococcoidaceae	Dehalogenimonas	Dehalogenimonas_alkenigignens	0	0	0	0	0	0	0	0	0	0	0	0	0	0	0	0	0	13	0	0	0	0	0	0	0	0	0	0	0	0	0	0	0	0	0	0	0	0	0	0	0	0
2547bdf61a7e04755152f19243cc0004	Bacteria	Verrucomicrobiota	Lentisphaeria	Victivallales	GWF2-45-14	GWF2-44-16	GWF2-44-16_sp001803225	1	0	0	0	0	0	0	0	0	0	0	0	0	0	0	0	2	0	0	0	2	0	0	0	0	0	0	0	4	3	2	0	0	0	0	0	0	3	0	0	0	0
25481db11d6e3c4596dcc2c13b5fba1c	Bacteria							2	0	0	2	2	0	2	0	0	7	7	0	4	3	0	11	5	0	0	0	6	2	0	0	2	0	0	5	3	2	3	0	0	0	0	0	0	0	0	0	0	0
254ad15a2c8afd5dd11659b6cc915e95	Archaea	Asgardarchaeota	Lokiarchaeia	Thorarchaeales	Thorarchaeaceae	MP8T-1	MP8T-1_sp002825465	0	0	0	0	0	0	0	0	0	0	0	0	0	0	0	0	2	12	0	0	0	0	0	0	0	0	0	0	0	0	0	5	0	0	0	0	0	0	0	0	0	0
25524c2d0f35343d4f8a5633d1757984	Bacteria							3	0	0	0	0	0	0	0	0	0	0	0	0	0	0	0	0	0	0	0	3	0	0	0	0	4	0	0	0	0	2	2	7	3	0	0	0	8	0	0	0	0
25535408eb2939c010673603e96ed84e	Bacteria	Planctomycetota	Planctomycetes	Planctomycetales	Planctomycetaceae	Gimesia		0	0	0	0	0	0	0	0	0	2	0	0	0	0	0	0	2	0	0	0	0	7	0	0	0	0	0	0	0	0	0	0	0	0	0	0	0	0	0	0	0	0
2555a9ea28bca97d6a0a0d09a2d9ab51	Bacteria	Proteobacteria	Alphaproteobacteria					6	0	0	3	3	0	0	0	2	0	8	0	5	5	0	15	20	0	2	0	13	10	0	0	0	13	0	16	16	6	4	6	8	2	0	0	0	0	0	0	0	0
255bce2cfaf7ec4d02bf33c8b2023a48	Bacteria							0	0	0	0	0	0	0	0	0	0	0	0	0	0	0	0	0	1	0	0	0	0	0	0	0	0	0	0	0	0	0	9	0	0	0	0	0	0	0	0	0	0
255d5e4357b7ab338548e8835efe5e93	Bacteria	Proteobacteria	Alphaproteobacteria	Rhodobacterales	Rhodobacteraceae	Amylibacter_A	Amylibacter_A_sp000153745	0	0	0	4	0	0	0	0	4	8	7	0	0	0	0	3	0	0	0	0	0	0	0	0	0	6	0	0	2	6	0	0	0	0	0	0	0	0	0	0	0	0
255e003682e47a9aa9314c7397d2e0bf	Bacteria	Desulfobacterota	Desulfomonilia	Desulfomonilales	Desulfomonilaceae	Desulfomonile	Desulfomonile_tiedjei	0	0	0	0	0	0	0	0	0	3	11	0	0	0	0	0	0	0	0	2	0	0	0	0	0	0	0	0	0	0	0	0	0	0	0	0	0	0	0	0	0	0
2560975596c8352fbb79ed46e1235fdd	Bacteria	Actinobacteriota	Acidimicrobiia	UBA5794	UBA4744	BMS3Bbin01	BMS3Bbin01_sp002897675	11	2	0	13	10	2	8	0	0	0	11	0	9	0	0	20	4	0	2	0	0	0	0	0	0	0	5	79	22	9	9	0	6	9	0	1	0	0	0	0	0	0
2560b8105d7de6b94d896a54cd36408c	Bacteria	Firmicutes_B						0	0	0	0	3	0	0	0	0	0	0	0	2	0	0	0	0	0	0	0	0	0	0	0	0	8	0	4	0	4	0	2	4	0	0	0	0	0	0	0	0	0
25642dcbd985f4fb418a1b71cd0f2495	Bacteria							0	0	0	0	0	0	0	0	0	0	0	0	0	0	0	0	0	0	2	0	0	0	0	0	0	6	0	0	1	3	2	0	0	6	0	0	0	0	0	0	0	0
256482123827d5b0aa3ae063c92bec9b	Bacteria	Verrucomicrobiota	Kiritimatiellae	UBA8416	YA12-FULL-60-10	YA12-FULL-60-10	YA12-FULL-60-10_sp001803315	0	0	0	24	0	0	0	0	0	0	0	0	0	0	0	5	0	0	2	0	2	0	0	0	0	2	0	5	0	0	0	0	0	0	0	0	0	0	0	0	0	0
256ec518d401ec3acc2ffe3c1a01775a	Bacteria	Bacteroidota	Bacteroidia	Flavobacteriales	UA16			0	0	0	2	2	0	0	0	0	4	4	0	4	0	0	8	0	0	0	0	0	0	0	0	0	0	0	0	0	4	3	0	7	2	0	0	0	0	0	0	0	3
25718e44791500d94fc54fc355598a49	Bacteria	Proteobacteria	Gammaproteobacteria	Enterobacterales				0	0	0	0	0	0	0	0	0	0	0	0	0	1	0	0	0	0	3	0	0	0	0	0	0	2	0	0	0	0	0	2	2	0	0	0	0	0	0	0	0	0
2572119e5fe62709d3cbbd2cc5a8cef0	Bacteria	Verrucomicrobiota	Verrucomicrobiae	Verrucomicrobiales	DEV007			0	0	0	2	0	0	0	0	0	0	0	0	1	0	0	0	0	0	4	0	6	0	0	0	0	3	0	0	0	2	0	0	0	0	0	0	0	0	0	0	0	0
2576e2b8d4a1ca5d27009acfdece3264	Bacteria	Bacteroidota	Bacteroidia	Chitinophagales	Saprospiraceae			3	0	0	3	0	0	4	0	0	0	0	0	4	0	0	2	3	0	4	0	13	0	0	0	0	4	0	0	0	0	4	0	0	0	0	4	0	0	0	0	0	0
25824318a0bda37cfd38c7bb27f395c0	Bacteria	Patescibacteria	Paceibacteria					2	0	0	3	0	0	7	0	0	0	8	0	0	0	0	3	0	0	0	0	0	0	0	0	0	10	0	0	2	2	5	1	0	0	0	3	0	0	0	0	0	0
2587754a622bddad0ef324b15c7cb58c	Bacteria	Bacteroidota	Bacteroidia	Chitinophagales	Saprospiraceae			0	0	0	9	3	0	3	0	0	0	6	0	3	0	0	0	10	0	6	0	4	6	0	3	0	0	0	9	0	0	4	0	2	0	0	0	0	0	0	0	0	7
25883ee4436b45acc8614105704756a8	Bacteria	Proteobacteria	Gammaproteobacteria					4	0	0	0	0	0	2	0	0	3	0	0	0	0	0	0	0	0	0	0	0	0	0	0	0	1	0	0	0	0	0	0	0	3	0	0	0	0	0	0	0	0
258a2c61851484351600a918fc6288a9	Bacteria	Bdellovibrionota	Bacteriovoracia	Bacteriovoracales	Bacteriovoracaceae	Halobacteriovorax		0	0	0	0	4	0	0	0	0	3	3	0	0	0	0	0	0	0	0	0	0	0	0	0	0	0	0	7	0	3	2	0	2	6	0	0	0	0	0	0	0	0
25967330e9cea06aaeea86e0cd7b08e6	Bacteria							5	0	0	7	2	0	3	0	0	0	0	0	0	2	0	5	2	0	0	0	0	0	0	0	0	0	0	3	0	4	2	0	0	0	0	0	0	0	0	0	0	0
25a56cc60d784bca63d6bc36b9a9a15e	Bacteria	Desulfobacterota	Desulfobulbia	Desulfobulbales				5	0	0	0	0	0	0	0	0	0	0	0	0	0	0	0	3	0	0	0	0	0	0	0	0	0	0	0	0	0	4	0	0	0	0	0	0	5	0	0	0	2
25a823c6a4d1a6a18916d787fb676ff6	Bacteria	Planctomycetota						0	0	0	2	4	0	0	0	0	5	1	0	3	0	0	2	0	0	0	0	0	2	0	0	0	0	0	5	0	0	0	0	3	0	0	0	0	0	0	0	0	0
25ab0c8af39730b47c4b2d084b310a25	Bacteria	Actinobacteriota	Acidimicrobiia	Microtrichales	MedAcidi-G1	S20-B6	S20-B6_sp002699725	0	0	0	0	0	0	0	0	0	0	0	0	0	0	0	0	0	0	0	0	0	0	0	0	2	0	0	0	8	0	0	2	0	0	0	0	0	0	0	0	0	0
25ac7dc78d0894998385bad7168d098b	Bacteria	Bdellovibrionota	Bacteriovoracia	Bacteriovoracales	Bacteriovoracaceae	Halobacteriovorax		0	0	0	9	23	0	6	0	0	2	0	0	0	2	0	0	0	0	0	0	0	0	0	0	0	0	0	0	0	3	0	0	0	0	0	0	0	0	0	0	0	9
25b321adaa39cd78904b01469b3ed73c	Bacteria	Desulfobacterota	Desulfobacteria	Desulfobacterales	Desulfobacteraceae			0	0	0	0	0	0	0	0	0	0	0	0	0	0	0	5	1	0	0	0	0	0	0	0	0	9	0	0	0	0	0	0	0	0	0	0	0	0	0	0	0	0
25c2ac7d04ffee6b9c55fee6ca21ba32	Bacteria	Proteobacteria	Gammaproteobacteria	Pseudomonadales	Pseudohongiellaceae	Pseudohongiella	Pseudohongiella_acticola	10	0	0	0	0	0	0	0	5	11	0	2	9	0	0	0	0	0	2	0	8	0	2	0	0	0	0	28	0	0	0	6	0	0	0	0	0	0	0	0	0	0
25c2f559e0e31d7bc0167673b42462a9	Bacteria	Desulfobacterota						0	0	0	9	5	0	5	0	0	0	0	0	0	0	0	0	0	0	7	0	0	2	0	2	0	3	0	19	4	7	0	2	0	0	0	0	0	0	0	0	0	5
25d505be3c1a7251c599209d47c3be79	Bacteria	Desulfuromonadota	Desulfuromonadia	Desulfuromonadales				2	0	0	0	0	0	0	0	0	0	0	0	0	0	0	0	3	1	0	0	0	0	0	2	0	2	0	2	0	2	0	2	0	0	0	0	0	0	0	0	0	0
25d79e69efab406930477833c7a9110f	Bacteria	Planctomycetota	GCA-002687715	GCA-002687715	GCA-002687715	GCA-2683135	GCA-2683135_sp002683135	0	0	0	0	0	0	0	0	0	0	0	0	0	0	0	2	2	0	0	0	0	0	0	0	0	1	0	1	0	1	1	0	0	0	0	0	0	4	0	0	0	0
25d887e3bfbb545ee0f2b250ee24d160	Bacteria	Desulfobacterota	Desulfobulbia	Desulfobulbales	Desulfocapsaceae			13	0	0	16	17	8	11	0	20	0	6	3	0	9	0	7	11	3	3	0	48	0	20	6	5	54	8	47	20	25	26	31	7	6	0	8	0	29	0	0	0	13
25e1200155da0d7f3a203026344ccf6f	Bacteria	Chloroflexota	Anaerolineae	Anaerolineales	envOPS12	UBA8950	UBA8950_sp001872455	0	0	0	0	0	0	0	0	0	0	2	0	0	0	0	3	2	0	0	0	2	0	0	0	0	1	0	0	4	0	0	0	0	0	0	0	0	0	0	0	0	0
25e13b794dabe77a3446c66bfb6da696	Bacteria	Proteobacteria	Gammaproteobacteria	Enterobacterales	Alteromonadaceae	Colwellia		2	0	0	0	0	0	0	0	0	0	0	0	0	0	0	0	0	0	0	0	0	0	0	0	0	0	0	6	0	2	0	0	0	0	0	2	0	0	0	0	0	0
25eabfc467fe6bca509fe1b501b2bd6f	Bacteria	Bacteroidota	Bacteroidia	Flavobacteriales	Flavobacteriaceae			3	0	0	0	0	0	0	0	2	0	0	0	0	0	0	0	2	0	0	0	0	4	0	2	0	0	0	3	0	0	3	0	0	0	0	3	0	0	0	0	0	0
25ed50934dd627bc067c869c3aad4032	Archaea	Nanoarchaeota	Nanoarchaeia	Woesearchaeales	GW2011-AR9			0	0	0	0	0	0	0	0	0	0	0	0	0	0	0	0	0	0	0	0	0	0	0	0	0	7	0	0	0	0	0	6	0	0	0	0	0	0	0	0	0	0
25f575dfdaf2b6eda54294612d130dae	Bacteria	Chloroflexota	Anaerolineae	Caldilineales	Caldilineaceae			3	0	0	0	0	0	2	0	0	0	0	0	0	0	0	5	6	0	0	0	0	3	0	0	0	4	0	5	0	0	0	0	3	0	0	2	0	0	0	0	0	0
25fafc88144d3d5126116be8d8acd6da	Bacteria	Actinobacteriota	Acidimicrobiia	UBA5794	UBA4744	BMS3Bbin01	BMS3Bbin01_sp002897675	0	0	0	0	0	0	0	0	0	2	0	0	0	0	0	3	0	0	0	0	0	0	0	0	0	0	0	8	0	0	4	0	0	3	0	2	0	0	0	0	0	2
25fc625233e51f703e09750b883cd302	Bacteria	Chloroflexota	Anaerolineae	SBR1031	A4b	GCA-2699585	GCA-2699585_sp002699585	0	0	0	2	0	0	0	0	0	0	5	0	3	1	0	0	0	0	0	0	0	0	0	0	0	0	2	7	2	0	4	0	5	0	0	0	0	0	0	0	0	0
2607e5c6da49ce1db734420ae1e36919	Bacteria	Proteobacteria	Gammaproteobacteria	Chromatiales	Sedimenticolaceae			8	0	0	0	0	0	0	0	4	0	3	2	0	0	0	0	0	0	0	0	0	0	0	0	0	0	0	0	0	0	2	0	0	0	0	3	0	0	0	0	0	0
260e10b78d8deffb804e2ebe675337d0	Bacteria	Planctomycetota	UBA1135	UBA2386	UBA2386	GCA-2684655	GCA-2684655_sp002684655	0	0	0	0	0	0	0	0	0	0	0	0	0	2	0	0	0	0	0	0	2	0	0	0	0	0	0	0	0	2	2	0	0	2	0	0	0	0	0	0	0	0
260fd5596fa5d9d88102b2c7526fd0bc	Bacteria	Proteobacteria	Alphaproteobacteria	Azospirillales				1	0	0	0	0	0	0	0	2	2	0	2	0	0	0	0	0	3	0	0	0	0	0	0	0	0	0	0	0	0	0	0	1	0	0	0	0	0	0	0	0	0
2631e4529c1a2d56b388cdbd7c0553b4	Bacteria	Desulfobacterota	Desulfobacteria	Desulfobacterales				0	0	3	0	0	0	0	0	1	0	2	0	0	0	0	0	1	3	0	0	0	0	0	0	0	0	0	0	0	0	0	0	3	0	0	0	0	0	0	0	0	0
2632c064bf7750150da621f8793ad526	Bacteria	Proteobacteria	Alphaproteobacteria	Rhizobiales	Rhizobiaceae	Leaf454	Leaf454_sp001425485	0	0	0	0	0	0	0	0	0	0	0	0	0	0	0	0	0	0	0	0	0	0	0	0	0	0	0	0	0	0	0	0	0	0	0	0	1	0	0	5	5	0
263e4ccc4b42eb9678df9b7f64381d0a	Bacteria	Latescibacterota	UBA2968	UBA8231	GCA-002724215	GCA-2693325	GCA-2693325_sp002693325	0	0	0	0	0	0	0	0	0	2	0	0	0	0	0	3	3	0	0	0	0	0	0	0	0	0	0	6	3	0	0	0	4	3	0	0	0	0	0	0	0	0
26420f8827316a0faa731e4c40b6c6df	Bacteria	Verrucomicrobiota	Verrucomicrobiae	Opitutales	Verruco-01	Verruco-01	Verruco-01_sp001604565	0	0	0	0	0	0	0	0	0	3	0	0	2	0	0	0	0	0	0	0	0	0	0	0	0	6	0	0	0	0	0	0	2	0	0	0	0	0	0	0	0	0
2642ef7866f9eb87ecae0ef2606b235d	Bacteria	Acidobacteriota	Aminicenantia	UBA2199	UBA2199	UBA2199	UBA2199_sp002436105	0	0	0	0	0	0	2	2	33	0	0	0	0	2	0	0	0	0	0	0	0	0	0	0	0	0	0	0	0	0	0	0	0	0	0	0	0	0	0	0	0	0
2644397499b9edd6b5b271a56ef6ae33	Bacteria	Proteobacteria	Gammaproteobacteria	Enterobacterales	Psychromonadaceae	Psychromonas	Psychromonas_sp000153405	0	0	0	0	1	0	0	0	0	0	0	0	0	0	0	0	3	14	0	0	0	0	12	0	0	2	0	1	0	0	0	0	3	0	0	0	0	0	0	0	0	0
264dec09b02b4d8abfc62e7288b8e6e7	Bacteria	Proteobacteria	Alphaproteobacteria	Puniceispirillales	Puniceispirillaceae	Puniceispirillum		0	0	0	2	0	0	0	0	0	1	0	0	0	0	0	0	0	2	0	0	0	0	0	3	0	0	0	11	0	2	0	0	0	0	0	0	0	0	0	0	0	0
2652634c891d7442fcd454f2eafdb13d	Bacteria	Planctomycetota	Planctomycetes	Pirellulales	Pirellulaceae	GCA-2723275	GCA-2723275_sp002723275	0	0	0	0	0	0	2	0	2	0	0	0	0	0	0	0	0	0	0	0	5	1	0	0	0	0	2	0	2	0	0	0	0	0	0	0	0	0	0	0	0	0
265f7a1d952b3a27f73e0ae0bedc6b77	Bacteria	Proteobacteria	Gammaproteobacteria	Pseudomonadales	Halieaceae			3	0	0	3	0	0	1	0	0	0	0	0	3	0	0	4	0	0	0	0	4	2	0	0	0	0	0	7	1	0	0	0	0	0	0	0	0	0	0	0	0	0
2661e165b302048e96720f5a75020f43	Bacteria	Planctomycetota	Phycisphaerae	Phycisphaerales	SM1A02	GCA-002718515	GCA-002718515_sp002689385	3	0	0	1	0	0	2	0	0	0	0	0	0	0	0	0	4	0	0	0	0	2	0	0	0	5	0	0	0	2	0	0	0	0	0	0	0	0	0	0	0	0
2662391ccd5e64353e573152db874e07	Bacteria	Planctomycetota	Planctomycetes	Pirellulales	Pirellulaceae	Rubripirellula		7	0	0	13	9	5	12	2	15	27	13	0	15	4	0	42	19	3	37	5	62	26	0	2	0	31	1	37	7	15	14	23	15	12	0	4	0	6	0	0	0	4
266928454dc8fbd760cee5e6f779f958	Bacteria	Bacteroidota	Bacteroidia	Flavobacteriales	Flavobacteriaceae			0	0	0	0	0	0	2	0	0	2	0	0	0	0	0	8	0	0	0	0	0	0	0	0	0	0	0	0	0	0	0	0	0	0	0	0	0	0	0	0	0	0
266b8056eb9105ee908c75182469edcd	Bacteria	Spirochaetota	Spirochaetia	Spirochaetales	Alkalispirochaetaceae	Alkalispirochaeta	Alkalispirochaeta_americana	2	0	0	3	1	0	1	0	1	0	0	0	0	3	0	0	2	0	0	0	0	2	0	0	2	3	0	0	1	0	2	0	2	0	0	0	0	0	0	0	0	0
266d31aca612ae8c973fdc4d6de6bf47	Bacteria	Chloroflexota	Anaerolineae	Promineofilales	Promineofilaceae			0	0	0	2	0	0	3	0	2	0	4	2	0	0	0	0	0	0	0	0	0	0	0	0	0	1	0	1	0	2	1	3	0	0	0	0	0	5	0	0	0	0
266f180b9ff5265c9c6d502388149da6	Bacteria	Desulfobacterota	Desulfobacteria	Desulfobacterales	Desulfosarcinaceae	Desulfosarcina	Desulfosarcina_cetonica	0	0	0	0	0	0	0	0	2	0	2	0	0	0	0	0	0	0	0	0	0	0	0	0	0	5	0	0	3	0	0	0	0	0	0	0	0	0	0	0	0	0
2676b27ab2e385b694ab32930f81bf64	Bacteria	Eisenbacteria	RBG-16-71-46	RBG-16-71-46	RBG-16-71-46	RBG-16-71-46	RBG-16-71-46_sp001780165	0	0	0	0	0	0	0	0	0	0	0	0	0	0	0	0	0	0	0	0	0	0	0	0	0	6	0	6	5	0	3	0	6	0	0	0	0	0	0	0	0	0
2686ba2d266e4d7960d9f1016ec4507d	Bacteria	Planctomycetota	Planctomycetes	Pirellulales	Pirellulaceae			0	0	0	0	0	0	0	0	0	0	0	0	0	0	0	9	0	0	0	0	0	0	0	0	0	1	0	0	0	0	0	0	1	0	0	0	0	0	0	0	0	0
26892c98556cd95fe7557aaddfdc570d	Bacteria	Planctomycetota	UBA1135	UBA1135	GCA-002686595	GCA-2683825	GCA-2683825_sp002683825	2	0	0	0	2	0	0	0	0	2	0	0	0	0	0	5	0	0	0	0	0	0	0	0	0	0	0	0	0	0	2	0	2	0	0	0	0	0	0	0	0	0
2689b58cc8608e2b8387a9bc7eb81c6e	Bacteria	Bacteroidota	Bacteroidia	Flavobacteriales	Crocinitomicaceae	UBA4466	UBA4466_sp003149635	0	0	0	0	0	0	0	0	0	0	0	0	0	0	0	0	0	0	0	0	0	0	0	0	0	0	0	0	0	0	4	0	0	0	0	7	0	0	0	0	0	0
269226cf5cf7532621903e3a98ff07c9	Bacteria							0	0	0	0	0	0	0	0	0	0	0	0	0	0	0	0	0	0	0	0	0	0	0	0	2	0	0	7	0	4	3	0	0	0	0	0	0	0	0	0	0	2
26925a2faea1d4411ad2ac5b092a2930	Bacteria	Actinobacteriota	Thermoleophilia	BMS3ABIN01	BMS3ABIN01	BMS3ABIN01	BMS3ABIN01_sp002897715	2	0	0	0	0	0	0	0	5	0	0	0	0	0	0	0	0	0	0	0	0	0	2	0	0	0	0	0	0	3	0	0	0	0	0	0	0	3	0	0	0	0
269496980f92b19c5b033547f0b735b6	Bacteria	Bacteroidota	Bacteroidia	AKYH767	2-12-FULL-35-15	2-12-FULL-35-15	2-12-FULL-35-15_sp001769385	0	0	0	4	10	1	14	0	0	0	11	2	8	2	0	18	18	0	0	0	5	0	0	1	0	0	0	39	0	17	0	0	6	2	0	2	0	0	0	0	0	0
2697d28124af04fbd8450e74cfed5bbb	Bacteria	Desulfobacterota	Desulfobulbia	Desulfobulbales	Desulfocapsaceae			0	2	0	0	0	0	0	0	4	0	0	3	2	0	0	3	0	0	0	0	0	0	0	0	0	11	3	0	3	0	0	0	0	0	0	0	0	0	0	0	0	0
26b272830ac59d95c467da37cfb53df3	Bacteria	Proteobacteria	Alphaproteobacteria	Rhodobacterales	Rhodobacteraceae	Rubrimonas	Rubrimonas_cliftonensis	0	0	0	0	0	0	0	0	0	0	0	0	0	0	0	2	0	0	2	0	0	0	0	0	0	0	0	0	2	0	0	0	0	2	0	0	0	0	0	0	0	3
26bcf66e6854d2894b5f7ab0065119ce	Bacteria	Proteobacteria	Alphaproteobacteria					3	0	0	2	0	0	0	0	3	0	7	2	0	0	0	0	0	0	0	0	0	0	0	0	0	0	0	1	3	0	0	0	3	6	0	0	0	0	0	0	0	0
26c22f207b9f08aed700328b790cbcd4	Bacteria	Bacteroidota	Bacteroidia					0	0	0	0	0	0	0	0	0	0	0	0	0	0	0	0	0	0	0	0	4	0	0	0	0	2	0	2	0	2	2	0	0	0	0	0	0	0	0	0	0	3
26c58355bb52aa9bcbec9c1795b8cb8f	Bacteria	Bacteroidota	Bacteroidia	Flavobacteriales	Flavobacteriaceae	Winogradskyella	Winogradskyella_sp003260205	0	0	0	0	0	0	0	0	0	7	8	0	2	2	0	0	0	0	0	0	0	0	0	0	0	0	0	0	0	0	0	0	0	0	0	0	0	0	0	0	0	0
26c86c1071624f5c7e0a8866fe4a97cc	Bacteria	Proteobacteria	Gammaproteobacteria					5	0	0	0	0	0	12	0	0	0	0	0	2	3	0	0	4	2	2	0	0	0	0	4	0	0	0	25	0	4	2	4	0	0	0	0	0	0	0	0	0	4
26cbe7ba40251e980ed0b9e6a0235a33	Bacteria	Planctomycetota	Planctomycetes	Pirellulales	Pirellulaceae	Mariniblastus	Mariniblastus_fucicola	4	0	0	5	0	1	5	0	1	3	7	0	4	0	2	0	2	0	1	0	0	0	0	0	0	2	0	0	0	0	1	0	0	0	0	0	0	2	0	0	0	0
26d5ad0b029fc48e2bd64ba50be67ad0	Bacteria	Verrucomicrobiota	Verrucomicrobiae	Verrucomicrobiales	DEV007	SZUA-55	SZUA-55_sp003232855	3	0	0	0	0	0	0	0	0	4	0	0	5	0	0	0	0	0	0	0	0	0	0	0	0	0	0	0	0	2	2	0	0	0	0	0	0	0	0	0	0	0
26d79e723b1a030aafd2a45cc4e9504f	Bacteria	Proteobacteria	Gammaproteobacteria	Pseudomonadales	Endozoicomonadaceae	Endozoicomonas		0	0	0	0	0	0	0	0	0	0	12	0	0	0	0	0	0	0	0	0	0	0	0	0	0	0	0	0	0	0	0	0	0	0	0	0	0	0	0	0	0	0
26e571110c572718aa639706c98a3c31	Bacteria							0	0	0	0	2	0	0	0	0	0	0	0	4	2	0	0	0	0	0	0	3	0	0	0	0	0	2	6	0	0	0	2	0	0	0	0	0	0	0	0	0	2
26e67be220fac462d1ba7b8f62c665c6	Bacteria	Proteobacteria	Gammaproteobacteria	Enterobacterales	Alteromonadaceae	Glaciecola	Glaciecola_sp000155775	10	0	0	26	0	0	11	0	7	23	25	0	0	1	0	0	0	0	0	0	0	0	0	4	3	11	5	18	2	0	4	0	6	4	0	3	0	0	0	0	7	0
26ee0c055d080671946dbdd4497817c8	Bacteria	Planctomycetota	Phycisphaerae	Phycisphaerales	SM1A02	GCA-002718515	GCA-002718515_sp002689385	0	0	2	0	2	0	0	0	0	0	0	0	0	0	0	0	4	0	0	0	5	0	0	0	0	0	0	6	0	4	0	0	0	0	0	0	0	0	0	0	0	0
26ee6255015bf38dee44e186f6128237	Bacteria	Latescibacterota	UBA2968	UBA8231	GCA-002724215	GCA-2693325	GCA-2693325_sp002693325	0	0	0	0	0	0	0	0	0	0	0	0	0	0	0	0	3	0	0	0	3	0	0	0	0	0	0	2	0	0	0	0	0	2	0	0	0	0	0	0	0	0
26ef6cc06293122969ee252cff8dd350	Bacteria							2	0	0	0	0	0	0	0	0	0	0	0	0	0	0	0	0	0	0	0	2	0	0	0	0	14	0	0	0	0	0	9	0	0	0	0	0	6	0	0	0	0
26fa32acf64d7201eab0dd9a4adace57	Bacteria	Omnitrophota	Omnitrophia	Omnitrophales	UBA2337	XYB12-FULL-50-7	XYB12-FULL-50-7_sp001804345	0	0	0	0	0	0	3	0	0	0	6	0	0	0	0	0	0	0	0	0	0	0	0	0	0	0	0	2	0	0	3	0	0	3	0	0	0	0	0	0	0	0
26fe0ba61496c97dba7d0aab0892c71c	Bacteria	Chloroflexota	Anaerolineae	Anaerolineales	Anaerolineaceae			0	0	0	0	0	0	0	0	0	0	0	0	0	0	0	0	0	0	0	0	0	0	0	0	0	0	0	2	0	3	0	0	4	0	0	0	0	2	0	0	0	0
27007b623bd8f0fac3e80705d00edb90	Bacteria	Bacteroidota	Bacteroidia	Flavobacteriales	Cryomorphaceae	Owenweeksia	Owenweeksia_hongkongensis	0	0	0	0	5	0	0	0	0	3	3	0	0	0	0	0	3	0	0	0	0	0	0	0	0	0	0	4	0	0	0	0	2	4	0	0	0	0	0	0	0	2
270613c4a294ad9cb919cd4d09fb4e65	Bacteria	Krumholzibacteriota	Krumholzibacteria	LZORAL124-64-63	LZORAL124-64-63			0	0	0	0	0	0	3	0	7	0	2	0	0	0	0	0	0	0	0	0	0	0	0	0	0	0	0	3	0	0	0	0	0	0	0	0	0	0	0	0	0	0
270721adb77584031d914b928ef433c7	Bacteria	Bacteroidota	Bacteroidia	Cytophagales				0	0	0	0	0	0	2	0	0	0	6	0	0	0	0	7	0	0	0	0	0	2	0	0	0	0	0	0	0	0	0	0	3	0	0	0	0	0	0	0	0	0
270976c8e6e94936bba9edeeb3f6844d	Bacteria	Proteobacteria	Gammaproteobacteria	Pseudomonadales	Halieaceae	Luminiphilus		0	0	0	0	0	0	0	0	0	2	5	0	0	0	0	5	5	0	0	0	0	0	0	2	0	0	0	2	0	0	0	0	2	0	0	0	0	0	0	0	0	0
2711fc1d1ec7adc52381b584b3a734fe	Bacteria	Proteobacteria	Gammaproteobacteria					0	0	0	0	0	0	0	0	0	0	0	2	0	0	0	0	0	6	0	0	0	0	0	0	0	0	0	0	0	0	0	0	0	1	0	0	0	0	0	0	0	0
27133745f65463e2e0265113e6c36795	Bacteria	Campylobacterota	Campylobacteria	Campylobacterales				0	0	0	0	0	0	0	0	0	0	0	2	0	0	0	0	0	41	0	0	0	0	0	0	0	0	0	0	0	0	0	0	0	0	0	0	0	0	0	0	0	0
2716acf69ce6ae973dbad97d706d3434	Bacteria	Proteobacteria	Gammaproteobacteria					0	0	0	0	0	5	0	0	0	0	0	0	0	0	2	0	0	0	0	0	0	0	0	0	0	0	0	2	0	0	0	0	0	0	3	0	0	0	0	5	5	0
271f97be7424e1cb80228f517c1c4074	Bacteria	Chloroflexota	Anaerolineae	SBR1031	A4b			0	0	0	0	0	0	0	0	0	5	0	0	0	0	0	0	2	0	0	0	0	0	0	0	0	0	0	2	1	0	0	0	0	0	0	0	0	0	0	0	0	0
2724beef25af0f13edad3195ab7566d4	Bacteria	Chloroflexota	Anaerolineae	Anaerolineales	UBA6092	UBA6092	UBA6092_sp002428565	0	0	0	0	0	3	0	0	0	0	0	3	0	0	0	0	0	14	0	0	3	0	1	0	0	0	0	2	0	0	0	6	0	0	0	0	0	0	0	0	0	0
272cbd3ca9900cf7d5e776265207b9ad	Bacteria	Actinobacteriota	Acidimicrobiia	Microtrichales				0	0	0	0	0	0	0	0	0	0	0	0	0	0	0	0	0	0	0	0	0	0	0	0	0	0	0	2	8	0	0	0	0	0	0	0	0	0	0	0	0	0
272ccc8b14a07f840b343d568323a26e	Bacteria	Planctomycetota	UBA1135	UBA2386	UBA2386	UBA2386	UBA2386_sp002343845	0	0	0	0	0	0	0	2	0	5	8	0	0	0	0	6	0	0	0	0	0	0	0	2	0	6	0	0	0	0	0	0	6	11	0	0	0	0	0	0	0	0
273833379d1c62bafd2dfa1eec077fba	Bacteria	Planctomycetota	Planctomycetes	Pirellulales	Pirellulaceae	GCA-2723275	GCA-2723275_sp002723275	0	0	0	0	0	0	0	0	0	2	11	0	0	0	0	4	0	0	0	0	0	0	0	0	0	0	0	0	0	0	0	4	0	0	0	0	0	0	0	0	0	0
274517d95b7a608c537ef9f09a9a78d6	Bacteria	Proteobacteria	Gammaproteobacteria					0	0	0	0	2	0	0	0	0	0	1	0	0	1	0	0	2	0	0	0	0	1	0	0	0	0	0	0	2	0	0	0	0	2	0	0	0	0	0	0	0	0
274c98f7d9e6095baf932d4e8b97ca66	Bacteria	Proteobacteria	Gammaproteobacteria					0	0	0	0	6	0	0	0	0	0	0	0	7	0	0	0	0	0	3	0	0	0	0	0	2	0	0	19	0	0	0	6	0	0	0	0	0	0	0	0	0	0
2750a615475fbd186fc395973a1cb24b	Bacteria	Planctomycetota	Planctomycetes	Pirellulales	Pirellulaceae			0	0	0	0	0	0	0	0	0	3	4	0	0	0	0	0	0	0	1	0	2	7	0	0	0	9	0	0	0	0	6	4	1	0	0	0	0	1	0	0	0	0
2757bfcdd171ec8ad731d42a2218d886	Bacteria	Patescibacteria	Saccharimonadia	Saccharimonadales				0	0	0	0	5	0	0	0	0	0	0	0	0	0	0	0	0	0	0	0	4	0	0	0	0	5	0	10	0	0	2	0	0	0	0	0	0	0	0	0	0	0
2759295abccd9e3c0a584b8863cd2996	Bacteria	Actinobacteriota	Acidimicrobiia	Microtrichales	MedAcidi-G1	S20-B6	S20-B6_sp002699725	8	0	0	33	18	4	17	0	0	5	18	0	7	6	0	23	10	2	11	0	15	4	0	0	2	15	2	41	11	7	8	0	9	12	0	5	0	3	0	0	0	9
275d1971b29166b75685139ca6611348	Bacteria	Proteobacteria	Gammaproteobacteria	Methylococcales	Methylomonadaceae			0	0	0	0	0	0	0	0	0	2	0	0	0	3	0	5	0	0	3	0	15	3	0	0	0	0	0	4	0	0	0	0	0	0	0	0	0	0	0	0	0	0
276d452995fbc45a85a178bb90fa81c4	Bacteria	Desulfobacterota						0	0	0	0	0	0	0	0	0	2	3	0	3	0	0	0	4	0	0	0	0	0	0	0	0	0	0	0	0	0	0	0	0	0	0	0	0	0	0	0	0	0
277dcce960adda265d994e20d4549444	Bacteria	Bacteroidota	Bacteroidia	Chitinophagales	Saprospiraceae			4	0	0	0	0	0	0	0	0	1	0	0	0	0	0	0	0	0	0	0	9	0	0	0	0	4	0	18	0	0	2	0	3	0	0	0	0	0	0	0	0	0
277fb59fe5de2082300ed85e122acac2	Bacteria	Proteobacteria	Alphaproteobacteria	Sphingomonadales	Sphingomonadaceae			0	0	0	0	0	0	0	0	0	0	7	0	0	0	0	0	2	0	0	0	0	0	0	0	0	0	0	0	0	0	0	0	2	0	0	0	0	0	0	0	0	0
2784ce24cd5a75a2d1056283c916ebbe	Bacteria	Bacteroidota	Rhodothermia	Rhodothermales	Rubricoccaceae			2	0	0	0	0	0	0	0	0	4	0	0	4	0	0	13	0	0	0	0	0	12	0	0	0	0	0	8	0	2	0	0	0	0	0	0	0	0	0	0	0	0
2789d8176407e424b546c23158f0d85e	Bacteria	Actinobacteriota	Acidimicrobiia	Microtrichales	MedAcidi-G1			5	0	0	7	3	0	6	0	0	0	4	0	4	3	0	0	0	0	1	0	4	0	0	0	0	7	4	60	0	4	5	0	2	2	0	0	0	0	0	0	0	7
278da3aef2d1b264feea462e02015326	Bacteria	Proteobacteria	Gammaproteobacteria	SAR86	D2472			0	0	0	0	0	0	0	0	0	0	0	0	0	3	2	14	0	0	0	0	0	2	0	0	0	0	0	15	0	3	0	0	0	4	0	0	0	0	0	0	0	0
278e508b8d48fe52ae55874d21e1e760	Bacteria	Planctomycetota	UBA1135	UBA2386	UBA2386	UBA2386	UBA2386_sp002343845	1	0	0	4	0	0	0	0	1	0	4	0	0	0	0	13	0	0	7	0	13	5	0	4	0	6	0	13	12	12	15	5	11	6	0	4	0	0	0	0	0	2
278ea9443b4221ad70a752887d16e91f	Bacteria	Acidobacteriota	Mor1	Gp22-AA2	AA152	AA152	AA152_sp003222305	0	0	0	3	1	0	0	0	0	0	0	0	0	0	0	0	0	0	0	0	3	0	0	0	0	0	0	0	0	4	0	0	0	0	0	0	0	0	0	0	0	0
279b332042036bd3038eb139d52ff6aa	Bacteria	Bacteroidota	Bacteroidia	Bacteroidales				0	0	0	0	0	0	3	0	0	0	0	0	0	0	0	0	0	0	0	0	0	0	0	0	0	0	0	0	0	0	0	3	0	0	0	0	0	2	0	0	0	0
27a10d123cd264fd14683cf37be4f59e	Bacteria							0	0	0	0	0	0	0	0	0	0	2	0	0	0	0	0	0	0	0	0	2	0	0	0	0	4	0	2	0	0	0	0	0	0	0	0	0	0	0	0	0	0
27a1ee27eb768a597cd90a7eb30cb371	Bacteria							0	0	0	0	0	0	0	0	2	0	0	0	0	0	0	0	0	0	0	0	0	0	0	0	0	7	0	0	0	0	2	0	0	0	0	0	0	0	0	0	0	0
27a3c73bd9d3110f5feab2c4fb750078	Bacteria	Planctomycetota	Phycisphaerae					0	0	0	0	0	0	4	0	0	3	2	0	0	0	0	1	0	0	0	0	0	2	0	1	0	4	0	0	0	0	3	3	6	16	0	0	0	0	0	0	0	0
27a7c8e8762bb57841092cdf83f5afd8	Bacteria	Actinobacteriota	Acidimicrobiia	Microtrichales				0	0	0	0	0	0	0	0	1	0	0	0	0	0	0	0	0	0	0	0	0	0	0	0	0	5	0	3	0	0	4	0	0	1	0	0	0	0	0	0	0	0
27c4597c3f936a94a07795d3b101530a	Unassigned							0	0	0	2	0	0	0	0	0	0	0	0	0	0	0	2	2	0	0	0	0	0	0	0	0	12	0	0	0	6	0	0	0	0	0	0	0	0	0	0	0	0
27c5b15dec3d545edf19b41d7bbf8289	Bacteria	Bacteroidota	Rhodothermia	Rhodothermales				0	0	0	2	0	0	2	0	0	0	5	0	0	0	0	0	0	0	0	0	0	0	0	0	0	0	0	5	0	0	0	0	0	0	0	0	0	0	0	0	0	2
27cd16b59d45bf30cc149250a72831f6	Bacteria	Bdellovibrionota	Bdellovibrionia	Bdellovibrionales				0	0	0	0	0	0	0	0	2	0	7	0	0	0	0	3	0	0	0	0	0	0	0	0	0	0	0	0	0	0	0	0	0	4	0	0	0	0	0	0	0	0
27cee4a68c6fcaae74381a7963edbd17	Bacteria	Chloroflexota	Dehalococcoidia	SAR202				0	0	0	0	0	0	0	0	0	0	0	0	0	0	0	0	3	0	0	0	0	0	0	0	0	0	0	0	0	0	0	0	0	4	6	0	0	0	0	0	0	0
27d1a4808d475cdf22bb8e1d1112fbf8	Bacteria							0	0	0	0	0	0	0	0	0	0	1	0	0	0	0	1	0	5	0	0	0	3	0	0	0	3	0	2	18	0	2	6	6	2	1	0	0	0	0	0	0	0
27d32740163dc984783198e1b4535537	Bacteria	Bacteroidota	Bacteroidia	NS11-12g	UBA9320	UBA9320	UBA9320_sp002746305	0	0	0	0	0	0	0	0	0	0	0	0	0	0	0	0	0	0	4	0	0	0	0	0	0	0	0	1	0	2	1	0	0	0	0	3	0	0	0	0	0	3
27d4b5be3867928f862aa6400ea7283e	Bacteria							3	0	0	0	0	0	0	0	0	0	0	0	0	0	0	7	0	0	0	0	0	0	0	0	0	0	0	0	9	5	3	0	0	3	0	0	0	0	0	0	0	0
27dfb9fb338d0dcf7195e81b500a9a27	Bacteria	Bacteroidota	Bacteroidia	Flavobacteriales	Flavobacteriaceae			0	0	0	3	0	0	0	0	0	0	0	0	5	0	2	0	0	0	5	0	0	0	0	0	0	0	0	0	0	2	0	0	0	0	0	0	0	0	0	0	0	0
27e2c9fad1a722f77cc7fe0e40e6f7f4	Bacteria	Bacteroidota	Bacteroidia	Cytophagales	Cyclobacteriaceae	Ekhidna	Ekhidna_lutea	0	0	0	10	5	5	3	0	0	0	5	2	0	0	0	0	3	0	2	0	0	0	0	0	0	10	0	10	0	0	12	4	0	0	0	0	0	4	0	0	0	0
27e7705b5d552495f46c2495c2ada0e2	Bacteria	Proteobacteria	Gammaproteobacteria	Nitrococcales	Nitrococcaceae			0	0	0	0	1	0	2	0	3	0	0	0	0	0	0	0	0	0	0	0	0	0	0	0	0	3	0	2	0	0	0	0	0	0	0	0	0	0	0	0	0	0
27ebbebe0eed6ff87877c6bc68ec7772	Bacteria	Desulfobacterota	Desulfobacteria	Desulfobacterales	Desulfobacteraceae	Desulfobacula	Desulfobacula_toluolica	2	0	0	2	5	0	1	0	39	0	2	0	1	0	0	3	3	16	0	0	1	0	0	0	0	0	0	0	4	0	2	1	2	0	0	0	0	2	0	0	0	2
27f03975dde283b1387854cb97cf11d0	Bacteria	Planctomycetota	Phycisphaerae	Phycisphaerales	SM1A02			6	0	0	0	3	0	2	0	0	4	8	0	1	0	0	15	3	0	0	0	3	11	0	0	0	18	5	6	12	8	0	3	6	10	0	2	0	2	0	0	0	0
27f4fb425df212eb2d9a51090bf10a09	Archaea	Nanoarchaeota	Nanoarchaeia	Pacearchaeales	UBA73	UBA73	UBA73_sp002496015	0	0	0	0	0	0	0	0	0	0	0	0	0	3	0	0	0	0	0	0	8	0	0	0	2	0	0	8	0	3	0	0	0	4	0	3	0	0	0	0	0	0
2801ff92f0961e728a37d7705f5d1f08	Bacteria							2	0	0	0	0	0	3	0	3	0	1	0	0	0	0	0	0	0	0	0	0	0	0	0	0	3	0	2	2	0	0	0	0	0	0	0	0	0	0	0	0	0
2802af2fec75e826c6ff8895d16ed7e1	Bacteria	Bacteroidota	Bacteroidia	Bacteroidales				0	0	0	0	0	0	1	0	0	0	0	4	0	0	0	0	0	0	0	0	0	0	0	0	0	6	0	0	0	0	0	0	0	0	0	0	0	0	0	0	0	0
2809d478e041d3aa5215a18c21ff290e	Bacteria	Bacteroidota	Bacteroidia	Chitinophagales	Saprospiraceae			0	0	0	0	0	0	0	0	0	10	7	0	0	0	0	0	2	0	0	0	0	0	0	0	0	0	0	2	0	0	0	0	0	10	0	0	0	0	0	0	0	0
280a693641859d1af23f79e3031435c6	Archaea	Nanoarchaeota	Nanoarchaeia	Woesearchaeales	CG08-08-20-14	CG08-08-20-14	CG08-08-20-14_sp002762705	0	0	0	0	0	0	0	0	0	0	0	0	0	0	0	0	0	0	0	0	4	0	0	0	0	7	0	0	0	0	0	10	0	0	0	0	0	0	0	0	0	0
280eb91e3c00c73d223fe1a42e3eeedc	Bacteria	Proteobacteria	Gammaproteobacteria					0	0	0	22	21	0	63	3	0	43	64	0	13	12	1	91	44	1	9	0	0	19	0	15	6	46	7	48	23	37	32	27	32	67	0	13	0	7	1	0	0	21
281502f34a6c4893fd76702a269bc1b8	Bacteria							2	2	0	2	5	0	0	0	2	0	4	0	2	0	0	7	0	4	2	0	10	4	0	1	0	6	0	7	7	6	3	8	1	5	0	0	0	0	0	0	0	0
281832e1d314b1086ac63edd8a72bce1	Bacteria	Planctomycetota	Phycisphaerae	SG8-4	SG8-4	UBA12454	UBA12454_sp003142595	0	0	0	0	0	0	0	0	0	0	0	0	0	0	0	0	0	6	0	0	0	0	0	0	0	2	0	0	0	2	3	2	0	0	0	0	0	0	0	0	0	0
281a0e6399be122c3ac186d053663918	Bacteria	Verrucomicrobiota	Kiritimatiellae	UBA8416	YA12-FULL-60-10	YA12-FULL-60-10	YA12-FULL-60-10_sp001803315	0	0	0	0	0	0	0	0	0	0	3	0	0	0	0	0	0	0	2	0	2	2	0	0	0	5	0	4	0	0	0	0	0	0	0	0	0	0	0	0	0	0
281bed8b58e514f0ca7dca194e3e2fcd	Bacteria	Proteobacteria	Gammaproteobacteria					4	0	0	3	4	0	7	0	7	0	0	0	3	0	0	0	15	0	0	0	4	0	0	0	0	7	0	17	8	9	0	7	6	0	0	0	0	5	0	0	0	0
281db75f5ecd88d7e4da363d739f5fbf	Bacteria	Verrucomicrobiota	Verrucomicrobiae	Pedosphaerales				0	0	0	0	0	0	0	0	0	0	0	0	0	0	0	2	7	0	0	0	0	0	0	0	0	5	0	0	0	0	0	0	0	0	0	0	0	0	0	0	0	0
28253f48531b18ce3328ee8a12919d88	Bacteria	Actinobacteriota						0	0	0	0	0	0	3	0	0	0	0	3	0	0	0	0	0	3	0	0	3	2	0	0	0	0	0	3	0	0	0	0	0	0	0	0	0	0	0	0	0	0
2826226f1f72e46fa0e231f6c14b2459	Bacteria	Planctomycetota	UBA8108	UBA8108	UBA8108	UBA8108		1	0	0	0	0	0	0	0	0	0	3	0	2	0	0	2	2	3	0	0	0	0	0	0	0	0	0	2	0	0	0	0	0	3	0	0	0	0	0	0	0	0
282941e13b68bc2844367af2326e6d24	Bacteria	Myxococcota	Bradimonadia	UBA7976	UBA1532	UBA1532	UBA1532_sp002731825	0	0	0	0	0	0	0	0	0	0	0	0	0	0	0	4	0	0	0	0	0	3	0	0	0	0	0	0	0	0	0	0	0	0	0	0	0	0	0	0	0	0
282a90f7b5368092bf2d6feab726e15d	Bacteria	Proteobacteria	Gammaproteobacteria					0	0	0	0	0	0	0	0	10	35	0	0	0	0	0	23	0	0	0	0	0	0	0	1	0	0	0	16	0	0	5	0	0	15	0	0	0	0	0	0	0	0
282f397010d5fa8752c79100c6c77ee3	Bacteria	Proteobacteria	Gammaproteobacteria					3	0	0	3	2	0	1	0	0	0	3	0	0	0	0	0	0	0	0	0	2	0	0	0	0	0	0	8	2	0	0	0	0	0	0	0	0	0	0	0	0	0
283b2b25cd8b40bed0b9cdd169781bea	Bacteria	Proteobacteria	Gammaproteobacteria	Enterobacterales	Alteromonadaceae	Colwellia		0	0	0	5	6	0	0	0	0	0	0	0	0	0	0	0	0	0	0	0	0	0	0	0	0	0	0	0	0	0	0	0	0	0	0	0	0	0	0	0	0	0
283ed30909b84e16f298db44d2eb9904	Bacteria	Proteobacteria	Gammaproteobacteria					6	0	0	0	0	0	2	0	0	0	34	0	0	0	0	6	3	0	1	0	0	0	0	0	0	4	0	19	2	2	6	3	0	0	0	0	0	0	0	0	0	0
2840d486d4205e47f07ee5bc9eace1c4	Bacteria	Acidobacteriota	Mor1					0	0	0	0	3	0	0	0	0	0	4	0	0	0	0	0	0	0	0	0	0	0	0	0	0	0	0	0	0	0	6	0	0	0	0	0	0	4	0	0	0	0
28432440edf6e0fe96842b21df1f510f	Bacteria	Bacteroidota	Bacteroidia	Chitinophagales	Saprospiraceae			23	0	0	39	0	0	63	0	0	55	74	3	10	0	0	63	22	0	6	0	33	19	0	10	0	4	2	0	4	11	0	0	0	8	0	0	0	0	0	0	0	0
28459e35d189ab5656e826215610887d	Bacteria	Proteobacteria	Gammaproteobacteria					0	0	0	0	0	0	0	0	0	2	0	0	2	0	0	0	5	0	0	0	2	2	0	0	0	1	0	4	3	0	2	0	0	3	0	0	0	0	0	0	0	0
284de1e2cb4ca5b7f8f0e68c9a02bfc7	Bacteria							0	0	0	0	0	0	0	0	0	2	6	0	0	0	0	0	0	0	0	0	0	0	0	0	0	0	0	4	0	0	0	0	0	0	0	0	0	3	0	0	0	2
28547483334283109784ecfa0738f00b	Bacteria	Desulfobacterota	Desulfobacteria	Desulfobacterales	Desulfosarcinaceae_A	SG8-13	SG8-13_sp001303025	0	0	0	0	0	0	0	0	0	0	0	0	3	0	0	0	3	0	2	0	2	0	2	0	0	0	0	0	0	4	0	0	0	0	0	0	0	0	0	0	0	0
285942e82fb974a587e84d2b879b12ba	Bacteria	Patescibacteria	ABY1	SG8-24				0	0	0	0	0	0	0	0	0	0	0	0	0	0	0	0	0	0	0	0	3	0	0	0	0	14	0	2	0	0	1	7	0	0	0	0	0	7	0	0	0	0
285b13c55de9fdc60e8398816211a17a	Bacteria	Desulfobacterota	Desulfobulbia	Desulfobulbales	Desulfobulbaceae	BMS3Abin13	BMS3Abin13_sp002897615	3	0	0	0	0	0	0	0	0	0	0	0	0	0	0	0	0	0	0	0	2	0	0	0	0	8	0	0	2	0	2	0	0	0	0	0	0	0	0	0	0	0
28623442f75ebe04b6c6ef43e86a2765	Bacteria	Bacteroidota	Bacteroidia	Chitinophagales	Saprospiraceae	Haliscomenobacter	Haliscomenobacter_hydrossis	3	0	0	0	3	7	0	0	0	1	0	0	0	0	0	2	0	0	0	0	4	1	0	0	0	10	0	19	0	0	0	4	0	0	0	0	0	0	0	0	0	1
28624bf2cb75b97a672f18361f92a040	Bacteria	Planctomycetota	Planctomycetes	Pirellulales	UBA7805	UBA7805	UBA7805_sp002168195	0	0	0	5	4	0	2	0	0	1	2	0	3	0	0	0	0	0	0	0	5	0	0	3	0	0	0	10	0	0	0	0	1	0	0	0	0	3	0	0	0	0
2874a78dc5129140386bbc1e1c71df47	Bacteria	Proteobacteria	Gammaproteobacteria	Pseudomonadales	HTCC2089	SZUA-309	SZUA-309_sp003228415	0	0	0	0	0	0	2	0	2	0	0	0	0	0	0	0	4	0	0	0	0	0	0	0	0	7	0	0	0	2	0	0	0	3	0	0	0	0	0	0	0	0
287c3482d4d7998e29ed6c5d2f861d48	Bacteria	Proteobacteria	Gammaproteobacteria	Pseudomonadales				0	0	0	0	0	0	0	0	4	0	2	0	0	0	0	0	5	0	0	0	0	0	0	0	0	0	0	0	0	0	0	0	0	0	0	0	0	0	0	0	0	0
28845a10be5ac84b12b44ce71dbc5b06	Bacteria	Proteobacteria	Gammaproteobacteria					0	0	0	0	0	0	0	0	0	0	0	0	0	5	0	5	8	0	2	0	2	0	0	2	0	0	0	0	0	0	0	0	1	0	0	0	0	0	0	0	0	0
288691ef7c41fc660fcdc10806b50dc6	Bacteria							0	0	0	4	21	1	0	0	0	0	3	0	11	1	0	5	17	0	5	0	33	6	0	6	0	20	0	24	0	16	24	1	12	14	0	17	0	0	0	0	0	9
288c00828c41edc6f60d4773db12af14	Bacteria	Bacteroidota	Bacteroidia	Flavobacteriales	Flavobacteriaceae	Eudoraea	Eudoraea_adriatica	94	1	0	16	5	0	52	3	12	102	173	1	20	4	0	73	47	8	3	6	80	24	0	1	1	69	13	147	50	18	29	21	69	50	0	7	0	0	0	0	0	7
289bcda0ca9f691430cfc0ce8bd9f2b3	Bacteria	Proteobacteria	Gammaproteobacteria	Pseudomonadales	HTCC2089			0	0	0	0	0	0	0	0	0	2	1	0	0	0	0	0	0	2	0	0	3	2	0	0	0	0	0	0	0	0	0	0	0	3	0	0	0	0	0	0	0	0
289be8329951bcdd6ea99dc853d53953	Bacteria	Proteobacteria	Gammaproteobacteria	Enterobacterales	Alteromonadaceae			0	0	0	0	0	0	0	0	0	0	0	0	2	0	0	0	0	0	0	0	0	7	0	0	0	0	0	0	0	1	0	0	0	0	0	0	0	0	0	0	0	0
28a4356645af7d9cf99ea92cd361d204	Bacteria	Planctomycetota	UBA1135	UBA1135	GCA-002686595	GCA-2683825	GCA-2683825_sp002683825	0	0	0	0	3	0	0	0	2	0	8	0	2	0	0	8	7	0	0	0	0	0	0	0	0	1	0	0	3	0	4	2	2	0	0	0	0	0	0	0	0	0
28b45bf482ffbc2896de30aefab7c8a1	Bacteria	Planctomycetota	UBA8108	UBA1146	UBA1146			0	0	0	0	3	0	3	0	0	0	0	0	0	2	0	7	3	0	3	0	8	3	0	0	0	17	2	32	4	7	0	0	1	3	0	0	0	4	0	0	0	0
28bd08193b79630b4ca6d8ade80398ee	Archaea	Thermoplasmatota	Poseidoniia	Poseidoniales	Poseidoniaceae	MGIIa-L1		0	0	0	0	0	0	0	0	5	8	0	0	3	0	0	15	0	0	0	0	0	0	0	0	0	0	2	0	0	9	12	0	7	10	0	0	0	0	0	0	0	0
28cc8efd1bad71f4d657f2f72681bb58	Bacteria	Gemmatimonadota	Gemmatimonadetes	Gemmatimonadales	GWC2-71-9	HRBIN33	HRBIN33_sp002923375	0	0	0	0	0	0	0	0	0	0	0	0	0	0	0	0	0	0	2	0	2	0	0	0	0	4	0	0	0	0	0	2	0	0	0	0	0	2	0	0	0	0
28d0011391e75277577e377d65071cb0	Bacteria	Planctomycetota	Planctomycetes	Pirellulales	Pirellulaceae			0	0	0	0	0	0	0	0	0	0	3	0	2	0	0	0	0	0	1	0	0	0	0	0	0	0	3	0	0	0	1	0	0	0	0	0	0	0	0	0	0	0
28d0927de3cc725e0e2b16b32c6edc71	Bacteria	Acidobacteriota	Mor1	Mor1	Mor1	Mor1	Mor1_sp001664505	4	0	0	0	5	0	0	0	2	0	0	0	3	0	0	0	12	0	0	0	3	3	0	0	0	5	0	0	0	0	0	0	0	2	0	0	0	0	0	0	0	0
28d1ab90a7e97740f999dbd1d544b7ca	Bacteria							0	0	0	0	0	0	0	0	0	0	0	0	0	0	0	0	0	0	0	0	0	0	0	0	0	0	0	7	0	0	0	0	0	0	0	0	0	3	0	0	0	0
28d76ef63068db01033cdb91e603823e	Bacteria	Desulfobacterota	Desulfobulbia	Desulfobulbales	Desulfocapsaceae	Desulforhopalus	Desulforhopalus_singaporensis	0	0	0	0	0	0	0	0	46	0	0	0	0	0	0	0	0	0	0	0	0	0	0	0	0	0	0	0	0	0	0	0	0	0	0	0	0	0	0	0	0	0
28dff92444b69463fea6c23508a90eda	Bacteria	Proteobacteria	Gammaproteobacteria	Enterobacterales	Kangiellaceae	Pleionea	Pleionea_mediterranea	0	0	0	0	0	0	0	0	0	0	0	0	0	2	0	47	6	0	0	0	4	14	0	0	0	0	0	0	3	0	0	0	0	0	0	0	0	0	0	0	0	0
28ecc704f914607fbd088183ac51f7f5	Bacteria	Proteobacteria	Gammaproteobacteria					0	0	0	0	0	0	0	0	0	0	0	0	0	0	0	0	2	0	0	0	2	0	0	0	0	0	0	0	0	0	0	0	0	2	0	0	3	0	0	0	0	0
28f1ccc3f5912feb540a04579771df8e	Bacteria	Planctomycetota	Phycisphaerae	Phycisphaerales	SM1A02	UBA966	UBA966_sp002292895	2	0	0	0	0	0	0	0	0	0	0	0	0	0	0	4	3	0	0	0	0	0	0	0	2	0	0	0	0	0	0	0	2	0	0	0	0	2	0	0	0	0
28fb11880a55cadc32234798ff269189	Bacteria	Omnitrophota	Omnitrophia	Omnitrophales	UBA2337	XYB12-FULL-50-7	XYB12-FULL-50-7_sp001804345	4	0	0	0	0	0	0	0	0	0	0	0	0	0	0	0	0	0	0	0	0	0	0	0	0	0	0	0	0	0	2	2	0	0	0	0	0	0	0	0	0	2
29001738be33aeddcc8d99e6d4adb328	Bacteria	Verrucomicrobiota	Verrucomicrobiae	Opitutales	UBA12508	UBA12508	UBA12508_sp001831095	0	0	0	0	0	0	3	0	0	2	6	0	0	0	0	3	5	0	0	0	0	0	0	0	0	0	0	0	0	0	0	0	0	0	0	0	0	2	0	0	0	2
2907483646c9557220e02dacd8cab3d7	Bacteria							0	0	0	0	0	0	0	0	0	0	0	0	2	4	0	0	0	0	0	0	2	0	0	0	0	0	0	0	0	0	0	5	2	0	0	2	0	0	0	0	0	0
2913b472d3b5a7e167bb088ed48fe169	Bacteria	Proteobacteria	Gammaproteobacteria					0	0	0	0	0	0	0	0	0	0	0	0	0	3	0	0	0	8	2	0	0	0	0	0	0	0	0	5	0	2	0	0	0	3	0	0	0	3	0	0	0	0
291f06dccc2b83d1b155c74afc0afc19	Bacteria	Desulfobacterota	Desulfobacteria	Desulfobacterales	Desulfosarcinaceae			0	0	0	0	0	0	0	0	3	0	0	0	0	2	0	4	0	0	0	0	0	0	0	0	0	2	0	5	0	0	0	0	0	0	0	0	0	2	0	0	0	0
292552d5cbf6f831e2e79a9c9798630d	Bacteria	Proteobacteria	Gammaproteobacteria	Pseudomonadales	Spongiibacteraceae			7	0	0	15	9	0	0	2	0	0	34	0	0	2	0	26	31	0	0	0	1	4	0	5	0	0	0	21	0	0	0	0	6	2	0	1	0	0	2	0	0	12
292839d20f51ebdf72ed91e672131b4f	Bacteria	Acidobacteriota	Mor1	Gp22-AA2	AA152	AA152	AA152_sp003222305	0	0	0	2	0	0	0	0	0	0	0	0	0	0	0	0	0	0	0	0	0	0	0	0	0	0	0	8	2	0	0	0	0	0	0	0	0	3	0	0	0	0
293466f037fda4c68ffe6ea4915ffff6	Bacteria	Proteobacteria	Alphaproteobacteria					0	0	0	0	0	0	0	0	0	0	5	0	0	2	0	2	3	0	0	0	2	0	0	0	0	0	0	2	0	0	0	0	0	0	0	0	0	0	0	0	0	0
2934e9d2f113bb558bdd07ad0ee31867	Bacteria	Proteobacteria	Gammaproteobacteria	Pseudomonadales	Halieaceae			0	0	0	0	0	0	4	0	0	0	0	0	0	0	0	1	0	0	3	0	2	0	0	2	0	0	0	0	0	6	0	0	1	0	0	0	0	0	0	0	0	1
2938779216404651870f9278e3f61113	Bacteria							0	0	0	0	0	0	0	0	3	4	6	3	5	0	0	0	7	0	8	0	7	6	0	5	2	6	0	14	0	0	3	0	0	0	0	2	11	0	0	0	0	4
2939c2a007f121722b9be658e79dba28	Archaea	Crenarchaeota	Nitrososphaeria	Nitrososphaerales	Nitrosopumilaceae			0	0	0	0	0	0	0	0	0	0	0	0	0	0	0	0	0	15	0	0	0	0	0	0	0	4	0	0	0	0	2	0	3	3	0	0	0	0	0	0	0	0
293b30855d5075d3ee8c95aa2c5cb257	Bacteria	Planctomycetota	UBA1135	UBA2386	UBA2386	UBA2386	UBA2386_sp002343845	0	0	0	0	0	0	2	0	0	8	14	0	2	0	0	8	0	0	0	0	1	0	0	0	0	6	0	0	3	0	0	0	10	9	0	0	0	0	0	0	0	0
293c748df7377abc0e8894f40312bc7e	Bacteria	Proteobacteria	Alphaproteobacteria	Rhodobacterales	Rhodobacteraceae	Yoonia	Yoonia_maricola	2	0	0	7	3	0	0	0	0	0	1	0	0	0	0	0	0	0	0	0	0	0	0	0	0	0	0	0	0	0	0	0	0	0	0	0	0	0	0	0	0	0
294190bda47bd7783d20bd975761ea0b	Bacteria	Bacteroidota	Rhodothermia	Rhodothermales	MEBICO9517	MEBICO9517	MEBICO9517_sp003285105	0	0	0	3	0	0	0	0	0	0	3	0	3	0	0	15	0	0	0	0	0	0	0	0	0	0	0	0	0	0	0	0	0	0	0	0	0	0	0	0	0	0
294483ac786ac7ecb6a8969a9e206666	Archaea	Nanoarchaeota	Nanoarchaeia	Pacearchaeales	GW2011-AR1	GW2011-AR13	GW2011-AR13_sp9966u	0	0	0	0	0	0	0	0	0	0	2	0	0	0	0	0	0	0	0	0	3	0	0	0	0	0	0	0	0	0	0	3	0	0	0	0	0	6	0	0	0	0
2956141e944f7f77ca238a5a2443890e	Bacteria	Campylobacterota	Campylobacteria	Campylobacterales	Arcobacteraceae	Aliarcobacter		0	0	0	0	0	0	0	0	0	0	0	0	0	0	0	0	0	0	0	0	0	0	0	0	0	0	0	0	0	0	0	0	0	0	0	0	11	0	0	11	0	0
295fe243ea08d9d8925961fc05dcbc14	Bacteria	Chloroflexota	Anaerolineae	Anaerolineales				2	0	0	0	0	0	0	0	0	0	0	0	0	0	0	0	0	0	0	0	0	0	0	0	0	6	0	0	3	0	0	0	0	0	0	0	0	0	0	0	0	0
29757ec838f4c3dc6b79e706019a90a9	Bacteria	Chloroflexota	Anaerolineae	Anaerolineales	Anaerolineaceae			0	0	0	0	0	0	0	0	0	0	0	0	0	0	0	0	0	0	0	0	0	0	0	0	0	0	0	10	0	2	0	0	3	0	0	0	0	0	0	0	0	0
297a7d499fbae2f04308a76a43e474cc	Bacteria	Bacteroidota	Bacteroidia					0	0	0	0	0	5	1	0	0	0	4	0	0	0	0	0	0	0	0	0	0	0	0	0	0	0	0	2	0	0	0	0	0	0	0	0	0	0	0	0	0	0
2983da6e60c3dec6ca996e8fedff4344	Bacteria	Cyanobacteria	Cyanobacteriia	Phormidesmiales	Phormidesmiaceae	Nodosilinea	Nodosilinea_sp003017855	0	0	0	0	0	0	0	0	1	0	3	0	0	0	0	3	2	0	0	0	0	0	0	0	0	6	0	0	8	2	0	0	0	6	0	0	0	0	0	0	0	0
2986c1419e4c5ab927ff86c3240211fa	Bacteria	Bdellovibrionota	Bacteriovoracia	Bacteriovoracales	Bacteriovoracaceae	Halobacteriovorax		0	0	0	0	10	0	0	0	0	0	2	0	0	0	0	0	0	0	0	0	0	0	0	0	0	0	0	0	0	0	0	0	0	0	0	0	0	0	0	0	0	0
298a789427f52e63b9d0ab726e1e61e3	Bacteria	Planctomycetota	Planctomycetes	Planctomycetales	Planctomycetaceae	Fuerstia	Fuerstia_marisgermanicae	0	0	0	0	0	0	0	0	0	4	18	0	4	0	0	0	2	0	3	0	8	5	0	0	0	0	2	5	0	7	9	0	10	11	0	0	0	0	0	0	0	0
298a8d941fc70a1d3efcc8337a6b7774	Bacteria	Actinobacteriota	Acidimicrobiia	UBA5794	UBA4744	BMS3Bbin01	BMS3Bbin01_sp002897675	3	0	0	0	0	0	0	0	0	0	6	0	0	0	0	4	0	0	0	0	0	0	0	0	0	2	0	7	4	0	2	0	3	0	0	0	0	0	0	0	0	0
2990027dcc3efed6f42277833e297850	Bacteria	Planctomycetota	Planctomycetes	Pirellulales	Ga0077529	SZUA-42	SZUA-42_sp003233055	0	0	0	0	0	0	0	0	0	2	0	0	0	0	0	0	0	0	2	0	0	0	0	0	0	4	0	2	0	0	0	0	0	0	0	0	0	0	0	0	0	0
2991a9254e36115f9a91594497b454de	Bacteria	Proteobacteria	Alphaproteobacteria					0	0	0	0	0	0	6	0	4	0	0	0	0	0	0	13	12	0	0	0	0	0	0	0	0	3	0	2	0	3	0	0	0	0	0	0	0	0	0	0	0	0
299839354e8d9d4ce4733c695addf6e8	Bacteria							0	0	0	0	0	0	0	0	0	0	1	0	0	0	0	1	38	0	0	0	0	0	0	0	0	0	0	0	0	0	0	0	0	0	0	0	0	0	0	0	0	0
299c5fda82600d6a09de752344de84e4	Bacteria	Desulfobacterota	Desulfobulbia	Desulfobulbales	Desulfobulbaceae	Desulfobulbus_A	Desulfobulbus_A_propionicus_C	0	0	0	4	3	0	2	0	0	0	0	0	0	0	0	0	2	0	0	0	0	0	0	0	0	6	0	0	1	4	0	0	0	0	0	0	0	2	0	0	0	2
29a4e20247f90bc340eb532204570d89	Bacteria	Proteobacteria	Alphaproteobacteria					4	0	0	0	0	0	0	0	0	0	11	0	0	0	0	0	0	0	0	0	0	0	0	0	0	9	2	0	0	0	0	4	0	0	0	0	0	3	0	0	0	0
29aed248f830a2116e67f8248d812344	Bacteria	Bacteroidota	Rhodothermia	Rhodothermales	Salinibacteraceae	Tc-Br11-B2g6-7	Tc-Br11-B2g6-7_sp001564055	0	0	0	0	0	0	0	0	0	3	0	0	0	0	0	0	0	0	0	0	1	0	0	0	0	0	2	0	10	0	0	0	0	2	0	0	0	2	0	0	0	0
29bae9d136fb9f337643660e8df7e613	Bacteria	Elusimicrobiota	Elusimicrobia	2-01-FULL-59-12	2-01-FULL-59-12	2-01-FULL-59-12	2-01-FULL-59-12_sp001800075	0	0	0	0	0	0	0	0	0	0	0	0	0	0	0	3	8	0	0	0	5	0	0	0	0	3	0	0	0	0	4	0	0	4	0	0	0	0	0	0	0	0
29bb470d2097501b0c20560ad9b1b55c	Bacteria	Bacteroidota	Bacteroidia	Chitinophagales	Saprospiraceae	Saprospira		0	0	0	2	0	0	0	0	0	0	16	0	0	0	0	0	0	0	0	0	0	0	0	0	0	0	0	0	0	0	0	0	0	0	0	0	0	0	0	0	0	0
29be44a1b364df480ada8b7dfff84abd	Bacteria	Planctomycetota	Planctomycetes	Pirellulales	Pirellulaceae	Rubripirellula		0	0	0	7	1	0	0	0	0	0	4	0	0	0	2	0	3	0	0	0	3	0	0	0	0	0	0	0	2	0	0	6	0	0	0	0	0	2	0	0	0	0
29c0d6b50b25173c2f9559a1c7b1e781	Bacteria	Planctomycetota	Planctomycetes	Pirellulales	Pirellulaceae	GCA-2733575	GCA-2733575_sp002733575	2	0	0	0	0	0	0	0	0	0	0	0	0	0	0	1	0	0	0	2	0	0	0	0	0	11	0	0	0	0	2	2	0	0	0	0	0	0	0	0	0	0
29c3529dc425f0cfbd2b22fc6f2a1657	Bacteria	Myxococcota	Bradimonadia	Bradymonadales	UBA4248	UM-FILTER-63-12	UM-FILTER-63-12_sp002789955	0	0	0	0	0	0	0	0	65	0	0	0	0	0	0	0	0	0	0	0	0	0	0	0	0	0	0	0	0	0	0	0	0	0	0	0	0	0	0	0	0	0
29c59a4105321271be3ca15745dc329e	Bacteria	Bacteroidota	Bacteroidia	Chitinophagales	Saprospiraceae	UBA2365	UBA2365_sp002344345	15	0	0	34	22	0	40	0	0	27	71	0	8	0	0	22	21	0	8	0	18	26	0	2	0	10	3	45	10	0	2	0	11	6	0	5	0	0	0	0	0	4
29d1571a0f4a874dd74b9f7c0299da21	Bacteria	Bacteroidota	Bacteroidia	Flavobacteriales	Flavobacteriaceae	Eudoraea	Eudoraea_adriatica	0	0	0	0	0	0	0	0	0	0	0	0	0	0	0	0	0	0	0	0	0	11	0	0	0	0	0	0	0	0	0	0	0	0	0	0	0	2	0	0	0	0
29dd22efd6c946491f929e2b82080c90	Bacteria	Bacteroidota	Bacteroidia	Chitinophagales	Saprospiraceae	Haliscomenobacter	Haliscomenobacter_hydrossis	0	0	0	0	5	0	1	0	0	0	0	0	0	0	0	3	0	0	0	0	0	0	0	0	0	0	0	0	0	0	2	0	0	0	0	0	0	0	0	0	0	2
[truncated: 10,267 more rows]
[truncated: 6 more columns]

## Sheet: phylum
Domain	Phylum	Average (%)	SD (%)	Median (%)	Minimum (%)	Maximum (%)	AS.0	AI.0	BS.0	BI.0	CS.0	CI.0	DS.0	DI.0	ES.0	EI.0	FS.0	FI.0	GS.0	GI.0	HS.0	HI.0	AS.15	AI.15	BS.15	BI.15	CS.15	CI.15	DS.15	DI.15	ES.15	EI.15	FS.15	FI.15	GS.15	GI.15	HS.15	HI.15	AS.30	AI.30	BS.30	BI.30	CS.30	CI.30	DS.30	DI.30	ES.30	EI.30	FS.30
Archaea	Asgardarchaeota	0.0412725	0.108041	0	0	0.55517	0	0	0	0	0	0	0	0	0	0	0	0	0	0	0	0	0	0	0	0	0	0.00521458	0	0	0	0	0	0.00730834	0	0	0	0	0.55517	0	0	0.154321	0	0.287231	0	0.33381	0.0193657	0	0.151495
Archaea	Crenarchaeota	2.50581	4.30386	1.55145	0	30.0172	1.06804	0.504323	0.494764	1.60908	1.52363	1.38297	0.486662	1.6245	2.9569	2.90377	3.15772	7.88218	0.845159	5.08475	0.304852	0.989745	0.34188	0.695171	2.63158	1.74907	0.792657	1.32972	0.497512	0.845666	3.40818	1.57926	2.71907	6.16093	1.39186	0	0.335758	3.29462	1.17974	1.44866	0.724344	2.00617	3.1015	2.34137	0.534648	2.2413	3.67087	4.04989	2.35806
Archaea	Euryarchaeota	0.00762504	0.0195486	0	0	0.0946335	0	0	0	0.00764409	0	0	0	0.00910084	0.0314564	0	0.00847709	0.0946335	0	0	0	0	0	0	0	0	0	0	0	0	0	0.00289507	0.0288386	0.0803917	0	0	0	0	0	0	0	0	0	0	0	0	0.0236691	0.0389753	0
Archaea	Halobacterota	0.0914054	0.211025	0.00169898	0	1.17504	0	0	0.0135552	0	0	0.00339795	0.0180245	0.0500546	0.0943693	0.167987	0.0593396	0.0473167	0	0	0	0.0238493	0	0	0	0.0296157	0	0	0	0	0.0801925	0.114355	0.111235	0.0255792	0	0	0	0	0	0	0	0.617284	0	1.17504	0.044554	0.572246	0.225933	0.155901	0.0592807
Archaea	Hydrothermarchaeota	0.0444111	0.17222	0	0	0.854701	0	0	0	0	0	0	0	0	0	0	0	0	0	0	0	0	0.854701	0	0	0	0	0	0	0	0	0	0	0	0	0	0	0	0.832755	0	0.1101	0	0.281955	0.0522239	0	0	0	0	0
Archaea	Nanoarchaeota	1.13881	1.39972	0.863555	0	6.80411	1.59316	0.576369	0.515097	0.412781	1.30597	0.735656	0.441601	0.154714	1.10098	1.00792	2.221	1.23418	0.417362	0	0.398002	0.405438	0.683761	1.28984	2.19298	0.655029	1.51231	1.04031	0.248756	0	1.36327	1.27817	3.48947	1.13645	1.07066	0	0.380526	0.812268	1.24913	0.298253	1.51243	1.45062	0	0.748542	0.914842	0.0953743	6.31321	1.02399	6.80411
Archaea	Thermoplasmatota	0.184598	0.219662	0.099589	0	0.76447	0.155756	0.0360231	0.0948863	0.217857	0.690299	0.591243	0.0270368	0.76447	0.110098	0.359971	0.220404	0.753125	0	0	0	0.0596232	0	0.0628167	0	0.228215	0.0625782	0.104292	0	0	0.0801925	0.165019	0.308985	0.387342	0	0	0	0.379564	0.416378	0.0852152	0.127484	0.0925926	0.18797	0.530943	0.089108	0	0.449714	0.216136	0.625741
Archaea		0.0284065	0.0713295	0	0	0.421552	0.0267011	0.0180115	0.0237216	0	0.0186567	0.0237857	0	0	0.0314564	0.0479962	0.0974865	0	0	0	0	0	0	0.00837556	0	0.0104526	0.0208594	0.0391093	0	0	0	0.0332933	0.0823961	0	0	0	0	0	0	0	0.023179	0	0	0	0.0267324	0	0.253905	0.0460617	0.421552
Bacteria	Acidobacteriota	2.21153	0.924666	2.16053	0	5.00715	1.86463	1.81196	1.76895	1.5785	1.90299	1.75164	3.17231	2.52093	2.46933	2.63979	1.91158	2.10954	1.07471	0	1.69362	1.66945	2.90598	1.43222	0.814536	1.62712	2.27368	2.64379	3.23383	0.422833	1.72414	2.03089	1.82919	2.25462	3.31906	0	1.79071	2.45958	2.49827	3.57904	3.18132	1.66667	1.8797	1.98451	3.08908	5.00715	2.40134	3.9117	2.39099
Bacteria	Actinobacteriota	5.39886	2.39893	5.29472	0	11.0056	4.94415	7.75216	7.74001	4.52148	5.13682	5.20396	7.55227	7.42173	5.69361	5.0396	4.46319	5.42171	2.82763	0	7.18943	6.84474	5.81197	5.38549	1.75439	3.76642	3.77555	5.50138	6.34328	0.422833	5.69366	11.0056	4.74601	6.17189	4.38972	0.729927	6.90543	8.11508	5.41291	9.97017	5.90485	6.01852	3.1015	4.92645	4.96926	10.062	5.08456	9.71548	4.99934
Bacteria	Bacteroidota	19.4166	7.60776	20.3075	4.95947	38.6892	20.4308	26.6643	33.6609	27.4538	19.9751	22.0697	17.4567	22.4063	17.6628	20.3264	21.3496	17.2154	23.1323	8.47458	25.4552	25.1491	22.735	21.5294	36.5288	25.0531	15.9887	21.9586	21.0199	38.6892	20.2887	20.8894	20.6031	17.3829	8.13704	11.4355	22.0593	19.2667	11.1728	16.1483	17.9058	11.6667	22.5564	9.27844	20.982	4.95947	13.0288	14.0772	9.96575
Bacteria	Bdellovibrionota	0.637917	0.523468	0.602027	0	2.21645	0.912287	0.972622	0.884476	0.393671	0.659204	0.594641	0.432588	0.332181	0.975149	1.15191	2.00907	1.11983	1.13731	0	1.41418	0.989745	0.34188	1.57461	0.877193	1.07139	0.761368	0.610106	0.373134	0	0.842021	0.609412	2.21645	1.04509	0	0.973236	1.15277	0.690807	0	0	0.480964	0	0	0.63539	0.389105	0.0953743	0.520721	0.205506	0.52694
Bacteria	Bdellovibrionota_B	0.137807	0.136917	0.128268	0	0.683761	0.298162	0.158501	0.315158	0.12995	0.161692	0.0832498	0.522711	0.0409538	0.0786411	0.167987	0.309414	0.149836	0.198247	0	0.254044	0.143096	0.683761	0.146572	0	0.256089	0.0938673	0.114721	0.248756	0	0.240577	0.124488	0.230709	0.193671	0	0	0.179071	0.129052	0	0	0.127484	0	0	0.0696318	0.267324	0	0.101132	0.145272	0.079041
Bacteria	Binatota	0.0582487	0.0651201	0.0446348	0	0.25729	0.0445018	0.0180115	0.0609983	0.0496866	0.0373134	0.0798518	0	0.145613	0	0.0479962	0	0.0670321	0	0	0.0338725	0.0715478	0	0	0	0.0731682	0.0417188	0.080826	0	0	0	0.0477686	0.0329584	0.124242	0	0	0.0447678	0.0910954	0.138793	0.255646	0.0115895	0.123457	0.18797	0.13056	0.0326729	0.143062	0.058097	0.0992099	0.138322
Bacteria	Bipolaricaulota	0.00504859	0.0266127	0	0	0.182784	0	0	0	0	0	0	0	0	0	0	0	0	0	0	0	0	0	0	0	0	0	0	0	0	0	0	0	0	0	0	0	0	0	0	0	0	0	0.182784	0	0	0.00645522	0	0.0131735
Bacteria	BMS3Abin14	0.0345874	0.0891303	0	0	0.498753	0.048952	0.0108069	0.016944	0	0	0	0.0180245	0	0	0	0.0127156	0	0	0	0	0	0	0.00837556	0	0.0069684	0.0208594	0	0	0	0	0.0115803	0.0164792	0	0	0	0	0	0	0	0.0637422	0.277778	0	0.165376	0.0237621	0.238436	0.0301244	0.0212593	0.0395205
Bacteria	Calditrichota	0.214158	0.262089	0.170444	0	1.49626	0.213609	0.172911	0.0982751	0.110839	0.236318	0.195382	0.378515	0.0455042	0.251651	0.11999	0.0678167	0.0670321	0.135643	0	0.0423406	0.0715478	0	0.0879434	0	0.153305	0.292032	0.276373	0.248756	0	0	0.169361	0.0906357	0.0584667	0	0	0.134303	0.0683216	0.832755	0.553899	0.312916	0.802469	0.18797	0.487423	0.288116	0.190749	0.217326	0.19842	0.428139
Bacteria	Campylobacterota	0.471836	1.11342	0.0174893	0	5.08475	0	0.00720461	0.033888	0.0267543	0.0186567	0.00339795	0.0180245	0	0.204467	0.167987	0.0169542	0.0276014	0.0208681	5.08475	0	0	0	0.0125633	0	0.0452946	0	0.0130364	0	2.32558	0	0.0882996	0.0123594	0.0146167	2.14133	3.40633	0	0.0151826	0.416378	0	0.0289737	2.5	0	3.69049	0.0386135	1.43062	0.0301244	0.00708642	0
Bacteria	Chloroflexota	1.46467	0.999015	1.2	0	4.62963	1.02799	0.857349	0.799756	0.978444	1.21891	1.40165	2.1359	1.53804	1.08525	0.695944	1.33514	1.44316	0.532137	0	0.71979	0.560458	2.39316	0.992504	0.313283	1.10798	1.1577	1.1811	0.248756	0	0.721732	1.80652	1.54081	0.950084	1.82013	1.94647	0.581981	1.06278	2.98404	1.95995	1.44289	4.62963	0.469925	3.51641	2.22473	2.38436	2.85106	1.71137	2.74667
Bacteria	Chloroflexota_A	0.209131	0.418501	0.111513	0	2.43205	0.115705	0.190922	0.105053	0	0.0621891	0.0271836	0.423576	0.191118	0	0.0719942	0.139872	0.0512598	0.0417362	0	0.169362	0.107322	0	0.142385	0	0.0383262	0.146016	0.0417166	1.61692	0	0	0.230158	0.0576773	0.0511584	0	0	0.223839	0.151826	0.763359	0.383468	0.162253	0.277778	0	0.13056	0.698013	2.43205	0.0882214	0.173617	0.138322
Bacteria	Cyanobacteria	2.08942	1.51221	1.67938	0	5.49318	2.03373	1.07709	0.748924	1.1963	2.35075	0.54707	4.05552	0.878231	2.18622	3.88769	3.70449	2.00308	2.12855	0	2.05775	1.71715	2.22222	1.64161	5.32581	4.44235	2.62829	0.959483	5.34826	2.74841	5.49318	1.11605	4.78309	1.62245	3.53319	0	1.49972	1.05519	0.346981	1.53387	0.979313	0.802469	3.47744	0.217599	4.49104	1.0968	2.4702	0.868086	2.45027
Bacteria	Dadabacteria	0.0090889	0.0284333	0	0	0.171527	0	0	0.00677759	0	0	0.0271836	0	0	0.0314564	0	0	0	0	0	0	0	0	0	0	0.0104526	0.0208594	0.0391093	0	0	0	0	0	0	0	0	0	0	0	0	0.0115895	0	0	0	0.0148513	0.0953743	0	0.00708642	0
Bacteria	Deferrisomatota	0.105437	0.142402	0.0541548	0	0.612568	0.218059	0.0288184	0.016944	0.0229323	0.0310945	0.0407754	0	0	0.0629129	0.0959923	0.152588	0.0315445	0.125209	0	0.0423406	0.0238493	0.34188	0.0460656	0	0.0243894	0.187735	0.080826	0	0	0.0801925	0.062244	0.115355	0.0255792	0.214133	0	0	0.0303651	0.277585	0.17043	0.214406	0.154321	0	0.200191	0.0920783	0	0.458321	0.134642	0.612568
Bacteria	Deinococcota	0.0940639	0.294327	0.021172	0	2.03426	0.0133505	0.0540346	0.0508319	0.0649748	0.124378	0.0492703	0.162221	0.086458	0.0786411	0	0.0508625	0.0591459	0	0	0.0169362	0.0476985	0.34188	0	0	0.0452946	0	0.0756114	0	0	0	0.144753	0.0576773	0.0182708	2.03426	0	0.0223839	0.0151826	0	0	0	0	0	0	0.127722	0	0.0710074	0.173617	0.0197602
Bacteria	Delongbacteria	0.0144795	0.0766204	0	0	0.530943	0	0.0108069	0	0	0	0	0	0	0	0	0	0	0	0	0	0	0	0	0	0	0	0	0	0	0	0.0159229	0	0	0	0	0	0	0	0	0	0	0	0.530943	0	0	0.0774627	0	0
Bacteria	Dependentiae	0.0350776	0.0743428	0	0	0.382031	0.0178007	0	0	0	0.0435323	0	0.0180245	0	0.0314564	0.0479962	0	0	0	0	0	0	0	0	0	0	0	0.0104292	0	0	0	0	0.00823961	0	0.214133	0	0	0	0	0	0.0405632	0.154321	0	0.0522239	0.196038	0.0953743	0.0688557	0.162988	0.382031
Bacteria	Desulfobacterota	3.25103	4.53676	1.3699	0	21.9688	2.47875	1.12752	0.935308	0.661214	1.1194	0.925942	2.28911	1.17401	1.00661	1.31989	1.41991	1.0252	1.18948	0	0.99077	0.66778	7.00855	1.0637	1.50376	1.18463	2.35711	1.14199	2.8607	0	1.00241	1.69217	1.69324	0.964701	3.31906	0	1.08562	0.82745	17.3491	2.89732	12.0647	9.19753	3.00752	21.9688	3.56729	12.3033	3.2147	1.60153	5.8161
Bacteria	Desulfobacterota_A	0.0114776	0.0170479	0	0	0.0786411	0.0178007	0.0288184	0.0271104	0.0343984	0.0373134	0.0152908	0	0.0500546	0.0786411	0	0.0339084	0.00788612	0	0	0	0	0	0.0125633	0	0.0452946	0.0208594	0.00521458	0	0	0	0.0260556	0.0288386	0.00730834	0	0	0	0	0	0	0.0115895	0	0	0	0	0	0.0172139	0.0248025	0
Bacteria	Desulfuromonadota	0.747423	1.23211	0.286066	0	5.23691	0.49397	0.230548	0.16944	0.194924	0.267413	0.0917447	0.171233	0.0637059	0.723498	0.50396	0.275505	0.248413	0.605175	0	0.211703	0.107322	1.19658	0.297332	0	0.24912	0.479766	0.187725	0	0	0.481155	0.315562	0.296626	0.21925	0.642398	2.43309	0.0447678	0.106278	1.8737	0.340861	0.417222	5.09259	2.44361	4.71756	0.121781	0.953743	1.07157	0.067321	0.256883
Bacteria	Eisenbacteria	0.00409695	0.0100712	0	0	0.0399202	0	0	0	0	0	0	0	0	0	0	0	0.0354876	0	0	0	0	0	0	0	0.0069684	0	0	0	0	0	0.0188179	0.0247188	0	0	0	0	0.0151826	0	0	0	0	0	0	0	0	0.0236691	0.0318889	0
Bacteria	Elusimicrobiota	0.0140373	0.0226508	0	0	0.0903731	0.0623025	0.0180115	0.0101664	0.0191102	0	0.0203877	0.036049	0	0	0	0.0127156	0	0	0	0	0	0	0	0	0.0139368	0	0.0417166	0	0	0	0.0188179	0.0164792	0.0255792	0	0	0	0	0	0	0.0753317	0	0	0	0.0712864	0	0.0903731	0.0389753	0.026347
Bacteria	Fibrobacterota	0.0182452	0.0522284	0	0	0.272353	0.0267011	0.0108069	0	0	0	0	0	0	0	0	0	0.00788612	0	0	0	0	0	0.0125633	0	0	0	0	0	0	0	0	0.00823961	0	0	0	0	0	0.138793	0	0.272353	0	0	0.0696318	0.00594054	0	0.0172139	0.0106296	0.105388
Bacteria	Firmicutes	0.15605	0.634835	0.0255759	0	4.43975	0.00890036	0	0.0203328	0.0305764	0	0.0424744	0	0.0273025	0.0786411	0.191985	0.0720553	0.0394306	0	0	0	0.0238493	0	0.03769	0	0.017421	0	0.0156437	0	4.43975	0.200481	0.11725	0.0782763	0.0328875	0	0	0	0.0303651	0.138793	0	0.249174	0	0.18797	0.200191	0.0089108	0.238436	0.0946766	0	0.0658675
Bacteria	Firmicutes_A	1.17582	3.98559	0.0571435	0	22.619	0.0311513	0	0.0440544	0.00764409	0.068408	0.0135918	0.0270368	0	0.141554	0.0479962	0.114441	0.063089	0.0626043	3.38983	0.0338725	0.0238493	0.512821	0.0795678	0.125313	0.0261315	0.0208594	0.0260729	0	16.0677	0.280674	0.0550063	0.107115	0.0401959	5.13919	4.37956	0	0.0379564	0	0	0.596859	0.462963	0	0.13056	0.0148513	0	0.176443	0.0283457	0.0592807
Bacteria	Firmicutes_B	0.0262626	0.0775392	0.00254846	0	0.529101	0.0222509	0.00720461	0	0	0.0248756	0.00509693	0	0	0	0	0.0169542	0.0276014	0.0208681	0	0	0	0	0.0335022	0	0.0069684	0.0312891	0.018251	0	0	0	0.0159229	0.0494376	0.0182708	0	0	0	0.0151826	0	0.127823	0	0	0	0.0348159	0	0.0953743	0.0473383	0.0496049	0.0329337
Bacteria	Firmicutes_F	0.125548	0.123124	0.112047	0	0.618096	0.0756531	0.0324207	0.0406656	0.152882	0.211443	0.103638	0.0720981	0.141063	0.204467	0.215983	0.144111	0.212925	0.187813	0	0.211703	0.369664	0	0.297332	0	0.179436	0.166875	0.0860406	0	0	0.160385	0.114355	0.107115	0.124242	0	0	0.235031	0.318834	0	0.17043	0.046358	0	0.281955	0.017408	0.0415837	0.286123	0.109739	0.155901	0.052694
Bacteria	Firmicutes_I	0.00205925	0.00533348	0	0	0.0220867	0	0	0	0.0191102	0	0.0220867	0	0	0	0	0	0.0197153	0	0	0	0	0	0	0	0.0121947	0	0.00521458	0	0	0	0	0	0.00730834	0	0	0	0	0	0	0	0	0	0	0.0089108	0	0.00430348	0	0
Bacteria	Fusobacteriota	0.0267807	0.0771243	0	0	0.498753	0	0.00720461	0.016944	0	0	0	0.0180245	0	0.0629129	0.0479962	0	0	0	0	0	0	0	0.0167511	0	0.0156789	0	0	0	0	0	0.0275031	0.020599	0	0	0	0	0	0	0	0.0579475	0.185185	0	0.0957438	0.0356432	0.0953743	0.0107587	0	0.0724542
Bacteria	Gemmatimonadota	1.03335	0.80965	0.863759	0	5.08475	0.921187	0.482709	1.0573	0.730011	0.945274	1.15191	1.82949	1.90663	0.739226	0.719942	0.487433	0.839872	0.532137	5.08475	0.787535	0.763177	0.854701	0.439717	0.125313	0.820529	0.823947	1.42879	2.36318	0	0.601443	1.05959	0.556174	0.884309	0.214133	0	0.6939	0.918546	0.693963	0.809544	1.00249	2.59259	0.469925	2.01932	1.8386	1.28755	1.00701	1.69011	1.25148
Bacteria	GWC2-55-46	0.00259307	0.00643293	0	0	0.0328875	0	0	0	0.00764409	0	0.0118928	0	0.0227521	0	0	0.00847709	0.0118292	0	0	0	0	0	0	0	0.0087105	0	0.0130364	0	0	0	0.00723767	0	0.0328875	0	0	0	0	0	0	0	0	0	0	0	0	0	0	0
Bacteria	Hydrogenedentota	0.00764178	0.0165128	0	0	0.0953743	0	0	0.016944	0.0152882	0	0.0186887	0	0.0182017	0.0471846	0	0	0.00788612	0	0	0	0	0	0	0	0.0313578	0	0.00521458	0	0	0	0.0115803	0.00823961	0.0146167	0	0	0	0.0303651	0	0	0	0	0	0	0.0089108	0.0953743	0.00860696	0.0283457	0
Bacteria	Krumholzibacteriota	0.098604	0.158546	0.0710145	0	0.997506	0.129055	0.0900576	0.0711647	0.0114661	0.0746269	0.0203877	0.0450613	0.0500546	0.0943693	0.0959923	0.0805324	0.0315445	0	0	0.0762131	0.0238493	0	0.0963189	0	0.0540051	0.0938673	0.0677895	0	0	0.0801925	0.0854045	0.0741565	0.00730834	0	0	0.0447678	0.0151826	0.208189	0.255646	0.191227	0.0617284	0	0.348159	0.127722	0	0.191505	0.0708642	0.342511
Bacteria	Latescibacterota	0.0699459	0.0744923	0.0555353	0	0.277585	0.0845534	0	0.0406656	0.0496866	0.155473	0.125724	0.0991348	0.0955588	0.0629129	0	0.0890095	0.0749182	0.0208681	0	0	0.0238493	0	0.0460656	0	0.0853629	0.156446	0.101684	0	0	0	0.11146	0.0823961	0.0584667	0	0	0	0.0379564	0.277585	0	0.197021	0.246914	0	0.113152	0.21683	0	0.187201	0.173617	0.0988012
Bacteria	Marinisomatota	0.12439	0.163445	0.0639779	0	0.644094	0.0934538	0.0144092	0.0508319	0	0.0995025	0.0424744	0	0.0136513	0.0786411	0.0479962	0.0762938	0.0197153	0.0939065	0	0.0423406	0.0238493	0.34188	0.0628167	0	0.0470367	0.156446	0.0573604	0	0	0	0.065139	0.0865159	0.021925	0.214133	0	0.100727	0.0455477	0.416378	0	0.278148	0.617284	0.37594	0.644094	0.118811	0.0953743	0.174291	0.102753	0.421552
Bacteria	MBNT15	0.0288514	0.0863057	0	0	0.429185	0.00890036	0	0	0	0	0	0	0	0	0	0	0	0	0	0	0	0.34188	0	0	0	0	0	0	0	0	0	0	0	0	0	0	0	0	0	0.0405632	0.0925926	0	0.147968	0.0148513	0.429185	0.00645522	0	0.0131735
Bacteria	Myxococcota	1.22405	0.896053	0.901205	0	4.43298	0.974589	0.850144	1.26402	0.65357	0.889303	0.822304	3.05516	3.11249	0.912237	0.767939	0.839232	0.768897	0.563439	3.38983	1.34643	1.14477	2.22222	0.7538	0.37594	0.817045	0.980392	1.31407	1.36816	0	0.761828	1.70085	0.906357	0.752759	0.963597	0	1.34303	1.44994	0.55517	1.40605	4.43298	1.88272	0.75188	0.792062	1.95741	0.858369	0.821965	1.03107	0.81017
Bacteria	Nitrospinota	0.0947856	0.193571	0.0528483	0	1.28645	0.0267011	0	0.016944	0.0764409	0.0497512	0.0628621	0	0.11376	0.125826	0.0959923	0.148349	0.382477	0	0	0	0.0476985	0	0.0167511	0	0.0766524	0.0208594	0.062575	0	0	0	0.0159229	0.0576773	0.288679	0.214133	0	0	0.129052	0	0	0.1101	0	0.18797	0.208895	0.0267324	0.0953743	0.0559453	0.085037	0.118561
Bacteria	Nitrospirota	0.613029	0.956251	0.288908	0	5.96808	0.534022	0.108069	0.132163	0.0535086	0.236318	0.13252	0.225306	0.154714	0.298836	0.0479962	0.372992	0.299673	0.177379	0	0.194767	0.0238493	2.39316	0.18845	0	0.102784	0.511055	0.27898	0	0	0.441059	0.247528	0.42434	0.21925	1.606	0	0.100727	0.265695	5.96808	1.06519	0.92716	1.2037	0.75188	0.905214	0.383165	1.04912	1.58798	0.822025	1.09999
Bacteria	Omnitrophota	0.427789	0.356945	0.358458	0	1.85519	0.320413	0.439481	0.220272	0.538908	0.665423	0.217469	0.315429	0.182017	0.251651	0.359971	0.656975	0.57963	0.636477	0	0.99077	0.584307	0	1.85519	0.75188	0.775234	0.730079	0.213798	0	0	0.160385	0.473344	0.861039	0.599284	0	0	0.884163	0.508616	0	0.340861	0.23179	0.246914	0.37594	0.165376	0.308908	0.286123	0.748806	0.262197	1.09999
Bacteria	Patescibacteria	0.8564	0.647821	0.759318	0	3.11728	0.538472	1.80115	1.22336	0.611527	0.789801	0.652407	0.549748	0.796323	0.723498	0.62395	1.12745	0.969993	0.678214	0	1.36337	0.632006	0.512821	1.88031	0.814536	0.635866	0.813517	1.15503	0.248756	0	0.280674	1.28252	1.48725	1.13279	1.07066	0	0.940123	0.728763	0.138793	1.53387	1.09521	3.11728	0	0.139264	0.760389	0	1.83328	0.758247	2.29219
Bacteria	Planctomycetota	7.07842	3.83574	6.73467	0	16.5826	5.32242	5.26297	5.31363	9.03149	11.5485	8.66138	16.5826	14.484	6.52721	6.38349	9.48163	12.811	3.65192	0	5.49581	4.19747	2.5641	6.53294	8.33333	8.17916	8.77138	8.11389	11.4428	0	7.498	8.34069	10.2707	11.1635	0.856531	1.70316	5.26021	6.81697	3.40042	7.41372	6.65237	3.7963	3.47744	4.24754	14.4801	11.0157	11.273	9.76509	10.5059
Bacteria	Proteobacteria	34.3264	8.36897	34.7057	8.36897	61.0169	42.4814	37.0929	31.8005	38.102	34.9005	41.9086	22.062	28.563	41.3495	37.053	29.4876	29.222	31.1248	61.0169	32.9325	40.818	36.7521	39.763	27.5063	34.9395	42.3655	38.2411	31.9652	20.5074	35.1243	30.2983	24.9454	34.6561	46.2527	57.6642	39.9776	37.7211	31.9917	35.4495	25.8388	29.9383	43.891	24.0143	21.1245	30.186	23.6326	34.7553	23.7057
Bacteria	Riflebacteria	0.00198315	0.00678637	0	0	0.036049	0	0	0	0	0	0	0.036049	0	0	0	0	0	0	0	0	0	0	0	0	0.0034842	0	0	0	0	0	0.00723767	0	0	0	0	0	0	0	0	0.0173842	0	0	0	0.0267324	0	0.00430348	0	0
Bacteria	Spirochaetota	0.205368	0.244961	0.117419	0	1.12219	0.25366	0.0324207	0.0881087	0.0152882	0.180348	0.0356785	0.270368	0.0637059	0.0314564	0.0719942	0.122918	0.0197153	0.0417362	0	0.0846812	0.0357739	0.34188	0.0711923	0	0.0487788	0.271172	0.130364	0	0	0.200481	0.169361	0.193631	0.0730834	0.428266	0	0.111919	0.053139	0.485774	0.298253	0.869212	0.617284	0.18797	0.574463	0.487124	0.143062	0.464776	0.0744074	0.573047
Bacteria	Verrucomicrobiota	3.05855	2.28244	2.78423	0	13.4808	2.66566	5.30259	3.49724	2.91622	3.70647	2.16619	4.18169	2.07954	2.75244	3.09575	3.47561	2.88632	13.4808	0	8.35803	4.85333	1.36752	4.44323	3.7594	3.19327	2.81602	2.39088	2.23881	3.38266	2.72654	3.06588	3.83554	2.48118	2.46253	0	6.72636	4.71419	0.138793	4.60162	2.57866	0.401235	1.59774	0.783358	3.86135	0.33381	2.46589	1.55547	2.08141
Bacteria	Verrucomicrobiota_A	0.31213	1.28903	0.0334232	0	8.78548	0	0.00720461	0.033888	0.0343984	0.0559701	0.135918	0	0.177466	0	0.0479962	0.0254313	0.145893	8.78548	0	0	0.0238493	0	0.0209389	0	0.0139368	0.0625782	0.166867	0	1.90275	0	0.0303982	0.0329584	0.13155	0.214133	0	0.0223839	0.159417	0	0	0.0347685	0	0	0	0.077227	1.81211	0.0796144	0.145272	0.0724542
Bacteria	Zixibacteria	0.00290859	0.00788207	0	0	0.0435199	0	0	0	0	0	0.00509693	0	0	0	0	0	0	0	0	0	0	0	0	0	0.0052263	0	0.0130364	0	0	0	0.00579014	0.00823961	0	0	0	0	0	0	0	0	0	0	0.0435199	0.00594054	0	0.00645522	0	0.026347
Bacteria		8.06216	2.05806	8.03215	2.05806	15.3285	7.24934	6.08429	6.45227	7.23513	8.40796	7.70655	10.7606	8.48198	8.52469	9.26326	9.85462	9.41998	5.43614	8.47458	7.07088	6.73742	3.58974	6.85121	6.14035	7.98056	8.46892	8.51541	8.08458	8.24524	9.98396	9.01814	10.1965	8.29862	7.92291	15.3285	7.09569	7.4015	6.80083	6.64678	8.00255	6.79012	6.57895	6.22334	10.6662	6.86695	10.7845	9.36825	12.0472
Unassigned		0.161544	0.302836	0.0613281	0	1.60058	0.151306	0.04683	0.00677759	0.0229323	0.068408	0.069658	0.0540735	0.0182017	0.0471846	0.0479962	0.288221	0.0433737	0.0939065	0	0.0169362	0	0.34188	0.0711923	0.125313	0.0296157	0.104297	0.0964697	0	0	0	0.0767193	0.461418	0.0328875	0.214133	0	0.0223839	0.0151826	0.346981	0.255646	0.34189	0.0617284	0	0.0609278	0.0980188	0	1.26738	0.159444	1.60058
[truncated: 5 more columns]

## Sheet: class
Domain	Phylum	Class	Average (%)	SD (%)	Median (%)	Minimum (%)	Maximum (%)	AS.0	AI.0	BS.0	BI.0	CS.0	CI.0	DS.0	DI.0	ES.0	EI.0	FS.0	FI.0	GS.0	GI.0	HS.0	HI.0	AS.15	AI.15	BS.15	BI.15	CS.15	CI.15	DS.15	DI.15	ES.15	EI.15	FS.15	FI.15	GS.15	GI.15	HS.15	HI.15	AS.30	AI.30	BS.30	BI.30	CS.30	CI.30	DS.30	DI.30	ES.30	EI.30
[truncated: 123 more rows]
[truncated: 6 more columns]

## Sheet: order
Domain	Phylum	Class	Order	Average (%)	SD (%)	Median (%)	Minimum (%)	Maximum (%)	AS.0	AI.0	BS.0	BI.0	CS.0	CI.0	DS.0	DI.0	ES.0	EI.0	FS.0	FI.0	GS.0	GI.0	HS.0	HI.0	AS.15	AI.15	BS.15	BI.15	CS.15	CI.15	DS.15	DI.15	ES.15	EI.15	FS.15	FI.15	GS.15	GI.15	HS.15	HI.15	AS.30	AI.30	BS.30	BI.30	CS.30	CI.30	DS.30	DI.30	ES.30
[truncated: 289 more rows]
[truncated: 7 more columns]

[truncated: 2 more sheets: family, genus]
