# Supplementary material for: Metabolic flexibility allows bacterial habitat generalists to become dominant in a frequently disturbed ecosystem
Source: ISME J. 2021 May 3;15(10):2986–3004. doi: 10.1038/s41396-021-00988-w (PMC8443593; doi:10.1038/s41396-021-00988-w)
Supplement: Supplementary file 4 — Table S3 [file 41396_2021_988_MOESM4_ESM.xlsx]

## Sheet: Sheet1
	GTDB database	Silva database
0001d88b544e81c7ab28be75c236dd24	d__Bacteria;p__Proteobacteria;c__Alphaproteobacteria;o__;f__;g__;s__	d__Bacteria; p__Proteobacteria; c__Alphaproteobacteria; o__Kiloniellales; f__Kiloniellaceae; g__Pelagibius
00039ab421ce45fe06c80142a4c91cda	d__Bacteria;p__Planctomycetota;c__UBA1135;o__UBA2386;f__UBA2386;g__UBA2386;s__UBA2386_sp002343845	d__Bacteria; p__Planctomycetota; c__OM190; o__OM190; f__OM190; g__OM190
0005e29dbcdd1bb62d473b0bff108510	d__Bacteria;p__;c__;o__;f__;g__;s__	d__Bacteria; p__Bdellovibrionota; c__Oligoflexia; o__0319-6G20; f__0319-6G20; g__0319-6G20
000b717c54bd68f7673240ab29a538a0	d__Bacteria;p__Verrucomicrobiota;c__Verrucomicrobiae;o__Pedosphaerales;f__AAA164-E04;g__AAA164-E04;s__AAA164-E04_sp000383715	d__Bacteria; p__Verrucomicrobiota; c__Verrucomicrobiae; o__Pedosphaerales; f__Pedosphaeraceae; g__SCGC_AAA164-E04
000d8d918d273b1fd0f7d5b843ea11d2	d__Bacteria;p__Planctomycetota;c__UBA1135;o__UBA2386;f__UBA2386;g__UBA2386;s__UBA2386_sp002343845	d__Bacteria; p__Planctomycetota; c__OM190; o__OM190; f__OM190; g__OM190
00100d996c192b6ab67287589df5b199	d__Bacteria;p__;c__;o__;f__;g__;s__	d__Bacteria; p__Planctomycetota; c__OM190; o__OM190; f__OM190; g__OM190
001034295c0ed211d71f6742b75a4bca	d__Bacteria;p__;c__;o__;f__;g__;s__	d__Bacteria; p__Verrucomicrobiota; c__Omnitrophia; o__Omnitrophales; f__Omnitrophales; g__Omnitrophales
0018b975b3cb8dc9245516e6f54ce7d3	d__Bacteria;p__Bipolaricaulota;c__Bipolaricaulia;o__UBA7950;f__UBA7950;g__UBA9294;s__UBA9294_sp003545155	d__Bacteria; p__Acetothermia; c__Acetothermiia; o__Acetothermiia; f__Acetothermiia; g__Acetothermiia
001d071ffdfe95041cd58ea18a4fbae2	d__Bacteria;p__Proteobacteria;c__Gammaproteobacteria;o__;f__;g__;s__	d__Bacteria; p__Proteobacteria; c__Gammaproteobacteria; o__Nitrosococcales; f__Nitrosococcaceae; g__Cm1-21
0023228d55788c348a969ccb3b4b213b	d__Bacteria;p__Proteobacteria;c__Gammaproteobacteria;o__UBA4486;f__UBA4486;g__SZUA-592;s__SZUA-592_sp003250975	d__Bacteria; p__Proteobacteria; c__Gammaproteobacteria
002a57996bb5b52cce6e4ad57c18ed8a	d__Bacteria;p__Verrucomicrobiota;c__Kiritimatiellae;o__Kiritimatiellales;f__Kiritimatiellaceae;g__Kiritimatiella;s__Kiritimatiella_glycovorans	d__Bacteria; p__Verrucomicrobiota; c__Kiritimatiellae; o__WCHB1-41; f__WCHB1-41; g__WCHB1-41
002b048db04de169deaa81b350e0dc22	d__Bacteria;p__Desulfobacterota;c__Desulfobacteria;o__Desulfobacterales;f__Desulfatibacillaceae;g__Desulfatibacillum;s__	d__Bacteria; p__Desulfobacterota; c__Desulfobacteria; o__Desulfobacterales
0031c1efdb73c3b0d68fcf002d16f75e	d__Bacteria;p__Firmicutes_B;c__;o__;f__;g__;s__	d__Bacteria
003538aef9cc4b0aae9bdeccec2f2dea	d__Bacteria;p__Chloroflexota;c__Anaerolineae;o__Anaerolineales;f__envOPS12;g__UBA5796;s__UBA5796_sp002418215	d__Bacteria; p__Chloroflexi; c__Anaerolineae; o__Anaerolineales; f__Anaerolineaceae; g__Thermomarinilinea
003ba7b572cdc2a470f247ccfd041247	d__Bacteria;p__Planctomycetota;c__Planctomycetes;o__Pirellulales;f__Pirellulaceae;g__GCA-2723275;s__GCA-2723275_sp002723275	d__Bacteria; p__Planctomycetota; c__Planctomycetes; o__Pirellulales; f__Pirellulaceae; g__Rhodopirellula
0049763e57f82cc6906c5702e030d509	d__Bacteria;p__Bacteroidota;c__Bacteroidia;o__Cytophagales;f__;g__;s__	d__Bacteria; p__Bacteroidota; c__Bacteroidia
004adf1d3c9c20cb601a8352be189d90	d__Bacteria;p__Chloroflexota;c__Anaerolineae;o__UBA3071;f__CG2-30-64-16;g__CG2-30-64-16;s__CG2-30-64-16_sp002842085	d__Bacteria; p__Chloroflexi; c__Anaerolineae; o__Ardenticatenales; f__uncultured; g__uncultured
004d217d9b13b1878d2a384c199f0ae1	d__Bacteria;p__;c__;o__;f__;g__;s__	d__Bacteria; p__Bdellovibrionota; c__Bdellovibrionia; o__Bdellovibrionales; f__Bdellovibrionaceae; g__OM27_clade
005283064f176aa697122e01e16f0431	d__Bacteria;p__Verrucomicrobiota;c__Verrucomicrobiae;o__Pedosphaerales;f__AAA164-E04;g__AAA164-E04;s__AAA164-E04_sp000383715	d__Bacteria; p__Verrucomicrobiota; c__Verrucomicrobiae; o__Pedosphaerales; f__Pedosphaeraceae; g__SCGC_AAA164-E04
0055b3a64c5da2d0009fcfbc011ee792	d__Bacteria;p__Proteobacteria;c__Gammaproteobacteria;o__;f__;g__;s__	d__Bacteria; p__Proteobacteria; c__Gammaproteobacteria
0055f0fe2ec0059412b761d6ebcb4949	d__Bacteria;p__Acidobacteriota;c__Thermoanaerobaculia;o__;f__;g__;s__	d__Bacteria; p__Acidobacteriota; c__Thermoanaerobaculia; o__Thermoanaerobaculales; f__Thermoanaerobaculaceae; g__Subgroup_10
0056216d8346041e039ffa96e034daf7	d__Bacteria;p__Acidobacteriota;c__Mor1;o__Gp22-AA2;f__AA152;g__AA152;s__AA152_sp003222305	d__Bacteria; p__Acidobacteriota; c__Subgroup_22; o__Subgroup_22; f__Subgroup_22; g__Subgroup_22
005656c3d9ee4b3b5e1f029dc0a27f02	d__Bacteria;p__Gemmatimonadota;c__Gemmatimonadetes;o__Gemmatimonadales;f__GWC2-71-9;g__HRBIN33;s__HRBIN33_sp002923375	d__Bacteria; p__Gemmatimonadota; c__Gemmatimonadetes; o__Gemmatimonadales; f__Gemmatimonadaceae; g__uncultured
0056edc5663da0f6973f5323ff61ba7f	d__Bacteria;p__;c__;o__;f__;g__;s__	d__Bacteria
005c7903aec16647a1534a6094883057	d__Bacteria;p__Verrucomicrobiota;c__Kiritimatiellae;o__Kiritimatiellales;f__UBA1859;g__SZUA-127;s__SZUA-127_sp003230915	d__Bacteria; p__Verrucomicrobiota; c__Kiritimatiellae; o__Kiritimatiellales; f__Kiritimatiellaceae; g__R76-B128
006e943d25b3780e9765d5ca6139da3e	d__Bacteria;p__Verrucomicrobiota;c__Lentisphaeria;o__Victivallales;f__;g__;s__	d__Bacteria; p__Verrucomicrobiota; c__Lentisphaeria; o__Victivallales; f__Arctic95B-14; g__Arctic95B-14
00719c5a5fec104333b665cfc76bae04	d__Bacteria;p__Planctomycetota;c__UBA1135;o__UBA2386;f__UBA2386;g__UBA2386;s__UBA2386_sp002343845	d__Bacteria; p__Planctomycetota; c__OM190; o__OM190; f__OM190; g__OM190
0077aa7b00ffc78bed47537243a109fc	d__Bacteria;p__;c__;o__;f__;g__;s__	d__Bacteria; p__Planctomycetota
007a5a218a9ec76f157e66904e66bfdb	d__Bacteria;p__;c__;o__;f__;g__;s__	d__Bacteria
00806b47c1f47ae0e128442bad339b68	d__Bacteria;p__Planctomycetota;c__Planctomycetes;o__Pirellulales;f__Pirellulaceae;g__UBA6163;s__UBA6163_sp002422955	d__Bacteria; p__Planctomycetota; c__Planctomycetes; o__Pirellulales; f__Pirellulaceae; g__Rhodopirellula
00946c775cc4dea77411f328f222baa6	d__Bacteria;p__Acidobacteriota;c__Thermoanaerobaculia;o__UBA5704;f__UBA5704;g__SZUA-115;s__SZUA-115_sp003231035	d__Bacteria; p__Acidobacteriota; c__Thermoanaerobaculia; o__Thermoanaerobaculales; f__Thermoanaerobaculaceae; g__Subgroup_10
009e352e96f8f7e94f3806bdbc1ee359	d__Bacteria;p__Planctomycetota;c__Phycisphaerae;o__;f__;g__;s__	d__Bacteria; p__Planctomycetota; c__Pla4_lineage; o__Pla4_lineage; f__Pla4_lineage; g__Pla4_lineage
00a1fb74f0c89996cd052d19a7f6970a	d__Bacteria;p__Omnitrophota;c__Omnitrophia;o__Omnitrophales;f__UBA2337;g__XYB12-FULL-50-7;s__XYB12-FULL-50-7_sp001804345	d__Bacteria; p__Verrucomicrobiota; c__Omnitrophia; o__Omnitrophales; f__Omnitrophaceae; g__Candidatus_Omnitrophus
00a640c223b95ab67937f47e1be0dbe5	d__Bacteria;p__Chloroflexota;c__;o__;f__;g__;s__	d__Bacteria; p__Chloroflexi; c__Anaerolineae; o__Ardenticatenales; f__Ardenticatenaceae; g__uncultured
00ad36348870d53d066934eeee681c15	d__Bacteria;p__Proteobacteria;c__Alphaproteobacteria;o__Rhodobacterales;f__Rhodobacteraceae;g__;s__	d__Bacteria; p__Proteobacteria; c__Alphaproteobacteria; o__Rhodobacterales; f__Rhodobacteraceae
00ae0453f76ac6b90ad2b8bf099f9de2	d__Bacteria;p__Planctomycetota;c__Planctomycetes;o__Pirellulales;f__Pirellulaceae;g__Pirellula;s__Pirellula_staleyi	d__Bacteria; p__Planctomycetota; c__Planctomycetes; o__Pirellulales; f__Pirellulaceae; g__Pirellula
00b2ccda79f68ddc2c9aeef730ad2931	d__Bacteria;p__Verrucomicrobiota;c__Verrucomicrobiae;o__Verrucomicrobiales;f__Akkermansiaceae;g__Akkermansia;s__Akkermansia_muciniphila_C	d__Bacteria; p__Verrucomicrobiota; c__Verrucomicrobiae; o__Verrucomicrobiales; f__Akkermansiaceae; g__Akkermansia
00b86f009fab03e12bd9f65629345091	d__Bacteria;p__;c__;o__;f__;g__;s__	d__Bacteria
00c6d0683f66ab18f81a278910d58ac9	d__Bacteria;p__Planctomycetota;c__Planctomycetes;o__Pirellulales;f__Pirellulaceae;g__GCA-2701545;s__GCA-2701545_sp002701545	d__Bacteria; p__Planctomycetota; c__Planctomycetes; o__Pirellulales; f__Pirellulaceae
00cbbaf8f242962d852bca4def08e625	d__Bacteria;p__Nitrospirota;c__Nitrospiria;o__Nitrospirales;f__UBA8639;g__Bin75;s__Bin75_sp002238765	d__Bacteria; p__Nitrospirota; c__Nitrospiria; o__Nitrospirales; f__Nitrospiraceae; g__Nitrospira
00cdb74b23e290fa17d9a93d2db2660c	d__Archaea;p__Nanoarchaeota;c__Nanoarchaeia;o__Woesearchaeales;f__;g__;s__	d__Archaea; p__Nanoarchaeota; c__Nanoarchaeia; o__Woesearchaeales; f__Woesearchaeales; g__Woesearchaeales
00d08c96b33184b681d3dad431df18f3	d__Bacteria;p__Proteobacteria;c__Alphaproteobacteria;o__Rhodobacterales;f__Rhodobacteraceae;g__;s__	d__Bacteria; p__Proteobacteria; c__Alphaproteobacteria; o__Rhodobacterales; f__Rhodobacteraceae
00d85f64b3afed3b4dc757ea62547f72	d__Bacteria;p__Bacteroidota;c__Bacteroidia;o__Flavobacteriales;f__Flavobacteriaceae;g__Eudoraea;s__Eudoraea_adriatica	d__Bacteria; p__Bacteroidota; c__Bacteroidia; o__Flavobacteriales; f__Flavobacteriaceae; g__Robiginitalea
00d86ef945cc129a4945576ec394ce0c	d__Bacteria;p__Proteobacteria;c__Gammaproteobacteria;o__GCA-001735895;f__GCA-001735895;g__GCA-001735895;s__GCA-001735895_sp001735895	d__Bacteria; p__Proteobacteria; c__Gammaproteobacteria; o__BD7-8; f__BD7-8; g__BD7-8
00daf263c02c815695fce292252138e4	d__Bacteria;p__Bacteroidota;c__Bacteroidia;o__Chitinophagales;f__Saprospiraceae;g__;s__	d__Bacteria; p__Bacteroidota; c__Bacteroidia; o__Chitinophagales; f__Saprospiraceae; g__uncultured
00db31f06a9e7d32beea0390d24707cf	d__Bacteria;p__Proteobacteria;c__Gammaproteobacteria;o__;f__;g__;s__	d__Bacteria; p__Proteobacteria; c__Gammaproteobacteria; o__Nitrosococcales; f__Nitrosococcaceae; g__MSB-1D1
00e16e9670da927ea276a06cee613a87	d__Bacteria;p__Planctomycetota;c__Planctomycetes;o__Pirellulales;f__Pirellulaceae;g__GCA-2723275;s__GCA-2723275_sp002723275	d__Bacteria; p__Planctomycetota; c__Planctomycetes; o__Pirellulales; f__Pirellulaceae; g__Rhodopirellula
00e205540094fd3b00d20182e918e4a9	d__Bacteria;p__Proteobacteria;c__Alphaproteobacteria;o__Rhodobacterales;f__Rhodobacteraceae;g__;s__	d__Bacteria; p__Proteobacteria; c__Alphaproteobacteria; o__Rhodobacterales; f__Rhodobacteraceae
00e42873fa95bffd5bfcfc39531d9b99	d__Bacteria;p__Gemmatimonadota;c__Gemmatimonadetes;o__SG8-23;f__UBA6960;g__Bin94;s__Bin94_sp002238865	d__Bacteria; p__Gemmatimonadota; c__BD2-11_terrestrial_group; o__BD2-11_terrestrial_group; f__BD2-11_terrestrial_group; g__BD2-11_terrestrial_group
00e5764ef31e3002647371333200f414	d__Bacteria;p__Proteobacteria;c__Gammaproteobacteria;o__SAR86;f__D2472;g__;s__	d__Bacteria; p__Proteobacteria; c__Gammaproteobacteria; o__SAR86_clade; f__SAR86_clade; g__SAR86_clade
00e6c082a7b1034f892a892f6bea33ca	d__Bacteria;p__Proteobacteria;c__Alphaproteobacteria;o__Rhodospirillales_A;f__2-02-FULL-58-16;g__2-02-FULL-58-16;s__2-02-FULL-58-16_sp001830425	d__Bacteria; p__Proteobacteria; c__Alphaproteobacteria; o__Rhodospirillales; f__Magnetospiraceae; g__uncultured
00e89265dfe82668330aa87fe25492b4	d__Bacteria;p__Planctomycetota;c__Planctomycetes;o__Pirellulales;f__Pirellulaceae;g__;s__	d__Bacteria; p__Planctomycetota; c__Planctomycetes; o__Pirellulales; f__Pirellulaceae; g__Pirellula
00eac8816edc5fc4f3a8f64970fb23a7	d__Bacteria;p__;c__;o__;f__;g__;s__	d__Bacteria; p__NB1-j; c__NB1-j; o__NB1-j; f__NB1-j; g__NB1-j
00ef165f8f3c8001667d5c045e1a6efd	d__Bacteria;p__Bdellovibrionota;c__Bdellovibrionia;o__Bdellovibrionales;f__Bdellovibrionaceae;g__Bdellovibrio;s__	d__Bacteria; p__Bdellovibrionota; c__Bdellovibrionia; o__Bdellovibrionales; f__Bdellovibrionaceae; g__Bdellovibrio
00f2442e3980494d66418ee1bf676225	d__Bacteria;p__Planctomycetota;c__Planctomycetes;o__Pirellulales;f__Pirellulaceae;g__GCA-2723275;s__GCA-2723275_sp002723275	d__Bacteria; p__Planctomycetota; c__Planctomycetes; o__Pirellulales; f__Pirellulaceae; g__Rhodopirellula
00f63737baab20563651de579c0c918c	d__Unassigned;p__;c__;o__;f__;g__;s__	d__Archaea; p__Nanoarchaeota; c__Nanoarchaeia; o__Woesearchaeales; f__Woesearchaeales; g__Woesearchaeales
00fd1d086b258c4e4c5375962a7f9b1e	d__Bacteria;p__Proteobacteria;c__Gammaproteobacteria;o__;f__;g__;s__	d__Bacteria; p__Proteobacteria; c__Gammaproteobacteria; o__uncultured; f__uncultured; g__uncultured
00feb45569aba7ebcc19a41ace00701b	d__Bacteria;p__Proteobacteria;c__Alphaproteobacteria;o__;f__;g__;s__	d__Bacteria; p__Proteobacteria; c__Alphaproteobacteria; o__Kiloniellales; f__Kiloniellaceae; g__uncultured
0102f6f00e0d3d2fff918aeb7e938bf1	d__Bacteria;p__;c__;o__;f__;g__;s__	d__Bacteria; p__NB1-j; c__NB1-j; o__NB1-j; f__NB1-j; g__NB1-j
01096f3e560a5cc2134260a4e253e068	d__Bacteria;p__Proteobacteria;c__Gammaproteobacteria;o__Pseudomonadales;f__Pseudohongiellaceae;g__Pseudohongiella;s__Pseudohongiella_acticola	d__Bacteria; p__Proteobacteria; c__Gammaproteobacteria; o__Oceanospirillales; f__Pseudohongiellaceae; g__Pseudohongiella
011aad3300681f57032e37f59d966ec8	d__Archaea;p__Nanoarchaeota;c__Nanoarchaeia;o__;f__;g__;s__	d__Archaea; p__Nanoarchaeota; c__Nanoarchaeia; o__Woesearchaeales; f__Woesearchaeales; g__Woesearchaeales
011beb31a6e7c9c91fe50908ede0066e	d__Bacteria;p__Proteobacteria;c__Gammaproteobacteria;o__Pseudomonadales;f__Halieaceae;g__Haliea;s__Haliea_salexigens	d__Bacteria; p__Proteobacteria; c__Gammaproteobacteria; o__Cellvibrionales; f__Halieaceae; g__OM60(NOR5)_clade
011c9eb1d7387e57cdf44965ad5317bf	d__Bacteria;p__Bacteroidota;c__Bacteroidia;o__Flavobacteriales;f__UA16;g__ASP10-05a;s__ASP10-05a_sp000981645	d__Bacteria; p__Bacteroidota; c__Bacteroidia; o__Flavobacteriales
011cf9dfa444e394af2e69a3cf9e9bf8	d__Bacteria;p__Actinobacteriota;c__Acidimicrobiia;o__;f__;g__;s__	d__Bacteria; p__Actinobacteriota; c__Acidimicrobiia; o__Microtrichales; f__Microtrichaceae; g__Sva0996_marine_group
01237c77998ebc739cc830625ac39e65	d__Bacteria;p__Bacteroidota;c__Bacteroidia;o__Flavobacteriales;f__Flavobacteriaceae;g__;s__	d__Bacteria; p__Bacteroidota; c__Bacteroidia; o__Flavobacteriales; f__Flavobacteriaceae; g__NS4_marine_group
0124cf3f81e48a99affb0389afd0e2e4	d__Bacteria;p__Proteobacteria;c__Gammaproteobacteria;o__Pseudomonadales;f__Halieaceae;g__IMCC3088;s__IMCC3088_sp000204315	d__Bacteria; p__Proteobacteria; c__Gammaproteobacteria; o__Cellvibrionales
012abb050f9dd5f900af1d4447fb4a30	d__Bacteria;p__;c__;o__;f__;g__;s__	d__Bacteria; p__Patescibacteria; c__Gracilibacteria; o__Absconditabacteriales_(SR1); f__Absconditabacteriales_(SR1); g__Absconditabacteriales_(SR1)
01315a397e4d64786c43db9e20be81ef	d__Bacteria;p__Bacteroidota;c__Bacteroidia;o__Chitinophagales;f__Saprospiraceae;g__Lewinella_A;s__Lewinella_A_marina	d__Bacteria; p__Bacteroidota; c__Bacteroidia; o__Chitinophagales; f__Saprospiraceae; g__uncultured
0135bb984fcbf3d6a55250938f36d400	d__Bacteria;p__;c__;o__;f__;g__;s__	d__Bacteria; p__Planctomycetota; c__OM190; o__OM190; f__OM190; g__OM190
0136abd850eb13f6af50559c6ff7d1bf	d__Bacteria;p__Planctomycetota;c__Planctomycetes;o__Pirellulales;f__Pirellulaceae;g__GCA-2733575;s__GCA-2733575_sp002733575	d__Bacteria; p__Planctomycetota; c__Planctomycetes; o__Pirellulales; f__Pirellulaceae; g__Rhodopirellula
013cc2c7c9090bfdf2fe548bdca6663e	d__Bacteria;p__Desulfuromonadota;c__Desulfuromonadia;o__Desulfuromonadales;f__Geopsychrobacteraceae;g__Malonomonas;s__Malonomonas_rubra	d__Bacteria; p__Desulfobacterota; c__Desulfuromonadia; o__Desulfuromonadia; f__Geopsychrobacteraceae; g__Malonomonas
01451769bde987c5a641497ae74106ff	d__Bacteria;p__Proteobacteria;c__Gammaproteobacteria;o__;f__;g__;s__	d__Bacteria; p__Proteobacteria; c__Gammaproteobacteria
0147d5669c741943782fc8db5d5f66e5	d__Archaea;p__Nanoarchaeota;c__Nanoarchaeia;o__;f__;g__;s__	d__Archaea; p__Nanoarchaeota; c__Nanoarchaeia; o__Woesearchaeales; f__Woesearchaeales; g__Woesearchaeales
014af9a9df2eefbdad0c453ab66f2597	d__Bacteria;p__Proteobacteria;c__Gammaproteobacteria;o__Pseudomonadales;f__Pseudomonadaceae;g__Pseudomonas_E;s__	d__Bacteria; p__Proteobacteria; c__Gammaproteobacteria
0156747794f4c13460a41034af9fc0f1	d__Bacteria;p__Bacteroidota;c__Bacteroidia;o__Flavobacteriales;f__Flavobacteriaceae;g__Lutibacter;s__Lutibacter_sp002842505	d__Bacteria; p__Bacteroidota; c__Bacteroidia; o__Flavobacteriales; f__Flavobacteriaceae; g__Lutibacter
015fe3f7c95e0ec217e98dbe30677ab3	d__Bacteria;p__Proteobacteria;c__Gammaproteobacteria;o__;f__;g__;s__	d__Bacteria; p__Proteobacteria; c__Gammaproteobacteria; o__EPR3968-O8a-Bc78; f__EPR3968-O8a-Bc78; g__EPR3968-O8a-Bc78
016003cc6497c77970cfa717b04632b1	d__Bacteria;p__Bacteroidota;c__Bacteroidia;o__Flavobacteriales;f__;g__;s__	d__Bacteria; p__Bacteroidota; c__Bacteroidia; o__Flavobacteriales; f__Crocinitomicaceae; g__Fluviicola
0160e27b2758067792c842773c9c8604	d__Bacteria;p__Planctomycetota;c__UBA1135;o__UBA2386;f__GCA-002748355;g__GCA-2748355;s__GCA-2748355_sp002748355	d__Bacteria; p__Planctomycetota; c__OM190; o__OM190; f__OM190; g__OM190
016ebc7d992a0560e563a5db10ed1787	d__Bacteria;p__Chloroflexota;c__Anaerolineae;o__Anaerolineales;f__;g__;s__	d__Bacteria; p__Chloroflexi; c__Anaerolineae; o__Anaerolineales; f__Anaerolineaceae; g__uncultured
017515107f3ea746566368c9f5cbd70c	d__Bacteria;p__Chloroflexota_A;c__Ellin6529;o__CSP1-4;f__CSP1-4;g__GWC2-73-18;s__GWC2-73-18_sp001794945	d__Bacteria; p__Chloroflexi; c__KD4-96; o__KD4-96; f__KD4-96; g__KD4-96
01762d5aa5b23a0ed7368e540a898b95	d__Bacteria;p__Chloroflexota;c__Anaerolineae;o__;f__;g__;s__	d__Bacteria; p__Chloroflexi; c__Anaerolineae; o__Ardenticatenales; f__uncultured; g__uncultured
017d292a5d929efb4919e79be7489fa2	d__Bacteria;p__Verrucomicrobiota_A;c__Chlamydiia;o__Parachlamydiales;f__;g__;s__	d__Bacteria; p__Verrucomicrobiota; c__Chlamydiae; o__Chlamydiales; f__Simkaniaceae; g__uncultured
0183b439fc5edde50592c31c01b57781	d__Bacteria;p__Planctomycetota;c__UBA1135;o__UBA1135;f__GCA-002686595;g__GCA-2683825;s__GCA-2683825_sp002683825	d__Bacteria; p__Planctomycetota; c__OM190; o__OM190; f__OM190; g__OM190
018a98af3ead617c139b870e3c97895c	d__Bacteria;p__;c__;o__;f__;g__;s__	d__Bacteria; p__Bdellovibrionota; c__Oligoflexia; o__0319-6G20; f__0319-6G20; g__0319-6G20
018c337e612d1002bb35d55de2bfe3d4	d__Bacteria;p__;c__;o__;f__;g__;s__	d__Archaea; p__Nanoarchaeota; c__Nanoarchaeia; o__Woesearchaeales; f__Woesearchaeales; g__Woesearchaeales
019255dafc9fa01c2760262de5154f31	d__Bacteria;p__Planctomycetota;c__UBA1135;o__UBA2386;f__UBA2386;g__UBA2386;s__UBA2386_sp002343845	d__Bacteria; p__Planctomycetota; c__OM190; o__OM190; f__OM190; g__OM190
0198d93356181fe5a696f52fa82e038d	d__Archaea;p__Nanoarchaeota;c__Nanoarchaeia;o__Pacearchaeales;f__UBA73;g__CG1-02-35-32;s__CG1-02-35-32_sp002792635	d__Archaea; p__Nanoarchaeota; c__Nanoarchaeia; o__Woesearchaeales; f__Woesearchaeales; g__Woesearchaeales
019e67dbf78ee6da000415f273d21ce9	d__Bacteria;p__Bacteroidota;c__Bacteroidia;o__Flavobacteriales;f__Flavobacteriaceae;g__;s__	d__Bacteria; p__Bacteroidota; c__Bacteroidia; o__Flavobacteriales; f__Flavobacteriaceae
019e89c1625348bf91c5f1f39345a6a3	d__Archaea;p__Nanoarchaeota;c__Nanoarchaeia;o__Woesearchaeales;f__GCA-2686295;g__GCA-2686295;s__GCA-2686295_sp002686295	d__Archaea; p__Nanoarchaeota; c__Nanoarchaeia; o__Woesearchaeales; f__Woesearchaeales; g__Woesearchaeales
01a33d5c059d7e9ad497a22c3a960315	d__Bacteria;p__Acidobacteriota;c__Thermoanaerobaculia;o__;f__;g__;s__	d__Bacteria; p__Acidobacteriota; c__Thermoanaerobaculia; o__Thermoanaerobaculales; f__Thermoanaerobaculaceae; g__Subgroup_10
01a508450085e6b3b728e5b71356ee02	d__Bacteria;p__;c__;o__;f__;g__;s__	d__Bacteria; p__Planctomycetota; c__BD7-11; o__BD7-11; f__BD7-11; g__BD7-11
01adfce32c42f2f5fea9e2c5096a54e0	d__Bacteria;p__Bacteroidota;c__Bacteroidia;o__Chitinophagales;f__Saprospiraceae;g__UBA2365;s__UBA2365_sp002344345	d__Bacteria; p__Bacteroidota; c__Bacteroidia; o__Chitinophagales; f__Saprospiraceae; g__uncultured
01b285dbed424303cea8d679133f308f	d__Bacteria;p__;c__;o__;f__;g__;s__	d__Bacteria
01bc3455e3ac3c8ead2cc0d7f3cc2cf0	d__Bacteria;p__Actinobacteriota;c__;o__;f__;g__;s__	d__Bacteria; p__Actinobacteriota; c__Acidimicrobiia; o__Microtrichales; f__Microtrichaceae; g__uncultured
01c3c4e28ae576d6ba4746819dede00c	d__Bacteria;p__Proteobacteria;c__Alphaproteobacteria;o__Pelagibacterales;f__Pelagibacteraceae;g__Pelagibacter;s__	d__Bacteria; p__Proteobacteria; c__Alphaproteobacteria; o__SAR11_clade; f__Clade_I; g__Clade_Ia
01c4b5318155c4a4d50fc23c0a73b868	d__Bacteria;p__;c__;o__;f__;g__;s__	d__Bacteria; p__Cyanobacteria; c__Cyanobacteriia; o__Chloroplast; f__Chloroplast; g__Chloroplast
01caa56433d2b9a9029b91ddf1ce4395	d__Bacteria;p__;c__;o__;f__;g__;s__	d__Bacteria; p__Planctomycetota; c__Pla4_lineage; o__Pla4_lineage; f__Pla4_lineage; g__Pla4_lineage
01ccd7f2c11acdc1f7bed28637ab638e	d__Bacteria;p__Cyanobacteria;c__Cyanobacteriia;o__Cyanobacteriales;f__Xenococcaceae;g__Pleurocapsa;s__	d__Bacteria; p__Cyanobacteria; c__Cyanobacteriia; o__Cyanobacteriales; f__Xenococcaceae; g__Pleurocapsa_PCC-7319
01ce6b07ba278e28b58be82f54304af6	d__Bacteria;p__Bacteroidota;c__Bacteroidia;o__Flavobacteriales;f__;g__;s__	d__Bacteria; p__Bacteroidota; c__Bacteroidia; o__Flavobacteriales; f__Cryomorphaceae
01d00f3f0b7fafb9f602585514ee0254	d__Bacteria;p__Proteobacteria;c__Gammaproteobacteria;o__Pseudomonadales;f__Pseudohongiellaceae;g__OM182;s__OM182_sp001438145	d__Bacteria; p__Proteobacteria; c__Gammaproteobacteria; o__Oceanospirillales; f__Pseudohongiellaceae; g__Pseudohongiella
01d3693154f1080f1997dd1f4c4bb503	d__Bacteria;p__Planctomycetota;c__Planctomycetes;o__Planctomycetales;f__Planctomycetaceae;g__Fuerstia;s__Fuerstia_marisgermanicae	d__Bacteria; p__Planctomycetota; c__Planctomycetes; o__Planctomycetales; f__Rubinisphaeraceae; g__Fuerstia
01d67ce8465e4ba64afe8f4ebee735ba	d__Bacteria;p__Actinobacteriota;c__Acidimicrobiia;o__Microtrichales;f__MedAcidi-G1;g__MedAcidi-G2B;s__MedAcidi-G2B_sp003215175	d__Bacteria; p__Actinobacteriota; c__Acidimicrobiia; o__Microtrichales; f__Microtrichaceae; g__Sva0996_marine_group
01e41021fd723e027d8f8427657f766f	d__Bacteria;p__Planctomycetota;c__Planctomycetes;o__Planctomycetales;f__Planctomycetaceae;g__;s__	d__Bacteria; p__Planctomycetota; c__Planctomycetes; o__Planctomycetales; f__Gimesiaceae; g__uncultured
01e91e0e3d47ab77ea43015148c99698	d__Bacteria;p__Proteobacteria;c__Alphaproteobacteria;o__Rhodobacterales;f__Rhodobacteraceae;g__Rubrimonas;s__Rubrimonas_cliftonensis	d__Bacteria; p__Proteobacteria; c__Alphaproteobacteria; o__Rhodobacterales; f__Rhodobacteraceae
01edf65b85417eeb0eadde447a33b3aa	d__Bacteria;p__Bacteroidota;c__Rhodothermia;o__Rhodothermales;f__UBA10348;g__1-14-0-65-60-17;s__1-14-0-65-60-17_sp002787815	d__Bacteria; p__Bacteroidota; c__Rhodothermia; o__Rhodothermales; f__Rhodothermaceae; g__uncultured
01f120bb8117327e52d20944a981ab45	d__Bacteria;p__;c__;o__;f__;g__;s__	d__Bacteria; p__Planctomycetota; c__Pla3_lineage; o__Pla3_lineage; f__Pla3_lineage; g__Pla3_lineage
01f484042732de3570b29452dc1c812d	d__Bacteria;p__Chloroflexota;c__Anaerolineae;o__Anaerolineales;f__envOPS12;g__UBA12294;s__	d__Bacteria; p__Chloroflexi; c__Anaerolineae; o__Anaerolineales; f__Anaerolineaceae; g__uncultured
01f492a5ed8c1869607497c11b181476	d__Archaea;p__Halobacterota;c__Halobacteria;o__Halobacteriales;f__Haloferacaceae;g__Halogeometricum;s__Halogeometricum_borinquense	d__Archaea; p__Halobacterota; c__Halobacteria; o__Halobacterales; f__Haloferacaceae; g__Halogranum
01f93200e7be2ccd3c1bb2e26b77bbb9	d__Unassigned;p__;c__;o__;f__;g__;s__	d__Archaea; p__Nanoarchaeota; c__Nanoarchaeia; o__Woesearchaeales; f__Woesearchaeales; g__Woesearchaeales
01f9fd970cdc02b8e0c1fdde1c364074	d__Bacteria;p__Proteobacteria;c__Alphaproteobacteria;o__;f__;g__;s__	d__Bacteria; p__Proteobacteria; c__Alphaproteobacteria; o__Rhodospirillales; f__Magnetospiraceae; g__uncultured
020de6b804d04ff300dc107ace29acc8	d__Bacteria;p__Cyanobacteria;c__Cyanobacteriia;o__;f__;g__;s__	d__Bacteria; p__Cyanobacteria; c__Cyanobacteriia; o__Chloroplast; f__Chloroplast; g__Chloroplast
020e314743d57f03c093ad64d29af6c1	d__Bacteria;p__Nitrospirota;c__Thermodesulfovibrionia;o__UBA6902;f__UBA6902;g__;s__	d__Bacteria; p__Nitrospirota; c__Thermodesulfovibrionia; o__uncultured; f__uncultured; g__uncultured
021129517590859bbce0acba496dddb1	d__Bacteria;p__;c__;o__;f__;g__;s__	d__Bacteria
0225d2ee062440991faca00be8e72960	d__Bacteria;p__;c__;o__;f__;g__;s__	d__Bacteria
0232540b40766d71b00dcd3219d5376b	d__Bacteria;p__Firmicutes_I;c__Bacilli_A;o__Thermoactinomycetales;f__Thermoactinomycetaceae;g__;s__	d__Bacteria; p__Chloroflexi; c__Anaerolineae; o__Ardenticatenales; f__uncultured; g__uncultured
0233dbaa3563206fc1ef75d8bad84f05	d__Bacteria;p__Verrucomicrobiota;c__Verrucomicrobiae;o__Verrucomicrobiales;f__Verrucomicrobiaceae;g__Prosthecobacter;s__	d__Bacteria; p__Verrucomicrobiota; c__Verrucomicrobiae; o__Verrucomicrobiales; f__DEV007; g__DEV007
0235e1853816429e3dc8e1326e744e55	d__Bacteria;p__Proteobacteria;c__Gammaproteobacteria;o__Pseudomonadales;f__Halieaceae;g__Pseudohaliea;s__Pseudohaliea_rubra	d__Bacteria; p__Proteobacteria; c__Gammaproteobacteria; o__Cellvibrionales; f__Halieaceae; g__Congregibacter
023c701d4ca3153d4f28db113c9d6b99	d__Bacteria;p__Bacteroidota;c__Bacteroidia;o__Flavobacteriales;f__Flavobacteriaceae;g__Nonlabens;s__	d__Bacteria; p__Bacteroidota; c__Bacteroidia; o__Flavobacteriales; f__Flavobacteriaceae; g__Nonlabens
023e2395d1d1a2cbe84173898b78920f	d__Bacteria;p__Planctomycetota;c__Phycisphaerae;o__Phycisphaerales;f__SM1A02;g__;s__	d__Bacteria; p__Planctomycetota; c__Phycisphaerae; o__Phycisphaerales; f__Phycisphaeraceae; g__Urania-1B-19_marine_sediment_group
0247c457c2eb8b9bab66263cf8e13815	d__Bacteria;p__Patescibacteria;c__Gracilibacteria;o__UM-FILTER-43-11;f__UM-FILTER-43-11;g__UM-FILTER-43-11;s__UM-FILTER-43-11_sp002792495	d__Bacteria; p__Patescibacteria; c__Gracilibacteria; o__Gracilibacteria; f__Gracilibacteria; g__Gracilibacteria
024d14eef7b24847260e99af3440c537	d__Bacteria;p__Verrucomicrobiota;c__Verrucomicrobiae;o__Verrucomicrobiales;f__Akkermansiaceae;g__Roseibacillus;s__	d__Bacteria; p__Verrucomicrobiota; c__Verrucomicrobiae; o__Verrucomicrobiales; f__Rubritaleaceae; g__Roseibacillus
025117836cf3cb1e299e7808556b8d38	d__Bacteria;p__Proteobacteria;c__Gammaproteobacteria;o__Ectothiorhodospirales;f__Thioalkalivibrionaceae;g__Thioalkalivibrio_B;s__	d__Bacteria; p__Proteobacteria; c__Gammaproteobacteria
02567c65866d8c2cf85e65cf9cc3cfa7	d__Bacteria;p__Verrucomicrobiota;c__Lentisphaeria;o__Victivallales;f__;g__;s__	d__Bacteria; p__Verrucomicrobiota; c__Lentisphaeria; o__Victivallales; f__Arctic95B-14; g__Arctic95B-14
02622f5ae032192091e08bdcc705f167	d__Bacteria;p__;c__;o__;f__;g__;s__	d__Bacteria; p__Planctomycetota; c__OM190; o__OM190; f__OM190; g__OM190
026524b7b629121a9568ecc47ff10b04	d__Bacteria;p__Planctomycetota;c__Planctomycetes;o__Pirellulales;f__Pirellulaceae;g__GCA-2723275;s__GCA-2723275_sp002723275	d__Bacteria; p__Planctomycetota; c__Planctomycetes; o__Pirellulales; f__Pirellulaceae; g__Blastopirellula
026626213bd2de602a8b4edc2c5f242f	d__Bacteria;p__Proteobacteria;c__Alphaproteobacteria;o__Rhodobacterales;f__Rhodobacteraceae;g__;s__	d__Bacteria; p__Proteobacteria; c__Alphaproteobacteria; o__Rhodobacterales; f__Rhodobacteraceae
0267ab78bf50c125d6086ad882084e7e	d__Bacteria;p__Bacteroidota;c__Bacteroidia;o__;f__;g__;s__	d__Bacteria; p__Bacteroidota; c__Bacteroidia
027544a83e12182f4a660f8283bac025	d__Archaea;p__Nanoarchaeota;c__Nanoarchaeia;o__Pacearchaeales;f__UBA73;g__1-14-0-10-34-76;s__1-14-0-10-34-76_sp002763075	d__Archaea
02920006792f9f336a0819b482969cd8	d__Bacteria;p__Firmicutes;c__Bacilli;o__;f__;g__;s__	d__Bacteria; p__Entotheonellaeota; c__Entotheonellia; o__Entotheonellales; f__Entotheonellaceae; g__Candidatus_Entotheonella
02976e92c9a5a8679dd630598f4b1445	d__Bacteria;p__Desulfobacterota;c__Desulfobulbia;o__Desulfobulbales;f__Desulfurivibrionaceae;g__BM506;s__BM506_sp002868945	d__Bacteria; p__Desulfobacterota; c__Desulfobulbia; o__Desulfobulbales; f__uncultured; g__uncultured
02991a36085d387a31defed1d4be5cc0	d__Bacteria;p__Proteobacteria;c__Alphaproteobacteria;o__Rhodobacterales;f__Rhodobacteraceae;g__;s__	d__Bacteria; p__Proteobacteria; c__Alphaproteobacteria; o__Rhodobacterales; f__Rhodobacteraceae
029bd9986a52577982873f351ca9e842	d__Bacteria;p__;c__;o__;f__;g__;s__	d__Bacteria; p__Acidobacteriota; c__Subgroup_26; o__Subgroup_26; f__Subgroup_26; g__Subgroup_26
02a390e177ca1793182207563b1b26e0	d__Bacteria;p__Proteobacteria;c__Gammaproteobacteria;o__Enterobacterales;f__Alteromonadaceae;g__P0211;s__	d__Bacteria; p__Proteobacteria; c__Gammaproteobacteria; o__Alteromonadales; f__Alteromonadaceae
02ab7f336e936ce78ee1f59f7f11affe	d__Bacteria;p__Verrucomicrobiota;c__Kiritimatiellae;o__Kiritimatiellales;f__UBA1859;g__;s__	d__Bacteria; p__Verrucomicrobiota; c__Kiritimatiellae; o__Kiritimatiellales; f__Kiritimatiellaceae; g__R76-B128
02ace499f9ffd722d0fae7c455cd7091	d__Bacteria;p__Patescibacteria;c__ABY1;o__SG8-24;f__SG8-24;g__UBA1561;s__	d__Bacteria; p__Patescibacteria; c__ABY1; o__Candidatus_Magasanikbacteria; f__Candidatus_Magasanikbacteria; g__Candidatus_Magasanikbacteria
02b4bcd3367dd2831e130b129d4e4ad4	d__Bacteria;p__Proteobacteria;c__Gammaproteobacteria;o__Enterobacterales;f__Alteromonadaceae;g__XY-R5;s__XY-R5_sp001660395	d__Bacteria; p__Proteobacteria; c__Gammaproteobacteria; o__Alteromonadales; f__Alteromonadaceae; g__XY-R5
02b6ae0d41e4cdda2e6c2ac0f409b9cd	d__Bacteria;p__Actinobacteriota;c__Acidimicrobiia;o__Microtrichales;f__;g__;s__	d__Bacteria; p__Actinobacteriota; c__Acidimicrobiia; o__Microtrichales; f__Microtrichaceae; g__Sva0996_marine_group
02b87bca3cb1f5576599999493f410a1	d__Bacteria;p__;c__;o__;f__;g__;s__	d__Bacteria; p__Planctomycetota; c__Phycisphaerae; o__Phycisphaerales; f__Phycisphaeraceae; g__SM1A02
02c26649f41717dcbb5683ac3de672fd	d__Bacteria;p__Proteobacteria;c__Gammaproteobacteria;o__Ectothiorhodospirales;f__Thioalkalivibrionaceae;g__Thioalkalivibrio_B;s__Thioalkalivibrio_B_nitratireducens	d__Bacteria; p__Proteobacteria; c__Gammaproteobacteria
02c4f32025f907293c9fcba930255cdb	d__Bacteria;p__Proteobacteria;c__Gammaproteobacteria;o__;f__;g__;s__	d__Bacteria; p__Proteobacteria; c__Gammaproteobacteria
02cba185e9aa3dc7c6e3bbb5bfc91ed4	d__Bacteria;p__Proteobacteria;c__Gammaproteobacteria;o__Enterobacterales;f__Vibrionaceae;g__Photobacterium;s__	d__Bacteria; p__Proteobacteria; c__Gammaproteobacteria; o__Vibrionales; f__Vibrionaceae; g__Photobacterium
02cfaf6a78c9dab77e201fb90de54532	d__Bacteria;p__Planctomycetota;c__Phycisphaerae;o__Phycisphaerales;f__;g__;s__	d__Bacteria; p__Planctomycetota; c__Phycisphaerae; o__Phycisphaerales; f__Phycisphaeraceae; g__uncultured
02d3db824488a4d84f7f248e859cef25	d__Bacteria;p__Chloroflexota;c__Anaerolineae;o__;f__;g__;s__	d__Bacteria; p__Chloroflexi; c__Anaerolineae; o__Ardenticatenales; f__uncultured; g__uncultured
02dc77e751d8aa465f359e9fd9b99445	d__Bacteria;p__Omnitrophota;c__Omnitrophia;o__Omnitrophales;f__UBA2337;g__XYB12-FULL-50-7;s__XYB12-FULL-50-7_sp001804345	d__Bacteria; p__Verrucomicrobiota; c__Omnitrophia; o__Omnitrophales; f__Omnitrophaceae; g__Candidatus_Omnitrophus
02e1d5b38d0426bec55d2832f22791a4	d__Bacteria;p__Gemmatimonadota;c__Gemmatimonadetes;o__SG8-23;f__UBA6960;g__BD2-11;s__BD2-11_sp002238605	d__Bacteria; p__Gemmatimonadota; c__BD2-11_terrestrial_group; o__BD2-11_terrestrial_group; f__BD2-11_terrestrial_group; g__BD2-11_terrestrial_group
02e423a3fed3b0c04cddde7c15d4f09f	d__Bacteria;p__Desulfobacterota;c__Desulfobacteria;o__Desulfobacterales;f__Desulfobacteraceae;g__Desulfobacula;s__Desulfobacula_toluolica	d__Bacteria; p__Desulfobacterota; c__Desulfobacteria; o__Desulfobacterales; f__Desulfobacteraceae; g__Desulfobacteraceae
02ed17d7b56853b35461229201bfd464	d__Archaea;p__Nanoarchaeota;c__Nanoarchaeia;o__Pacearchaeales;f__;g__;s__	d__Archaea; p__Nanoarchaeota; c__Nanoarchaeia; o__Woesearchaeales; f__Woesearchaeales; g__Woesearchaeales
02f1ae2a3b83743453436169239285c3	d__Bacteria;p__Proteobacteria;c__Alphaproteobacteria;o__Rhizobiales;f__Beijerinckiaceae;g__;s__	d__Bacteria; p__Latescibacterota; c__Latescibacteria; o__Latescibacterales; f__Latescibacteraceae; g__Latescibacteraceae
02f6ca506361b10ce34ad11e23e6954d	d__Bacteria;p__;c__;o__;f__;g__;s__	d__Bacteria; p__Planctomycetota; c__Phycisphaerae; o__mle1-8; f__mle1-8; g__mle1-8
02f9d965d0509174f092a8b3cd039c08	d__Archaea;p__Nanoarchaeota;c__Nanoarchaeia;o__Woesearchaeales;f__BM511;g__BM511;s__BM511_sp002867475	d__Archaea; p__Nanoarchaeota; c__Nanoarchaeia; o__Woesearchaeales; f__Woesearchaeales; g__Woesearchaeales
02fd9606e972042df2495ec812b61d35	d__Bacteria;p__Patescibacteria;c__Gracilibacteria;o__BD1-5;f__UBA6164;g__UBA1545;s__	d__Bacteria; p__Patescibacteria; c__Gracilibacteria; o__Gracilibacteria; f__Gracilibacteria; g__Gracilibacteria
02febb905eb0e61085aca429f30670c1	d__Bacteria;p__Proteobacteria;c__Gammaproteobacteria;o__;f__;g__;s__	d__Bacteria; p__Proteobacteria; c__Gammaproteobacteria; o__Gammaproteobacteria_Incertae_Sedis; f__Unknown_Family; g__Unknown_Family
030ca18247aa0a2c31cd5f4562e591de	d__Bacteria;p__Myxococcota;c__Polyangia;o__;f__;g__;s__	d__Bacteria; p__Myxococcota; c__Polyangia; o__MSB-4B10; f__MSB-4B10; g__MSB-4B10
03114e0517280cc1674028231ed3a207	d__Bacteria;p__;c__;o__;f__;g__;s__	d__Bacteria; p__Planctomycetota; c__OM190; o__OM190; f__OM190; g__OM190
03123f737a7f241f097782f01674b518	d__Bacteria;p__Planctomycetota;c__Planctomycetes;o__Pirellulales;f__Pirellulaceae;g__Rubripirellula;s__	d__Bacteria; p__Planctomycetota; c__Planctomycetes; o__Pirellulales; f__Pirellulaceae; g__Rubripirellula
0317ca665198ca0d2a22c2af4b3d902a	d__Bacteria;p__Bdellovibrionota;c__Bacteriovoracia;o__Bacteriovoracales;f__Bacteriovoracaceae;g__Halobacteriovorax;s__	d__Bacteria; p__Bdellovibrionota; c__Bdellovibrionia; o__Bacteriovoracales; f__Bacteriovoracaceae; g__Peredibacter
0321b13055a8df05bf93eb155dfe42d4	d__Bacteria;p__Actinobacteriota;c__Acidimicrobiia;o__UBA5794;f__UBA5794;g__SZUA-442;s__SZUA-442_sp003235475	d__Bacteria; p__Actinobacteriota; c__Acidimicrobiia; o__Actinomarinales; f__uncultured; g__uncultured
03237c5b62c33e803375627e09289a74	d__Bacteria;p__Cyanobacteria;c__Cyanobacteriia;o__Cyanobacteriales;f__;g__;s__	d__Bacteria; p__Cyanobacteria; c__Cyanobacteriia; o__Chloroplast; f__Chloroplast; g__Chloroplast
0323a45ad76e4e5f78ffca8d6be972fe	d__Bacteria;p__Gemmatimonadota;c__Gemmatimonadetes;o__SG8-23;f__UBA6960;g__;s__	d__Bacteria; p__Gemmatimonadota; c__BD2-11_terrestrial_group; o__BD2-11_terrestrial_group; f__BD2-11_terrestrial_group; g__BD2-11_terrestrial_group
032836cc3508de4cb60b75d30e05a6d0	d__Bacteria;p__Deinococcota;c__Deinococci;o__Deinococcales;f__Trueperaceae;g__Truepera;s__Truepera_radiovictrix	d__Bacteria; p__Deinococcota; c__Deinococci; o__Deinococcales; f__Trueperaceae; g__Truepera
0328a0cd4dc917030fba53565fa6326b	d__Bacteria;p__Proteobacteria;c__Gammaproteobacteria;o__UBA4486;f__UBA4486;g__SZUA-592;s__SZUA-592_sp003250975	d__Bacteria; p__Proteobacteria; c__Gammaproteobacteria; o__SZB50; f__SZB50; g__SZB50
032b0955ba65cd11936ca655439f99ba	d__Bacteria;p__;c__;o__;f__;g__;s__	d__Bacteria; p__Planctomycetota; c__OM190; o__OM190; f__OM190; g__OM190
0337c59817e0eb0d9e5e973b9b724b81	d__Bacteria;p__Planctomycetota;c__Planctomycetes;o__Pirellulales;f__;g__;s__	d__Bacteria; p__Planctomycetota; c__Planctomycetes; o__Pirellulales; f__Pirellulaceae
033b16dbd254f614a61642d11b4da42d	d__Bacteria;p__Planctomycetota;c__Phycisphaerae;o__Phycisphaerales;f__SM1A02;g__UBA6054;s__UBA6054_sp002429045	d__Bacteria; p__Planctomycetota; c__Phycisphaerae; o__Phycisphaerales; f__Phycisphaeraceae; g__SM1A02
0345e923a9c88b02d862e60e677e52f6	d__Bacteria;p__Planctomycetota;c__UBA1135;o__UBA1135;f__GCA-002686595;g__GCA-2683825;s__GCA-2683825_sp002683825	d__Bacteria; p__Planctomycetota; c__OM190; o__OM190; f__OM190; g__OM190
03497742029ab980c759b908f2856e02	d__Bacteria;p__Planctomycetota;c__Planctomycetes;o__Pirellulales;f__Pirellulaceae;g__;s__	d__Bacteria; p__Planctomycetota; c__Planctomycetes; o__Pirellulales; f__Pirellulaceae; g__Rhodopirellula
034ce6d15c292ce8335a04ece46ebb4c	d__Bacteria;p__Bacteroidota;c__Bacteroidia;o__Chitinophagales;f__Saprospiraceae;g__;s__	d__Bacteria; p__Bacteroidota; c__Bacteroidia; o__Chitinophagales; f__Saprospiraceae; g__uncultured
035323a132789ad12dca4bcfe313cab8	d__Bacteria;p__Proteobacteria;c__Alphaproteobacteria;o__;f__;g__;s__	d__Bacteria; p__Proteobacteria; c__Alphaproteobacteria; o__Rhizobiales; f__KF-JG30-B3; g__KF-JG30-B3
035561ccb882f3c488caeee283b7ffa1	d__Bacteria;p__Proteobacteria;c__Gammaproteobacteria;o__;f__;g__;s__	d__Bacteria; p__Proteobacteria; c__Gammaproteobacteria; o__Oceanospirillales; f__Saccharospirillaceae; g__uncultured
03588417474ad9846174bae2381d1ccb	d__Bacteria;p__Proteobacteria;c__Gammaproteobacteria;o__Pseudomonadales;f__Pseudohongiellaceae;g__Pseudohongiella;s__Pseudohongiella_spirulinae	d__Bacteria; p__Proteobacteria; c__Gammaproteobacteria; o__Oceanospirillales; f__Pseudohongiellaceae; g__Pseudohongiella
0364b00c98c3f6a0b708eba5fb752d05	d__Bacteria;p__Proteobacteria;c__Gammaproteobacteria;o__Pseudomonadales;f__HTCC2089;g__SZUA-309;s__SZUA-309_sp003228415	d__Bacteria; p__Proteobacteria; c__Gammaproteobacteria; o__KI89A_clade; f__KI89A_clade; g__KI89A_clade
0366d9adcb01a037cd111abcd8d0a160	d__Bacteria;p__Acidobacteriota;c__;o__;f__;g__;s__	d__Bacteria; p__Acidobacteriota; c__Subgroup_22; o__Subgroup_22; f__Subgroup_22; g__Subgroup_22
03671746656dd88f35906a086f6d6750	d__Bacteria;p__;c__;o__;f__;g__;s__	d__Bacteria; p__Planctomycetota; c__Pla4_lineage; o__Pla4_lineage; f__Pla4_lineage; g__Pla4_lineage
0368ed37c4b0eb52a2a49f49faf2afb2	d__Bacteria;p__;c__;o__;f__;g__;s__	d__Bacteria; p__Latescibacterota; c__Latescibacterota; o__Latescibacterota; f__Latescibacterota; g__Latescibacterota
03744727188954311d7b5b2271b0c0ec	d__Bacteria;p__Planctomycetota;c__UBA8108;o__UBA8108;f__UBA8108;g__UBA8108;s__UBA8108_sp002708465	d__Bacteria; p__Planctomycetota; c__Pla3_lineage; o__Pla3_lineage; f__Pla3_lineage; g__Pla3_lineage
0375baf7db2350019f1599e4d3738a50	d__Bacteria;p__Proteobacteria;c__Gammaproteobacteria;o__Pseudomonadales;f__HTCC2089;g__UBA4421;s__	d__Bacteria; p__Proteobacteria; c__Gammaproteobacteria; o__KI89A_clade; f__KI89A_clade; g__KI89A_clade
037661423924025999c49c8dd72d65c9	d__Bacteria;p__Desulfobacterota;c__Desulfobulbia;o__Desulfobulbales;f__;g__;s__	d__Bacteria; p__Desulfobacterota; c__Desulfuromonadia; o__PB19; f__PB19; g__PB19
03780c4e16997999246bed54d2470bc3	d__Bacteria;p__Actinobacteriota;c__;o__;f__;g__;s__	d__Bacteria; p__Actinobacteriota; c__Acidimicrobiia; o__Actinomarinales; f__uncultured; g__uncultured
03886c9dfdcbe29f3d2513484133cf85	d__Bacteria;p__Acidobacteriota;c__Mor1;o__;f__;g__;s__	d__Bacteria; p__Acidobacteriota; c__Subgroup_22; o__Subgroup_22; f__Subgroup_22; g__Subgroup_22
0388c6880c5643e0686613e646079511	d__Bacteria;p__Proteobacteria;c__Gammaproteobacteria;o__Pseudomonadales;f__Halomonadaceae;g__Oceanospirillum;s__	d__Bacteria; p__Proteobacteria; c__Gammaproteobacteria; o__MBAE14; f__MBAE14; g__MBAE14
038d34fc2008c5c733390d8008429ed0	d__Bacteria;p__Verrucomicrobiota;c__Verrucomicrobiae;o__Opitutales;f__UBA12508;g__UBA12508;s__UBA12508_sp001831095	d__Bacteria; p__Verrucomicrobiota; c__Verrucomicrobiae; o__Opitutales; f__Puniceicoccaceae; g__Pelagicoccus
038d41c21e14b1bf866ab722ce80e520	d__Bacteria;p__Proteobacteria;c__Gammaproteobacteria;o__Enterobacterales;f__Alteromonadaceae;g__Alteromonas;s__	d__Bacteria; p__Proteobacteria; c__Gammaproteobacteria; o__Alteromonadales; f__Alteromonadaceae
03922114d9966a4c1261fedd5b36700e	d__Bacteria;p__Campylobacterota;c__Campylobacteria;o__Campylobacterales;f__Sulfurovaceae;g__Sulfurovum;s__	d__Bacteria; p__Campilobacterota; c__Campylobacteria; o__Campylobacterales; f__Sulfurovaceae; g__Sulfurovum
0393d67626a8bd3312cb09b60820dba2	d__Bacteria;p__Proteobacteria;c__Gammaproteobacteria;o__Enterobacterales;f__Vibrionaceae;g__Aliivibrio;s__	d__Bacteria; p__Proteobacteria; c__Gammaproteobacteria; o__Vibrionales; f__Vibrionaceae; g__Aliivibrio
0397b08f8e08faa37862042c62f0b536	d__Bacteria;p__Acidobacteriota;c__Thermoanaerobaculia;o__Gp7-AA8;f__Gp7-AA8;g__Gp7-AA10;s__Gp7-AA10_sp003223695	d__Bacteria; p__Acidobacteriota; c__AT-s3-28; o__AT-s3-28; f__AT-s3-28; g__AT-s3-28
03991463887a9ca9d6c4f7fb92315368	d__Bacteria;p__Chloroflexota;c__Dehalococcoidia;o__Dehalococcoidales;f__Dehalococcoidaceae;g__Dehalogenimonas;s__	d__Bacteria; p__Chloroflexi; c__Dehalococcoidia
039acc2d07cb6e9758c9f9a6daa9cc73	d__Bacteria;p__Planctomycetota;c__UBA1135;o__UBA2386;f__UBA2386;g__GCA-2684655;s__GCA-2684655_sp002684655	d__Bacteria; p__Planctomycetota; c__OM190; o__OM190; f__OM190; g__OM190
03a22b1b1efba067ff67ceb2565f4ec6	d__Bacteria;p__Actinobacteriota;c__;o__;f__;g__;s__	d__Bacteria; p__Actinobacteriota; c__Acidimicrobiia; o__Actinomarinales; f__uncultured; g__uncultured
03b64dcd390d21e1cea6741cd1731f1f	d__Bacteria;p__;c__;o__;f__;g__;s__	d__Bacteria
03bd9819ed562cd72f5b63494b8bdf23	d__Archaea;p__Halobacterota;c__Halobacteria;o__Halobacteriales;f__Haloferacaceae;g__Halopelagius;s__Halopelagius_inordinatus	d__Archaea; p__Halobacterota; c__Halobacteria; o__Halobacterales; f__Haloferacaceae; g__Halogranum
03c6452d77e37e473fc391951f6c3408	d__Archaea;p__Nanoarchaeota;c__Nanoarchaeia;o__Pacearchaeales;f__;g__;s__	d__Archaea; p__Nanoarchaeota; c__Nanoarchaeia; o__Woesearchaeales; f__Woesearchaeales; g__Woesearchaeales
03d2d1f27c3fee8c2949dc6069aff719	d__Bacteria;p__Proteobacteria;c__Gammaproteobacteria;o__Xanthomonadales;f__SZUA-36;g__SZUA-51;s__SZUA-51_sp003232965	d__Bacteria; p__Proteobacteria; c__Gammaproteobacteria; o__Gammaproteobacteria_Incertae_Sedis; f__Unknown_Family; g__uncultured
03d8ca411fe3e99aed38f61b0c709790	d__Archaea;p__Nanoarchaeota;c__Nanoarchaeia;o__Pacearchaeales;f__PFCU01;g__PFCU01;s__PFCU01_sp002763155	d__Archaea; p__Nanoarchaeota; c__Nanoarchaeia; o__Woesearchaeales; f__Woesearchaeales; g__Woesearchaeales
03de0fce16ac018cf685928767e671cc	d__Bacteria;p__Bacteroidota;c__Rhodothermia;o__Rhodothermales;f__Bin80;g__Bin80;s__Bin80_sp002238805	d__Bacteria; p__Bacteroidota; c__Rhodothermia; o__Rhodothermales; f__Rhodothermaceae; g__uncultured
03e18020d680ecd43834cbd4c32565da	d__Bacteria;p__Proteobacteria;c__Gammaproteobacteria;o__Thiohalomonadales;f__Thiohalomonadaceae;g__Thiohalomonas;s__Thiohalomonas_denitrificans	d__Bacteria; p__Proteobacteria; c__Gammaproteobacteria
03e1ca36f184ef690250f99a848bbc71	d__Bacteria;p__Proteobacteria;c__Gammaproteobacteria;o__;f__;g__;s__	d__Bacteria; p__Proteobacteria; c__Gammaproteobacteria; o__Oceanospirillales
03e5a21c8eb1fa01afc9943370677dc7	d__Bacteria;p__;c__;o__;f__;g__;s__	d__Bacteria; p__Latescibacterota; c__Latescibacterota; o__Latescibacterota; f__Latescibacterota; g__Latescibacterota
03e6c1bde5b4ea6bb59b20881e656201	d__Bacteria;p__Planctomycetota;c__Planctomycetes;o__Pirellulales;f__Pirellulaceae;g__GCA-2701545;s__GCA-2701545_sp002701545	d__Bacteria; p__Planctomycetota; c__Planctomycetes; o__Pirellulales; f__Pirellulaceae; g__Blastopirellula
03e8d10872d341d7acbe27938070c7fe	d__Bacteria;p__Proteobacteria;c__Gammaproteobacteria;o__;f__;g__;s__	d__Bacteria; p__Proteobacteria; c__Gammaproteobacteria
03ea543279c0f0b56c542d3ebc1cf37f	d__Bacteria;p__Planctomycetota;c__Planctomycetes;o__Pirellulales;f__Pirellulaceae;g__Mariniblastus;s__Mariniblastus_fucicola	d__Bacteria; p__Planctomycetota; c__Planctomycetes; o__Pirellulales; f__Pirellulaceae; g__Blastopirellula
03f0ef61a297adf4925776792ca382e2	d__Bacteria;p__Bacteroidota;c__Bacteroidia;o__Cytophagales;f__Hymenobacteraceae;g__Pontibacter;s__	d__Bacteria; p__Bacteroidota; c__Bacteroidia; o__Cytophagales; f__Hymenobacteraceae; g__Pontibacter
03f3764714f5fd523323ee8dd52d1df8	d__Bacteria;p__Myxococcota;c__Polyangia;o__Polyangiales;f__Sandaracinaceae;g__Sandaracinus;s__Sandaracinus_amylolyticus	d__Bacteria; p__Myxococcota; c__Polyangia; o__Polyangiales; f__Sandaracinaceae; g__uncultured
03fbf805f28e30d4615c008ecbdbd2f9	d__Bacteria;p__Bdellovibrionota;c__Bacteriovoracia;o__Bacteriovoracales;f__Bacteriovoracaceae;g__Halobacteriovorax;s__	d__Bacteria; p__Bdellovibrionota; c__Bdellovibrionia; o__Bacteriovoracales; f__Bacteriovoracaceae
0404a260cb152b2cce803def2d364d2f	d__Bacteria;p__Bacteroidota;c__Bacteroidia;o__Flavobacteriales;f__Flavobacteriaceae;g__Ulvibacter;s__Ulvibacter_litoralis	d__Bacteria; p__Bacteroidota; c__Bacteroidia; o__Flavobacteriales; f__Flavobacteriaceae; g__Ulvibacter
0414edb0a51d66c45da20a08dd7901b6	d__Bacteria;p__Desulfobacterota;c__Desulfobulbia;o__Desulfobulbales;f__Desulfobulbaceae;g__Desulfobulbus_A;s__Desulfobulbus_A_propionicus_C	d__Bacteria; p__Desulfobacterota; c__Desulfobulbia; o__Desulfobulbales; f__Desulfurivibrionaceae; g__MSBL7
0421d7b4687a8316470f549bb7ee8e9d	d__Bacteria;p__Actinobacteriota;c__Acidimicrobiia;o__;f__;g__;s__	d__Bacteria; p__Actinobacteriota; c__Acidimicrobiia; o__Actinomarinales; f__uncultured; g__uncultured
0422c59e2005ca610a106146dfda63e2	d__Bacteria;p__Bacteroidota;c__Bacteroidia;o__Chitinophagales;f__Saprospiraceae;g__;s__	d__Bacteria; p__Bacteroidota; c__Bacteroidia; o__Chitinophagales; f__Saprospiraceae; g__Lewinella
042e82f62f829c61a20229fb8145eb6f	d__Bacteria;p__Proteobacteria;c__Alphaproteobacteria;o__Micavibrionales;f__Micavibrionaceae;g__;s__	d__Bacteria; p__Proteobacteria; c__Alphaproteobacteria; o__Micavibrionales; f__uncultured; g__uncultured
04308064df3eed08cb7c8b94eaaef57f	d__Bacteria;p__Planctomycetota;c__;o__;f__;g__;s__	d__Bacteria; p__Planctomycetota; c__Pla4_lineage; o__Pla4_lineage; f__Pla4_lineage; g__Pla4_lineage
0433e41dd3206bc6364416470cb082f2	d__Bacteria;p__Proteobacteria;c__Gammaproteobacteria;o__Pseudomonadales;f__;g__;s__	d__Bacteria; p__Proteobacteria; c__Gammaproteobacteria; o__OM182_clade; f__OM182_clade; g__OM182_clade
043b2a747cf34e48a8c70ff1c5ea9497	d__Bacteria;p__Proteobacteria;c__Alphaproteobacteria;o__Rhizobiales;f__Hyphomicrobiaceae;g__Hyphomicrobium;s__	d__Bacteria; p__Proteobacteria; c__Alphaproteobacteria; o__Rhizobiales; f__Hyphomicrobiaceae; g__Hyphomicrobium
043dabf30f0f66101577c68c78bfceb9	d__Bacteria;p__Bdellovibrionota_B;c__Oligoflexia;o__Oligoflexales;f__Bog-1112;g__BOG-1112;s__BOG-1112_sp003136475	d__Bacteria; p__Bdellovibrionota; c__Oligoflexia; o__Oligoflexales; f__uncultured; g__uncultured
043f09ff8ec664b80b8d52a3c5ed8f7c	d__Bacteria;p__Proteobacteria;c__Alphaproteobacteria;o__Micavibrionales;f__Micavibrionaceae;g__TMED27;s__TMED27_sp002167715	d__Bacteria; p__Proteobacteria; c__Alphaproteobacteria; o__Micavibrionales; f__Micavibrionaceae; g__uncultured
04423431d4f310b04ed9ab1bda243bec	d__Bacteria;p__Proteobacteria;c__Gammaproteobacteria;o__;f__;g__;s__	d__Bacteria; p__Proteobacteria; c__Gammaproteobacteria
0449b11f486a57a50b743b329d6f00c3	d__Bacteria;p__Bacteroidota;c__Bacteroidia;o__NS11-12g;f__UBA9320;g__MED-G17;s__MED-G17_sp002457675	d__Bacteria; p__Bacteroidota; c__Bacteroidia; o__Sphingobacteriales; f__FFCH9454; g__FFCH9454
044c6286b9268c34839019148c0d0e26	d__Bacteria;p__Desulfobacterota;c__Desulfobacteria;o__Desulfobacterales;f__;g__;s__	d__Bacteria; p__Desulfobacterota; c__Desulfobacteria; o__Desulfobacterales; f__Desulfosarcinaceae
044faddaace5aa14022a7272bc2a0feb	d__Bacteria;p__Bacteroidota;c__Bacteroidia;o__;f__;g__;s__	d__Bacteria; p__Bacteroidota; c__Bacteroidia
0451b9f210ff0d863690c248d5c1acef	d__Bacteria;p__Actinobacteriota;c__Acidimicrobiia;o__Microtrichales;f__MedAcidi-G1;g__MedAcidi-G1;s__MedAcidi-G1_sp002713545	d__Bacteria; p__Actinobacteriota; c__Acidimicrobiia; o__Microtrichales; f__Microtrichaceae; g__Sva0996_marine_group
04538510736bdfbfa55e64410cb04a62	d__Bacteria;p__Bacteroidota;c__Bacteroidia;o__Flavobacteriales;f__;g__;s__	d__Bacteria; p__Bacteroidota; c__Bacteroidia; o__Flavobacteriales; f__Crocinitomicaceae; g__Fluviicola
0455af0ddae7549c79208833ddad0dbb	d__Bacteria;p__Planctomycetota;c__Phycisphaerae;o__Phycisphaerales;f__SM1A02;g__GCA-002718515;s__GCA-002718515_sp002689385	d__Bacteria; p__Planctomycetota; c__Phycisphaerae; o__Phycisphaerales; f__Phycisphaeraceae; g__Urania-1B-19_marine_sediment_group
0456da0555895616b6a22c46f3da2bbf	d__Bacteria;p__Planctomycetota;c__UBA1135;o__UBA1135;f__GCA-002686595;g__;s__	d__Bacteria; p__Planctomycetota; c__OM190; o__OM190; f__OM190; g__OM190
0457e3bdc84293b8e917642d4a61448d	d__Bacteria;p__Actinobacteriota;c__Acidimicrobiia;o__Microtrichales;f__MedAcidi-G1;g__UBA3125;s__	d__Bacteria; p__Actinobacteriota; c__Acidimicrobiia; o__Microtrichales; f__Microtrichaceae; g__Sva0996_marine_group
04629a34c41b569b29bd6004f153c3eb	d__Bacteria;p__;c__;o__;f__;g__;s__	d__Bacteria; p__Acidobacteriota; c__Vicinamibacteria; o__Subgroup_17; f__Subgroup_17; g__Subgroup_17
0473e26659ddf0ba02357f70955c4b92	d__Bacteria;p__Bacteroidota;c__Bacteroidia;o__Cytophagales;f__Cyclobacteriaceae;g__Fulvivirga;s__Fulvivirga_imtechensis	d__Bacteria; p__Bacteroidota; c__Bacteroidia; o__Cytophagales; f__Cyclobacteriaceae
0476590050bd25f74069e8345f8ffe81	d__Bacteria;p__Acidobacteriota;c__Mor1;o__Mor1;f__Mor1;g__Mor1;s__Mor1_sp001664505	d__Bacteria; p__Acidobacteriota; c__Subgroup_22; o__Subgroup_22; f__Subgroup_22; g__Subgroup_22
047d7a88029e30d099d362479247e720	d__Bacteria;p__Proteobacteria;c__Alphaproteobacteria;o__Micavibrionales;f__Micavibrionaceae;g__TMED27;s__TMED27_sp002167715	d__Bacteria; p__Proteobacteria; c__Alphaproteobacteria; o__Micavibrionales; f__Micavibrionaceae; g__uncultured
047de5099e071ad22b77c2b27eab4550	d__Bacteria;p__Acidobacteriota;c__Mor1;o__Mor1;f__Mor1;g__Mor1;s__Mor1_sp001664505	d__Bacteria; p__Acidobacteriota; c__Subgroup_22; o__Subgroup_22; f__Subgroup_22; g__Subgroup_22
0488c6cb43eebcba42ccd883e5f1c132	d__Bacteria;p__Actinobacteriota;c__Acidimicrobiia;o__Microtrichales;f__MedAcidi-G1;g__UBA3125;s__	d__Bacteria; p__Actinobacteriota; c__Acidimicrobiia; o__Microtrichales; f__Microtrichaceae; g__Sva0996_marine_group
0495cd806e8920add03c9e36d914ac24	d__Bacteria;p__Bdellovibrionota_B;c__UBA2361;o__SZUA-149;f__SZUA-149;g__SZUA-149;s__SZUA-149_sp003230795	d__Bacteria; p__SAR324_clade(Marine_group_B); c__SAR324_clade(Marine_group_B); o__SAR324_clade(Marine_group_B); f__SAR324_clade(Marine_group_B); g__SAR324_clade(Marine_group_B)
04bad4546e00b1c30374734563cb9de5	d__Bacteria;p__Planctomycetota;c__UBA1135;o__UBA1135;f__UBA1135;g__GCA-2746235;s__GCA-2746235_sp002746235	d__Bacteria; p__Planctomycetota; c__OM190; o__OM190; f__OM190; g__OM190
04c217a67cbe7695b4ca958bff368d14	d__Bacteria;p__;c__;o__;f__;g__;s__	d__Bacteria; p__Planctomycetota; c__Pla4_lineage; o__Pla4_lineage; f__Pla4_lineage; g__Pla4_lineage
04c7f1b4cb54c791db32c29bcca2718c	d__Bacteria;p__Proteobacteria;c__Gammaproteobacteria;o__Woeseiales;f__Woeseiaceae;g__Woeseia;s__Woeseia_oceani	d__Bacteria; p__Proteobacteria; c__Gammaproteobacteria; o__SZB50; f__SZB50; g__SZB50
04c8cd75dd0e884ff1fb1e4bef0f16b2	d__Bacteria;p__;c__;o__;f__;g__;s__	d__Bacteria; p__Latescibacterota; c__Latescibacterota; o__Latescibacterota; f__Latescibacterota; g__Latescibacterota
04cdedcbc72a4a00eba336c3c325f65e	d__Bacteria;p__Proteobacteria;c__Gammaproteobacteria;o__;f__;g__;s__	d__Bacteria; p__Proteobacteria; c__Gammaproteobacteria; o__Thiotrichales; f__Thiotrichaceae; g__uncultured
04d50bef3421d11a4ec09dd856781706	d__Bacteria;p__Actinobacteriota;c__Acidimicrobiia;o__TMED189;f__TMED189;g__TMED189;s__TMED189_sp003213165	d__Bacteria; p__Actinobacteriota; c__Acidimicrobiia; o__Actinomarinales; f__Actinomarinaceae; g__Candidatus_Actinomarina
04d5314be05af29c7b9341a9b94ed99c	d__Bacteria;p__Proteobacteria;c__Gammaproteobacteria;o__Pseudomonadales;f__;g__;s__	d__Bacteria; p__Proteobacteria; c__Gammaproteobacteria; o__OM182_clade; f__OM182_clade; g__OM182_clade
04d8fde024ad1a2a66d451f46b0a4ff5	d__Bacteria;p__Bacteroidota;c__Bacteroidia;o__Flavobacteriales;f__;g__;s__	d__Bacteria; p__Bacteroidota; c__Bacteroidia; o__Flavobacteriales; f__Schleiferiaceae; g__Schleiferia
04dcb120cfb3b277c4bacde1535c8a1e	d__Bacteria;p__Bacteroidota;c__Bacteroidia;o__Chitinophagales;f__Saprospiraceae;g__Haliscomenobacter;s__Haliscomenobacter_hydrossis	d__Bacteria; p__Bacteroidota; c__Bacteroidia; o__Chitinophagales; f__Saprospiraceae; g__uncultured
04de2ca21b6b0e37ff282c8acc34a231	d__Bacteria;p__Planctomycetota;c__Phycisphaerae;o__;f__;g__;s__	d__Bacteria; p__Planctomycetota; c__Phycisphaerae; o__Phycisphaerales; f__Phycisphaeraceae; g__uncultured
04def53b3e2c6e02feed31a1f4ebaace	d__Bacteria;p__Bdellovibrionota;c__Bacteriovoracia;o__Bacteriovoracales;f__Bacteriovoracaceae;g__Halobacteriovorax;s__	d__Bacteria; p__Bdellovibrionota; c__Bdellovibrionia; o__Bacteriovoracales; f__Bacteriovoracaceae
04e096606b15f58f142e7b89fd926990	d__Bacteria;p__Acidobacteriota;c__Thermoanaerobaculia;o__UBA5704;f__UBA5704;g__SZUA-115;s__SZUA-115_sp003231035	d__Bacteria; p__Acidobacteriota; c__Thermoanaerobaculia; o__Thermoanaerobaculales; f__Thermoanaerobaculaceae; g__Subgroup_10
04eaac4bcdb0c5778223c219c2d6f558	d__Bacteria;p__Proteobacteria;c__Gammaproteobacteria;o__;f__;g__;s__	d__Bacteria; p__Proteobacteria; c__Gammaproteobacteria
04ef95a7019f9bb34d3df605fa9d70c2	d__Bacteria;p__;c__;o__;f__;g__;s__	d__Bacteria; p__Planctomycetota; c__OM190; o__OM190; f__OM190; g__OM190
04f696e6f89f13e314e02283b20d1838	d__Bacteria;p__Chloroflexota;c__Anaerolineae;o__;f__;g__;s__	d__Bacteria; p__Chloroflexi; c__Anaerolineae; o__SBR1031; f__A4b; g__A4b
04f98ffb135b4fd570469507d2970a37	d__Bacteria;p__Bacteroidota;c__Bacteroidia;o__Bacteroidales;f__;g__;s__	d__Bacteria; p__Bacteroidota; c__Bacteroidia; o__Bacteroidales; f__Bacteroidetes_BD2-2; g__Bacteroidetes_BD2-2
0502bf768f256b56e3765e97a2f6d1e7	d__Bacteria;p__Bacteroidota;c__Bacteroidia;o__Bacteroidales;f__Bacteroidaceae;g__Bacteroides;s__Bacteroides_cellulosilyticus	d__Bacteria; p__Bacteroidota; c__Bacteroidia; o__Bacteroidales; f__Bacteroidaceae; g__Bacteroides
050304149645fe32f51a080d87c9a95c	d__Bacteria;p__Planctomycetota;c__Planctomycetes;o__Pirellulales;f__;g__;s__	d__Bacteria; p__Planctomycetota; c__Planctomycetes; o__Pirellulales; f__Pirellulaceae; g__Pir4_lineage
050cc665de5918829f693f21509aca3f	d__Bacteria;p__Proteobacteria;c__Gammaproteobacteria;o__;f__;g__;s__	d__Bacteria; p__Proteobacteria; c__Gammaproteobacteria
05141fb08a2b1917784a5c8f883140ef	d__Bacteria;p__Desulfobacterota;c__Desulfobacteria;o__Desulfobacterales;f__Desulfobacteraceae;g__Desulfobacula;s__Desulfobacula_toluolica	d__Bacteria; p__Desulfobacterota; c__Desulfobacteria; o__Desulfobacterales; f__Desulfobacteraceae; g__uncultured
0514ac02e396ab956704256565be5ff3	d__Bacteria;p__;c__;o__;f__;g__;s__	d__Bacteria; p__Verrucomicrobiota; c__Lentisphaeria; o__SS1-B-02-17; f__SS1-B-02-17; g__SS1-B-02-17
0515af5b6ea0e2c1c30b5320b8ca7c6c	d__Bacteria;p__Bacteroidota;c__Bacteroidia;o__Cytophagales;f__Cyclobacteriaceae;g__Ekhidna;s__Ekhidna_lutea	d__Bacteria; p__Bacteroidota; c__Bacteroidia; o__Cytophagales; f__Cyclobacteriaceae; g__Ekhidna
05193eee86c2c3ee23a9249ac22a78f3	d__Bacteria;p__Bacteroidota;c__Bacteroidia;o__Flavobacteriales;f__Flavobacteriaceae;g__;s__	d__Bacteria; p__Bacteroidota; c__Bacteroidia; o__Flavobacteriales; f__Flavobacteriaceae
051ff12f952ca215f508b59415de821b	d__Bacteria;p__Planctomycetota;c__Phycisphaerae;o__Phycisphaerales;f__SM1A02;g__UBA966;s__UBA966_sp002292895	d__Bacteria; p__Planctomycetota; c__Phycisphaerae; o__Phycisphaerales; f__Phycisphaeraceae; g__uncultured
0526121a278f46a6915c2eec5f7ad197	d__Bacteria;p__Proteobacteria;c__Gammaproteobacteria;o__;f__;g__;s__	d__Bacteria; p__Proteobacteria; c__Gammaproteobacteria
052860f22d7c121c5c2669d776e9522a	d__Bacteria;p__Gemmatimonadota;c__Gemmatimonadetes;o__SG8-23;f__UBA6960;g__;s__	d__Bacteria; p__Gemmatimonadota; c__BD2-11_terrestrial_group; o__BD2-11_terrestrial_group; f__BD2-11_terrestrial_group; g__BD2-11_terrestrial_group
053186aa8c5c958ad74b2012b06ee508	d__Bacteria;p__Proteobacteria;c__Alphaproteobacteria;o__Kiloniellales;f__Fodinicurvataceae;g__Limimonas;s__Limimonas_halophila	d__Bacteria; p__Proteobacteria; c__Alphaproteobacteria; o__Kiloniellales; f__Kiloniellaceae; g__uncultured
053d47c4cbdf027f08e90d04af2c3032	d__Bacteria;p__Bacteroidota;c__Bacteroidia;o__Flavobacteriales;f__koll-22;g__BRH-c54;s__	d__Bacteria; p__Bacteroidota; c__Bacteroidia; o__Flavobacteriales; f__Cryomorphaceae; g__Vicingus
053dd0066a01460bb83c803539844d45	d__Bacteria;p__Acidobacteriota;c__Mor1;o__Gp22-AA2;f__AA152;g__AA152;s__AA152_sp003222305	d__Bacteria; p__Acidobacteriota; c__Subgroup_22; o__Subgroup_22; f__Subgroup_22; g__Subgroup_22
053ec9ab84ee47b1c12d31e6dd3bfd08	d__Bacteria;p__Patescibacteria;c__ABY1;o__;f__;g__;s__	d__Bacteria; p__Patescibacteria; c__ABY1; o__Candidatus_Kerfeldbacteria; f__Candidatus_Kerfeldbacteria; g__Candidatus_Kerfeldbacteria
054236ca75714e67e196f363ce836f3d	d__Bacteria;p__Bacteroidota;c__Bacteroidia;o__AKYH767;f__2-12-FULL-35-15;g__2-12-FULL-35-15;s__2-12-FULL-35-15_sp001769385	d__Bacteria; p__Bacteroidota; c__Bacteroidia; o__Sphingobacteriales; f__FFCH9454; g__FFCH9454
0546e2f6add2ff827ed342ce566e9759	d__Bacteria;p__Planctomycetota;c__Phycisphaerae;o__Phycisphaerales;f__SM1A02;g__;s__	d__Bacteria; p__Planctomycetota; c__Phycisphaerae; o__Phycisphaerales; f__Phycisphaeraceae; g__SM1A02
055012bf46fc5af4431af74e130ce2ee	d__Bacteria;p__Bacteroidota;c__Rhodothermia;o__Rhodothermales;f__;g__;s__	d__Bacteria; p__Bacteroidota; c__Rhodothermia; o__Rhodothermales; f__Rhodothermaceae; g__uncultured
055a6b5618428d211b58a01a8a6acbc5	d__Bacteria;p__;c__;o__;f__;g__;s__	d__Bacteria; p__Planctomycetota; c__Pla4_lineage; o__Pla4_lineage; f__Pla4_lineage; g__Pla4_lineage
05601a423d2ad65ef3c37c0936958521	d__Archaea;p__Nanoarchaeota;c__Nanoarchaeia;o__Woesearchaeales;f__CG08-08-20-14;g__CG08-08-20-14;s__CG08-08-20-14_sp002762705	d__Archaea; p__Nanoarchaeota; c__Nanoarchaeia; o__Woesearchaeales; f__Woesearchaeales; g__Woesearchaeales
0562328b76df56db4273faba7b3c618b	d__Bacteria;p__Planctomycetota;c__UBA1135;o__UBA2386;f__UBA2386;g__UBA2386;s__UBA2386_sp002343845	d__Bacteria; p__Planctomycetota; c__OM190; o__OM190; f__OM190; g__OM190
0564623f7fffdf1303e3871b2c6c0584	d__Bacteria;p__Patescibacteria;c__ABY1;o__SG8-24;f__;g__;s__	d__Bacteria; p__Patescibacteria; c__ABY1; o__Candidatus_Uhrbacteria; f__Candidatus_Uhrbacteria; g__Candidatus_Uhrbacteria
0569b8538cadcaaf60ca236da7875eba	d__Bacteria;p__Desulfuromonadota;c__Desulfuromonadia;o__Desulfuromonadales;f__;g__;s__	d__Bacteria; p__SAR324_clade(Marine_group_B); c__SAR324_clade(Marine_group_B); o__SAR324_clade(Marine_group_B); f__SAR324_clade(Marine_group_B); g__SAR324_clade(Marine_group_B)
0569c2b454127d6c204db88fad08d1a8	d__Bacteria;p__Proteobacteria;c__;o__;f__;g__;s__	d__Bacteria; p__Proteobacteria; c__Gammaproteobacteria
056abc189cb2572840d273dceb41e236	d__Bacteria;p__;c__;o__;f__;g__;s__	d__Bacteria; p__Verrucomicrobiota; c__Kiritimatiellae; o__WCHB1-41; f__WCHB1-41; g__WCHB1-41
056d550d17fe4bc2f975a0706aaa6bb6	d__Bacteria;p__Proteobacteria;c__Gammaproteobacteria;o__Pseudomonadales;f__HTCC2089;g__SZUA-309;s__SZUA-309_sp003228415	d__Bacteria; p__Proteobacteria; c__Gammaproteobacteria; o__KI89A_clade; f__KI89A_clade; g__KI89A_clade
0576f6af35decbcbe293feb3e14e0c7a	d__Bacteria;p__Planctomycetota;c__Phycisphaerae;o__Phycisphaerales;f__SM1A02;g__;s__	d__Bacteria; p__Planctomycetota; c__Phycisphaerae; o__Phycisphaerales; f__Phycisphaeraceae; g__Urania-1B-19_marine_sediment_group
057b25ffc4cdf776319ac3f52df081fb	d__Bacteria;p__Bacteroidota;c__Bacteroidia;o__Chitinophagales;f__Saprospiraceae;g__UBA2365;s__UBA2365_sp002344345	d__Bacteria; p__Bacteroidota; c__Bacteroidia; o__Chitinophagales; f__Saprospiraceae; g__uncultured
05823dcce4bf86a32ebd600f644ed2c7	d__Bacteria;p__Chloroflexota;c__Anaerolineae;o__SBR1031;f__A4b;g__UBA6055;s__UBA6055_sp002238485	d__Bacteria; p__Chloroflexi; c__Anaerolineae; o__SBR1031; f__A4b; g__A4b
05899db691843c65bf5ef36a37324b3f	d__Bacteria;p__Bacteroidota;c__Bacteroidia;o__;f__;g__;s__	d__Bacteria; p__Bacteroidota; c__Bacteroidia
0593da58834e1f1b3bf4bea96569f800	d__Bacteria;p__Bacteroidota;c__Bacteroidia;o__Flavobacteriales;f__;g__;s__	d__Bacteria; p__Bacteroidota; c__Bacteroidia
05950e50d41f2cd070e9f36238371783	d__Bacteria;p__Omnitrophota;c__Omnitrophia;o__Omnitrophales;f__;g__;s__	d__Bacteria; p__Verrucomicrobiota; c__Omnitrophia; o__Omnitrophales; f__Omnitrophaceae; g__Candidatus_Omnitrophus
0595a0c24482075330b76b2299136b34	d__Bacteria;p__Planctomycetota;c__Phycisphaerae;o__Phycisphaerales;f__SM1A02;g__GCA-002718515;s__GCA-002718515_sp002689385	d__Bacteria; p__Planctomycetota; c__Phycisphaerae; o__Phycisphaerales; f__Phycisphaeraceae; g__Urania-1B-19_marine_sediment_group
059a128cd1386a6ed4c89984f7317705	d__Bacteria;p__Bacteroidota;c__Bacteroidia;o__Chitinophagales;f__Saprospiraceae;g__Haliscomenobacter;s__Haliscomenobacter_hydrossis	d__Bacteria; p__Bacteroidota; c__Bacteroidia; o__Chitinophagales; f__Saprospiraceae; g__uncultured
05a08a84c8a527f88a91c19e46f80ed8	d__Bacteria;p__Proteobacteria;c__Gammaproteobacteria;o__Pseudomonadales;f__HTCC2089;g__GCA-2697205;s__GCA-2697205_sp002697205	d__Bacteria; p__Proteobacteria; c__Gammaproteobacteria; o__OM182_clade; f__OM182_clade; g__OM182_clade
05a13cd2e0f206a2b8f97499a5c4d513	d__Bacteria;p__Verrucomicrobiota;c__Kiritimatiellae;o__Kiritimatiellales;f__;g__;s__	d__Bacteria; p__Verrucomicrobiota; c__Kiritimatiellae
05a213e75763563ea881a963319a40c4	d__Bacteria;p__Actinobacteriota;c__Acidimicrobiia;o__UBA5794;f__UBA5794;g__UBA5794;s__UBA5794_sp002418265	d__Bacteria; p__Actinobacteriota; c__Acidimicrobiia; o__Actinomarinales; f__uncultured; g__uncultured
05a3e2c74f46b6cfd14e158709e7fe24	d__Bacteria;p__Bacteroidota;c__Bacteroidia;o__Chitinophagales;f__Saprospiraceae;g__;s__	d__Bacteria; p__Bacteroidota; c__Bacteroidia; o__Chitinophagales; f__Saprospiraceae; g__Lewinella
05a4931b033c7ff43ab83733c67ae770	d__Bacteria;p__Proteobacteria;c__Gammaproteobacteria;o__;f__;g__;s__	d__Bacteria; p__Proteobacteria; c__Gammaproteobacteria; o__Ectothiorhodospirales; f__Ectothiorhodospiraceae; g__Thiogranum
05a90ffca4808dab5eb1a8ade42ede29	d__Bacteria;p__Myxococcota;c__Polyangia;o__Polyangiales;f__;g__;s__	d__Bacteria; p__Myxococcota; c__Polyangia; o__Polyangiales; f__Sandaracinaceae; g__uncultured
05ac082a23c9a8e2b6e73ca9bceec6e7	d__Bacteria;p__Proteobacteria;c__Gammaproteobacteria;o__GCA-001735895;f__GCA-001735895;g__GCA-001735895;s__GCA-001735895_sp001735895	d__Bacteria; p__Proteobacteria; c__Gammaproteobacteria; o__BD7-8; f__BD7-8; g__BD7-8
05b1c08a4e5f129bfeeb9e0b6e9efa5b	d__Bacteria;p__Bacteroidota;c__Rhodothermia;o__Rhodothermales;f__;g__;s__	d__Bacteria; p__Bacteroidota; c__Rhodothermia; o__Rhodothermales; f__Rhodothermaceae; g__uncultured
05b81e990504e869fe475bf2b8664d99	d__Bacteria;p__Proteobacteria;c__Alphaproteobacteria;o__Rhizobiales;f__Rhizobiaceae;g__Leaf454;s__Leaf454_sp001425485	d__Bacteria; p__Cyanobacteria; c__Cyanobacteriia; o__Chloroplast; f__Chloroplast; g__Chloroplast
05c19a82c8b2a30be83b902420f12a4f	d__Bacteria;p__Verrucomicrobiota;c__Verrucomicrobiae;o__Opitutales;f__;g__;s__	d__Bacteria; p__Verrucomicrobiota; c__Verrucomicrobiae; o__Opitutales; f__Puniceicoccaceae; g__Lentimonas
05c1aa82671f9bbc05726e59bed11a75	d__Bacteria;p__Planctomycetota;c__Planctomycetes;o__Pirellulales;f__;g__;s__	d__Bacteria; p__Planctomycetota; c__Planctomycetes; o__Pirellulales; f__Pirellulaceae; g__uncultured
05c3a062e506e5f4cd66c10139e71fe9	d__Bacteria;p__;c__;o__;f__;g__;s__	d__Bacteria; p__Planctomycetota; c__OM190; o__OM190; f__OM190; g__OM190
05c9f6d8382de20963b090144906398c	d__Bacteria;p__Planctomycetota;c__;o__;f__;g__;s__	d__Bacteria; p__Planctomycetota; c__BD7-11; o__BD7-11; f__BD7-11; g__BD7-11
05ce62b9402e3ff2fafa75089a71fb5c	d__Bacteria;p__Proteobacteria;c__Gammaproteobacteria;o__;f__;g__;s__	d__Bacteria; p__Proteobacteria; c__Gammaproteobacteria; o__JTB23; f__JTB23; g__JTB23
05d064084ecce1141cbbe37f4e52ca03	d__Bacteria;p__Planctomycetota;c__Planctomycetes;o__Pirellulales;f__Pirellulaceae;g__GCA-2723275;s__GCA-2723275_sp002723275	d__Bacteria; p__Planctomycetota; c__Planctomycetes; o__Pirellulales; f__Pirellulaceae
05dc75d22b8274136d04e8c7c4b93838	d__Bacteria;p__;c__;o__;f__;g__;s__	d__Bacteria; p__Verrucomicrobiota; c__Omnitrophia; o__Omnitrophales; f__Omnitrophaceae; g__Candidatus_Omnitrophus
05dedb16c824246723cf6d68a81034e8	d__Bacteria;p__Proteobacteria;c__Alphaproteobacteria;o__Rhodobacterales;f__Rhodobacteraceae;g__Roseovarius;s__Roseovarius_aestuarii	d__Bacteria; p__Proteobacteria; c__Alphaproteobacteria; o__Rhodobacterales; f__Rhodobacteraceae; g__Roseovarius
05e06d098da63e29e11c71e9a80c3846	d__Bacteria;p__Actinobacteriota;c__Acidimicrobiia;o__UBA5794;f__UBA5794;g__SZUA-442;s__SZUA-442_sp003235475	d__Bacteria; p__Actinobacteriota; c__Acidimicrobiia; o__Actinomarinales; f__uncultured; g__uncultured
05eed39169f92f5258a41025d85f89c9	d__Bacteria;p__Verrucomicrobiota_A;c__Chlamydiia;o__Parachlamydiales;f__;g__;s__	d__Bacteria; p__Verrucomicrobiota; c__Chlamydiae; o__Chlamydiales; f__Chlamydiaceae; g__uncultured
05f177ad858416274771baf75f787b26	d__Bacteria;p__Proteobacteria;c__Alphaproteobacteria;o__Rhodobacterales;f__Rhodobacteraceae;g__Sulfitobacter;s__	d__Bacteria; p__Proteobacteria; c__Alphaproteobacteria; o__Rhodobacterales; f__Rhodobacteraceae
05fa7c17d68bd3eff83cac28506ca264	d__Bacteria;p__Desulfuromonadota;c__Desulfuromonadia;o__Desulfuromonadales;f__Desulfuromonadaceae_C;g__Desulfuromonas_B;s__Desulfuromonas_B_soudanensis	d__Bacteria; p__Desulfobacterota; c__Desulfuromonadia; o__Desulfuromonadia; f__Desulfuromonadaceae
05fb489707755ad685b338d75b18a5ac	d__Bacteria;p__Planctomycetota;c__Planctomycetes;o__Pirellulales;f__Pirellulaceae;g__GCA-2723275;s__GCA-2723275_sp002723275	d__Bacteria; p__Planctomycetota; c__Planctomycetes; o__Pirellulales; f__Pirellulaceae; g__Blastopirellula
05fc86397126371d8005b62c78c921dc	d__Bacteria;p__Proteobacteria;c__Gammaproteobacteria;o__;f__;g__;s__	d__Bacteria; p__Proteobacteria; c__Gammaproteobacteria; o__Oceanospirillales
05fef079cf76a909ba1c410fabe2904a	d__Bacteria;p__Planctomycetota;c__Phycisphaerae;o__Phycisphaerales;f__SM1A02;g__UBA6054;s__UBA6054_sp002429045	d__Bacteria; p__Planctomycetota; c__Phycisphaerae; o__Phycisphaerales; f__Phycisphaeraceae; g__SM1A02
0600b65241ba39656b32715fef3982cf	d__Bacteria;p__;c__;o__;f__;g__;s__	d__Bacteria; p__Planctomycetota; c__OM190; o__OM190; f__OM190; g__OM190
06062c6c7a25df2d06ebed04913c0ae0	d__Archaea;p__Nanoarchaeota;c__Nanoarchaeia;o__UBA583;f__UBA583;g__UBA583;s__UBA583_sp002506365	d__Archaea; p__Nanoarchaeota; c__Nanoarchaeia; o__Woesearchaeales; f__SCGC_AAA286-E23; g__SCGC_AAA286-E23
060e363369d225b068d35bb1c466ac7c	d__Bacteria;p__;c__;o__;f__;g__;s__	d__Bacteria; p__Planctomycetota; c__OM190; o__OM190; f__OM190; g__OM190
061493e084f0722da37b5e727ce3fc21	d__Bacteria;p__Desulfobacterota;c__Desulfobacteria;o__Desulfobacterales;f__;g__;s__	d__Bacteria; p__Desulfobacterota; c__Desulfobacteria; o__Desulfobacterales; f__Desulfosarcinaceae; g__LCP-80
061bdaaf3cbd7872b3725dda54fb976c	d__Bacteria;p__Actinobacteriota;c__Actinobacteria;o__Euzebyales;f__Euzebyaceae;g__Euzebya;s__Euzebya_sp003073135	d__Bacteria; p__Actinobacteriota; c__Actinobacteria; o__Euzebyales; f__Euzebyaceae; g__Euzebya
061d8dfdaee8ea1661d5536a4a71e7f9	d__Bacteria;p__Gemmatimonadota;c__Gemmatimonadetes;o__SG8-23;f__UBA6960;g__;s__	d__Bacteria; p__Gemmatimonadota; c__BD2-11_terrestrial_group; o__BD2-11_terrestrial_group; f__BD2-11_terrestrial_group; g__BD2-11_terrestrial_group
0622bcb56fa37a3dba319d973f2cfdcc	d__Bacteria;p__Omnitrophota;c__Omnitrophia;o__Omnitrophales;f__UBA2337;g__XYB12-FULL-50-7;s__XYB12-FULL-50-7_sp001804345	d__Bacteria; p__Verrucomicrobiota; c__Omnitrophia; o__Omnitrophales; f__Omnitrophaceae; g__Candidatus_Omnitrophus
0623d0321291962deeb120a15d261d5b	d__Bacteria;p__Proteobacteria;c__Gammaproteobacteria;o__Chromatiales;f__Sedimenticolaceae;g__Sedimenticola;s__	d__Bacteria; p__Proteobacteria; c__Gammaproteobacteria; o__Chromatiales; f__Sedimenticolaceae; g__Sedimenticola
0628dfd93875e80cb6dbdafee2e6255d	d__Bacteria;p__Planctomycetota;c__Planctomycetes;o__Pirellulales;f__Pirellulaceae;g__Pirellula;s__Pirellula_staleyi	d__Bacteria; p__Planctomycetota; c__Planctomycetes; o__Pirellulales; f__Pirellulaceae; g__Pirellula
0629a77040d9302542e5207000f11a62	d__Bacteria;p__Proteobacteria;c__Gammaproteobacteria;o__Chromatiales;f__Sedimenticolaceae;g__Thiodiazotropha;s__	d__Bacteria; p__Proteobacteria; c__Gammaproteobacteria; o__Nitrosococcales; f__Nitrosococcaceae
063dde6ba728d48443019bb296807faa	d__Bacteria;p__Proteobacteria;c__Gammaproteobacteria;o__;f__;g__;s__	d__Bacteria; p__Proteobacteria; c__Gammaproteobacteria
0641a22d6cc892909e1057550b74c8a6	d__Bacteria;p__Proteobacteria;c__Alphaproteobacteria;o__Rhodobacterales;f__Rhodobacteraceae;g__;s__	d__Bacteria; p__Proteobacteria; c__Alphaproteobacteria; o__Rhodobacterales; f__Rhodobacteraceae; g__Limibaculum
064608702e0b273cbe052ee8c3e4b72d	d__Bacteria;p__Desulfobacterota;c__;o__;f__;g__;s__	d__Bacteria; p__Desulfobacterota; c__Desulfobulbia; o__Desulfobulbales; f__Desulfobulbaceae; g__uncultured
064a1f79e42125bbdbf265b9336c329c	d__Bacteria;p__Chloroflexota;c__Anaerolineae;o__Anaerolineales;f__envOPS12;g__UBA8950;s__UBA8950_sp001872455	d__Bacteria; p__Chloroflexi; c__Anaerolineae; o__Ardenticatenales; f__uncultured; g__uncultured
0658e8d6b4a33e911f8d705748908fc1	d__Archaea;p__Nanoarchaeota;c__Nanoarchaeia;o__Woesearchaeales;f__;g__;s__	d__Archaea; p__Nanoarchaeota; c__Nanoarchaeia; o__Woesearchaeales; f__Woesearchaeales; g__Woesearchaeales
065a9424565dc8611812111941634368	d__Archaea;p__Nanoarchaeota;c__Nanoarchaeia;o__SCGC-AAA011-G17;f__GW2011-AR17;g__GW2011-AR17;s__GW2011-AR17_sp10136u	d__Archaea; p__Nanoarchaeota; c__Nanoarchaeia; o__Woesearchaeales; f__Woesearchaeales; g__Woesearchaeales
065cfcf9c3cc72c6ce5935ea9d465458	d__Bacteria;p__Proteobacteria;c__Alphaproteobacteria;o__;f__;g__;s__	d__Bacteria; p__SAR324_clade(Marine_group_B); c__SAR324_clade(Marine_group_B); o__SAR324_clade(Marine_group_B); f__SAR324_clade(Marine_group_B); g__SAR324_clade(Marine_group_B)
065e48b774bc8b449c3956e6ec15f86a	d__Bacteria;p__Proteobacteria;c__Gammaproteobacteria;o__;f__;g__;s__	d__Bacteria; p__Proteobacteria; c__Gammaproteobacteria; o__Ga0077536; f__Ga0077536; g__Ga0077536
06604121ee16d6e08aa2fc7d966bb093	d__Bacteria;p__Proteobacteria;c__Gammaproteobacteria;o__Xanthomonadales;f__SZUA-36;g__SZUA-36;s__SZUA-36_sp003233115	d__Bacteria; p__Proteobacteria; c__Gammaproteobacteria; o__Gammaproteobacteria_Incertae_Sedis; f__Unknown_Family; g__uncultured
06629c2fa130789d437e5ebbc24f7db3	d__Bacteria;p__Acidobacteriota;c__Mor1;o__;f__;g__;s__	d__Bacteria; p__Acidobacteriota; c__Subgroup_22; o__Subgroup_22; f__Subgroup_22; g__Subgroup_22
0665d0b82cddad5bd18147386491b862	d__Bacteria;p__Nitrospinota;c__Nitrospinia;o__Nitrospinales;f__Nitrospinaceae;g__SCGCAAA288-L16;s__SCGCAAA288-L16_sp000372225	d__Bacteria; p__Nitrospinota; c__Nitrospinia; o__Nitrospinales; f__Nitrospinaceae; g__Nitrospina
0666802fef19bd653c3e64b9d972be3d	d__Bacteria;p__Bacteroidota;c__Bacteroidia;o__Flavobacteriales;f__Flavobacteriaceae;g__Hanstruepera;s__Hanstruepera_sp002940745	d__Bacteria; p__Bacteroidota; c__Bacteroidia; o__Flavobacteriales; f__Flavobacteriaceae; g__NS2b_marine_group
0668c97c2190725183b8a93507bd146c	d__Bacteria;p__Acidobacteriota;c__Thermoanaerobaculia;o__UBA5704;f__UBA5704;g__SZUA-115;s__SZUA-115_sp003231035	d__Bacteria; p__Acidobacteriota; c__Thermoanaerobaculia; o__Thermoanaerobaculales; f__Thermoanaerobaculaceae; g__Subgroup_10
066f6501d6cb7127095db254bb8dc9fc	d__Bacteria;p__Proteobacteria;c__Gammaproteobacteria;o__Xanthomonadales;f__Wenzhouxiangellaceae;g__Wenzhouxiangella;s__Wenzhouxiangella_marina	d__Bacteria; p__Proteobacteria; c__Gammaproteobacteria
0673318bba9c7925e3b585a0ed37715a	d__Bacteria;p__Proteobacteria;c__Alphaproteobacteria;o__Rhizobiales;f__;g__;s__	d__Bacteria; p__Proteobacteria; c__Alphaproteobacteria; o__Rhizobiales; f__Hyphomicrobiaceae; g__uncultured
067cb6ff9c1e29b93b52a39ac36edd50	d__Bacteria;p__Bacteroidota;c__Bacteroidia;o__Flavobacteriales;f__Weeksellaceae;g__;s__	d__Bacteria; p__Bacteroidota; c__Bacteroidia
06838ba0ee853a829e5356f0c9a67f36	d__Bacteria;p__Bdellovibrionota;c__Bdellovibrionia;o__Bdellovibrionales;f__Bdellovibrionaceae;g__Bdellovibrio;s__	d__Bacteria; p__Bdellovibrionota; c__Bdellovibrionia; o__Bdellovibrionales; f__Bdellovibrionaceae; g__Bdellovibrio
0684551f9464fcddbc680101afa11e70	d__Bacteria;p__Proteobacteria;c__Gammaproteobacteria;o__;f__;g__;s__	d__Bacteria; p__Proteobacteria; c__Gammaproteobacteria
068504c80249755709b7c7ab2afd786d	d__Bacteria;p__Proteobacteria;c__Gammaproteobacteria;o__Pseudomonadales;f__HTCC2089;g__GCA-2697205;s__GCA-2697205_sp002697205	d__Bacteria; p__Proteobacteria; c__Gammaproteobacteria; o__OM182_clade; f__OM182_clade; g__OM182_clade
0693d0f683bc129c92b72beddb93f11b	d__Bacteria;p__Bacteroidota;c__Bacteroidia;o__Chitinophagales;f__Saprospiraceae;g__;s__	d__Bacteria; p__Bacteroidota; c__Bacteroidia; o__Chitinophagales; f__Saprospiraceae; g__Lewinella
069631d9b6c12d0ecbdd14a7e9402072	d__Bacteria;p__Acidobacteriota;c__Thermoanaerobaculia;o__Thermoanaerobaculales;f__Thermoanaerobaculaceae;g__;s__	d__Bacteria; p__Acidobacteriota; c__Thermoanaerobaculia; o__Thermoanaerobaculales; f__Thermoanaerobaculaceae; g__Subgroup_23
069651475f89c02de7054e78eee88ef6	d__Bacteria;p__Proteobacteria;c__Alphaproteobacteria;o__Kiloniellales;f__Fodinicurvataceae;g__Limimonas;s__Limimonas_halophila	d__Bacteria; p__Proteobacteria; c__Alphaproteobacteria; o__Kiloniellales; f__Kiloniellaceae; g__uncultured
069ee3e36a99c2ac249aa2b6fed7e575	d__Bacteria;p__;c__;o__;f__;g__;s__	d__Bacteria; p__Planctomycetota; c__OM190; o__OM190; f__OM190; g__OM190
06a4642a511c0f47622b7843d5b16866	d__Archaea;p__Nanoarchaeota;c__Nanoarchaeia;o__Woesearchaeales;f__GW2011-AR4;g__GCA-2688925;s__GCA-2688925_sp002688925	d__Archaea; p__Nanoarchaeota; c__Nanoarchaeia; o__Woesearchaeales; f__Woesearchaeales; g__Woesearchaeales
06ae30017d32742382d707c99679aba2	d__Bacteria;p__;c__;o__;f__;g__;s__	d__Bacteria; p__Planctomycetota; c__Pla4_lineage; o__Pla4_lineage; f__Pla4_lineage; g__Pla4_lineage
06b20be8983c8da24f876bdbb6e32b32	d__Bacteria;p__Acidobacteriota;c__Thermoanaerobaculia;o__Gp7-AA8;f__Gp7-AA8;g__Gp7-AA10;s__Gp7-AA10_sp003223695	d__Bacteria; p__Acidobacteriota; c__Thermoanaerobaculia; o__Thermoanaerobaculales; f__Thermoanaerobaculaceae; g__Subgroup_10
06b31a5ea537ecfe5c70193f2b82205b	d__Bacteria;p__Proteobacteria;c__Gammaproteobacteria;o__;f__;g__;s__	d__Bacteria; p__Proteobacteria; c__Gammaproteobacteria
06b35be046b8054bda3caa1ad4c80cdf	d__Bacteria;p__Proteobacteria;c__Gammaproteobacteria;o__Burkholderiales;f__Rhodocyclaceae;g__;s__	d__Bacteria; p__Proteobacteria; c__Gammaproteobacteria; o__Burkholderiales; f__Rhodocyclaceae
06c5c435dc236714485406d5fefee2d3	d__Bacteria;p__Proteobacteria;c__Alphaproteobacteria;o__Sphingomonadales;f__Sphingomonadaceae;g__Erythrobacter_A;s__Erythrobacter_A_seohaensis	d__Bacteria; p__Proteobacteria; c__Alphaproteobacteria; o__Sphingomonadales; f__Sphingomonadaceae; g__Erythrobacter
06c8f3918e028d278042200efe37dd0a	d__Bacteria;p__Bacteroidota;c__Bacteroidia;o__Bacteroidales;f__ML635J-15;g__Bact-19;s__Bact-19_sp002869385	d__Bacteria; p__Bacteroidota; c__Bacteroidia; o__Bacteroidales
06d6e3b19e0a90e998c316d2f3406a0e	d__Bacteria;p__;c__;o__;f__;g__;s__	d__Bacteria; p__Bacteroidota; c__Rhodothermia; o__Rhodothermales; f__Rhodothermaceae; g__Rubrivirga
06d7c4803e9ae3e0f77f92cd1b67a35e	d__Bacteria;p__Patescibacteria;c__Paceibacteria;o__UBA6257;f__1-14-0-10-44-23;g__1-14-0-10-49-15;s__1-14-0-10-49-15_sp002773415	d__Bacteria; p__Patescibacteria; c__Parcubacteria; o__Candidatus_Colwellbacteria; f__Candidatus_Colwellbacteria; g__Candidatus_Colwellbacteria
06d8a70865e2fc0bde6ae3549df41ff6	d__Bacteria;p__Verrucomicrobiota;c__Verrucomicrobiae;o__Verrucomicrobiales;f__;g__;s__	d__Bacteria; p__Verrucomicrobiota; c__Verrucomicrobiae; o__Verrucomicrobiales; f__DEV007; g__DEV007
06db3f25f2ebe8ebbbbc050848d260dd	d__Bacteria;p__Chloroflexota;c__Anaerolineae;o__Caldilineales;f__Caldilineaceae;g__Litorilinea;s__Litorilinea_aerophila	d__Bacteria; p__Chloroflexi; c__Anaerolineae; o__Caldilineales; f__Caldilineaceae; g__uncultured
06ddb035d29d15d58ecf548c0d5ece06	d__Bacteria;p__Marinisomatota;c__UBA8477;o__UBA8477;f__UBA8477;g__UBA8477;s__UBA8477_sp001872685	d__Bacteria; p__Marinimicrobia_(SAR406_clade); c__Marinimicrobia_(SAR406_clade); o__Marinimicrobia_(SAR406_clade); f__Marinimicrobia_(SAR406_clade); g__Marinimicrobia_(SAR406_clade)
06dea9f3ec89160afe93caca5b32e2f6	d__Bacteria;p__Proteobacteria;c__Alphaproteobacteria;o__;f__;g__;s__	d__Bacteria; p__Proteobacteria; c__Alphaproteobacteria; o__Kiloniellales; f__Kiloniellaceae; g__uncultured
06e0c2cb6d62edbed865730a9dd07b1b	d__Bacteria;p__Proteobacteria;c__Gammaproteobacteria;o__UBA4486;f__UBA4486;g__SZUA-592;s__SZUA-592_sp003250975	d__Bacteria; p__Proteobacteria; c__Gammaproteobacteria
06e4799d06af3f35194bbcaa0771dbd7	d__Bacteria;p__Planctomycetota;c__UBA1135;o__UBA1135;f__GCA-002686595;g__;s__	d__Bacteria; p__Planctomycetota; c__OM190; o__OM190; f__OM190; g__OM190
06e55ff2724c5107d11c26e12723e570	d__Bacteria;p__Bacteroidota;c__Bacteroidia;o__Flavobacteriales;f__Flavobacteriaceae;g__;s__	d__Bacteria; p__Bacteroidota; c__Bacteroidia; o__Flavobacteriales; f__Flavobacteriaceae
06e78cc50e267ce7fd535204fcdcdd5c	d__Bacteria;p__Proteobacteria;c__Gammaproteobacteria;o__Pseudomonadales;f__HTCC2089;g__GCA-2697205;s__GCA-2697205_sp002697205	d__Bacteria; p__Proteobacteria; c__Gammaproteobacteria; o__OM182_clade; f__OM182_clade; g__OM182_clade
06e79e38052d3af26ff2ffb23bd49de8	d__Archaea;p__Thermoplasmatota;c__Poseidoniia;o__Poseidoniales;f__Poseidoniaceae;g__MGIIa-L1;s__MGIIa-L1_sp9513u	d__Archaea; p__Thermoplasmatota; c__Thermoplasmata; o__Marine_Group_II; f__Marine_Group_II; g__Marine_Group_II
06ea5819927d6afef4c8a008730bf2b3	d__Bacteria;p__Proteobacteria;c__Gammaproteobacteria;o__;f__;g__;s__	d__Bacteria; p__Chloroflexi; c__Anaerolineae; o__Ardenticatenales; f__Ardenticatenaceae; g__uncultured
06f30c199e0b5a2231409c371eb3a3fb	d__Archaea;p__Nanoarchaeota;c__Nanoarchaeia;o__UBA583;f__UBA583;g__UBA431;s__UBA431_sp002505525	d__Archaea; p__Nanoarchaeota; c__Nanoarchaeia; o__Woesearchaeales; f__SCGC_AAA286-E23; g__SCGC_AAA286-E23
06fa69841728efd2cf16879573947a36	d__Bacteria;p__Bacteroidota;c__Bacteroidia;o__Cytophagales;f__Cyclobacteriaceae;g__;s__	d__Bacteria; p__Bacteroidota; c__Bacteroidia; o__Cytophagales; f__Flammeovirgaceae; g__Luteivirga
07059c38cb49629604f5a7c6cde649b1	d__Bacteria;p__Planctomycetota;c__UBA1135;o__UBA1135;f__GCA-002686595;g__GCA-2686265;s__GCA-2686265_sp002686265	d__Bacteria; p__Planctomycetota; c__OM190; o__OM190; f__OM190; g__OM190
0711a23371b06237337df4fa087234bd	d__Bacteria;p__Actinobacteriota;c__;o__;f__;g__;s__	d__Bacteria; p__Actinobacteriota; c__Acidimicrobiia; o__Microtrichales; f__Microtrichaceae; g__Sva0996_marine_group
071246da168ea59701aba0b64a181d8e	d__Bacteria;p__Proteobacteria;c__Alphaproteobacteria;o__Caulobacterales;f__Hyphomonadaceae;g__Hirschia;s__Hirschia_baltica	d__Bacteria; p__Proteobacteria; c__Alphaproteobacteria; o__Caulobacterales; f__Hyphomonadaceae; g__Hirschia
07136cf51443f51e5f2775d691f12a79	d__Bacteria;p__;c__;o__;f__;g__;s__	d__Bacteria; p__Bdellovibrionota; c__Oligoflexia; o__Oligoflexales; f__uncultured; g__uncultured
07192efebaf8bbe0542fd3b2de512f8d	d__Bacteria;p__Proteobacteria;c__Alphaproteobacteria;o__;f__;g__;s__	d__Bacteria; p__Proteobacteria; c__Alphaproteobacteria; o__Caulobacterales; f__Hyphomonadaceae; g__Robiginitomaculum
0725b2bb7a62a5a6812a5b559d1b927f	d__Bacteria;p__;c__;o__;f__;g__;s__	d__Bacteria; p__Planctomycetota; c__OM190; o__OM190; f__OM190; g__OM190
0726cffd55e099ff26ddc64b39905cca	d__Bacteria;p__Myxococcota;c__Polyangia;o__Haliangiales;f__Haliangiaceae;g__Haliangium;s__Haliangium_ochraceum	d__Bacteria; p__Myxococcota; c__Polyangia; o__Haliangiales; f__Haliangiaceae; g__Haliangium
0727ee89d2366dde875441096fe3290c	d__Archaea;p__Nanoarchaeota;c__Nanoarchaeia;o__UBA583;f__UBA583;g__UBA431;s__UBA431_sp002505525	d__Archaea; p__Nanoarchaeota; c__Nanoarchaeia; o__Woesearchaeales; f__SCGC_AAA286-E23; g__SCGC_AAA286-E23
0729e8bebcc48519eb435d3bdba1372c	d__Bacteria;p__Proteobacteria;c__Gammaproteobacteria;o__Pseudomonadales;f__Pseudohongiellaceae;g__Pseudohongiella;s__Pseudohongiella_spirulinae	d__Bacteria; p__Proteobacteria; c__Gammaproteobacteria; o__Oceanospirillales; f__Pseudohongiellaceae; g__Pseudohongiella
072c98b55f42d87b5d250b989fc42ea0	d__Bacteria;p__;c__;o__;f__;g__;s__	d__Bacteria; p__NB1-j; c__NB1-j; o__NB1-j; f__NB1-j; g__NB1-j
072f091b101cd964649a9cff598513b7	d__Bacteria;p__;c__;o__;f__;g__;s__	d__Bacteria; p__Patescibacteria; c__Saccharimonadia; o__Saccharimonadales; f__Saccharimonadales; g__Saccharimonadales
0730d7fefadc71b0d5af9334e96c6865	d__Bacteria;p__Bacteroidota;c__Bacteroidia;o__;f__;g__;s__	d__Bacteria; p__Bacteroidota; c__Bacteroidia
0733334370d10da122f74d2ec07cb9dd	d__Bacteria;p__Planctomycetota;c__UBA1135;o__UBA1135;f__GCA-002686595;g__GCA-2683825;s__GCA-2683825_sp002683825	d__Bacteria; p__Planctomycetota; c__OM190; o__OM190; f__OM190; g__OM190
07378c3626e7d56ce709731042d57994	d__Bacteria;p__Proteobacteria;c__Gammaproteobacteria;o__Thiohalomonadales;f__Thiohalomonadaceae;g__Thiohalomonas;s__Thiohalomonas_denitrificans	d__Bacteria; p__Proteobacteria; c__Gammaproteobacteria; o__Ectothiorhodospirales; f__Thioalkalispiraceae; g__Thioalkalispira-Sulfurivermis
0737f70803861b9b9e886a34a26cad91	d__Bacteria;p__Proteobacteria;c__Alphaproteobacteria;o__Kiloniellales;f__Fodinicurvataceae;g__;s__	d__Bacteria; p__Proteobacteria; c__Alphaproteobacteria; o__Kiloniellales; f__Kiloniellaceae
0740ca59a90cd86c77060318696cce88	d__Bacteria;p__Verrucomicrobiota;c__Verrucomicrobiae;o__Verrucomicrobiales;f__DEV007;g__;s__	d__Bacteria; p__Verrucomicrobiota; c__Verrucomicrobiae; o__Verrucomicrobiales; f__DEV007; g__DEV007
0742cf815bba2b9ba793842f901d6181	d__Bacteria;p__Planctomycetota;c__UBA8108;o__UBA1146;f__UBA1146;g__;s__	d__Bacteria; p__Planctomycetota; c__Pla3_lineage; o__Pla3_lineage; f__Pla3_lineage; g__Pla3_lineage
0744a0151e400ba00496ed917c4aa76f	d__Bacteria;p__Desulfobacterota;c__Desulfobulbia;o__Desulfobulbales;f__Desulfurivibrionaceae;g__BM506;s__BM506_sp002868945	d__Bacteria; p__Desulfobacterota; c__Desulfobulbia; o__Desulfobulbales
0745bc388725c12be6fa56c6c72c955e	d__Bacteria;p__;c__;o__;f__;g__;s__	d__Bacteria
074bc3de2c05537ecd20184affe5863c	d__Bacteria;p__Proteobacteria;c__Gammaproteobacteria;o__;f__;g__;s__	d__Bacteria; p__Proteobacteria; c__Gammaproteobacteria
074d0b5e47f7d1611a4a55d573526d24	d__Bacteria;p__Proteobacteria;c__Alphaproteobacteria;o__Rhodobacterales;f__Rhodobacteraceae;g__;s__	d__Bacteria; p__Proteobacteria; c__Alphaproteobacteria; o__Rhodobacterales; f__Rhodobacteraceae
075c9f796087eb72a24036527dec8e09	d__Bacteria;p__Chloroflexota;c__Anaerolineae;o__SBR1031;f__A4b;g__UBA6055;s__UBA6055_sp002238485	d__Bacteria; p__Chloroflexi; c__Anaerolineae; o__SBR1031; f__A4b; g__A4b
075ea6596fe808e52efcb7d4d6a43979	d__Bacteria;p__Proteobacteria;c__Gammaproteobacteria;o__Pseudomonadales;f__Pseudohongiellaceae;g__Pseudohongiella;s__Pseudohongiella_acticola	d__Bacteria; p__Proteobacteria; c__Gammaproteobacteria; o__Oceanospirillales; f__Pseudohongiellaceae; g__Pseudohongiella
0768b8b657b1be77b0e088b8c6b687a8	d__Bacteria;p__Actinobacteriota;c__Acidimicrobiia;o__UBA5794;f__UBA5794;g__SZUA-442;s__SZUA-442_sp003235475	d__Bacteria; p__Actinobacteriota; c__Acidimicrobiia; o__Actinomarinales; f__uncultured; g__uncultured
0776c093c3acf3abce4af4dbf93fc067	d__Bacteria;p__Bacteroidota;c__Bacteroidia;o__;f__;g__;s__	d__Bacteria; p__Bacteroidota; c__Bacteroidia
077b20a99f7c4e3c484d1878d068c0d8	d__Bacteria;p__Planctomycetota;c__UBA1135;o__UBA2386;f__UBA2386;g__GCA-2684655;s__GCA-2684655_sp002684655	d__Bacteria; p__Planctomycetota; c__OM190; o__OM190; f__OM190; g__OM190
077d808e5a472b24d0856a04475e4e35	d__Bacteria;p__Planctomycetota;c__Phycisphaerae;o__Phycisphaerales;f__Phycisphaeraceae;g__Phycisphaera;s__Phycisphaera_mikurensis	d__Bacteria; p__Planctomycetota; c__Phycisphaerae; o__Phycisphaerales; f__Phycisphaeraceae; g__Phycisphaera
07818c04dca10fcdb146dd9a58a66767	d__Bacteria;p__Proteobacteria;c__Alphaproteobacteria;o__;f__;g__;s__	d__Bacteria; p__NB1-j; c__NB1-j; o__NB1-j; f__NB1-j; g__NB1-j
07867f10176704f7b289f4f139059fbc	d__Bacteria;p__;c__;o__;f__;g__;s__	d__Bacteria
0794bac345c3deec7506a1b1797508ca	d__Bacteria;p__Proteobacteria;c__Gammaproteobacteria;o__;f__;g__;s__	d__Bacteria; p__Proteobacteria; c__Gammaproteobacteria
0795dab03d6f86c2b30f291afe4bdc27	d__Bacteria;p__;c__;o__;f__;g__;s__	d__Bacteria; p__Latescibacterota; c__Latescibacterota; o__Latescibacterota; f__Latescibacterota; g__Latescibacterota
07963183c2328e41223a613b0ed365a8	d__Bacteria;p__Proteobacteria;c__Gammaproteobacteria;o__;f__;g__;s__	d__Bacteria; p__Proteobacteria; c__Gammaproteobacteria; o__Thiotrichales; f__Thiotrichaceae; g__uncultured
0799fbab6f815e0b0577741ca32fbcf5	d__Bacteria;p__Patescibacteria;c__Saccharimonadia;o__Saccharimonadales;f__UBA4665;g__;s__	d__Bacteria; p__Patescibacteria; c__Saccharimonadia; o__Saccharimonadales; f__Saccharimonadales; g__Saccharimonadales
07a5d4af9ced0c13fdbe053e5e2199d0	d__Bacteria;p__Omnitrophota;c__Omnitrophia;o__Omnitrophales;f__UBA2337;g__XYB12-FULL-50-7;s__XYB12-FULL-50-7_sp001804345	d__Bacteria; p__Verrucomicrobiota; c__Omnitrophia; o__Omnitrophales; f__Omnitrophaceae; g__Candidatus_Omnitrophus
07a7a6d7e02fc2b52965d948f55cfe36	d__Bacteria;p__Bacteroidota;c__Rhodothermia;o__Rhodothermales;f__UBA10348;g__1-14-0-65-60-17;s__1-14-0-65-60-17_sp002787815	d__Bacteria; p__Bacteroidota; c__Rhodothermia; o__Rhodothermales; f__Rhodothermaceae; g__uncultured
07ad7c9ad03279f1fd947bef016191ad	d__Bacteria;p__Bacteroidota;c__Bacteroidia;o__Chitinophagales;f__Saprospiraceae;g__Phaeodactylibacter;s__Phaeodactylibacter_xiamenensis	d__Bacteria; p__Bacteroidota; c__Bacteroidia; o__Chitinophagales; f__Saprospiraceae; g__Portibacter
07b04409ba31aa6955ae4e8009493f3c	d__Bacteria;p__Myxococcota;c__;o__;f__;g__;s__	d__Bacteria; p__Myxococcota; c__bacteriap25; o__bacteriap25; f__bacteriap25; g__bacteriap25
07b27081ebc14adf80353b96b9963d36	d__Bacteria;p__Verrucomicrobiota;c__Verrucomicrobiae;o__Verrucomicrobiales;f__DEV007;g__Arctic95D-9;s__Arctic95D-9_sp002344525	d__Bacteria; p__Verrucomicrobiota; c__Verrucomicrobiae; o__Verrucomicrobiales; f__DEV007; g__DEV007
07c65583e5d041a4b668dcf672965098	d__Bacteria;p__Actinobacteriota;c__;o__;f__;g__;s__	d__Bacteria; p__Actinobacteriota; c__Acidimicrobiia; o__Microtrichales; f__uncultured; g__uncultured
07c774eaa1e82de96971ab175ff043d8	d__Bacteria;p__Proteobacteria;c__Gammaproteobacteria;o__Nitrococcales;f__Nitrococcaceae;g__;s__	d__Bacteria; p__Proteobacteria; c__Gammaproteobacteria; o__Nitrosococcales; f__Nitrosococcaceae
07c7a6b2e5480657938e45b9d6616ac2	d__Bacteria;p__Acidobacteriota;c__Aminicenantia;o__UBA2199;f__UBA2199;g__UBA2199;s__UBA2199_sp002436105	d__Bacteria; p__Acidobacteriota; c__Aminicenantia; o__Aminicenantales; f__Aminicenantales; g__Aminicenantales
07d495282082da37c5048ed2d207835d	d__Bacteria;p__Proteobacteria;c__Alphaproteobacteria;o__Rhizobiales;f__Methyloligellaceae;g__Methyloceanibacter;s__	d__Bacteria; p__Proteobacteria; c__Alphaproteobacteria; o__Rhizobiales; f__Methyloligellaceae; g__Methyloceanibacter
07de424a5df328cb108f9b69ae705b3c	d__Bacteria;p__Planctomycetota;c__UBA1135;o__UBA1135;f__GCA-002686595;g__GCA-2686265;s__GCA-2686265_sp002686265	d__Bacteria; p__Planctomycetota; c__OM190; o__OM190; f__OM190; g__OM190
07f216fe20f1603025308dad0a00b2b0	d__Bacteria;p__Chloroflexota;c__Anaerolineae;o__Promineofilales;f__Promineofilaceae;g__GCA-2699125;s__GCA-2699125_sp002699125	d__Bacteria; p__Chloroflexi; c__Anaerolineae; o__Ardenticatenales; f__uncultured; g__uncultured
08052d673b01ecde1f5ced81ac620b8a	d__Bacteria;p__Desulfobacterota_A;c__Desulfovibrionia;o__Desulfovibrionales;f__;g__;s__	d__Bacteria; p__Bdellovibrionota; c__Oligoflexia; o__Oligoflexales; f__uncultured; g__uncultured
080dfd37088df857e76837d119c38461	d__Bacteria;p__Actinobacteriota;c__Actinobacteria;o__Nitriliruptorales;f__Nitriliruptoraceae;g__Nitriliruptor;s__Nitriliruptor_alkaliphilus	d__Bacteria; p__Actinobacteriota; c__Actinobacteria; o__Nitriliruptorales; f__Nitriliruptoraceae; g__Nitriliruptoraceae
080fdee6dd5bbe74f31d825729d00dfd	d__Bacteria;p__;c__;o__;f__;g__;s__	d__Bacteria; p__Latescibacterota; c__Latescibacterota; o__Latescibacterota; f__Latescibacterota; g__Latescibacterota
08108f085801fbc7c78e8073bd95f896	d__Archaea;p__Thermoplasmatota;c__E2;o__;f__;g__;s__	d__Archaea; p__Thermoplasmatota; c__Thermoplasmata; o__Marine_Group_II; f__Marine_Group_II; g__Marine_Group_II
0815567edeeabfe33a4bcee6df1a9d11	d__Bacteria;p__Verrucomicrobiota_A;c__Chlamydiia;o__Parachlamydiales;f__;g__;s__	d__Bacteria; p__Verrucomicrobiota; c__Chlamydiae; o__Chlamydiales; f__Chlamydiaceae; g__uncultured
081728e41099487cc2684aa340d8c7eb	d__Bacteria;p__Spirochaetota;c__Spirochaetia;o__Spirochaetales;f__Marispirochaetaceae;g__Marispirochaeta;s__Marispirochaeta_associata	d__Bacteria; p__Spirochaetota; c__Spirochaetia; o__Spirochaetales; f__Spirochaetaceae; g__Sediminispirochaeta
08184a0bd51b94e2b56e10ba5edd26dd	d__Bacteria;p__Chloroflexota;c__Anaerolineae;o__Anaerolineales;f__;g__;s__	d__Bacteria; p__Chloroflexi; c__Anaerolineae
081a5cc4a613b5b4a32db06d6b24c205	d__Bacteria;p__;c__;o__;f__;g__;s__	d__Bacteria; p__NB1-j; c__NB1-j; o__NB1-j; f__NB1-j; g__NB1-j
081d6a15476d5ee38169227c45454fc2	d__Archaea;p__Nanoarchaeota;c__Nanoarchaeia;o__Woesearchaeales;f__CG08-08-20-14;g__CG08-08-20-14;s__CG08-08-20-14_sp002762705	d__Archaea; p__Nanoarchaeota; c__Nanoarchaeia; o__Woesearchaeales; f__Woesearchaeales; g__Woesearchaeales
081ef75215c5b6fc115aa1f936413812	d__Bacteria;p__Proteobacteria;c__Gammaproteobacteria;o__Chromatiales;f__Sedimenticolaceae;g__Thiolapillus;s__Thiolapillus_brandeum	d__Bacteria; p__Proteobacteria; c__Gammaproteobacteria; o__Ectothiorhodospirales; f__Thioalkalispiraceae; g__Thiohalophilus
0823a6f4dd1c8f6f3162f59b0d3306e8	d__Bacteria;p__;c__;o__;f__;g__;s__	d__Bacteria; p__Planctomycetota; c__OM190; o__OM190; f__OM190; g__OM190
0826257db16e93be101547e07859a3ff	d__Bacteria;p__Bacteroidota;c__Rhodothermia;o__Rhodothermales;f__Bin80;g__Bin80;s__Bin80_sp002238805	d__Bacteria; p__Bacteroidota; c__Rhodothermia; o__Rhodothermales; f__Rhodothermaceae; g__uncultured
082a18204fc13e778ac537ed06e4f0e2	d__Bacteria;p__Desulfobacterota;c__Desulfobulbia;o__Desulfobulbales;f__;g__;s__	d__Bacteria; p__Desulfobacterota; c__Desulfobulbia; o__Desulfobulbales; f__Desulfobulbaceae; g__uncultured
083323a3efd67704420ab86a7decae9d	d__Bacteria;p__Planctomycetota;c__Phycisphaerae;o__Phycisphaerales;f__SM1A02;g__GCA-002718515;s__GCA-002718515_sp002689385	d__Bacteria; p__Planctomycetota; c__Phycisphaerae; o__Phycisphaerales; f__Phycisphaeraceae; g__Urania-1B-19_marine_sediment_group
083b389d404cd5c3f066021d9620d5f6	d__Bacteria;p__Acidobacteriota;c__Mor1;o__;f__;g__;s__	d__Bacteria; p__Acidobacteriota; c__Subgroup_22; o__Subgroup_22; f__Subgroup_22; g__Subgroup_22
0844e5fdabfffdddf2a90ec8d04c3d3d	d__Bacteria;p__Planctomycetota;c__UBA1135;o__UBA1135;f__GCA-002686595;g__GCA-2686265;s__GCA-2686265_sp002686265	d__Bacteria; p__Planctomycetota; c__OM190; o__OM190; f__OM190; g__OM190
08461f22f7745be7c87356898f5085de	d__Bacteria;p__Desulfobacterota;c__Desulfobacteria;o__Desulfobacterales;f__Desulfobacteraceae;g__Desulfobacula;s__Desulfobacula_toluolica	d__Bacteria; p__Desulfobacterota; c__Desulfobacteria; o__Desulfobacterales; f__Desulfobacteraceae
0847bd6df60384660d0db19a0dcba664	d__Bacteria;p__Chloroflexota;c__Dehalococcoidia;o__Dehalococcoidales;f__Dehalococcoidaceae;g__Dehalogenimonas;s__	d__Bacteria; p__Chloroflexi; c__Dehalococcoidia; o__Dehalococcoidales; f__uncultured; g__uncultured
084972af7aa169fae2f322df43c03f7e	d__Bacteria;p__Chloroflexota;c__Anaerolineae;o__Anaerolineales;f__;g__;s__	d__Bacteria; p__Chloroflexi; c__Anaerolineae; o__SBR1031; f__A4b; g__A4b
084cb0e03e38383dd2a6d81e75b610e8	d__Bacteria;p__Proteobacteria;c__Gammaproteobacteria;o__;f__;g__;s__	d__Bacteria; p__Proteobacteria; c__Gammaproteobacteria; o__Oceanospirillales; f__Oleiphilaceae; g__Oleiphilus
08559fd5c5623bbffae6b19a4fc3310e	d__Bacteria;p__Bacteroidota;c__Bacteroidia;o__Chitinophagales;f__Saprospiraceae;g__Lewinella_A;s__Lewinella_A_marina	d__Bacteria; p__Bacteroidota; c__Bacteroidia; o__Chitinophagales; f__Saprospiraceae; g__uncultured
0855dd41fdc0e2b3ca43114568a38591	d__Bacteria;p__Omnitrophota;c__Omnitrophia;o__Omnitrophales;f__UBA2337;g__UBA2337;s__UBA2337_sp002344825	d__Bacteria
085b213262f963370000cd35a396f5bd	d__Bacteria;p__Proteobacteria;c__Alphaproteobacteria;o__;f__;g__;s__	d__Bacteria; p__Proteobacteria; c__Alphaproteobacteria; o__Rhizobiales; f__KF-JG30-B3; g__KF-JG30-B3
085c92ca77485332f06842f6139d4c07	d__Bacteria;p__Acidobacteriota;c__;o__;f__;g__;s__	d__Bacteria; p__Acidobacteriota; c__Thermoanaerobaculia; o__Thermoanaerobaculales; f__Thermoanaerobaculaceae; g__Subgroup_10
0867716a423965ac26d9ac10d3166d15	d__Archaea;p__Nanoarchaeota;c__Nanoarchaeia;o__Woesearchaeales;f__CG1-02-57-44;g__CG1-02-57-44;s__CG1-02-57-44_sp001871415	d__Archaea; p__Nanoarchaeota; c__Nanoarchaeia; o__Woesearchaeales; f__Woesearchaeales; g__Woesearchaeales
08727f8d45d9fe29b1ba28474a713f42	d__Bacteria;p__Actinobacteriota;c__Acidimicrobiia;o__UBA5794;f__UBA4744;g__BMS3Bbin01;s__BMS3Bbin01_sp002897675	d__Bacteria; p__Actinobacteriota; c__Acidimicrobiia; o__Actinomarinales; f__uncultured; g__uncultured
088b1befbb0b1edc24f916f4030e5806	d__Bacteria;p__Actinobacteriota;c__Actinobacteria;o__Nitriliruptorales;f__Nitriliruptoraceae;g__Nitriliruptor;s__Nitriliruptor_alkaliphilus	d__Bacteria; p__Actinobacteriota; c__Actinobacteria; o__Nitriliruptorales; f__Nitriliruptoraceae; g__Nitriliruptoraceae
08992abbe53a80690c9d47ecb6874ad9	d__Bacteria;p__;c__;o__;f__;g__;s__	d__Bacteria; p__Planctomycetota; c__vadinHA49; o__vadinHA49; f__vadinHA49; g__vadinHA49
089dea9ed6f43ceca49907acd8ed4b8b	d__Bacteria;p__;c__;o__;f__;g__;s__	d__Bacteria; p__Zixibacteria; c__Zixibacteria; o__Zixibacteria; f__Zixibacteria; g__Zixibacteria
08a1870d6874de5bfad1f539ac17f5e1	d__Bacteria;p__Planctomycetota;c__Planctomycetes;o__Planctomycetales;f__Planctomycetaceae;g__Fuerstia;s__Fuerstia_marisgermanicae	d__Bacteria; p__Planctomycetota; c__Planctomycetes; o__Planctomycetales; f__Rubinisphaeraceae; g__Fuerstia
08a1dfc104ebfff8a2b8026b6011f5f8	d__Bacteria;p__Verrucomicrobiota;c__Kiritimatiellae;o__;f__;g__;s__	d__Bacteria; p__Verrucomicrobiota; c__Kiritimatiellae; o__WCHB1-41; f__WCHB1-41; g__WCHB1-41
08b1ddb132d11873cc753496c836d0f1	d__Bacteria;p__;c__;o__;f__;g__;s__	d__Bacteria
08ba04a5ebca763e21412068fa8979c4	d__Bacteria;p__Planctomycetota;c__Planctomycetes;o__;f__;g__;s__	d__Bacteria; p__Planctomycetota; c__Planctomycetes; o__Planctomycetales; f__Rubinisphaeraceae
08baa3fcbeb270c2ffdd4779bddaed82	d__Bacteria;p__;c__;o__;f__;g__;s__	d__Bacteria; p__Acidobacteriota; c__Thermoanaerobaculia; o__Thermoanaerobaculales; f__Thermoanaerobaculaceae; g__Subgroup_10
08bcd92bfc94e10ab30e00674b7fc0cd	d__Bacteria;p__Proteobacteria;c__Gammaproteobacteria;o__;f__;g__;s__	d__Bacteria; p__Proteobacteria; c__Gammaproteobacteria; o__Tenderiales; f__Tenderiaceae; g__Candidatus_Tenderia
08ccac3b159310e4b41dc2fa8830cf0a	d__Bacteria;p__Proteobacteria;c__Gammaproteobacteria;o__Enterobacterales;f__Alteromonadaceae;g__;s__	d__Bacteria; p__Proteobacteria; c__Gammaproteobacteria; o__Alteromonadales; f__Alteromonadaceae
08cdfcdb968915074a9ec4de23cd9263	d__Bacteria;p__Planctomycetota;c__Phycisphaerae;o__SG8-4;f__SG8-4;g__PLanc-01;s__PLanc-01_sp001603075	d__Bacteria; p__Planctomycetota; c__Phycisphaerae; o__MSBL9; f__SG8-4; g__SG8-4
08da43277aa18cbd5598a6387a79953e	d__Bacteria;p__Proteobacteria;c__Gammaproteobacteria;o__Woeseiales;f__Woeseiaceae;g__Woeseia;s__Woeseia_oceani	d__Bacteria; p__Proteobacteria; c__Gammaproteobacteria; o__SZB50; f__SZB50; g__SZB50
08e1ee0dc1570d4d9494ca4909da695d	d__Bacteria;p__Proteobacteria;c__Gammaproteobacteria;o__GCA-001735895;f__GCA-001735895;g__GCA-001735895;s__GCA-001735895_sp001735895	d__Bacteria; p__Proteobacteria; c__Gammaproteobacteria; o__BD7-8; f__BD7-8; g__BD7-8
08eb3e9946545735df76c3b5279670bb	d__Bacteria;p__Omnitrophota;c__Omnitrophia;o__Omnitrophales;f__UBA2337;g__XYB12-FULL-50-7;s__XYB12-FULL-50-7_sp001804345	d__Bacteria; p__Verrucomicrobiota; c__Omnitrophia; o__Omnitrophales; f__Omnitrophaceae; g__Candidatus_Omnitrophus
08f7abe76028c0b3b67529334ba523f5	d__Bacteria;p__Proteobacteria;c__Gammaproteobacteria;o__Nitrococcales;f__Nitrococcaceae;g__Spiribacter;s__Spiribacter_salinus	d__Bacteria; p__Proteobacteria; c__Gammaproteobacteria; o__Nitrosococcales; f__Nitrosococcaceae; g__Cm1-21
08fa7370f19ccb1788ea8bdf7fca47a7	d__Bacteria;p__Bacteroidota;c__Bacteroidia;o__Chitinophagales;f__Saprospiraceae;g__Aureispira;s__Aureispira_sp000724545	d__Bacteria; p__Bacteroidota; c__Bacteroidia; o__Chitinophagales; f__Saprospiraceae; g__Aureispira
08fcfadb9060a3e6afa1cfdf91916ea9	d__Bacteria;p__Proteobacteria;c__Gammaproteobacteria;o__Chromatiales;f__Sedimenticolaceae;g__Thiolapillus;s__Thiolapillus_brandeum	d__Bacteria; p__Proteobacteria; c__Gammaproteobacteria; o__Chromatiales; f__Sedimenticolaceae; g__uncultured
09011fbb13ec20f70d6974a1af447940	d__Bacteria;p__Acidobacteriota;c__Mor1;o__Mor1;f__Mor1;g__Mor1;s__Mor1_sp001664505	d__Bacteria; p__Acidobacteriota; c__Subgroup_22; o__Subgroup_22; f__Subgroup_22; g__Subgroup_22
090f92057cc37e27d1a3e0c9a123d505	d__Bacteria;p__Proteobacteria;c__Alphaproteobacteria;o__;f__;g__;s__	d__Bacteria; p__Proteobacteria; c__Alphaproteobacteria; o__Rhodospirillales; f__Magnetospiraceae; g__uncultured
09124f1780de53acf90777b354e496bb	d__Bacteria;p__Actinobacteriota;c__Acidimicrobiia;o__Microtrichales;f__Ilumatobacteraceae;g__Ilumatobacter_A;s__Ilumatobacter_A_coccineus	d__Bacteria; p__Actinobacteriota; c__Acidimicrobiia; o__Microtrichales; f__Ilumatobacteraceae; g__Ilumatobacter
091b982c32b3d89eab2404282f0f29ed	d__Bacteria;p__Spirochaetota;c__Spirochaetia;o__Spirochaetales;f__Marispirochaetaceae;g__Marispirochaeta;s__Marispirochaeta_associata	d__Bacteria; p__Spirochaetota; c__Spirochaetia; o__Spirochaetales; f__Spirochaetaceae; g__Sediminispirochaeta
0922701ba7ec54d1035c71b234988e03	d__Bacteria;p__Planctomycetota;c__Planctomycetes;o__Pirellulales;f__Pirellulaceae;g__GCA-2723275;s__GCA-2723275_sp002723275	d__Bacteria; p__Planctomycetota; c__Planctomycetes; o__Pirellulales; f__Pirellulaceae; g__Blastopirellula
09346f5d2cbd3cbfdfb5885ab1299d20	d__Bacteria;p__Proteobacteria;c__Gammaproteobacteria;o__Pseudomonadales;f__Halieaceae;g__IMCC3088;s__IMCC3088_sp000204315	d__Bacteria; p__Proteobacteria; c__Gammaproteobacteria; o__Cellvibrionales; f__Halieaceae; g__Luminiphilus
0934b70872b203696453fec901d18ca5	d__Bacteria;p__Planctomycetota;c__UBA8108;o__UBA1146;f__UBA1146;g__;s__	d__Bacteria; p__Planctomycetota; c__Pla3_lineage; o__Pla3_lineage; f__Pla3_lineage; g__Pla3_lineage
0949a3d08c10a6e1af2e3c077ed69b49	d__Bacteria;p__;c__;o__;f__;g__;s__	d__Bacteria; p__Desulfobacterota; c__Desulfuromonadia; o__Bradymonadales; f__Bradymonadales; g__Bradymonadales
0951d6b0d0f8e30b14a827b4981a30ea	d__Bacteria;p__Desulfobacterota;c__Desulfobacteria;o__Desulfobacterales;f__Desulfosarcinaceae_B;g__UBA2174;s__UBA2174_sp002327445	d__Bacteria; p__Desulfobacterota; c__Desulfobacteria; o__Desulfobacterales; f__Desulfosarcinaceae; g__uncultured
095945bf29e50ec75854f0e285ac0650	d__Bacteria;p__Patescibacteria;c__Gracilibacteria;o__;f__;g__;s__	d__Bacteria; p__Patescibacteria; c__Gracilibacteria; o__Gracilibacteria; f__Gracilibacteria; g__Gracilibacteria
095c5d4b96543713ba80fa827071c3d8	d__Bacteria;p__Actinobacteriota;c__;o__;f__;g__;s__	d__Bacteria; p__Actinobacteriota; c__Acidimicrobiia; o__Microtrichales; f__Microtrichaceae; g__uncultured
096b684308cf347192cb899f6688d1ed	d__Bacteria;p__Calditrichota;c__Calditrichia;o__Calditrichales;f__Calditrichaceae;g__Caldithrix;s__Caldithrix_abyssi	d__Bacteria; p__Calditrichota; c__Calditrichia; o__Calditrichales; f__Calditrichaceae; g__Calditrichaceae
096ec04d2eb4942da3f4cafd3df7c51b	d__Bacteria;p__Verrucomicrobiota_A;c__Chlamydiia;o__Parachlamydiales;f__;g__;s__	d__Bacteria; p__Verrucomicrobiota; c__Chlamydiae; o__Chlamydiales; f__Chlamydiaceae; g__uncultured
0976af04326a0a30c96df95628583e75	d__Bacteria;p__Planctomycetota;c__Planctomycetes;o__Pirellulales;f__Pirellulaceae;g__;s__	d__Bacteria; p__Planctomycetota; c__Planctomycetes; o__Pirellulales; f__Pirellulaceae; g__Rhodopirellula
0979d3c99a624add5d4497bacfee8d47	d__Bacteria;p__Chloroflexota;c__Anaerolineae;o__Caldilineales;f__Caldilineaceae;g__;s__	d__Bacteria; p__Chloroflexi; c__Anaerolineae; o__Caldilineales; f__Caldilineaceae; g__uncultured
097b8f528f645671423d33016ab7f85f	d__Bacteria;p__Proteobacteria;c__Gammaproteobacteria;o__GCA-001735895;f__GCA-001735895;g__GCA-001735895;s__GCA-001735895_sp001735895	d__Bacteria; p__Proteobacteria; c__Gammaproteobacteria
097ef1eae6e5b02cd35eec810bf6fdbd	d__Bacteria;p__Bacteroidota;c__Bacteroidia;o__Flavobacteriales;f__;g__;s__	d__Bacteria; p__Bacteroidota; c__Bacteroidia; o__Sphingobacteriales; f__Lentimicrobiaceae; g__Lentimicrobiaceae
0986078c4b6b8f9bd51b439cfb0a64f2	d__Bacteria;p__Bacteroidota;c__Bacteroidia;o__Flavobacteriales;f__Cryomorphaceae;g__Owenweeksia;s__Owenweeksia_hongkongensis	d__Bacteria; p__Bacteroidota; c__Bacteroidia; o__Flavobacteriales; f__Cryomorphaceae; g__Owenweeksia
098836ef489c10f7acc3b9dbcf49ee6b	d__Bacteria;p__Desulfobacterota;c__Desulfobulbia;o__Desulfobulbales;f__Desulfurivibrionaceae;g__BM506;s__BM506_sp002868945	d__Bacteria; p__Desulfobacterota; c__Desulfobulbia; o__Desulfobulbales; f__Desulfurivibrionaceae; g__MSBL7
098a37033e84912240f25e8772bcd528	d__Bacteria;p__Planctomycetota;c__Phycisphaerae;o__Phycisphaerales;f__SM1A02;g__UBA5793;s__UBA5793_sp002418285	d__Bacteria; p__Planctomycetota; c__Phycisphaerae; o__Phycisphaerales; f__Phycisphaeraceae; g__I-8
098c2cc879467361b600ac1c55617672	d__Bacteria;p__Myxococcota;c__Polyangia;o__Haliangiales;f__Haliangiaceae;g__Haliangium;s__Haliangium_ochraceum	d__Bacteria; p__Myxococcota; c__Polyangia; o__Haliangiales; f__Haliangiaceae; g__Haliangium
09939cf187112f8810dcdf4fe97a886c	d__Bacteria;p__Bacteroidota;c__Bacteroidia;o__Flavobacteriales;f__Flavobacteriaceae;g__Gramella;s__Gramella_portivictoriae	d__Bacteria; p__Bacteroidota; c__Bacteroidia; o__Flavobacteriales; f__Flavobacteriaceae; g__Gramella
0995590a01149f3a61b8588067b19c7a	d__Bacteria;p__Proteobacteria;c__Gammaproteobacteria;o__;f__;g__;s__	d__Bacteria; p__Proteobacteria; c__Gammaproteobacteria; o__Nitrosococcales; f__Nitrosococcaceae; g__Cm1-21
099d01abd8b9f03484f925c8694df58e	d__Bacteria;p__Planctomycetota;c__Planctomycetes;o__Pirellulales;f__Ga0077529;g__SZUA-42;s__SZUA-42_sp003233055	d__Bacteria; p__Planctomycetota; c__Planctomycetes; o__Pirellulales; f__Pirellulaceae; g__Pir4_lineage
099d7df350120cdb483690c4d4ffcb41	d__Bacteria;p__Proteobacteria;c__Gammaproteobacteria;o__;f__;g__;s__	d__Bacteria; p__Proteobacteria; c__Gammaproteobacteria; o__HOC36; f__HOC36; g__HOC36
099f326c80ae39d311f9c16aa26ac19f	d__Bacteria;p__Actinobacteriota;c__;o__;f__;g__;s__	d__Bacteria
099f51c2ba6f46a11b8b6037e6de343a	d__Bacteria;p__Proteobacteria;c__Alphaproteobacteria;o__Sphingomonadales;f__Sphingomonadaceae;g__;s__	d__Bacteria; p__Proteobacteria; c__Alphaproteobacteria; o__Sphingomonadales; f__Sphingomonadaceae; g__Erythrobacter
09a0f42be09e2f30f663e4ccdaf68cbb	d__Bacteria;p__Patescibacteria;c__ABY1;o__SG8-24;f__;g__;s__	d__Bacteria; p__Patescibacteria; c__ABY1
09a8beafe7b407f76fe3c8f590d6cbbe	d__Archaea;p__Nanoarchaeota;c__Nanoarchaeia;o__Woesearchaeales;f__;g__;s__	d__Archaea; p__Nanoarchaeota; c__Nanoarchaeia; o__Woesearchaeales; f__Woesearchaeales; g__Woesearchaeales
09b42d5f4a666f09f6f26d7c594b2f92	d__Bacteria;p__;c__;o__;f__;g__;s__	d__Bacteria; p__Planctomycetota; c__Phycisphaerae; o__C86; f__C86; g__C86
09be26454a261b68167758eba357ec24	d__Bacteria;p__Proteobacteria;c__Gammaproteobacteria;o__Pseudomonadales;f__HTCC2089;g__GCA-2697205;s__GCA-2697205_sp002697205	d__Bacteria; p__Proteobacteria; c__Gammaproteobacteria; o__OM182_clade; f__OM182_clade; g__OM182_clade
09bfb7e265372cd1a315a50557d16e1a	d__Bacteria;p__;c__;o__;f__;g__;s__	d__Bacteria; p__Planctomycetota; c__OM190; o__OM190; f__OM190; g__OM190
09c679789f5d88a362ea3c307e1fba27	d__Bacteria;p__Planctomycetota;c__Planctomycetes;o__Pirellulales;f__Pirellulaceae;g__Mariniblastus;s__Mariniblastus_fucicola	d__Bacteria; p__Planctomycetota; c__Planctomycetes; o__Pirellulales; f__Pirellulaceae; g__Blastopirellula
09c74e27db4aa0c310a097b4bac0e261	d__Bacteria;p__Acidobacteriota;c__;o__;f__;g__;s__	d__Bacteria; p__Acidobacteriota; c__Subgroup_22; o__Subgroup_22; f__Subgroup_22; g__Subgroup_22
09cb575c6ce0c912166915358603eff8	d__Bacteria;p__Proteobacteria;c__Gammaproteobacteria;o__UBA4486;f__UBA4486;g__SZUA-592;s__SZUA-592_sp003250975	d__Bacteria; p__Proteobacteria; c__Gammaproteobacteria; o__SZB50; f__SZB50; g__SZB50
09d5897072c6bb9f5905897d42a184df	d__Archaea;p__Nanoarchaeota;c__Nanoarchaeia;o__Woesearchaeales;f__;g__;s__	d__Archaea; p__Nanoarchaeota; c__Nanoarchaeia; o__Woesearchaeales; f__Woesearchaeales; g__Woesearchaeales
09d9d5483eb68d0793e98c4a235e79a6	d__Bacteria;p__Bacteroidota;c__Rhodothermia;o__Rhodothermales;f__;g__;s__	d__Bacteria; p__Bacteroidota; c__Rhodothermia; o__Rhodothermales; f__Rhodothermaceae; g__uncultured
09e2c72537f5256976563c21c97a5c27	d__Bacteria;p__Bacteroidota;c__Rhodothermia;o__Rhodothermales;f__;g__;s__	d__Bacteria; p__Bacteroidota; c__Rhodothermia; o__Rhodothermales; f__Rhodothermaceae; g__uncultured
09e2eb7a82e5b0a0899ea2d376fe29be	d__Bacteria;p__Actinobacteriota;c__Actinobacteria;o__;f__;g__;s__	d__Bacteria; p__Actinobacteriota; c__Actinobacteria; o__Nitriliruptorales; f__Nitriliruptoraceae; g__Nitriliruptoraceae
09e54ea57df4c8fe4c82761e7ba76d46	d__Bacteria;p__Proteobacteria;c__Gammaproteobacteria;o__;f__;g__;s__	d__Bacteria; p__Proteobacteria; c__Gammaproteobacteria; o__Ectothiorhodospirales
09e934b18849a953673bd73fdbd780b1	d__Bacteria;p__Planctomycetota;c__Phycisphaerae;o__Phycisphaerales;f__SM1A02;g__;s__	d__Bacteria; p__Planctomycetota; c__Phycisphaerae; o__Phycisphaerales; f__Phycisphaeraceae; g__Urania-1B-19_marine_sediment_group
09eef2e8308e88803b92fc2489a376ae	d__Bacteria;p__;c__;o__;f__;g__;s__	d__Bacteria; p__Latescibacterota; c__Latescibacterota; o__Latescibacterota; f__Latescibacterota; g__Latescibacterota
09ef04dff0a1c4d3485efdf46561ca5f	d__Bacteria;p__Proteobacteria;c__Alphaproteobacteria;o__Rhodobacterales;f__Rhodobacteraceae;g__;s__	d__Bacteria; p__Proteobacteria; c__Alphaproteobacteria; o__Rhodobacterales; f__Rhodobacteraceae
09f8c399e1f34568a5b912ea7dfcd494	d__Bacteria;p__Latescibacterota;c__UBA2968;o__UBA2968;f__GCA-2709665;g__GCA-2709665;s__GCA-2709665_sp002709665	d__Bacteria; p__PAUC34f; c__PAUC34f; o__PAUC34f; f__PAUC34f; g__PAUC34f
09f96f5513d7f2ba72ce604dda4ca251	d__Bacteria;p__Omnitrophota;c__Omnitrophia;o__Omnitrophales;f__UBA2337;g__XYB12-FULL-50-7;s__XYB12-FULL-50-7_sp001804345	d__Bacteria; p__Verrucomicrobiota; c__Omnitrophia; o__Omnitrophales; f__Omnitrophaceae; g__Candidatus_Omnitrophus
09fd424670750a541206a0f204f15a9c	d__Bacteria;p__Planctomycetota;c__UBA1135;o__UBA2386;f__UBA2386;g__UBA2386;s__UBA2386_sp002343845	d__Bacteria; p__Planctomycetota; c__OM190; o__OM190; f__OM190; g__OM190
09feac57ee5b683b5be161f9353fff3a	d__Bacteria;p__Bacteroidota;c__Bacteroidia;o__Flavobacteriales;f__Flavobacteriaceae;g__;s__	d__Bacteria; p__Bacteroidota; c__Bacteroidia; o__Flavobacteriales; f__Flavobacteriaceae; g__Aquibacter
0a06b261d548424f63cc421884f232e7	d__Bacteria;p__Planctomycetota;c__Planctomycetes;o__Planctomycetales;f__Planctomycetaceae;g__Fuerstia;s__Fuerstia_marisgermanicae	d__Bacteria; p__Planctomycetota; c__Planctomycetes; o__Planctomycetales; f__Rubinisphaeraceae; g__Fuerstia
0a08df4396a72fc8ef7faad36a95ec2c	d__Bacteria;p__Proteobacteria;c__Gammaproteobacteria;o__;f__;g__;s__	d__Bacteria; p__Proteobacteria; c__Gammaproteobacteria
0a0954c13e6c7b7bb01d5aa726987aff	d__Bacteria;p__Bacteroidota;c__Bacteroidia;o__;f__;g__;s__	d__Bacteria; p__Bacteroidota; c__Bacteroidia; o__Chitinophagales; f__uncultured; g__uncultured
0a11651f3d3b95b369239b495380bb82	d__Bacteria;p__Planctomycetota;c__Phycisphaerae;o__Phycisphaerales;f__Phycisphaeraceae;g__Phycisphaera;s__Phycisphaera_mikurensis	d__Bacteria; p__Planctomycetota; c__Phycisphaerae; o__Phycisphaerales; f__Phycisphaeraceae; g__Phycisphaera
0a1ac1abf08b8ae68671b4776295e4b1	d__Bacteria;p__;c__;o__;f__;g__;s__	d__Bacteria; p__Bdellovibrionota; c__Oligoflexia; o__0319-6G20; f__0319-6G20; g__0319-6G20
0a1fa0fdb6b478554f7bb2c213cb4f91	d__Bacteria;p__Bacteroidota;c__Bacteroidia;o__Chitinophagales;f__Saprospiraceae;g__;s__	d__Bacteria; p__Bacteroidota; c__Bacteroidia; o__Chitinophagales; f__Saprospiraceae; g__uncultured
0a2d609937d07627f7b47dc36f968fdf	d__Bacteria;p__Proteobacteria;c__Gammaproteobacteria;o__;f__;g__;s__	d__Bacteria; p__Proteobacteria; c__Gammaproteobacteria; o__Nitrosococcales; f__Nitrosococcaceae; g__AqS1
0a2d938d06854a2573ff970f25286953	d__Archaea;p__Nanoarchaeota;c__Nanoarchaeia;o__UBA583;f__UBA583;g__UBA431;s__UBA431_sp002505525	d__Archaea; p__Nanoarchaeota; c__Nanoarchaeia; o__Woesearchaeales; f__SCGC_AAA286-E23; g__SCGC_AAA286-E23
0a4775486a7cdac3c67d8e30c327d237	d__Bacteria;p__;c__;o__;f__;g__;s__	d__Bacteria; p__Myxococcota; c__Myxococcia; o__Myxococcales; f__Myxococcaceae; g__P3OB-42
0a5b6fa403691fd36eef4a3d7e852afd	d__Bacteria;p__;c__;o__;f__;g__;s__	d__Bacteria; p__Cyanobacteria; c__Cyanobacteriia; o__Chloroplast; f__Chloroplast; g__Chloroplast
0a61d1cc5372a32dd12cadebf4f28d1e	d__Bacteria;p__Proteobacteria;c__Gammaproteobacteria;o__Enterobacterales;f__Alteromonadaceae;g__;s__	d__Bacteria; p__Proteobacteria; c__Gammaproteobacteria; o__Alteromonadales; f__Alteromonadaceae; g__Glaciecola
0a6398f7b1aceb0585f70ee4c33edbd9	d__Bacteria;p__Proteobacteria;c__Gammaproteobacteria;o__Pseudomonadales;f__Pseudohongiellaceae;g__Pseudohongiella;s__	d__Bacteria; p__Proteobacteria; c__Gammaproteobacteria; o__Oceanospirillales; f__Pseudohongiellaceae; g__Pseudohongiella
0a66f510d4b0f17ca228ea5fab92767c	d__Bacteria;p__Proteobacteria;c__Gammaproteobacteria;o__Enterobacterales;f__Shewanellaceae;g__Shewanella;s__Shewanella_amazonensis	d__Bacteria; p__Proteobacteria; c__Gammaproteobacteria; o__Alteromonadales
0a69a6cb4f3b8515303846476577bf61	d__Bacteria;p__Bacteroidota;c__Bacteroidia;o__Chitinophagales;f__Saprospiraceae;g__UBA2365;s__UBA2365_sp002344345	d__Bacteria; p__Bacteroidota; c__Bacteroidia; o__Chitinophagales; f__Saprospiraceae; g__uncultured
0a6d588e2ecdf00d4c713a647358a949	d__Bacteria;p__Verrucomicrobiota;c__Verrucomicrobiae;o__Verrucomicrobiales;f__DEV007;g__Arctic95D-9;s__Arctic95D-9_sp002344525	d__Bacteria; p__Verrucomicrobiota; c__Verrucomicrobiae; o__Verrucomicrobiales; f__DEV007; g__DEV007
0a77a31fd42b942dd3ab3fdefbf574fb	d__Bacteria;p__Planctomycetota;c__Planctomycetes;o__Pirellulales;f__Pirellulaceae;g__;s__	d__Bacteria; p__Planctomycetota; c__Planctomycetes; o__Pirellulales; f__Pirellulaceae; g__Candidatus_Anammoximicrobium
0a78d8d43240c3d7f1e6d85b8b1e4b99	d__Bacteria;p__Desulfobacterota;c__Desulfobacteria;o__Desulfobacterales;f__Desulfosarcinaceae_A;g__SG8-13;s__SG8-13_sp001303025	d__Bacteria; p__Desulfobacterota; c__Desulfobacteria; o__Desulfobacterales; f__Desulfosarcinaceae; g__Sva0081_sediment_group
0a79fe586efcf5b9fbf837f862a9e6a8	d__Bacteria;p__Bacteroidota;c__Bacteroidia;o__Chitinophagales;f__Saprospiraceae;g__;s__	d__Bacteria; p__Bacteroidota; c__Bacteroidia; o__Chitinophagales; f__Saprospiraceae; g__Portibacter
0a7b002332acc42fe12d1fbe5970487d	d__Bacteria;p__Gemmatimonadota;c__Gemmatimonadetes;o__SG8-23;f__UBA6960;g__;s__	d__Bacteria; p__Gemmatimonadota; c__BD2-11_terrestrial_group; o__BD2-11_terrestrial_group; f__BD2-11_terrestrial_group; g__BD2-11_terrestrial_group
0a7dbded747ceebe5d39c3a1ef9a2400	d__Bacteria;p__Chloroflexota;c__Anaerolineae;o__;f__;g__;s__	d__Bacteria; p__Chloroflexi; c__Anaerolineae; o__SBR1031; f__SBR1031; g__SBR1031
0a83d255c4601949fcdb217aae3a21d1	d__Unassigned;p__;c__;o__;f__;g__;s__	d__Archaea; p__Nanoarchaeota; c__Nanoarchaeia; o__Woesearchaeales; f__Woesearchaeales; g__Woesearchaeales
0a851e0e65af437c5c88b56d33befdfa	d__Bacteria;p__Desulfobacterota;c__;o__;f__;g__;s__	d__Bacteria; p__Desulfobacterota; c__Syntrophobacteria; o__Syntrophobacterales; f__uncultured; g__uncultured
0a86b377dfb8e621a47991a20d359515	d__Bacteria;p__Bdellovibrionota;c__Bacteriovoracia;o__Bacteriovoracales;f__Bacteriovoracaceae;g__Halobacteriovorax;s__Halobacteriovorax_sp002753895	d__Bacteria; p__Bdellovibrionota; c__Bdellovibrionia; o__Bacteriovoracales; f__Bacteriovoracaceae; g__uncultured
0a8a30f48425778cb44182c663cabb2e	d__Bacteria;p__Proteobacteria;c__Gammaproteobacteria;o__;f__;g__;s__	d__Bacteria; p__Proteobacteria; c__Gammaproteobacteria
0a9268ee50e62b2edb10381e066fac00	d__Bacteria;p__Patescibacteria;c__Paceibacteria;o__UBA9983_A;f__;g__;s__	d__Bacteria; p__Patescibacteria; c__Parcubacteria
0a980263086332843cb44d7ad7f6fdfd	d__Bacteria;p__Deinococcota;c__Deinococci;o__Deinococcales;f__Trueperaceae;g__UBA6957;s__UBA6957_sp002707365	d__Bacteria; p__Deinococcota; c__Deinococci; o__Deinococcales; f__Trueperaceae; g__Truepera
0a9e6de26e512a07469dc15c913482fc	d__Bacteria;p__Desulfobacterota;c__Desulfobacteria;o__Desulfobacterales;f__Desulfococcaceae_A;g__Desulfococcus_A;s__Desulfococcus_A_oleovorans	d__Bacteria; p__Desulfobacterota; c__Desulfobacteria; o__Desulfobacterales; f__Desulfosarcinaceae
0ab11225991eddc798727b0252d446bd	d__Bacteria;p__Proteobacteria;c__Gammaproteobacteria;o__Pseudomonadales;f__;g__;s__	d__Bacteria; p__Proteobacteria; c__Gammaproteobacteria; o__Cellvibrionales; f__Cellvibrionaceae; g__uncultured
0abfaa993f88a0d2c99509ea014fe85f	d__Bacteria;p__Actinobacteriota;c__Acidimicrobiia;o__UBA5794;f__UBA4744;g__BMS3Bbin01;s__BMS3Bbin01_sp002897675	d__Bacteria; p__Actinobacteriota; c__Acidimicrobiia; o__Actinomarinales; f__uncultured; g__uncultured
0ac02ae768bae7c83e4cefb53b7359f4	d__Bacteria;p__Bacteroidota;c__Bacteroidia;o__Chitinophagales;f__Saprospiraceae;g__;s__	d__Bacteria; p__Bacteroidota; c__Bacteroidia; o__Chitinophagales; f__Saprospiraceae
0ac12c2daec561a2c287af5f241f9b71	d__Bacteria;p__Chloroflexota;c__Anaerolineae;o__Anaerolineales;f__envOPS12;g__UBA12294;s__	d__Bacteria; p__Chloroflexi; c__Anaerolineae; o__Anaerolineales; f__Anaerolineaceae; g__uncultured
0ac90029a123ddafacf7103d14a15c18	d__Bacteria;p__Planctomycetota;c__Planctomycetes;o__Planctomycetales;f__Planctomycetaceae;g__;s__	d__Bacteria; p__Planctomycetota; c__Planctomycetes; o__Planctomycetales; f__Gimesiaceae; g__uncultured
0acbd364c66977fe1fca775144c52f88	d__Bacteria;p__Planctomycetota;c__Phycisphaerae;o__Phycisphaerales;f__SM1A02;g__UBA966;s__UBA966_sp002292895	d__Bacteria; p__Planctomycetota; c__Phycisphaerae; o__Phycisphaerales; f__Phycisphaeraceae; g__uncultured
0acfe440bdbd5923d2a091691bf93cc3	d__Bacteria;p__Proteobacteria;c__Gammaproteobacteria;o__Enterobacterales;f__Kangiellaceae;g__Pleionea;s__Pleionea_mediterranea	d__Bacteria; p__Proteobacteria; c__Gammaproteobacteria; o__Oceanospirillales; f__Kangiellaceae; g__Pleionea
0ad2a48aa992244748643653a2327cfe	d__Bacteria;p__Proteobacteria;c__Gammaproteobacteria;o__;f__;g__;s__	d__Bacteria; p__Proteobacteria; c__Gammaproteobacteria
0ad30bed629a3a8a6e4aaa475364f70a	d__Bacteria;p__Planctomycetota;c__UBA1135;o__UBA2386;f__UBA2386;g__UBA2386;s__UBA2386_sp002343845	d__Bacteria; p__Planctomycetota; c__OM190; o__OM190; f__OM190; g__OM190
0ad96b119cf9f4263f3bfe14c0ce7802	d__Bacteria;p__Proteobacteria;c__Gammaproteobacteria;o__Tenderiales;f__Tenderiaceae;g__Tenderia;s__Tenderia_electrophaga	d__Bacteria; p__Proteobacteria; c__Gammaproteobacteria; o__Tenderiales; f__Tenderiaceae; g__Candidatus_Tenderia
0ada7cbaf2519ff12caa2dd1dce22a36	d__Bacteria;p__Desulfuromonadota;c__Desulfuromonadia;o__Geobacterales;f__;g__;s__	d__Bacteria; p__Desulfobacterota; c__Desulfuromonadia; o__Geobacterales; f__Geobacteraceae
0ade080a82b0e776334d96a19d32deca	d__Bacteria;p__Spirochaetota;c__Spirochaetia;o__Spirochaetales;f__;g__;s__	d__Bacteria; p__Spirochaetota; c__Spirochaetia; o__Spirochaetales; f__Spirochaetaceae; g__Spirochaeta_2
0aec66af907c4ca21a904b2bbde5fe15	d__Bacteria;p__Planctomycetota;c__Phycisphaerae;o__Phycisphaerales;f__SM1A02;g__GCA-002718515;s__GCA-002718515_sp002689385	d__Bacteria; p__Planctomycetota; c__Phycisphaerae; o__Phycisphaerales; f__Phycisphaeraceae; g__Urania-1B-19_marine_sediment_group
0af0a7e207f154e2768fae8d0c6afe2a	d__Bacteria;p__;c__;o__;f__;g__;s__	d__Bacteria; p__Planctomycetota; c__Phycisphaerae; o__mle1-8; f__mle1-8; g__mle1-8
0afbe3885b8038a110eced4b9b439c24	d__Bacteria;p__Proteobacteria;c__Gammaproteobacteria;o__Pseudomonadales;f__Oleiphilaceae;g__Marinobacter;s__	d__Bacteria; p__Proteobacteria; c__Gammaproteobacteria; o__Alteromonadales; f__Marinobacteraceae; g__Marinobacter
0b074787c7d29665db139fcad00e321e	d__Bacteria;p__Verrucomicrobiota;c__Verrucomicrobiae;o__Opitutales;f__Puniceicoccaceae;g__;s__	d__Bacteria; p__Verrucomicrobiota; c__Verrucomicrobiae; o__Opitutales; f__Puniceicoccaceae; g__Lentimonas
0b08948117c6664330f4057f0d386abd	d__Bacteria;p__Planctomycetota;c__UBA1135;o__UBA1135;f__UBA1135;g__GCA-2746235;s__GCA-2746235_sp002746235	d__Bacteria; p__Planctomycetota; c__OM190; o__OM190; f__OM190; g__OM190
0b0cfe23bd53dca63d57f3512a8cd7bf	d__Bacteria;p__Patescibacteria;c__Paceibacteria;o__UBA9983_A;f__;g__;s__	d__Bacteria; p__Patescibacteria; c__Parcubacteria
0b179efd354c4602d0ea60a4a16a0cc0	d__Bacteria;p__Proteobacteria;c__Alphaproteobacteria;o__;f__;g__;s__	d__Bacteria; p__Proteobacteria; c__Alphaproteobacteria; o__Kiloniellales; f__Kiloniellaceae; g__Pelagibius
0b18ac2521777544a9cb74fe410dac7c	d__Bacteria;p__Proteobacteria;c__Alphaproteobacteria;o__Rhodobacterales;f__Rhodobacteraceae;g__;s__	d__Bacteria; p__Proteobacteria; c__Alphaproteobacteria; o__Rhodobacterales; f__Rhodobacteraceae; g__Tateyamaria
0b1a3e27c89f4ed39b7fbeadb197e130	d__Bacteria;p__Proteobacteria;c__Gammaproteobacteria;o__;f__;g__;s__	d__Bacteria; p__Proteobacteria; c__Gammaproteobacteria
0b1a7fc542c6d1c7136364d6233ee6c2	d__Bacteria;p__Planctomycetota;c__Planctomycetes;o__Pirellulales;f__Pirellulaceae;g__;s__	d__Bacteria; p__Planctomycetota; c__Planctomycetes; o__Pirellulales; f__Pirellulaceae; g__Rhodopirellula
0b1ae3e5f2e27b04f6b34ab3f0e1f364	d__Archaea;p__Nanoarchaeota;c__Nanoarchaeia;o__;f__;g__;s__	d__Archaea; p__Nanoarchaeota; c__Nanoarchaeia; o__Woesearchaeales; f__Woesearchaeales; g__Woesearchaeales
0b1cb02ec53e17e13df2b5d112e39e3b	d__Bacteria;p__Actinobacteriota;c__;o__;f__;g__;s__	d__Bacteria; p__Actinobacteriota; c__Acidimicrobiia; o__Microtrichales; f__Microtrichaceae; g__Sva0996_marine_group
0b1f21554642d442be7aeccf45c4c93c	d__Bacteria;p__;c__;o__;f__;g__;s__	d__Bacteria; p__Verrucomicrobiota; c__Chlamydiae; o__Chlamydiales; f__Chlamydiaceae; g__uncultured
0b258b07f480392390b2778cafec199d	d__Bacteria;p__Planctomycetota;c__UBA1135;o__UBA2386;f__UBA2386;g__UBA2386;s__UBA2386_sp002343845	d__Bacteria; p__Planctomycetota; c__OM190; o__OM190; f__OM190; g__OM190
0b3079f8b4f96593eccec67e10be67cd	d__Bacteria;p__Desulfobacterota;c__Desulfobacteria;o__Desulfobacterales;f__Desulfatibacillaceae;g__Desulfatibacillum;s__	d__Bacteria; p__Desulfobacterota; c__Desulfobacteria; o__Desulfobacterales
0b33306252205df8ebcc88ed8f64ece0	d__Bacteria;p__Proteobacteria;c__Gammaproteobacteria;o__Chromatiales;f__Sedimenticolaceae;g__;s__	d__Bacteria; p__Proteobacteria; c__Gammaproteobacteria; o__Chromatiales; f__Sedimenticolaceae; g__uncultured
0b3a6d32f54b3e1125e4ae4d3627b54a	d__Bacteria;p__Proteobacteria;c__Gammaproteobacteria;o__;f__;g__;s__	d__Bacteria; p__Proteobacteria; c__Gammaproteobacteria; o__uncultured; f__uncultured; g__uncultured
0b3b254707ba5f88b48d145512d5d306	d__Bacteria;p__Planctomycetota;c__Planctomycetes;o__Planctomycetales;f__Planctomycetaceae;g__Fuerstia;s__Fuerstia_marisgermanicae	d__Bacteria; p__Planctomycetota; c__Planctomycetes; o__Planctomycetales; f__Rubinisphaeraceae; g__uncultured
0b3ee317b022b142c8bcde337a93490a	d__Bacteria;p__Proteobacteria;c__Gammaproteobacteria;o__Pseudomonadales;f__;g__;s__	d__Bacteria; p__Proteobacteria; c__Gammaproteobacteria
0b42be165826414a30e0be4b29e98b67	d__Bacteria;p__Bacteroidota;c__Bacteroidia;o__Chitinophagales;f__Chitinophagaceae;g__;s__	d__Bacteria; p__Bacteroidota; c__Bacteroidia; o__Chitinophagales; f__uncultured; g__uncultured
0b493a09b81096c35dc6a4d99e537d06	d__Bacteria;p__Proteobacteria;c__Zetaproteobacteria;o__Mariprofundales;f__Mariprofundaceae;g__Mariprofundus;s__	d__Bacteria; p__Proteobacteria; c__Zetaproteobacteria; o__Mariprofundales; f__Mariprofundaceae; g__Mariprofundus
0b4ad69ba74b9fdd9a0f1be545ea258d	d__Archaea;p__Nanoarchaeota;c__Nanoarchaeia;o__SCGC-AAA011-G17;f__GW2011-AR17;g__GW2011-AR17;s__GW2011-AR17_sp10136u	d__Archaea; p__Nanoarchaeota; c__Nanoarchaeia; o__Woesearchaeales; f__Woesearchaeales; g__Woesearchaeales
0b4b8836d84b52cef9c82b938e4161dd	d__Bacteria;p__Bacteroidota;c__Bacteroidia;o__;f__;g__;s__	d__Bacteria; p__Bacteroidota; c__Bacteroidia
0b5350e59147270a38b99d5061db853f	d__Bacteria;p__;c__;o__;f__;g__;s__	d__Bacteria; p__Bdellovibrionota; c__Oligoflexia; o__Oligoflexales; f__uncultured; g__uncultured
0b5d709ddf1584ca0ba2d895a073ef64	d__Bacteria;p__;c__;o__;f__;g__;s__	d__Bacteria
0b65701bd9b83154ccde727f3b0fd659	d__Bacteria;p__Verrucomicrobiota;c__Kiritimatiellae;o__Kiritimatiellales;f__UBA1859;g__SZUA-127;s__SZUA-127_sp003230915	d__Bacteria; p__Verrucomicrobiota; c__Kiritimatiellae; o__Kiritimatiellales; f__Kiritimatiellaceae; g__R76-B128
0b6dbe1f815fe9758ff694be0824530d	d__Bacteria;p__;c__;o__;f__;g__;s__	d__Bacteria; p__NB1-j; c__NB1-j; o__NB1-j; f__NB1-j; g__NB1-j
0b794d79674d08be30fde18d5a881840	d__Bacteria;p__;c__;o__;f__;g__;s__	d__Bacteria; p__Planctomycetota; c__OM190; o__OM190; f__OM190; g__OM190
0b7a1247a54536ced1ea9f2a722acff7	d__Bacteria;p__;c__;o__;f__;g__;s__	d__Bacteria; p__WS2; c__WS2; o__WS2; f__WS2; g__WS2
0b7b2d34df2fae082388219ec0f76444	d__Bacteria;p__Acidobacteriota;c__Blastocatellia;o__Pyrinomonadales;f__Pyrinomonadaceae;g__OLB17;s__	d__Bacteria; p__Acidobacteriota; c__Blastocatellia; o__Blastocatellales; f__Blastocatellaceae
0b7e2c40bdcdf12bed9e68f10ab9cabe	d__Bacteria;p__Actinobacteriota;c__;o__;f__;g__;s__	d__Bacteria; p__Actinobacteriota; c__Actinobacteria; o__Nitriliruptorales; f__Nitriliruptoraceae
0b90328453c1bc48f007e203ebf0bb44	d__Bacteria;p__Bacteroidota;c__Bacteroidia;o__Chitinophagales;f__Saprospiraceae;g__Haliscomenobacter;s__Haliscomenobacter_hydrossis	d__Bacteria; p__Bacteroidota; c__Bacteroidia; o__Chitinophagales; f__Saprospiraceae; g__uncultured
0ba1dd9f4d4dfed64cc4bc126766489f	d__Bacteria;p__Bacteroidota;c__Bacteroidia;o__Cytophagales;f__Cyclobacteriaceae;g__;s__	d__Bacteria; p__Bacteroidota; c__Bacteroidia; o__Cytophagales; f__Cyclobacteriaceae; g__uncultured
0ba2d27053dd3751fe55d860ed578745	d__Bacteria;p__Proteobacteria;c__Alphaproteobacteria;o__;f__;g__;s__	d__Bacteria; p__Patescibacteria; c__Gracilibacteria; o__Candidatus_Abawacabacteria; f__Candidatus_Abawacabacteria; g__Candidatus_Abawacabacteria
0bab62d16119028844ef186665583359	d__Bacteria;p__Planctomycetota;c__Phycisphaerae;o__SG8-4;f__SG8-4;g__UBA12454;s__UBA12454_sp001825665	d__Bacteria; p__Planctomycetota; c__Phycisphaerae; o__C86; f__C86; g__C86
0bb118185c39088c2c7f775c33143997	d__Bacteria;p__Planctomycetota;c__GCA-002687715;o__GCA-002687715;f__GCA-002687715;g__GCA-2683135;s__GCA-2683135_sp002683135	d__Bacteria; p__Planctomycetota; c__OM190; o__OM190; f__OM190; g__OM190
0bbb45c44336bbe4d40a7c874ce23d81	d__Bacteria;p__Verrucomicrobiota;c__Kiritimatiellae;o__Kiritimatiellales;f__UBA1859;g__UBA5540;s__UBA5540_sp002423675	d__Bacteria; p__Verrucomicrobiota; c__Kiritimatiellae; o__Kiritimatiellales; f__Kiritimatiellaceae; g__MSBL3
0bca796a84c4d35606ea48a7442a5adb	d__Bacteria;p__Planctomycetota;c__Planctomycetes;o__Pirellulales;f__Pirellulaceae;g__;s__	d__Bacteria; p__Planctomycetota; c__Planctomycetes; o__Pirellulales; f__Pirellulaceae; g__Rhodopirellula
0bd28d246993d32a1a83363d75fd2e79	d__Archaea;p__Thermoplasmatota;c__Poseidoniia;o__Poseidoniales;f__Poseidoniaceae;g__Poseidonia;s__Poseidonia_sp002494645	d__Archaea; p__Thermoplasmatota; c__Thermoplasmata; o__Marine_Group_II; f__Marine_Group_II; g__Marine_Group_II
0bd9136e85d9f823f140423b46e60362	d__Bacteria;p__Proteobacteria;c__Alphaproteobacteria;o__Sphingomonadales;f__Sphingomonadaceae;g__;s__	d__Bacteria; p__Proteobacteria; c__Alphaproteobacteria; o__Sphingomonadales; f__Sphingomonadaceae
0be3425c353994ba60e0666d47682ca0	d__Bacteria;p__Bacteroidota;c__Bacteroidia;o__Cytophagales;f__Cyclobacteriaceae;g__;s__	d__Bacteria; p__Bacteroidota; c__Bacteroidia; o__Cytophagales; f__Cyclobacteriaceae; g__uncultured
0be417145f70d73ec9bec39dafb4d559	d__Bacteria;p__Bacteroidota;c__Bacteroidia;o__Flavobacteriales;f__Crocinitomicaceae;g__SM1701;s__SM1701_sp003234935	d__Bacteria; p__Bacteroidota; c__Bacteroidia; o__Flavobacteriales; f__Crocinitomicaceae; g__Crocinitomix
0bef08da030222442d66dacc79a839fa	d__Bacteria;p__Planctomycetota;c__Planctomycetes;o__Pirellulales;f__Pirellulaceae;g__Mariniblastus;s__Mariniblastus_fucicola	d__Bacteria; p__Planctomycetota; c__Planctomycetes; o__Pirellulales; f__Pirellulaceae; g__Blastopirellula
0bf8bc356b9d54d37ba2726b347b1474	d__Bacteria;p__Proteobacteria;c__Gammaproteobacteria;o__Chromatiales;f__Sedimenticolaceae;g__;s__	d__Bacteria; p__Proteobacteria; c__Gammaproteobacteria; o__SZB50; f__SZB50; g__SZB50
0c03c11d8868d45c486a2b0955d018ac	d__Bacteria;p__Proteobacteria;c__Alphaproteobacteria;o__Sphingomonadales;f__Sphingomonadaceae;g__;s__	d__Bacteria; p__Proteobacteria; c__Alphaproteobacteria; o__Sphingomonadales; f__Sphingomonadaceae; g__Sphingomicrobium
0c061a074b4a0b15bbb0f9def729176d	d__Bacteria;p__Chloroflexota;c__Anaerolineae;o__Promineofilales;f__Promineofilaceae;g__GCA-2699125;s__GCA-2699125_sp002699125	d__Bacteria; p__Chloroflexi; c__Anaerolineae; o__Ardenticatenales; f__uncultured; g__uncultured
0c06eab9cddc9e229e4ef3f7c14f8abd	d__Bacteria;p__Proteobacteria;c__Gammaproteobacteria;o__;f__;g__;s__	d__Bacteria; p__Proteobacteria; c__Gammaproteobacteria; o__Ectothiorhodospirales; f__Thioalkalispiraceae; g__Thiohalophilus
0c0f41add3b339241a36c952ef7154d6	d__Bacteria;p__;c__;o__;f__;g__;s__	d__Bacteria; p__Chloroflexi; c__Dehalococcoidia; o__MSBL5; f__MSBL5; g__MSBL5
0c12b804a9e4ea70d49d50bc3c339a7a	d__Bacteria;p__Desulfobacterota;c__Desulfobulbia;o__Desulfobulbales;f__Desulfobulbaceae;g__Desulfobulbus;s__	d__Bacteria; p__Desulfobacterota; c__Desulfobulbia; o__Desulfobulbales; f__Desulfobulbaceae; g__Desulfobulbus
0c1fc2ed2eed328f9dd1aaed3bf9a826	d__Bacteria;p__Patescibacteria;c__Saccharimonadia;o__Saccharimonadales;f__UBA4665;g__;s__	d__Bacteria; p__Patescibacteria; c__Saccharimonadia; o__Saccharimonadales; f__Saccharimonadales; g__Saccharimonadales
0c21a667223e3b7ebb3672eba8112f41	d__Bacteria;p__Bacteroidota;c__Bacteroidia;o__Flavobacteriales;f__;g__;s__	d__Bacteria; p__Bacteroidota; c__Bacteroidia; o__ML602M-17; f__ML602M-17; g__ML602M-17
0c3121984c3ae43d3c76dc692e91005d	d__Bacteria;p__Proteobacteria;c__Gammaproteobacteria;o__;f__;g__;s__	d__Bacteria; p__Proteobacteria; c__Gammaproteobacteria; o__Cellvibrionales; f__Spongiibacteraceae; g__Zhongshania
0c31e2a8ce72119b8485f7d012e24619	d__Bacteria;p__Proteobacteria;c__Gammaproteobacteria;o__;f__;g__;s__	d__Bacteria; p__Proteobacteria; c__Gammaproteobacteria
0c3d2af83d2beafd3bcc4137811e55ea	d__Bacteria;p__Acidobacteriota;c__Thermoanaerobaculia;o__UBA5704;f__UBA5704;g__SZUA-115;s__SZUA-115_sp003231035	d__Bacteria; p__Acidobacteriota; c__Thermoanaerobaculia; o__Thermoanaerobaculales; f__Thermoanaerobaculaceae; g__Subgroup_10
0c3d854159760a9d5d173e63ea085082	d__Bacteria;p__Bdellovibrionota_B;c__Oligoflexia;o__Oligoflexales;f__Oligoflexaceae;g__Pseudobacteriovorax;s__Pseudobacteriovorax_antillogorgiicola	d__Bacteria; p__Bdellovibrionota; c__Oligoflexia; o__Oligoflexales; f__Oligoflexales; g__Pseudobacteriovorax
0c3eb9f440c8e89a041ba799551ffb18	d__Bacteria;p__Proteobacteria;c__Alphaproteobacteria;o__Micavibrionales;f__Micavibrionaceae;g__TMED27;s__TMED27_sp002167715	d__Bacteria; p__Proteobacteria; c__Alphaproteobacteria; o__Micavibrionales; f__Micavibrionaceae; g__uncultured
0c4336c1ba403dde59e39f56fe6ff19c	d__Bacteria;p__Proteobacteria;c__Gammaproteobacteria;o__;f__;g__;s__	d__Bacteria; p__Proteobacteria; c__Gammaproteobacteria; o__Burkholderiales; f__Nitrosomonadaceae; g__MND1
0c495377507239b03b622f14b9d87221	d__Bacteria;p__Acidobacteriota;c__Mor1;o__Mor1;f__Mor1;g__Mor1;s__Mor1_sp001664505	d__Bacteria; p__Acidobacteriota; c__Subgroup_22; o__Subgroup_22; f__Subgroup_22; g__Subgroup_22
0c49bf46051962c28a4e743ef86ed137	d__Bacteria;p__Proteobacteria;c__Gammaproteobacteria;o__Pseudomonadales;f__Endozoicomonadaceae;g__Endozoicomonas;s__	d__Bacteria; p__Proteobacteria; c__Gammaproteobacteria; o__Oceanospirillales; f__Endozoicomonadaceae; g__Endozoicomonas
0c4d271650732564407bc2917ec56c0b	d__Bacteria;p__Planctomycetota;c__Planctomycetes;o__Pirellulales;f__Pirellulaceae;g__UBA11883;s__UBA11883_sp002714565	d__Bacteria; p__Planctomycetota; c__Planctomycetes; o__Pirellulales; f__Pirellulaceae; g__Bythopirellula
0c50002b774bc581fb4fef2d567bfc97	d__Bacteria;p__Bacteroidota;c__Bacteroidia;o__Cytophagales;f__Cyclobacteriaceae;g__BBD-1991-12;s__BBD-1991-12_sp001657315	d__Bacteria; p__Bacteroidota; c__Bacteroidia; o__Cytophagales; f__Cyclobacteriaceae; g__Fulvivirga
0c5053bbd10a79df45039a97e3577650	d__Bacteria;p__Proteobacteria;c__Gammaproteobacteria;o__Enterobacterales;f__Alteromonadaceae;g__Pseudoalteromonas;s__	d__Bacteria; p__Proteobacteria; c__Gammaproteobacteria; o__Alteromonadales; f__Pseudoalteromonadaceae; g__Pseudoalteromonas
0c52e495b35eed90d9a86dbfd1acd9c1	d__Bacteria;p__Bacteroidota;c__Bacteroidia;o__Cytophagales;f__;g__;s__	d__Bacteria; p__Bacteroidota; c__Bacteroidia
0c53e965ba409354f077ee7605f7f4c5	d__Bacteria;p__Proteobacteria;c__Alphaproteobacteria;o__;f__;g__;s__	d__Bacteria; p__Proteobacteria; c__Alphaproteobacteria
0c567b1c3b13e32830a26766f43ef423	d__Bacteria;p__Deferrisomatota;c__Defferisomatia;o__Defferisomatales;f__Defferisomataceae;g__Deferrisoma;s__Deferrisoma_camini	d__Bacteria; p__Deferrisomatota; c__Defferrisomatia; o__Defferrisomatales; f__Defferrisomataceae; g__Deferrisoma
0c6548522e0c0025791e1c49d8cb8edf	d__Bacteria;p__Actinobacteriota;c__Acidimicrobiia;o__Microtrichales;f__Ilumatobacteraceae;g__Ilumatobacter_A;s__Ilumatobacter_A_coccineus	d__Bacteria; p__Actinobacteriota; c__Acidimicrobiia; o__Microtrichales; f__Ilumatobacteraceae; g__Ilumatobacter
0c6e1385dbdfc21fb583a01b1671010d	d__Bacteria;p__Bacteroidota;c__Ignavibacteria;o__Ignavibacteriales;f__;g__;s__	d__Bacteria; p__Bacteroidota; c__Ignavibacteria; o__Ignavibacteriales; f__Melioribacteraceae; g__IheB3-7
0c71195795598cb69def7166b16f66e8	d__Bacteria;p__Planctomycetota;c__Phycisphaerae;o__SG8-4;f__SG8-4;g__;s__	d__Bacteria; p__Planctomycetota; c__Pla4_lineage; o__Pla4_lineage; f__Pla4_lineage; g__Pla4_lineage
0c7236a19a09b3a0d24cfc8127cf5778	d__Bacteria;p__Actinobacteriota;c__;o__;f__;g__;s__	d__Bacteria; p__Actinobacteriota; c__Acidimicrobiia; o__Microtrichales; f__Microtrichaceae; g__uncultured
0c741b11731ffcb22bb63a5938e1a5a0	d__Bacteria;p__Proteobacteria;c__Gammaproteobacteria;o__;f__;g__;s__	d__Bacteria; p__Proteobacteria; c__Gammaproteobacteria; o__Arenicellales; f__Arenicellaceae; g__HTCC5015
0c8939d2a7feb0e8779c9f4cfcbd1869	d__Archaea;p__Nanoarchaeota;c__Nanoarchaeia;o__;f__;g__;s__	d__Archaea; p__Nanoarchaeota; c__Nanoarchaeia; o__Woesearchaeales; f__Woesearchaeales; g__Woesearchaeales
0c8d05d2a4a523ca3aebecb0c1677433	d__Bacteria;p__Planctomycetota;c__;o__;f__;g__;s__	d__Bacteria; p__Planctomycetota; c__Phycisphaerae; o__C86; f__C86; g__C86
0c9b1689a8adbc0689e07e2982874534	d__Bacteria;p__Desulfobacterota;c__Desulfobacteria;o__Desulfobacterales;f__Desulfosarcinaceae;g__Desulfosarcina;s__Desulfosarcina_cetonica	d__Bacteria; p__Desulfobacterota; c__Desulfobacteria; o__Desulfobacterales; f__Desulfosarcinaceae; g__Desulfosarcina
0ca0464d195dc558b5861ab75ed2212f	d__Bacteria;p__Actinobacteriota;c__;o__;f__;g__;s__	d__Bacteria; p__Actinobacteriota; c__Acidimicrobiia; o__Microtrichales; f__Microtrichaceae; g__Sva0996_marine_group
0ca992097d35d83403e58c09208ce165	d__Bacteria;p__Proteobacteria;c__Alphaproteobacteria;o__;f__;g__;s__	d__Bacteria; p__Bdellovibrionota; c__Bdellovibrionia; o__Bdellovibrionales; f__Bdellovibrionaceae; g__OM27_clade
0cb34de99a58086a8cc11a392a356d98	d__Bacteria;p__Planctomycetota;c__;o__;f__;g__;s__	d__Bacteria; p__Planctomycetota; c__Pla4_lineage; o__Pla4_lineage; f__Pla4_lineage; g__Pla4_lineage
0cbb442db026c1aff7f4ded8244458bb	d__Bacteria;p__Bacteroidota;c__Rhodothermia;o__Rhodothermales;f__;g__;s__	d__Bacteria; p__Bacteroidota; c__Rhodothermia; o__Rhodothermales; f__Rhodothermaceae; g__uncultured
0cbc33727aff1e7de194a4d0254a76a4	d__Bacteria;p__Planctomycetota;c__UBA8108;o__;f__;g__;s__	d__Bacteria; p__Planctomycetota; c__BD7-11; o__BD7-11; f__BD7-11; g__BD7-11
0cbdd62b45689f4ce988cbdf5e9dba24	d__Archaea;p__Crenarchaeota;c__Bathyarchaeia;o__TCS64;f__TCS64;g__GCA-2726865;s__GCA-2726865_sp002726865	d__Archaea; p__Crenarchaeota; c__Bathyarchaeia; o__Bathyarchaeia; f__Bathyarchaeia; g__Bathyarchaeia
0cc8ee25bdcb915861b92a2d50eb274e	d__Bacteria;p__Acidobacteriota;c__;o__;f__;g__;s__	d__Bacteria; p__Acidobacteriota; c__Thermoanaerobaculia; o__Thermoanaerobaculales; f__Thermoanaerobaculaceae; g__Subgroup_10
0cca20fbebc8734f4f5371b147db068d	d__Bacteria;p__Verrucomicrobiota;c__Kiritimatiellae;o__;f__;g__;s__	d__Bacteria; p__Verrucomicrobiota; c__Kiritimatiellae; o__WCHB1-41; f__WCHB1-41; g__WCHB1-41
0cd195f9abe10b9d572effbfb3019aba	d__Bacteria;p__Chloroflexota;c__Dehalococcoidia;o__Dehalococcoidales;f__Dehalococcoidaceae;g__Dehalogenimonas;s__	d__Bacteria; p__Chloroflexi; c__Dehalococcoidia
0cd2927941e91982b5aed11070792651	d__Bacteria;p__;c__;o__;f__;g__;s__	d__Bacteria; p__Planctomycetota; c__OM190; o__OM190; f__OM190; g__OM190
0cd70243afe7eb0d36867b516268dc30	d__Bacteria;p__Proteobacteria;c__Alphaproteobacteria;o__Rhodobacterales;f__Rhodobacteraceae;g__Boseongicola;s__Boseongicola_aestuarii	d__Bacteria; p__Proteobacteria; c__Alphaproteobacteria; o__Rhodobacterales; f__Rhodobacteraceae; g__Boseongicola
0ce142495b5244c17ed2e531f75d16fa	d__Bacteria;p__Bacteroidota;c__Bacteroidia;o__Flavobacteriales;f__;g__;s__	d__Bacteria; p__Bacteroidota; c__Bacteroidia; o__Flavobacteriales; f__Cryomorphaceae
0ce83687e926325469b36ffa29787662	d__Bacteria;p__Planctomycetota;c__Planctomycetes;o__Pirellulales;f__Pirellulaceae;g__Mariniblastus;s__Mariniblastus_fucicola	d__Bacteria; p__Planctomycetota; c__Planctomycetes; o__Pirellulales; f__Pirellulaceae; g__Blastopirellula
0ceb43788cf1e10609f5559c374d188f	d__Bacteria;p__Planctomycetota;c__Phycisphaerae;o__Phycisphaerales;f__Phycisphaeraceae;g__Phycisphaera;s__Phycisphaera_mikurensis	d__Bacteria; p__Planctomycetota; c__Phycisphaerae; o__Phycisphaerales; f__Phycisphaeraceae; g__Phycisphaera
0cef09bb1072ccaf350bae6bfae0e821	d__Bacteria;p__;c__;o__;f__;g__;s__	d__Bacteria
0cf2de62a6d0050161f03ac50b76fa8e	d__Bacteria;p__Planctomycetota;c__Phycisphaerae;o__Phycisphaerales;f__SM1A02;g__GCA-002718515;s__GCA-002718515_sp002689385	d__Bacteria; p__Planctomycetota; c__Phycisphaerae; o__Phycisphaerales; f__Phycisphaeraceae; g__Urania-1B-19_marine_sediment_group
0cf3e3af9dab00fe5c577b952b23c95b	d__Bacteria;p__Bacteroidota;c__Bacteroidia;o__Bacteroidales;f__ML635J-15;g__Bact-19;s__Bact-19_sp002869385	d__Bacteria; p__Bacteroidota; c__Bacteroidia; o__Bacteroidales; f__Bacteroidetes_BD2-2; g__Bacteroidetes_BD2-2
0cf48c4749b5db2627d7ea16063dacc5	d__Bacteria;p__Proteobacteria;c__Gammaproteobacteria;o__;f__;g__;s__	d__Bacteria; p__Proteobacteria; c__Gammaproteobacteria
0cf4fe141ebdb81f306267843cbc92c8	d__Bacteria;p__;c__;o__;f__;g__;s__	d__Bacteria; p__Latescibacterota; c__Latescibacterota; o__Latescibacterota; f__Latescibacterota; g__Latescibacterota
0cf985bfefdc1c6da2028035addb89a6	d__Bacteria;p__Planctomycetota;c__Planctomycetes;o__Pirellulales;f__Pirellulaceae;g__UBA721;s__UBA721_sp002709045	d__Bacteria; p__Planctomycetota; c__Phycisphaerae; o__Phycisphaerales; f__Phycisphaeraceae; g__Urania-1B-19_marine_sediment_group
0cfa8b808ec6c2becc17917e406d895e	d__Bacteria;p__Bacteroidota;c__Bacteroidia;o__Flavobacteriales;f__Flavobacteriaceae;g__Pseudozobellia;s__	d__Bacteria; p__Bacteroidota; c__Bacteroidia; o__Flavobacteriales; f__Flavobacteriaceae
0d02102817074c3c3d6799a2eb056b37	d__Bacteria;p__Bacteroidota;c__Ignavibacteria;o__Ignavibacteriales;f__Ignavibacteriaceae;g__;s__	d__Bacteria; p__Bacteroidota; c__Ignavibacteria; o__Ignavibacteriales; f__PHOS-HE36; g__PHOS-HE36
0d04127543f7c3b5b6022a65cc8055d5	d__Unassigned;p__;c__;o__;f__;g__;s__	d__Archaea; p__Nanoarchaeota; c__Nanoarchaeia; o__Woesearchaeales; f__Woesearchaeales; g__Woesearchaeales
0d0459c6fd4d8fc7292fb61326c74bf1	d__Bacteria;p__Bacteroidota;c__Bacteroidia;o__Chitinophagales;f__;g__;s__	d__Bacteria; p__Bacteroidota; c__Bacteroidia; o__Chitinophagales; f__uncultured; g__uncultured
0d04b9e1ea6ab48d1140cc06371abcd2	d__Bacteria;p__Planctomycetota;c__;o__;f__;g__;s__	d__Bacteria; p__Planctomycetota; c__Pla4_lineage; o__Pla4_lineage; f__Pla4_lineage; g__Pla4_lineage
0d06e51ea8f7e11f4f1ea3a29f55e9b0	d__Bacteria;p__Bdellovibrionota_B;c__UBA2361;o__SZUA-149;f__SZUA-149;g__SZUA-149;s__SZUA-149_sp003230795	d__Bacteria; p__SAR324_clade(Marine_group_B); c__SAR324_clade(Marine_group_B); o__SAR324_clade(Marine_group_B); f__SAR324_clade(Marine_group_B); g__SAR324_clade(Marine_group_B)
0d0b3b5a4ee91a73141f97cc36ddb673	d__Bacteria;p__Planctomycetota;c__UBA1135;o__UBA1135;f__GCA-002686595;g__GCA-2683825;s__GCA-2683825_sp002683825	d__Bacteria; p__Planctomycetota; c__OM190; o__OM190; f__OM190; g__OM190
0d0eef58b95eb30a3de7b12cf40eb8a9	d__Bacteria;p__;c__;o__;f__;g__;s__	d__Bacteria; p__Planctomycetota; c__OM190; o__OM190; f__OM190; g__OM190
0d12db97c9d17fc71341801f4a662b24	d__Bacteria;p__Bacteroidota;c__Bacteroidia;o__Flavobacteriales;f__Flavobacteriaceae;g__Eudoraea;s__Eudoraea_adriatica	d__Bacteria; p__Bacteroidota; c__Bacteroidia; o__Flavobacteriales; f__Flavobacteriaceae
0d222afdbf2fb6eb716f6ea8a95457ce	d__Bacteria;p__Bacteroidota;c__Bacteroidia;o__Flavobacteriales;f__;g__;s__	d__Bacteria; p__Bacteroidota; c__Bacteroidia; o__Flavobacteriales; f__Schleiferiaceae; g__Schleiferia
0d25d9097498445524b8a0cd89fae6c5	d__Bacteria;p__Actinobacteriota;c__Acidimicrobiia;o__UBA5794;f__UBA5794;g__UBA5794;s__UBA5794_sp002418265	d__Bacteria; p__Actinobacteriota; c__Acidimicrobiia; o__Actinomarinales; f__uncultured; g__uncultured
0d2816c7c97f9ae9d00d97082761c470	d__Bacteria;p__Patescibacteria;c__Saccharimonadia;o__Saccharimonadales;f__UBA4665;g__UBA5150;s__UBA5150_sp002792275	d__Bacteria; p__Patescibacteria; c__Saccharimonadia; o__Saccharimonadales; f__Saccharimonadales; g__Saccharimonadales
0d2e8d22bee75b8f6ad7ede350824218	d__Bacteria;p__Actinobacteriota;c__Acidimicrobiia;o__Microtrichales;f__MedAcidi-G1;g__;s__	d__Bacteria; p__Actinobacteriota; c__Acidimicrobiia; o__Microtrichales; f__Microtrichaceae; g__Sva0996_marine_group
0d304eb1217f1bbc644258ad72b5be56	d__Bacteria;p__Acidobacteriota;c__Mor1;o__Mor1;f__Mor1;g__Mor1;s__Mor1_sp001664505	d__Bacteria; p__Acidobacteriota; c__Subgroup_22; o__Subgroup_22; f__Subgroup_22; g__Subgroup_22
0d39ad469e9de603bcf1eb4a1774e0a7	d__Bacteria;p__Proteobacteria;c__Gammaproteobacteria;o__Pseudomonadales;f__Oleiphilaceae;g__Oleiphilus;s__Oleiphilus_messinensis	d__Bacteria; p__Proteobacteria; c__Gammaproteobacteria; o__Oceanospirillales; f__Oleiphilaceae; g__Oleiphilus
0d3bd3591e3ad5b254b7c02aef734ca9	d__Archaea;p__Nanoarchaeota;c__Nanoarchaeia;o__Pacearchaeales;f__UBA73;g__UBA73;s__UBA73_sp002496015	d__Archaea; p__Nanoarchaeota; c__Nanoarchaeia; o__Woesearchaeales; f__GW2011_GWC1_47_15; g__GW2011_GWC1_47_15
0d3dedd75ef727ffc1d0b33966893cc0	d__Bacteria;p__Bacteroidota;c__Bacteroidia;o__;f__;g__;s__	d__Bacteria; p__Bacteroidota; c__Bacteroidia
0d3eeb33b9c145145426c1061a9d8bdc	d__Bacteria;p__Bacteroidota;c__Bacteroidia;o__Flavobacteriales;f__Flavobacteriaceae;g__;s__	d__Bacteria; p__Bacteroidota; c__Bacteroidia; o__Flavobacteriales; f__Flavobacteriaceae
0d40a853a6447eae1320852097fe3bd8	d__Bacteria;p__Proteobacteria;c__Alphaproteobacteria;o__;f__;g__;s__	d__Bacteria; p__Proteobacteria; c__Alphaproteobacteria; o__Kiloniellales; f__Kiloniellaceae; g__uncultured
0d40e510a36054ae0f06f3b419af4214	d__Bacteria;p__Planctomycetota;c__Planctomycetes;o__Pirellulales;f__Pirellulaceae;g__Mariniblastus;s__Mariniblastus_fucicola	d__Bacteria; p__Planctomycetota; c__Planctomycetes; o__Pirellulales; f__Pirellulaceae; g__Blastopirellula
0d4157374030d65e36d70a5e72558a5c	d__Bacteria;p__Planctomycetota;c__Planctomycetes;o__Pirellulales;f__Pirellulaceae;g__Mariniblastus;s__Mariniblastus_fucicola	d__Bacteria; p__Planctomycetota; c__Planctomycetes; o__Pirellulales; f__Pirellulaceae; g__Blastopirellula
0d46e042ad95bbb88b017055a4dfd148	d__Bacteria;p__Krumholzibacteriota;c__Krumholzibacteria;o__LZORAL124-64-63;f__LZORAL124-64-63;g__;s__	d__Bacteria; p__Latescibacterota; c__Latescibacterota; o__Latescibacterota; f__Latescibacterota; g__Latescibacterota
0d4989b6c94a9d84bb38ca5da7c50035	d__Bacteria;p__;c__;o__;f__;g__;s__	d__Bacteria; p__SAR324_clade(Marine_group_B); c__SAR324_clade(Marine_group_B); o__SAR324_clade(Marine_group_B); f__SAR324_clade(Marine_group_B); g__SAR324_clade(Marine_group_B)
0d530a8cdc05a6f96b5631ce1f822193	d__Bacteria;p__Planctomycetota;c__GCA-002687715;o__GCA-002687715;f__GCA-002687715;g__GCA-2683135;s__GCA-2683135_sp002683135	d__Bacteria; p__Planctomycetota; c__OM190; o__OM190; f__OM190; g__OM190
0d62bfd920f02c8518e2bc714ee77531	d__Bacteria;p__Proteobacteria;c__Gammaproteobacteria;o__Pseudomonadales;f__Pseudohongiellaceae;g__Pseudohongiella;s__Pseudohongiella_acticola	d__Bacteria; p__Proteobacteria; c__Gammaproteobacteria; o__Oceanospirillales; f__Pseudohongiellaceae; g__Pseudohongiella
0d6d7351522b7f9295dfd49accf7119e	d__Bacteria;p__Patescibacteria;c__Paceibacteria;o__UBA9983_A;f__UBA1539;g__2-01-FULL-51-10;s__2-01-FULL-51-10_sp001823605	d__Bacteria; p__Patescibacteria; c__Parcubacteria; o__Candidatus_Yonathbacteria; f__Candidatus_Yonathbacteria; g__Candidatus_Yonathbacteria
0d74efde543e8f33088bd397fe892b0f	d__Bacteria;p__Actinobacteriota;c__;o__;f__;g__;s__	d__Bacteria; p__Actinobacteriota; c__Actinobacteria; o__Nitriliruptorales; f__Nitriliruptoraceae
0d8170bb9c976986917695271a7ec87b	d__Bacteria;p__Bacteroidota;c__Bacteroidia;o__Cytophagales;f__;g__;s__	d__Bacteria; p__Bacteroidota; c__Bacteroidia; o__Chitinophagales; f__uncultured; g__uncultured
0d8a5d932dc2d7c46b3ac6351b468e2e	d__Bacteria;p__Planctomycetota;c__Planctomycetes;o__Pirellulales;f__Pirellulaceae;g__;s__	d__Bacteria; p__Planctomycetota; c__Planctomycetes; o__Pirellulales; f__Pirellulaceae; g__Rhodopirellula
0d8b91adb48736a6845d1352f721069d	d__Bacteria;p__Bacteroidota;c__Bacteroidia;o__Chitinophagales;f__Saprospiraceae;g__UBA2365;s__UBA2365_sp002344345	d__Bacteria; p__Bacteroidota; c__Bacteroidia; o__Chitinophagales; f__Saprospiraceae; g__Rubidimonas
0da3ccd66e948e78b0544adb01220da2	d__Archaea;p__Nanoarchaeota;c__Nanoarchaeia;o__Woesearchaeales;f__;g__;s__	d__Archaea; p__Nanoarchaeota; c__Nanoarchaeia; o__Woesearchaeales; f__Woesearchaeales; g__Woesearchaeales
0da7a8d39c9cf2c3acbe7d0c3dff172a	d__Bacteria;p__Desulfobacterota;c__;o__;f__;g__;s__	d__Bacteria; p__Desulfobacterota; c__Desulfobacteria
0db58791ec8da5dd92e4ed3dd86a49ac	d__Bacteria;p__Proteobacteria;c__Gammaproteobacteria;o__;f__;g__;s__	d__Bacteria; p__Proteobacteria; c__Gammaproteobacteria
0dc52416c0dceaf67cdf5cc45df8fa77	d__Bacteria;p__Proteobacteria;c__Gammaproteobacteria;o__Pseudomonadales;f__;g__;s__	d__Bacteria; p__Proteobacteria; c__Gammaproteobacteria; o__Oceanospirillales; f__Nitrincolaceae
0dcb607738a70ac567e33ecb35369639	d__Bacteria;p__Bacteroidota;c__Rhodothermia;o__Rhodothermales;f__MEBICO9517;g__MEBICO9517;s__MEBICO9517_sp003285105	d__Bacteria; p__Bacteroidota; c__Rhodothermia; o__Rhodothermales; f__Rhodothermaceae; g__Rhodothermaceae
0dccb33caaf41373b14a1b095562014b	d__Bacteria;p__Proteobacteria;c__Gammaproteobacteria;o__;f__;g__;s__	d__Bacteria; p__Proteobacteria; c__Gammaproteobacteria; o__Gammaproteobacteria_Incertae_Sedis; f__Unknown_Family; g__uncultured
0dce4155c2a1453969ccb0a4f2e18a9b	d__Bacteria;p__;c__;o__;f__;g__;s__	d__Bacteria; p__Patescibacteria; c__Saccharimonadia; o__Saccharimonadales; f__Saccharimonadales; g__Saccharimonadales
0dd0a8deb29a4a6737595e1475af487f	d__Bacteria;p__Chloroflexota_A;c__Ellin6529;o__CSP1-4;f__CSP1-4;g__GWC2-73-18;s__GWC2-73-18_sp001794945	d__Bacteria; p__Chloroflexi; c__KD4-96; o__KD4-96; f__KD4-96; g__KD4-96
0dd7eaec1821fa361928cf96a54d2c85	d__Bacteria;p__Proteobacteria;c__Alphaproteobacteria;o__;f__;g__;s__	d__Bacteria; p__Proteobacteria; c__Alphaproteobacteria; o__Kiloniellales; f__Kiloniellaceae; g__Pelagibius
0ddd4f823d33204a5823def211d323d9	d__Bacteria;p__Proteobacteria;c__Alphaproteobacteria;o__;f__;g__;s__	d__Bacteria; p__Proteobacteria; c__Alphaproteobacteria; o__Rhodospirillales; f__Rhodospirillaceae; g__uncultured
0de19dcd68e2e518f7f5204f871ced5f	d__Bacteria;p__Planctomycetota;c__Planctomycetes;o__Planctomycetales;f__Planctomycetaceae;g__Fuerstia;s__Fuerstia_marisgermanicae	d__Bacteria; p__Planctomycetota; c__Planctomycetes; o__Planctomycetales; f__Rubinisphaeraceae; g__Fuerstia
0de73e177412fecd6b159eb519eb5e71	d__Bacteria;p__Proteobacteria;c__Gammaproteobacteria;o__Chromatiales;f__Sedimenticolaceae;g__;s__	d__Bacteria; p__Proteobacteria; c__Gammaproteobacteria; o__HOC36; f__HOC36; g__HOC36
0dea18859bef568edff84470d8a25482	d__Bacteria;p__Chloroflexota_A;c__Ellin6529;o__CSP1-4;f__CSP1-4;g__GWC2-73-18;s__GWC2-73-18_sp001794945	d__Bacteria; p__Chloroflexi; c__KD4-96; o__KD4-96; f__KD4-96; g__KD4-96
0df0052f3174da63ec3094c0382ef970	d__Bacteria;p__Proteobacteria;c__Gammaproteobacteria;o__Burkholderiales;f__SG8-39;g__2-12-FULL-64-23;s__2-12-FULL-64-23_sp001770575	d__Bacteria; p__Myxococcota; c__Polyangia; o__Haliangiales; f__Haliangiaceae; g__Haliangium
0df70013b7c6c1136edcfe2d7c5d955c	d__Bacteria;p__;c__;o__;f__;g__;s__	d__Bacteria; p__Acidobacteriota; c__Thermoanaerobaculia; o__Thermoanaerobaculales; f__Thermoanaerobaculaceae; g__Subgroup_10
0e00cf04279cc96749e09ffdc66395c5	d__Bacteria;p__;c__;o__;f__;g__;s__	d__Bacteria; p__NB1-j; c__NB1-j; o__NB1-j; f__NB1-j; g__NB1-j
0e0acc68d8525e165f70a78748885218	d__Bacteria;p__Acidobacteriota;c__;o__;f__;g__;s__	d__Bacteria; p__Acidobacteriota; c__Thermoanaerobaculia; o__Thermoanaerobaculales; f__Thermoanaerobaculaceae; g__Subgroup_10
0e0e117fe09b2d7e2946663c023b956d	d__Bacteria;p__Firmicutes;c__Bacilli;o__;f__;g__;s__	d__Bacteria; p__Firmicutes; c__Bacilli; o__Izemoplasmatales; f__Izemoplasmatales; g__Izemoplasmatales
0e14827f62b21930bd3b89114ae7d441	d__Bacteria;p__Verrucomicrobiota;c__Kiritimatiellae;o__Kiritimatiellales;f__UBA1859;g__SZUA-127;s__SZUA-127_sp003230915	d__Bacteria; p__Verrucomicrobiota; c__Kiritimatiellae; o__Kiritimatiellales; f__Kiritimatiellaceae; g__R76-B128
0e14ba81ac8cd61593a1c3cf6a231e6e	d__Bacteria;p__Desulfobacterota;c__;o__;f__;g__;s__	d__Bacteria; p__SAR324_clade(Marine_group_B); c__SAR324_clade(Marine_group_B); o__SAR324_clade(Marine_group_B); f__SAR324_clade(Marine_group_B); g__SAR324_clade(Marine_group_B)
0e16f6ce01c163f79c7a7d08ae5c3406	d__Bacteria;p__Nitrospirota;c__Thermodesulfovibrionia;o__UBA6902;f__UBA6902;g__;s__	d__Bacteria; p__Nitrospirota; c__Thermodesulfovibrionia; o__uncultured; f__uncultured; g__uncultured
0e233a17f47edfdeedaa34fe221bea32	d__Bacteria;p__Proteobacteria;c__Alphaproteobacteria;o__Rhizobiales;f__Methylopilaceae;g__Methylopila;s__	d__Bacteria; p__Proteobacteria; c__Alphaproteobacteria; o__Rhizobiales; f__Methylopilaceae
0e2b683b9b069b9e6ccfdae4c829f1a4	d__Bacteria;p__;c__;o__;f__;g__;s__	d__Bacteria; p__NB1-j; c__NB1-j; o__NB1-j; f__NB1-j; g__NB1-j
0e2c724966ef383867c9760db243751a	d__Bacteria;p__Planctomycetota;c__Planctomycetes;o__Planctomycetales;f__Planctomycetaceae;g__;s__	d__Bacteria; p__Planctomycetota; c__Planctomycetes; o__Planctomycetales; f__uncultured; g__uncultured
0e358ea08bb7357f68140fc7abc74dba	d__Bacteria;p__Planctomycetota;c__Planctomycetes;o__Planctomycetales;f__Planctomycetaceae;g__;s__	d__Bacteria; p__Planctomycetota; c__Planctomycetes; o__Planctomycetales; f__uncultured; g__uncultured
0e36972bfeb9d5e27ac6747fa5d233e1	d__Bacteria;p__Planctomycetota;c__Phycisphaerae;o__Phycisphaerales;f__Phycisphaeraceae;g__Phycisphaera;s__Phycisphaera_mikurensis	d__Bacteria; p__Planctomycetota; c__Phycisphaerae; o__Phycisphaerales; f__Phycisphaeraceae; g__Phycisphaera
0e36a1c4c7fd717721c87026f2aa23f6	d__Bacteria;p__Bacteroidota;c__Bacteroidia;o__Chitinophagales;f__Saprospiraceae;g__Lewinella_A;s__	d__Bacteria; p__Bacteroidota; c__Bacteroidia; o__Chitinophagales; f__Saprospiraceae; g__uncultured
0e3ac158ee400fca984553b6235bff78	d__Bacteria;p__Proteobacteria;c__Gammaproteobacteria;o__;f__;g__;s__	d__Bacteria; p__Proteobacteria; c__Gammaproteobacteria; o__HOC36; f__HOC36; g__HOC36
0e3c9409771807e8eccb16c2a40bc99b	d__Bacteria;p__Proteobacteria;c__Gammaproteobacteria;o__Pseudomonadales;f__Pseudohongiellaceae;g__Pseudohongiella;s__Pseudohongiella_spirulinae	d__Bacteria; p__Proteobacteria; c__Gammaproteobacteria; o__Oceanospirillales; f__Pseudohongiellaceae; g__Pseudohongiella
0e400e11785340fa70da021ae57ef3ed	d__Bacteria;p__Omnitrophota;c__koll11;o__UBA1560;f__Omnitrophaceae_A;g__Omnitrophus_A;s__Omnitrophus_A_magneticus	d__Bacteria; p__Verrucomicrobiota; c__Omnitrophia; o__Omnitrophales; f__Omnitrophaceae; g__Candidatus_Omnitrophus
0e452cc94110a801e5ae0680deddd121	d__Bacteria;p__;c__;o__;f__;g__;s__	d__Bacteria; p__Latescibacterota; c__Latescibacterota; o__Latescibacterota; f__Latescibacterota; g__Latescibacterota
0e49ce4b764960e348bfb9f75b19df0b	d__Bacteria;p__Acidobacteriota;c__Blastocatellia;o__Pyrinomonadales;f__Pyrinomonadaceae;g__;s__	d__Bacteria; p__Acidobacteriota; c__Blastocatellia
0e4bc1cc27b31b2d8a81e91abd42e1fd	d__Bacteria;p__Proteobacteria;c__Gammaproteobacteria;o__Pseudomonadales;f__Pseudohongiellaceae;g__OM182;s__OM182_sp001438145	d__Bacteria; p__Proteobacteria; c__Gammaproteobacteria; o__Oceanospirillales; f__Pseudohongiellaceae; g__Pseudohongiella
0e4cf6c99b490fa7557384266ee66550	d__Bacteria;p__Verrucomicrobiota;c__Verrucomicrobiae;o__Verrucomicrobiales;f__Akkermansiaceae;g__Rubritalea;s__	d__Bacteria; p__Verrucomicrobiota; c__Verrucomicrobiae; o__Verrucomicrobiales; f__Rubritaleaceae; g__Persicirhabdus
0e52e076308b0c572230ea0b74f0b2b8	d__Bacteria;p__Desulfobacterota;c__Desulfomonilia;o__Desulfomonilales;f__Desulfomonilaceae;g__Desulfomonile;s__Desulfomonile_tiedjei	d__Bacteria; p__Myxococcota
0e54213ae8dfc8f1deaca5fe37de528a	d__Bacteria;p__;c__;o__;f__;g__;s__	d__Bacteria; p__NB1-j; c__NB1-j; o__NB1-j; f__NB1-j; g__NB1-j
0e5654c51db4c9912a72e0f122249da1	d__Bacteria;p__Proteobacteria;c__Alphaproteobacteria;o__;f__;g__;s__	d__Bacteria; p__Proteobacteria; c__Alphaproteobacteria
0e58a4b572c52f8139f59749a5e85e88	d__Bacteria;p__Bacteroidota;c__Bacteroidia;o__Chitinophagales;f__Saprospiraceae;g__;s__	d__Bacteria; p__Bacteroidota; c__Bacteroidia; o__Chitinophagales; f__Saprospiraceae; g__uncultured
0e626dcb32a1c2da6b471049663f5fb2	d__Bacteria;p__;c__;o__;f__;g__;s__	d__Bacteria; p__Desulfobacterota; c__Desulfuromonadia; o__PB19; f__PB19; g__PB19
0e6ecbb849af0b3245cd5e10a23d1deb	d__Bacteria;p__;c__;o__;f__;g__;s__	d__Bacteria; p__Proteobacteria
0e70fd67c2497a492d1dd04f60e4f61d	d__Bacteria;p__;c__;o__;f__;g__;s__	d__Bacteria; p__Calditrichota; c__Calditrichia; o__Calditrichales; f__Calditrichaceae; g__Calditrichaceae
0e71d0350ff1db18b3298599a2151c1f	d__Bacteria;p__Nitrospirota;c__Thermodesulfovibrionia;o__UBA6902;f__UBA6902;g__BMS3ABIN06;s__BMS3ABIN06_sp002897895	d__Bacteria; p__Nitrospirota; c__Thermodesulfovibrionia; o__uncultured; f__uncultured; g__uncultured
0e72b2273d63a909bad12b99e66ce28f	d__Bacteria;p__Bacteroidota;c__Bacteroidia;o__Cytophagales;f__Cyclobacteriaceae;g__;s__	d__Bacteria; p__Bacteroidota; c__Bacteroidia
0e761cb5223e8af72b34e042855d651a	d__Bacteria;p__Planctomycetota;c__Planctomycetes;o__Pirellulales;f__Pirellulaceae;g__;s__	d__Bacteria; p__Planctomycetota; c__Planctomycetes; o__Pirellulales; f__Pirellulaceae
0e7c9ce73000294b5cec33d235d41556	d__Bacteria;p__Desulfobacterota;c__Desulfobulbia;o__Desulfobulbales;f__;g__;s__	d__Bacteria; p__Desulfobacterota; c__Desulfobulbia; o__Desulfobulbales; f__Desulfobulbaceae; g__uncultured
0e7e255370143ddb1248862631eb0722	d__Bacteria;p__Actinobacteriota;c__Acidimicrobiia;o__UBA5794;f__UBA4744;g__BMS3Bbin01;s__BMS3Bbin01_sp002897675	d__Bacteria; p__Actinobacteriota; c__Acidimicrobiia; o__Actinomarinales; f__uncultured; g__uncultured
0e7fc4270b1a218604dd8104c8ff7930	d__Bacteria;p__Bacteroidota;c__Bacteroidia;o__;f__;g__;s__	d__Bacteria; p__Bacteroidota; c__Bacteroidia; o__Cytophagales; f__Amoebophilaceae; g__Candidatus_Amoebophilus
0e86da963e01d17593ee219192b74253	d__Bacteria;p__Myxococcota;c__Polyangia;o__Haliangiales;f__Haliangiaceae;g__Haliangium;s__Haliangium_ochraceum	d__Bacteria; p__Myxococcota; c__Polyangia; o__VHS-B4-70; f__VHS-B4-70; g__VHS-B4-70
0e8703212f18e3c5e317834fa0f33ee4	d__Bacteria;p__;c__;o__;f__;g__;s__	d__Bacteria; p__Bdellovibrionota; c__Bdellovibrionia; o__Bdellovibrionales; f__Bdellovibrionaceae; g__OM27_clade
0e8abc09575b73f818cd5f390c684776	d__Bacteria;p__Bacteroidota;c__Bacteroidia;o__Flavobacteriales;f__Flavobacteriaceae;g__;s__	d__Bacteria; p__Bacteroidota; c__Bacteroidia; o__Flavobacteriales; f__Flavobacteriaceae; g__Aquibacter
0e956555c96d1bbea7099a5b20b2e3a5	d__Bacteria;p__Actinobacteriota;c__Acidimicrobiia;o__Microtrichales;f__MedAcidi-G1;g__UBA3125;s__	d__Bacteria; p__Actinobacteriota; c__Acidimicrobiia; o__Microtrichales; f__Microtrichaceae; g__Sva0996_marine_group
0e97ed7f64a32d538afea99105323ee1	d__Bacteria;p__Planctomycetota;c__Planctomycetes;o__Pirellulales;f__;g__;s__	d__Bacteria; p__Planctomycetota; c__Planctomycetes; o__Pirellulales; f__Pirellulaceae
0e9b6effd1a699bc4352455dc6dba99c	d__Bacteria;p__;c__;o__;f__;g__;s__	d__Bacteria
0e9f471f3b41cb261bcd55b15898341f	d__Bacteria;p__Campylobacterota;c__Campylobacteria;o__Campylobacterales;f__Arcobacteraceae;g__Aliarcobacter;s__	d__Bacteria; p__Campilobacterota; c__Campylobacteria; o__Campylobacterales; f__Arcobacteraceae
0ea57e7dfa9f0cb85b53ef7b4d5c1e30	d__Bacteria;p__Dependentiae;c__Babeliae;o__Babeliales;f__;g__;s__	d__Bacteria; p__Dependentiae; c__Babeliae; o__Babeliales; f__Babeliales; g__Babeliales
0eae773f7c3901c52dc298db2c8e9f91	d__Bacteria;p__Planctomycetota;c__Planctomycetes;o__Pirellulales;f__Pirellulaceae;g__UBA11883;s__UBA11883_sp002714565	d__Bacteria; p__Planctomycetota; c__Planctomycetes; o__Pirellulales; f__Pirellulaceae
0eb3353bf1103bdd983d3152743e5248	d__Bacteria;p__Planctomycetota;c__Brocadiae;o__SM23-32;f__SM23-32;g__SM23-32;s__SM23-32_sp001303885	d__Bacteria; p__Planctomycetota
0eb849c91507f3a3dc8189e7cec335ca	d__Bacteria;p__Bdellovibrionota;c__Bdellovibrionia;o__Bdellovibrionales;f__;g__;s__	d__Bacteria; p__Bdellovibrionota; c__Bdellovibrionia; o__Bdellovibrionales; f__Bdellovibrionaceae; g__Bdellovibrio
0ebdef16690d6995d1bb6b41a9bba1de	d__Bacteria;p__Chloroflexota;c__Anaerolineae;o__Promineofilales;f__Promineofilaceae;g__GCA-2699125;s__GCA-2699125_sp002699125	d__Bacteria; p__Chloroflexi; c__Anaerolineae; o__Ardenticatenales; f__uncultured; g__uncultured
0ebf1f8782dfd761e7ae928727729e6c	d__Bacteria;p__Bacteroidota;c__Bacteroidia;o__Flavobacteriales;f__;g__;s__	d__Bacteria; p__Bacteroidota; c__Bacteroidia; o__Flavobacteriales; f__Cryomorphaceae
0ec42584bf57e88251a96d52d72d5e57	d__Bacteria;p__Planctomycetota;c__;o__;f__;g__;s__	d__Bacteria; p__Planctomycetota
0ec56a92bec99fbc00736b479ec8f8bb	d__Bacteria;p__Planctomycetota;c__Planctomycetes;o__;f__;g__;s__	d__Bacteria; p__Planctomycetota; c__Planctomycetes; o__Planctomycetales; f__Rubinisphaeraceae
0ecb5311a78dc748a2e3f1ac24aad6d4	d__Bacteria;p__Proteobacteria;c__Alphaproteobacteria;o__;f__;g__;s__	d__Bacteria; p__Proteobacteria; c__Alphaproteobacteria; o__Rhodospirillales; f__Magnetospiraceae; g__uncultured
0ecd26d97cb633b9657125cb5e89e9ec	d__Bacteria;p__Planctomycetota;c__Planctomycetes;o__Pirellulales;f__UBA7805;g__UBA7805;s__UBA7805_sp002168195	d__Bacteria; p__Planctomycetota; c__Planctomycetes; o__Pirellulales; f__Pirellulaceae; g__uncultured
0ed033dee92cc81d9b5ee3820423c1ef	d__Bacteria;p__Bacteroidota;c__Bacteroidia;o__Cytophagales;f__Cyclobacteriaceae;g__;s__	d__Bacteria; p__Bacteroidota; c__Bacteroidia; o__Cytophagales; f__Cyclobacteriaceae; g__uncultured
0ed0c5d5534a5ef0786bc524bad91d12	d__Bacteria;p__Proteobacteria;c__;o__;f__;g__;s__	d__Bacteria; p__Planctomycetota; c__Phycisphaerae; o__CCM11a; f__CCM11a; g__CCM11a
0ed950de1390eaf750e9716cbfb7ff0b	d__Bacteria;p__Planctomycetota;c__Planctomycetes;o__Pirellulales;f__Pirellulaceae;g__;s__	d__Bacteria; p__Planctomycetota; c__Planctomycetes; o__Pirellulales; f__Pirellulaceae; g__Blastopirellula
0ed9d0feb4ea6185e003354db34951b6	d__Bacteria;p__Proteobacteria;c__Gammaproteobacteria;o__;f__;g__;s__	d__Bacteria; p__Proteobacteria; c__Gammaproteobacteria
0ee415deee188e20b1c7ce096c46eeef	d__Bacteria;p__Proteobacteria;c__Gammaproteobacteria;o__UBA4486;f__UBA4486;g__SZUA-592;s__SZUA-592_sp003250975	d__Bacteria; p__Proteobacteria; c__Gammaproteobacteria; o__AT-s2-59; f__AT-s2-59; g__AT-s2-59
0ef1d6a75472b8968057eef3a7e8b336	d__Bacteria;p__Planctomycetota;c__Phycisphaerae;o__Phycisphaerales;f__SM1A02;g__;s__	d__Bacteria; p__Planctomycetota; c__Phycisphaerae; o__Phycisphaerales; f__Phycisphaeraceae; g__Urania-1B-19_marine_sediment_group
0ef6454d49f91f8565852cadc5293ae8	d__Bacteria;p__Proteobacteria;c__Alphaproteobacteria;o__;f__;g__;s__	d__Bacteria; p__Proteobacteria; c__Alphaproteobacteria; o__Micavibrionales; f__Micavibrionales; g__Micavibrionales
0ef9244d419652f47c85ab399ce8b3a6	d__Bacteria;p__Verrucomicrobiota;c__Verrucomicrobiae;o__Verrucomicrobiales;f__Akkermansiaceae;g__Rubritalea;s__	d__Bacteria; p__Verrucomicrobiota; c__Verrucomicrobiae; o__Verrucomicrobiales; f__Rubritaleaceae; g__Persicirhabdus
0effe2a6ca32a6b15105d2779789c1d9	d__Bacteria;p__Proteobacteria;c__Gammaproteobacteria;o__Chromatiales;f__Sedimenticolaceae;g__;s__	d__Bacteria; p__Proteobacteria; c__Gammaproteobacteria; o__Chromatiales; f__Sedimenticolaceae
0effed3f01a02ff7eddfd7bf599bec5c	d__Bacteria;p__Omnitrophota;c__Omnitrophia;o__Omnitrophales;f__UBA2337;g__UBA2337;s__UBA2337_sp002344825	d__Bacteria
0efffa30723c051d4b37ff2dd1ae0449	d__Bacteria;p__Bdellovibrionota;c__Bdellovibrionia;o__Bdellovibrionales;f__;g__;s__	d__Bacteria; p__Bdellovibrionota; c__Bdellovibrionia; o__Bdellovibrionales; f__Bdellovibrionaceae; g__Bdellovibrio
0f004ddd0d31466babc3880380a63e1a	d__Bacteria;p__Proteobacteria;c__Gammaproteobacteria;o__Woeseiales;f__Woeseiaceae;g__Woeseia;s__Woeseia_oceani	d__Bacteria; p__Proteobacteria; c__Gammaproteobacteria; o__Steroidobacterales; f__Woeseiaceae; g__Woeseia
0f0db0fdbe214f7e27d438d7b82ad776	d__Bacteria;p__;c__;o__;f__;g__;s__	d__Bacteria; p__Verrucomicrobiota; c__Verrucomicrobiae; o__Verrucomicrobiales; f__Rubritaleaceae; g__Roseibacillus
0f0f8c131df951ac7618287d27f9c955	d__Bacteria;p__Planctomycetota;c__Planctomycetes;o__Pirellulales;f__Pirellulaceae;g__GCA-2723275;s__GCA-2723275_sp002723275	d__Bacteria; p__Planctomycetota; c__Planctomycetes; o__Pirellulales; f__Pirellulaceae; g__Blastopirellula
0f196839ec35be55cc2659cf8ab582a5	d__Bacteria;p__Proteobacteria;c__Gammaproteobacteria;o__Pseudomonadales;f__Halieaceae;g__;s__	d__Bacteria; p__Proteobacteria; c__Gammaproteobacteria; o__Cellvibrionales; f__Halieaceae
0f21ef1a14c4a66335ed4966e9bb7558	d__Bacteria;p__Bacteroidota;c__Bacteroidia;o__Flavobacteriales;f__Flavobacteriaceae;g__RR4-38;s__RR4-38_sp002966125	d__Bacteria; p__Bacteroidota; c__Bacteroidia; o__Flavobacteriales; f__Flavobacteriaceae; g__Ulvibacter
0f2780e84b1eabf5d59a73cc990ba4ef	d__Bacteria;p__Proteobacteria;c__Gammaproteobacteria;o__Woeseiales;f__Woeseiaceae;g__Woeseia;s__Woeseia_oceani	d__Bacteria; p__Proteobacteria; c__Gammaproteobacteria; o__Steroidobacterales; f__Woeseiaceae; g__Woeseia
0f2bb027be0d4db6c007e548348ceb6f	d__Bacteria;p__Proteobacteria;c__Alphaproteobacteria;o__Rhodobacterales;f__Rhodobacteraceae;g__;s__	d__Bacteria; p__Proteobacteria; c__Alphaproteobacteria; o__Rhodobacterales; f__Rhodobacteraceae
0f3beb9d2584104ca52d9a0a0cf3daa9	d__Bacteria;p__;c__;o__;f__;g__;s__	d__Bacteria; p__Verrucomicrobiota; c__Verrucomicrobiae; o__Verrucomicrobiales; f__Rubritaleaceae; g__Roseibacillus
0f4d851c1cd976d56bd3d8c161c7fdf6	d__Bacteria;p__Proteobacteria;c__Alphaproteobacteria;o__Micavibrionales;f__Micavibrionaceae;g__TMED27;s__TMED27_sp002167715	d__Bacteria; p__Proteobacteria; c__Alphaproteobacteria; o__Micavibrionales; f__Micavibrionaceae; g__uncultured
0f512a2b43862c90ab8ee3209aa2fc93	d__Bacteria;p__Proteobacteria;c__Gammaproteobacteria;o__Burkholderiales;f__;g__;s__	d__Bacteria; p__Proteobacteria; c__Gammaproteobacteria; o__Burkholderiales; f__Nitrosomonadaceae
0f54978347e00176b4ad5fe2cbca65e6	d__Bacteria;p__Bdellovibrionota_B;c__UBA2361;o__SZUA-149;f__SZUA-149;g__SZUA-149;s__SZUA-149_sp003230795	d__Bacteria; p__SAR324_clade(Marine_group_B); c__SAR324_clade(Marine_group_B); o__SAR324_clade(Marine_group_B); f__SAR324_clade(Marine_group_B); g__SAR324_clade(Marine_group_B)
0f55c364352f162a882cc8f39fbee5ed	d__Bacteria;p__Proteobacteria;c__Gammaproteobacteria;o__SZUA-229;f__SZUA-229;g__GCA-2746365;s__GCA-2746365_sp002746365	d__Bacteria; p__Proteobacteria; c__Gammaproteobacteria; o__Thiotrichales; f__Thiotrichaceae; g__uncultured
0f59180a53dc3fe8f5752875928031af	d__Bacteria;p__Planctomycetota;c__;o__;f__;g__;s__	d__Bacteria; p__Planctomycetota; c__028H05-P-BN-P5; o__028H05-P-BN-P5; f__028H05-P-BN-P5; g__028H05-P-BN-P5
0f5a7b0c98a5730866bd072a730a8a46	d__Bacteria;p__Proteobacteria;c__Alphaproteobacteria;o__Caulobacterales;f__Parvularculaceae;g__Marinicaulis;s__	d__Bacteria; p__Proteobacteria; c__Alphaproteobacteria; o__Caulobacterales; f__Parvularculaceae
0f5b5e698ecce8eeb9b96fac8d032cfe	d__Bacteria;p__Firmicutes;c__Bacilli;o__;f__;g__;s__	d__Bacteria; p__Entotheonellaeota; c__Entotheonellia; o__Entotheonellales; f__Entotheonellaceae; g__Candidatus_Entotheonella
0f5d6badbb3acd7f813fb1e4a1f1eb48	d__Bacteria;p__Chloroflexota;c__Anaerolineae;o__;f__;g__;s__	d__Bacteria; p__Chloroflexi; c__Anaerolineae; o__SBR1031; f__A4b; g__A4b
0f6894dc9b9b2bb48739fe7745667cf1	d__Bacteria;p__Proteobacteria;c__Gammaproteobacteria;o__;f__;g__;s__	d__Bacteria; p__Proteobacteria; c__Gammaproteobacteria; o__Thiohalorhabdales; f__Thiohalorhabdaceae; g__uncultured
0f6a6f8a1014f501589442f943e4edc4	d__Bacteria;p__Bdellovibrionota;c__Bdellovibrionia;o__Bdellovibrionales;f__Bdellovibrionaceae;g__;s__	d__Bacteria; p__Bdellovibrionota; c__Bdellovibrionia; o__Bdellovibrionales; f__Bdellovibrionaceae; g__Bdellovibrio
0f765011576242fdb325839e9cb8d287	d__Bacteria;p__Planctomycetota;c__UBA1135;o__UBA2386;f__UBA2386;g__GCA-2684655;s__GCA-2684655_sp002684655	d__Bacteria; p__Planctomycetota; c__OM190; o__OM190; f__OM190; g__OM190
0f7742b521572e318385e4327d7a2713	d__Bacteria;p__Proteobacteria;c__Gammaproteobacteria;o__Chromatiales;f__Sedimenticolaceae;g__Thiodiazotropha;s__	d__Bacteria; p__Proteobacteria; c__Gammaproteobacteria
0f7d0522af0c79d51a8b37b415945bcb	d__Bacteria;p__Marinisomatota;c__Marinisomatia;o__Marinisomatales;f__;g__;s__	d__Bacteria; p__Marinimicrobia_(SAR406_clade); c__Marinimicrobia_(SAR406_clade); o__Marinimicrobia_(SAR406_clade); f__Marinimicrobia_(SAR406_clade); g__Marinimicrobia_(SAR406_clade)
0f91a87a001eabba80f133e0481f66ca	d__Bacteria;p__Acidobacteriota;c__Thermoanaerobaculia;o__UBA5704;f__UBA5704;g__SZUA-115;s__SZUA-115_sp003231035	d__Bacteria; p__Acidobacteriota; c__Thermoanaerobaculia; o__Thermoanaerobaculales; f__Thermoanaerobaculaceae; g__Subgroup_10
0f9efb8879fb196cf1461b436c104309	d__Bacteria;p__Proteobacteria;c__Gammaproteobacteria;o__;f__;g__;s__	d__Bacteria; p__Proteobacteria; c__Gammaproteobacteria; o__Cellvibrionales; f__Cellvibrionaceae; g__Candidatus_Endobugula
0fa40bf9d581aa3491bc1f81d069b57f	d__Bacteria;p__Nitrospinota;c__Nitrospinia;o__Nitrospinales;f__Nitrospinaceae;g__SCGCAAA288-L16;s__SCGCAAA288-L16_sp000372225	d__Bacteria; p__Nitrospinota; c__Nitrospinia; o__Nitrospinales; f__Nitrospinaceae; g__Nitrospina
0faa9548097cfab43cad46e60a059ee7	d__Bacteria;p__Planctomycetota;c__Planctomycetes;o__Pirellulales;f__UBA7805;g__UBA7805;s__UBA7805_sp002168195	d__Bacteria; p__Planctomycetota; c__Planctomycetes; o__Pirellulales; f__Pirellulaceae; g__uncultured
0fb0b3052e90989785a72b5c4fb63975	d__Bacteria;p__Bacteroidota;c__Bacteroidia;o__Flavobacteriales;f__Flavobacteriaceae;g__Tenacibaculum;s__	d__Bacteria; p__Bacteroidota; c__Bacteroidia; o__Flavobacteriales; f__Flavobacteriaceae
0fb1ff5ed269f29e0cdb2292614da600	d__Bacteria;p__Verrucomicrobiota;c__Verrucomicrobiae;o__Opitutales;f__;g__;s__	d__Bacteria; p__Verrucomicrobiota; c__Verrucomicrobiae; o__Opitutales; f__Puniceicoccaceae; g__Lentimonas
0fb3abe817b917b862350b8af1b2100c	d__Bacteria;p__Nitrospirota;c__Thermodesulfovibrionia;o__UBA6902;f__UBA6902;g__BMS3ABIN06;s__BMS3ABIN06_sp002897895	d__Bacteria; p__Nitrospirota; c__Thermodesulfovibrionia; o__uncultured; f__uncultured; g__uncultured
0fb58fe681d34cb6361621872b4dd4c5	d__Bacteria;p__Proteobacteria;c__Gammaproteobacteria;o__;f__;g__;s__	d__Bacteria; p__Proteobacteria; c__Gammaproteobacteria; o__Oceanospirillales
0fb76eeddaf176a386266dc5f187fe51	d__Bacteria;p__Planctomycetota;c__Planctomycetes;o__Pirellulales;f__UBA7805;g__UBA7805;s__UBA7805_sp002168195	d__Bacteria; p__Planctomycetota; c__Planctomycetes; o__Pirellulales; f__Pirellulaceae
0fbeb076c18df79d39419eadd167ed17	d__Bacteria;p__Cyanobacteria;c__Cyanobacteriia;o__Cyanobacteriales;f__;g__;s__	d__Bacteria; p__Cyanobacteria; c__Cyanobacteriia; o__Chloroplast; f__Chloroplast; g__Chloroplast
0fce30284b887c26f8cd20372b8ffbe6	d__Bacteria;p__Bacteroidota;c__Ignavibacteria;o__Ignavibacteriales;f__Ignavibacteriaceae;g__;s__	d__Bacteria; p__Bacteroidota; c__Ignavibacteria; o__Ignavibacteriales; f__PHOS-HE36; g__PHOS-HE36
0fd1527720571684891f90bd9cf64736	d__Bacteria;p__Bacteroidota;c__Bacteroidia;o__Chitinophagales;f__Chitinophagaceae;g__Chitinophaga;s__	d__Bacteria; p__Bacteroidota; c__Bacteroidia; o__Chitinophagales; f__Saprospiraceae; g__uncultured
0fd3e087717e837160a9af9959e257fe	d__Bacteria;p__Bacteroidota;c__Bacteroidia;o__;f__;g__;s__	d__Bacteria; p__Bacteroidota; c__Bacteroidia; o__Bacteroidetes_VC2.1_Bac22; f__Bacteroidetes_VC2.1_Bac22; g__Bacteroidetes_VC2.1_Bac22
0fd59fcf3ffeeef66050884d0e15c125	d__Bacteria;p__Verrucomicrobiota;c__Verrucomicrobiae;o__Verrucomicrobiales;f__;g__;s__	d__Bacteria; p__Verrucomicrobiota; c__Verrucomicrobiae; o__Verrucomicrobiales; f__Rubritaleaceae; g__Roseibacillus
0fde59b1c678f15f1466e4d38d00bdc5	d__Bacteria;p__Gemmatimonadota;c__Gemmatimonadetes;o__SG8-23;f__UBA6960;g__BD2-11;s__BD2-11_sp002238605	d__Bacteria; p__Gemmatimonadota; c__BD2-11_terrestrial_group; o__BD2-11_terrestrial_group; f__BD2-11_terrestrial_group; g__BD2-11_terrestrial_group
0fdf1311ff7e167cc3ee9eb083f39b4c	d__Bacteria;p__Chloroflexota;c__Anaerolineae;o__;f__;g__;s__	d__Bacteria; p__Chloroflexi; c__Anaerolineae; o__SBR1031; f__SBR1031; g__SBR1031
0fee3ba5d48b5225d98899cadfb5b197	d__Bacteria;p__Proteobacteria;c__Alphaproteobacteria;o__;f__;g__;s__	d__Bacteria; p__Proteobacteria; c__Alphaproteobacteria; o__Kiloniellales; f__Kiloniellaceae; g__uncultured
0ff0538e3a04ba67916cf8455018a4e1	d__Bacteria;p__Proteobacteria;c__Gammaproteobacteria;o__;f__;g__;s__	d__Bacteria; p__Proteobacteria; c__Gammaproteobacteria
0ffe6466b7cf19c8b04ad4be9a5becef	d__Bacteria;p__Proteobacteria;c__Gammaproteobacteria;o__Pseudomonadales;f__Spongiibacteraceae;g__;s__	d__Bacteria; p__Proteobacteria; c__Gammaproteobacteria
0fff809bcef8eeb00f328039e1711b91	d__Bacteria;p__Planctomycetota;c__UBA8108;o__UBA8108;f__UBA8108;g__UBA8108;s__	d__Bacteria; p__Planctomycetota; c__Pla4_lineage; o__Pla4_lineage; f__Pla4_lineage; g__Pla4_lineage
1000008b4b1971fa69bc59681f9b1135	d__Bacteria;p__;c__;o__;f__;g__;s__	d__Bacteria; p__Planctomycetota; c__Pla4_lineage; o__Pla4_lineage; f__Pla4_lineage; g__Pla4_lineage
100cb6b33d1a427a58d2527a431ccafc	d__Bacteria;p__Proteobacteria;c__Gammaproteobacteria;o__Chromatiales;f__Sedimenticolaceae;g__;s__	d__Bacteria; p__Proteobacteria; c__Gammaproteobacteria; o__Arenicellales; f__Arenicellaceae; g__Arenicella
101057041d7f4ad2e541de3e6b7ae43c	d__Bacteria;p__Actinobacteriota;c__Acidimicrobiia;o__UBA5794;f__UBA4744;g__BMS3Bbin01;s__BMS3Bbin01_sp002897675	d__Bacteria; p__Actinobacteriota; c__Acidimicrobiia; o__Actinomarinales; f__uncultured; g__uncultured
1011f7de0dfacc3492ea6b73b0a6257d	d__Bacteria;p__Planctomycetota;c__Planctomycetes;o__Pirellulales;f__Pirellulaceae;g__Rubripirellula;s__	d__Bacteria; p__Planctomycetota; c__Planctomycetes; o__Pirellulales; f__Pirellulaceae; g__Rubripirellula
101e51c65157fa8b7920771618374bad	d__Bacteria;p__Actinobacteriota;c__Acidimicrobiia;o__UBA5794;f__UBA4744;g__BMS3Bbin01;s__BMS3Bbin01_sp002897675	d__Bacteria; p__Actinobacteriota; c__Acidimicrobiia; o__Actinomarinales; f__uncultured; g__uncultured
1022925776942c0f565b22fbad90eb78	d__Bacteria;p__;c__;o__;f__;g__;s__	d__Bacteria; p__Planctomycetota; c__OM190; o__OM190; f__OM190; g__OM190
10229b5c0fe3634207db106d4661604d	d__Bacteria;p__Planctomycetota;c__Phycisphaerae;o__Phycisphaerales;f__SM1A02;g__;s__	d__Bacteria; p__Planctomycetota; c__Phycisphaerae; o__Phycisphaerales; f__Phycisphaeraceae; g__Urania-1B-19_marine_sediment_group
1025ae416fac52d1282cd7a7ef733e13	d__Bacteria;p__Verrucomicrobiota;c__Verrucomicrobiae;o__Verrucomicrobiales;f__Verrucomicrobiaceae;g__Prosthecobacter;s__Prosthecobacter_debontii	d__Bacteria; p__Verrucomicrobiota; c__Verrucomicrobiae; o__Verrucomicrobiales; f__DEV007; g__DEV007
102ac8b6e53656746b2453323ede0331	d__Bacteria;p__Actinobacteriota;c__Acidimicrobiia;o__Microtrichales;f__MedAcidi-G1;g__S20-B6;s__S20-B6_sp002699725	d__Bacteria; p__Actinobacteriota; c__Acidimicrobiia; o__Microtrichales; f__Microtrichaceae; g__uncultured
102ba80a294a4e7aed39c34d44429024	d__Unassigned;p__;c__;o__;f__;g__;s__	d__Archaea; p__Nanoarchaeota; c__Nanoarchaeia; o__Woesearchaeales; f__Woesearchaeales; g__Woesearchaeales
1031560357408f97959e60d8c7d71545	d__Bacteria;p__Bacteroidota;c__Bacteroidia;o__;f__;g__;s__	d__Bacteria; p__Bacteroidota; c__Bacteroidia; o__Chitinophagales; f__Saprospiraceae
103401dfd2ad6b62eadd99e4eaa05697	d__Bacteria;p__Proteobacteria;c__Alphaproteobacteria;o__Rhodobacterales;f__Rhodobacteraceae;g__;s__	d__Bacteria; p__Proteobacteria; c__Alphaproteobacteria; o__Rhodobacterales; f__Rhodobacteraceae
103dca8357f0a8a803496c73bd7f91b2	d__Bacteria;p__;c__;o__;f__;g__;s__	d__Bacteria; p__NB1-j; c__NB1-j; o__NB1-j; f__NB1-j; g__NB1-j
103e8b53b352637cd19525daf5546905	d__Bacteria;p__;c__;o__;f__;g__;s__	d__Bacteria; p__Cyanobacteria; c__Cyanobacteriia
10412aacf706b8621723600c0d6806df	d__Bacteria;p__Actinobacteriota;c__;o__;f__;g__;s__	d__Bacteria; p__Actinobacteriota; c__Acidimicrobiia; o__Microtrichales
10479a3635bdceb443c33549192b2831	d__Bacteria;p__Proteobacteria;c__Gammaproteobacteria;o__;f__;g__;s__	d__Bacteria; p__Proteobacteria; c__Gammaproteobacteria; o__Arenicellales; f__Arenicellaceae; g__Arenicella
1059e1c97678f903b569549c296de323	d__Bacteria;p__Gemmatimonadota;c__Gemmatimonadetes;o__SG8-23;f__UBA6960;g__GCA-2718595;s__GCA-2718595_sp002718595	d__Bacteria; p__Gemmatimonadota; c__BD2-11_terrestrial_group; o__BD2-11_terrestrial_group; f__BD2-11_terrestrial_group; g__BD2-11_terrestrial_group
105c48a23c35d2602a23c18abae1be49	d__Bacteria;p__Proteobacteria;c__Gammaproteobacteria;o__Pseudomonadales;f__;g__;s__	d__Bacteria; p__Proteobacteria; c__Gammaproteobacteria
105dd61759e94658422b800c6f74ff38	d__Bacteria;p__Proteobacteria;c__Gammaproteobacteria;o__;f__;g__;s__	d__Bacteria; p__Proteobacteria; c__Gammaproteobacteria
105ef08c9ac9250dabb89744b980a9ed	d__Bacteria;p__;c__;o__;f__;g__;s__	d__Bacteria; p__Patescibacteria; c__Gracilibacteria; o__Absconditabacteriales_(SR1); f__Absconditabacteriales_(SR1); g__Absconditabacteriales_(SR1)
1067e976ad159d39c79e5665167cc5c4	d__Bacteria;p__Planctomycetota;c__Planctomycetes;o__Pirellulales;f__Pirellulaceae;g__GCA-2701545;s__GCA-2701545_sp002701545	d__Bacteria; p__Planctomycetota; c__Planctomycetes; o__Pirellulales; f__Pirellulaceae; g__Pirellula
106e3f61731b093e6a14b10bde1800e5	d__Bacteria;p__Elusimicrobiota;c__Elusimicrobia;o__UBA1565;f__UBA1565;g__UBA10166;s__UBA10166_sp001799695	d__Bacteria; p__Elusimicrobiota; c__Elusimicrobia
10713e903339b4e1c366078d788e184f	d__Bacteria;p__Planctomycetota;c__UBA1135;o__UBA2386;f__UBA2386;g__UBA2386;s__UBA2386_sp002343845	d__Bacteria; p__Planctomycetota; c__OM190; o__OM190; f__OM190; g__OM190
107ffdc485465aa4183535e7a20d787a	d__Bacteria;p__Desulfobacterota;c__Desulfobulbia;o__Desulfobulbales;f__Desulfobulbaceae;g__Desulfobulbus_A;s__Desulfobulbus_A_propionicus_C	d__Bacteria; p__Desulfobacterota; c__Desulfobulbia; o__Desulfobulbales; f__Desulfurivibrionaceae; g__MSBL7
10852650b986a7ee18d3d77fa1b92039	d__Bacteria;p__Proteobacteria;c__Alphaproteobacteria;o__;f__;g__;s__	d__Bacteria; p__Proteobacteria; c__Alphaproteobacteria; o__Defluviicoccales; f__uncultured; g__uncultured
1090584895fe14495ecfac9cab0b5bec	d__Bacteria;p__Krumholzibacteriota;c__Krumholzibacteria;o__LZORAL124-64-63;f__LZORAL124-64-63;g__UM-FILTER-65-15;s__UM-FILTER-65-15_sp002790835	d__Bacteria; p__Latescibacterota; c__Latescibacterota; o__Latescibacterota; f__Latescibacterota; g__Latescibacterota
1090f88054538e34940aff8d790524a6	d__Bacteria;p__Verrucomicrobiota;c__Verrucomicrobiae;o__Verrucomicrobiales;f__;g__;s__	d__Bacteria; p__Verrucomicrobiota; c__Verrucomicrobiae; o__Verrucomicrobiales; f__DEV007; g__DEV007
10917c4d2b8250a836ee27f2b596f07c	d__Bacteria;p__Acidobacteriota;c__Thermoanaerobaculia;o__UBA5704;f__UBA5704;g__SZUA-115;s__SZUA-115_sp003231035	d__Bacteria; p__Acidobacteriota; c__Thermoanaerobaculia; o__Thermoanaerobaculales; f__Thermoanaerobaculaceae; g__Subgroup_10
10964f1faa43e83228106d40a1d6fce4	d__Bacteria;p__Bacteroidota;c__Bacteroidia;o__NS11-12g;f__;g__;s__	d__Bacteria; p__Bacteroidota; c__Bacteroidia; o__Sphingobacteriales; f__NS11-12_marine_group; g__NS11-12_marine_group
109bb2bd97a568fc2d0ed378951f881a	d__Bacteria;p__Planctomycetota;c__GCA-002687715;o__GCA-002687715;f__GCA-002687715;g__GCA-2683135;s__GCA-2683135_sp002683135	d__Bacteria; p__Planctomycetota; c__OM190; o__OM190; f__OM190; g__OM190
10a1a82aa3235e25aeb08e656c70ab7c	d__Bacteria;p__Proteobacteria;c__Gammaproteobacteria;o__;f__;g__;s__	d__Bacteria; p__Proteobacteria; c__Gammaproteobacteria
10a210d538e9481b6e0cf198d9f16018	d__Bacteria;p__Planctomycetota;c__UBA1135;o__UBA1135;f__GCA-002686595;g__GCA-2683825;s__GCA-2683825_sp002683825	d__Bacteria; p__Planctomycetota; c__OM190; o__OM190; f__OM190; g__OM190
10a4d382c6d0f20347c9b39b9f93da91	d__Bacteria;p__Verrucomicrobiota;c__Verrucomicrobiae;o__Verrucomicrobiales;f__Verrucomicrobiaceae;g__Prosthecobacter;s__Prosthecobacter_debontii	d__Bacteria; p__Verrucomicrobiota; c__Verrucomicrobiae; o__Verrucomicrobiales; f__DEV007; g__DEV007
10a86f36843a2e668e1717cba222efe1	d__Bacteria;p__Bacteroidota;c__Bacteroidia;o__Chitinophagales;f__Saprospiraceae;g__;s__	d__Bacteria; p__Bacteroidota; c__Bacteroidia; o__Chitinophagales; f__Saprospiraceae; g__uncultured
10acc5bc602ce28e714357cf6ea3febe	d__Bacteria;p__Firmicutes_F;c__Halanaerobiia;o__Halanaerobiales;f__Halarsenatibacteraceae;g__Halarsenatibacter;s__Halarsenatibacter_silvermanii	d__Bacteria; p__Proteobacteria; c__Gammaproteobacteria
10b5514ebb5a33f5ae16ad62db637e47	d__Unassigned;p__;c__;o__;f__;g__;s__	d__Archaea; p__Nanoarchaeota; c__Nanoarchaeia; o__Woesearchaeales; f__Woesearchaeales; g__Woesearchaeales
10b658dac58899d167179907d9c8e3a6	d__Bacteria;p__Bacteroidota;c__Bacteroidia;o__Chitinophagales;f__Chitinophagaceae;g__UBA1930;s__UBA1930_sp002337145	d__Bacteria; p__Bacteroidota; c__Bacteroidia; o__Chitinophagales; f__Chitinophagaceae; g__uncultured
10b9482bbf86111b4eb71e71c0609c4a	d__Bacteria;p__;c__;o__;f__;g__;s__	d__Bacteria; p__SAR324_clade(Marine_group_B); c__SAR324_clade(Marine_group_B); o__SAR324_clade(Marine_group_B); f__SAR324_clade(Marine_group_B); g__SAR324_clade(Marine_group_B)
10bfe2e2b58e4c3000621eeeb38948a4	d__Bacteria;p__Cyanobacteria;c__Cyanobacteriia;o__Phormidesmiales;f__Phormidesmiaceae;g__Nodosilinea;s__Nodosilinea_sp003017855	d__Bacteria; p__Planctomycetota; c__OM190; o__OM190; f__OM190; g__OM190
10c29c89fe9f3569dd4adbb8a691ce7b	d__Bacteria;p__Bacteroidota;c__Bacteroidia;o__Chitinophagales;f__Chitinophagaceae;g__;s__	d__Bacteria; p__Bacteroidota; c__Bacteroidia; o__Chitinophagales; f__uncultured; g__uncultured
10c318b0fbd39eb92e6e63ec29fd3352	d__Bacteria;p__Binatota;c__Binatia;o__HRBIN30;f__HRBIN30;g__HRBIN30;s__HRBIN30_sp002898795	d__Bacteria; p__MBNT15; c__MBNT15; o__MBNT15; f__MBNT15; g__MBNT15
10c5784f1e17fa37e931f5811038523d	d__Bacteria;p__Bacteroidota;c__Bacteroidia;o__Flavobacteriales;f__Flavobacteriaceae;g__Muricauda_B;s__Muricauda_B_pacifica	d__Bacteria; p__Bacteroidota; c__Bacteroidia; o__Flavobacteriales; f__Flavobacteriaceae; g__Muricauda
10c5a0b25a53fd5ad9f5d9177c13ccc2	d__Bacteria;p__Acidobacteriota;c__Thermoanaerobaculia;o__UBA5704;f__UBA5704;g__SZUA-115;s__SZUA-115_sp003231035	d__Bacteria; p__Acidobacteriota; c__Thermoanaerobaculia; o__Thermoanaerobaculales; f__Thermoanaerobaculaceae; g__Subgroup_10
10c619e0c6e6e574082e8be75f1985b2	d__Bacteria;p__Proteobacteria;c__Gammaproteobacteria;o__Chromatiales;f__Sedimenticolaceae;g__Thiolapillus;s__Thiolapillus_brandeum	d__Bacteria; p__Proteobacteria; c__Gammaproteobacteria; o__Chromatiales; f__Sedimenticolaceae; g__uncultured
10c97f6391402ee39e657baabefcd789	d__Archaea;p__Nanoarchaeota;c__Nanoarchaeia;o__Woesearchaeales;f__GW2011-AR4;g__GCA-2688775;s__GCA-2688775_sp002688775	d__Archaea; p__Nanoarchaeota; c__Nanoarchaeia; o__Woesearchaeales; f__Woesearchaeales; g__Woesearchaeales
10ce9bc5812ac2fa56b60fea06165c99	d__Bacteria;p__Patescibacteria;c__Saccharimonadia;o__Saccharimonadales;f__UBA4665;g__UBA5150;s__UBA5150_sp002792275	d__Bacteria; p__Patescibacteria; c__Saccharimonadia; o__Saccharimonadales; f__Saccharimonadales; g__Saccharimonadales
10d15dc1e6a1ccaefd7bca0d8ca433ec	d__Bacteria;p__Cyanobacteria;c__Cyanobacteriia;o__Phormidesmiales;f__Phormidesmiaceae;g__Nodosilinea;s__Nodosilinea_sp003017855	d__Bacteria; p__Planctomycetota; c__OM190; o__OM190; f__OM190; g__OM190
10e1b12458fedc8bc6198a99b4ef4ec8	d__Bacteria;p__;c__;o__;f__;g__;s__	d__Bacteria
10e921e9ec7da203225e9b447efacbd1	d__Bacteria;p__Proteobacteria;c__Alphaproteobacteria;o__;f__;g__;s__	d__Bacteria; p__Proteobacteria; c__Alphaproteobacteria
10ef0acb334f96850e31f2eb125241fd	d__Bacteria;p__Bacteroidota;c__Bacteroidia;o__Flavobacteriales;f__Flavobacteriaceae;g__;s__	d__Bacteria; p__Bacteroidota; c__Bacteroidia; o__Flavobacteriales; f__Flavobacteriaceae; g__Aureisphaera
10f8bdabdb32a705981c01e6ff452a0b	d__Bacteria;p__Proteobacteria;c__Gammaproteobacteria;o__Pseudomonadales;f__HTCC2089;g__GCA-002727775;s__GCA-002727775_sp002727775	d__Bacteria; p__Proteobacteria; c__Gammaproteobacteria; o__KI89A_clade; f__KI89A_clade; g__KI89A_clade
10faadc431cf579a2797ba23494d409e	d__Bacteria;p__Verrucomicrobiota;c__Kiritimatiellae;o__Kiritimatiellales;f__UBA1859;g__;s__	d__Bacteria; p__Verrucomicrobiota; c__Kiritimatiellae; o__Kiritimatiellales; f__Kiritimatiellaceae; g__R76-B128
10fcbc8a8ce068fc26e65a7a09613c50	d__Bacteria;p__Planctomycetota;c__Phycisphaerae;o__Phycisphaerales;f__SM1A02;g__;s__	d__Bacteria; p__Planctomycetota; c__Phycisphaerae; o__Phycisphaerales; f__Phycisphaeraceae; g__Urania-1B-19_marine_sediment_group
11034a2b8956eac09e7c78998d8ccb51	d__Bacteria;p__Bacteroidota;c__Rhodothermia;o__Rhodothermales;f__UBA10348;g__1-14-0-65-60-17;s__1-14-0-65-60-17_sp002787815	d__Bacteria; p__Bacteroidota; c__Rhodothermia; o__Rhodothermales; f__Rhodothermaceae; g__uncultured
1108e1521e8ad3f4dbb0d9ad57fd3bb2	d__Bacteria;p__Acidobacteriota;c__Thermoanaerobaculia;o__;f__;g__;s__	d__Bacteria; p__Acidobacteriota; c__Holophagae; o__Subgroup_7; f__Subgroup_7; g__Subgroup_7
110a2f2a8bd510c4e8037d3c7db9e402	d__Bacteria;p__Proteobacteria;c__Alphaproteobacteria;o__;f__;g__;s__	d__Bacteria; p__Proteobacteria; c__Alphaproteobacteria; o__Kiloniellales; f__Kiloniellaceae; g__uncultured
1119ffd58023cd03b8c791aea1103da5	d__Bacteria;p__Verrucomicrobiota;c__Verrucomicrobiae;o__Opitutales;f__Puniceicoccaceae;g__;s__	d__Bacteria; p__Verrucomicrobiota; c__Verrucomicrobiae; o__Opitutales; f__Puniceicoccaceae; g__Lentimonas
111f2a18a46e279cad5d1c1794be3691	d__Bacteria;p__;c__;o__;f__;g__;s__	d__Bacteria; p__Bacteroidota; c__Rhodothermia; o__Rhodothermales; f__Rhodothermaceae; g__Rhodothermaceae
112646794f0ec2317c9038bb050b0cc8	d__Bacteria;p__;c__;o__;f__;g__;s__	d__Bacteria; p__Verrucomicrobiota; c__Omnitrophia; o__Omnitrophales; f__Omnitrophaceae; g__Candidatus_Omnitrophus
1126fe4204615978cc545a9da63a253d	d__Bacteria;p__Planctomycetota;c__UBA1135;o__UBA1135;f__GCA-002686595;g__GCA-2683825;s__GCA-2683825_sp002683825	d__Bacteria; p__Planctomycetota; c__OM190; o__OM190; f__OM190; g__OM190
1129c563f3a3971f9688c73cfbc2d7e5	d__Bacteria;p__Proteobacteria;c__Alphaproteobacteria;o__Rhodobacterales;f__Rhodobacteraceae;g__;s__	d__Bacteria; p__Proteobacteria; c__Alphaproteobacteria; o__Rhodobacterales; f__Rhodobacteraceae; g__Limibaculum
112b4bde872c4655c1d0d4180e8ffa8c	d__Bacteria;p__Nitrospirota;c__Thermodesulfovibrionia;o__UBA6902;f__UBA6902;g__;s__	d__Bacteria; p__Nitrospirota; c__Thermodesulfovibrionia; o__uncultured; f__uncultured; g__uncultured
113a5068c13acc39e186dd9136ad3601	d__Bacteria;p__Gemmatimonadota;c__Gemmatimonadetes;o__Gemmatimonadales;f__GWC2-71-9;g__HRBIN33;s__HRBIN33_sp002923375	d__Bacteria; p__Gemmatimonadota; c__Gemmatimonadetes; o__Gemmatimonadales; f__Gemmatimonadaceae; g__uncultured
113d36e2f26c24328d3fa9ade0b5d457	d__Archaea;p__;c__;o__;f__;g__;s__	d__Archaea; p__Nanoarchaeota; c__Nanoarchaeia; o__Woesearchaeales; f__Woesearchaeales; g__Woesearchaeales
1143b3e23c35109c3f321bf1e67ef44f	d__Bacteria;p__Calditrichota;c__Calditrichia;o__Calditrichales;f__Calditrichaceae;g__Caldithrix;s__Caldithrix_abyssi	d__Bacteria; p__Calditrichota; c__Calditrichia; o__Calditrichales; f__Calditrichaceae; g__Calorithrix
114433bccd29de464233ba0c1e3479e7	d__Bacteria;p__Planctomycetota;c__Planctomycetes;o__Planctomycetales;f__Planctomycetaceae;g__Planctomicrobium;s__Planctomicrobium_piriforme	d__Bacteria; p__Planctomycetota; c__Planctomycetes; o__Planctomycetales; f__Rubinisphaeraceae; g__Planctomicrobium
11495486f60df9cd6664955fa0d5e915	d__Bacteria;p__Bacteroidota;c__Bacteroidia;o__Flavobacteriales;f__Flavobacteriaceae;g__MAG-120531;s__MAG-120531_sp000173115	d__Bacteria; p__Bacteroidota; c__Bacteroidia; o__Flavobacteriales; f__Flavobacteriaceae; g__NS3a_marine_group
114a57ebc8933d4ce873a492724c2584	d__Bacteria;p__Proteobacteria;c__Gammaproteobacteria;o__Xanthomonadales;f__Marinicellaceae;g__Marinicella;s__Marinicella_litoralis	d__Bacteria; p__Proteobacteria; c__Gammaproteobacteria; o__Gammaproteobacteria_Incertae_Sedis; f__Unknown_Family; g__Marinicella
114cb3f4fe7a0b0957d5c21cf44b33cd	d__Archaea;p__Crenarchaeota;c__Bathyarchaeia;o__TCS64;f__TCS64;g__GCA-2726865;s__GCA-2726865_sp002726865	d__Archaea; p__Crenarchaeota; c__Bathyarchaeia; o__Bathyarchaeia; f__Bathyarchaeia; g__Bathyarchaeia
114d12e278ad8ce925291adfe59b61c6	d__Bacteria;p__Krumholzibacteriota;c__Krumholzibacteria;o__LZORAL124-64-63;f__LZORAL124-64-63;g__;s__	d__Bacteria; p__Latescibacterota; c__Latescibacterota; o__Latescibacterota; f__Latescibacterota; g__Latescibacterota
1150db4455d7fd8e07d15efeb0ff1239	d__Bacteria;p__Proteobacteria;c__Gammaproteobacteria;o__Berkiellales;f__Berkiellaceae;g__Berkiella_A;s__Berkiella_A_cookevillensis	d__Bacteria; p__Proteobacteria; c__Gammaproteobacteria
115549ae66ba1cce1e7ba4a473768355	d__Bacteria;p__;c__;o__;f__;g__;s__	d__Bacteria; p__Patescibacteria; c__Saccharimonadia; o__Saccharimonadales; f__Saccharimonadales; g__Saccharimonadales
115555c12409fb9406f21f5248d4c5e4	d__Bacteria;p__;c__;o__;f__;g__;s__	d__Bacteria; p__Planctomycetota; c__OM190; o__OM190; f__OM190; g__OM190
11580d97fba88bef18b3efbb3b532776	d__Bacteria;p__Proteobacteria;c__Alphaproteobacteria;o__Rhodobacterales;f__Rhodobacteraceae;g__;s__	d__Bacteria; p__Proteobacteria; c__Alphaproteobacteria; o__Rhodobacterales; f__Rhodobacteraceae
115d5299b5555b94b0ebca6493ca2ac1	d__Bacteria;p__Chloroflexota;c__Anaerolineae;o__Anaerolineales;f__envOPS12;g__UBA5796;s__UBA5796_sp002418215	d__Bacteria; p__Chloroflexi; c__Anaerolineae; o__Anaerolineales; f__Anaerolineaceae; g__Thermomarinilinea
1162491e6f0967e1f19496103b93ab00	d__Bacteria;p__Desulfobacterota;c__Desulfomonilia;o__Desulfomonilales;f__Desulfomonilaceae;g__Desulfomonile;s__Desulfomonile_tiedjei	d__Bacteria; p__Bdellovibrionota; c__Bdellovibrionia; o__Bdellovibrionales; f__Bdellovibrionaceae; g__OM27_clade
117411f847a78648264048d0707714ba	d__Bacteria;p__Actinobacteriota;c__Actinobacteria;o__Euzebyales;f__QS-5-72-10;g__QS-5-72-10;s__QS-5-72-10_sp003021615	d__Bacteria; p__Actinobacteriota; c__Actinobacteria; o__Nitriliruptorales; f__Nitriliruptoraceae; g__Nitriliruptoraceae
118085c06ae1ea7577e5370105dcc022	d__Bacteria;p__Desulfobacterota;c__Desulfobulbia;o__Desulfobulbales;f__Desulfocapsaceae;g__Desulforhopalus;s__Desulforhopalus_singaporensis	d__Bacteria; p__Desulfobacterota; c__Desulfobulbia; o__Desulfobulbales; f__Desulfocapsaceae
1182b55c51328a0526ad11f164516f87	d__Bacteria;p__Actinobacteriota;c__;o__;f__;g__;s__	d__Bacteria; p__Actinobacteriota; c__Actinobacteria; o__Nitriliruptorales; f__Nitriliruptoraceae; g__Nitriliruptoraceae
11834acf71e590539ef7480d82f8d133	d__Bacteria;p__;c__;o__;f__;g__;s__	d__Bacteria; p__Bdellovibrionota; c__Bdellovibrionia; o__Bdellovibrionales; f__Bdellovibrionaceae; g__OM27_clade
118e1f07d23770e8aa8dae17dbdb1434	d__Bacteria;p__Marinisomatota;c__Marinisomatia;o__Marinisomatales;f__;g__;s__	d__Bacteria; p__Marinimicrobia_(SAR406_clade); c__Marinimicrobia_(SAR406_clade); o__Marinimicrobia_(SAR406_clade); f__Marinimicrobia_(SAR406_clade); g__Marinimicrobia_(SAR406_clade)
118f6258c2107aa0d9226215252a172d	d__Archaea;p__Nanoarchaeota;c__Nanoarchaeia;o__Pacearchaeales;f__GW2011-AR1;g__;s__	d__Archaea; p__Nanoarchaeota; c__Nanoarchaeia; o__Woesearchaeales; f__SCGC_AAA011-D5; g__SCGC_AAA011-D5
119ab63684a9d787006d2ac090053f20	d__Bacteria;p__Acidobacteriota;c__Vicinamibacteria;o__Vicinamibacterales;f__UBA2999;g__Gp6-AA56;s__Gp6-AA56_sp003222395	d__Bacteria; p__Acidobacteriota; c__Vicinamibacteria; o__Vicinamibacterales; f__uncultured; g__uncultured
119ee898d85c3629e6c0f1eb29e6db6f	d__Bacteria;p__Bacteroidota;c__Bacteroidia;o__Cytophagales;f__Cyclobacteriaceae;g__;s__	d__Bacteria; p__Bacteroidota; c__Bacteroidia
11a04238625eda49dd6fb40a3327ba39	d__Bacteria;p__Bacteroidota;c__Bacteroidia;o__Chitinophagales;f__Saprospiraceae;g__;s__	d__Bacteria; p__Bacteroidota; c__Bacteroidia; o__Chitinophagales; f__Saprospiraceae; g__Portibacter
11a0c72ec601892757b1bc5a69ba3720	d__Bacteria;p__Myxococcota;c__Bradimonadia;o__UBA7976;f__UBA1532;g__UBA1532;s__UBA1532_sp002731825	d__Bacteria; p__Desulfobacterota; c__Desulfuromonadia; o__PB19; f__PB19; g__PB19
11a12f7e6be1ac6689119a3432a73600	d__Bacteria;p__Planctomycetota;c__Planctomycetes;o__Planctomycetales;f__Planctomycetaceae;g__;s__	d__Bacteria; p__Planctomycetota; c__Planctomycetes; o__Planctomycetales; f__Gimesiaceae; g__uncultured
11a7160a4ee7811ca085dfdd0e2eba8b	d__Bacteria;p__Actinobacteriota;c__Acidimicrobiia;o__Microtrichales;f__;g__;s__	d__Bacteria; p__Actinobacteriota; c__Acidimicrobiia; o__Microtrichales; f__Microtrichaceae; g__uncultured
11af86569151c3e4669c619757595477	d__Bacteria;p__Bacteroidota;c__Bacteroidia;o__Cytophagales;f__;g__;s__	d__Bacteria; p__Bacteroidota; c__Bacteroidia; o__Chitinophagales; f__uncultured; g__uncultured
11afd1b58c963cf8a010799c79127bef	d__Bacteria;p__Deinococcota;c__Deinococci;o__Deinococcales;f__Trueperaceae;g__Truepera;s__Truepera_radiovictrix	d__Bacteria; p__Deinococcota; c__Deinococci; o__Deinococcales; f__Trueperaceae; g__Truepera
11b7438252bf2c2c63ed090d333cc560	d__Bacteria;p__;c__;o__;f__;g__;s__	d__Bacteria; p__Bdellovibrionota; c__Oligoflexia; o__Oligoflexales; f__uncultured; g__uncultured
11b815353f320a1d27b0ec81cb5976e4	d__Bacteria;p__Myxococcota;c__Polyangia;o__Polyangiales;f__SG8-38;g__GCA-2699025;s__GCA-2699025_sp002699025	d__Bacteria; p__Myxococcota; c__Polyangia; o__Polyangiales; f__Sandaracinaceae; g__uncultured
11bbfbe2db6b70e44468cc494984b842	d__Bacteria;p__Acidobacteriota;c__Vicinamibacteria;o__Vicinamibacterales;f__;g__;s__	d__Bacteria; p__Acidobacteriota; c__Vicinamibacteria; o__Vicinamibacterales; f__uncultured; g__uncultured
11bc04eae6df8f1a5a6924c2b3d0c3df	d__Bacteria;p__;c__;o__;f__;g__;s__	d__Bacteria; p__Planctomycetota; c__OM190; o__OM190; f__OM190; g__OM190
11c0654c8d77083ae25f6f241fa77728	d__Bacteria;p__Proteobacteria;c__Alphaproteobacteria;o__;f__;g__;s__	d__Bacteria; p__Proteobacteria; c__Alphaproteobacteria; o__Kiloniellales; f__Kiloniellaceae; g__uncultured
11c4697df3e5b1f17e7647b3c1f09793	d__Bacteria;p__;c__;o__;f__;g__;s__	d__Bacteria; p__Elusimicrobiota; c__Rs-M47; o__Rs-M47; f__Rs-M47; g__Rs-M47
11c47e25d2355154b46d584351990dec	d__Archaea;p__Nanoarchaeota;c__Nanoarchaeia;o__;f__;g__;s__	d__Archaea; p__Nanoarchaeota; c__Nanoarchaeia; o__Woesearchaeales; f__Woesearchaeales; g__Woesearchaeales
11c51e34b5a23de55daf116985d3cf69	d__Bacteria;p__Actinobacteriota;c__Acidimicrobiia;o__Microtrichales;f__MedAcidi-G1;g__MedAcidi-G2B;s__MedAcidi-G2B_sp003215175	d__Bacteria; p__Actinobacteriota; c__Acidimicrobiia; o__Microtrichales; f__Microtrichaceae; g__Sva0996_marine_group
11c6204e59915a09e7e52302a5e0e06b	d__Bacteria;p__Bacteroidota;c__Bacteroidia;o__;f__;g__;s__	d__Bacteria; p__Bacteroidota; c__Bacteroidia; o__Cytophagales; f__Amoebophilaceae; g__Candidatus_Amoebophilus
11cb4bf2119ebe5c9bad8abeec42f542	d__Bacteria;p__;c__;o__;f__;g__;s__	d__Bacteria; p__Latescibacterota; c__Latescibacterota; o__Latescibacterota; f__Latescibacterota; g__Latescibacterota
11cd2f6c5d0b11347b9db2a939a04270	d__Bacteria;p__Planctomycetota;c__Phycisphaerae;o__Phycisphaerales;f__SM1A02;g__UBA12014;s__UBA12014_sp002690755	d__Bacteria; p__Planctomycetota; c__Phycisphaerae; o__Phycisphaerales; f__Phycisphaeraceae; g__Urania-1B-19_marine_sediment_group
11d6673e2149dee77d41ed3b3594c0ad	d__Bacteria;p__Planctomycetota;c__Planctomycetes;o__Pirellulales;f__Pirellulaceae;g__GCA-2723275;s__GCA-2723275_sp002723275	d__Bacteria; p__Planctomycetota; c__Planctomycetes; o__Pirellulales; f__Pirellulaceae; g__Blastopirellula
11d98d42273f34ded3d4e150dd287ac5	d__Bacteria;p__Desulfobacterota;c__Desulfobacteria;o__Desulfobacterales;f__Desulfobacteraceae;g__NBLS01;s__NBLS01_sp002084385	d__Archaea; p__Nanoarchaeota; c__Nanoarchaeia; o__Woesearchaeales; f__Woesearchaeales; g__Woesearchaeales
11e2f6c50f4328af41aedda741aeade5	d__Bacteria;p__Proteobacteria;c__Gammaproteobacteria;o__;f__;g__;s__	d__Bacteria; p__Proteobacteria; c__Gammaproteobacteria; o__UBA10353_marine_group; f__UBA10353_marine_group; g__UBA10353_marine_group
11e61f3aae9ee3298f13d29e024cc3e8	d__Bacteria;p__Nitrospirota;c__Thermodesulfovibrionia;o__UBA6902;f__UBA6902;g__BMS3Abin09;s__BMS3Abin09_sp002897915	d__Bacteria; p__Nitrospirota; c__Thermodesulfovibrionia; o__uncultured; f__uncultured; g__uncultured
11e743d281128aa6c9ffdd7b8b081ae7	d__Bacteria;p__Bacteroidota;c__Rhodothermia;o__Rhodothermales;f__;g__;s__	d__Bacteria; p__Bacteroidota; c__Rhodothermia; o__Rhodothermales; f__Rhodothermaceae; g__uncultured
11e9d179305bc6efb7cc91e3d8f26570	d__Bacteria;p__Campylobacterota;c__Campylobacteria;o__Campylobacterales;f__Sulfurimonadaceae;g__Sulfurimonas;s__Sulfurimonas_hongkongensis	d__Bacteria; p__Campilobacterota; c__Campylobacteria; o__Campylobacterales; f__Sulfurimonadaceae; g__Sulfurimonas
11f7d13097c46e8d3a8ebb51315e1227	d__Bacteria;p__Planctomycetota;c__Planctomycetes;o__Planctomycetales;f__Planctomycetaceae;g__Gimesia;s__	d__Bacteria; p__Planctomycetota; c__Planctomycetes; o__Planctomycetales; f__Gimesiaceae; g__uncultured
11f7e70a3332c3d25cb7abe72614987c	d__Bacteria;p__Verrucomicrobiota;c__Kiritimatiellae;o__;f__;g__;s__	d__Bacteria; p__Verrucomicrobiota; c__Kiritimatiellae; o__WCHB1-41; f__WCHB1-41; g__WCHB1-41
11f82203c0d6d45e336ab6df0995eca7	d__Bacteria;p__Planctomycetota;c__Planctomycetes;o__Planctomycetales;f__Planctomycetaceae;g__Fuerstia;s__Fuerstia_marisgermanicae	d__Bacteria; p__Planctomycetota; c__Planctomycetes; o__Planctomycetales; f__Rubinisphaeraceae; g__uncultured
11f9fa56e365986906f1e3a168746e03	d__Archaea;p__Nanoarchaeota;c__Nanoarchaeia;o__Pacearchaeales;f__;g__;s__	d__Archaea; p__Nanoarchaeota; c__Nanoarchaeia; o__Woesearchaeales; f__Woesearchaeales; g__Woesearchaeales
11f9fd97ff386c15f81727c823f38ebb	d__Bacteria;p__Verrucomicrobiota_A;c__Chlamydiia;o__Parachlamydiales;f__Parachlamydiaceae;g__Parachlamydia;s__Parachlamydia_acanthamoebae	d__Bacteria; p__Verrucomicrobiota; c__Chlamydiae; o__Chlamydiales; f__Chlamydiaceae; g__uncultured
11fb63ad3cdf9787e49ed797d616d0f1	d__Bacteria;p__Proteobacteria;c__Alphaproteobacteria;o__Rhodobacterales;f__Rhodobacteraceae;g__;s__	d__Bacteria; p__Proteobacteria; c__Alphaproteobacteria; o__Rhodobacterales; f__Rhodobacteraceae
11fde52941f1a90de89983bea0ca66f9	d__Bacteria;p__;c__;o__;f__;g__;s__	d__Bacteria; p__Planctomycetota; c__Phycisphaerae; o__CCM11a; f__CCM11a; g__CCM11a
120ba173e4cfb4a97050982d2704125e	d__Bacteria;p__Verrucomicrobiota;c__Kiritimatiellae;o__;f__;g__;s__	d__Bacteria; p__Verrucomicrobiota; c__Kiritimatiellae; o__WCHB1-41; f__WCHB1-41; g__WCHB1-41
120d9fd8f116eed56314fd676e458e14	d__Bacteria;p__Bacteroidota;c__Bacteroidia;o__Cytophagales;f__Cyclobacteriaceae;g__;s__	d__Bacteria; p__Bacteroidota; c__Bacteroidia; o__Cytophagales; f__Cyclobacteriaceae
1210da8f8567e083268e9263dc27ec46	d__Bacteria;p__Proteobacteria;c__Alphaproteobacteria;o__Rhizobiales;f__;g__;s__	d__Bacteria; p__Proteobacteria; c__Alphaproteobacteria; o__Rhizobiales
1214282bee012e32de6816ae71dc517a	d__Bacteria;p__Proteobacteria;c__Alphaproteobacteria;o__;f__;g__;s__	d__Bacteria; p__Proteobacteria; c__Alphaproteobacteria; o__Rickettsiales; f__AB1; g__AB1
121719c2fe7d86fc073a377c873590f0	d__Bacteria;p__;c__;o__;f__;g__;s__	d__Bacteria; p__Planctomycetota; c__BD7-11; o__BD7-11; f__BD7-11; g__BD7-11
1224eab7d30a45718c1a5d86c26f4d9d	d__Bacteria;p__Verrucomicrobiota;c__Kiritimatiellae;o__UBA8416;f__YA12-FULL-60-10;g__YA12-FULL-60-10;s__YA12-FULL-60-10_sp001803315	d__Bacteria; p__Verrucomicrobiota; c__Kiritimatiellae; o__WCHB1-41; f__WCHB1-41; g__WCHB1-41
122578557247c11f9f017aea2905bc32	d__Bacteria;p__;c__;o__;f__;g__;s__	d__Bacteria; p__Desulfobacterota; c__Desulfuromonadia; o__Bradymonadales; f__Bradymonadales; g__Bradymonadales
12282f3bcaa6e9629885a7e781374ade	d__Bacteria;p__Fibrobacterota;c__Fibrobacteria;o__Fibrobacterales;f__Fibrobacteraceae;g__Fibrobacter;s__	d__Bacteria; p__Fibrobacterota; c__Fibrobacteria; o__Fibrobacterales; f__Fibrobacteraceae; g__uncultured
1230e7e5baab364ee43a8e3fff5f5ae9	d__Bacteria;p__;c__;o__;f__;g__;s__	d__Bacteria; p__Acidobacteriota; c__Vicinamibacteria; o__Subgroup_17; f__Subgroup_17; g__Subgroup_17
1237b04affa82e67ca3df41d76893e0c	d__Bacteria;p__;c__;o__;f__;g__;s__	d__Bacteria; p__Acidobacteriota; c__Subgroup_26; o__Subgroup_26; f__Subgroup_26; g__Subgroup_26
1239ede414a2c01eb44dd88863de2963	d__Bacteria;p__Actinobacteriota;c__Acidimicrobiia;o__Microtrichales;f__Ilumatobacteraceae;g__Ilumatobacter;s__Ilumatobacter_nonamiensis	d__Bacteria; p__Actinobacteriota; c__Acidimicrobiia; o__Microtrichales; f__Ilumatobacteraceae; g__Ilumatobacter
123c26dd3743dec24a24d3778af383e5	d__Bacteria;p__Proteobacteria;c__Alphaproteobacteria;o__Caulobacterales;f__Parvularculaceae;g__;s__	d__Bacteria; p__Proteobacteria; c__Alphaproteobacteria; o__Caulobacterales; f__Parvularculaceae
1247cff3663b78dc786873c7b61c704c	d__Bacteria;p__Proteobacteria;c__Gammaproteobacteria;o__Nitrosococcales;f__Methylophagaceae;g__Methylophaga;s__	d__Bacteria; p__Proteobacteria; c__Gammaproteobacteria
1259d52889e83eaa66a9bb17972eed77	d__Bacteria;p__Proteobacteria;c__Gammaproteobacteria;o__Nevskiales;f__Oceanococcaceae;g__Oceanococcus;s__Oceanococcus_atlanticus	d__Bacteria; p__Proteobacteria; c__Gammaproteobacteria
125c07ca7686c2fd4ef26010cfb9addf	d__Bacteria;p__Chloroflexota;c__Anaerolineae;o__Promineofilales;f__Promineofilaceae;g__GCA-2699125;s__GCA-2699125_sp002699125	d__Bacteria; p__Chloroflexi; c__Anaerolineae; o__SBR1031; f__SBR1031; g__SBR1031
1265207110f5444ddcbe36e616004ea7	d__Bacteria;p__Bacteroidota;c__Ignavibacteria;o__Ignavibacteriales;f__Ignavibacteriaceae;g__;s__	d__Bacteria; p__Bacteroidota; c__Ignavibacteria; o__Ignavibacteriales; f__PHOS-HE36; g__PHOS-HE36
1268652d5b3dc54b7676b338b837e640	d__Bacteria;p__Dependentiae;c__Babeliae;o__Babeliales;f__;g__;s__	d__Bacteria; p__Dependentiae; c__Babeliae; o__Babeliales; f__UBA12411; g__UBA12411
126adf58f9226adaedda6b378ca73ca4	d__Bacteria;p__Myxococcota;c__Polyangia;o__Haliangiales;f__Haliangiaceae;g__Haliangium;s__Haliangium_ochraceum	d__Bacteria; p__Myxococcota; c__Polyangia; o__Haliangiales; f__Haliangiaceae; g__Haliangium
126c5830ac4ec277840825f849318a40	d__Bacteria;p__Verrucomicrobiota;c__Verrucomicrobiae;o__Verrucomicrobiales;f__DEV007;g__SZUA-55;s__SZUA-55_sp003232855	d__Bacteria; p__Verrucomicrobiota; c__Verrucomicrobiae; o__Verrucomicrobiales; f__DEV007; g__DEV007
126f90d6a20f483612411f0c99a8eaf0	d__Bacteria;p__Proteobacteria;c__Gammaproteobacteria;o__Thiomicrospirales;f__Thioglobaceae;g__Thioglobus;s__Thioglobus_singularis	d__Bacteria; p__Proteobacteria; c__Gammaproteobacteria; o__Thiomicrospirales; f__Thioglobaceae; g__SUP05_cluster
12783d2ae4be1d34a4f7f92a175ff1a9	d__Bacteria;p__Proteobacteria;c__Gammaproteobacteria;o__Chromatiales;f__Sedimenticolaceae;g__;s__	d__Bacteria; p__Proteobacteria; c__Gammaproteobacteria
1279fe6c34ac4b4280af1081593ad1aa	d__Bacteria;p__Proteobacteria;c__Gammaproteobacteria;o__Granulosicoccales;f__Granulosicoccaceae;g__Granulosicoccus;s__Granulosicoccus_sp002746645	d__Bacteria; p__Proteobacteria; c__Gammaproteobacteria; o__Granulosicoccales; f__Granulosicoccaceae; g__Granulosicoccus
127a11b35c1477d4e9025eb4b5fe48ad	d__Bacteria;p__Proteobacteria;c__Alphaproteobacteria;o__NRL2;f__NRL2;g__NRL2;s__NRL2_sp002798435	d__Bacteria; p__Proteobacteria; c__Alphaproteobacteria; o__NRL2; f__NRL2; g__NRL2
127ea879c7cd363908c377adf0410f8c	d__Bacteria;p__Bacteroidota;c__Ignavibacteria;o__Ignavibacteriales;f__;g__;s__	d__Bacteria; p__Bacteroidota; c__Ignavibacteria; o__Ignavibacteriales; f__Melioribacteraceae; g__IheB3-7
127f99a482d6845b275dc14b33c2c275	d__Bacteria;p__;c__;o__;f__;g__;s__	d__Bacteria; p__Latescibacterota; c__Latescibacterota; o__Latescibacterota; f__Latescibacterota; g__Latescibacterota
1288a302ccea60f3e3b07b66931af933	d__Bacteria;p__Proteobacteria;c__Gammaproteobacteria;o__Chromatiales;f__Sedimenticolaceae;g__;s__	d__Bacteria; p__Proteobacteria; c__Gammaproteobacteria; o__SZB50; f__SZB50; g__SZB50
129467022c4639afe3387ec76a5770eb	d__Bacteria;p__Bacteroidota;c__Bacteroidia;o__Bacteroidales;f__;g__;s__	d__Bacteria; p__Bacteroidota; c__Bacteroidia; o__Bacteroidales; f__Bacteroidetes_BD2-2; g__Bacteroidetes_BD2-2
1295d97ec4ded8f9a27ba4b52ce24e9c	d__Bacteria;p__Proteobacteria;c__Alphaproteobacteria;o__;f__;g__;s__	d__Bacteria; p__Proteobacteria; c__Alphaproteobacteria; o__uncultured; f__uncultured; g__uncultured
1296ffd788186335466da09c39015377	d__Archaea;p__Thermoplasmatota;c__;o__;f__;g__;s__	d__Archaea; p__Thermoplasmatota; c__Thermoplasmata; o__Marine_Group_II; f__Marine_Group_II; g__Marine_Group_II
129a213fe414a099413bef097184f48c	d__Bacteria;p__Cyanobacteria;c__Cyanobacteriia;o__;f__;g__;s__	d__Bacteria; p__Cyanobacteria; c__Cyanobacteriia; o__Chloroplast; f__Chloroplast; g__Chloroplast
129cd72647534ea3adc45d3f644add89	d__Bacteria;p__Planctomycetota;c__Planctomycetes;o__Pirellulales;f__Pirellulaceae;g__Mariniblastus;s__Mariniblastus_fucicola	d__Bacteria; p__Planctomycetota; c__Planctomycetes; o__Pirellulales; f__Pirellulaceae; g__Blastopirellula
12a455c9e7107abfd91b959391632b8e	d__Bacteria;p__;c__;o__;f__;g__;s__	d__Bacteria; p__Planctomycetota; c__OM190; o__OM190; f__OM190; g__OM190
12ace4e5cc2a496bf27cc76204cb1e9f	d__Bacteria;p__Proteobacteria;c__Gammaproteobacteria;o__Enterobacterales;f__Alteromonadaceae;g__;s__	d__Bacteria; p__Proteobacteria; c__Gammaproteobacteria; o__Alteromonadales; f__Alteromonadaceae
12b2d41b0de4cdf766a08e2061660c58	d__Bacteria;p__Proteobacteria;c__Gammaproteobacteria;o__;f__;g__;s__	d__Bacteria; p__Proteobacteria; c__Gammaproteobacteria
12bdd9953e5a5f6a3b66175daf176de2	d__Bacteria;p__Planctomycetota;c__Planctomycetes;o__Pirellulales;f__Pirellulaceae;g__Rubripirellula;s__	d__Bacteria; p__Planctomycetota; c__Planctomycetes; o__Pirellulales; f__Pirellulaceae
12c033392c981e386c772c7f9ecbbe0f	d__Bacteria;p__;c__;o__;f__;g__;s__	d__Bacteria
12c16ac44301c97d285fb50e422cc5cf	d__Bacteria;p__Actinobacteriota;c__Acidimicrobiia;o__UBA5794;f__;g__;s__	d__Bacteria; p__Actinobacteriota; c__Acidimicrobiia; o__Actinomarinales; f__uncultured; g__uncultured
12cb31dd4a66a309bee1ed1fe6edad28	d__Bacteria;p__Bacteroidota;c__Bacteroidia;o__Flavobacteriales;f__Flavobacteriaceae;g__;s__	d__Bacteria; p__Bacteroidota; c__Bacteroidia; o__Flavobacteriales; f__Flavobacteriaceae
12d045189342b8e0394214c4a0a212ad	d__Bacteria;p__Actinobacteriota;c__Acidimicrobiia;o__UBA5794;f__UBA4744;g__BMS3Bbin01;s__BMS3Bbin01_sp002897675	d__Bacteria; p__Actinobacteriota; c__Acidimicrobiia; o__Actinomarinales; f__uncultured; g__uncultured
12d64a75d37ef5bbb864cf7b97d8a98a	d__Bacteria;p__Planctomycetota;c__UBA1135;o__UBA1135;f__GCA-002686595;g__GCA-2683825;s__GCA-2683825_sp002683825	d__Bacteria; p__Planctomycetota; c__OM190; o__OM190; f__OM190; g__OM190
12dd47ef722159af5341e27f4db3abca	d__Bacteria;p__;c__;o__;f__;g__;s__	d__Bacteria; p__Planctomycetota; c__OM190; o__OM190; f__OM190; g__OM190
12ddb2760edb8ddf3dfd95cac110c945	d__Bacteria;p__Proteobacteria;c__Gammaproteobacteria;o__Chromatiales;f__Sedimenticolaceae;g__Thiodiazotropha;s__	d__Bacteria; p__Proteobacteria; c__Gammaproteobacteria; o__Nitrosococcales; f__Nitrosococcaceae
12df7bbed4a93fa5ea81f44debfabcb6	d__Bacteria;p__Proteobacteria;c__Gammaproteobacteria;o__Berkiellales;f__Berkiellaceae;g__Berkiella_A;s__Berkiella_A_cookevillensis	d__Bacteria; p__Proteobacteria; c__Gammaproteobacteria
12e5bf6ac40c89f8edcb5ea89e16a29a	d__Bacteria;p__Planctomycetota;c__UBA1135;o__UBA2386;f__UBA2386;g__UBA2386;s__UBA2386_sp002343845	d__Bacteria; p__Planctomycetota; c__OM190; o__OM190; f__OM190; g__OM190
12ee169ceb30a1b79bbb4fc6fa297ff6	d__Bacteria;p__Verrucomicrobiota_A;c__Chlamydiia;o__Parachlamydiales;f__;g__;s__	d__Bacteria; p__Verrucomicrobiota; c__Chlamydiae; o__Chlamydiales; f__Chlamydiaceae; g__uncultured
12efbd9e670ae37ca6363dad01bde287	d__Bacteria;p__;c__;o__;f__;g__;s__	d__Bacteria; p__Bdellovibrionota; c__Oligoflexia; o__0319-6G20; f__0319-6G20; g__0319-6G20
12efbf27e9fd46d0502a1186b6364ffd	d__Bacteria;p__Proteobacteria;c__Gammaproteobacteria;o__Immundisolibacterales;f__Immundisolibacteraceae;g__Immundisolibacter;s__Immundisolibacter_cernigliae	d__Bacteria; p__Proteobacteria; c__Gammaproteobacteria; o__SS1-B-09-64; f__SS1-B-09-64; g__SS1-B-09-64
12f69e322bb5523f9ef33f8bcedf8dd6	d__Bacteria;p__Desulfobacterota;c__Syntrophia;o__Syntrophales;f__Smithellaceae;g__;s__	d__Bacteria
12fb37ff4d9a53fec041fb799664527a	d__Archaea;p__Nanoarchaeota;c__Nanoarchaeia;o__Woesearchaeales;f__CG1-02-57-44;g__CG1-02-57-44;s__CG1-02-57-44_sp001871415	d__Archaea; p__Nanoarchaeota; c__Nanoarchaeia; o__Woesearchaeales; f__Woesearchaeales; g__Woesearchaeales
12fb7da01ce1b26a71c28d89d8378b59	d__Bacteria;p__Planctomycetota;c__Planctomycetes;o__Pirellulales;f__UBA7805;g__UBA7805;s__UBA7805_sp002168195	d__Bacteria; p__Planctomycetota; c__Planctomycetes; o__Pirellulales; f__Pirellulaceae
12fde39e9e7b942460ee6a5fb5c93f41	d__Bacteria;p__Verrucomicrobiota;c__Verrucomicrobiae;o__Verrucomicrobiales;f__Akkermansiaceae;g__Roseibacillus;s__	d__Bacteria; p__Verrucomicrobiota; c__Verrucomicrobiae; o__Verrucomicrobiales; f__Rubritaleaceae; g__Roseibacillus
12fe65f6a3afaf35122128ba17c4dedf	d__Bacteria;p__Desulfobacterota;c__Desulfobulbia;o__Desulfobulbales;f__Desulfobulbaceae;g__Desulfobulbus_A;s__	d__Bacteria; p__Desulfobacterota; c__Desulfobulbia; o__Desulfobulbales
1308335fe1bb14e0b6df318d8a3ffa23	d__Bacteria;p__Desulfobacterota;c__;o__;f__;g__;s__	d__Bacteria; p__Myxococcota; c__Myxococcia; o__Myxococcales; f__Myxococcaceae; g__P3OB-42
130843018add4c21397ff08a01d04ee5	d__Bacteria;p__;c__;o__;f__;g__;s__	d__Bacteria
130a231887e2ea330d3796868e9c707c	d__Bacteria;p__Proteobacteria;c__Alphaproteobacteria;o__Micavibrionales;f__Micavibrionaceae;g__;s__	d__Bacteria; p__Proteobacteria; c__Alphaproteobacteria; o__Micavibrionales; f__uncultured; g__uncultured
130ec15c3e5115b1e8de1fff3e75b319	d__Bacteria;p__Bacteroidota;c__Bacteroidia;o__Chitinophagales;f__Saprospiraceae;g__;s__	d__Bacteria; p__Bacteroidota; c__Bacteroidia; o__Chitinophagales; f__Saprospiraceae; g__Portibacter
130f81fece3738d71f417382cfd14f6a	d__Bacteria;p__Marinisomatota;c__Marinisomatia;o__Marinisomatales;f__;g__;s__	d__Bacteria; p__Marinimicrobia_(SAR406_clade); c__Marinimicrobia_(SAR406_clade); o__Marinimicrobia_(SAR406_clade); f__Marinimicrobia_(SAR406_clade); g__Marinimicrobia_(SAR406_clade)
13186c1b14fb45d5fe7808ff2b362e2e	d__Bacteria;p__Acidobacteriota;c__;o__;f__;g__;s__	d__Bacteria; p__Acidobacteriota; c__Subgroup_22; o__Subgroup_22; f__Subgroup_22; g__Subgroup_22
1329c9598ec32660ba7ee229866dbf74	d__Bacteria;p__Myxococcota;c__Polyangia;o__Polyangiales;f__Polyangiaceae;g__Chondromyces;s__Chondromyces_apiculatus	d__Bacteria; p__Myxococcota; c__Polyangia; o__Polyangiales; f__Eel-36e1D6; g__Eel-36e1D6
133b47df38593843a9ad3c8f8f9f7df0	d__Bacteria;p__Actinobacteriota;c__Acidimicrobiia;o__UBA5794;f__UBA4744;g__BMS3Bbin01;s__BMS3Bbin01_sp002897675	d__Bacteria; p__Actinobacteriota; c__Acidimicrobiia; o__Actinomarinales; f__uncultured; g__uncultured
13419d796e0a85b6178de2f6b96294f8	d__Bacteria;p__Verrucomicrobiota;c__Kiritimatiellae;o__UBA8416;f__YA12-FULL-60-10;g__YA12-FULL-60-10;s__YA12-FULL-60-10_sp001803315	d__Bacteria; p__Verrucomicrobiota; c__Kiritimatiellae; o__WCHB1-41; f__WCHB1-41; g__WCHB1-41
1345d8e3885f778257ee95773832fead	d__Bacteria;p__Proteobacteria;c__Gammaproteobacteria;o__;f__;g__;s__	d__Bacteria; p__Proteobacteria; c__Gammaproteobacteria; o__SZB50; f__SZB50; g__SZB50
134c851393dc1f7fe84576550a825828	d__Bacteria;p__Verrucomicrobiota;c__Verrucomicrobiae;o__Verrucomicrobiales;f__DEV007;g__Arctic95D-9;s__Arctic95D-9_sp002344525	d__Bacteria; p__Verrucomicrobiota; c__Verrucomicrobiae; o__Verrucomicrobiales; f__DEV007; g__DEV007
134f886ec2ed81557ee288990a084f2e	d__Bacteria;p__Bacteroidota;c__Bacteroidia;o__Flavobacteriales;f__Flavobacteriaceae;g__Lutibacter;s__Lutibacter_oricola	d__Bacteria; p__Bacteroidota; c__Bacteroidia; o__Flavobacteriales; f__Flavobacteriaceae; g__Lutibacter
13564ac6ad59b3a84a63fa08860fc23c	d__Bacteria;p__Verrucomicrobiota;c__Verrucomicrobiae;o__Verrucomicrobiales;f__DEV007;g__Arctic95D-9;s__Arctic95D-9_sp002698785	d__Bacteria; p__Verrucomicrobiota; c__Verrucomicrobiae; o__Verrucomicrobiales; f__DEV007; g__DEV007
1357707af5a6dcfad4c72f5c2fbfcf4a	d__Bacteria;p__Planctomycetota;c__;o__;f__;g__;s__	d__Bacteria; p__Planctomycetota; c__Phycisphaerae; o__CCM11a; f__CCM11a; g__CCM11a
1358e83f426b8930fe91625d0da42b90	d__Bacteria;p__;c__;o__;f__;g__;s__	d__Bacteria; p__NB1-j; c__NB1-j; o__NB1-j; f__NB1-j; g__NB1-j
135c3889ae6f592103cc0ac37de55004	d__Bacteria;p__Proteobacteria;c__Gammaproteobacteria;o__Enterobacterales;f__Alteromonadaceae;g__Psychrosphaera;s__Psychrosphaera_saromensis	d__Bacteria; p__Proteobacteria; c__Gammaproteobacteria; o__Alteromonadales; f__Pseudoalteromonadaceae; g__Psychrosphaera
135cbeed9628d8ae86c5e8588304224a	d__Bacteria;p__;c__;o__;f__;g__;s__	d__Bacteria; p__Planctomycetota; c__Pla4_lineage; o__Pla4_lineage; f__Pla4_lineage; g__Pla4_lineage
136b5dfa06cfa028be30f21d709dc405	d__Bacteria;p__Proteobacteria;c__Gammaproteobacteria;o__Thiohalomonadales;f__Thiohalomonadaceae;g__Thiohalomonas;s__Thiohalomonas_denitrificans	d__Bacteria; p__Proteobacteria; c__Gammaproteobacteria
136f4ea60e61fa52075487867a378a2c	d__Bacteria;p__Krumholzibacteriota;c__Krumholzibacteria;o__LZORAL124-64-63;f__LZORAL124-64-63;g__UM-FILTER-65-15;s__UM-FILTER-65-15_sp002790835	d__Bacteria; p__Latescibacterota; c__Latescibacterota; o__Latescibacterota; f__Latescibacterota; g__Latescibacterota
13889d2932abd1c5987771c125f7e29e	d__Bacteria;p__Proteobacteria;c__Gammaproteobacteria;o__Chromatiales;f__Sedimenticolaceae;g__;s__	d__Bacteria; p__Proteobacteria; c__Gammaproteobacteria; o__MBMPE27; f__MBMPE27; g__MBMPE27
138a2e93fbb1ca1bbfefc29d8c7300b2	d__Bacteria;p__Actinobacteriota;c__Actinobacteria;o__;f__;g__;s__	d__Bacteria; p__Actinobacteriota; c__Actinobacteria; o__Frankiales; f__uncultured; g__uncultured
138a97277a5c6488d9d4a45e9486ef80	d__Bacteria;p__Desulfobacterota;c__Desulfobulbia;o__Desulfobulbales;f__Desulfocapsaceae;g__Desulforhopalus;s__Desulforhopalus_singaporensis	d__Bacteria; p__Desulfobacterota; c__Desulfobulbia; o__Desulfobulbales; f__Desulfocapsaceae; g__Desulforhopalus
139d1bea81773f4eecab6f9ea654ec53	d__Bacteria;p__Proteobacteria;c__Alphaproteobacteria;o__;f__;g__;s__	d__Bacteria; p__Proteobacteria; c__Alphaproteobacteria; o__Caulobacterales; f__Parvularculaceae; g__Parvularcula
13a0716c1d05e949395a228cd3e0fef7	d__Bacteria;p__Bacteroidota;c__Bacteroidia;o__;f__;g__;s__	d__Bacteria; p__Bacteroidota; c__Bacteroidia
13aaefa120c6c3c6321867feb8a5162b	d__Bacteria;p__Proteobacteria;c__Gammaproteobacteria;o__Pseudomonadales;f__Halieaceae;g__;s__	d__Bacteria; p__Proteobacteria; c__Gammaproteobacteria; o__Cellvibrionales; f__Halieaceae; g__OM60(NOR5)_clade
13acbac171765cd002fb2198a0e3161b	d__Archaea;p__Nanoarchaeota;c__Nanoarchaeia;o__CG07-land;f__CG07-land;g__CG07-land;s__CG07-land_sp002779595	d__Archaea
13adbe01a7517db26ac0a9ed0fb381ad	d__Bacteria;p__Bacteroidota;c__Bacteroidia;o__Chitinophagales;f__Saprospiraceae;g__;s__	d__Bacteria; p__Bacteroidota; c__Bacteroidia; o__Chitinophagales; f__Saprospiraceae; g__uncultured
13ae6a9b2d5d2e798f3626a3f2b2da0c	d__Bacteria;p__Bacteroidota;c__Bacteroidia;o__;f__;g__;s__	d__Bacteria; p__Bacteroidota; c__Bacteroidia; o__Chitinophagales; f__uncultured; g__uncultured
13b1aed6f86f7f2745cd9dbe3d6910d5	d__Bacteria;p__;c__;o__;f__;g__;s__	d__Bacteria; p__Planctomycetota; c__Phycisphaerae; o__Phycisphaerales; f__Phycisphaeraceae; g__uncultured
13b1bb5b31b5682279ee6c77dcc8e7af	d__Bacteria;p__Desulfobacterota;c__Desulfobacteria;o__Desulfobacterales;f__Desulfobacteraceae;g__NBLS01;s__NBLS01_sp002084385	d__Archaea; p__Nanoarchaeota; c__Nanoarchaeia; o__Woesearchaeales; f__Woesearchaeales; g__Woesearchaeales
13b517033ab8ed8f3284b3cea02e3fab	d__Bacteria;p__Planctomycetota;c__Planctomycetes;o__Planctomycetales;f__Planctomycetaceae;g__Gimesia;s__	d__Bacteria; p__Planctomycetota; c__Planctomycetes; o__Planctomycetales; f__uncultured; g__uncultured
13b9b4f2ac04f9f2e9845e8c677d29ba	d__Bacteria;p__Cyanobacteria;c__Cyanobacteriia;o__Synechococcales;f__Cyanobiaceae;g__Cyanobium;s__	d__Bacteria; p__Cyanobacteria; c__Cyanobacteriia; o__Synechococcales; f__Cyanobiaceae; g__Cyanobium_PCC-6307
13bd9ade468fe373963d238fad207699	d__Bacteria;p__Bacteroidota;c__Bacteroidia;o__Flavobacteriales;f__Flavobacteriaceae;g__Pseudozobellia;s__	d__Bacteria; p__Bacteroidota; c__Bacteroidia; o__Flavobacteriales; f__Flavobacteriaceae
13cd14621882961350e3cdc30d787b28	d__Archaea;p__Nanoarchaeota;c__Nanoarchaeia;o__Pacearchaeales;f__GW2011-AR1;g__;s__	d__Archaea; p__Nanoarchaeota; c__Nanoarchaeia; o__Woesearchaeales; f__SCGC_AAA011-D5; g__SCGC_AAA011-D5
13d0f9021af307538179ac09b76a0d64	d__Bacteria;p__Planctomycetota;c__Planctomycetes;o__Pirellulales;f__Pirellulaceae;g__;s__	d__Bacteria; p__Planctomycetota; c__Planctomycetes; o__Pirellulales; f__Pirellulaceae; g__Rhodopirellula
13d9a02fedf54df4c4c86e84d0be0a46	d__Bacteria;p__Proteobacteria;c__Gammaproteobacteria;o__UBA4486;f__UBA4486;g__SZUA-592;s__SZUA-592_sp003250975	d__Bacteria; p__Proteobacteria; c__Gammaproteobacteria; o__Thiohalorhabdales; f__Thiohalorhabdaceae; g__uncultured
13e93641ef83be61c29456ac58ff2e0e	d__Bacteria;p__Chloroflexota;c__Anaerolineae;o__Anaerolineales;f__envOPS12;g__UBA5796;s__UBA5796_sp002418215	d__Bacteria; p__Chloroflexi; c__Anaerolineae; o__Anaerolineales; f__Anaerolineaceae
13f2b3f3b6acedd7dc429f454f7c0d06	d__Bacteria;p__Chloroflexota;c__Anaerolineae;o__Promineofilales;f__Promineofilaceae;g__GCA-2699125;s__GCA-2699125_sp002699125	d__Bacteria; p__Chloroflexi; c__Anaerolineae; o__Ardenticatenales; f__uncultured; g__uncultured
13f77bc3bf7352a536e2db94480ad39c	d__Bacteria;p__;c__;o__;f__;g__;s__	d__Bacteria; p__Bdellovibrionota; c__Bdellovibrionia; o__Bdellovibrionales; f__Bdellovibrionaceae; g__OM27_clade
14023119d9a3ad1f3367cf10acabc36e	d__Bacteria;p__Bacteroidota;c__Bacteroidia;o__Flavobacteriales;f__Flavobacteriaceae;g__Winogradskyella;s__Winogradskyella_sp003260205	d__Bacteria; p__Bacteroidota; c__Bacteroidia; o__Flavobacteriales; f__Flavobacteriaceae; g__Winogradskyella
140285f62b17dbd2c5b438ef72847e17	d__Bacteria;p__Bacteroidota;c__Bacteroidia;o__;f__;g__;s__	d__Bacteria; p__Bacteroidota; c__Bacteroidia
1408755854a80a8e3028fa589a78437f	d__Bacteria;p__Planctomycetota;c__Planctomycetes;o__Pirellulales;f__Pirellulaceae;g__;s__	d__Bacteria; p__Planctomycetota; c__Planctomycetes; o__Pirellulales; f__Pirellulaceae; g__Blastopirellula
140cd4fd33bf626c46069b14eedcff0a	d__Bacteria;p__Bacteroidota;c__Bacteroidia;o__Flavobacteriales;f__Flavobacteriaceae;g__Eudoraea;s__Eudoraea_adriatica	d__Bacteria; p__Bacteroidota; c__Bacteroidia; o__Flavobacteriales; f__Flavobacteriaceae
140f22dc5027c631825d86979e5b9538	d__Bacteria;p__Desulfobacterota;c__Desulfobacteria;o__Desulfobacterales;f__Desulfobacteraceae;g__;s__	d__Bacteria; p__Desulfobacterota; c__Desulfobacteria; o__Desulfobacterales
140f71902b0819a7be1555e94c18ec23	d__Bacteria;p__Bacteroidota;c__Bacteroidia;o__Chitinophagales;f__Saprospiraceae;g__Haliscomenobacter;s__Haliscomenobacter_hydrossis	d__Bacteria; p__Bacteroidota; c__Bacteroidia; o__Chitinophagales; f__Saprospiraceae; g__uncultured
140faa33195edfec30a1ba680c538727	d__Bacteria;p__Planctomycetota;c__UBA1135;o__UBA2386;f__UBA2386;g__GCA-2684655;s__GCA-2684655_sp002684655	d__Bacteria; p__Planctomycetota; c__OM190; o__OM190; f__OM190; g__OM190
1410f43e35b726cd17fc03eed9ae6a99	d__Bacteria;p__Planctomycetota;c__Planctomycetes;o__Pirellulales;f__Pirellulaceae;g__GCA-2701545;s__GCA-2701545_sp002701545	d__Bacteria; p__Planctomycetota; c__Planctomycetes; o__Pirellulales; f__Pirellulaceae
1411a5e13751ffc3302c1861b931674a	d__Bacteria;p__Bacteroidota;c__Bacteroidia;o__Flavobacteriales;f__koll-22;g__BRH-c54;s__	d__Bacteria; p__Bacteroidota; c__Bacteroidia; o__Flavobacteriales; f__Schleiferiaceae; g__Schleiferia
14123c6efc92583c22792bc2bcec36ad	d__Bacteria;p__Planctomycetota;c__Planctomycetes;o__Pirellulales;f__Pirellulaceae;g__;s__	d__Bacteria; p__Planctomycetota; c__Planctomycetes; o__Pirellulales; f__Pirellulaceae; g__Rhodopirellula
1420772797af8e647f758271edd03c74	d__Bacteria;p__;c__;o__;f__;g__;s__	d__Bacteria; p__Verrucomicrobiota; c__Kiritimatiellae; o__WCHB1-41; f__WCHB1-41; g__WCHB1-41
14270cbb7591d1bd00507e7cd61ee6b2	d__Bacteria;p__Patescibacteria;c__Saccharimonadia;o__Saccharimonadales;f__UBA4665;g__UBA5150;s__UBA5150_sp002792275	d__Bacteria; p__Patescibacteria; c__Saccharimonadia; o__Saccharimonadales; f__Saccharimonadales; g__Saccharimonadales
1427a7f6c10f510fd51dbd03c21e61c4	d__Bacteria;p__Patescibacteria;c__Saccharimonadia;o__Saccharimonadales;f__Saccharimonadaceae;g__;s__	d__Bacteria; p__Patescibacteria; c__Saccharimonadia; o__Saccharimonadales; f__Saccharimonadales; g__Saccharimonadales
142b81e896a128c7dfe11b55c25edf1e	d__Bacteria;p__Gemmatimonadota;c__Gemmatimonadetes;o__SG8-23;f__UBA6960;g__Bin94;s__Bin94_sp002238865	d__Bacteria; p__Gemmatimonadota; c__BD2-11_terrestrial_group; o__BD2-11_terrestrial_group; f__BD2-11_terrestrial_group; g__BD2-11_terrestrial_group
14343f396b42db1e28b1e6497bb4e90a	d__Bacteria;p__Bdellovibrionota;c__Bdellovibrionia;o__Bdellovibrionales;f__1-14-0-10-45-34;g__1-14-0-10-45-34;s__1-14-0-10-45-34_sp002778785	d__Bacteria; p__Bdellovibrionota; c__Bdellovibrionia; o__Bdellovibrionales; f__Bdellovibrionaceae; g__Bdellovibrio
1434ecea49533c783c649d5a23d2d593	d__Bacteria;p__Chloroflexota;c__Anaerolineae;o__Promineofilales;f__Promineofilaceae;g__GCA-2699125;s__GCA-2699125_sp002699125	d__Bacteria; p__Chloroflexi; c__Anaerolineae; o__Ardenticatenales; f__uncultured; g__uncultured
14355aedf66af1999445113551d230b1	d__Bacteria;p__Bacteroidota;c__Bacteroidia;o__Chitinophagales;f__Saprospiraceae;g__Lewinella_B;s__Lewinella_B_nigricans	d__Bacteria; p__Bacteroidota; c__Bacteroidia; o__Chitinophagales; f__Saprospiraceae; g__uncultured
14358bcec007e0bfc12d0f91d824760e	d__Bacteria;p__Verrucomicrobiota;c__Kiritimatiellae;o__UBA8416;f__YA12-FULL-60-10;g__YA12-FULL-60-10;s__YA12-FULL-60-10_sp001803315	d__Bacteria; p__Verrucomicrobiota; c__Kiritimatiellae; o__WCHB1-41; f__WCHB1-41; g__WCHB1-41
143a3ed82b3080f6ee93f064e0314b2f	d__Bacteria;p__;c__;o__;f__;g__;s__	d__Bacteria; p__Bdellovibrionota; c__Bdellovibrionia; o__Bdellovibrionales; f__Bdellovibrionaceae; g__OM27_clade
143ffea515311d6faeb3228c1cbc588e	d__Bacteria;p__Desulfobacterota;c__Desulfobacteria;o__Desulfobacterales;f__Desulfobacteraceae;g__Desulfobacterium_A;s__Desulfobacterium_A_vacuolatum	d__Bacteria; p__Desulfobacterota; c__Desulfobacteria; o__Desulfobacterales; f__Desulfobacteraceae
1444eacdd1605df88834f6d3c97e78a5	d__Bacteria;p__;c__;o__;f__;g__;s__	d__Bacteria; p__Planctomycetota; c__Pla3_lineage; o__Pla3_lineage; f__Pla3_lineage; g__Pla3_lineage
144ac1f081e9ae4eaea474f88695d926	d__Bacteria;p__Patescibacteria;c__Saccharimonadia;o__Saccharimonadales;f__;g__;s__	d__Bacteria; p__Patescibacteria; c__Saccharimonadia; o__Saccharimonadales; f__Saccharimonadales; g__Saccharimonadales
144f669528a7d0109a5b5d32126a1bcb	d__Bacteria;p__Planctomycetota;c__Planctomycetes;o__Pirellulales;f__Pirellulaceae;g__GCA-2701545;s__GCA-2701545_sp002701545	d__Bacteria; p__Planctomycetota; c__Planctomycetes; o__Pirellulales; f__Pirellulaceae
145175bde544779f1e6fa9e9554b29ba	d__Bacteria;p__Bacteroidota;c__Bacteroidia;o__Flavobacteriales;f__Flavobacteriaceae;g__;s__	d__Bacteria; p__Bacteroidota; c__Bacteroidia; o__Flavobacteriales; f__Flavobacteriaceae
1453a64a6df1ff460f0cabc46d7b994e	d__Bacteria;p__Gemmatimonadota;c__Gemmatimonadetes;o__SG8-23;f__UBA6960;g__Bin94;s__Bin94_sp002238865	d__Bacteria; p__Gemmatimonadota; c__BD2-11_terrestrial_group; o__BD2-11_terrestrial_group; f__BD2-11_terrestrial_group; g__BD2-11_terrestrial_group
145423ff67f7223e2a287fbbaaa9761d	d__Bacteria;p__Proteobacteria;c__Gammaproteobacteria;o__Thiohalomonadales;f__Thiohalomonadaceae;g__Thiohalomonas;s__Thiohalomonas_denitrificans	d__Bacteria; p__Proteobacteria; c__Gammaproteobacteria
14565a56924c45525a1e96fcda6cdbc3	d__Unassigned;p__;c__;o__;f__;g__;s__	d__Archaea; p__Nanoarchaeota; c__Nanoarchaeia; o__Woesearchaeales; f__Woesearchaeales; g__Woesearchaeales
14570a1a594d45740801be5fbf8965c3	d__Bacteria;p__Chloroflexota;c__Anaerolineae;o__;f__;g__;s__	d__Bacteria; p__Chloroflexi; c__Anaerolineae; o__Ardenticatenales; f__uncultured; g__uncultured
14575e162db10fac55d0fa1c15d7d33a	d__Archaea;p__Thermoplasmatota;c__Poseidoniia;o__Poseidoniales;f__Poseidoniaceae;g__Poseidonia;s__Poseidonia_sp002494645	d__Archaea; p__Thermoplasmatota; c__Thermoplasmata; o__Marine_Group_II; f__Marine_Group_II; g__Marine_Group_II
1460e740554d55561fcef1378549a331	d__Bacteria;p__Chloroflexota;c__Anaerolineae;o__Anaerolineales;f__;g__;s__	d__Bacteria; p__Chloroflexi; c__Anaerolineae; o__SBR1031; f__SBR1031; g__SBR1031
14626c4037e98bd7a641c6e3714d2706	d__Bacteria;p__Bacteroidota;c__Bacteroidia;o__Flavobacteriales;f__Cryomorphaceae;g__Owenweeksia;s__Owenweeksia_hongkongensis	d__Bacteria; p__Bacteroidota; c__Bacteroidia; o__Flavobacteriales
1464fd1cf1804506954fea875092a7de	d__Bacteria;p__Desulfobacterota;c__Desulfobulbia;o__Desulfobulbales;f__Desulfurivibrionaceae;g__BM506;s__BM506_sp002868945	d__Bacteria; p__Desulfobacterota; c__Desulfobulbia; o__Desulfobulbales; f__Desulfurivibrionaceae; g__MSBL7
1468f8f4617ad039fa62872d52ebbe82	d__Bacteria;p__Proteobacteria;c__Gammaproteobacteria;o__;f__;g__;s__	d__Bacteria; p__Proteobacteria; c__Gammaproteobacteria; o__SZB50; f__SZB50; g__SZB50
146f5322635df5e3525e8e0f0e512ca2	d__Bacteria;p__;c__;o__;f__;g__;s__	d__Bacteria; p__Cyanobacteria; c__Cyanobacteriia; o__Chloroplast; f__Chloroplast; g__Chloroplast
14706255b2d3431e64c1093c1ef0e1ce	d__Bacteria;p__Acidobacteriota;c__;o__;f__;g__;s__	d__Bacteria; p__Acidobacteriota; c__Subgroup_22; o__Subgroup_22; f__Subgroup_22; g__Subgroup_22
1476d12a680ce88cafc3737c8e42d2bb	d__Bacteria;p__Proteobacteria;c__Gammaproteobacteria;o__Burkholderiales;f__;g__;s__	d__Bacteria; p__Proteobacteria; c__Gammaproteobacteria; o__Burkholderiales; f__Nitrosomonadaceae
14798925f5d76490ab8cc8fb1d0ef24a	d__Bacteria;p__Proteobacteria;c__Gammaproteobacteria;o__Pseudomonadales;f__Cellvibrionaceae;g__Teredinibacter;s__	d__Bacteria; p__Proteobacteria; c__Gammaproteobacteria; o__Cellvibrionales; f__Cellvibrionaceae; g__Cellvibrionaceae
147acc3cf397bd29ba5a4cc7afce5d0b	d__Bacteria;p__Planctomycetota;c__;o__;f__;g__;s__	d__Bacteria; p__Planctomycetota; c__BD7-11; o__BD7-11; f__BD7-11; g__BD7-11
147fdb0d84c9834c2682bb6dab2de4cb	d__Bacteria;p__Proteobacteria;c__Gammaproteobacteria;o__;f__;g__;s__	d__Bacteria; p__Proteobacteria; c__Gammaproteobacteria; o__Thiotrichales; f__Thiotrichaceae; g__uncultured
1480ec045916a6e234924c7f044ee2cb	d__Bacteria;p__Planctomycetota;c__UBA1135;o__UBA2386;f__UBA2386;g__UBA2386;s__UBA2386_sp002343845	d__Bacteria; p__Planctomycetota; c__OM190; o__OM190; f__OM190; g__OM190
14829c8040cf530d3e88bd62110fa25b	d__Bacteria;p__Planctomycetota;c__Planctomycetes;o__Pirellulales;f__UBA7805;g__UBA7805;s__UBA7805_sp002168195	d__Bacteria; p__Planctomycetota; c__Planctomycetes; o__Pirellulales; f__Pirellulaceae
148449837380402248a488c77ce43eff	d__Bacteria;p__Bacteroidota;c__Bacteroidia;o__Chitinophagales;f__Saprospiraceae;g__;s__	d__Bacteria; p__Bacteroidota; c__Bacteroidia; o__Chitinophagales; f__Saprospiraceae; g__Portibacter
1484edef28b19365d4289ce675e593a7	d__Bacteria;p__Desulfobacterota;c__Desulfobacteria;o__Desulfobacterales;f__Desulfobacteraceae;g__;s__	d__Bacteria; p__Desulfobacterota; c__Desulfobacteria; o__Desulfobacterales; f__Desulfobacteraceae; g__Desulfobacteraceae
148cf4a5777a8afaf872f30c3803f659	d__Bacteria;p__Proteobacteria;c__Gammaproteobacteria;o__;f__;g__;s__	d__Bacteria; p__Proteobacteria; c__Gammaproteobacteria
14923d7502557c27bb162e8001b6cfc3	d__Bacteria;p__Proteobacteria;c__Alphaproteobacteria;o__Rhodobacterales;f__Rhodobacteraceae;g__;s__	d__Bacteria; p__Proteobacteria; c__Alphaproteobacteria; o__Rhodobacterales; f__Rhodobacteraceae
1496b614ffa09ccb6ec6411514481858	d__Bacteria;p__Planctomycetota;c__Planctomycetes;o__Pirellulales;f__Pirellulaceae;g__Rubripirellula;s__	d__Bacteria; p__Planctomycetota; c__Planctomycetes; o__Pirellulales; f__Pirellulaceae; g__Rubripirellula
149904a9e2c644025614997fb01f34b9	d__Bacteria;p__Chloroflexota;c__Dehalococcoidia;o__Dehalococcoidales;f__Dehalococcoidaceae;g__Dehalogenimonas;s__Dehalogenimonas_alkenigignens	d__Bacteria; p__Chloroflexi; c__Dehalococcoidia; o__Dehalococcoidales; f__Dehalococcoidales_Incertae_Sedis; g__Dehalobium
149a9fedfa3dc331e5a110215f6a2e9e	d__Bacteria;p__Planctomycetota;c__Planctomycetes;o__Pirellulales;f__Pirellulaceae;g__;s__	d__Bacteria; p__Planctomycetota; c__Planctomycetes; o__Pirellulales; f__Pirellulaceae
14a5c1561e16ef84d2473f018af5cc38	d__Bacteria;p__Verrucomicrobiota;c__Verrucomicrobiae;o__Verrucomicrobiales;f__DEV007;g__Arctic95D-9;s__Arctic95D-9_sp002344525	d__Bacteria; p__Verrucomicrobiota; c__Verrucomicrobiae; o__Verrucomicrobiales; f__DEV007; g__DEV007
14ab111b370a73674624cfa64c4be12c	d__Bacteria;p__Proteobacteria;c__Alphaproteobacteria;o__Rhodobacterales;f__Rhodobacteraceae;g__;s__	d__Bacteria; p__Proteobacteria; c__Alphaproteobacteria; o__Rhodobacterales; f__Rhodobacteraceae
14afac248b45f56d74eb9a564a2d539e	d__Bacteria;p__Actinobacteriota;c__Actinobacteria;o__Euzebyales;f__Euzebyaceae;g__Euzebya;s__Euzebya_sp003073135	d__Bacteria; p__Actinobacteriota; c__Actinobacteria; o__Euzebyales; f__Euzebyaceae; g__Euzebya
14c53912e56b936a5eb26586156fc101	d__Bacteria;p__;c__;o__;f__;g__;s__	d__Bacteria; p__Bdellovibrionota; c__Oligoflexia; o__0319-6G20; f__0319-6G20; g__0319-6G20
14ceed5f300683adc705f1dff9de125f	d__Bacteria;p__Actinobacteriota;c__Acidimicrobiia;o__Microtrichales;f__MedAcidi-G1;g__;s__	d__Bacteria; p__Actinobacteriota; c__Acidimicrobiia; o__Microtrichales; f__Microtrichaceae; g__Sva0996_marine_group
14d04e56e1633041462ba848ec8ee459	d__Bacteria;p__Proteobacteria;c__Gammaproteobacteria;o__;f__;g__;s__	d__Bacteria; p__Proteobacteria; c__Gammaproteobacteria; o__CH2b56; f__CH2b56; g__CH2b56
14d2601a959068e08acae8db1ae59303	d__Bacteria;p__Proteobacteria;c__Gammaproteobacteria;o__;f__;g__;s__	d__Bacteria; p__Proteobacteria; c__Gammaproteobacteria
14d6cd14265ba04dfc49058ad22114c5	d__Bacteria;p__Chloroflexota;c__Dehalococcoidia;o__UBA1151;f__Bin127;g__;s__	d__Bacteria; p__Chloroflexi; c__Dehalococcoidia; o__SAR202_clade; f__SAR202_clade; g__SAR202_clade
14dab86333bd1ad9f90d0f7e82c2058d	d__Bacteria;p__Planctomycetota;c__;o__;f__;g__;s__	d__Bacteria; p__Planctomycetota; c__Pla4_lineage; o__Pla4_lineage; f__Pla4_lineage; g__Pla4_lineage
14de553e49a27cc22e1fe394af63d3a2	d__Bacteria;p__Proteobacteria;c__Gammaproteobacteria;o__Pseudomonadales;f__Pseudomonadaceae;g__Pseudomonas_E;s__	d__Bacteria; p__Proteobacteria; c__Gammaproteobacteria; o__Pseudomonadales; f__Pseudomonadaceae
14f69c6585d2734a75b112fd016378ce	d__Bacteria;p__Latescibacterota;c__UBA2968;o__UBA2968;f__UBA2968;g__UBA2968;s__UBA2968_sp002727195	d__Bacteria
14fa1a60462cfb56187fe07e93eb0a8d	d__Bacteria;p__Acidobacteriota;c__;o__;f__;g__;s__	d__Bacteria; p__Acidobacteriota; c__Thermoanaerobaculia; o__Thermoanaerobaculales; f__Thermoanaerobaculaceae; g__Subgroup_10
14fc0f17c58b480d2b076660aab245d0	d__Bacteria;p__Chloroflexota;c__Anaerolineae;o__Anaerolineales;f__;g__;s__	d__Bacteria; p__Chloroflexi; c__Anaerolineae; o__Anaerolineales; f__Anaerolineaceae
1502ef450c15f41cc9c8c90ad8d8e421	d__Bacteria;p__Planctomycetota;c__Planctomycetes;o__Pirellulales;f__UBA7805;g__UBA7805;s__UBA7805_sp002168195	d__Bacteria; p__Planctomycetota; c__Planctomycetes; o__Pirellulales; f__Pirellulaceae; g__uncultured
150d0227e5c1d120a5de385d3bffbbb1	d__Bacteria;p__Actinobacteriota;c__;o__;f__;g__;s__	d__Bacteria; p__Actinobacteriota; c__Acidimicrobiia; o__Microtrichales; f__Microtrichaceae; g__Sva0996_marine_group
150f67aa9e63bf4483bd811be7cfa97d	d__Bacteria;p__Proteobacteria;c__Alphaproteobacteria;o__Rhodospirillales_A;f__Magnetospiraceae;g__Magnetospira;s__Magnetospira_sp000968135	d__Bacteria; p__Proteobacteria; c__Alphaproteobacteria; o__Rhodospirillales; f__Magnetospiraceae; g__uncultured
1511fc7bf17109f6924e2cb20c28600b	d__Bacteria;p__Proteobacteria;c__Gammaproteobacteria;o__Enterobacterales;f__Alteromonadaceae;g__Glaciecola;s__Glaciecola_sp000155775	d__Bacteria; p__Proteobacteria; c__Gammaproteobacteria; o__Alteromonadales; f__Alteromonadaceae
151206ca09f7dccb0e3286b6dabca611	d__Bacteria;p__;c__;o__;f__;g__;s__	d__Bacteria; p__Desulfobacterota; c__Desulfuromonadia; o__Bradymonadales; f__Bradymonadales; g__Bradymonadales
15243099301839bb8d08e89a3da9c740	d__Bacteria;p__Proteobacteria;c__Gammaproteobacteria;o__Pseudomonadales;f__Halieaceae;g__Halioglobus;s__Halioglobus_sp000156295	d__Bacteria; p__Proteobacteria; c__Gammaproteobacteria; o__Cellvibrionales; f__Halieaceae
152b28fdaa5d94e224a3df41d64d954e	d__Bacteria;p__;c__;o__;f__;g__;s__	d__Bacteria; p__Cyanobacteria; c__Cyanobacteriia; o__Chloroplast; f__Chloroplast; g__Chloroplast
1549bd7d17cdbba67aaa6769e52fcac9	d__Bacteria;p__Proteobacteria;c__Alphaproteobacteria;o__;f__;g__;s__	d__Bacteria; p__Proteobacteria; c__Alphaproteobacteria; o__uncultured; f__uncultured; g__uncultured
15521f8b968f9ca25422c0e5f172961c	d__Bacteria;p__Bacteroidota;c__Rhodothermia;o__Rhodothermales;f__;g__;s__	d__Bacteria; p__Bacteroidota; c__Rhodothermia; o__Rhodothermales; f__Rhodothermaceae; g__uncultured
155fc9f669c8620ce7bb891d711fe9d3	d__Bacteria;p__Nitrospirota;c__Thermodesulfovibrionia;o__UBA6902;f__UBA6902;g__BMS3ABIN06;s__BMS3ABIN06_sp002897895	d__Bacteria; p__Nitrospirota; c__Thermodesulfovibrionia; o__uncultured; f__uncultured; g__uncultured
156653da7c1c67b23c2c87462dbba803	d__Bacteria;p__Desulfobacterota;c__Desulfobacteria;o__C00003060;f__C00003060;g__C00003060;s__C00003060_sp001751085	d__Bacteria; p__Desulfobacterota; c__Desulfobacteria; o__Desulfobacterales; f__Desulfosarcinaceae; g__SEEP-SRB1
156b88db3c723f3c9db79f96628998ab	d__Bacteria;p__Bdellovibrionota_B;c__UBA2361;o__SZUA-149;f__SZUA-149;g__SZUA-149;s__SZUA-149_sp003230795	d__Bacteria; p__SAR324_clade(Marine_group_B); c__SAR324_clade(Marine_group_B); o__SAR324_clade(Marine_group_B); f__SAR324_clade(Marine_group_B); g__SAR324_clade(Marine_group_B)
15752da155b3c9868736301bf2edfce3	d__Bacteria;p__Verrucomicrobiota;c__Kiritimatiellae;o__UBA8416;f__YA12-FULL-60-10;g__YA12-FULL-60-10;s__YA12-FULL-60-10_sp001803315	d__Bacteria; p__Verrucomicrobiota; c__Kiritimatiellae; o__WCHB1-41; f__WCHB1-41; g__WCHB1-41
15753d86a530f6d31edee1e8ca554d58	d__Bacteria;p__Planctomycetota;c__UBA1135;o__UBA1135;f__GCA-002686595;g__GCA-2683825;s__GCA-2683825_sp002683825	d__Bacteria; p__Planctomycetota; c__OM190; o__OM190; f__OM190; g__OM190
15791f46c922b952f3d432f0273b258b	d__Bacteria;p__Acidobacteriota;c__Thermoanaerobaculia;o__UBA5704;f__UBA5704;g__SZUA-115;s__SZUA-115_sp003231035	d__Bacteria; p__Acidobacteriota; c__Thermoanaerobaculia; o__Thermoanaerobaculales; f__Thermoanaerobaculaceae; g__Subgroup_10
157b5e4d5ba8b5a58cf64419e139b8ec	d__Bacteria;p__Proteobacteria;c__Gammaproteobacteria;o__Chromatiales;f__Sedimenticolaceae;g__;s__	d__Bacteria; p__Proteobacteria; c__Gammaproteobacteria; o__SZB50; f__SZB50; g__SZB50
157f15a123b27cd75e0990418e71b465	d__Archaea;p__Nanoarchaeota;c__Nanoarchaeia;o__Woesearchaeales;f__;g__;s__	d__Archaea; p__Nanoarchaeota; c__Nanoarchaeia; o__Woesearchaeales; f__Woesearchaeales; g__Woesearchaeales
158c19a1a75c377bd86c78116b99d3c2	d__Bacteria;p__Proteobacteria;c__Alphaproteobacteria;o__;f__;g__;s__	d__Bacteria; p__Proteobacteria; c__Alphaproteobacteria; o__uncultured; f__uncultured; g__uncultured
158fbd53573d773a8cd0d8f35f3b5570	d__Bacteria;p__Nitrospirota;c__Thermodesulfovibrionia;o__UBA6902;f__UBA6902;g__BMS3ABIN06;s__BMS3ABIN06_sp002897895	d__Bacteria; p__Nitrospirota; c__Thermodesulfovibrionia; o__uncultured; f__uncultured; g__uncultured
159b9824f9b533c9c02097cd7a635dc4	d__Bacteria;p__;c__;o__;f__;g__;s__	d__Bacteria; p__Verrucomicrobiota; c__Kiritimatiellae
159eb843e5bb65d121bdff376c40c308	d__Bacteria;p__Bacteroidota;c__Bacteroidia;o__Flavobacteriales;f__Flavobacteriaceae;g__LPB0138;s__LPB0138_sp001761325	d__Bacteria; p__Bacteroidota; c__Bacteroidia; o__Flavobacteriales; f__Flavobacteriaceae; g__Maritimimonas
159f80f30d232f5b4e512f00a6de6694	d__Bacteria;p__Proteobacteria;c__Gammaproteobacteria;o__;f__;g__;s__	d__Bacteria; p__Proteobacteria; c__Gammaproteobacteria; o__AT-s2-59; f__AT-s2-59; g__AT-s2-59
15a5cd71a27917b60baae80db0a06dd0	d__Bacteria;p__Planctomycetota;c__Planctomycetes;o__Pirellulales;f__Ga0077529;g__SZUA-42;s__SZUA-42_sp003233055	d__Bacteria; p__Planctomycetota; c__Planctomycetes; o__Pirellulales; f__Pirellulaceae; g__Pir4_lineage
15ae1fef60abefae9a5027610ce3ca78	d__Bacteria;p__Cyanobacteria;c__Cyanobacteriia;o__Cyanobacteriales;f__;g__;s__	d__Bacteria; p__Cyanobacteria; c__Cyanobacteriia; o__Chloroplast; f__Chloroplast; g__Chloroplast
15ae421fdd42c972e40fa1d47cfdc8d4	d__Bacteria;p__Proteobacteria;c__Gammaproteobacteria;o__Woeseiales;f__Woeseiaceae;g__UBA1844;s__UBA1844_sp002338615	d__Bacteria; p__Proteobacteria; c__Gammaproteobacteria
15b9f50bbc1b6cd53fd8a982ea5909d0	d__Bacteria;p__Planctomycetota;c__Planctomycetes;o__Pirellulales;f__Pirellulaceae;g__GCA-2723275;s__GCA-2723275_sp002723275	d__Bacteria; p__Planctomycetota; c__Planctomycetes; o__Pirellulales; f__Pirellulaceae
15ca69e929a56e9e6a67378128520bcf	d__Bacteria;p__Cyanobacteria;c__Cyanobacteriia;o__Cyanobacteriales;f__;g__;s__	d__Bacteria; p__Cyanobacteria; c__Cyanobacteriia; o__Chloroplast; f__Chloroplast; g__Chloroplast
15cb03f5c82aafcce601daaeea50b3a2	d__Bacteria;p__Planctomycetota;c__Planctomycetes;o__Pirellulales;f__Pirellulaceae;g__;s__	d__Bacteria; p__Planctomycetota; c__Planctomycetes; o__Pirellulales; f__Pirellulaceae; g__Rhodopirellula
15cc189e10ec13cb159d294d7e260159	d__Bacteria;p__Planctomycetota;c__Brocadiae;o__Brocadiales;f__;g__;s__	d__Bacteria; p__Planctomycetota; c__028H05-P-BN-P5; o__028H05-P-BN-P5; f__028H05-P-BN-P5; g__028H05-P-BN-P5
15cc43dcb47f185b604a0f5bcaffeaf4	d__Bacteria;p__Planctomycetota;c__Planctomycetes;o__Planctomycetales;f__Planctomycetaceae;g__Fuerstia;s__Fuerstia_marisgermanicae	d__Bacteria; p__Planctomycetota; c__Planctomycetes; o__Planctomycetales; f__Rubinisphaeraceae; g__Fuerstia
15d19181ef774a99718740c7f8a57174	d__Bacteria;p__Proteobacteria;c__Gammaproteobacteria;o__Xanthomonadales;f__Marinicellaceae;g__Marinicella;s__Marinicella_litoralis	d__Bacteria; p__Proteobacteria; c__Gammaproteobacteria; o__Gammaproteobacteria_Incertae_Sedis; f__Unknown_Family; g__Marinicella
15d2a3b6dca52da36214af31dd2225e0	d__Bacteria;p__Proteobacteria;c__Alphaproteobacteria;o__Rhodobacterales;f__Rhodobacteraceae;g__Roseovarius;s__	d__Bacteria; p__Proteobacteria; c__Alphaproteobacteria; o__Rhodobacterales; f__Rhodobacteraceae; g__Roseovarius
15d5ad749dcaad621159be41fa558b4d	d__Bacteria;p__Planctomycetota;c__Planctomycetes;o__Pirellulales;f__Pirellulaceae;g__Rubripirellula;s__	d__Bacteria; p__Planctomycetota; c__Planctomycetes; o__Pirellulales; f__Pirellulaceae
15e93821dc1769d0ac8a39c65089a20f	d__Bacteria;p__Bacteroidota;c__Bacteroidia;o__Chitinophagales;f__;g__;s__	d__Bacteria; p__Bacteroidota; c__Bacteroidia; o__Chitinophagales; f__uncultured; g__uncultured
15f34bc8de1011c37bdf72e9dc7ff7fa	d__Bacteria;p__Planctomycetota;c__Planctomycetes;o__Pirellulales;f__Pirellulaceae;g__Rubripirellula;s__	d__Bacteria; p__Planctomycetota; c__Planctomycetes; o__Pirellulales; f__Pirellulaceae; g__Rubripirellula
15f847ec60ba65982bd4cc9c96f2a4f7	d__Bacteria;p__Chloroflexota;c__Anaerolineae;o__Caldilineales;f__Caldilineaceae;g__Litorilinea;s__Litorilinea_aerophila	d__Bacteria; p__Chloroflexi; c__Anaerolineae; o__Caldilineales; f__Caldilineaceae; g__uncultured
15f948eea978e9630c7cf504876256fe	d__Bacteria;p__Actinobacteriota;c__Acidimicrobiia;o__Microtrichales;f__MedAcidi-G1;g__;s__	d__Bacteria; p__Actinobacteriota; c__Acidimicrobiia; o__Microtrichales; f__Microtrichaceae; g__Sva0996_marine_group
15faf62c0c613da9c1f7de4883180af2	d__Bacteria;p__Proteobacteria;c__Gammaproteobacteria;o__Enterobacterales;f__Alteromonadaceae;g__XY-R5;s__XY-R5_sp001660395	d__Bacteria; p__Proteobacteria; c__Gammaproteobacteria; o__Alteromonadales; f__Alteromonadaceae; g__Aestuariibacter
15fb2838c0ae621bf4f008422fa95cf5	d__Bacteria;p__Acidobacteriota;c__;o__;f__;g__;s__	d__Bacteria; p__Acidobacteriota; c__Subgroup_22; o__Subgroup_22; f__Subgroup_22; g__Subgroup_22
1602a17876c40a8d74718a47e4ced3fc	d__Archaea;p__Nanoarchaeota;c__Nanoarchaeia;o__Woesearchaeales;f__;g__;s__	d__Archaea; p__Nanoarchaeota; c__Nanoarchaeia; o__Woesearchaeales; f__Woesearchaeales; g__Woesearchaeales
16044ccb3a593d1aa9ad05c53dffd9ef	d__Bacteria;p__Proteobacteria;c__Gammaproteobacteria;o__;f__;g__;s__	d__Bacteria; p__Proteobacteria; c__Gammaproteobacteria; o__SZB50; f__SZB50; g__SZB50
16062856192b04026e3708125cdd83a0	d__Bacteria;p__Planctomycetota;c__Brocadiae;o__Brocadiales;f__Brocadiaceae;g__Brocadia;s__	d__Bacteria; p__Planctomycetota; c__Pla3_lineage; o__Pla3_lineage; f__Pla3_lineage; g__Pla3_lineage
16076d65c7a152afa70e52b7616ff3f7	d__Bacteria;p__Bacteroidota;c__Bacteroidia;o__Flavobacteriales;f__UA16;g__UA16;s__UA16_sp002863125	d__Bacteria; p__Bacteroidota; c__Bacteroidia; o__Flavobacteriales
160b3e240fc1e4ba53a8e8e30a9ba5d9	d__Bacteria;p__;c__;o__;f__;g__;s__	d__Bacteria; p__Acidobacteriota; c__Subgroup_26; o__Subgroup_26; f__Subgroup_26; g__Subgroup_26
162092eb8c6b460e8ff110dd29f279a3	d__Bacteria;p__Desulfobacterota;c__Desulfobacteria;o__Desulfobacterales;f__;g__;s__	d__Bacteria; p__Desulfobacterota; c__Desulfobacteria; o__Desulfobacterales; f__Desulfosarcinaceae
16253fc17ab19763f7cf90cbe3e119b3	d__Archaea;p__;c__;o__;f__;g__;s__	d__Archaea; p__Nanoarchaeota; c__Nanoarchaeia; o__Woesearchaeales; f__Woesearchaeales; g__Woesearchaeales
16335b70bf10941b8fce9d1cd30abd42	d__Bacteria;p__Planctomycetota;c__Planctomycetes;o__Planctomycetales;f__Planctomycetaceae;g__Fuerstia;s__Fuerstia_marisgermanicae	d__Bacteria; p__Planctomycetota; c__Planctomycetes; o__Planctomycetales; f__Rubinisphaeraceae; g__uncultured
16338fa45bb9c1fcfc10a4e5f2c666a6	d__Bacteria;p__Bacteroidota;c__Bacteroidia;o__Flavobacteriales;f__Flavobacteriaceae;g__Eudoraea;s__Eudoraea_adriatica	d__Bacteria; p__Bacteroidota; c__Bacteroidia; o__Flavobacteriales; f__Flavobacteriaceae; g__Muriicola
1640d86f74bc58d0b8ff84b8a5bdcce7	d__Bacteria;p__Proteobacteria;c__Gammaproteobacteria;o__Chromatiales;f__Sedimenticolaceae;g__Thiolapillus;s__Thiolapillus_brandeum	d__Bacteria; p__Proteobacteria; c__Gammaproteobacteria
1641f87a5a0ff49e917f305168365423	d__Bacteria;p__;c__;o__;f__;g__;s__	d__Bacteria; p__PAUC34f; c__PAUC34f; o__PAUC34f; f__PAUC34f; g__PAUC34f
1644de6d16258fb8bb1e114fc27c6919	d__Bacteria;p__Desulfobacterota;c__;o__;f__;g__;s__	d__Bacteria; p__SAR324_clade(Marine_group_B); c__SAR324_clade(Marine_group_B); o__SAR324_clade(Marine_group_B); f__SAR324_clade(Marine_group_B); g__SAR324_clade(Marine_group_B)
1646328c4080afd36ff5bf4969ca9e03	d__Bacteria;p__Proteobacteria;c__Gammaproteobacteria;o__Ectothiorhodospirales;f__Ectothiorhodospiraceae;g__Thioalkalivibrio_A;s__	d__Bacteria; p__Proteobacteria; c__Gammaproteobacteria
16502db071344d0d4534bc611cb1aa8c	d__Unassigned;p__;c__;o__;f__;g__;s__	d__Archaea; p__Nanoarchaeota; c__Nanoarchaeia; o__Woesearchaeales; f__Woesearchaeales; g__Woesearchaeales
1653a6ab5a9f4aa480e68b77ffa2dbba	d__Bacteria;p__Verrucomicrobiota;c__Verrucomicrobiae;o__Verrucomicrobiales;f__Akkermansiaceae;g__Roseibacillus;s__Roseibacillus_sp002709395	d__Bacteria; p__Verrucomicrobiota; c__Verrucomicrobiae; o__Verrucomicrobiales; f__DEV007; g__DEV007
1655b7827682c38c959910bd2b95224d	d__Bacteria;p__Proteobacteria;c__Gammaproteobacteria;o__;f__;g__;s__	d__Bacteria; p__Proteobacteria; c__Gammaproteobacteria; o__Diplorickettsiales; f__Diplorickettsiaceae; g__Aquicella
165811eaa7b2bdd7d6eb783a2e1243b5	d__Bacteria;p__Planctomycetota;c__Planctomycetes;o__Pirellulales;f__UBA1268;g__UBA1268;s__	d__Bacteria; p__Planctomycetota; c__Planctomycetes; o__Pirellulales; f__Pirellulaceae; g__uncultured
1668f07d675ecb0ddbc4843ccd30d6c0	d__Bacteria;p__Bacteroidota;c__Bacteroidia;o__Chitinophagales;f__Saprospiraceae;g__;s__	d__Bacteria; p__Bacteroidota; c__Bacteroidia; o__Chitinophagales; f__Saprospiraceae
166ea0899e1ef462afce16e0214c9fd0	d__Bacteria;p__Planctomycetota;c__Planctomycetes;o__Pirellulales;f__Pirellulaceae;g__;s__	d__Bacteria; p__Planctomycetota; c__Planctomycetes; o__Pirellulales; f__Pirellulaceae; g__Rhodopirellula
167105c073758a6bea4126d7b776b3e9	d__Bacteria;p__Planctomycetota;c__UBA1135;o__UBA1135;f__GCA-002686595;g__GCA-2686265;s__GCA-2686265_sp002686265	d__Bacteria; p__Planctomycetota; c__OM190; o__OM190; f__OM190; g__OM190
1678175630b1c5c6441b481b012cbb8d	d__Bacteria;p__Myxococcota;c__Polyangia;o__Haliangiales;f__Haliangiaceae;g__Haliangium;s__Haliangium_ochraceum	d__Bacteria; p__Myxococcota; c__Polyangia; o__Haliangiales; f__Haliangiaceae; g__Haliangium
1688a58f6ce49bfe17dad8e55d08d941	d__Bacteria;p__Patescibacteria;c__Paceibacteria;o__UBA9983_A;f__;g__;s__	d__Bacteria; p__Patescibacteria; c__Parcubacteria; o__Candidatus_Campbellbacteria; f__Candidatus_Campbellbacteria; g__Candidatus_Campbellbacteria
168ad44a8eadb6f8f4ae84fa37f409fe	d__Bacteria;p__BMS3Abin14;c__BMS3Abin14;o__BMS3Abin14;f__BMS3Abin14;g__BMS3ABIN14;s__BMS3ABIN14_sp002897695	d__Bacteria; p__SAR324_clade(Marine_group_B); c__SAR324_clade(Marine_group_B); o__SAR324_clade(Marine_group_B); f__SAR324_clade(Marine_group_B); g__SAR324_clade(Marine_group_B)
168b007c02c7b0e4356b95df55131588	d__Bacteria;p__Nitrospirota;c__Nitrospiria;o__Nitrospirales;f__UBA8639;g__Bin75;s__Bin75_sp002238765	d__Bacteria; p__Nitrospirota; c__Nitrospiria; o__Nitrospirales; f__Nitrospiraceae; g__Nitrospira
1698dc5862f8c90f3fb911abdaa09b25	d__Bacteria;p__;c__;o__;f__;g__;s__	d__Bacteria; p__Cyanobacteria; c__Cyanobacteriia; o__Chloroplast; f__Chloroplast; g__Chloroplast
1699131758395cc73812e70e328cefbf	d__Bacteria;p__;c__;o__;f__;g__;s__	d__Bacteria
169aa3b0f9c0bfa63d8c5b8ef2c573af	d__Bacteria;p__Proteobacteria;c__Alphaproteobacteria;o__;f__;g__;s__	d__Bacteria; p__Proteobacteria; c__Alphaproteobacteria
16a2ccd9915dccc373337a34619de6da	d__Bacteria;p__Bacteroidota;c__Bacteroidia;o__Cytophagales;f__Hymenobacteraceae;g__Pontibacter;s__	d__Bacteria; p__Bacteroidota; c__Bacteroidia; o__Cytophagales; f__Hymenobacteraceae; g__Pontibacter
16a2f5b805a45b4e1f9ea268eae04a75	d__Bacteria;p__;c__;o__;f__;g__;s__	d__Bacteria; p__Latescibacterota; c__Latescibacterota; o__Latescibacterota; f__Latescibacterota; g__Latescibacterota
16a685102706f3f8977888cc28139461	d__Archaea;p__Nanoarchaeota;c__Nanoarchaeia;o__Woesearchaeales;f__;g__;s__	d__Archaea; p__Nanoarchaeota; c__Nanoarchaeia; o__Woesearchaeales; f__Woesearchaeales; g__Woesearchaeales
16a8b28b88a2f742fc345741e666ca65	d__Bacteria;p__Actinobacteriota;c__Actinobacteria;o__Nitriliruptorales;f__Nitriliruptoraceae;g__Nitriliruptor;s__Nitriliruptor_alkaliphilus	d__Bacteria; p__Actinobacteriota; c__Actinobacteria; o__Nitriliruptorales; f__Nitriliruptoraceae; g__Nitriliruptoraceae
16b062458c10b08429c6585441463a86	d__Bacteria;p__Planctomycetota;c__Planctomycetes;o__Pirellulales;f__Pirellulaceae;g__Pirellula;s__Pirellula_staleyi	d__Bacteria; p__Planctomycetota; c__Planctomycetes; o__Pirellulales; f__Pirellulaceae; g__Pirellula
16b7bc9fbf37c62afb02f2f3a9b866e0	d__Bacteria;p__Marinisomatota;c__Marinisomatia;o__Marinisomatales;f__;g__;s__	d__Bacteria; p__Marinimicrobia_(SAR406_clade); c__Marinimicrobia_(SAR406_clade); o__Marinimicrobia_(SAR406_clade); f__Marinimicrobia_(SAR406_clade); g__Marinimicrobia_(SAR406_clade)
16bfd9d9d8b17f0a16d626e0dc0c15fb	d__Bacteria;p__Acidobacteriota;c__Mor1;o__Gp22-AA2;f__AA152;g__AA152;s__AA152_sp003222305	d__Bacteria; p__Acidobacteriota; c__Subgroup_22; o__Subgroup_22; f__Subgroup_22; g__Subgroup_22
16c08c5a5ecec41f2e3f28d3024b1f59	d__Archaea;p__Thermoplasmatota;c__Thermoplasmata;o__EX4484-6;f__EX4484-6;g__EX4484-6;s__EX4484-6_sp002254385	d__Archaea; p__Thermoplasmatota; c__Thermoplasmata; o__uncultured; f__uncultured; g__uncultured
16c207474d22481ded176fc742419ecd	d__Bacteria;p__Firmicutes_F;c__Halanaerobiia;o__Halanaerobiales;f__Halarsenatibacteraceae;g__Halarsenatibacter;s__Halarsenatibacter_silvermanii	d__Bacteria; p__Proteobacteria; c__Gammaproteobacteria
16c26cfeecf151c2eaf0025190f0be63	d__Bacteria;p__Proteobacteria;c__Gammaproteobacteria;o__;f__;g__;s__	d__Bacteria; p__Proteobacteria; c__Gammaproteobacteria; o__Nitrosococcales; f__Nitrosococcaceae; g__Cm1-21
16c91b9b0257fc3691653345cf9c5eb2	d__Bacteria;p__;c__;o__;f__;g__;s__	d__Bacteria; p__Desulfobacterota; c__Desulfuromonadia; o__PB19; f__PB19; g__PB19
16cf449a9fd3c4f61d75547fa7340155	d__Bacteria;p__Verrucomicrobiota_A;c__Chlamydiia;o__Parachlamydiales;f__Parachlamydiaceae;g__;s__	d__Bacteria; p__Verrucomicrobiota; c__Chlamydiae; o__Chlamydiales; f__Criblamydiaceae
16d516b27adf65621371aa5fbe40ee9f	d__Bacteria;p__Planctomycetota;c__Planctomycetes;o__Pirellulales;f__Pirellulaceae;g__Blastopirellula_A;s__	d__Bacteria; p__Planctomycetota; c__Planctomycetes; o__Pirellulales; f__Pirellulaceae; g__Blastopirellula
16d81d66313e58942e5f718726d682c6	d__Bacteria;p__Desulfobacterota;c__Desulfobulbia;o__Desulfobulbales;f__Desulfobulbaceae;g__Desulfobulbus;s__	d__Bacteria; p__Desulfobacterota; c__Desulfobulbia; o__Desulfobulbales; f__Desulfobulbaceae; g__uncultured
16d93111fe6e0e84e934de9a6514ccde	d__Bacteria;p__Acidobacteriota;c__Blastocatellia;o__Pyrinomonadales;f__Pyrinomonadaceae;g__OLB17;s__	d__Bacteria; p__Acidobacteriota; c__Blastocatellia; o__Blastocatellales; f__Blastocatellaceae
16fa5696175b2432047e405d8f2f4d00	d__Bacteria;p__Desulfobacterota;c__Desulfobacteria;o__Desulfobacterales;f__Desulfococcaceae;g__Desulfococcus;s__Desulfococcus_multivorans	d__Bacteria; p__Desulfobacterota; c__Desulfobacteria; o__Desulfobacterales; f__Desulfosarcinaceae; g__Sva0081_sediment_group
16fac430d82a645daf691e91b563eb0f	d__Bacteria;p__Proteobacteria;c__Gammaproteobacteria;o__;f__;g__;s__	d__Bacteria; p__Proteobacteria; c__Gammaproteobacteria; o__Steroidobacterales; f__Woeseiaceae; g__Woeseia
16fd6ef7934ca128a945c033f59b1f60	d__Bacteria;p__;c__;o__;f__;g__;s__	d__Bacteria; p__NB1-j; c__NB1-j; o__NB1-j; f__NB1-j; g__NB1-j
16ffa139e848a04716e34cecf98858cb	d__Bacteria;p__Chloroflexota;c__Anaerolineae;o__UBA3071;f__CG2-30-64-16;g__CG2-30-64-16;s__CG2-30-64-16_sp002842085	d__Bacteria; p__Chloroflexi; c__Anaerolineae; o__Ardenticatenales; f__uncultured; g__uncultured
170410f438496f88ce5f4d1af980fe92	d__Bacteria;p__Bacteroidota;c__Rhodothermia;o__Rhodothermales;f__;g__;s__	d__Bacteria; p__Bacteroidota; c__Rhodothermia; o__Rhodothermales; f__Rhodothermaceae; g__uncultured
1704e8f178fc000e0e0edc3b1b27fc4f	d__Bacteria;p__Bacteroidota;c__Bacteroidia;o__Chitinophagales;f__Saprospiraceae;g__Lewinella_B;s__Lewinella_B_nigricans	d__Bacteria; p__Bacteroidota; c__Bacteroidia; o__Chitinophagales; f__Saprospiraceae
170cd168629b7175e3bf92a7b545340f	d__Bacteria;p__Proteobacteria;c__Gammaproteobacteria;o__Woeseiales;f__Woeseiaceae;g__UBA1844;s__UBA1844_sp002338615	d__Bacteria; p__Proteobacteria; c__Gammaproteobacteria; o__Steroidobacterales; f__Woeseiaceae; g__Woeseia
1717de74ff06504868bc34828cf5060c	d__Bacteria;p__;c__;o__;f__;g__;s__	d__Bacteria; p__Gemmatimonadota; c__PAUC43f_marine_benthic_group; o__PAUC43f_marine_benthic_group; f__PAUC43f_marine_benthic_group; g__PAUC43f_marine_benthic_group
1717f21459c9dd98eecf41f955f8348f	d__Bacteria;p__Gemmatimonadota;c__Gemmatimonadetes;o__SG8-23;f__UBA6960;g__GCA-2718595;s__GCA-2718595_sp002718595	d__Bacteria; p__Gemmatimonadota; c__BD2-11_terrestrial_group; o__BD2-11_terrestrial_group; f__BD2-11_terrestrial_group; g__BD2-11_terrestrial_group
171930b2bfdb54b0c05efd2a94ce4fb1	d__Bacteria;p__;c__;o__;f__;g__;s__	d__Bacteria; p__Latescibacterota; c__Latescibacterota; o__Latescibacterota; f__Latescibacterota; g__Latescibacterota
171fc849a561fde703a3d7d1897ab11c	d__Bacteria;p__Patescibacteria;c__Saccharimonadia;o__Saccharimonadales;f__UBA4665;g__UBA5150;s__UBA5150_sp002792275	d__Bacteria; p__Patescibacteria; c__Saccharimonadia; o__Saccharimonadales; f__Saccharimonadales; g__Saccharimonadales
172d13ccbf3827045a746b3424af9ac2	d__Bacteria;p__Actinobacteriota;c__Acidimicrobiia;o__UBA5794;f__UBA4744;g__BMS3Bbin01;s__BMS3Bbin01_sp002897675	d__Bacteria; p__Actinobacteriota; c__Acidimicrobiia; o__Actinomarinales; f__uncultured; g__uncultured
17359c8331463ab49d2da299505eb894	d__Bacteria;p__Desulfobacterota;c__Desulfobulbia;o__Desulfobulbales;f__Desulfobulbaceae;g__;s__	d__Bacteria; p__Desulfobacterota; c__Desulfobulbia; o__Desulfobulbales; f__Desulfobulbaceae; g__uncultured
173b16b779db711c8cda426bdf3d75cd	d__Archaea;p__Nanoarchaeota;c__Nanoarchaeia;o__Woesearchaeales;f__;g__;s__	d__Archaea; p__Nanoarchaeota; c__Nanoarchaeia; o__Woesearchaeales; f__Woesearchaeales; g__Woesearchaeales
1742c4322a7e1f17046ae59012365324	d__Bacteria;p__;c__;o__;f__;g__;s__	d__Bacteria; p__Myxococcota; c__Myxococcia; o__Myxococcales; f__Myxococcaceae; g__P3OB-42
174a3cfe5696859a6cb7188d491fca08	d__Bacteria;p__Nitrospirota;c__Thermodesulfovibrionia;o__UBA6902;f__UBA6902;g__;s__	d__Bacteria; p__Nitrospirota; c__Thermodesulfovibrionia; o__uncultured; f__uncultured; g__uncultured
174d9c1778ad9f355f7da75534fd49d7	d__Bacteria;p__Acidobacteriota;c__Mor1;o__Mor1;f__Mor1;g__Mor1;s__Mor1_sp001664505	d__Bacteria; p__Acidobacteriota; c__Subgroup_22; o__Subgroup_22; f__Subgroup_22; g__Subgroup_22
1758a04e584d8e96fe7ce9b920b14b2f	d__Bacteria;p__Bacteroidota;c__Bacteroidia;o__;f__;g__;s__	d__Bacteria; p__Bacteroidota; c__Bacteroidia
175b77b22a9824e8372c57eb267c4b63	d__Bacteria;p__Actinobacteriota;c__;o__;f__;g__;s__	d__Bacteria; p__Actinobacteriota; c__Acidimicrobiia; o__Microtrichales; f__Microtrichaceae; g__Sva0996_marine_group
175b9f37f0b509d870f1b9fa9c017063	d__Bacteria;p__Bacteroidota;c__Bacteroidia;o__Flavobacteriales;f__Flavobacteriaceae;g__Maribacter_A;s__Maribacter_A_sp000153165	d__Bacteria; p__Bacteroidota; c__Bacteroidia; o__Flavobacteriales; f__Flavobacteriaceae; g__Maribacter
17620d4d6071bfe8b513bc6240019784	d__Bacteria;p__Planctomycetota;c__Planctomycetes;o__Planctomycetales;f__Planctomycetaceae;g__Rubinisphaera;s__Rubinisphaera_brasiliensis	d__Bacteria; p__Planctomycetota; c__Planctomycetes; o__Planctomycetales; f__Rubinisphaeraceae; g__Planctomicrobium
1765179b7f6a96d5b7a686db293056be	d__Bacteria;p__Actinobacteriota;c__Acidimicrobiia;o__;f__;g__;s__	d__Bacteria; p__Actinobacteriota; c__Acidimicrobiia; o__Microtrichales; f__Microtrichaceae; g__uncultured
17666004dbd5d077dc447e354e809f96	d__Bacteria;p__Myxococcota;c__Myxococcia;o__Myxococcales;f__;g__;s__	d__Bacteria; p__NB1-j; c__NB1-j; o__NB1-j; f__NB1-j; g__NB1-j
176ecc89e925efcc348637400a9974a9	d__Bacteria;p__;c__;o__;f__;g__;s__	d__Bacteria; p__Latescibacterota; c__Latescibacterota; o__Latescibacterota; f__Latescibacterota; g__Latescibacterota
176fa15c62904c1b54bf2c2217899e2b	d__Bacteria;p__Planctomycetota;c__Planctomycetes;o__Pirellulales;f__Pirellulaceae;g__;s__	d__Bacteria; p__Planctomycetota; c__Planctomycetes; o__Pirellulales; f__Pirellulaceae; g__Rhodopirellula
1774d707b6873e7fda6cbf716114eed9	d__Bacteria;p__Gemmatimonadota;c__Gemmatimonadetes;o__SG8-23;f__UBA6960;g__;s__	d__Bacteria; p__Gemmatimonadota; c__BD2-11_terrestrial_group; o__BD2-11_terrestrial_group; f__BD2-11_terrestrial_group; g__BD2-11_terrestrial_group
17768a4b8fdd93b8576a40fd3dee4c7d	d__Bacteria;p__Bdellovibrionota;c__Bdellovibrionia;o__Bdellovibrionales;f__Bdellovibrionaceae;g__Ga0074137;s__Ga0074137_sp001464715	d__Bacteria; p__Bdellovibrionota; c__Bdellovibrionia; o__Bdellovibrionales; f__Bdellovibrionaceae; g__Bdellovibrio
1776ed9333faa63031f554bbdb9d5f42	d__Bacteria;p__;c__;o__;f__;g__;s__	d__Bacteria; p__Verrucomicrobiota; c__Omnitrophia; o__Omnitrophales; f__Omnitrophaceae; g__Candidatus_Omnitrophus
1776f1ba1ffa4d8455f1f77c941e346d	d__Bacteria;p__Planctomycetota;c__Planctomycetes;o__Pirellulales;f__Pirellulaceae;g__;s__	d__Bacteria; p__Planctomycetota; c__Planctomycetes; o__Pirellulales; f__Pirellulaceae; g__Blastopirellula
177dde6afc2c9ad4f21d0762a4095bfc	d__Archaea;p__Nanoarchaeota;c__Nanoarchaeia;o__Pacearchaeales;f__GW2011-AR1;g__;s__	d__Archaea; p__Nanoarchaeota; c__Nanoarchaeia; o__Woesearchaeales; f__SCGC_AAA011-D5; g__SCGC_AAA011-D5
178334bf028f7feaec94281ff25424dc	d__Bacteria;p__Acidobacteriota;c__Mor1;o__;f__;g__;s__	d__Bacteria; p__Acidobacteriota; c__Subgroup_22; o__Subgroup_22; f__Subgroup_22; g__Subgroup_22
17860bf44361a979ef4e94690555197e	d__Bacteria;p__Desulfobacterota;c__Desulfobulbia;o__Desulfobulbales;f__Desulfocapsaceae;g__;s__	d__Bacteria; p__Desulfobacterota; c__Desulfobulbia; o__Desulfobulbales; f__Desulfocapsaceae
1790458541f2e475670b344c96f6e5cd	d__Bacteria;p__Planctomycetota;c__UBA8108;o__UBA8108;f__UBA8108;g__UBA8108;s__	d__Bacteria; p__Planctomycetota; c__BD7-11; o__BD7-11; f__BD7-11; g__BD7-11
179077751617829e6bec7630f39de86c	d__Bacteria;p__Proteobacteria;c__Gammaproteobacteria;o__Pseudomonadales;f__Halieaceae;g__Pseudohaliea;s__Pseudohaliea_rubra	d__Bacteria; p__Proteobacteria; c__Gammaproteobacteria; o__Cellvibrionales; f__Halieaceae
1790e22837b722e3f5b16993d13525f2	d__Bacteria;p__Bacteroidota;c__Bacteroidia;o__Bacteroidales;f__Paludibacteraceae;g__Paludibacter;s__Paludibacter_sp001873635	d__Bacteria; p__Bacteroidota; c__Bacteroidia; o__Bacteroidales; f__Marinifilaceae; g__uncultured
179202536897298490c2966fd69ea9f4	d__Archaea;p__;c__;o__;f__;g__;s__	d__Archaea; p__Nanoarchaeota; c__Nanoarchaeia; o__Woesearchaeales; f__Woesearchaeales; g__Woesearchaeales
17983b4dbcc66a832fc473ad058fa4c1	d__Bacteria;p__Planctomycetota;c__UBA1135;o__UBA1135;f__GCA-002686595;g__GCA-2683825;s__GCA-2683825_sp002683825	d__Bacteria; p__Planctomycetota; c__OM190; o__OM190; f__OM190; g__OM190
17ac9a22ef8cbb8e0e9d3ee28281854a	d__Bacteria;p__Proteobacteria;c__Gammaproteobacteria;o__Thiohalomonadales;f__Thiohalomonadaceae;g__Thiohalomonas;s__Thiohalomonas_denitrificans	d__Bacteria; p__Proteobacteria; c__Gammaproteobacteria; o__B2M28; f__B2M28; g__B2M28
17ae053ee84783db7a2506b0a8739105	d__Bacteria;p__Omnitrophota;c__koll11;o__UBA9649;f__UBA9649;g__UBA9649;s__UBA9649_sp001804415	d__Bacteria; p__Verrucomicrobiota; c__Omnitrophia; o__Omnitrophales; f__Omnitrophaceae; g__Candidatus_Omnitrophus
17ae574d3693b69efb3568f7c43bdd2c	d__Bacteria;p__;c__;o__;f__;g__;s__	d__Bacteria
17af763fa6825b1e7af297729e1501b0	d__Bacteria;p__Proteobacteria;c__Alphaproteobacteria;o__Rhodobacterales;f__Rhodobacteraceae;g__;s__	d__Bacteria; p__Proteobacteria; c__Alphaproteobacteria; o__Rhodobacterales; f__Rhodobacteraceae
17b3367e45cad382e7b100c939ce6481	d__Bacteria;p__Verrucomicrobiota;c__Verrucomicrobiae;o__Verrucomicrobiales;f__;g__;s__	d__Bacteria; p__Verrucomicrobiota; c__Verrucomicrobiae; o__Verrucomicrobiales; f__DEV007; g__DEV007
17b3df65e8ae1c554515546c6cae854b	d__Bacteria;p__Myxococcota;c__Polyangia;o__Polyangiales;f__Sandaracinaceae;g__Sandaracinus;s__Sandaracinus_amylolyticus	d__Bacteria; p__Myxococcota; c__Polyangia; o__Polyangiales; f__Sandaracinaceae; g__Sandaracinus
17b69cc2095ee062d4a83a13a4184ebe	d__Bacteria;p__Desulfobacterota;c__Desulfobulbia;o__Desulfobulbales;f__;g__;s__	d__Bacteria; p__Desulfobacterota; c__Desulfobulbia; o__Desulfobulbales; f__Desulfocapsaceae; g__uncultured
17b9cb6ee1d32ac3574f1d8b4c853ac1	d__Bacteria;p__Bipolaricaulota;c__Bipolaricaulia;o__UBA7950;f__UBA7950;g__UBA9294;s__UBA9294_sp003545155	d__Bacteria; p__Acetothermia; c__Acetothermiia; o__Acetothermiia; f__Acetothermiia; g__Acetothermiia
17bacd5162bb9077c1daf8ff2ac233bf	d__Bacteria;p__Marinisomatota;c__Marinisomatia;o__Marinisomatales;f__Marinisomataceae;g__Marinisoma;s__Marinisoma_sp000402655	d__Bacteria; p__Marinimicrobia_(SAR406_clade); c__Marinimicrobia_(SAR406_clade); o__Marinimicrobia_(SAR406_clade); f__Marinimicrobia_(SAR406_clade); g__Marinimicrobia_(SAR406_clade)
17c80a93571d2429b9146a00c5742ffc	d__Bacteria;p__Bacteroidota;c__Bacteroidia;o__Bacteroidales;f__;g__;s__	d__Bacteria; p__Bacteroidota; c__Bacteroidia; o__Bacteroidales
17d1f436a07dbfdef17e4122d47f45f7	d__Bacteria;p__Proteobacteria;c__Alphaproteobacteria;o__Rhizobiales;f__;g__;s__	d__Bacteria; p__Proteobacteria; c__Alphaproteobacteria; o__Rhizobiales; f__Rhizobiales_Incertae_Sedis
17d20bccabd961e763dc6e6fc287bf92	d__Bacteria;p__Deferrisomatota;c__Defferisomatia;o__Defferisomatales;f__Defferisomataceae;g__Deferrisoma;s__Deferrisoma_camini	d__Bacteria; p__Deferrisomatota; c__Defferrisomatia; o__Defferrisomatales; f__Defferrisomataceae; g__Deferrisoma
17d34d173b1ad03c83d441b4fe7b0075	d__Bacteria;p__;c__;o__;f__;g__;s__	d__Bacteria; p__Patescibacteria; c__Gracilibacteria; o__Absconditabacteriales_(SR1); f__Absconditabacteriales_(SR1); g__Absconditabacteriales_(SR1)
17d664746ba515355989a3948f5fc566	d__Bacteria;p__Bacteroidota;c__Bacteroidia;o__;f__;g__;s__	d__Bacteria; p__Bacteroidota; c__Bacteroidia
17dbbfdb4cfe430452793d2e16af09ad	d__Bacteria;p__;c__;o__;f__;g__;s__	d__Bacteria; p__Acidobacteriota; c__Subgroup_22; o__Subgroup_22; f__Subgroup_22; g__Subgroup_22
17e0edc00e25ea1058e265e023a8d9dd	d__Bacteria;p__Proteobacteria;c__Alphaproteobacteria;o__Rhodobacterales;f__Rhodobacteraceae;g__Rubrimonas;s__Rubrimonas_cliftonensis	d__Bacteria; p__Proteobacteria; c__Alphaproteobacteria; o__Rhodobacterales; f__Rhodobacteraceae
17e76fb7fcd1ac092384d04a03adfb7b	d__Bacteria;p__Actinobacteriota;c__Actinobacteria;o__Actinomycetales;f__Micrococcaceae;g__Glutamicibacter;s__	d__Bacteria; p__Actinobacteriota; c__Acidimicrobiia; o__Actinomarinales; f__uncultured; g__uncultured
17ed34752685e49aeb4c466ac9ae29fa	d__Bacteria;p__Proteobacteria;c__Alphaproteobacteria;o__;f__;g__;s__	d__Bacteria; p__Proteobacteria; c__Alphaproteobacteria
17ee106e904bb63b8036c66f57247013	d__Bacteria;p__Proteobacteria;c__Alphaproteobacteria;o__;f__;g__;s__	d__Bacteria; p__Proteobacteria; c__Alphaproteobacteria; o__Kiloniellales; f__Kiloniellaceae; g__uncultured
17f12d3230816a94756edced99ebe1d7	d__Bacteria;p__Proteobacteria;c__Gammaproteobacteria;o__Enterobacterales;f__Alteromonadaceae;g__Idiomarina;s__	d__Bacteria; p__Proteobacteria; c__Gammaproteobacteria; o__Alteromonadales; f__Idiomarinaceae; g__Idiomarina
17f7ca220959f07b7dd4faf55de3ba75	d__Bacteria;p__;c__;o__;f__;g__;s__	d__Bacteria; p__Patescibacteria; c__Gracilibacteria; o__Absconditabacteriales_(SR1); f__Absconditabacteriales_(SR1); g__Absconditabacteriales_(SR1)
18032bcbf56247c03d4e3c5b47734c78	d__Bacteria;p__;c__;o__;f__;g__;s__	d__Bacteria; p__Calditrichota; c__Calditrichia; o__Calditrichales; f__Calditrichaceae; g__Calditrichaceae
1805aa2c28dbfe9db36a65db6c471927	d__Bacteria;p__Chloroflexota;c__Dehalococcoidia;o__UBA1151;f__Bin127;g__GCA-002725925;s__GCA-002725925_sp002687335	d__Bacteria; p__Chloroflexi; c__Dehalococcoidia; o__SAR202_clade; f__SAR202_clade; g__SAR202_clade
1805cf18e37121a827db577088cd4301	d__Bacteria;p__Proteobacteria;c__Alphaproteobacteria;o__;f__;g__;s__	d__Bacteria; p__Proteobacteria; c__Alphaproteobacteria
1806a0fec63074ec98e9a9530c9711fa	d__Bacteria;p__Myxococcota;c__Myxococcia;o__Myxococcales;f__Myxococcaceae;g__;s__	d__Bacteria; p__Planctomycetota; c__Pla4_lineage; o__Pla4_lineage; f__Pla4_lineage; g__Pla4_lineage
18120ab64a1aa8d7f98a22f8f45bac1a	d__Bacteria;p__Acidobacteriota;c__Mor1;o__;f__;g__;s__	d__Bacteria; p__Acidobacteriota; c__Subgroup_22; o__Subgroup_22; f__Subgroup_22; g__Subgroup_22
1815ad9aa998d9df3307dc1d8670d540	d__Bacteria;p__;c__;o__;f__;g__;s__	d__Bacteria; p__Latescibacterota; c__Latescibacterota; o__Latescibacterota; f__Latescibacterota; g__Latescibacterota
18220b4249457826be821015551399ac	d__Bacteria;p__;c__;o__;f__;g__;s__	d__Bacteria
1825e6d2f71e1d29e9b81a7cf446d9eb	d__Bacteria;p__Desulfobacterota;c__Desulfobacteria;o__Desulfobacterales;f__Desulfosarcinaceae;g__Desulfosarcina;s__Desulfosarcina_cetonica	d__Bacteria; p__Desulfobacterota; c__Desulfobacteria; o__Desulfobacterales; f__Desulfosarcinaceae; g__Desulfosarcinaceae
182d3696635ca9ce956f87cc99b681f7	d__Bacteria;p__Bacteroidota;c__Bacteroidia;o__Cytophagales;f__;g__;s__	d__Bacteria; p__Bacteroidota; c__Bacteroidia; o__Cytophagales; f__Cyclobacteriaceae
183864395513edd50ad6706f5a2e31ab	d__Bacteria;p__Myxococcota;c__Polyangia;o__Haliangiales;f__Haliangiaceae;g__Haliangium;s__Haliangium_ochraceum	d__Bacteria; p__Myxococcota; c__Polyangia; o__Haliangiales; f__Haliangiaceae; g__Haliangium
184196f90efb5a58fa3c1b98f64d2e69	d__Bacteria;p__Bacteroidota;c__Bacteroidia;o__Flavobacteriales;f__Flavobacteriaceae;g__Winogradskyella;s__Winogradskyella_sp001971725	d__Bacteria; p__Bacteroidota; c__Bacteroidia; o__Flavobacteriales; f__Flavobacteriaceae; g__Winogradskyella
18467d2f4d61f26849e12effabbe3e93	d__Bacteria;p__Proteobacteria;c__Alphaproteobacteria;o__HIMB59;f__HIMB59;g__HIMB59;s__HIMB59_sp000299115	d__Bacteria; p__Proteobacteria; c__Alphaproteobacteria; o__Rhodospirillales; f__AEGEAN-169_marine_group; g__AEGEAN-169_marine_group
184c192f8cba704dbca15942a029ac5f	d__Bacteria;p__Proteobacteria;c__Gammaproteobacteria;o__Enterobacterales;f__;g__;s__	d__Bacteria; p__Proteobacteria; c__Gammaproteobacteria
184c615c2c4a7866bf5d40c3b8bf7373	d__Bacteria;p__Verrucomicrobiota;c__Kiritimatiellae;o__;f__;g__;s__	d__Bacteria; p__Verrucomicrobiota; c__Kiritimatiellae; o__WCHB1-41; f__WCHB1-41; g__WCHB1-41
184e1cef44c26ba03f328a2064bafe47	d__Bacteria;p__Proteobacteria;c__Gammaproteobacteria;o__Chromatiales;f__Sedimenticolaceae;g__Thiolapillus;s__Thiolapillus_brandeum	d__Bacteria; p__Proteobacteria; c__Gammaproteobacteria; o__Chromatiales; f__Sedimenticolaceae; g__uncultured
1852d460299931b5aa2385141e3c0209	d__Bacteria;p__Planctomycetota;c__;o__;f__;g__;s__	d__Bacteria; p__Planctomycetota; c__Pla4_lineage; o__Pla4_lineage; f__Pla4_lineage; g__Pla4_lineage
18537da6ebc5aa95ee5a60c6f42cc6d4	d__Bacteria;p__Bacteroidota;c__Bacteroidia;o__;f__;g__;s__	d__Bacteria; p__Bacteroidota; c__Bacteroidia; o__Cytophagales
1854e24f7458a3e9d7209c367028faad	d__Bacteria;p__Bacteroidota;c__Bacteroidia;o__Flavobacteriales;f__Flavobacteriaceae;g__Ulvibacter;s__Ulvibacter_litoralis	d__Bacteria; p__Bacteroidota; c__Bacteroidia; o__Flavobacteriales; f__Flavobacteriaceae; g__Ulvibacter
185e5ede3391f1bb83c22eff889b7865	d__Bacteria;p__Bdellovibrionota;c__Bdellovibrionia;o__Bdellovibrionales;f__1-14-0-10-45-34;g__1-14-0-10-45-34;s__1-14-0-10-45-34_sp002778785	d__Bacteria; p__Bdellovibrionota; c__Bdellovibrionia; o__Bdellovibrionales; f__Bdellovibrionaceae; g__Bdellovibrio
185fedbd695d8c8b480c9724c2d47791	d__Bacteria;p__Myxococcota;c__UBA9160;o__UBA9160;f__UBA4427;g__MED660;s__MED660_sp002691205	d__Bacteria; p__NB1-j; c__NB1-j; o__NB1-j; f__NB1-j; g__NB1-j
186108b8a5a14880143647359bb3452b	d__Archaea;p__Nanoarchaeota;c__Nanoarchaeia;o__Pacearchaeales;f__PFCU01;g__PFCU01;s__PFCU01_sp002763155	d__Archaea; p__Nanoarchaeota; c__Nanoarchaeia; o__Woesearchaeales; f__Woesearchaeales; g__Woesearchaeales
18630d41657eac6e99c7830a750eee6d	d__Bacteria;p__;c__;o__;f__;g__;s__	d__Bacteria; p__Planctomycetota; c__Pla4_lineage; o__Pla4_lineage; f__Pla4_lineage; g__Pla4_lineage
18656d0cbfd573160dc59ff86de46633	d__Bacteria;p__Proteobacteria;c__Gammaproteobacteria;o__;f__;g__;s__	d__Bacteria; p__Proteobacteria; c__Gammaproteobacteria; o__Gammaproteobacteria_Incertae_Sedis; f__Unknown_Family; g__Unknown_Family
186c643ed68fc6d824e4fbc93e9be3c2	d__Bacteria;p__;c__;o__;f__;g__;s__	d__Bacteria; p__Latescibacterota; c__Latescibacterota; o__Latescibacterota; f__Latescibacterota; g__Latescibacterota
18766f127c2f64339b1c61ab99b16561	d__Bacteria;p__Proteobacteria;c__Gammaproteobacteria;o__UBA4486;f__UBA4486;g__SZUA-592;s__SZUA-592_sp003250975	d__Bacteria; p__Proteobacteria; c__Gammaproteobacteria
187733671ac5d42024997f0412340725	d__Bacteria;p__Acidobacteriota;c__Mor1;o__Mor1;f__Mor1;g__Mor1;s__Mor1_sp001664505	d__Bacteria; p__Acidobacteriota; c__Subgroup_22; o__Subgroup_22; f__Subgroup_22; g__Subgroup_22
187d99ca522497f033756ea7d36a960f	d__Bacteria;p__Bacteroidota;c__Bacteroidia;o__Bacteroidales;f__ML635J-15;g__Bact-19;s__Bact-19_sp002869385	d__Bacteria; p__Bacteroidota; c__Bacteroidia; o__Bacteroidales; f__Bacteroidetes_BD2-2; g__Bacteroidetes_BD2-2
1886a5df4683882b9c46b1be71c1a058	d__Bacteria;p__Bacteroidota;c__Bacteroidia;o__Flavobacteriales;f__Flavobacteriaceae;g__;s__	d__Bacteria; p__Bacteroidota; c__Bacteroidia; o__Flavobacteriales; f__Flavobacteriaceae
188db26fabe3718d3b6a094616fe458c	d__Bacteria;p__Bacteroidota;c__Bacteroidia;o__Chitinophagales;f__Saprospiraceae;g__;s__	d__Bacteria; p__Bacteroidota; c__Bacteroidia; o__Chitinophagales; f__Saprospiraceae; g__Portibacter
18951e7082cccb20d46cb493e861c74d	d__Bacteria;p__Bacteroidota;c__Bacteroidia;o__Flavobacteriales;f__Flavobacteriaceae;g__UBA3611;s__UBA3611_sp002375495	d__Bacteria; p__Bacteroidota; c__Bacteroidia; o__Flavobacteriales; f__Flavobacteriaceae; g__Jejudonia
18a2c0491cf5c1592168d04921b1408a	d__Bacteria;p__Desulfobacterota;c__Desulfobulbia;o__Desulfobulbales;f__Desulfocapsaceae;g__Desulfopila;s__Desulfopila_aestuarii	d__Bacteria; p__Desulfobacterota; c__Desulfobulbia; o__Desulfobulbales; f__Desulfocapsaceae; g__uncultured
18a5d5489417631d59da5147969ce2ae	d__Bacteria;p__Patescibacteria;c__ABY1;o__;f__;g__;s__	d__Bacteria; p__Patescibacteria; c__ABY1; o__Candidatus_Kerfeldbacteria; f__Candidatus_Kerfeldbacteria; g__Candidatus_Kerfeldbacteria
18b6de00918aa34a3090af97b5a3212b	d__Bacteria;p__Bdellovibrionota;c__Bacteriovoracia;o__Bacteriovoracales;f__Bacteriovoracaceae;g__Halobacteriovorax;s__	d__Bacteria; p__Bdellovibrionota; c__Bdellovibrionia; o__Bacteriovoracales; f__Bacteriovoracaceae; g__Peredibacter
18c1784a1d0ac7c3daab1ee136c8cc5b	d__Bacteria;p__;c__;o__;f__;g__;s__	d__Bacteria; p__NB1-j; c__NB1-j; o__NB1-j; f__NB1-j; g__NB1-j
18c24fd86fe1d2b62adbc80ec2813ad4	d__Bacteria;p__;c__;o__;f__;g__;s__	d__Bacteria; p__NB1-j; c__NB1-j; o__NB1-j; f__NB1-j; g__NB1-j
18c5772944d9f9824bd7fd4686459300	d__Bacteria;p__Bacteroidota;c__Bacteroidia;o__;f__;g__;s__	d__Bacteria; p__Bacteroidota; c__Bacteroidia
18c5c4cf0c1a2c1efc98c0282d48c0e5	d__Bacteria;p__Bdellovibrionota;c__Bdellovibrionia;o__Bdellovibrionales;f__1-14-0-10-45-34;g__1-14-0-10-45-34;s__1-14-0-10-45-34_sp002778785	d__Bacteria; p__Bdellovibrionota; c__Bdellovibrionia; o__Bdellovibrionales; f__Bdellovibrionaceae; g__Bdellovibrio
18cb3f31f191afbeacecc15d10a8faf9	d__Bacteria;p__Planctomycetota;c__UBA1135;o__UBA2386;f__UBA2386;g__UBA2386;s__UBA2386_sp002343845	d__Bacteria; p__Planctomycetota; c__OM190; o__OM190; f__OM190; g__OM190
18d153cadf6334b3ebb34aeeea11594b	d__Bacteria;p__Verrucomicrobiota;c__Kiritimatiellae;o__UBA8416;f__YA12-FULL-60-10;g__YA12-FULL-60-10;s__YA12-FULL-60-10_sp001803315	d__Bacteria; p__Verrucomicrobiota; c__Kiritimatiellae; o__WCHB1-41; f__WCHB1-41; g__WCHB1-41
18d4810bcd2177c34dbf2ddd3a9184b3	d__Archaea;p__Nanoarchaeota;c__Nanoarchaeia;o__Woesearchaeales;f__;g__;s__	d__Archaea; p__Nanoarchaeota; c__Nanoarchaeia; o__Woesearchaeales; f__Woesearchaeales; g__Woesearchaeales
18d9ba5b80507ae6f7b46f1fc30c7e9e	d__Bacteria;p__Planctomycetota;c__UBA1135;o__UBA2386;f__UBA2386;g__GCA-2684655;s__GCA-2684655_sp002684655	d__Bacteria; p__Planctomycetota; c__OM190; o__OM190; f__OM190; g__OM190
18db5a88478271e93d8f476964b90781	d__Bacteria;p__Actinobacteriota;c__Actinobacteria;o__Nitriliruptorales;f__Nitriliruptoraceae;g__Nitriliruptor;s__Nitriliruptor_alkaliphilus	d__Bacteria; p__Actinobacteriota; c__Actinobacteria; o__Nitriliruptorales; f__Nitriliruptoraceae; g__Nitriliruptoraceae
18e5054d67ffdc66730a16cccf7f6961	d__Bacteria;p__Chloroflexota;c__Anaerolineae;o__;f__;g__;s__	d__Bacteria; p__Chloroflexi; c__Anaerolineae; o__SBR1031; f__A4b; g__A4b
18ede78d472bdc7d5563f1b6f658aa86	d__Bacteria;p__Proteobacteria;c__Gammaproteobacteria;o__Pseudomonadales;f__;g__;s__	d__Bacteria; p__Proteobacteria; c__Gammaproteobacteria; o__Cellvibrionales; f__Spongiibacteraceae
18f0e73c923097a81042e48da8542b88	d__Bacteria;p__Proteobacteria;c__Alphaproteobacteria;o__Parvibaculales;f__Parvibaculaceae;g__Tepidicaulis;s__	d__Bacteria; p__Proteobacteria; c__Alphaproteobacteria; o__Rhizobiales; f__Hyphomicrobiaceae; g__Filomicrobium
18fce508b8d0dd32014885b1cc51dc3b	d__Bacteria;p__Planctomycetota;c__Phycisphaerae;o__;f__;g__;s__	d__Bacteria; p__Planctomycetota; c__Phycisphaerae; o__Phycisphaerales; f__Phycisphaeraceae; g__uncultured
18fe13ca13d05699f1244dd601a3adb0	d__Bacteria;p__Bacteroidota;c__Rhodothermia;o__Rhodothermales;f__;g__;s__	d__Bacteria; p__Bacteroidota; c__Rhodothermia; o__Rhodothermales; f__Rhodothermaceae; g__uncultured
190462063f45a8cc1a292a1bd9318679	d__Bacteria;p__Planctomycetota;c__Planctomycetes;o__Pirellulales;f__Pirellulaceae;g__GCA-2723275;s__GCA-2723275_sp002723275	d__Bacteria; p__Planctomycetota; c__Planctomycetes; o__Pirellulales; f__Pirellulaceae; g__Rhodopirellula
190bc8e213739ebb9f96344b9db22984	d__Bacteria;p__Planctomycetota;c__Planctomycetes;o__Planctomycetales;f__Planctomycetaceae;g__Fuerstia;s__Fuerstia_marisgermanicae	d__Bacteria; p__Planctomycetota; c__Planctomycetes; o__Planctomycetales; f__Rubinisphaeraceae; g__uncultured
19145b9988a53799fc1107572c8aa7cc	d__Bacteria;p__;c__;o__;f__;g__;s__	d__Bacteria
1915c829f1a7bf68211e6327b8f1b269	d__Bacteria;p__Desulfobacterota;c__Desulfobacteria;o__Desulfobacterales;f__;g__;s__	d__Bacteria; p__Desulfobacterota; c__Desulfobacteria; o__Desulfobacterales; f__Desulfosarcinaceae; g__Sva0081_sediment_group
191a060026889b3022fa59c1b27e1b08	d__Bacteria;p__Actinobacteriota;c__Actinobacteria;o__Nitriliruptorales;f__Nitriliruptoraceae;g__Nitriliruptor;s__Nitriliruptor_alkaliphilus	d__Bacteria; p__Actinobacteriota; c__Actinobacteria; o__Nitriliruptorales; f__Nitriliruptoraceae; g__Nitriliruptoraceae
191a5b0b580ab28aee6af8f6950c16c1	d__Bacteria;p__Planctomycetota;c__Planctomycetes;o__Planctomycetales;f__Planctomycetaceae;g__Planctomyces_A;s__Planctomyces_A_sp001610835	d__Bacteria; p__Planctomycetota; c__Planctomycetes; o__Planctomycetales
191a6a15e9f0cc5f600268d371819468	d__Bacteria;p__Bacteroidota;c__Rhodothermia;o__Rhodothermales;f__MEBICO9517;g__MEBICO9517;s__MEBICO9517_sp003285105	d__Bacteria; p__Bacteroidota; c__Rhodothermia; o__Rhodothermales; f__Rhodothermaceae; g__uncultured
1921c5a8707e3220e57b06b5ebb1d069	d__Bacteria;p__Planctomycetota;c__Phycisphaerae;o__Phycisphaerales;f__SM1A02;g__GCA-2706885;s__GCA-2706885_sp002706885	d__Bacteria; p__Planctomycetota; c__Phycisphaerae; o__Phycisphaerales; f__Phycisphaeraceae; g__SM1A02
1929de531275ee3b4150f606f2f1da51	d__Bacteria;p__Desulfuromonadota;c__Desulfuromonadia;o__;f__;g__;s__	d__Bacteria
193595fbbe575f8902c3c9f180e28b1a	d__Bacteria;p__Verrucomicrobiota;c__Verrucomicrobiae;o__Verrucomicrobiales;f__Akkermansiaceae;g__Roseibacillus;s__	d__Bacteria; p__Verrucomicrobiota; c__Verrucomicrobiae; o__Verrucomicrobiales; f__Rubritaleaceae; g__Roseibacillus
1939a84ec818a8ebba9874f608a4ab80	d__Bacteria;p__Planctomycetota;c__UBA1135;o__UBA1135;f__GCA-002686595;g__GCA-2683825;s__GCA-2683825_sp002683825	d__Bacteria; p__Planctomycetota; c__OM190; o__OM190; f__OM190; g__OM190
193e97e5365cecc1b7d484dd7e22031f	d__Bacteria;p__Bacteroidota;c__Rhodothermia;o__Rhodothermales;f__UBA10348;g__1-14-0-65-60-17;s__1-14-0-65-60-17_sp002787815	d__Bacteria; p__Bacteroidota; c__Rhodothermia; o__Rhodothermales; f__Rhodothermaceae; g__uncultured
19465187b3ce5d3f679cad625a7e7f34	d__Bacteria;p__Bacteroidota;c__Bacteroidia;o__Chitinophagales;f__;g__;s__	d__Bacteria; p__Bacteroidota; c__Bacteroidia; o__Chitinophagales; f__uncultured; g__uncultured
194a631a2a56bde6f391868c880842b1	d__Bacteria;p__Proteobacteria;c__Gammaproteobacteria;o__Enterobacterales;f__Kangiellaceae;g__Kangiella;s__	d__Bacteria; p__Proteobacteria; c__Gammaproteobacteria; o__Oceanospirillales; f__Nitrincolaceae; g__uncultured
194f40e63a7c4b4a985bf52c0b021010	d__Bacteria;p__Planctomycetota;c__Planctomycetes;o__Pirellulales;f__Pirellulaceae;g__;s__	d__Bacteria; p__Planctomycetota; c__Planctomycetes; o__Pirellulales; f__Pirellulaceae; g__Candidatus_Anammoximicrobium
1952cf56dd6983b2c59dd4987a171e86	d__Bacteria;p__Planctomycetota;c__UBA8108;o__UBA8108;f__UBA8108;g__UBA8108;s__UBA8108_sp002708465	d__Bacteria; p__Planctomycetota; c__Pla3_lineage; o__Pla3_lineage; f__Pla3_lineage; g__Pla3_lineage
195354f0e208e95c9b26eb23d3b2c1d6	d__Bacteria;p__Proteobacteria;c__Gammaproteobacteria;o__Enterobacterales;f__Alteromonadaceae;g__Paraglaciecola;s__	d__Bacteria; p__Proteobacteria; c__Gammaproteobacteria; o__Alteromonadales; f__Alteromonadaceae; g__Paraglaciecola
195ac7f886e82499840562bd3e1cff92	d__Bacteria;p__;c__;o__;f__;g__;s__	d__Bacteria; p__Planctomycetota; c__OM190; o__OM190; f__OM190; g__OM190
195db8efbc51a6ce55901f26ecff363f	d__Bacteria;p__;c__;o__;f__;g__;s__	d__Bacteria; p__Bdellovibrionota; c__Oligoflexia; o__0319-6G20; f__0319-6G20; g__0319-6G20
196129c397a8f79ca9ee1055b8d1a412	d__Bacteria;p__Desulfobacterota;c__Desulfobacteria;o__Desulfobacterales;f__Desulfosarcinaceae;g__Desulfosarcina;s__Desulfosarcina_cetonica	d__Bacteria; p__Desulfobacterota; c__Desulfobacteria; o__Desulfobacterales; f__Desulfosarcinaceae; g__uncultured
196281944c5fa4d47f256d49400a3eb4	d__Bacteria;p__Bdellovibrionota_B;c__UBA2361;o__SZUA-149;f__SZUA-149;g__SZUA-149;s__SZUA-149_sp003230795	d__Bacteria; p__SAR324_clade(Marine_group_B); c__SAR324_clade(Marine_group_B); o__SAR324_clade(Marine_group_B); f__SAR324_clade(Marine_group_B); g__SAR324_clade(Marine_group_B)
196c1a83e1d3bec3c4ccf0d2cff3ebf9	d__Bacteria;p__;c__;o__;f__;g__;s__	d__Bacteria; p__Planctomycetota; c__vadinHA49; o__vadinHA49; f__vadinHA49; g__vadinHA49
19704305921abf1799b6d104ead9f213	d__Bacteria;p__Proteobacteria;c__Gammaproteobacteria;o__Pseudomonadales;f__Saccharospirillaceae;g__Reinekea;s__Reinekea_forsetii	d__Bacteria; p__Proteobacteria; c__Gammaproteobacteria; o__Oceanospirillales; f__Saccharospirillaceae; g__Reinekea
1974384d034fe515626f267ab5050921	d__Bacteria;p__;c__;o__;f__;g__;s__	d__Bacteria
19752932dfeaf6993861abf648751162	d__Bacteria;p__Planctomycetota;c__Phycisphaerae;o__;f__;g__;s__	d__Bacteria; p__Planctomycetota; c__Phycisphaerae; o__Phycisphaerales; f__Phycisphaeraceae; g__uncultured
197837f0af2c271a2964294ea775eb75	d__Bacteria;p__Verrucomicrobiota;c__Kiritimatiellae;o__UBA8416;f__YA12-FULL-60-10;g__YA12-FULL-60-10;s__YA12-FULL-60-10_sp001803315	d__Bacteria; p__Verrucomicrobiota; c__Kiritimatiellae; o__WCHB1-41; f__WCHB1-41; g__WCHB1-41
197e7a1d45bc435258441bc63eca7a1b	d__Bacteria;p__;c__;o__;f__;g__;s__	d__Bacteria; p__SAR324_clade(Marine_group_B); c__SAR324_clade(Marine_group_B); o__SAR324_clade(Marine_group_B); f__SAR324_clade(Marine_group_B); g__SAR324_clade(Marine_group_B)
1983d94754d25073a44f037e00988c13	d__Bacteria;p__Chloroflexota;c__Anaerolineae;o__Anaerolineales;f__envOPS12;g__UBA5796;s__UBA5796_sp002418215	d__Bacteria; p__Chloroflexi; c__Anaerolineae; o__Anaerolineales; f__Anaerolineaceae; g__uncultured
198c7af34397296a5a22a557f6d3b6a4	d__Bacteria;p__Actinobacteriota;c__;o__;f__;g__;s__	d__Bacteria; p__Actinobacteriota; c__Acidimicrobiia; o__Actinomarinales; f__uncultured; g__uncultured
198ffd7ad72f1b47bd4b8ffbb282f189	d__Bacteria;p__Desulfobacterota;c__;o__;f__;g__;s__	d__Bacteria; p__NB1-j; c__NB1-j; o__NB1-j; f__NB1-j; g__NB1-j
19930e8aa26ee389cf912370cec4a589	d__Bacteria;p__Proteobacteria;c__Gammaproteobacteria;o__;f__;g__;s__	d__Bacteria; p__Proteobacteria; c__Gammaproteobacteria; o__MBMPE27; f__MBMPE27; g__MBMPE27
1999bab1450519147322cf39db274fce	d__Bacteria;p__Verrucomicrobiota;c__Verrucomicrobiae;o__Verrucomicrobiales;f__DEV007;g__Arctic95D-9;s__Arctic95D-9_sp002698785	d__Bacteria; p__Verrucomicrobiota; c__Verrucomicrobiae; o__Verrucomicrobiales; f__DEV007; g__DEV007
199d77dda886605c4ece22bcd68c7c71	d__Bacteria;p__;c__;o__;f__;g__;s__	d__Bacteria; p__SAR324_clade(Marine_group_B); c__SAR324_clade(Marine_group_B); o__SAR324_clade(Marine_group_B); f__SAR324_clade(Marine_group_B); g__SAR324_clade(Marine_group_B)
19a0ab43509e4d68c28a2c6d3cab6e91	d__Bacteria;p__Planctomycetota;c__Planctomycetes;o__Planctomycetales;f__Planctomycetaceae;g__Fuerstia;s__Fuerstia_marisgermanicae	d__Bacteria; p__Planctomycetota; c__Planctomycetes; o__Planctomycetales; f__Rubinisphaeraceae; g__uncultured
19a4737a75186789397b16830fdcef50	d__Bacteria;p__Planctomycetota;c__Phycisphaerae;o__SG8-4;f__SG8-4;g__PLanc-01;s__PLanc-01_sp001603075	d__Bacteria; p__Planctomycetota; c__Phycisphaerae; o__MSBL9; f__SG8-4; g__SG8-4
19a6da83b13f0e4d6e74bb8203d1e710	d__Bacteria;p__Bacteroidota;c__Bacteroidia;o__;f__;g__;s__	d__Bacteria; p__Bacteroidota; c__Bacteroidia; o__Cytophagales
19ab680235e94ad3be0a8e28ecf8f9d4	d__Bacteria;p__Verrucomicrobiota;c__Verrucomicrobiae;o__Opitutales;f__Opitutaceae;g__UBA5691;s__UBA5691_sp002694885	d__Bacteria; p__Verrucomicrobiota; c__Verrucomicrobiae; o__Opitutales; f__Puniceicoccaceae; g__Pelagicoccus
19bc130075ea56a3c822f593aaa24f74	d__Bacteria;p__Spirochaetota;c__Spirochaetia;o__;f__;g__;s__	d__Bacteria; p__Spirochaetota; c__Spirochaetia; o__Spirochaetales; f__Spirochaetaceae; g__Spirochaeta
19c05363c985c84695a03fe01525edcf	d__Bacteria;p__;c__;o__;f__;g__;s__	d__Bacteria; p__NB1-j; c__NB1-j; o__NB1-j; f__NB1-j; g__NB1-j
19c16ece349a125fc6360ead4ff950c8	d__Bacteria;p__Proteobacteria;c__Gammaproteobacteria;o__Thiomicrospirales;f__Thioglobaceae;g__Thioglobus;s__Thioglobus_singularis	d__Bacteria; p__Proteobacteria; c__Gammaproteobacteria; o__Thiotrichales; f__Thiotrichaceae; g__uncultured
19c7df9b8d256c77197a75beec8807d5	d__Archaea;p__Nanoarchaeota;c__Nanoarchaeia;o__Pacearchaeales;f__UBA73;g__UBA73;s__UBA73_sp002496015	d__Archaea; p__Nanoarchaeota; c__Nanoarchaeia; o__Woesearchaeales; f__GW2011_GWC1_47_15; g__GW2011_GWC1_47_15
19d11539d8f486656303331312b6f4d6	d__Bacteria;p__Bacteroidota;c__Rhodothermia;o__Rhodothermales;f__Bin80;g__Bin80;s__Bin80_sp002238805	d__Bacteria; p__Bacteroidota; c__Rhodothermia; o__Rhodothermales; f__Rhodothermaceae; g__uncultured
19d1de5915af882bd3f02a1a0b44978d	d__Bacteria;p__Firmicutes;c__Bacilli;o__;f__;g__;s__	d__Bacteria; p__Entotheonellaeota; c__Entotheonellia; o__Entotheonellales; f__Entotheonellaceae; g__Candidatus_Entotheonella
19d482c8bafa5f9680e23735cf8bec1d	d__Bacteria;p__Verrucomicrobiota;c__Verrucomicrobiae;o__Opitutales;f__Puniceicoccaceae;g__;s__	d__Bacteria; p__Verrucomicrobiota; c__Verrucomicrobiae; o__Opitutales; f__Puniceicoccaceae
19d50f9cadd14dfc1199a7767f0f83bf	d__Bacteria;p__Bdellovibrionota_B;c__UBA2361;o__SZUA-149;f__SZUA-149;g__SZUA-149;s__SZUA-149_sp003230795	d__Bacteria; p__SAR324_clade(Marine_group_B); c__SAR324_clade(Marine_group_B); o__SAR324_clade(Marine_group_B); f__SAR324_clade(Marine_group_B); g__SAR324_clade(Marine_group_B)
19d7cabd851754d6171a61692cbae2d1	d__Bacteria;p__Actinobacteriota;c__Acidimicrobiia;o__Microtrichales;f__MedAcidi-G1;g__UBA3125;s__UBA3125_sp002687745	d__Bacteria; p__Actinobacteriota; c__Acidimicrobiia; o__Microtrichales; f__uncultured; g__uncultured
19ddda2bacba33ee4df5114586a04dcf	d__Bacteria;p__;c__;o__;f__;g__;s__	d__Bacteria; p__Planctomycetota; c__Pla4_lineage; o__Pla4_lineage; f__Pla4_lineage; g__Pla4_lineage
19ddf52e84fdde8e8d35eccb7cd16c99	d__Bacteria;p__Proteobacteria;c__Gammaproteobacteria;o__Pseudomonadales;f__HTCC2089;g__UBA4421;s__UBA4421_sp002390555	d__Bacteria; p__Proteobacteria; c__Gammaproteobacteria; o__KI89A_clade; f__KI89A_clade; g__KI89A_clade
19df7f3c74afc262f6f1e41287fc9228	d__Archaea;p__Nanoarchaeota;c__Nanoarchaeia;o__Woesearchaeales;f__UBA119;g__UBA119;s__UBA119_sp002505945	d__Archaea; p__Nanoarchaeota; c__Nanoarchaeia; o__Woesearchaeales; f__Woesearchaeales; g__Woesearchaeales
19ecfa6acebfdfd4ca94c9a042d44f71	d__Bacteria;p__Planctomycetota;c__Planctomycetes;o__Pirellulales;f__Pirellulaceae;g__;s__	d__Bacteria; p__Planctomycetota; c__Planctomycetes; o__Pirellulales; f__Pirellulaceae; g__Rhodopirellula
19ef7427529536430f479a342910f8a2	d__Bacteria;p__Spirochaetota;c__Spirochaetia;o__Spirochaetales;f__;g__;s__	d__Bacteria; p__Spirochaetota; c__Spirochaetia; o__Spirochaetales; f__Spirochaetaceae; g__Spirochaeta
19f9d66a3fede884ce4779e427e0161d	d__Archaea;p__Crenarchaeota;c__Nitrososphaeria;o__Nitrososphaerales;f__Nitrosopumilaceae;g__Nitrosopelagicus;s__Nitrosopelagicus_brevis	d__Archaea; p__Crenarchaeota; c__Nitrososphaeria; o__Nitrosopumilales; f__Nitrosopumilaceae; g__Nitrosopumilaceae
1a09a54a18aa372ebdd44d151961c871	d__Bacteria;p__Bacteroidota;c__Bacteroidia;o__Flavobacteriales;f__;g__;s__	d__Bacteria; p__Bacteroidota; c__Bacteroidia; o__Flavobacteriales; f__Cryomorphaceae
1a16e64df2426e63808802e5e2a46df2	d__Bacteria;p__;c__;o__;f__;g__;s__	d__Bacteria; p__Planctomycetota; c__Phycisphaerae; o__Phycisphaerales; f__Phycisphaeraceae; g__uncultured
1a1e176d7e23fca275b1b97087bd9349	d__Bacteria;p__Bacteroidota;c__Bacteroidia;o__Chitinophagales;f__Saprospiraceae;g__Haliscomenobacter;s__Haliscomenobacter_hydrossis	d__Bacteria; p__Bacteroidota; c__Bacteroidia; o__Chitinophagales; f__Saprospiraceae
1a2fe47b963de6454403a54837219432	d__Bacteria;p__Desulfobacterota;c__;o__;f__;g__;s__	d__Bacteria; p__SAR324_clade(Marine_group_B); c__SAR324_clade(Marine_group_B); o__SAR324_clade(Marine_group_B); f__SAR324_clade(Marine_group_B); g__SAR324_clade(Marine_group_B)
1a34db4dd8fdf4885e71b6e0c6db013c	d__Bacteria;p__Proteobacteria;c__Gammaproteobacteria;o__Thiohalomonadales;f__Thiohalomonadaceae;g__Thiohalomonas;s__Thiohalomonas_denitrificans	d__Bacteria; p__Proteobacteria; c__Gammaproteobacteria
1a34fac944a0f69f975b7d0831f8575b	d__Bacteria;p__Planctomycetota;c__Phycisphaerae;o__;f__;g__;s__	d__Bacteria; p__Planctomycetota; c__Phycisphaerae; o__Phycisphaerales; f__Phycisphaeraceae; g__uncultured
1a400271683f9110224cbc8698c7e535	d__Bacteria;p__Nitrospirota;c__Nitrospiria;o__Nitrospirales;f__;g__;s__	d__Bacteria; p__Nitrospirota; c__Nitrospiria; o__Nitrospirales; f__Nitrospiraceae; g__Nitrospira
1a505eeff4c499d6e9f6af9bdb4be2db	d__Bacteria;p__Proteobacteria;c__Alphaproteobacteria;o__Rhizobiales;f__Rhizobiaceae;g__Leaf454;s__Leaf454_sp001425485	d__Bacteria; p__Cyanobacteria; c__Cyanobacteriia; o__Chloroplast; f__Chloroplast; g__Chloroplast
1a5f455990f2e4db0c4d225409e9134f	d__Bacteria;p__Chloroflexota;c__Anaerolineae;o__Anaerolineales;f__UBA6092;g__UBA6092;s__UBA6092_sp002428565	d__Bacteria; p__Chloroflexi; c__Anaerolineae; o__Anaerolineales; f__Anaerolineaceae; g__uncultured
1a635ac90dbd35ea743b2156a69eebd2	d__Bacteria;p__Proteobacteria;c__Gammaproteobacteria;o__;f__;g__;s__	d__Bacteria; p__Proteobacteria; c__Gammaproteobacteria
1a652a7e30f794476402b08c81348e70	d__Bacteria;p__;c__;o__;f__;g__;s__	d__Bacteria; p__Verrucomicrobiota; c__Omnitrophia; o__Omnitrophales; f__Omnitrophaceae; g__Candidatus_Omnitrophus
1a653507d6d2e49de8637f1ef24b878a	d__Bacteria;p__Proteobacteria;c__Gammaproteobacteria;o__;f__;g__;s__	d__Bacteria
1a69d725c9dc227397e6cb1d69e26027	d__Bacteria;p__Bacteroidota;c__Bacteroidia;o__Flavobacteriales;f__Crocinitomicaceae;g__SM1701;s__SM1701_sp003234935	d__Bacteria; p__Bacteroidota; c__Bacteroidia; o__Flavobacteriales; f__Crocinitomicaceae; g__Crocinitomix
1a7876b08ebcea1ab6d056bc38900d8a	d__Bacteria;p__Proteobacteria;c__Gammaproteobacteria;o__;f__;g__;s__	d__Bacteria; p__Proteobacteria; c__Gammaproteobacteria; o__Chromatiales
1a82f7f83be77292656eedc5d981894a	d__Bacteria;p__Bacteroidota;c__Bacteroidia;o__Flavobacteriales;f__Flavobacteriaceae;g__Gillisia;s__	d__Bacteria; p__Bacteroidota; c__Bacteroidia; o__Flavobacteriales; f__Flavobacteriaceae; g__Gillisia
1a84eeaaf9566e733d564af970a17461	d__Bacteria;p__Proteobacteria;c__Gammaproteobacteria;o__;f__;g__;s__	d__Bacteria; p__Proteobacteria; c__Gammaproteobacteria; o__Legionellales; f__Legionellaceae; g__uncultured
1a8d23d2b31eaac22413a83ccf6b4921	d__Bacteria;p__Proteobacteria;c__Alphaproteobacteria;o__Rhodobacterales;f__Rhodobacteraceae;g__;s__	d__Bacteria; p__NB1-j; c__NB1-j; o__NB1-j; f__NB1-j; g__NB1-j
1a94bc94156e272b8e1dd02bd7b84973	d__Bacteria;p__Planctomycetota;c__;o__;f__;g__;s__	d__Bacteria; p__Planctomycetota; c__028H05-P-BN-P5; o__028H05-P-BN-P5; f__028H05-P-BN-P5; g__028H05-P-BN-P5
1a9525564344886808b2534ffe5a3876	d__Bacteria;p__;c__;o__;f__;g__;s__	d__Bacteria; p__Patescibacteria; c__Gracilibacteria; o__Gracilibacteria; f__Gracilibacteria; g__Gracilibacteria
1a9bb54cc2be77c0def314205c943f7b	d__Bacteria;p__Firmicutes_A;c__;o__;f__;g__;s__	d__Bacteria; p__Latescibacterota; c__Latescibacterota; o__Latescibacterota; f__Latescibacterota; g__Latescibacterota
1aa30e4ea0982c2438fbef36b2be2e9d	d__Bacteria;p__Krumholzibacteriota;c__Krumholzibacteria;o__LZORAL124-64-63;f__LZORAL124-64-63;g__;s__	d__Bacteria; p__Latescibacterota; c__Latescibacterota; o__Latescibacterota; f__Latescibacterota; g__Latescibacterota
1aa417cb2735483fc1488b7d8459bab2	d__Bacteria;p__Myxococcota;c__Polyangia;o__Polyangiales;f__SG8-38;g__GCA-2699025;s__GCA-2699025_sp002699025	d__Bacteria; p__Myxococcota; c__Polyangia; o__Polyangiales; f__Sandaracinaceae; g__uncultured
1aa6a0876169d67686c64a846d647123	d__Bacteria;p__;c__;o__;f__;g__;s__	d__Bacteria; p__Zixibacteria; c__Zixibacteria; o__Zixibacteria; f__Zixibacteria; g__Zixibacteria
1aab483b66c757acf7a92b17de1996c2	d__Bacteria;p__Bacteroidota;c__Bacteroidia;o__Chitinophagales;f__Saprospiraceae;g__Lewinella_A;s__Lewinella_A_marina	d__Bacteria; p__Bacteroidota; c__Bacteroidia; o__Chitinophagales; f__Saprospiraceae; g__uncultured
1aaf813a1acad4fbaa9bb3e5d0558cf1	d__Bacteria;p__Desulfobacterota;c__Desulfobulbia;o__Desulfobulbales;f__Desulfocapsaceae;g__Desulforhopalus;s__Desulforhopalus_singaporensis	d__Bacteria; p__Desulfobacterota; c__Desulfobulbia; o__Desulfobulbales; f__Desulfocapsaceae; g__SEEP-SRB4
1ab1d55f970c6232ccf7d28f60fb49ee	d__Archaea;p__Halobacterota;c__Halobacteria;o__Halobacteriales;f__Haloferacaceae;g__Halogeometricum;s__Halogeometricum_borinquense	d__Archaea; p__Halobacterota; c__Halobacteria; o__Halobacterales; f__Haloferacaceae; g__Halogranum
1ab54a8f7525576f902c02412d4b83cc	d__Bacteria;p__Planctomycetota;c__Planctomycetes;o__Pirellulales;f__UBA7805;g__UBA7805;s__UBA7805_sp002168195	d__Bacteria; p__Planctomycetota; c__Planctomycetes; o__Pirellulales; f__Pirellulaceae; g__uncultured
1aba1649330b58221735f2e0b3bb83d1	d__Bacteria;p__Proteobacteria;c__Gammaproteobacteria;o__;f__;g__;s__	d__Bacteria; p__Proteobacteria; c__Gammaproteobacteria
1abec9721f8870405644c2883fad1cde	d__Bacteria;p__Chloroflexota;c__Anaerolineae;o__Anaerolineales;f__envOPS12;g__UBA5796;s__UBA5796_sp002418215	d__Bacteria; p__Chloroflexi; c__Anaerolineae; o__Anaerolineales; f__Anaerolineaceae; g__uncultured
1abf3ab03b4b284a8022bc6ab778f02b	d__Bacteria;p__Proteobacteria;c__Gammaproteobacteria;o__;f__;g__;s__	d__Bacteria; p__Proteobacteria; c__Gammaproteobacteria
1acc95c92451e221eeab24ca5107a001	d__Bacteria;p__Bacteroidota;c__Bacteroidia;o__Chitinophagales;f__Saprospiraceae;g__;s__	d__Bacteria; p__Bacteroidota; c__Bacteroidia; o__Chitinophagales; f__Saprospiraceae; g__uncultured
1acf6c3e70be63aef54552e1813d0512	d__Bacteria;p__;c__;o__;f__;g__;s__	d__Bacteria; p__Latescibacterota; c__Latescibacterota; o__Latescibacterota; f__Latescibacterota; g__Latescibacterota
1ad25257894ef6e55acb37c87698bfac	d__Bacteria;p__Proteobacteria;c__Gammaproteobacteria;o__Pseudomonadales;f__Pseudomonadaceae;g__Pseudomonas_E;s__	d__Bacteria; p__Proteobacteria; c__Gammaproteobacteria; o__Cellvibrionales; f__Cellvibrionaceae; g__Aestuariicella
1ad266da42833c26d151e7c7a3aa9a01	d__Bacteria;p__Actinobacteriota;c__Acidimicrobiia;o__Microtrichales;f__Ilumatobacteraceae;g__Ilumatobacter_A;s__Ilumatobacter_A_coccineus	d__Bacteria; p__Actinobacteriota; c__Acidimicrobiia; o__Microtrichales; f__Ilumatobacteraceae; g__Ilumatobacter
1ad3eead3589ef277e7cb6b0b6ba3884	d__Bacteria;p__Proteobacteria;c__Gammaproteobacteria;o__Enterobacterales;f__Alteromonadaceae;g__Glaciecola;s__	d__Bacteria; p__Proteobacteria; c__Gammaproteobacteria; o__Alteromonadales; f__Alteromonadaceae; g__Glaciecola
1ad8f5de16ef7a9c5c92c5c24dc63164	d__Bacteria;p__;c__;o__;f__;g__;s__	d__Bacteria; p__Patescibacteria; c__Saccharimonadia; o__Saccharimonadales; f__Saccharimonadales; g__Saccharimonadales
1ade239e2931000750a1b35453670788	d__Bacteria;p__;c__;o__;f__;g__;s__	d__Bacteria; p__NB1-j; c__NB1-j; o__NB1-j; f__NB1-j; g__NB1-j
1aefba0dc51c6d6ad5aa4e5127be0ddb	d__Bacteria;p__;c__;o__;f__;g__;s__	d__Bacteria; p__Cyanobacteria; c__Cyanobacteriia; o__Chloroplast; f__Chloroplast; g__Chloroplast
1af5e27a240b0bdfb6d0a11aba0131e0	d__Bacteria;p__Latescibacterota;c__UBA2968;o__UBA2968;f__GCA-2709665;g__GCA-2709665;s__GCA-2709665_sp002709665	d__Bacteria; p__PAUC34f; c__PAUC34f; o__PAUC34f; f__PAUC34f; g__PAUC34f
1af5fe50560e9d91a9071e0a21233a2e	d__Bacteria;p__Proteobacteria;c__Gammaproteobacteria;o__;f__;g__;s__	d__Bacteria; p__Proteobacteria; c__Gammaproteobacteria; o__Gammaproteobacteria_Incertae_Sedis; f__Unknown_Family; g__uncultured
1aff1d4837cbdbfcd6d9aa953486820c	d__Bacteria;p__Deinococcota;c__Deinococci;o__Deinococcales;f__Trueperaceae;g__Truepera;s__Truepera_radiovictrix	d__Bacteria; p__Deinococcota; c__Deinococci; o__Deinococcales; f__Trueperaceae; g__Truepera
1b06b3f9ac6658c22e689d8f9e4916ce	d__Bacteria;p__Proteobacteria;c__Alphaproteobacteria;o__;f__;g__;s__	d__Bacteria; p__Proteobacteria; c__Alphaproteobacteria; o__Rhodospirillales; f__Magnetospiraceae; g__uncultured
1b06f6dd7f1bbbac623f40240e7958a6	d__Bacteria;p__Planctomycetota;c__Planctomycetes;o__Pirellulales;f__Pirellulaceae;g__;s__	d__Bacteria; p__Planctomycetota; c__Planctomycetes; o__Pirellulales; f__Pirellulaceae; g__Blastopirellula
1b085dbaea689befd62ae9c97392682f	d__Bacteria;p__Planctomycetota;c__Phycisphaerae;o__Phycisphaerales;f__SM1A02;g__UBA6054;s__UBA6054_sp002429045	d__Bacteria; p__Planctomycetota; c__Phycisphaerae; o__Phycisphaerales; f__Phycisphaeraceae; g__SM1A02
1b08890b3267cf9e15963bc5d7f0d986	d__Bacteria;p__Nitrospirota;c__Thermodesulfovibrionia;o__UBA6902;f__UBA6902;g__BMS3ABIN06;s__BMS3ABIN06_sp002897895	d__Bacteria; p__Nitrospirota; c__Thermodesulfovibrionia; o__uncultured; f__uncultured; g__uncultured
1b0e4b8f1bb0767bd4358d3dd7e89188	d__Archaea;p__Nanoarchaeota;c__Nanoarchaeia;o__Woesearchaeales;f__;g__;s__	d__Archaea; p__Nanoarchaeota; c__Nanoarchaeia; o__Woesearchaeales; f__Woesearchaeales; g__Woesearchaeales
1b1137720cacef7d03fd53826b627bd9	d__Bacteria;p__Bdellovibrionota;c__Bdellovibrionia;o__Bdellovibrionales;f__1-14-0-10-45-34;g__1-14-0-10-45-34;s__1-14-0-10-45-34_sp002778785	d__Bacteria; p__Bdellovibrionota; c__Bdellovibrionia; o__Bdellovibrionales; f__Bdellovibrionaceae; g__Bdellovibrio
1b12f93ba1a31b7785fdc050e807079b	d__Bacteria;p__Desulfobacterota;c__Desulfobacteria;o__Desulfatiglandales;f__HGW-15;g__HGW-15;s__HGW-15_sp002840535	d__Bacteria; p__Desulfobacterota; c__Desulfobacteria; o__Desulfatiglandales; f__Desulfatiglandaceae; g__Desulfatiglans
1b17b2027ea84097e860e1881d714925	d__Bacteria;p__Bacteroidota;c__Bacteroidia;o__Chitinophagales;f__Saprospiraceae;g__Lewinella_A;s__	d__Bacteria; p__Bacteroidota; c__Bacteroidia; o__Chitinophagales; f__Saprospiraceae; g__Lewinella
1b1ac6c1640d98bc75e220fbec781688	d__Bacteria;p__Actinobacteriota;c__;o__;f__;g__;s__	d__Bacteria; p__Actinobacteriota; c__Acidimicrobiia; o__Actinomarinales; f__uncultured; g__uncultured
1b1c033566e1a01836fac480349bf242	d__Bacteria;p__Desulfuromonadota;c__Desulfuromonadia;o__Desulfuromonadales;f__Pelobacteraceae_A;g__;s__	d__Bacteria; p__Desulfobacterota; c__Desulfuromonadia; o__Desulfuromonadia; f__Desulfuromonadia; g__Desulfuromonadia
1b23644dc6f3b4eefb67f5056a757056	d__Bacteria;p__;c__;o__;f__;g__;s__	d__Bacteria; p__Planctomycetota; c__BD7-11; o__BD7-11; f__BD7-11; g__BD7-11
1b26a6aa07055bd661dadf4e82191c61	d__Bacteria;p__Gemmatimonadota;c__Gemmatimonadetes;o__SG8-23;f__UBA6960;g__;s__	d__Bacteria; p__Gemmatimonadota; c__BD2-11_terrestrial_group; o__BD2-11_terrestrial_group; f__BD2-11_terrestrial_group; g__BD2-11_terrestrial_group
1b2b6030808f42eac5f780fceb7f4895	d__Bacteria;p__;c__;o__;f__;g__;s__	d__Bacteria; p__Gemmatimonadota; c__PAUC43f_marine_benthic_group; o__PAUC43f_marine_benthic_group; f__PAUC43f_marine_benthic_group; g__PAUC43f_marine_benthic_group
1b373556841c0a1a96923951ccfbe0ca	d__Bacteria;p__Bacteroidota;c__Bacteroidia;o__Cytophagales;f__;g__;s__	d__Bacteria; p__Bacteroidota; c__Bacteroidia
1b375fd5fcab5dfeb2827d37b0ccc601	d__Bacteria;p__Cyanobacteria;c__Cyanobacteriia;o__Cyanobacteriales;f__;g__;s__	d__Bacteria; p__Cyanobacteria; c__Cyanobacteriia; o__Chloroplast; f__Chloroplast; g__Chloroplast
1b415eac7886de4c80f9e3f6137f9cfe	d__Bacteria;p__Planctomycetota;c__Planctomycetes;o__Pirellulales;f__Pirellulaceae;g__;s__	d__Bacteria; p__Planctomycetota; c__Planctomycetes; o__Pirellulales; f__Pirellulaceae
1b44d583db99c4379649a60bf34ef371	d__Bacteria;p__Planctomycetota;c__Planctomycetes;o__Pirellulales;f__UBA7805;g__UBA7805;s__UBA7805_sp002168195	d__Bacteria; p__Planctomycetota; c__Planctomycetes; o__Pirellulales; f__Pirellulaceae
1b4d78477c5483d13d53e9cffcf3ca16	d__Bacteria;p__Chloroflexota;c__Anaerolineae;o__Promineofilales;f__Promineofilaceae;g__GCA-2699125;s__GCA-2699125_sp002699125	d__Bacteria; p__Chloroflexi; c__Anaerolineae; o__Ardenticatenales; f__uncultured; g__uncultured
1b596c1cb29abd46cee61b154ce6666c	d__Bacteria;p__Planctomycetota;c__Planctomycetes;o__Planctomycetales;f__Planctomycetaceae;g__Planctomicrobium;s__Planctomicrobium_piriforme	d__Bacteria; p__Planctomycetota; c__Planctomycetes; o__Planctomycetales; f__Rubinisphaeraceae; g__Planctomicrobium
1b5aca768e356a69389015cf3a65008f	d__Bacteria;p__Planctomycetota;c__Planctomycetes;o__Pirellulales;f__;g__;s__	d__Bacteria; p__Planctomycetota; c__Planctomycetes; o__Pirellulales; f__Pirellulaceae; g__uncultured
1b5c3e04dc0c9605ab52cb8bfa6d39bf	d__Bacteria;p__Acidobacteriota;c__Mor1;o__Gp22-AA2;f__AA152;g__AA152;s__AA152_sp003222305	d__Bacteria; p__Acidobacteriota; c__Subgroup_22; o__Subgroup_22; f__Subgroup_22; g__Subgroup_22
1b5dae3c1d4c0e0b930c8e2afd7dff63	d__Bacteria;p__;c__;o__;f__;g__;s__	d__Bacteria; p__PAUC34f; c__PAUC34f; o__PAUC34f; f__PAUC34f; g__PAUC34f
1b6b8e1ab555911748a6c82e304a2605	d__Bacteria;p__Proteobacteria;c__Alphaproteobacteria;o__Rhodobacterales;f__Rhodobacteraceae;g__;s__	d__Bacteria; p__Proteobacteria; c__Alphaproteobacteria; o__Rhodobacterales; f__Rhodobacteraceae
1b70cab71f77cf428a190fd538f54c54	d__Bacteria;p__Proteobacteria;c__Gammaproteobacteria;o__Granulosicoccales;f__Granulosicoccaceae;g__Granulosicoccus;s__Granulosicoccus_sp002746645	d__Bacteria; p__Proteobacteria; c__Gammaproteobacteria; o__Granulosicoccales; f__Granulosicoccaceae; g__Granulosicoccus
1b748c1bffb6548e4d275507b642d02e	d__Bacteria;p__Planctomycetota;c__UBA8108;o__UBA1146;f__UBA1146;g__UBA12191;s__UBA12191_sp002167285	d__Bacteria; p__Planctomycetota; c__Pla3_lineage; o__Pla3_lineage; f__Pla3_lineage; g__Pla3_lineage
1b79647acda01d0b9e940bb53713038f	d__Bacteria;p__Desulfuromonadota;c__Desulfuromonadia;o__Desulfuromonadales;f__;g__;s__	d__Bacteria; p__Desulfobacterota; c__Desulfuromonadia; o__Sva1033; f__Sva1033; g__Sva1033
1b7d2e9cc66652fc79d4bb78f2607237	d__Bacteria;p__Proteobacteria;c__Gammaproteobacteria;o__;f__;g__;s__	d__Bacteria; p__Proteobacteria; c__Gammaproteobacteria; o__JTB23; f__JTB23; g__JTB23
1b7dcf6ec2052b5293ea18b6772d2276	d__Bacteria;p__Actinobacteriota;c__Acidimicrobiia;o__UBA5794;f__UBA4744;g__BMS3Bbin01;s__BMS3Bbin01_sp002897675	d__Bacteria; p__Actinobacteriota; c__Acidimicrobiia; o__Actinomarinales; f__uncultured; g__uncultured
1b8a28a9c75696610559b9de921889c2	d__Archaea;p__Nanoarchaeota;c__Nanoarchaeia;o__Woesearchaeales;f__GW2011-AR9;g__;s__	d__Archaea; p__Nanoarchaeota; c__Nanoarchaeia; o__Woesearchaeales; f__Woesearchaeales; g__Woesearchaeales
1b8a5815d72f962fb0393b52207760ee	d__Bacteria;p__Planctomycetota;c__UBA1135;o__UBA2386;f__UBA2386;g__UBA2386;s__UBA2386_sp002343845	d__Bacteria; p__Planctomycetota; c__OM190; o__OM190; f__OM190; g__OM190
1b8ca5d158c8f73057c88f75754b288c	d__Bacteria;p__Bacteroidota;c__Bacteroidia;o__Flavobacteriales;f__Flavobacteriaceae;g__Polaribacter;s__	d__Bacteria; p__Bacteroidota; c__Bacteroidia; o__Flavobacteriales; f__Flavobacteriaceae; g__Polaribacter
1b8da30cb3ab32affb3a8fec5b94fe82	d__Bacteria;p__Bacteroidota;c__Rhodothermia;o__Rhodothermales;f__UBA10348;g__1-14-0-65-60-17;s__1-14-0-65-60-17_sp002787815	d__Bacteria; p__Bacteroidota; c__Rhodothermia; o__Rhodothermales; f__Rhodothermaceae; g__uncultured
1b8dc22cace190276c59e86078b7330a	d__Bacteria;p__Proteobacteria;c__Alphaproteobacteria;o__;f__;g__;s__	d__Bacteria; p__Proteobacteria; c__Alphaproteobacteria; o__Thalassobaculales; f__uncultured; g__uncultured
1b916a40ecc2cc3c11b90fa128f3b9d7	d__Bacteria;p__;c__;o__;f__;g__;s__	d__Bacteria
1b9e8d5a3290cb81f29b1a40d45c895c	d__Bacteria;p__Nitrospirota;c__Thermodesulfovibrionia;o__UBA6902;f__UBA6902;g__BMS3Abin09;s__BMS3Abin09_sp002897915	d__Bacteria; p__Nitrospirota; c__Thermodesulfovibrionia; o__uncultured; f__uncultured; g__uncultured
1b9ffdcc876369c1ecf8fc03ddf3b3a9	d__Bacteria;p__Bacteroidota;c__Bacteroidia;o__Flavobacteriales;f__Flavobacteriaceae;g__Winogradskyella;s__	d__Bacteria; p__Bacteroidota; c__Bacteroidia; o__Flavobacteriales; f__Flavobacteriaceae
1ba05f2f5e13f4fdb8338aa2f29eb039	d__Bacteria;p__Firmicutes_A;c__Clostridia;o__Peptostreptococcales;f__;g__;s__	d__Bacteria; p__Firmicutes; c__Clostridia; o__Peptostreptococcales-Tissierellales; f__Caminicellaceae; g__Paramaledivibacter
1bae13b99843c446848e409d552653a1	d__Bacteria;p__Bacteroidota;c__Rhodothermia;o__Rhodothermales;f__;g__;s__	d__Bacteria; p__Bacteroidota; c__Rhodothermia; o__Rhodothermales; f__Rhodothermaceae; g__uncultured
1bb052824d37d2dfcb1f963788e4eedb	d__Bacteria;p__Desulfobacterota;c__Desulfobulbia;o__Desulfobulbales;f__;g__;s__	d__Bacteria; p__Desulfobacterota; c__Desulfobulbia; o__Desulfobulbales; f__Desulfobulbaceae; g__uncultured
1bb3b959b3770c83a0efb96d3f43d123	d__Bacteria;p__;c__;o__;f__;g__;s__	d__Bacteria; p__Planctomycetota; c__vadinHA49; o__vadinHA49; f__vadinHA49; g__vadinHA49
1bb492189291cba3712564bfb8ef01d3	d__Bacteria;p__Proteobacteria;c__Alphaproteobacteria;o__Rhodobacterales;f__Rhodobacteraceae;g__Roseicyclus;s__Roseicyclus_mahoneyensis	d__Bacteria; p__Proteobacteria; c__Alphaproteobacteria; o__Rhodobacterales; f__Rhodobacteraceae
1bb4ecb35e297211ccf2ae18daa2b210	d__Bacteria;p__Planctomycetota;c__Planctomycetes;o__Pirellulales;f__Pirellulaceae;g__GCA-2723275;s__GCA-2723275_sp002723275	d__Bacteria; p__Planctomycetota; c__Planctomycetes; o__Pirellulales; f__Pirellulaceae; g__Rhodopirellula
1bb7608c2b4ad5fa9d863f8181a0555b	d__Bacteria;p__Patescibacteria;c__Saccharimonadia;o__Saccharimonadales;f__UBA4665;g__;s__	d__Bacteria; p__Patescibacteria; c__Saccharimonadia; o__Saccharimonadales; f__Saccharimonadales; g__Saccharimonadales
1bba6ec85ed25eee890817a9cbe86f92	d__Archaea;p__Nanoarchaeota;c__Nanoarchaeia;o__Woesearchaeales;f__;g__;s__	d__Archaea; p__Nanoarchaeota; c__Nanoarchaeia; o__Woesearchaeales; f__Woesearchaeales; g__Woesearchaeales
1bbac01c267d26e0200ff38df8641bb5	d__Bacteria;p__Planctomycetota;c__;o__;f__;g__;s__	d__Bacteria; p__Planctomycetota; c__BD7-11; o__BD7-11; f__BD7-11; g__BD7-11
1bbc19c02c925fc96511e88113882acd	d__Bacteria;p__Desulfobacterota;c__Desulfobacteria;o__Desulfobacterales;f__Desulfobacteraceae;g__NBLS01;s__NBLS01_sp002084385	d__Archaea; p__Nanoarchaeota; c__Nanoarchaeia; o__Woesearchaeales; f__Woesearchaeales; g__Woesearchaeales
1bc5d3634964a8092f2761549fc32dbe	d__Bacteria;p__;c__;o__;f__;g__;s__	d__Bacteria; p__Planctomycetota; c__Pla4_lineage; o__Pla4_lineage; f__Pla4_lineage; g__Pla4_lineage
1bc81e7e4bf75488830e2b90b0197911	d__Bacteria;p__;c__;o__;f__;g__;s__	d__Bacteria; p__Cyanobacteria; c__Cyanobacteriia; o__Chloroplast; f__Chloroplast; g__Chloroplast
1bc8facfbbb514fc5080d7441074648c	d__Bacteria;p__Bacteroidota;c__Rhodothermia;o__Rhodothermales;f__Salinibacteraceae;g__;s__	d__Bacteria; p__Bacteroidota; c__Rhodothermia; o__Rhodothermales; f__Rhodothermaceae; g__uncultured
1bd92e131f3f34938dc9907c049990f0	d__Bacteria;p__Myxococcota;c__Polyangia;o__Polyangiales;f__;g__;s__	d__Bacteria; p__Myxococcota; c__Polyangia; o__Polyangiales; f__Sandaracinaceae; g__uncultured
1bd9421bce645d07663bf7f1500ee8b1	d__Bacteria;p__Krumholzibacteriota;c__Krumholzibacteria;o__LZORAL124-64-63;f__LZORAL124-64-63;g__UM-FILTER-65-15;s__UM-FILTER-65-15_sp002790835	d__Bacteria; p__Latescibacterota; c__Latescibacterota; o__Latescibacterota; f__Latescibacterota; g__Latescibacterota
1bdef8584e12f4fc4ad5a7b7607b5713	d__Bacteria;p__Planctomycetota;c__UBA1135;o__UBA1135;f__GCA-002686595;g__GCA-2683825;s__GCA-2683825_sp002683825	d__Bacteria; p__Planctomycetota; c__OM190; o__OM190; f__OM190; g__OM190
1be618555b7727228eafb90ce2710fb7	d__Bacteria;p__Verrucomicrobiota;c__Verrucomicrobiae;o__Opitutales;f__Opitutaceae;g__UBA5691;s__UBA5691_sp002694885	d__Bacteria; p__Verrucomicrobiota; c__Verrucomicrobiae; o__Opitutales; f__Puniceicoccaceae; g__Pelagicoccus
1bed103af552ed133f0e4892dd75170b	d__Bacteria;p__Verrucomicrobiota;c__Verrucomicrobiae;o__Verrucomicrobiales;f__DEV007;g__SZUA-55;s__SZUA-55_sp003232855	d__Bacteria; p__Verrucomicrobiota; c__Verrucomicrobiae; o__Verrucomicrobiales; f__DEV007; g__DEV007
1beebe126c606a4e35c06f56bcdb0263	d__Bacteria;p__Chloroflexota;c__Anaerolineae;o__Anaerolineales;f__Anaerolineaceae;g__;s__	d__Bacteria; p__Chloroflexi; c__Anaerolineae; o__SBR1031; f__SBR1031; g__SBR1031
1bf2486571932fe8320c42118176f424	d__Bacteria;p__Patescibacteria;c__Gracilibacteria;o__UBA4473;f__UBA4473;g__OLZORAL124-38-8;s__OLZORAL124-38-8_sp002747745	d__Bacteria; p__Patescibacteria; c__Gracilibacteria; o__Gracilibacteria; f__Gracilibacteria; g__Gracilibacteria
1bfb2aad3cf0bd7cb22b216599663042	d__Bacteria;p__Proteobacteria;c__Gammaproteobacteria;o__;f__;g__;s__	d__Bacteria; p__Proteobacteria; c__Gammaproteobacteria; o__Granulosicoccales; f__Granulosicoccaceae; g__Granulosicoccus
1bff15b0e84461a443f2b271461b97be	d__Bacteria;p__Proteobacteria;c__Alphaproteobacteria;o__Sphingomonadales;f__Sphingomonadaceae;g__Erythrobacter_B;s__Erythrobacter_B_marinus	d__Bacteria; p__Proteobacteria; c__Alphaproteobacteria; o__Sphingomonadales; f__Sphingomonadaceae; g__Erythrobacter
1c0a56e98bdc96a9bc3ec4a428fe1e79	d__Bacteria;p__Desulfuromonadota;c__Desulfuromonadia;o__Desulfuromonadales;f__Geopsychrobacteraceae;g__;s__	d__Bacteria; p__Desulfobacterota; c__Desulfuromonadia; o__Desulfuromonadia; f__Geopsychrobacteraceae; g__Desulfuromusa
1c0d4433eb216ac3b1a8f80ab6381691	d__Bacteria;p__Bacteroidota;c__Bacteroidia;o__Flavobacteriales;f__;g__;s__	d__Bacteria; p__Bacteroidota; c__Bacteroidia; o__Flavobacteriales; f__Flavobacteriaceae; g__Maritimimonas
1c15835c37b8506eaaabab893317592d	d__Bacteria;p__Desulfobacterota;c__Desulfobacteria;o__Desulfobacterales;f__Desulfobacteraceae;g__;s__	d__Bacteria; p__Desulfobacterota; c__Desulfobacteria; o__Desulfobacterales; f__Desulfobacteraceae; g__Desulfobacteraceae
1c16a5becb611d0d776571aab1d32247	d__Bacteria;p__Chloroflexota;c__Anaerolineae;o__;f__;g__;s__	d__Bacteria; p__Chloroflexi; c__Anaerolineae; o__Ardenticatenales; f__uncultured; g__uncultured
1c178e552e29511915c3357f7ef97a9a	d__Bacteria;p__Gemmatimonadota;c__Gemmatimonadetes;o__Gemmatimonadales;f__GWC2-71-9;g__HRBIN33;s__HRBIN33_sp002923375	d__Bacteria; p__Gemmatimonadota; c__Gemmatimonadetes; o__Gemmatimonadales; f__Gemmatimonadaceae; g__uncultured
1c201218d6f1282aea3e899d37f3c080	d__Bacteria;p__Bacteroidota;c__Bacteroidia;o__Flavobacteriales;f__Flavobacteriaceae;g__;s__	d__Bacteria; p__Bacteroidota; c__Bacteroidia; o__Flavobacteriales; f__Flavobacteriaceae
1c342149b37af0be211bbb1e25861689	d__Bacteria;p__;c__;o__;f__;g__;s__	d__Bacteria; p__Verrucomicrobiota; c__Verrucomicrobiae; o__Verrucomicrobiales; f__Rubritaleaceae; g__Roseibacillus
1c3be2ed014b1246f3204fe4fd13928a	d__Bacteria;p__;c__;o__;f__;g__;s__	d__Bacteria; p__Gemmatimonadota; c__PAUC43f_marine_benthic_group; o__PAUC43f_marine_benthic_group; f__PAUC43f_marine_benthic_group; g__PAUC43f_marine_benthic_group
1c3fd8943565483ea0e540a7223db369	d__Bacteria;p__Verrucomicrobiota;c__Verrucomicrobiae;o__Verrucomicrobiales;f__DEV007;g__;s__	d__Bacteria; p__Verrucomicrobiota; c__Verrucomicrobiae; o__Verrucomicrobiales; f__DEV007; g__DEV007
1c45c4b383f0b60b6588d9c0dbc316ee	d__Bacteria;p__Acidobacteriota;c__Thermoanaerobaculia;o__;f__;g__;s__	d__Bacteria; p__Acidobacteriota; c__Thermoanaerobaculia; o__Thermoanaerobaculales; f__Thermoanaerobaculaceae; g__Subgroup_10
1c46d30e17476147220cc11af2958842	d__Bacteria;p__Proteobacteria;c__Gammaproteobacteria;o__Chromatiales;f__Sedimenticolaceae;g__Thiolapillus;s__Thiolapillus_brandeum	d__Bacteria; p__Proteobacteria; c__Gammaproteobacteria; o__Arenicellales; f__Arenicellaceae; g__Arenicellaceae
1c4e2e1d42d920034b2cd6a34c7fd5a7	d__Archaea;p__Nanoarchaeota;c__Nanoarchaeia;o__;f__;g__;s__	d__Archaea; p__Nanoarchaeota; c__Nanoarchaeia; o__Woesearchaeales; f__Woesearchaeales; g__Woesearchaeales
1c4f495f2c8a1a9c5f9ba41058f62eb2	d__Bacteria;p__Proteobacteria;c__Alphaproteobacteria;o__Rhodobacterales;f__Rhodobacteraceae;g__;s__	d__Bacteria; p__Proteobacteria; c__Alphaproteobacteria; o__Rhodobacterales; f__Rhodobacteraceae
1c5269a2d275ab11caa3575904916d32	d__Bacteria;p__Patescibacteria;c__Gracilibacteria;o__BD1-5;f__UBA6164;g__UBA5194;s__UBA5194_sp002412935	d__Bacteria; p__Patescibacteria; c__Gracilibacteria; o__JGI_0000069-P22; f__JGI_0000069-P22; g__JGI_0000069-P22
1c5db05b50886aada1576651af777ae6	d__Archaea;p__Nanoarchaeota;c__Nanoarchaeia;o__Woesearchaeales;f__GCA-2686295;g__GCA-2686295;s__GCA-2686295_sp002686295	d__Archaea; p__Nanoarchaeota; c__Nanoarchaeia; o__Woesearchaeales; f__Woesearchaeales; g__Woesearchaeales
1c60bfd038394e62249f5a96539653d6	d__Bacteria;p__Chloroflexota;c__Anaerolineae;o__Promineofilales;f__Promineofilaceae;g__GCA-2699125;s__GCA-2699125_sp002699125	d__Bacteria; p__Chloroflexi; c__Anaerolineae; o__Ardenticatenales; f__uncultured; g__uncultured
1c662f5090a68f32be5ce2b98ddb61cc	d__Bacteria;p__Chloroflexota;c__Anaerolineae;o__;f__;g__;s__	d__Bacteria; p__Chloroflexi; c__Anaerolineae; o__SBR1031; f__A4b; g__A4b
1c6d27d7f7ed5dfc1bd126f183789863	d__Bacteria;p__Proteobacteria;c__Gammaproteobacteria;o__GCA-001735895;f__GCA-001735895;g__GCA-001735895;s__GCA-001735895_sp001735895	d__Bacteria; p__Proteobacteria; c__Gammaproteobacteria; o__BD7-8; f__BD7-8; g__BD7-8
1c70b66ff22a5e1ca3b586818c4b8774	d__Bacteria;p__Proteobacteria;c__Gammaproteobacteria;o__Enterobacterales;f__Kangiellaceae;g__Kangiella;s__	d__Bacteria; p__Proteobacteria; c__Gammaproteobacteria; o__Oceanospirillales; f__Nitrincolaceae; g__uncultured
1c75ca6ced491709ff7d4eecd844160f	d__Bacteria;p__Planctomycetota;c__Planctomycetes;o__Pirellulales;f__Pirellulaceae;g__GCA-2701545;s__GCA-2701545_sp002701545	d__Bacteria; p__Planctomycetota; c__Planctomycetes; o__Pirellulales; f__Pirellulaceae; g__Pirellula
1c7e62941e94fc881f5916d4b4a96f06	d__Bacteria;p__Bacteroidota;c__Bacteroidia;o__Flavobacteriales;f__Flavobacteriaceae;g__LPB0138;s__LPB0138_sp001761325	d__Bacteria; p__Bacteroidota; c__Bacteroidia; o__Flavobacteriales; f__Flavobacteriaceae
1c8018bbfbbf120f655c5b3cf761aa7b	d__Bacteria;p__;c__;o__;f__;g__;s__	d__Bacteria; p__AncK6; c__AncK6; o__AncK6; f__AncK6; g__AncK6
1c8479ed22d30e3c5af778b7d36e2852	d__Bacteria;p__Proteobacteria;c__Alphaproteobacteria;o__Rhizobiales;f__Rhizobiaceae;g__Ahrensia;s__Ahrensia_marina	d__Bacteria; p__Proteobacteria; c__Alphaproteobacteria; o__Rhizobiales; f__Rhizobiaceae; g__Ahrensia
1c84a6399ac131584995a50915318502	d__Bacteria;p__Gemmatimonadota;c__Gemmatimonadetes;o__Gemmatimonadales;f__GWC2-71-9;g__HRBIN33;s__HRBIN33_sp002923375	d__Bacteria; p__Gemmatimonadota; c__Gemmatimonadetes; o__Gemmatimonadales; f__Gemmatimonadaceae; g__uncultured
1c88989a424071c9f22b07607c8b718e	d__Bacteria;p__Desulfobacterota;c__Desulfobulbia;o__Desulfobulbales;f__Desulfobulbaceae;g__Desulfobulbus_A;s__Desulfobulbus_A_propionicus_C	d__Bacteria; p__Desulfobacterota; c__Desulfobulbia; o__Desulfobulbales; f__Desulfobulbaceae; g__uncultured
1c9fe7f7970b06e58135f066bd6f561e	d__Bacteria;p__Acidobacteriota;c__Aminicenantia;o__Aminicenantales;f__Aminicenantaceae;g__Aminicenans;s__Aminicenans_sakinawicola	d__Bacteria; p__Acidobacteriota; c__Aminicenantia; o__Aminicenantales; f__Aminicenantales; g__Aminicenantales
1ca1d881d5a310cd7246e96a732d156f	d__Bacteria;p__Proteobacteria;c__Gammaproteobacteria;o__Pseudomonadales;f__HTCC2089;g__SZUA-309;s__SZUA-309_sp003228415	d__Bacteria; p__Proteobacteria; c__Gammaproteobacteria; o__KI89A_clade; f__KI89A_clade; g__KI89A_clade
1cb22fdb61543bf33a5001980338936e	d__Bacteria;p__;c__;o__;f__;g__;s__	d__Bacteria; p__Cyanobacteria; c__Cyanobacteriia; o__Chloroplast; f__Chloroplast; g__Chloroplast
1cb764548d0d7ad89c0bdc4f8f3d0ca8	d__Bacteria;p__Proteobacteria;c__Gammaproteobacteria;o__Enterobacterales;f__Vibrionaceae;g__Vibrio;s__	d__Bacteria; p__Proteobacteria; c__Gammaproteobacteria; o__Vibrionales; f__Vibrionaceae; g__Vibrio
1cb81c650564224d4f4a855ef7e911a5	d__Bacteria;p__Bacteroidota;c__Bacteroidia;o__Flavobacteriales;f__Flavobacteriaceae;g__;s__	d__Bacteria; p__Bacteroidota; c__Bacteroidia; o__Flavobacteriales; f__Flavobacteriaceae
1cc31de5259522ede000d785331e511b	d__Archaea;p__Nanoarchaeota;c__Nanoarchaeia;o__;f__;g__;s__	d__Archaea; p__Nanoarchaeota; c__Nanoarchaeia; o__Woesearchaeales; f__Woesearchaeales; g__Woesearchaeales
1cc5a0b28eb08b6c75acafa08d010836	d__Bacteria;p__Planctomycetota;c__UBA8108;o__UBA8108;f__UBA8108;g__UBA8108;s__	d__Bacteria; p__Planctomycetota; c__BD7-11; o__BD7-11; f__BD7-11; g__BD7-11
1ccd9f70227877af811de48568c34162	d__Bacteria;p__Acidobacteriota;c__Thermoanaerobaculia;o__UBA5704;f__UBA5704;g__SZUA-115;s__SZUA-115_sp003231035	d__Bacteria; p__Acidobacteriota; c__Thermoanaerobaculia; o__Thermoanaerobaculales; f__Thermoanaerobaculaceae; g__Subgroup_10
1cd1bd987c530f92890afb9b4fb2c0eb	d__Bacteria;p__;c__;o__;f__;g__;s__	d__Bacteria; p__Planctomycetota; c__Phycisphaerae; o__CCM11a; f__CCM11a; g__CCM11a
1cd60cf1228d9a754df265e4844d4991	d__Bacteria;p__Proteobacteria;c__Gammaproteobacteria;o__Pseudomonadales;f__Nitrincolaceae;g__Nitrincola;s__	d__Bacteria; p__Proteobacteria; c__Gammaproteobacteria; o__Oceanospirillales; f__Nitrincolaceae
1cd7d3f048f4adce076cae9e11cd0f3d	d__Bacteria;p__Bacteroidota;c__Bacteroidia;o__Chitinophagales;f__Saprospiraceae;g__;s__	d__Bacteria; p__Bacteroidota; c__Bacteroidia; o__Chitinophagales; f__Saprospiraceae; g__Lewinella
1ce2df0fbd5647207a4cbe7566c0a16f	d__Bacteria;p__Proteobacteria;c__Gammaproteobacteria;o__Enterobacterales;f__Alteromonadaceae;g__Thalassomonas;s__	d__Bacteria; p__Proteobacteria; c__Gammaproteobacteria; o__Cellvibrionales; f__Cellvibrionaceae; g__Candidatus_Endobugula
1ce33175b9f4c5b49c53cd7615103862	d__Bacteria;p__Proteobacteria;c__Gammaproteobacteria;o__Enterobacterales;f__Alteromonadaceae;g__;s__	d__Bacteria; p__Proteobacteria; c__Gammaproteobacteria; o__Alteromonadales; f__Pseudoalteromonadaceae; g__Psychrosphaera
1ce3c709f0b4c3da1555af1f61b5087c	d__Bacteria;p__Bacteroidota;c__Bacteroidia;o__Chitinophagales;f__Saprospiraceae;g__;s__	d__Bacteria; p__Bacteroidota; c__Bacteroidia; o__Chitinophagales; f__Saprospiraceae; g__uncultured
1ce604756affcecde3dc7c120c9bce32	d__Bacteria;p__Gemmatimonadota;c__Gemmatimonadetes;o__Gemmatimonadales;f__GWC2-71-9;g__HRBIN33;s__HRBIN33_sp002923375	d__Bacteria; p__Gemmatimonadota; c__Gemmatimonadetes; o__Gemmatimonadales; f__Gemmatimonadaceae; g__uncultured
1ce68831d082c872ab87d93f1478c95f	d__Archaea;p__Nanoarchaeota;c__Nanoarchaeia;o__Pacearchaeales;f__UBA73;g__1-14-0-10-34-76;s__1-14-0-10-34-76_sp002763075	d__Archaea; p__Nanoarchaeota; c__Nanoarchaeia; o__Woesearchaeales; f__GW2011_GWC1_47_15; g__GW2011_GWC1_47_15
1ce7a049c45d743e624fe2848b7240ae	d__Bacteria;p__Chloroflexota;c__Anaerolineae;o__Anaerolineales;f__UBA6092;g__UBA6092;s__UBA6092_sp002428565	d__Bacteria; p__Chloroflexi; c__Anaerolineae; o__Anaerolineales; f__Anaerolineaceae; g__uncultured
1cf3766db9b320e9625cff6abc33800f	d__Bacteria;p__;c__;o__;f__;g__;s__	d__Bacteria; p__Fibrobacterota; c__Fibrobacteria; o__Fibrobacterales; f__Fibrobacteraceae; g__uncultured
1d04f01be2b1e0c85b02b07d9b169877	d__Bacteria;p__Bacteroidota;c__Bacteroidia;o__Cytophagales;f__;g__;s__	d__Bacteria; p__Bacteroidota; c__Bacteroidia; o__Chitinophagales; f__uncultured; g__uncultured
1d051dadd678ac016243ac5b4894e01e	d__Bacteria;p__Bacteroidota;c__Bacteroidia;o__Flavobacteriales;f__Flavobacteriaceae;g__;s__	d__Bacteria; p__Bacteroidota; c__Bacteroidia; o__Flavobacteriales; f__Flavobacteriaceae; g__Winogradskyella
1d0eacc37071bda988694640a24999f8	d__Bacteria;p__Desulfobacterota;c__Desulfobulbia;o__Desulfobulbales;f__Desulfocapsaceae;g__;s__	d__Bacteria; p__Desulfobacterota; c__Desulfobulbia; o__Desulfobulbales
1d0f07ac2f10a5366da230fa48962caf	d__Bacteria;p__Bacteroidota;c__Ignavibacteria;o__Ignavibacteriales;f__;g__;s__	d__Bacteria; p__Bacteroidota; c__Ignavibacteria; o__Ignavibacteriales; f__Melioribacteraceae; g__IheB3-7
1d162580709bea65ef43006a5e75c298	d__Bacteria;p__Actinobacteriota;c__Acidimicrobiia;o__UBA5794;f__UBA4744;g__BMS3Bbin01;s__BMS3Bbin01_sp002897675	d__Bacteria; p__Actinobacteriota; c__Acidimicrobiia; o__Actinomarinales; f__uncultured; g__uncultured
1d1860ed6fa3644f0706774ca6284a03	d__Bacteria;p__Planctomycetota;c__Phycisphaerae;o__Phycisphaerales;f__SM1A02;g__GCA-2706885;s__GCA-2706885_sp002706885	d__Bacteria; p__Planctomycetota; c__Phycisphaerae; o__Phycisphaerales; f__Phycisphaeraceae; g__SM1A02
1d2232201686fc538c0ac4479d6fbfaf	d__Bacteria;p__Proteobacteria;c__Alphaproteobacteria;o__Rhodobacterales;f__Rhodobacteraceae;g__;s__	d__Bacteria; p__Proteobacteria; c__Alphaproteobacteria; o__Rhodobacterales; f__Rhodobacteraceae
1d2d5703f28f8d16eff2ccd3069bff7c	d__Bacteria;p__Planctomycetota;c__Planctomycetes;o__Pirellulales;f__Pirellulaceae;g__UBA6163;s__UBA6163_sp002422955	d__Bacteria; p__Planctomycetota; c__Planctomycetes; o__Pirellulales; f__Pirellulaceae; g__Rhodopirellula
1d2da5c8de8aad39d723f677cdc9f835	d__Bacteria;p__Desulfobacterota;c__Desulfobulbia;o__Desulfobulbales;f__Desulfocapsaceae;g__;s__	d__Bacteria; p__Desulfobacterota; c__Desulfobulbia; o__Desulfobulbales; f__Desulfocapsaceae
1d2dc1503e69e1e9807ce5251391a333	d__Bacteria;p__;c__;o__;f__;g__;s__	d__Bacteria; p__NB1-j; c__NB1-j; o__NB1-j; f__NB1-j; g__NB1-j
1d3417910f7f6f50677a14ddd86f0735	d__Bacteria;p__;c__;o__;f__;g__;s__	d__Bacteria
1d367a338d3ffd809df821f34b1f1817	d__Archaea;p__Thermoplasmatota;c__E2;o__JdFR-43;f__JdFR-43;g__JdFR-43;s__JdFR-43_sp002011355	d__Archaea; p__Thermoplasmatota; c__Thermoplasmata; o__Marine_Group_II; f__Marine_Group_II; g__Marine_Group_II
1d3872e84903442befdefd6440f2450e	d__Bacteria;p__;c__;o__;f__;g__;s__	d__Bacteria; p__Nitrospirota; c__BMS9AB35; o__BMS9AB35; f__BMS9AB35; g__BMS9AB35
1d3dcd1d7b15164df8f6386adedfc24f	d__Bacteria;p__Proteobacteria;c__Alphaproteobacteria;o__Sphingomonadales;f__Sphingomonadaceae;g__Novosphingobium;s__	d__Bacteria; p__Proteobacteria; c__Alphaproteobacteria; o__Sphingomonadales; f__Sphingomonadaceae
1d449109d4dfed278e1d76773f27234d	d__Bacteria;p__Bacteroidota;c__Rhodothermia;o__Rhodothermales;f__;g__;s__	d__Bacteria; p__Bacteroidota; c__Rhodothermia; o__Rhodothermales; f__Rhodothermaceae; g__uncultured
1d5d824d8f6cb25bae372a8eb4f7ba27	d__Bacteria;p__;c__;o__;f__;g__;s__	d__Bacteria
1d5ed03f04a5a770006486c55c6d55c2	d__Bacteria;p__;c__;o__;f__;g__;s__	d__Bacteria; p__Acidobacteriota; c__Thermoanaerobaculia; o__Thermoanaerobaculales; f__Thermoanaerobaculaceae; g__Subgroup_10
1d5f4b9f85345e5827c5e8f5d31d90e8	d__Bacteria;p__Proteobacteria;c__Gammaproteobacteria;o__;f__;g__;s__	d__Bacteria; p__Proteobacteria; c__Gammaproteobacteria
1d6231fddfc74ba4aad74a2e16511c71	d__Bacteria;p__Planctomycetota;c__Planctomycetes;o__Pirellulales;f__Ga0077529;g__SZUA-42;s__SZUA-42_sp003233055	d__Bacteria; p__Planctomycetota; c__Planctomycetes; o__Pirellulales; f__Pirellulaceae; g__Pir4_lineage
1d64b541e5a14c12efe2bd4867e4bdaf	d__Archaea;p__Nanoarchaeota;c__Nanoarchaeia;o__Woesearchaeales;f__CG08-08-20-14;g__CG08-08-20-14;s__CG08-08-20-14_sp002762705	d__Archaea; p__Nanoarchaeota; c__Nanoarchaeia; o__Woesearchaeales; f__Woesearchaeales; g__Woesearchaeales
1d6754b9e926694f8dda2b8b17f68889	d__Bacteria;p__Bacteroidota;c__Bacteroidia;o__Flavobacteriales;f__UA16;g__ASP10-05a;s__ASP10-05a_sp000981645	d__Bacteria; p__Bacteroidota; c__Bacteroidia; o__Flavobacteriales; f__Cryomorphaceae; g__uncultured
1d6bd190fde525ca43e07c489dd89b2f	d__Bacteria;p__Actinobacteriota;c__Acidimicrobiia;o__Microtrichales;f__Ilumatobacteraceae;g__Ilumatobacter_A;s__Ilumatobacter_A_coccineus	d__Bacteria; p__Actinobacteriota; c__Acidimicrobiia; o__Microtrichales; f__Ilumatobacteraceae
1d6d5076b07175d18f404b07b9ccfc05	d__Bacteria;p__Proteobacteria;c__Alphaproteobacteria;o__;f__;g__;s__	d__Bacteria; p__Proteobacteria; c__Alphaproteobacteria; o__Kiloniellales; f__Kiloniellaceae; g__Pelagibius
1d6ea4190a5122d88702102c95ad16e8	d__Bacteria;p__Myxococcota;c__Polyangia;o__Nannocystales;f__Nannocystaceae;g__Nannocystis;s__Nannocystis_exedens	d__Bacteria; p__Myxococcota; c__Polyangia; o__Nannocystales; f__Nannocystaceae; g__uncultured
1d8e984056d33eeadaf6d94df8317b29	d__Bacteria;p__Actinobacteriota;c__;o__;f__;g__;s__	d__Bacteria; p__Actinobacteriota; c__Acidimicrobiia; o__Actinomarinales; f__uncultured; g__uncultured
1d9b1fda77bf216991ec5051456bdef5	d__Bacteria;p__Bdellovibrionota;c__Bacteriovoracia;o__Bacteriovoracales;f__Bacteriovoracaceae;g__Halobacteriovorax;s__Halobacteriovorax_marinus_A	d__Bacteria; p__Bdellovibrionota; c__Bdellovibrionia; o__Bacteriovoracales; f__Bacteriovoracaceae
1d9e0844ad9a1dd45352acdfd00ec630	d__Bacteria;p__Planctomycetota;c__Planctomycetes;o__Pirellulales;f__Pirellulaceae;g__GCA-2723275;s__GCA-2723275_sp002723275	d__Bacteria; p__Planctomycetota; c__Planctomycetes; o__Pirellulales; f__Pirellulaceae
1da6ac93785102b1ef5f9ef6069cd0ae	d__Bacteria;p__Bacteroidota;c__Bacteroidia;o__Chitinophagales;f__Saprospiraceae;g__Haliscomenobacter;s__Haliscomenobacter_hydrossis	d__Bacteria; p__Bacteroidota; c__Bacteroidia; o__Chitinophagales; f__Saprospiraceae; g__uncultured
1da98e27ec66781ab4648e1c12f3b7d3	d__Bacteria;p__Actinobacteriota;c__Acidimicrobiia;o__Microtrichales;f__Ilumatobacteraceae;g__Ilumatobacter_A;s__Ilumatobacter_A_coccineus	d__Bacteria; p__Actinobacteriota; c__Acidimicrobiia; o__Microtrichales; f__Ilumatobacteraceae; g__Ilumatobacter
1daa5da606ac7cbc9af78f7563a635c6	d__Bacteria;p__Planctomycetota;c__Phycisphaerae;o__Phycisphaerales;f__SM1A02;g__GCA-002718515;s__GCA-002718515_sp002689385	d__Bacteria; p__Planctomycetota; c__Phycisphaerae; o__Phycisphaerales; f__Phycisphaeraceae; g__Urania-1B-19_marine_sediment_group
1daf56c8d30ac109242044415acbfea3	d__Bacteria;p__Acidobacteriota;c__Acidobacteriae;o__Bryobacterales;f__Bryobacteraceae;g__;s__	d__Bacteria; p__Acidobacteriota; c__Acidobacteriae; o__PAUC26f; f__PAUC26f; g__PAUC26f
1db197bbe824c9710b6260b14c572f98	d__Bacteria;p__Proteobacteria;c__Gammaproteobacteria;o__Pseudomonadales;f__Halieaceae;g__;s__	d__Bacteria; p__Proteobacteria; c__Gammaproteobacteria; o__Cellvibrionales; f__Halieaceae
1db4fd039fbb470d69294bcddc5f0753	d__Bacteria;p__Proteobacteria;c__Alphaproteobacteria;o__;f__;g__;s__	d__Bacteria; p__Proteobacteria; c__Alphaproteobacteria; o__uncultured; f__uncultured; g__uncultured
1db51f864764c24c95fd350796945d6c	d__Bacteria;p__Proteobacteria;c__Gammaproteobacteria;o__;f__;g__;s__	d__Bacteria; p__Proteobacteria; c__Gammaproteobacteria; o__Ectothiorhodospirales; f__Thioalkalispiraceae; g__Thiohalophilus
1dc6dfbc5d5dc8567b51ff769a28faa5	d__Bacteria;p__;c__;o__;f__;g__;s__	d__Bacteria; p__Acidobacteriota; c__Vicinamibacteria; o__Subgroup_17; f__Subgroup_17; g__Subgroup_17
1dcab6b0b95344a5eea37c1fa3340c2b	d__Bacteria;p__Planctomycetota;c__;o__;f__;g__;s__	d__Bacteria; p__Planctomycetota; c__BD7-11; o__BD7-11; f__BD7-11; g__BD7-11
1dce152f1522f22603cd4f4a82a94ae8	d__Bacteria;p__Bacteroidota;c__Bacteroidia;o__Chitinophagales;f__Saprospiraceae;g__;s__	d__Bacteria; p__Bacteroidota; c__Bacteroidia; o__Chitinophagales; f__Saprospiraceae
1dcfaf7dffb4499add36cfc4aeea6733	d__Bacteria;p__Chloroflexota;c__Anaerolineae;o__Anaerolineales;f__Anaerolineaceae;g__;s__	d__Bacteria; p__Chloroflexi; c__Anaerolineae; o__SBR1031; f__A4b; g__A4b
1dd0f4be1fb6a6154b6889b22a63473c	d__Bacteria;p__Proteobacteria;c__Alphaproteobacteria;o__Rhizobiales;f__;g__;s__	d__Bacteria; p__Proteobacteria; c__Alphaproteobacteria; o__uncultured; f__uncultured; g__uncultured
1ddab2a53387515f195bce43134a5404	d__Bacteria;p__Gemmatimonadota;c__Gemmatimonadetes;o__Gemmatimonadales;f__GWC2-71-9;g__;s__	d__Bacteria
1ddbacf3bad39be65c229075c39f3fa4	d__Bacteria;p__Proteobacteria;c__Alphaproteobacteria;o__Rhodospirillales_A;f__Magnetospiraceae;g__Magnetospira;s__Magnetospira_sp000968135	d__Bacteria; p__Proteobacteria; c__Alphaproteobacteria; o__Rhodospirillales; f__Magnetospiraceae; g__uncultured
1ddfe35be660c38f0fd55eaa31181af0	d__Bacteria;p__Planctomycetota;c__Planctomycetes;o__Pirellulales;f__Pirellulaceae;g__;s__	d__Bacteria; p__Planctomycetota; c__Planctomycetes; o__Pirellulales; f__Pirellulaceae; g__Rhodopirellula
1de5ef9e15d1b5736e30055779a89089	d__Bacteria;p__Chloroflexota;c__Anaerolineae;o__Promineofilales;f__Promineofilaceae;g__GCA-2699125;s__GCA-2699125_sp002699125	d__Bacteria; p__Chloroflexi; c__Anaerolineae; o__SBR1031; f__SBR1031; g__SBR1031
1df52d3ca78364a6bf8682790c41c7dd	d__Bacteria;p__Desulfobacterota;c__Desulfarculia;o__Desulfarculales;f__Desulfarculaceae;g__Desulfarculus;s__Desulfarculus_baarsii	d__Bacteria; p__NB1-j; c__NB1-j; o__NB1-j; f__NB1-j; g__NB1-j
1dfa7e394c8d12d74d64954f633f2b66	d__Bacteria;p__Myxococcota;c__Myxococcia;o__Myxococcales;f__Myxococcaceae;g__;s__	d__Bacteria; p__Myxococcota; c__Myxococcia; o__Myxococcales; f__Myxococcaceae; g__P3OB-42
1dfd630cee355447f0850ac075dcc2ba	d__Bacteria;p__Bacteroidota;c__Bacteroidia;o__Flavobacteriales;f__Crocinitomicaceae;g__UBA4466;s__UBA4466_sp003149635	d__Bacteria; p__Bacteroidota; c__Bacteroidia; o__Flavobacteriales; f__Crocinitomicaceae; g__Fluviicola
1e09ebfb8e77ceeced26fb6ebdcd0ca0	d__Bacteria;p__Proteobacteria;c__Alphaproteobacteria;o__Rhodobacterales;f__Rhodobacteraceae;g__;s__	d__Bacteria; p__Proteobacteria; c__Alphaproteobacteria; o__Rhodobacterales; f__Rhodobacteraceae
1e0aeb86c1a6cd575cef1fd8c1fd48d4	d__Bacteria;p__Proteobacteria;c__Alphaproteobacteria;o__Rhodobacterales;f__Rhodobacteraceae;g__Ruegeria;s__	d__Bacteria; p__Proteobacteria; c__Alphaproteobacteria; o__Rhodobacterales; f__Rhodobacteraceae
1e0e539ef5c6b7dcb308f834cbbe6e12	d__Bacteria;p__Proteobacteria;c__Gammaproteobacteria;o__Pseudomonadales;f__Halieaceae;g__;s__	d__Bacteria; p__Proteobacteria; c__Gammaproteobacteria; o__Cellvibrionales; f__Halieaceae
1e131089470f832d0568814baf01f9e6	d__Bacteria;p__Spirochaetota;c__Spirochaetia;o__Spirochaetales;f__;g__;s__	d__Bacteria; p__Spirochaetota; c__Spirochaetia; o__Spirochaetales; f__Spirochaetaceae; g__Spirochaeta
1e18f2d4f1665c4bb42537e3be863bc7	d__Bacteria;p__Planctomycetota;c__Planctomycetes;o__Pirellulales;f__Pirellulaceae;g__UBA11883;s__UBA11883_sp002714565	d__Bacteria; p__Planctomycetota; c__Planctomycetes; o__Pirellulales; f__Pirellulaceae; g__Bythopirellula
1e1bf428baa3df5f880f19fbedda0ad2	d__Bacteria;p__Proteobacteria;c__Gammaproteobacteria;o__Pseudomonadales;f__Pseudohongiellaceae;g__Pseudohongiella;s__Pseudohongiella_acticola	d__Bacteria; p__Proteobacteria; c__Gammaproteobacteria; o__Oceanospirillales; f__Pseudohongiellaceae; g__Pseudohongiella
1e2499ab01173f043aa9ba5ebc391e0d	d__Bacteria;p__Planctomycetota;c__Planctomycetes;o__Pirellulales;f__;g__;s__	d__Bacteria; p__Planctomycetota; c__Planctomycetes; o__Pirellulales; f__Pirellulaceae; g__Pirellulaceae
1e255d8346927c2773859d6036f0849e	d__Bacteria;p__Chloroflexota;c__Anaerolineae;o__Anaerolineales;f__UBA6092;g__UBA6092;s__UBA6092_sp002428565	d__Bacteria; p__Chloroflexi; c__Anaerolineae; o__Anaerolineales; f__Anaerolineaceae; g__uncultured
1e25675cdbd5d046c1c8da179c742072	d__Bacteria;p__Bdellovibrionota;c__Bacteriovoracia;o__Bacteriovoracales;f__Bacteriovoracaceae;g__Halobacteriovorax;s__Halobacteriovorax_marinus_A	d__Bacteria; p__Bdellovibrionota; c__Bdellovibrionia; o__Bacteriovoracales; f__Bacteriovoracaceae; g__uncultured
1e2c5ae6b3286d6123aa8847f6b2e3d3	d__Bacteria;p__Proteobacteria;c__Gammaproteobacteria;o__;f__;g__;s__	d__Bacteria; p__Proteobacteria; c__Gammaproteobacteria; o__Nitrosococcales; f__Nitrosococcaceae; g__MSB-1D1
1e326946023a96c1ab2f4f35c5c8d426	d__Bacteria;p__Cyanobacteria;c__Cyanobacteriia;o__;f__;g__;s__	d__Bacteria; p__Cyanobacteria; c__Cyanobacteriia; o__Chloroplast; f__Chloroplast; g__Chloroplast
1e33524e86f7655a93f5c00604a0c4dd	d__Bacteria;p__Krumholzibacteriota;c__Krumholzibacteria;o__LZORAL124-64-63;f__LZORAL124-64-63;g__UM-FILTER-65-15;s__UM-FILTER-65-15_sp002790835	d__Bacteria; p__Latescibacterota; c__Latescibacterota; o__Latescibacterota; f__Latescibacterota; g__Latescibacterota
1e3a0c2c729ec8b0ede9e7068ce3dc2a	d__Bacteria;p__Planctomycetota;c__Phycisphaerae;o__Phycisphaerales;f__SM1A02;g__GCA-002718515;s__GCA-002718515_sp002689385	d__Bacteria; p__Planctomycetota; c__Phycisphaerae; o__Phycisphaerales; f__Phycisphaeraceae; g__Urania-1B-19_marine_sediment_group
1e3d21446a488c845c37885af059dc74	d__Archaea;p__Thermoplasmatota;c__Thermoplasmata;o__EX4484-6;f__EX4484-6;g__EX4484-6;s__EX4484-6_sp002254385	d__Archaea; p__Thermoplasmatota; c__Thermoplasmata; o__uncultured; f__uncultured; g__uncultured
1e3f986c2c43bbe1a88b622b8a2ecbd8	d__Bacteria;p__Desulfobacterota;c__Desulfobacteria;o__Desulfobacterales;f__Desulfosarcinaceae;g__Desulfatitalea;s__	d__Bacteria; p__Desulfobacterota; c__Desulfobacteria; o__Desulfobacterales; f__Desulfosarcinaceae; g__Desulfatitalea
1e402dfb02563f1c50f690a75f0ca846	d__Bacteria;p__Desulfobacterota;c__Desulfobulbia;o__Desulfobulbales;f__Desulfobulbaceae;g__Desulfobulbus;s__	d__Bacteria; p__Desulfobacterota; c__Desulfobulbia; o__Desulfobulbales; f__Desulfobulbaceae; g__Desulfobulbaceae
1e51599ff3dfb98cd50335e3eb44a9c3	d__Bacteria;p__Patescibacteria;c__Paceibacteria;o__UBA9983_A;f__;g__;s__	d__Bacteria; p__Patescibacteria; c__Parcubacteria
1e544b4c06a653dd5ebad9b18a3f0153	d__Bacteria;p__Desulfobacterota;c__Desulfomonilia;o__;f__;g__;s__	d__Bacteria; p__Bdellovibrionota; c__Bdellovibrionia; o__Bdellovibrionales; f__Bdellovibrionaceae; g__OM27_clade
1e6732ae87fed4e20ee1b486fa4ef633	d__Bacteria;p__Proteobacteria;c__Gammaproteobacteria;o__;f__;g__;s__	d__Bacteria; p__Proteobacteria; c__Gammaproteobacteria; o__Nitrosococcales; f__Nitrosococcaceae; g__AqS1
1e695f3620fbf40b6b63e3b770720b0c	d__Bacteria;p__Acidobacteriota;c__Thermoanaerobaculia;o__;f__;g__;s__	d__Bacteria; p__Acidobacteriota; c__Thermoanaerobaculia; o__Thermoanaerobaculales; f__Thermoanaerobaculaceae; g__Subgroup_10
1e76f158719ac11e97ef044b5d0ffc55	d__Bacteria;p__Acidobacteriota;c__Blastocatellia;o__Pyrinomonadales;f__Pyrinomonadaceae;g__;s__	d__Bacteria; p__Acidobacteriota; c__Blastocatellia
1e7afa45366e61a4f15f9d57a2826108	d__Bacteria;p__Planctomycetota;c__UBA1135;o__UBA2386;f__UBA2386;g__UBA2386;s__UBA2386_sp002343845	d__Bacteria; p__Planctomycetota; c__OM190; o__OM190; f__OM190; g__OM190
1e8ff5603fc4966b3bce5bf138483cc1	d__Bacteria;p__Desulfobacterota;c__Desulfobulbia;o__Desulfobulbales;f__Desulfurivibrionaceae;g__BM506;s__BM506_sp002868945	d__Bacteria; p__Desulfobacterota; c__Desulfobulbia; o__Desulfobulbales; f__Desulfobulbaceae; g__uncultured
1e974c6781b32c3941d760ad08a17eda	d__Bacteria;p__Bacteroidota;c__Bacteroidia;o__Cytophagales;f__Spirosomaceae;g__Siphonobacter;s__	d__Bacteria; p__Bacteroidota; c__Bacteroidia; o__Chitinophagales; f__uncultured; g__uncultured
1e97f54951574c06a5d9cccfca26ccc5	d__Bacteria;p__Proteobacteria;c__Gammaproteobacteria;o__;f__;g__;s__	d__Bacteria; p__Proteobacteria; c__Gammaproteobacteria; o__Chromatiales; f__Chromatiaceae; g__Candidatus_Thiobios
1e9abec882cf5969ee38c28e027c63b1	d__Bacteria;p__Proteobacteria;c__Alphaproteobacteria;o__;f__;g__;s__	d__Bacteria; p__Proteobacteria; c__Alphaproteobacteria; o__Thalassobaculales; f__uncultured; g__uncultured
1ea107027039c91bfb3502ee64344386	d__Bacteria;p__Bacteroidota;c__Bacteroidia;o__Chitinophagales;f__Saprospiraceae;g__;s__	d__Bacteria; p__Bacteroidota; c__Bacteroidia; o__Chitinophagales; f__Saprospiraceae; g__Portibacter
1ea74e1b37843ab8159ca357e7b6bd4f	d__Bacteria;p__Proteobacteria;c__Gammaproteobacteria;o__;f__;g__;s__	d__Bacteria; p__Proteobacteria; c__Gammaproteobacteria; o__Gammaproteobacteria_Incertae_Sedis; f__Unknown_Family; g__uncultured
1eaf9e0ec4d359ccc8e748adf80f5f81	d__Bacteria;p__Bacteroidota;c__Bacteroidia;o__Flavobacteriales;f__Flavobacteriaceae;g__;s__	d__Bacteria; p__Bacteroidota; c__Bacteroidia; o__Flavobacteriales; f__Flavobacteriaceae
1ebd910c3c15bf1b49d2f584ffcae0e8	d__Bacteria;p__Chloroflexota;c__Anaerolineae;o__Anaerolineales;f__;g__;s__	d__Bacteria; p__Chloroflexi; c__Anaerolineae; o__Anaerolineales; f__Anaerolineaceae; g__uncultured
1ebe47bfcfd951c2d7a3bce4338e32fc	d__Bacteria;p__;c__;o__;f__;g__;s__	d__Bacteria; p__Acidobacteriota; c__Thermoanaerobaculia; o__Thermoanaerobaculales; f__Thermoanaerobaculaceae; g__Subgroup_10
1ec0088ccde61642edeabfe3ba062263	d__Bacteria;p__Bacteroidota;c__Bacteroidia;o__;f__;g__;s__	d__Bacteria; p__Bacteroidota; c__Bacteroidia; o__Chitinophagales; f__uncultured; g__uncultured
1ec43de7a3afec9d36a1c9ccee63f2c5	d__Archaea;p__Nanoarchaeota;c__Nanoarchaeia;o__Pacearchaeales;f__GW2011-AR1;g__GW2011-AR13;s__GW2011-AR13_sp9966u	d__Archaea; p__Nanoarchaeota; c__Nanoarchaeia; o__Woesearchaeales; f__SCGC_AAA011-D5; g__SCGC_AAA011-D5
1ec7d26caff4057a6f64e9561ac65388	d__Bacteria;p__Planctomycetota;c__Phycisphaerae;o__Phycisphaerales;f__SM1A02;g__UBA966;s__UBA966_sp002292895	d__Bacteria; p__Planctomycetota; c__Phycisphaerae; o__Phycisphaerales; f__Phycisphaeraceae
1ec822272e075a392c03bcc83f224f14	d__Bacteria;p__Planctomycetota;c__Planctomycetes;o__Planctomycetales;f__Planctomycetaceae;g__Fuerstia;s__Fuerstia_marisgermanicae	d__Bacteria; p__Planctomycetota; c__Planctomycetes; o__Planctomycetales; f__Rubinisphaeraceae; g__Fuerstia
1eccd21c42dcdd67d3a78de3d9a20e09	d__Bacteria;p__Verrucomicrobiota;c__Verrucomicrobiae;o__Verrucomicrobiales;f__;g__;s__	d__Bacteria; p__Verrucomicrobiota; c__Verrucomicrobiae; o__Verrucomicrobiales; f__DEV007; g__DEV007
1ece47ce44fdcfa619b211ecfd170b4d	d__Bacteria;p__Bacteroidota;c__Rhodothermia;o__Rhodothermales;f__UBA10348;g__1-14-0-65-60-17;s__1-14-0-65-60-17_sp002787815	d__Bacteria; p__Bacteroidota; c__Rhodothermia; o__Rhodothermales; f__Rhodothermaceae; g__uncultured
1ee35e760aa2bf331913afbc6bb96bea	d__Bacteria;p__Myxococcota;c__Polyangia;o__Haliangiales;f__Haliangiaceae;g__Haliangium;s__Haliangium_ochraceum	d__Bacteria; p__Myxococcota; c__Polyangia; o__Haliangiales; f__Haliangiaceae; g__Haliangium
1ee3b81fcd9d9e3c1436057fa1d2d8db	d__Bacteria;p__Omnitrophota;c__Omnitrophia;o__Omnitrophales;f__UBA2337;g__XYB12-FULL-50-7;s__XYB12-FULL-50-7_sp001804345	d__Bacteria; p__Verrucomicrobiota; c__Omnitrophia; o__Omnitrophales; f__Omnitrophaceae; g__Candidatus_Omnitrophus
1ee67c8d381b4e34d775eacf877a4562	d__Bacteria;p__;c__;o__;f__;g__;s__	d__Bacteria
1ef4972f336281129aaee1a8edfbb6a6	d__Bacteria;p__Planctomycetota;c__UBA1135;o__UBA1135;f__GCA-002686595;g__GCA-2683825;s__GCA-2683825_sp002683825	d__Bacteria; p__Planctomycetota; c__OM190; o__OM190; f__OM190; g__OM190
1ef527e75b09403682ba8d7b9d106844	d__Bacteria;p__Desulfobacterota;c__Desulfobulbia;o__Desulfobulbales;f__Desulfocapsaceae;g__Desulfopila;s__Desulfopila_aestuarii	d__Bacteria; p__Desulfobacterota; c__Desulfobulbia; o__Desulfobulbales; f__Desulfocapsaceae; g__uncultured
1efb44520b8f2a54f9603a951d378b6e	d__Bacteria;p__Proteobacteria;c__Alphaproteobacteria;o__;f__;g__;s__	d__Bacteria; p__Proteobacteria; c__Alphaproteobacteria; o__AT-s3-44; f__AT-s3-44; g__AT-s3-44
1efbf728a65b77b35b2e7b6a7d7a2d61	d__Archaea;p__Nanoarchaeota;c__Nanoarchaeia;o__Pacearchaeales;f__PFCU01;g__PFCU01;s__PFCU01_sp002763155	d__Archaea; p__Nanoarchaeota; c__Nanoarchaeia; o__Woesearchaeales; f__Woesearchaeales; g__Woesearchaeales
1f079238044cdd252158ff54f5d06a50	d__Bacteria;p__Proteobacteria;c__Gammaproteobacteria;o__;f__;g__;s__	d__Bacteria; p__Planctomycetota; c__Phycisphaerae; o__CCM11a; f__CCM11a; g__CCM11a
1f10cd36c19538445bc1a8718fb4014b	d__Bacteria;p__Acidobacteriota;c__;o__;f__;g__;s__	d__Bacteria; p__Acidobacteriota; c__Subgroup_22; o__Subgroup_22; f__Subgroup_22; g__Subgroup_22
1f1beddc573aa3cfff0543fe71501b6b	d__Bacteria;p__Bdellovibrionota;c__Bacteriovoracia;o__Bacteriovoracales;f__Bacteriovoracaceae;g__Halobacteriovorax;s__Halobacteriovorax_marinus_A	d__Bacteria; p__Bdellovibrionota; c__Bdellovibrionia; o__Bacteriovoracales; f__Bacteriovoracaceae
1f1cfb6b9891c56ec65be95a44b6ad2f	d__Bacteria;p__Bacteroidota;c__Bacteroidia;o__Chitinophagales;f__Saprospiraceae;g__Phaeodactylibacter;s__Phaeodactylibacter_xiamenensis	d__Bacteria; p__Bacteroidota; c__Bacteroidia; o__Chitinophagales; f__Saprospiraceae; g__uncultured
1f1e10c7130fe097617c2363d7a378c1	d__Bacteria;p__Bacteroidota;c__Bacteroidia;o__Cytophagales;f__;g__;s__	d__Bacteria; p__Bacteroidota; c__Bacteroidia; o__Chitinophagales; f__uncultured; g__uncultured
1f24c6f56f5460d67ff77fa3ba8600ba	d__Bacteria;p__Bacteroidota;c__Bacteroidia;o__Flavobacteriales;f__koll-22;g__BRH-c54;s__	d__Bacteria; p__Bacteroidota; c__Bacteroidia; o__Flavobacteriales; f__Schleiferiaceae; g__Schleiferia
1f261e46c6306f8d3f3d6ea4134811c6	d__Bacteria;p__Proteobacteria;c__Gammaproteobacteria;o__;f__;g__;s__	d__Bacteria; p__Proteobacteria; c__Gammaproteobacteria
1f2e447da9df7c135f4c6c55a81466d0	d__Bacteria;p__Proteobacteria;c__Gammaproteobacteria;o__Pseudomonadales;f__Halieaceae;g__Halioglobus;s__Halioglobus_sp000156295	d__Bacteria; p__Proteobacteria; c__Gammaproteobacteria; o__Cellvibrionales; f__Halieaceae; g__Halioglobus
1f325ab8919498a3f2ae96e3d3b27d88	d__Bacteria;p__Proteobacteria;c__Alphaproteobacteria;o__Rhodobacterales;f__Rhodobacteraceae;g__;s__	d__Bacteria; p__Proteobacteria; c__Alphaproteobacteria; o__Rhodobacterales; f__Rhodobacteraceae
1f32da2e80a0a93b0d295b0060b002f8	d__Bacteria;p__Bacteroidota;c__Bacteroidia;o__;f__;g__;s__	d__Bacteria; p__Bacteroidota; c__Bacteroidia; o__Flavobacteriales; f__Cryomorphaceae
1f3ccbd61b2c7b3a2d6b59b85cfc8b84	d__Bacteria;p__Bacteroidota;c__Bacteroidia;o__Flavobacteriales;f__Flavobacteriaceae;g__Polaribacter;s__Polaribacter_porphyrae	d__Bacteria; p__Bacteroidota; c__Bacteroidia; o__Flavobacteriales; f__Flavobacteriaceae
1f59f2ca394b7063fe2b7e1e97ad5408	d__Bacteria;p__Proteobacteria;c__Gammaproteobacteria;o__Xanthomonadales;f__Xanthomonadaceae;g__Stenotrophomonas;s__	d__Bacteria; p__Proteobacteria; c__Gammaproteobacteria; o__Xanthomonadales; f__Xanthomonadaceae; g__Stenotrophomonas
1f5bc9b68875466fc932095bde730426	d__Bacteria;p__Marinisomatota;c__Marinisomatia;o__Marinisomatales;f__;g__;s__	d__Bacteria; p__Marinimicrobia_(SAR406_clade); c__Marinimicrobia_(SAR406_clade); o__Marinimicrobia_(SAR406_clade); f__Marinimicrobia_(SAR406_clade); g__Marinimicrobia_(SAR406_clade)
1f5d83dd9759ddc011fb5b39ed9f681f	d__Bacteria;p__Bacteroidota;c__Rhodothermia;o__Rhodothermales;f__;g__;s__	d__Bacteria; p__Bacteroidota; c__Rhodothermia; o__Rhodothermales; f__Rhodothermaceae; g__uncultured
1f63f76d055ad4066498c6d0ec9dcf45	d__Bacteria;p__Planctomycetota;c__Planctomycetes;o__Planctomycetales;f__Planctomycetaceae;g__Gimesia;s__	d__Bacteria; p__Planctomycetota; c__Planctomycetes; o__Planctomycetales
1f6f37dde7ea8ceafd24e3b5c65f2552	d__Bacteria;p__Bacteroidota;c__Bacteroidia;o__Chitinophagales;f__Saprospiraceae;g__Lewinella_A;s__Lewinella_A_marina	d__Bacteria; p__Bacteroidota; c__Bacteroidia; o__Chitinophagales; f__Saprospiraceae
1f6f8c07e7a5a6efd9c504bbdda8c015	d__Bacteria;p__Verrucomicrobiota;c__Verrucomicrobiae;o__Opitutales;f__Opitutaceae;g__UBA5691;s__UBA5691_sp002694885	d__Bacteria; p__Verrucomicrobiota; c__Verrucomicrobiae; o__Opitutales; f__Puniceicoccaceae; g__Pelagicoccus
1f6f96f2d28b6c945aad86eb4f5a668b	d__Bacteria;p__Planctomycetota;c__UBA1135;o__UBA2386;f__UBA2386;g__UBA2386;s__UBA2386_sp002343845	d__Bacteria; p__Planctomycetota; c__OM190; o__OM190; f__OM190; g__OM190
1f72261db4eff78985b46a88d23eb787	d__Bacteria;p__Proteobacteria;c__Gammaproteobacteria;o__Pseudomonadales;f__HTCC2089;g__GCA-2697205;s__GCA-2697205_sp002697205	d__Bacteria; p__Proteobacteria; c__Gammaproteobacteria; o__OM182_clade; f__OM182_clade; g__OM182_clade
1f75b6b945aa2dd027511e3110456e96	d__Bacteria;p__;c__;o__;f__;g__;s__	d__Bacteria; p__Planctomycetota; c__OM190; o__OM190; f__OM190; g__OM190
1f7932b8994acb1538d973476d7af353	d__Bacteria;p__Proteobacteria;c__Gammaproteobacteria;o__Pseudomonadales;f__;g__;s__	d__Bacteria; p__Proteobacteria; c__Gammaproteobacteria; o__Oceanospirillales; f__Kangiellaceae; g__Kangiella
1f7b7fd54ab710e7b8f7d8f64c419cf8	d__Bacteria;p__Bacteroidota;c__Bacteroidia;o__Cytophagales;f__Cyclobacteriaceae;g__;s__	d__Bacteria; p__Bacteroidota; c__Bacteroidia; o__Cytophagales; f__Cyclobacteriaceae; g__uncultured
1f82537ee6cd6037f4ec589340895e26	d__Bacteria;p__Proteobacteria;c__Gammaproteobacteria;o__;f__;g__;s__	d__Bacteria; p__Proteobacteria; c__Gammaproteobacteria; o__CH2b56; f__CH2b56; g__CH2b56
1f89c32648a5a25e41e8c36e348c4c50	d__Archaea;p__Nanoarchaeota;c__Nanoarchaeia;o__Pacearchaeales;f__UBA73;g__1-14-0-10-34-76;s__1-14-0-10-34-76_sp002763075	d__Archaea; p__Nanoarchaeota; c__Nanoarchaeia; o__Woesearchaeales
1f8a0a654f87a50ec6be2e569f10a801	d__Bacteria;p__Proteobacteria;c__Gammaproteobacteria;o__Pseudomonadales;f__HTCC2089;g__GCA-2697205;s__GCA-2697205_sp002697205	d__Bacteria; p__Proteobacteria; c__Gammaproteobacteria; o__OM182_clade; f__OM182_clade; g__OM182_clade
1f8a272d0ed2d91efc1be46924a69572	d__Bacteria;p__Planctomycetota;c__Planctomycetes;o__Pirellulales;f__Pirellulaceae;g__Blastopirellula_A;s__Blastopirellula_A_marina_A	d__Bacteria; p__Planctomycetota; c__Planctomycetes; o__Pirellulales; f__Pirellulaceae; g__Blastopirellula
1f8d821aebc502987f4d05b736fd97b4	d__Bacteria;p__Myxococcota;c__Polyangia;o__Polyangiales;f__SG8-38;g__GCA-2699025;s__GCA-2699025_sp002699025	d__Bacteria; p__Myxococcota; c__Polyangia; o__Polyangiales; f__Sandaracinaceae; g__uncultured
1f9166fa9efb69be75794a171e52aa3f	d__Bacteria;p__Proteobacteria;c__Gammaproteobacteria;o__;f__;g__;s__	d__Bacteria; p__Proteobacteria; c__Gammaproteobacteria; o__Cellvibrionales; f__Spongiibacteraceae
1f9492d147b5147a341b53eaa2146cf4	d__Bacteria;p__Proteobacteria;c__Alphaproteobacteria;o__Rhodobacterales;f__Rhodobacteraceae;g__Roseicyclus;s__Roseicyclus_mahoneyensis	d__Bacteria; p__Proteobacteria; c__Alphaproteobacteria; o__Rhodobacterales; f__Rhodobacteraceae
1f9817adf67cfe8f104523e02c57f635	d__Unassigned;p__;c__;o__;f__;g__;s__	d__Archaea; p__Nanoarchaeota; c__Nanoarchaeia; o__Woesearchaeales; f__Woesearchaeales; g__Woesearchaeales
1f9b2ddfd48e2b7f9ca8a964d3081dc1	d__Bacteria;p__Chloroflexota;c__Anaerolineae;o__Anaerolineales;f__envOPS12;g__UBA5796;s__UBA5796_sp002418215	d__Bacteria; p__Chloroflexi; c__Anaerolineae; o__Anaerolineales; f__Anaerolineaceae; g__uncultured
1f9b6e515bbeb02dd94a0f755ff184ed	d__Bacteria;p__Actinobacteriota;c__Acidimicrobiia;o__Microtrichales;f__MedAcidi-G1;g__UBA3125;s__	d__Bacteria; p__Actinobacteriota; c__Acidimicrobiia; o__Microtrichales; f__Microtrichaceae; g__Sva0996_marine_group
1f9d2bce239b4046fadc52cc71d146f8	d__Bacteria;p__Patescibacteria;c__Paceibacteria;o__UBA9983_A;f__;g__;s__	d__Bacteria; p__Patescibacteria; c__Parcubacteria
1f9db9c0699c237847656f6c8f24908e	d__Bacteria;p__Actinobacteriota;c__Actinobacteria;o__Euzebyales;f__Euzebyaceae;g__Euzebya;s__Euzebya_sp003073135	d__Bacteria; p__Actinobacteriota; c__Actinobacteria; o__Euzebyales; f__Euzebyaceae; g__Euzebya
1fb94300416287df9da15736427f2076	d__Bacteria;p__Bdellovibrionota;c__Bacteriovoracia;o__Bacteriovoracales;f__Bacteriovoracaceae;g__Halobacteriovorax;s__	d__Bacteria; p__Bdellovibrionota; c__Bdellovibrionia; o__Bacteriovoracales; f__Bacteriovoracaceae
1fbab209030cb8b55e797c1b3b216d43	d__Bacteria;p__Bacteroidota;c__Bacteroidia;o__Cytophagales;f__;g__;s__	d__Bacteria; p__Bacteroidota; c__Bacteroidia; o__Chitinophagales; f__uncultured; g__uncultured
1fbcc14f706df59a8808e87be9cb4123	d__Bacteria;p__Actinobacteriota;c__;o__;f__;g__;s__	d__Bacteria; p__Actinobacteriota; c__Acidimicrobiia; o__Actinomarinales; f__uncultured; g__uncultured
1fc5143fc94ece35098535d0966e8e28	d__Bacteria;p__;c__;o__;f__;g__;s__	d__Bacteria; p__NB1-j; c__NB1-j; o__NB1-j; f__NB1-j; g__NB1-j
1fcb5eb28452080af20651c28ba0af71	d__Bacteria;p__Proteobacteria;c__Gammaproteobacteria;o__Chromatiales;f__;g__;s__	d__Bacteria; p__Proteobacteria; c__Gammaproteobacteria; o__Arenicellales; f__Arenicellaceae; g__uncultured
1fd863eb8ea464eafcc9dbe776b75165	d__Bacteria;p__Planctomycetota;c__Planctomycetes;o__Pirellulales;f__Pirellulaceae;g__;s__	d__Bacteria; p__Planctomycetota; c__Planctomycetes; o__Pirellulales; f__Pirellulaceae; g__Rhodopirellula
1fe1e9f39bbe8e08513249884022a69c	d__Bacteria;p__Bacteroidota;c__Bacteroidia;o__;f__;g__;s__	d__Bacteria; p__Bacteroidota; c__Bacteroidia; o__Chitinophagales; f__uncultured; g__uncultured
1fe228e66ea7aade31b61d102d2b5fea	d__Bacteria;p__Proteobacteria;c__Alphaproteobacteria;o__Micavibrionales;f__Micavibrionaceae;g__TMED27;s__TMED27_sp002167715	d__Bacteria; p__Proteobacteria; c__Alphaproteobacteria; o__Micavibrionales; f__Micavibrionaceae; g__uncultured
1fe47762954b1efc227147a5b486764e	d__Bacteria;p__Chloroflexota;c__Anaerolineae;o__Caldilineales;f__Caldilineaceae;g__Litorilinea;s__Litorilinea_aerophila	d__Bacteria; p__Chloroflexi; c__Anaerolineae; o__Caldilineales; f__Caldilineaceae; g__uncultured
1fea6450364dbee7edcd4dec7d5b26f4	d__Bacteria;p__Proteobacteria;c__Gammaproteobacteria;o__Chromatiales;f__Sedimenticolaceae;g__;s__	d__Bacteria; p__Proteobacteria; c__Gammaproteobacteria; o__Nitrosococcales; f__Nitrosococcaceae; g__Cm1-21
1feb1db6de0761694c1d1a4a71d1e38c	d__Bacteria;p__Chloroflexota;c__Dehalococcoidia;o__UBA1151;f__Bin127;g__GCA-002725925;s__GCA-002725925_sp002687335	d__Bacteria; p__Chloroflexi; c__Dehalococcoidia; o__SAR202_clade; f__SAR202_clade; g__SAR202_clade
1fec96f0a235e33e213f70d5713d14b6	d__Bacteria;p__Planctomycetota;c__Phycisphaerae;o__Phycisphaerales;f__SM1A02;g__UBA6054;s__UBA6054_sp002429045	d__Bacteria; p__Planctomycetota; c__Phycisphaerae; o__Phycisphaerales; f__Phycisphaeraceae; g__SM1A02
1fedf87f45a92f4500d579d4f21aea69	d__Bacteria;p__Verrucomicrobiota;c__Verrucomicrobiae;o__Verrucomicrobiales;f__;g__;s__	d__Bacteria; p__Verrucomicrobiota; c__Verrucomicrobiae; o__Verrucomicrobiales; f__DEV007; g__DEV007
1ff0bf19e7e9320504081fd36ccccac3	d__Bacteria;p__Desulfobacterota;c__Desulfobacteria;o__Desulfobacterales;f__Desulfosarcinaceae;g__Desulfosarcina;s__Desulfosarcina_cetonica	d__Bacteria; p__Desulfobacterota; c__Desulfobacteria; o__Desulfobacterales; f__Desulfosarcinaceae; g__LCP-80
1ff931226a778fb4f59bbbecb1d29472	d__Bacteria;p__Proteobacteria;c__Gammaproteobacteria;o__Pseudomonadales;f__Pseudohongiellaceae;g__OM182;s__OM182_sp001438145	d__Bacteria; p__Proteobacteria; c__Gammaproteobacteria; o__Oceanospirillales; f__Pseudohongiellaceae; g__Pseudohongiella
1ffa8420c2ba9e5df8a4b82f5593fc4d	d__Bacteria;p__Patescibacteria;c__Gracilibacteria;o__UBA1369;f__2-02-FULL-48-14;g__2-02-FULL-48-14;s__2-02-FULL-48-14_sp001787475	d__Bacteria; p__Patescibacteria; c__Gracilibacteria; o__Candidatus_Peregrinibacteria; f__Candidatus_Peregrinibacteria; g__Candidatus_Peregrinibacteria
20052d7021cd814568564f35c9b02c08	d__Bacteria;p__Planctomycetota;c__;o__;f__;g__;s__	d__Bacteria; p__Planctomycetota; c__Pla4_lineage; o__Pla4_lineage; f__Pla4_lineage; g__Pla4_lineage
200d4a02760d8c5efcb26d400595da81	d__Bacteria;p__Planctomycetota;c__Planctomycetes;o__Pirellulales;f__Pirellulaceae;g__;s__	d__Bacteria; p__Planctomycetota; c__Planctomycetes; o__Pirellulales; f__Pirellulaceae; g__Rhodopirellula
2023f42b965577d499f0d81c224c6ab3	d__Bacteria;p__Proteobacteria;c__Alphaproteobacteria;o__Rhodobacterales;f__Rhodobacteraceae;g__;s__	d__Bacteria; p__Proteobacteria; c__Alphaproteobacteria; o__Rhodobacterales; f__Rhodobacteraceae
2027b1c2459586c40c020b317a7c51a8	d__Bacteria;p__Proteobacteria;c__Gammaproteobacteria;o__Nitrococcales;f__;g__;s__	d__Bacteria; p__Proteobacteria; c__Gammaproteobacteria; o__Nitrosococcales; f__Nitrosococcaceae
2043bcf5e89e9854b701b8b325180c10	d__Bacteria;p__Firmicutes_F;c__Halanaerobiia;o__Halanaerobiales;f__Halarsenatibacteraceae;g__Halarsenatibacter;s__Halarsenatibacter_silvermanii	d__Bacteria; p__Proteobacteria; c__Gammaproteobacteria
204da892d30fd1496f485b0436657993	d__Bacteria;p__Planctomycetota;c__UBA8108;o__UBA8108;f__UBA8108;g__UBA8108;s__	d__Bacteria; p__Planctomycetota; c__Pla3_lineage; o__Pla3_lineage; f__Pla3_lineage; g__Pla3_lineage
204e0b2ca701d0a4f1fc5ee6971bcec1	d__Bacteria;p__Proteobacteria;c__Gammaproteobacteria;o__;f__;g__;s__	d__Bacteria; p__Proteobacteria; c__Gammaproteobacteria; o__Ectothiorhodospirales
2052c9daeb5670d997fdd9c9d712faa1	d__Bacteria;p__;c__;o__;f__;g__;s__	d__Bacteria; p__Planctomycetota; c__Pla4_lineage; o__Pla4_lineage; f__Pla4_lineage; g__Pla4_lineage
2053985824560d0c87ee466f12263e50	d__Bacteria;p__;c__;o__;f__;g__;s__	d__Bacteria; p__Bdellovibrionota; c__Bdellovibrionia; o__Bdellovibrionales; f__Bdellovibrionaceae; g__Bdellovibrio
205a0ba0b4487664bea37bb31563683b	d__Bacteria;p__Myxococcota;c__Myxococcia;o__Myxococcales;f__;g__;s__	d__Bacteria; p__Myxococcota; c__Myxococcia; o__Myxococcales; f__Myxococcaceae; g__P3OB-42
205aa12361a3dde7c1051f73ee692111	d__Bacteria;p__Proteobacteria;c__Gammaproteobacteria;o__Burkholderiales;f__Rhodocyclaceae;g__;s__	d__Bacteria; p__Proteobacteria; c__Gammaproteobacteria; o__Burkholderiales; f__Rhodocyclaceae; g__uncultured
206f1f16d0833033cfff2277427c52a7	d__Bacteria;p__Verrucomicrobiota;c__Verrucomicrobiae;o__Verrucomicrobiales;f__DEV007;g__Arctic95D-9;s__Arctic95D-9_sp002698785	d__Bacteria; p__Verrucomicrobiota; c__Verrucomicrobiae; o__Verrucomicrobiales; f__DEV007; g__DEV007
206f2765c1d4404d9c608dc27b741ae1	d__Bacteria;p__;c__;o__;f__;g__;s__	d__Bacteria; p__Planctomycetota; c__Pla4_lineage; o__Pla4_lineage; f__Pla4_lineage; g__Pla4_lineage
207080c558a197dce337e3a2830d0084	d__Bacteria;p__Planctomycetota;c__Planctomycetes;o__Planctomycetales;f__Planctomycetaceae;g__Fuerstia;s__Fuerstia_marisgermanicae	d__Bacteria; p__Planctomycetota; c__Planctomycetes; o__Planctomycetales; f__Rubinisphaeraceae; g__Rubinisphaeraceae
2078e48b31d3e49f0c38684aa66e4b39	d__Bacteria;p__Bacteroidota;c__Bacteroidia;o__Chitinophagales;f__Saprospiraceae;g__;s__	d__Bacteria; p__Bacteroidota; c__Bacteroidia; o__Chitinophagales; f__Saprospiraceae
207fe27c039f3978637e66afdbc6254c	d__Bacteria;p__Bacteroidota;c__Bacteroidia;o__Cytophagales;f__;g__;s__	d__Bacteria; p__Bacteroidota; c__Bacteroidia
2082740223a7b716d7a21c74d924dc51	d__Bacteria;p__Proteobacteria;c__;o__;f__;g__;s__	d__Bacteria; p__Planctomycetota; c__OM190; o__OM190; f__OM190; g__OM190
2084031609a5aeed99af9dc4929fe3e6	d__Bacteria;p__Verrucomicrobiota;c__Verrucomicrobiae;o__Verrucomicrobiales;f__DEV007;g__SZUA-55;s__SZUA-55_sp003232855	d__Bacteria; p__Verrucomicrobiota; c__Verrucomicrobiae; o__Verrucomicrobiales; f__DEV007; g__DEV007
20883b74782d5772ad573ad3b5827863	d__Bacteria;p__Planctomycetota;c__Planctomycetes;o__Planctomycetales;f__Planctomycetaceae;g__;s__	d__Bacteria; p__Planctomycetota; c__Planctomycetes; o__Planctomycetales; f__Gimesiaceae; g__uncultured
209e35225e351e6214672dfea87958cb	d__Bacteria;p__Myxococcota;c__Polyangia;o__Haliangiales;f__Haliangiaceae;g__Haliangium;s__Haliangium_ochraceum	d__Bacteria; p__Myxococcota; c__Polyangia; o__Haliangiales; f__Haliangiaceae; g__Haliangium
20a12a3dcd3539cdc379f1223a4ee8a3	d__Bacteria;p__Krumholzibacteriota;c__Krumholzibacteria;o__LZORAL124-64-63;f__LZORAL124-64-63;g__UM-FILTER-65-15;s__UM-FILTER-65-15_sp002790835	d__Bacteria; p__Latescibacterota; c__Latescibacterota; o__Latescibacterota; f__Latescibacterota; g__Latescibacterota
20a8f154c3e4e0c70aed9eb3f199c2a6	d__Bacteria;p__Omnitrophota;c__Omnitrophia;o__Omnitrophales;f__UBA2337;g__XYB12-FULL-50-7;s__XYB12-FULL-50-7_sp001804345	d__Bacteria; p__Verrucomicrobiota; c__Omnitrophia; o__Omnitrophales; f__Omnitrophaceae; g__Candidatus_Omnitrophus
20af5e1cbf4d5c4d6dbfd27eb99caf15	d__Bacteria;p__Planctomycetota;c__Planctomycetes;o__Planctomycetales;f__Planctomycetaceae;g__Rubinisphaera;s__Rubinisphaera_brasiliensis	d__Bacteria; p__Planctomycetota; c__Planctomycetes; o__Planctomycetales; f__uncultured; g__uncultured
20b20b976aa9f65d247d5426a8caeaf3	d__Bacteria;p__Planctomycetota;c__Planctomycetes;o__Pirellulales;f__Pirellulaceae;g__GCA-2701545;s__GCA-2701545_sp002701545	d__Bacteria; p__Planctomycetota; c__Planctomycetes; o__Pirellulales; f__Pirellulaceae; g__Rhodopirellula
20b9d9ce0484978cb56bdc4db966920b	d__Bacteria;p__Proteobacteria;c__Gammaproteobacteria;o__Pseudomonadales;f__HTCC2089;g__GCA-2697205;s__GCA-2697205_sp002697205	d__Bacteria; p__Proteobacteria; c__Gammaproteobacteria; o__OM182_clade; f__OM182_clade; g__OM182_clade
20ba44cbe273bc506c8418472f1be30e	d__Bacteria;p__Krumholzibacteriota;c__Krumholzibacteria;o__LZORAL124-64-63;f__LZORAL124-64-63;g__LZORAL124-64-63;s__LZORAL124-64-63_sp002747875	d__Bacteria; p__Latescibacterota; c__Latescibacterota; o__Latescibacterota; f__Latescibacterota; g__Latescibacterota
20bb2cd85f53ee65e95482d0526eed4a	d__Bacteria;p__Verrucomicrobiota;c__;o__;f__;g__;s__	d__Bacteria; p__Verrucomicrobiota; c__Kiritimatiellae; o__WCHB1-41; f__WCHB1-41; g__WCHB1-41
20bcb6ace18fa2e5f066779e54724127	d__Archaea;p__Nanoarchaeota;c__Nanoarchaeia;o__Woesearchaeales;f__;g__;s__	d__Archaea; p__Nanoarchaeota; c__Nanoarchaeia; o__Woesearchaeales; f__Woesearchaeales; g__Woesearchaeales
20c18f81c56eed0ca49ecf6988ba22ad	d__Bacteria;p__Planctomycetota;c__Brocadiae;o__SM23-32;f__SM23-32;g__SM23-32;s__SM23-32_sp001303885	d__Bacteria; p__Planctomycetota; c__Pla4_lineage; o__Pla4_lineage; f__Pla4_lineage; g__Pla4_lineage
20cbb579a2dbcae7a5d3e529e491e1bd	d__Bacteria;p__Verrucomicrobiota;c__Kiritimatiellae;o__;f__;g__;s__	d__Bacteria; p__Verrucomicrobiota; c__Kiritimatiellae; o__WCHB1-41; f__WCHB1-41; g__WCHB1-41
20cc4f6bea5563fef1c44fd8ada0de65	d__Bacteria;p__Planctomycetota;c__UBA1135;o__UBA1135;f__GCA-002686595;g__GCA-2683825;s__GCA-2683825_sp002683825	d__Bacteria; p__Planctomycetota; c__OM190; o__OM190; f__OM190; g__OM190
20ce81904ed37a04a895c975468fe84b	d__Bacteria;p__Myxococcota;c__Polyangia;o__Polyangiales;f__Sandaracinaceae;g__Sandaracinus;s__Sandaracinus_amylolyticus	d__Bacteria; p__Myxococcota; c__Polyangia; o__Polyangiales; f__Sandaracinaceae; g__Sandaracinus
20d83209239b9f4138539553e62ece41	d__Bacteria;p__Planctomycetota;c__Planctomycetes;o__Pirellulales;f__Pirellulaceae;g__Mariniblastus;s__Mariniblastus_fucicola	d__Bacteria; p__Planctomycetota; c__Planctomycetes; o__Pirellulales; f__Pirellulaceae; g__Blastopirellula
20da4fcb6241495da946811716fcd508	d__Bacteria;p__Desulfobacterota;c__Desulfobacteria;o__Desulfobacterales;f__Desulfobacteraceae;g__NBLS01;s__NBLS01_sp002084385	d__Archaea; p__Nanoarchaeota; c__Nanoarchaeia; o__Woesearchaeales; f__Woesearchaeales; g__Woesearchaeales
20dda86157e3280372cd34b08e47f405	d__Bacteria;p__;c__;o__;f__;g__;s__	d__Bacteria; p__Planctomycetota; c__vadinHA49; o__vadinHA49; f__vadinHA49; g__vadinHA49
20de6bc87b53107f6fbf0d1944fa9599	d__Bacteria;p__;c__;o__;f__;g__;s__	d__Bacteria; p__NB1-j; c__NB1-j; o__NB1-j; f__NB1-j; g__NB1-j
20deed693a1ce8a46140316f0892a339	d__Bacteria;p__Proteobacteria;c__Alphaproteobacteria;o__Rhodobacterales;f__Rhodobacteraceae;g__;s__	d__Bacteria; p__Proteobacteria; c__Alphaproteobacteria; o__Rhodobacterales; f__Rhodobacteraceae
20eb7e651bee8b16157d72ab5f790b28	d__Bacteria;p__Deferrisomatota;c__Defferisomatia;o__Defferisomatales;f__Defferisomataceae;g__Deferrisoma;s__Deferrisoma_camini	d__Bacteria; p__Deferrisomatota; c__Defferrisomatia; o__Defferrisomatales; f__Defferrisomataceae; g__Deferrisoma
20ee2de4170127b17047a1409674f280	d__Bacteria;p__Patescibacteria;c__Paceibacteria;o__;f__;g__;s__	d__Bacteria; p__Patescibacteria; c__Parcubacteria
20f00d00e7730e720cfa302c56406c34	d__Bacteria;p__Proteobacteria;c__Alphaproteobacteria;o__Micavibrionales;f__Micavibrionaceae;g__TMED27;s__TMED27_sp002167715	d__Bacteria; p__Proteobacteria; c__Alphaproteobacteria; o__Micavibrionales; f__Micavibrionaceae; g__uncultured
20f608abb02ee349f8aacdcf19e54687	d__Bacteria;p__Planctomycetota;c__Planctomycetes;o__Pirellulales;f__Pirellulaceae;g__;s__	d__Bacteria; p__Planctomycetota; c__Planctomycetes; o__Pirellulales; f__Pirellulaceae; g__Rhodopirellula
20f8ebb8714bd8b152c63d584fa29207	d__Bacteria;p__Gemmatimonadota;c__Gemmatimonadetes;o__SG8-23;f__UBA6960;g__GCA-2718595;s__GCA-2718595_sp002718595	d__Bacteria; p__Gemmatimonadota; c__BD2-11_terrestrial_group; o__BD2-11_terrestrial_group; f__BD2-11_terrestrial_group; g__BD2-11_terrestrial_group
20f91b4ead1d3845e1305794ab94915a	d__Bacteria;p__Proteobacteria;c__Gammaproteobacteria;o__;f__;g__;s__	d__Bacteria; p__Proteobacteria; c__Gammaproteobacteria; o__Cellvibrionales; f__Cellvibrionaceae; g__Candidatus_Endobugula
20fdc763ffb8183a23487d5872b2d14e	d__Archaea;p__Nanoarchaeota;c__Nanoarchaeia;o__Woesearchaeales;f__GW2011-AR9;g__PCYB01;s__PCYB01_sp002762845	d__Archaea; p__Nanoarchaeota; c__Nanoarchaeia; o__Woesearchaeales; f__Woesearchaeales; g__Woesearchaeales
20ffc8befac655dff2cb068f7b22b7a4	d__Bacteria;p__;c__;o__;f__;g__;s__	d__Bacteria; p__Firmicutes; c__Clostridia
21057325ca35b145637c004dfda7dcb8	d__Archaea;p__Thermoplasmatota;c__E2;o__;f__;g__;s__	d__Archaea; p__Thermoplasmatota; c__Thermoplasmata; o__Marine_Group_II; f__Marine_Group_II; g__Marine_Group_II
210f157a4547145f147948554f159068	d__Bacteria;p__Bacteroidota;c__Bacteroidia;o__Flavobacteriales;f__;g__;s__	d__Bacteria; p__Bacteroidota; c__Bacteroidia; o__Flavobacteriales
2115a121ffaec7c6cf671fddf185bd08	d__Bacteria;p__;c__;o__;f__;g__;s__	d__Bacteria; p__Calditrichota; c__Calditrichia; o__Calditrichales; f__Calditrichaceae; g__Calditrichaceae
2119e2598165f30fad156580d9b23977	d__Bacteria;p__Bacteroidota;c__Bacteroidia;o__AKYH767;f__2-12-FULL-35-15;g__2-12-FULL-35-15;s__2-12-FULL-35-15_sp001769385	d__Bacteria; p__Bacteroidota; c__Bacteroidia; o__Sphingobacteriales; f__FFCH9454; g__FFCH9454
211d005cdf5e4ad85fb60b12f925fa71	d__Bacteria;p__Proteobacteria;c__Gammaproteobacteria;o__;f__;g__;s__	d__Bacteria; p__Proteobacteria; c__Gammaproteobacteria
211f77753057eafc1281a968071e582d	d__Bacteria;p__Planctomycetota;c__Phycisphaerae;o__;f__;g__;s__	d__Bacteria; p__Planctomycetota; c__Phycisphaerae; o__Phycisphaerales; f__Phycisphaeraceae; g__uncultured
212d8ad6f62956c6872406529d33caaa	d__Bacteria;p__Omnitrophota;c__Omnitrophia;o__Omnitrophales;f__UBA2337;g__UBA2337;s__UBA2337_sp002344825	d__Bacteria
213c4fbcd357b208edf316443758ead0	d__Bacteria;p__Proteobacteria;c__Alphaproteobacteria;o__Rhodobacterales;f__Rhodobacteraceae;g__;s__	d__Bacteria; p__Proteobacteria; c__Alphaproteobacteria; o__Rhodobacterales; f__Rhodobacteraceae
214134dfec1c25e0d41fea042d2d9a21	d__Bacteria;p__Bacteroidota;c__Bacteroidia;o__Chitinophagales;f__Saprospiraceae;g__Haliscomenobacter;s__Haliscomenobacter_hydrossis	d__Bacteria; p__Bacteroidota; c__Bacteroidia; o__Chitinophagales; f__Saprospiraceae
2143496e06cbd5bb1accedda5acfb61d	d__Bacteria;p__Verrucomicrobiota;c__Verrucomicrobiae;o__Verrucomicrobiales;f__DEV007;g__SZUA-55;s__SZUA-55_sp003232855	d__Bacteria; p__Verrucomicrobiota; c__Verrucomicrobiae; o__Verrucomicrobiales; f__DEV007; g__DEV007
214a09f8e8bd3063fd3f31c9c76fff6a	d__Archaea;p__Nanoarchaeota;c__Nanoarchaeia;o__Woesearchaeales;f__CG08-08-20-14;g__CG08-08-20-14;s__CG08-08-20-14_sp002762705	d__Archaea; p__Nanoarchaeota; c__Nanoarchaeia; o__Woesearchaeales; f__Woesearchaeales; g__Woesearchaeales
214c692f4c95f8aa0b0e675d105d9606	d__Bacteria;p__;c__;o__;f__;g__;s__	d__Bacteria; p__Bdellovibrionota; c__Bdellovibrionia; o__Bdellovibrionales; f__Bdellovibrionaceae; g__OM27_clade
214e35ed6d252c13d32b6a0013d7e1ec	d__Bacteria;p__Bacteroidota;c__Bacteroidia;o__Flavobacteriales;f__Flavobacteriaceae;g__MS024-2A;s__MS024-2A_sp000173095	d__Bacteria; p__Bacteroidota; c__Bacteroidia; o__Flavobacteriales; f__Flavobacteriaceae; g__NS4_marine_group
2154e179a34767636063d924f7042c0b	d__Bacteria;p__Proteobacteria;c__Alphaproteobacteria;o__Rhizobiales;f__Rhizobiaceae;g__;s__	d__Bacteria; p__Proteobacteria; c__Alphaproteobacteria; o__Rhizobiales; f__Rhizobiaceae; g__Pseudahrensia
215506ccef8400518fdb5e2786bbc0b6	d__Bacteria;p__Chloroflexota;c__Anaerolineae;o__Caldilineales;f__Caldilineaceae;g__Litorilinea;s__Litorilinea_aerophila	d__Bacteria; p__Chloroflexi; c__Anaerolineae; o__Caldilineales; f__Caldilineaceae; g__uncultured
2156aba3a015bea2ea3ce96a10e05907	d__Bacteria;p__Patescibacteria;c__ABY1;o__SG8-24;f__;g__;s__	d__Bacteria; p__Patescibacteria; c__ABY1; o__Candidatus_Kerfeldbacteria; f__Candidatus_Kerfeldbacteria; g__Candidatus_Kerfeldbacteria
2157496b088e5b0655abb80ed64b49e3	d__Bacteria;p__Proteobacteria;c__Gammaproteobacteria;o__;f__;g__;s__	d__Bacteria; p__Proteobacteria; c__Gammaproteobacteria; o__Nitrosococcales; f__Nitrosococcaceae; g__Cm1-21
2181bdad9edf0e10cf04808cbd5b5d98	d__Bacteria;p__Proteobacteria;c__Gammaproteobacteria;o__Pseudomonadales;f__HTCC2089;g__GCA-2697205;s__GCA-2697205_sp002697205	d__Bacteria; p__Proteobacteria; c__Gammaproteobacteria; o__OM182_clade; f__OM182_clade; g__OM182_clade
2184800dc3cddf1de24b8762f0cca884	d__Bacteria;p__Proteobacteria;c__Gammaproteobacteria;o__Pseudomonadales;f__Oleiphilaceae;g__Marinobacter;s__	d__Bacteria; p__Proteobacteria; c__Gammaproteobacteria; o__Alteromonadales; f__Marinobacteraceae; g__Marinobacter
2191e57f4d4aa03ccb03a5ee72f65980	d__Bacteria;p__Myxococcota;c__Polyangia;o__Nannocystales;f__Nannocystaceae;g__;s__	d__Bacteria; p__Myxococcota; c__Polyangia; o__Nannocystales; f__Nannocystaceae; g__uncultured
219a0a7c366c71b3e5aa1c5b2bfcecf2	d__Bacteria;p__Bacteroidota;c__Bacteroidia;o__Flavobacteriales;f__Flavobacteriaceae;g__Winogradskyella;s__	d__Bacteria; p__Bacteroidota; c__Bacteroidia; o__Flavobacteriales; f__Flavobacteriaceae; g__Winogradskyella
21a019191d0a797b091787f401470cf4	d__Bacteria;p__Desulfuromonadota;c__Desulfuromonadia;o__Desulfuromonadales;f__Geopsychrobacteraceae;g__;s__	d__Bacteria; p__Desulfobacterota; c__Desulfuromonadia; o__Desulfuromonadia; f__Geopsychrobacteraceae
21a30e203a77038b6a0f0af6798cd6d3	d__Bacteria;p__Omnitrophota;c__Omnitrophia;o__Omnitrophales;f__UBA2337;g__UBA2337;s__UBA2337_sp002344825	d__Bacteria
21a619b2cf1341dbe44b3b3e8732c98c	d__Bacteria;p__Proteobacteria;c__Gammaproteobacteria;o__;f__;g__;s__	d__Bacteria; p__Proteobacteria; c__Gammaproteobacteria
21b6c06722963ba58d1263f6340238ef	d__Bacteria;p__Actinobacteriota;c__Actinobacteria;o__Nitriliruptorales;f__Nitriliruptoraceae;g__Nitriliruptor;s__Nitriliruptor_alkaliphilus	d__Bacteria; p__Actinobacteriota; c__Actinobacteria; o__Nitriliruptorales; f__Nitriliruptoraceae; g__Nitriliruptoraceae
21b7528d954da10bb13206111e63340d	d__Bacteria;p__Planctomycetota;c__;o__;f__;g__;s__	d__Bacteria; p__Planctomycetota; c__Pla4_lineage; o__Pla4_lineage; f__Pla4_lineage; g__Pla4_lineage
21b9b33fc4c2fe43b77b57d61b2e3920	d__Bacteria;p__Chloroflexota;c__Dehalococcoidia;o__Dehalococcoidales;f__Dehalococcoidaceae;g__Dehalogenimonas;s__	d__Bacteria; p__Chloroflexi; c__Dehalococcoidia
21bd1f755bb2dde1e0bd925c72d84fd4	d__Bacteria;p__;c__;o__;f__;g__;s__	d__Bacteria; p__Planctomycetota; c__Pla4_lineage; o__Pla4_lineage; f__Pla4_lineage; g__Pla4_lineage
21c21978f5fa205177e641dbda6e090a	d__Bacteria;p__Actinobacteriota;c__Acidimicrobiia;o__Microtrichales;f__Ilumatobacteraceae;g__Ilumatobacter_A;s__Ilumatobacter_A_coccineus	d__Bacteria; p__Actinobacteriota; c__Acidimicrobiia; o__Microtrichales; f__Ilumatobacteraceae; g__Ilumatobacter
21c683b80e3ba1d79dcbf70dc49acf46	d__Bacteria;p__Proteobacteria;c__Gammaproteobacteria;o__Chromatiales;f__Sedimenticolaceae;g__;s__	d__Bacteria; p__Proteobacteria; c__Gammaproteobacteria; o__SZB50; f__SZB50; g__SZB50
21c95db52b57546486eb8a83703163c2	d__Bacteria;p__Proteobacteria;c__Alphaproteobacteria;o__;f__;g__;s__	d__Bacteria; p__Proteobacteria; c__Alphaproteobacteria; o__Rhizobiales; f__Rhizobiaceae; g__Roseitalea
21ce627db9c776f052de76fb198a8bce	d__Bacteria;p__;c__;o__;f__;g__;s__	d__Bacteria; p__NB1-j; c__NB1-j; o__NB1-j; f__NB1-j; g__NB1-j
21ce7ae5e36e807502511573389b99d2	d__Bacteria;p__Actinobacteriota;c__Actinobacteria;o__Euzebyales;f__Euzebyaceae;g__Euzebya;s__Euzebya_sp003073135	d__Bacteria; p__Actinobacteriota; c__Actinobacteria; o__Euzebyales; f__Euzebyaceae; g__Euzebya
21d748cb429f1ee3ac7ed84575e2d9f8	d__Bacteria;p__Proteobacteria;c__Gammaproteobacteria;o__Enterobacterales;f__Alteromonadaceae;g__Glaciecola;s__Glaciecola_punicea	d__Bacteria; p__Proteobacteria; c__Gammaproteobacteria; o__Alteromonadales; f__Alteromonadaceae; g__Glaciecola
21e1b423facd1d00a2527236fa9b2565	d__Bacteria;p__;c__;o__;f__;g__;s__	d__Bacteria; p__Verrucomicrobiota; c__Kiritimatiellae; o__WCHB1-41; f__WCHB1-41; g__WCHB1-41
21e40f78eef7c9b37e3f7b79e1f0bca0	d__Bacteria;p__Proteobacteria;c__Alphaproteobacteria;o__;f__;g__;s__	d__Bacteria; p__Proteobacteria; c__Alphaproteobacteria; o__Thalassobaculales; f__uncultured; g__uncultured
21ead4f01c50d28268a2e747e22b1cbb	d__Bacteria;p__Bdellovibrionota;c__Bacteriovoracia;o__Bacteriovoracales;f__Bacteriovoracaceae;g__Halobacteriovorax;s__	d__Bacteria; p__Bdellovibrionota; c__Bdellovibrionia; o__Bacteriovoracales; f__Bacteriovoracaceae; g__Peredibacter
21f2d643f8dee27d9540399bcf04a3f8	d__Bacteria;p__Proteobacteria;c__Gammaproteobacteria;o__;f__;g__;s__	d__Bacteria; p__Proteobacteria; c__Gammaproteobacteria; o__Salinisphaerales; f__Solimonadaceae; g__Polycyclovorans
21f8b96301770b1b37e57b71925a30f0	d__Bacteria;p__Cyanobacteria;c__Cyanobacteriia;o__;f__;g__;s__	d__Bacteria; p__Cyanobacteria; c__Cyanobacteriia; o__Chloroplast; f__Chloroplast; g__Chloroplast
21f979903862518ff084ce75588a14a5	d__Bacteria;p__Omnitrophota;c__Omnitrophia;o__Omnitrophales;f__;g__;s__	d__Bacteria; p__Verrucomicrobiota; c__Omnitrophia; o__Omnitrophales; f__Omnitrophaceae; g__Candidatus_Omnitrophus
21fc3d6bc7bca2d68f5691d43448c33f	d__Bacteria;p__Bacteroidota;c__Bacteroidia;o__Chitinophagales;f__Saprospiraceae;g__UBA2365;s__UBA2365_sp002344345	d__Bacteria; p__Bacteroidota; c__Bacteroidia; o__Chitinophagales; f__Saprospiraceae; g__uncultured
21fd8d176c4ccc513f0cc1832d5aaa52	d__Bacteria;p__Desulfuromonadota;c__Desulfuromonadia;o__Desulfuromonadales;f__Geopsychrobacteraceae;g__;s__	d__Bacteria; p__Desulfobacterota; c__Desulfuromonadia; o__Desulfuromonadia; f__Geopsychrobacteraceae
21ffdbf30f1f224e9fec983e871af69b	d__Bacteria;p__Planctomycetota;c__UBA1135;o__UBA2386;f__UBA2386;g__UBA2386;s__UBA2386_sp002343845	d__Bacteria; p__Planctomycetota; c__OM190; o__OM190; f__OM190; g__OM190
220530586246e881f0c7422ff3e516f0	d__Bacteria;p__Planctomycetota;c__UBA1135;o__UBA1135;f__GCA-002686595;g__GCA-2683825;s__GCA-2683825_sp002683825	d__Bacteria; p__Planctomycetota; c__OM190; o__OM190; f__OM190; g__OM190
22081dc7e3c35814b203002c3713c653	d__Bacteria;p__;c__;o__;f__;g__;s__	d__Bacteria; p__Verrucomicrobiota; c__Verrucomicrobiae; o__Opitutales; f__Puniceicoccaceae; g__Cerasicoccus
2210536b0de37057d27d6ed4798b0e2c	d__Bacteria;p__Proteobacteria;c__Gammaproteobacteria;o__;f__;g__;s__	d__Bacteria; p__Proteobacteria; c__Gammaproteobacteria; o__EPR3968-O8a-Bc78; f__EPR3968-O8a-Bc78; g__EPR3968-O8a-Bc78
221a85a37b0a713e4349fa15893ed272	d__Bacteria;p__Planctomycetota;c__;o__;f__;g__;s__	d__Bacteria; p__Planctomycetota; c__028H05-P-BN-P5; o__028H05-P-BN-P5; f__028H05-P-BN-P5; g__028H05-P-BN-P5
221b614901215e254383952e16650dcb	d__Bacteria;p__Bacteroidota;c__Bacteroidia;o__Flavobacteriales;f__Flavobacteriaceae;g__;s__	d__Bacteria; p__Bacteroidota; c__Bacteroidia; o__Flavobacteriales; f__Flavobacteriaceae; g__Aureisphaera
221be3ce16fa97b356e297ae164f7767	d__Bacteria;p__Desulfobacterota;c__Desulfobacteria;o__Desulfobacterales;f__Desulfobacteraceae;g__Desulfobacterium_B;s__Desulfobacterium_B_autotrophicum	d__Bacteria; p__Desulfobacterota; c__Desulfobacteria; o__Desulfobacterales; f__Desulfobacteraceae; g__Desulfobacterium
2222ad32844c2060f361f288b4c9fa75	d__Bacteria;p__Myxococcota;c__Polyangia;o__Nannocystales;f__Nannocystaceae;g__;s__	d__Bacteria; p__Myxococcota; c__Polyangia; o__Nannocystales; f__Nannocystaceae; g__uncultured
222be57230d07e41a0fa9ab791968080	d__Bacteria;p__Desulfobacterota;c__Desulfomonilia;o__Desulfomonilales;f__Desulfomonilaceae;g__Desulfomonile;s__Desulfomonile_tiedjei	d__Bacteria; p__Bdellovibrionota; c__Bdellovibrionia; o__Bdellovibrionales; f__Bdellovibrionaceae; g__OM27_clade
222d7e53048d888e950ecd6b316ddee3	d__Bacteria;p__Proteobacteria;c__Gammaproteobacteria;o__Pseudomonadales;f__Pseudohongiellaceae;g__Pseudohongiella;s__Pseudohongiella_spirulinae	d__Bacteria; p__Proteobacteria; c__Gammaproteobacteria; o__Oceanospirillales; f__Pseudohongiellaceae; g__Pseudohongiella
22311785f73f6218b491b8fc5e7d1e06	d__Bacteria;p__;c__;o__;f__;g__;s__	d__Bacteria; p__Firmicutes
224a8c62b663818ece58de9997003657	d__Bacteria;p__Proteobacteria;c__;o__;f__;g__;s__	d__Bacteria; p__SAR324_clade(Marine_group_B); c__SAR324_clade(Marine_group_B); o__SAR324_clade(Marine_group_B); f__SAR324_clade(Marine_group_B); g__SAR324_clade(Marine_group_B)
224d7fb5ef6621795cf5f50bc69b305d	d__Bacteria;p__Proteobacteria;c__Gammaproteobacteria;o__;f__;g__;s__	d__Bacteria; p__Proteobacteria; c__Gammaproteobacteria
224fd4e0b67402df6f577825a5dc53f3	d__Archaea;p__Nanoarchaeota;c__Nanoarchaeia;o__Woesearchaeales;f__;g__;s__	d__Archaea; p__Nanoarchaeota; c__Nanoarchaeia; o__Woesearchaeales; f__Woesearchaeales; g__Woesearchaeales
22563ffc0f68681e1dee479321a7685f	d__Bacteria;p__Proteobacteria;c__Alphaproteobacteria;o__;f__;g__;s__	d__Bacteria; p__Proteobacteria; c__Alphaproteobacteria; o__Parvibaculales; f__PS1_clade; g__PS1_clade
22592452b3bf88766136217f0234c9f8	d__Bacteria;p__Planctomycetota;c__Planctomycetes;o__Pirellulales;f__Pirellulaceae;g__Mariniblastus;s__Mariniblastus_fucicola	d__Bacteria; p__Planctomycetota; c__Planctomycetes; o__Pirellulales; f__Pirellulaceae; g__Blastopirellula
226a8e51f0109f7fc1e87f9490221464	d__Bacteria;p__Acidobacteriota;c__Thermoanaerobaculia;o__UBA5704;f__UBA5704;g__SZUA-115;s__SZUA-115_sp003231035	d__Bacteria; p__Acidobacteriota; c__Thermoanaerobaculia; o__Thermoanaerobaculales; f__Thermoanaerobaculaceae; g__Subgroup_10
2274ee9bd2cc592e7554312757cb3a3c	d__Bacteria;p__Planctomycetota;c__UBA1135;o__UBA1135;f__GCA-002686595;g__GCA-2683825;s__GCA-2683825_sp002683825	d__Bacteria; p__Planctomycetota; c__OM190; o__OM190; f__OM190; g__OM190
2279a2a62ab25a4d81bc020f6940148a	d__Bacteria;p__Proteobacteria;c__Alphaproteobacteria;o__Rhodobacterales;f__Rhodobacteraceae;g__Sulfitobacter;s__	d__Bacteria; p__Proteobacteria; c__Alphaproteobacteria; o__Rhodobacterales; f__Rhodobacteraceae
2279aa218745226dd5324f328890be93	d__Bacteria;p__Calditrichota;c__Calditrichia;o__Calditrichales;f__Calditrichaceae;g__Caldithrix;s__Caldithrix_abyssi	d__Bacteria; p__Calditrichota; c__Calditrichia; o__Calditrichales; f__Calditrichaceae; g__Calorithrix
227c80cd9bc36606100db5a61a43367c	d__Archaea;p__Nanoarchaeota;c__Nanoarchaeia;o__Woesearchaeales;f__;g__;s__	d__Archaea; p__Nanoarchaeota; c__Nanoarchaeia; o__Woesearchaeales; f__Woesearchaeales; g__Woesearchaeales
22807a1cbc59bf134df948c60041eb36	d__Bacteria;p__Desulfobacterota;c__BSN033;o__SM23-61;f__SM23-61;g__SM23-61;s__SM23-61_sp001304105	d__Bacteria; p__Sva0485; c__Sva0485; o__Sva0485; f__Sva0485; g__Sva0485
228c912ab11affc7dbf1b24566dfa998	d__Bacteria;p__;c__;o__;f__;g__;s__	d__Bacteria; p__Schekmanbacteria; c__Schekmanbacteria; o__Schekmanbacteria; f__Schekmanbacteria; g__Schekmanbacteria
229886d81d5be1502584258092023d80	d__Bacteria;p__Bdellovibrionota;c__Bacteriovoracia;o__Bacteriovoracales;f__Bacteriovoracaceae;g__DB6-IX;s__DB6-IX_sp002903145	d__Bacteria; p__Bdellovibrionota; c__Bdellovibrionia; o__Bacteriovoracales; f__Bacteriovoracaceae; g__Halobacteriovorax
22991b7370dd0d5730e08714d3f2c6de	d__Bacteria;p__;c__;o__;f__;g__;s__	d__Bacteria
229b9b3463dedc2c8b3b55af7d513b3f	d__Bacteria;p__Proteobacteria;c__Gammaproteobacteria;o__Pseudomonadales;f__HTCC2089;g__GCA-2697205;s__GCA-2697205_sp002697205	d__Bacteria; p__Proteobacteria; c__Gammaproteobacteria; o__OM182_clade; f__OM182_clade; g__OM182_clade
22a75b6bd1d990fad6ba780dbbfe7b61	d__Bacteria;p__Proteobacteria;c__Alphaproteobacteria;o__Rhodospirillales_C;f__Rhodospirillaceae_A;g__GCA-2737725;s__GCA-2737725_sp002737725	d__Bacteria; p__Proteobacteria; c__Alphaproteobacteria; o__Rhodospirillales; f__Rhodospirillaceae; g__uncultured
22ade95d000cdcaa1f1a3528e7551884	d__Bacteria;p__Bacteroidota;c__Bacteroidia;o__Flavobacteriales;f__Flavobacteriaceae;g__;s__	d__Bacteria; p__Bacteroidota; c__Bacteroidia; o__Flavobacteriales; f__Flavobacteriaceae; g__NS4_marine_group
22ae8c028db67c65c579b43c586c10ab	d__Bacteria;p__Verrucomicrobiota;c__Verrucomicrobiae;o__Opitutales;f__;g__;s__	d__Bacteria; p__Verrucomicrobiota; c__Verrucomicrobiae; o__Opitutales; f__Puniceicoccaceae; g__Lentimonas
22b203623f3fc6332503e368cbcde076	d__Bacteria;p__Proteobacteria;c__Alphaproteobacteria;o__Rhodobacterales;f__Rhodobacteraceae;g__;s__	d__Bacteria; p__Proteobacteria; c__Alphaproteobacteria; o__Rhodobacterales; f__Rhodobacteraceae
22c07c700e4c137ab99d0defcd798029	d__Bacteria;p__Bacteroidota;c__Bacteroidia;o__Chitinophagales;f__Saprospiraceae;g__;s__	d__Bacteria; p__Bacteroidota; c__Bacteroidia; o__Chitinophagales; f__Saprospiraceae
22c5630adc1c166e15ba5f89e97dcf0f	d__Bacteria;p__;c__;o__;f__;g__;s__	d__Bacteria
22c72e5beedb438e936e7553c24ae2ad	d__Archaea;p__Nanoarchaeota;c__Nanoarchaeia;o__Woesearchaeales;f__;g__;s__	d__Archaea; p__Nanoarchaeota; c__Nanoarchaeia; o__Woesearchaeales; f__Woesearchaeales; g__Woesearchaeales
22c77b352a03b9873f0a3b0a69e93d5c	d__Bacteria;p__Gemmatimonadota;c__Gemmatimonadetes;o__SG8-23;f__UBA6960;g__Bin94;s__Bin94_sp002238865	d__Bacteria; p__Gemmatimonadota; c__BD2-11_terrestrial_group; o__BD2-11_terrestrial_group; f__BD2-11_terrestrial_group; g__BD2-11_terrestrial_group
22cf92d1e9ca03954a1bcb3af5aeb052	d__Bacteria;p__Proteobacteria;c__Alphaproteobacteria;o__Micavibrionales;f__Micavibrionaceae;g__UBA1573;s__UBA1573_sp001871905	d__Bacteria; p__Proteobacteria; c__Alphaproteobacteria; o__Micavibrionales
22d784f98819a27aa675a589e1be5ebe	d__Bacteria;p__Desulfobacterota;c__Desulfobacteria;o__Desulfobacterales;f__Desulfobacteraceae;g__Desulfobacterium_A;s__Desulfobacterium_A_vacuolatum	d__Bacteria; p__Desulfobacterota; c__Desulfobacteria; o__Desulfobacterales; f__Desulfobacteraceae
22d8163f0d81fc04d527bcad57581569	d__Bacteria;p__Planctomycetota;c__Planctomycetes;o__Pirellulales;f__Pirellulaceae;g__;s__	d__Bacteria; p__Planctomycetota; c__Planctomycetes; o__Pirellulales; f__Pirellulaceae; g__Rhodopirellula
22e15d006361897ef87c57b9c535b984	d__Bacteria;p__Planctomycetota;c__Planctomycetes;o__Planctomycetales;f__Planctomycetaceae;g__Planctomicrobium;s__Planctomicrobium_piriforme	d__Bacteria; p__Planctomycetota; c__Planctomycetes; o__Planctomycetales; f__Rubinisphaeraceae; g__Planctomicrobium
22e3f0602be77e877c29de96c4dd0dd9	d__Bacteria;p__Patescibacteria;c__Paceibacteria;o__;f__;g__;s__	d__Bacteria; p__Patescibacteria; c__Parcubacteria
22e4875780b90000a2e12a2149f16ebb	d__Bacteria;p__Bacteroidota;c__Bacteroidia;o__Cytophagales;f__Cyclobacteriaceae;g__;s__	d__Bacteria; p__Bacteroidota; c__Bacteroidia; o__Cytophagales; f__Cyclobacteriaceae; g__uncultured
22f39a141a62ab30b515e9a056df12f2	d__Bacteria;p__Planctomycetota;c__UBA1135;o__UBA1135;f__UBA1135;g__GCA-2705055;s__GCA-2705055_sp002705055	d__Bacteria; p__Planctomycetota; c__OM190; o__OM190; f__OM190; g__OM190
22f89bbdda59b9638e316748a50721ea	d__Bacteria;p__Proteobacteria;c__Gammaproteobacteria;o__Granulosicoccales;f__Granulosicoccaceae;g__Granulosicoccus;s__Granulosicoccus_sp002746645	d__Bacteria; p__Proteobacteria; c__Gammaproteobacteria; o__Granulosicoccales; f__Granulosicoccaceae; g__Granulosicoccus
22f9139bc57f00fcc54e475099377e50	d__Bacteria;p__Actinobacteriota;c__Thermoleophilia;o__Solirubrobacterales;f__Solirubrobacteraceae;g__;s__	d__Bacteria; p__Actinobacteriota; c__Thermoleophilia; o__Solirubrobacterales; f__67-14; g__67-14
2304ea89f32c3ebad6b2042cbed3d61a	d__Bacteria;p__Fibrobacterota;c__Chitinivibrionia;o__Chitinivibrionales;f__;g__;s__	d__Bacteria; p__Fibrobacterota; c__Fibrobacteria; o__Fibrobacterales; f__TG3; g__TG3
2308d998d645c88385a0fe24b56bccf6	d__Bacteria;p__Cyanobacteria;c__Cyanobacteriia;o__Phormidesmiales;f__Phormidesmiaceae;g__Nodosilinea;s__Nodosilinea_sp003017855	d__Bacteria; p__Planctomycetota; c__OM190; o__OM190; f__OM190; g__OM190
230e870835cd4eeb528e678537659399	d__Bacteria;p__Deinococcota;c__Deinococci;o__Deinococcales;f__Trueperaceae;g__Truepera;s__Truepera_radiovictrix	d__Bacteria; p__Deinococcota; c__Deinococci; o__Deinococcales; f__Trueperaceae; g__Truepera
230f7ec2fbf4fb134d0e71631d6e9e51	d__Bacteria;p__Bdellovibrionota;c__Bacteriovoracia;o__Bacteriovoracales;f__Bacteriovoracaceae;g__Halobacteriovorax;s__Halobacteriovorax_marinus_A	d__Bacteria; p__Bdellovibrionota; c__Bdellovibrionia; o__Bacteriovoracales; f__Bacteriovoracaceae
231219a54f471f9d0b5fe1234b5be610	d__Bacteria;p__Krumholzibacteriota;c__Krumholzibacteria;o__LZORAL124-64-63;f__LZORAL124-64-63;g__UM-FILTER-65-15;s__UM-FILTER-65-15_sp002790835	d__Bacteria; p__Latescibacterota; c__Latescibacterota; o__Latescibacterota; f__Latescibacterota; g__Latescibacterota
231413dc1017e01eab89584f2b500254	d__Bacteria;p__Verrucomicrobiota;c__Kiritimatiellae;o__;f__;g__;s__	d__Bacteria; p__Verrucomicrobiota; c__Kiritimatiellae; o__WCHB1-41; f__WCHB1-41; g__WCHB1-41
2315ee01edef3a10ec0d3487f2b96c6f	d__Bacteria;p__;c__;o__;f__;g__;s__	d__Bacteria
231725686f0876fea585a7a431cdabe4	d__Bacteria;p__Actinobacteriota;c__Acidimicrobiia;o__UBA5794;f__;g__;s__	d__Bacteria; p__Actinobacteriota; c__Acidimicrobiia; o__Actinomarinales; f__uncultured; g__uncultured
23188cabd1d2291fb855db93a19d6784	d__Bacteria;p__;c__;o__;f__;g__;s__	d__Bacteria; p__Acidobacteriota; c__Thermoanaerobaculia; o__Thermoanaerobaculales; f__Thermoanaerobaculaceae; g__Subgroup_10
2319bd96e7cea29d8739d5a85c4cbcd2	d__Bacteria;p__Verrucomicrobiota_A;c__Chlamydiia;o__Parachlamydiales;f__Parachlamydiaceae;g__;s__	d__Bacteria; p__Verrucomicrobiota; c__Chlamydiae; o__Chlamydiales
231ad45572ca38866387c932e03d26e2	d__Bacteria;p__;c__;o__;f__;g__;s__	d__Bacteria; p__Latescibacterota; c__Latescibacterota; o__Latescibacterota; f__Latescibacterota; g__Latescibacterota
23297ac9cd2f21bf872557aa37a85035	d__Bacteria;p__Bacteroidota;c__Bacteroidia;o__Chitinophagales;f__Saprospiraceae;g__;s__	d__Bacteria; p__Bacteroidota; c__Bacteroidia; o__Chitinophagales; f__Saprospiraceae; g__Lewinella
232dc56532d5145cd39595322c872355	d__Bacteria;p__Planctomycetota;c__Planctomycetes;o__Pirellulales;f__Pirellulaceae;g__Rubripirellula;s__	d__Bacteria; p__Planctomycetota; c__Planctomycetes; o__Pirellulales; f__Pirellulaceae; g__Rubripirellula
232deab76a93716b3c94e67e496a93a4	d__Bacteria;p__Planctomycetota;c__UBA1135;o__UBA2386;f__UBA2386;g__GCA-2684655;s__GCA-2684655_sp002684655	d__Bacteria; p__Planctomycetota; c__OM190; o__OM190; f__OM190; g__OM190
2330133a07f21d3e9a13cd1cae90c851	d__Bacteria;p__Patescibacteria;c__Paceibacteria;o__UBA9983_A;f__;g__;s__	d__Bacteria; p__Patescibacteria; c__Parcubacteria; o__Candidatus_Kaiserbacteria; f__Candidatus_Kaiserbacteria; g__Candidatus_Kaiserbacteria
2333610de8616c04d7af2a38059022eb	d__Bacteria;p__Patescibacteria;c__Paceibacteria;o__UBA9983_A;f__;g__;s__	d__Bacteria; p__Patescibacteria; c__Parcubacteria
2334034e66a981eabb30c6862ec32f20	d__Bacteria;p__Omnitrophota;c__Omnitrophia;o__Omnitrophales;f__UBA2337;g__XYB12-FULL-50-7;s__XYB12-FULL-50-7_sp001804345	d__Bacteria; p__Verrucomicrobiota; c__Omnitrophia; o__Omnitrophales; f__Omnitrophaceae; g__Candidatus_Omnitrophus
233ec89a70855dba4371d4bd9135ac1e	d__Bacteria;p__Proteobacteria;c__Gammaproteobacteria;o__;f__;g__;s__	d__Bacteria; p__Proteobacteria; c__Gammaproteobacteria
234afe86541c88f83daa8c348f3b4a17	d__Bacteria;p__Planctomycetota;c__Planctomycetes;o__Pirellulales;f__Pirellulaceae;g__GCA-2723275;s__GCA-2723275_sp002723275	d__Bacteria; p__Planctomycetota; c__Planctomycetes; o__Pirellulales; f__Pirellulaceae; g__Blastopirellula
2355c224e985e5677d0588ed50b5df2a	d__Bacteria;p__Actinobacteriota;c__Acidimicrobiia;o__UBA5794;f__UBA5794;g__UBA5794;s__UBA5794_sp002418265	d__Bacteria; p__Actinobacteriota; c__Acidimicrobiia; o__Actinomarinales; f__uncultured; g__uncultured
2356f5fcd1c18004b60df4da9d45afe1	d__Bacteria;p__Desulfobacterota;c__Desulfobacteria;o__Desulfobacterales;f__Desulfosarcinaceae_B;g__UBA2174;s__UBA2174_sp002327445	d__Bacteria; p__Desulfobacterota; c__Desulfobacteria; o__Desulfobacterales; f__Desulfosarcinaceae; g__uncultured
236c34bdc107766e6c35d0c600e622c8	d__Bacteria;p__Spirochaetota;c__Leptospirae;o__Leptospirales;f__Leptospiraceae;g__;s__	d__Bacteria; p__Latescibacterota; c__Latescibacteria; o__Latescibacterales; f__Latescibacteraceae; g__Latescibacteraceae
2372f9e57b30e34251e8620326dec5f7	d__Bacteria;p__Proteobacteria;c__Alphaproteobacteria;o__Rhodobacterales;f__Rhodobacteraceae;g__;s__	d__Bacteria; p__Proteobacteria; c__Alphaproteobacteria; o__Rhodobacterales; f__Rhodobacteraceae
23776ff517fb2ae8b83c35b9ffece97b	d__Bacteria;p__Bacteroidota;c__Bacteroidia;o__Flavobacteriales;f__Flavobacteriaceae;g__Eudoraea;s__Eudoraea_adriatica	d__Bacteria; p__Bacteroidota; c__Bacteroidia; o__Flavobacteriales; f__Flavobacteriaceae
237c661c94f92f7142890e290dd9c4e6	d__Bacteria;p__Verrucomicrobiota;c__Verrucomicrobiae;o__Opitutales;f__Puniceicoccaceae;g__;s__	d__Bacteria; p__Verrucomicrobiota; c__Verrucomicrobiae; o__Opitutales; f__Puniceicoccaceae; g__Lentimonas
2380eb24d98e75567352e7a1e96ed463	d__Bacteria;p__Proteobacteria;c__Gammaproteobacteria;o__;f__;g__;s__	d__Bacteria; p__Proteobacteria; c__Gammaproteobacteria; o__HOC36; f__HOC36; g__HOC36
2389ebc492d56e4e5417ad982d812c9a	d__Bacteria;p__Chloroflexota;c__Anaerolineae;o__;f__;g__;s__	d__Bacteria; p__Chloroflexi; c__Anaerolineae; o__Ardenticatenales; f__uncultured; g__uncultured
238ff35563bb34170ffe3e8c36708cfb	d__Bacteria;p__Proteobacteria;c__Gammaproteobacteria;o__;f__;g__;s__	d__Bacteria; p__Proteobacteria; c__Gammaproteobacteria; o__Thiotrichales; f__Thiotrichaceae; g__uncultured
2396c60e65b2d66a7c0d069afbc7514d	d__Bacteria;p__Proteobacteria;c__Gammaproteobacteria;o__Pseudomonadales;f__;g__;s__	d__Bacteria; p__Proteobacteria; c__Gammaproteobacteria; o__Oceanospirillales; f__Oleiphilaceae; g__Oleiphilus
2399ad23df15d72b355771d27e860dce	d__Bacteria;p__Proteobacteria;c__Gammaproteobacteria;o__;f__;g__;s__	d__Bacteria; p__Proteobacteria; c__Gammaproteobacteria; o__Thiohalorhabdales; f__Thiohalorhabdaceae; g__uncultured
239fdf22b9c421a943cae8aa549c4e02	d__Bacteria;p__Myxococcota;c__Myxococcia;o__Myxococcales;f__;g__;s__	d__Bacteria; p__NB1-j; c__NB1-j; o__NB1-j; f__NB1-j; g__NB1-j
23a1359f5f8bf0ddfd86f8562890cc06	d__Bacteria;p__Proteobacteria;c__Alphaproteobacteria;o__;f__;g__;s__	d__Bacteria; p__Proteobacteria; c__Alphaproteobacteria; o__uncultured; f__uncultured; g__uncultured
23abfc11e07a30955385211c4e64c52f	d__Bacteria;p__Bacteroidota;c__Bacteroidia;o__Bacteroidales;f__Marinifilaceae;g__Labilibaculum;s__Labilibaculum_sp002356295	d__Bacteria; p__Bacteroidota; c__Bacteroidia; o__Bacteroidales; f__Marinifilaceae; g__Marinifilum
23ae6a5b5ada84161ebc77bdad1df576	d__Bacteria;p__Proteobacteria;c__Gammaproteobacteria;o__;f__;g__;s__	d__Bacteria; p__Proteobacteria; c__Gammaproteobacteria; o__Nitrosococcales; f__Nitrosococcaceae
23b8d75598873b4eb7e3d1d751b9188e	d__Bacteria;p__Bacteroidota;c__Bacteroidia;o__Flavobacteriales;f__Flavobacteriaceae;g__;s__	d__Bacteria; p__Bacteroidota; c__Bacteroidia; o__Flavobacteriales; f__Flavobacteriaceae; g__Arenibacter
23ba4f8022a8189ee1e9a42097834d92	d__Bacteria;p__Verrucomicrobiota;c__Verrucomicrobiae;o__Verrucomicrobiales;f__Akkermansiaceae;g__Rubritalea;s__	d__Bacteria; p__Verrucomicrobiota; c__Verrucomicrobiae; o__Verrucomicrobiales; f__Rubritaleaceae; g__Persicirhabdus
23bf163704ce3b5f08ef608be7436d59	d__Bacteria;p__Chloroflexota_A;c__Ellin6529;o__CSP1-4;f__CSP1-4;g__GWC2-73-18;s__GWC2-73-18_sp001794945	d__Bacteria; p__Chloroflexi; c__KD4-96; o__KD4-96; f__KD4-96; g__KD4-96
23c3a1dc71f6df22d4b4170840bba8c2	d__Bacteria;p__Proteobacteria;c__Gammaproteobacteria;o__;f__;g__;s__	d__Bacteria; p__Bdellovibrionota; c__Oligoflexia; o__Oligoflexales; f__uncultured; g__uncultured
23c5c42b59352eab4a62000cf39ae598	d__Bacteria;p__;c__;o__;f__;g__;s__	d__Bacteria; p__Myxococcota; c__Polyangia; o__Polyangiales; f__Sandaracinaceae; g__uncultured
23cc6fa027d08c57d2740aad42fc5c41	d__Bacteria;p__Acidobacteriota;c__Thermoanaerobaculia;o__;f__;g__;s__	d__Bacteria; p__Acidobacteriota; c__Thermoanaerobaculia; o__Thermoanaerobaculales; f__Thermoanaerobaculaceae; g__Subgroup_10
23d0ea3661a1e1cc9f458dc20dbd503a	d__Bacteria;p__Patescibacteria;c__Saccharimonadia;o__Saccharimonadales;f__UBA4665;g__;s__	d__Bacteria; p__Patescibacteria; c__Saccharimonadia; o__Saccharimonadales; f__Saccharimonadales; g__Saccharimonadales
23d142e3e06d624aad195649c4cf40a9	d__Bacteria;p__Bacteroidota;c__Bacteroidia;o__Chitinophagales;f__;g__;s__	d__Bacteria; p__Bacteroidota; c__Bacteroidia; o__Chitinophagales; f__uncultured; g__uncultured
23de1644379adbb3e7efd8c7773083e4	d__Bacteria;p__Verrucomicrobiota;c__Kiritimatiellae;o__;f__;g__;s__	d__Bacteria; p__Verrucomicrobiota; c__Kiritimatiellae; o__WCHB1-41; f__WCHB1-41; g__WCHB1-41
23de3433a1076366b0dca2f9c51114a8	d__Bacteria;p__Deinococcota;c__Deinococci;o__Deinococcales;f__Trueperaceae;g__Truepera;s__Truepera_radiovictrix	d__Bacteria; p__Deinococcota; c__Deinococci; o__Deinococcales; f__Trueperaceae; g__Truepera
23e47d5f237f160cad5c777c31f7272b	d__Bacteria;p__Bacteroidota;c__Bacteroidia;o__Bacteroidales;f__ML635J-15;g__Bact-19;s__Bact-19_sp002869385	d__Bacteria; p__Bacteroidota; c__Bacteroidia; o__Bacteroidales; f__Bacteroidetes_BD2-2; g__Bacteroidetes_BD2-2
23ed35102224029258d21fbb8b7e2ddd	d__Bacteria;p__Proteobacteria;c__Gammaproteobacteria;o__Enterobacterales;f__Alteromonadaceae;g__Colwellia;s__	d__Bacteria; p__Proteobacteria; c__Gammaproteobacteria; o__Alteromonadales; f__Colwelliaceae; g__Colwellia
23f069fa2cffed454ddbe9315a2eaf54	d__Bacteria;p__;c__;o__;f__;g__;s__	d__Bacteria
23f21905151a52b43b1e8dbf7892690c	d__Bacteria;p__Planctomycetota;c__Phycisphaerae;o__Phycisphaerales;f__SM1A02;g__GCA-002862325;s__GCA-002862325_sp002709295	d__Bacteria; p__Planctomycetota; c__Phycisphaerae; o__Phycisphaerales; f__Phycisphaeraceae; g__Urania-1B-19_marine_sediment_group
23f6ea0337e77f91eca05f96ee70c881	d__Bacteria;p__Acidobacteriota;c__Thermoanaerobaculia;o__UBA5704;f__UBA5704;g__SZUA-115;s__SZUA-115_sp003231035	d__Bacteria; p__Acidobacteriota; c__Thermoanaerobaculia; o__Thermoanaerobaculales; f__Thermoanaerobaculaceae; g__Subgroup_10
23fec3c5e24c60606814fdd581779b02	d__Bacteria;p__Planctomycetota;c__Phycisphaerae;o__;f__;g__;s__	d__Bacteria; p__Planctomycetota; c__Phycisphaerae; o__CCM11a; f__CCM11a; g__CCM11a
24002aabc7ab1f0c827c3526b1858799	d__Bacteria;p__Proteobacteria;c__Gammaproteobacteria;o__;f__;g__;s__	d__Bacteria; p__Proteobacteria; c__Gammaproteobacteria
24047347a63c1fdfe225cab07e9edd01	d__Bacteria;p__;c__;o__;f__;g__;s__	d__Bacteria; p__Planctomycetota; c__Pla3_lineage; o__Pla3_lineage; f__Pla3_lineage; g__Pla3_lineage
2407db3bac7f2370b5c0b7e30e77a92e	d__Bacteria;p__Bacteroidota;c__Bacteroidia;o__;f__;g__;s__	d__Bacteria; p__Bacteroidota; c__Bacteroidia; o__Chitinophagales; f__37-13; g__37-13
240d3b0123b2f36244380558b53794f8	d__Bacteria;p__;c__;o__;f__;g__;s__	d__Bacteria
240ea1c8b93c99228713cb8c16ff2eec	d__Bacteria;p__Bacteroidota;c__Rhodothermia;o__Balneolales;f__Balneolaceae;g__;s__	d__Bacteria; p__Bacteroidota; c__Rhodothermia; o__Balneolales; f__Balneolaceae; g__Balneola
241ea20eb7ce5361aa6f1daf1fa2afee	d__Bacteria;p__Planctomycetota;c__Planctomycetes;o__Pirellulales;f__Pirellulaceae;g__GCA-2733575;s__GCA-2733575_sp002733575	d__Bacteria; p__Planctomycetota; c__Planctomycetes; o__Pirellulales; f__Pirellulaceae; g__Pirellula
24205373bd628b3ebb0676b13ad5f736	d__Bacteria;p__Bacteroidota;c__Bacteroidia;o__;f__;g__;s__	d__Bacteria; p__Bacteroidota; c__Bacteroidia
2425a434b6d99950177b6cf0dceb76d4	d__Unassigned;p__;c__;o__;f__;g__;s__	d__Archaea; p__Nanoarchaeota; c__Nanoarchaeia; o__Woesearchaeales; f__Woesearchaeales; g__Woesearchaeales
242df084b38ff17b8e5b72c483b91174	d__Bacteria;p__Proteobacteria;c__Gammaproteobacteria;o__;f__;g__;s__	d__Bacteria; p__Proteobacteria; c__Gammaproteobacteria; o__Thiotrichales; f__Thiotrichaceae; g__uncultured
24353336ba3c69b68258ca5df073adc6	d__Bacteria;p__Verrucomicrobiota;c__Verrucomicrobiae;o__Pedosphaerales;f__;g__;s__	d__Bacteria; p__Verrucomicrobiota; c__Verrucomicrobiae; o__Pedosphaerales; f__Pedosphaeraceae
243c96305474f070265c29989e36f63f	d__Bacteria;p__Bdellovibrionota;c__Bacteriovoracia;o__UBA1018;f__UBA1018;g__XYD1-FULL-53-11;s__XYD1-FULL-53-11_sp001770165	d__Bacteria; p__Bdellovibrionota; c__Oligoflexia; o__0319-6G20; f__0319-6G20; g__0319-6G20
243cde6f9f76a65ea79f38b375a6653b	d__Bacteria;p__Bacteroidota;c__Bacteroidia;o__Chitinophagales;f__Saprospiraceae;g__;s__	d__Bacteria; p__Bacteroidota; c__Bacteroidia; o__Chitinophagales; f__Saprospiraceae; g__Portibacter
2440a7e61784a9331863732cc3f313f1	d__Bacteria;p__Bacteroidota;c__Bacteroidia;o__;f__;g__;s__	d__Bacteria; p__Bacteroidota; c__Bacteroidia
244496f37d8876475e954f326fdb3b7f	d__Bacteria;p__;c__;o__;f__;g__;s__	d__Bacteria; p__Latescibacterota; c__Latescibacterota; o__Latescibacterota; f__Latescibacterota; g__Latescibacterota
244c2078dc4297e5a8bb682f4445f66b	d__Archaea;p__Nanoarchaeota;c__Nanoarchaeia;o__UBA583;f__UBA583;g__UBA431;s__UBA431_sp002505525	d__Archaea; p__Nanoarchaeota; c__Nanoarchaeia; o__Woesearchaeales; f__SCGC_AAA286-E23; g__SCGC_AAA286-E23
244cce69f22529cffb7d238760fbb293	d__Archaea;p__Nanoarchaeota;c__Nanoarchaeia;o__;f__;g__;s__	d__Archaea; p__Nanoarchaeota; c__Nanoarchaeia; o__Woesearchaeales; f__Woesearchaeales; g__Woesearchaeales
245173a87bae97cd63c1dec1e84b8350	d__Bacteria;p__Proteobacteria;c__Gammaproteobacteria;o__;f__;g__;s__	d__Bacteria; p__Proteobacteria; c__Gammaproteobacteria
245476c0849cb30195f636cca5ffe974	d__Bacteria;p__Bacteroidota;c__Bacteroidia;o__Chitinophagales;f__Saprospiraceae;g__Lewinella_A;s__	d__Bacteria; p__Bacteroidota; c__Bacteroidia; o__Chitinophagales; f__Saprospiraceae; g__Phaeodactylibacter
2455bbb01c803867c62530d482220bb2	d__Bacteria;p__Planctomycetota;c__Planctomycetes;o__Pirellulales;f__Pirellulaceae;g__GCA-2701545;s__GCA-2701545_sp002701545	d__Bacteria; p__Planctomycetota; c__Planctomycetes; o__Pirellulales; f__Pirellulaceae; g__Blastopirellula
245f560bd2ff6d4b8e196379ee37cc69	d__Bacteria;p__;c__;o__;f__;g__;s__	d__Bacteria; p__Latescibacterota; c__Latescibacterota; o__Latescibacterota; f__Latescibacterota; g__Latescibacterota
24688eb5a2f13537db97a32e5d4349e3	d__Bacteria;p__Planctomycetota;c__Planctomycetes;o__Planctomycetales;f__Planctomycetaceae;g__;s__	d__Bacteria; p__Planctomycetota; c__Planctomycetes; o__Planctomycetales; f__Gimesiaceae; g__uncultured
2468ace69e4a28ae8bb1a5afa8afe64b	d__Bacteria;p__;c__;o__;f__;g__;s__	d__Bacteria; p__Acidobacteriota; c__Thermoanaerobaculia; o__Thermoanaerobaculales; f__Thermoanaerobaculaceae; g__Subgroup_10
246973e55bc488699a9cf728b3236fd3	d__Bacteria;p__;c__;o__;f__;g__;s__	d__Bacteria; p__Patescibacteria; c__Saccharimonadia; o__Saccharimonadales; f__Saccharimonadales; g__Saccharimonadales
2470a4ebefe3462f0213155c4a70053d	d__Bacteria;p__;c__;o__;f__;g__;s__	d__Bacteria
2475305f7cf10820ea081c1183ea300f	d__Bacteria;p__Patescibacteria;c__Kazan-3B-28;o__Kazan-3B-28;f__Kazan-3B-28;g__Kazan-3B-28;s__Kazan-3B-28_sp001029795	d__Bacteria; p__Patescibacteria; c__Kazania; o__Kazania; f__Kazania; g__Kazania
24912a835bba43c53555b02f8420d3d0	d__Bacteria;p__Planctomycetota;c__UBA8108;o__UBA1146;f__UBA1146;g__;s__	d__Bacteria; p__Planctomycetota; c__Pla3_lineage; o__Pla3_lineage; f__Pla3_lineage; g__Pla3_lineage
249d68e9c3995bda832e39e34764ff6a	d__Archaea;p__Nanoarchaeota;c__Nanoarchaeia;o__Pacearchaeales;f__UBA73;g__;s__	d__Archaea; p__Nanoarchaeota; c__Nanoarchaeia; o__Woesearchaeales
24a4460ee2a4a22480fa96aaf89e52e9	d__Bacteria;p__Bacteroidota;c__Bacteroidia;o__Chitinophagales;f__Saprospiraceae;g__;s__	d__Bacteria; p__Bacteroidota; c__Bacteroidia; o__Chitinophagales; f__Saprospiraceae; g__Lewinella
24acc641dcf45e665cf5e3159134482d	d__Bacteria;p__Desulfobacterota;c__Desulfobacteria;o__Desulfobacterales;f__;g__;s__	d__Bacteria; p__Desulfobacterota; c__Desulfobacteria; o__Desulfobacterales; f__Desulfosarcinaceae; g__Sva0081_sediment_group
24b0b59e7e9b0d23dd86d1da94d7244f	d__Bacteria;p__Planctomycetota;c__Planctomycetes;o__Planctomycetales;f__Planctomycetaceae;g__Fuerstia;s__Fuerstia_marisgermanicae	d__Bacteria; p__Planctomycetota; c__Planctomycetes; o__Planctomycetales; f__Rubinisphaeraceae; g__Fuerstia
24b0d3be7a796d0ae075ad57d6d72939	d__Bacteria;p__Planctomycetota;c__Planctomycetes;o__Pirellulales;f__Pirellulaceae;g__GCA-2723275;s__GCA-2723275_sp002723275	d__Bacteria; p__Planctomycetota; c__Planctomycetes; o__Pirellulales; f__Pirellulaceae; g__Blastopirellula
24b255f68e9cf0cda132ef9af28855ac	d__Bacteria;p__Verrucomicrobiota;c__Verrucomicrobiae;o__Opitutales;f__;g__;s__	d__Bacteria; p__Verrucomicrobiota; c__Verrucomicrobiae; o__Opitutales; f__Puniceicoccaceae; g__Lentimonas
24b87b8e04cd724856131b1bd86bf740	d__Bacteria;p__Patescibacteria;c__Paceibacteria;o__UBA9983_A;f__;g__;s__	d__Bacteria; p__Patescibacteria; c__Parcubacteria
24bb229d70a34369eea2ad97385e4a60	d__Bacteria;p__Proteobacteria;c__Gammaproteobacteria;o__Pseudomonadales;f__HTCC2089;g__GCA-2697205;s__GCA-2697205_sp002697205	d__Bacteria; p__Proteobacteria; c__Gammaproteobacteria; o__OM182_clade; f__OM182_clade; g__OM182_clade
24c0b469cb0c3a4261e528d3151e77fc	d__Bacteria;p__Binatota;c__Binatia;o__HRBIN30;f__HRBIN30;g__HRBIN30;s__HRBIN30_sp002898795	d__Bacteria; p__RCP2-54; c__RCP2-54; o__RCP2-54; f__RCP2-54; g__RCP2-54
24d62fe43fc5811bca01f9e6c31453a6	d__Bacteria;p__Acidobacteriota;c__Mor1;o__Gp22-AA2;f__AA152;g__AA152;s__AA152_sp003222305	d__Bacteria; p__Acidobacteriota; c__Subgroup_22; o__Subgroup_22; f__Subgroup_22; g__Subgroup_22
24d9c750884f71e525696438c5bbfb40	d__Bacteria;p__Bacteroidota;c__Bacteroidia;o__Flavobacteriales;f__Ichthyobacteriaceae;g__Ichthyobacterium;s__Ichthyobacterium_seriolicida	d__Bacteria; p__Bacteroidota; c__Bacteroidia; o__Flavobacteriales; f__Cryomorphaceae; g__uncultured
24db4e66a5252046c7303016513a09e6	d__Bacteria;p__Actinobacteriota;c__Acidimicrobiia;o__UBA5794;f__UBA4744;g__BMS3Bbin01;s__BMS3Bbin01_sp002897675	d__Bacteria; p__Actinobacteriota; c__Acidimicrobiia; o__Actinomarinales; f__uncultured; g__uncultured
24e01c51cad78c5a13ff2805b9dc9b3b	d__Archaea;p__Nanoarchaeota;c__Nanoarchaeia;o__Woesearchaeales;f__CG1-02-57-44;g__CG1-02-57-44;s__CG1-02-57-44_sp001871415	d__Archaea; p__Nanoarchaeota; c__Nanoarchaeia; o__Woesearchaeales; f__Woesearchaeales; g__Woesearchaeales
24e1380bd53b227f217c286462388398	d__Bacteria;p__Proteobacteria;c__Alphaproteobacteria;o__Rhodobacterales;f__Rhodobacteraceae;g__;s__	d__Bacteria; p__Proteobacteria; c__Alphaproteobacteria; o__Rhodobacterales; f__Rhodobacteraceae; g__Roseobacter
24e19e372ec3922a75ed71d245d3fb9c	d__Bacteria;p__Bacteroidota;c__Rhodothermia;o__Rhodothermales;f__;g__;s__	d__Bacteria; p__Bacteroidota; c__Rhodothermia; o__Rhodothermales; f__Rhodothermaceae; g__uncultured
24e80fbc498d3beaeef96535f0cf54b6	d__Bacteria;p__Verrucomicrobiota;c__Kiritimatiellae;o__;f__;g__;s__	d__Bacteria; p__Verrucomicrobiota; c__Kiritimatiellae; o__WCHB1-41; f__WCHB1-41; g__WCHB1-41
24ee8be425bc2434611410f8cb572e09	d__Bacteria;p__Omnitrophota;c__Omnitrophia;o__Omnitrophales;f__01-FULL-45-10b;g__2-01-FULL-50-24;s__2-01-FULL-50-24_sp001804225	d__Bacteria; p__Verrucomicrobiota; c__Omnitrophia; o__Omnitrophales; f__Omnitrophaceae; g__Candidatus_Omnitrophus
24fb5d6f9b3630d62fc21ce95a0a8220	d__Bacteria;p__;c__;o__;f__;g__;s__	d__Bacteria; p__Planctomycetota; c__Pla4_lineage; o__Pla4_lineage; f__Pla4_lineage; g__Pla4_lineage
25023c035eeb62ab018929eeba69bbe0	d__Bacteria;p__Proteobacteria;c__Gammaproteobacteria;o__Pseudomonadales;f__Spongiibacteraceae;g__;s__	d__Bacteria; p__Proteobacteria; c__Gammaproteobacteria; o__Cellvibrionales; f__Spongiibacteraceae
25034d092efeff7f56242b6fa3f2bd9a	d__Bacteria;p__Proteobacteria;c__Gammaproteobacteria;o__;f__;g__;s__	d__Bacteria; p__Proteobacteria; c__Gammaproteobacteria; o__AT-s2-59; f__AT-s2-59; g__AT-s2-59
251400cbd571c1eba6b6e00ab2e7ae13	d__Bacteria;p__Planctomycetota;c__;o__;f__;g__;s__	d__Bacteria; p__Planctomycetota; c__BD7-11; o__BD7-11; f__BD7-11; g__BD7-11
2517df5940670de8e123de84b46f5217	d__Bacteria;p__;c__;o__;f__;g__;s__	d__Bacteria; p__Planctomycetota; c__OM190; o__OM190; f__OM190; g__OM190
251a9bd5957fa54292097c2495d194b0	d__Bacteria;p__Planctomycetota;c__Phycisphaerae;o__Phycisphaerales;f__;g__;s__	d__Bacteria; p__Planctomycetota; c__Phycisphaerae; o__Phycisphaerales; f__Phycisphaeraceae; g__uncultured
251f81bc72b8cfaf639595318a87b1cb	d__Unassigned;p__;c__;o__;f__;g__;s__	d__Archaea; p__Nanoarchaeota; c__Nanoarchaeia; o__Woesearchaeales; f__Woesearchaeales; g__Woesearchaeales
2528d7a1977580d130c66b1b5a2ceae7	d__Bacteria;p__Patescibacteria;c__Paceibacteria;o__UBA9983_A;f__;g__;s__	d__Bacteria; p__Patescibacteria; c__Parcubacteria
252b0d939d578069d32dfbd23d7e0e80	d__Bacteria;p__Cyanobacteria;c__Cyanobacteriia;o__Cyanobacteriales;f__Xenococcaceae;g__Stanieria;s__	d__Bacteria; p__Cyanobacteria; c__Cyanobacteriia; o__Cyanobacteriales; f__Xenococcaceae; g__Chroococcidiopsis_PCC-6712
25319ad2346772ec675f31d10243126e	d__Bacteria;p__Proteobacteria;c__Gammaproteobacteria;o__Enterobacterales;f__Alteromonadaceae;g__Aliiglaciecola;s__Aliiglaciecola_lipolytica	d__Bacteria; p__Proteobacteria; c__Gammaproteobacteria; o__Alteromonadales; f__Alteromonadaceae; g__Aliiglaciecola
2533c418f79e0a02ebeb1afafc11bbfc	d__Bacteria;p__Myxococcota;c__;o__;f__;g__;s__	d__Bacteria; p__Myxococcota; c__Myxococcia; o__Myxococcales; f__Myxococcaceae; g__P3OB-42
25346dc611e1a00fdd915181115cdbf5	d__Bacteria;p__Desulfobacterota;c__Desulfobulbia;o__Desulfobulbales;f__Desulfurivibrionaceae;g__BM506;s__BM506_sp002868945	d__Bacteria; p__Desulfobacterota; c__Desulfobulbia; o__Desulfobulbales
2536a8852a20a9408fa48128af72098a	d__Bacteria;p__Proteobacteria;c__Gammaproteobacteria;o__Pseudomonadales;f__Pseudomonadaceae;g__Pseudomonas_E;s__	d__Bacteria; p__Proteobacteria; c__Gammaproteobacteria; o__Cellvibrionales; f__Porticoccaceae; g__C1-B045
2540bb544a0ed1c7047995b9191f62e5	d__Bacteria;p__;c__;o__;f__;g__;s__	d__Bacteria; p__NB1-j; c__NB1-j; o__NB1-j; f__NB1-j; g__NB1-j
2541851b207fd0961ce95f5fc76c9b4f	d__Bacteria;p__Proteobacteria;c__Gammaproteobacteria;o__Pseudomonadales;f__;g__;s__	d__Bacteria; p__Proteobacteria; c__Gammaproteobacteria; o__Oceanospirillales; f__Oleiphilaceae; g__Oleiphilus
2542b1c06a5792d4a447bc87a78c51f9	d__Bacteria;p__Chloroflexota;c__Dehalococcoidia;o__Dehalococcoidales;f__Dehalococcoidaceae;g__Dehalogenimonas;s__Dehalogenimonas_alkenigignens	d__Bacteria; p__Chloroflexi; c__Dehalococcoidia; o__Dehalococcoidales; f__Dehalococcoidales_Incertae_Sedis; g__Dehalobium
2547bdf61a7e04755152f19243cc0004	d__Bacteria;p__Verrucomicrobiota;c__Lentisphaeria;o__Victivallales;f__GWF2-45-14;g__GWF2-44-16;s__GWF2-44-16_sp001803225	d__Bacteria; p__Verrucomicrobiota; c__Lentisphaeria; o__Oligosphaerales; f__Lenti-02; g__Lenti-02
25481db11d6e3c4596dcc2c13b5fba1c	d__Bacteria;p__;c__;o__;f__;g__;s__	d__Bacteria
254ad15a2c8afd5dd11659b6cc915e95	d__Archaea;p__Asgardarchaeota;c__Lokiarchaeia;o__Thorarchaeales;f__Thorarchaeaceae;g__MP8T-1;s__MP8T-1_sp002825465	Unassigned
25524c2d0f35343d4f8a5633d1757984	d__Bacteria;p__;c__;o__;f__;g__;s__	d__Bacteria; p__Planctomycetota; c__Phycisphaerae; o__C86; f__C86; g__C86
25535408eb2939c010673603e96ed84e	d__Bacteria;p__Planctomycetota;c__Planctomycetes;o__Planctomycetales;f__Planctomycetaceae;g__Gimesia;s__	d__Bacteria; p__Planctomycetota; c__Planctomycetes; o__Planctomycetales; f__Gimesiaceae; g__uncultured
2555a9ea28bca97d6a0a0d09a2d9ab51	d__Bacteria;p__Proteobacteria;c__Alphaproteobacteria;o__;f__;g__;s__	d__Bacteria; p__Proteobacteria; c__Alphaproteobacteria; o__Kiloniellales; f__Kiloniellaceae; g__uncultured
255bce2cfaf7ec4d02bf33c8b2023a48	d__Bacteria;p__;c__;o__;f__;g__;s__	d__Bacteria; p__Dependentiae; c__Babeliae; o__Babeliales; f__Babeliales; g__Babeliales
255d5e4357b7ab338548e8835efe5e93	d__Bacteria;p__Proteobacteria;c__Alphaproteobacteria;o__Rhodobacterales;f__Rhodobacteraceae;g__Amylibacter_A;s__Amylibacter_A_sp000153745	d__Bacteria; p__Proteobacteria; c__Alphaproteobacteria; o__Rhodobacterales; f__Rhodobacteraceae
255e003682e47a9aa9314c7397d2e0bf	d__Bacteria;p__Desulfobacterota;c__Desulfomonilia;o__Desulfomonilales;f__Desulfomonilaceae;g__Desulfomonile;s__Desulfomonile_tiedjei	d__Bacteria; p__Bdellovibrionota; c__Bdellovibrionia; o__Bdellovibrionales; f__Bdellovibrionaceae; g__OM27_clade
[truncated: 10,463 more rows]
