# Supplementary material for: Metabolic flexibility allows bacterial habitat generalists to become dominant in a frequently disturbed ecosystem
Source: ISME J. 2021 May 3;15(10):2986–3004. doi: 10.1038/s41396-021-00988-w (PMC8443593; doi:10.1038/s41396-021-00988-w)
Supplement: Supplementary file 5 — Table S4 [file 41396_2021_988_MOESM5_ESM.xlsx]

## Sheet: Alpha diversity
	Observed	Chao1	se.chao1	ACE	se.ACE	Shannon	Simpson	InvSimpson	Fisher
SB1006	1746	2784.54	91.9997	3059.22	35.9465	6.68948	0.995877	242.563	953.071
SB3971	1549	2451.7	85.819	2705.88	33.3618	6.44804	0.994568	184.102	768.425
SB3972	1615	2507.99	83.747	2677.13	32.0516	6.50433	0.993949	165.261	827.294
SB3974	1546	2523.06	91.8373	2832.95	34.57	6.4978	0.99596	247.52	765.817
SB3975	1741	2486.25	68.7453	2771.19	32.4456	6.86465	0.997476	396.171	948.04
SB3976	1714	2739.11	93.8192	2929.02	34.2094	6.84525	0.997839	462.74	921.199
SB3977	2077	3646.36	124.841	4021.06	40.6921	7.14805	0.998554	691.525	1332.65
SB3979	1864	2714.85	75.1978	2936.82	33.0231	7.00886	0.998102	527.004	1077.48
SB3980	1505	1940.85	47.6248	2020.01	23.9279	6.66449	0.99643	280.087	730.749
SB3982	1892	3256.34	114.975	3644.98	39.2985	6.9809	0.998158	542.959	1108.67
SB3983	1883	3014.76	95.5169	3406.15	38.4507	6.92269	0.997727	439.893	1098.57
SB3984	1242	1516.22	37.1328	1508.74	17.0514	6.52165	0.995996	249.76	529.386
SB3985	1673	2183.08	51.4628	2343.82	26.8198	6.93602	0.998201	555.728	881.466
SB3987	2184	3711.54	117.652	4117.06	40.8142	7.20649	0.998468	652.776	1477.9
SB3988	1804	2619.25	74.7888	2837.19	32.0026	7.03193	0.998428	636.327	1012.83
SB3990	1163	1383.02	30.8418	1411.54	16.8301	6.32645	0.994776	191.421	476.176
SB3992	2316	4015.79	125.736	4601.72	45.5441	7.32146	0.998773	814.81	1675.35
SB3994	2146	4162.55	155.493	4579.38	44.5135	7.06398	0.997624	420.861	1424.88
SB3995	1960	3240.72	107.499	3480.34	37.426	7.05852	0.998226	563.672	1187.28
SB3996	1819	2833.05	87.8795	3109.06	35.3202	6.81809	0.997042	338.112	1028.72
SB3997	1907	3058.86	96.8034	3427.21	38.511	6.92086	0.99739	383.165	1125.66
SB3998	1841	2551.51	65.3038	2764.14	30.8057	7.07233	0.998445	643.136	1052.35
SB3999	1917	2929.5	86.0974	3246.33	36.4443	6.98122	0.997751	444.65	1137.1
SB4000	1872	3052	100.063	3340.16	36.7706	6.91165	0.99776	446.381	1086.32
SB6747	1101	1456.62	44.7842	1545	21.867	5.93275	0.991786	121.737	436.564
SB6749	1594	1983.47	42.7636	2107.14	23.462	6.92419	0.998143	538.607	808.249
SB6753	1362	1807.76	49.9286	1920.49	24.7404	6.43574	0.995537	224.059	616.425
SB6754	1203	1481.47	35.7953	1564.9	19.9699	6.31064	0.995288	212.213	502.726
SB6756	1272	1553.22	35.0531	1666.35	20.9366	6.42874	0.996165	260.77	550.426
SB6757	1599	2202.55	59.687	2436.68	29.3165	6.7426	0.997224	360.231	812.757
SB6758	1371	1708.12	40.8773	1759.62	20.6207	6.66209	0.997364	379.294	623.27

## Sheet: Alpha diversity statistics
Depth	Mean-16S	Mean-Chl a	Mean-Shannon	SE-16S	SE-Chl a	SE-Shannon	Anova-16S	Anova-Chl a	Anova-Shannon		TukeyHSD-16S			TukeyHSD-Chla	p-value
0	4.67059e+08	0.483938	6.66866	2.94507e+08	0.243907	0.0882262					0-15	0.758799		0-15	0.87
15	4.05569e+08	0.447225	6.79881	2.56693e+08	0.182786	0.0898672					0-30	0.0026347		0-30	7.27e-05
30	1.60192e+08	0.136838	6.95392	1.65297e+08	0.194959	0.0949353	0.002202	2.84e-05	0.1147		15-30	0.0184676		15-30	0.0003574
							Depth as a continously variable
Date	Mean-16S	Mean-Chl a	Mean-Shannon	SE-16S	SE-Chl a	SE-Shannon	Anova-16S	Anova-Chl a	Anova-Shannon		TukeyHSD-16S			Shannon
A	1.23478e+08	0.3204	6.54728	1.17828e+08	0.403868	0.0729309					A-D	0.0119825		use TukeyHSD no differences among dates
B	1.91754e+08	0.3293	6.83894	1.88881e+08	0.244515	0.13311					B-D	0.0449442
C	3.94632e+08	0.3026	6.81972	2.43084e+08	0.271589	0.0962539					G-D	0.0311565
D	6.28122e+08	0.4094	7.05815	4.08795e+08	0.201698	0.0791722
E	3.56889e+08	0.5162	6.9426	7.62369e+07	0.153535	0.214348
F	3.36346e+08	0.4361	6.94083	1.56044e+08	0.260331	0.0419759
G	1.72055e+08	0.1958	6.42847	1.39454e+08	0.230714	0.495719
H	1.91754e+08	1.91754e+08	6.51596	3.31567e+08	0.254235	0.0802872	0.00435	0.573	0.0496
Tidal	Mean-16S	Mean-Chl a	Mean-Shannon	SE-16S	SE-Chl a	SE-Shannon	t.test-16S	t.test-Chl a	t.test-Shannon
Subtidal	3.6219e+08	0.4183	6.74564	3.47896e+08	0.252277	0.0919948
Intertidal	3.26356e+08	0.2937	6.81678	1.79807e+08	0.253421	0.0636688	0.09456	0.6568	0.5304

## Sheet: Beta diversity
Factor	Analysis	F. Model	R2	Pr(>F)	pvalBon	pvalFDR
Date	PERMANOVA	1.2782	0.084	0.024
	PERMDISP	1.7319		0.195
Depth	PERMANOVA	1.3669	0.294	0.001
	PERMDISP	0.7586		0.627
	Pairwise PERMANOVA
	0-15			0.961	2.883	0.961
	0-30			0.008	0.024	0.024
	15-30			0.02	0.06	0.03
Number of permutations: 999

## Sheet: Zeta decline summary
Zeta decline and temporal decay analysis summary
Depth (cm)	Zeta Index	Zeta order	Combination	Zeta diversity	Zeta diversity std	Zeta ratio
0	Jaccard	1	14	1	0.176862	0.166687
0	Jaccard	2	91	0.166687	0.0242246	0.37409
0	Jaccard	3	364	0.0623558	0.00921291	0.541044
0	Jaccard	4	1001	0.0337373	0.00472845	0.663382
0	Jaccard	5	2002	0.0223807	0.00287496	0.739332
0	Jaccard	6	3003	0.0165468	0.00200775	0.775121
0	Jaccard	7	3432	0.0128257	0.00153151	0.828898
0	Jaccard	8	3003	0.0106312	0.00117681	0.166687
15	Jaccard	1	9	1	0.16836	0.179515
15	Jaccard	2	36	0.179515	0.0174596	0.393999
15	Jaccard	3	84	0.0707288	0.00731312	0.561322
15	Jaccard	4	126	0.0397016	0.00388105	0.671091
15	Jaccard	5	126	0.0266434	0.00239459	0.743466
15	Jaccard	6	84	0.0198085	0.00159742	0.79271
15	Jaccard	7	36	0.0157024	0.00107693	0.827821
15	Jaccard	8	9	0.0129987	0.000671558	0.179515
30	Jaccard	1	8	1	0.203968	0.14645
30	Jaccard	2	28	0.14645	0.0363812	0.322406
30	Jaccard	3	56	0.0472164	0.0149024	0.47632
30	Jaccard	4	70	0.0224901	0.00766103	0.58299
30	Jaccard	5	56	0.0131115	0.00459447	0.654115
30	Jaccard	6	28	0.00857643	0.00290232	0.702193
30	Jaccard	7	8	0.00602231	0.00173999	0.734534
30	Jaccard	8	1	0.00442359	NA	0.14645

## Sheet: Zeta decline regression
Zeta decline model regression coefficient
Depth (cm)	Model	Zeta Index	Variable	Estimate	Std error	Statistic	P value
0	exponential law	Jaccard	(Intercept)	-0.203461	0.212345	-0.95816	0.374982
0	exponential law	Jaccard	zeta order	-0.253449	0.0420507	-6.02724	0.000941872
15	exponential law	Jaccard	(Intercept)	-0.194318	0.202152	-0.961247	0.373549
15	exponential law	Jaccard	zeta order	-0.241962	0.0400321	-6.0442	0.000928063
30	exponential law	Jaccard	(Intercept)	-0.155793	0.21691	-0.718237	0.499611
30	exponential law	Jaccard	zeta order	-0.307927	0.0429546	-7.16868	0.000372053
0	power law	Jaccard	(Intercept)	-0.0870932	0.0560424	-1.55406	0.171165
0	power law	Jaccard	log10(zeta order)	-2.18327	0.0871974	-25.0383	2.67186e-07
15	power law	Jaccard	(Intercept)	-0.083583	0.0529263	-1.57923	0.165362
15	power law	Jaccard	log10(zeta order)	-2.0837	0.082349	-25.3033	2.50963e-07
30	power law	Jaccard	(Intercept)	-0.0405977	0.0280752	-1.44603	0.198306
30	power law	Jaccard	log10(zeta order)	-2.60708	0.0436827	-59.6821	1.48703e-09
Zeta decline model regression statistics
Depth (cm)	Model	Zeta Index	R^2	Adjusted R^2	Sigma	Statistic	P value	df	Log.likelihood	AIC	BIC	Deviance	df.residual	Number of observations
0	exponential law	Jaccard	0.858248	0.834623	0.272519	36.3276	0.000941872	1	0.199583	5.60083	5.83916	0.445601	6	8
15	exponential law	Jaccard	0.858931	0.835419	0.259438	36.5324	0.000928063	1	0.593124	4.81375	5.05208	0.403848	6	8
30	exponential law	Jaccard	0.895452	0.878027	0.278377	51.3899	0.000372053	1	0.0294415	5.94112	6.17944	0.464964	6	8
0	power law	Jaccard	0.99052	0.98894	0.0704751	626.917	2.67186e-07	1	11.0192	-16.0384	-15.8	0.0298005	6	8
15	power law	Jaccard	0.990716	0.989168	0.0665566	640.255	2.50963e-07	1	11.4768	-16.9537	-16.7154	0.0265787	6	8
30	power law	Jaccard	0.998318	0.998038	0.0353055	3561.95	1.48703e-09	1	16.549	-27.0979	-26.8596	0.00747887	6	8

## Sheet: Zeta temporal decay summary
Zeta temporal decay analysis summary
Depth (cm)	Zeta Index	Zeta order	Zeta diversity	Time (day)	Fitted value	Residual	Standardised residual	Diagonal of the hat matrix	Sigma	Cooks distance
0	Jaccard	2	0.180671	0	0.173489	0.00718148	0.305643	0.0362409	0.0240569	0.00175643
0	Jaccard	2	0.178546	46	0.171357	0.00718878	0.303857	0.022891	0.0240571	0.00108151
0	Jaccard	2	0.150366	46	0.171357	-0.020991	-0.887252	0.022891	0.0239629	0.00922117
0	Jaccard	2	0.18554	83	0.169642	0.015898	0.669539	0.0157542	0.0240089	0.00358768
0	Jaccard	2	0.167519	83	0.169642	-0.0021226	-0.0893927	0.0157542	0.0240685	6.39538e-05
0	Jaccard	2	0.14486	151	0.16649	-0.0216298	-0.908745	0.0110102	0.0239576	0.00459683
0	Jaccard	2	0.135997	151	0.16649	-0.0304922	-1.28109	0.0110102	0.0238466	0.00913546
0	Jaccard	2	0.144091	193	0.164543	-0.0204516	-0.860327	0.0134976	0.0239693	0.00506356
0	Jaccard	2	0.154646	245	0.162132	-0.00748634	-0.31634	0.0223089	0.024056	0.00114171
0	Jaccard	2	0.138727	245	0.162132	-0.0234057	-0.989021	0.0223089	0.0239369	0.0111599
0	Jaccard	2	0.160033	299	0.159629	0.000403798	0.0172028	0.0381712	0.0240695	5.87231e-06
0	Jaccard	2	0.160694	356	0.156987	0.00370772	0.159981	0.0623338	0.0240661	0.000850711
0	Jaccard	2	0.165498	356	0.156987	0.00851167	0.367262	0.0623338	0.0240513	0.00448329
0	Jaccard	2	0.207937	46	0.171357	0.0365796	1.54615	0.022891	0.0237441	0.0280025
0	Jaccard	2	0.137822	46	0.171357	-0.0335353	-1.41748	0.022891	0.0237963	0.0235355
0	Jaccard	2	0.164588	83	0.169642	-0.00505412	-0.212853	0.0157542	0.0240634	0.000362593
0	Jaccard	2	0.158822	83	0.169642	-0.0108202	-0.455691	0.0157542	0.0240415	0.00166189
0	Jaccard	2	0.16406	151	0.16649	-0.00242996	-0.102091	0.0110102	0.0240682	5.80166e-05
0	Jaccard	2	0.127652	151	0.16649	-0.0388373	-1.63169	0.0110102	0.0237068	0.0148201
0	Jaccard	2	0.164931	193	0.164543	0.00038786	0.0163159	0.0134976	0.0240695	1.82117e-06
0	Jaccard	2	0.179142	245	0.162132	0.0170093	0.718739	0.0223089	0.0239996	0.00589373
0	Jaccard	2	0.151194	245	0.162132	-0.0109386	-0.462217	0.0223089	0.0240407	0.00243746
0	Jaccard	2	0.193474	299	0.159629	0.0338452	1.4419	0.0381712	0.0237868	0.0412549
0	Jaccard	2	0.225589	356	0.156987	0.0686025	2.96006	0.0623338	0.0228541	0.291237
0	Jaccard	2	0.199219	356	0.156987	0.042232	1.82223	0.0623338	0.0236163	0.11037
0	Jaccard	2	0.179825	0	0.173489	0.00633528	0.269629	0.0362409	0.0240597	0.00136689
0	Jaccard	2	0.175175	37	0.171774	0.0034007	0.143905	0.0251125	0.0240668	0.000266721
0	Jaccard	2	0.186546	37	0.171774	0.0147723	0.625111	0.0251125	0.0240167	0.00503291
0	Jaccard	2	0.158161	105	0.168622	-0.0104605	-0.439935	0.0130327	0.0240434	0.00127784
0	Jaccard	2	0.150489	105	0.168622	-0.0181331	-0.762618	0.0130327	0.0239908	0.00383985
0	Jaccard	2	0.158895	147	0.166675	-0.0077804	-0.326879	0.0109891	0.0240551	0.000593613
0	Jaccard	2	0.156576	199	0.164265	-0.00768836	-0.323536	0.0141907	0.0240554	0.000753399
0	Jaccard	2	0.163149	199	0.164265	-0.00111549	-0.046941	0.0141907	0.0240693	1.58593e-05
0	Jaccard	2	0.156278	253	0.161761	-0.00548355	-0.231938	0.0242274	0.0240623	0.000667841
0	Jaccard	2	0.18086	310	0.159119	0.0217406	0.928171	0.0422408	0.0239528	0.0189978
0	Jaccard	2	0.185837	310	0.159119	0.0267178	1.14066	0.0422408	0.023893	0.028692
0	Jaccard	2	0.18443	37	0.171774	0.0126562	0.535564	0.0251125	0.0240308	0.00369427
0	Jaccard	2	0.210067	37	0.171774	0.038293	1.62042	0.0251125	0.0237119	0.0338189
0	Jaccard	2	0.134048	105	0.168622	-0.0345737	-1.45405	0.0130327	0.023782	0.0139592
0	Jaccard	2	0.17653	105	0.168622	0.0079083	0.332596	0.0130327	0.0240546	0.000730357
0	Jaccard	2	0.140811	147	0.166675	-0.0258636	-1.08661	0.0109891	0.0239094	0.0065596
0	Jaccard	2	0.132343	199	0.164265	-0.0319211	-1.34328	0.0141907	0.0238243	0.0129871
0	Jaccard	2	0.199475	199	0.164265	0.0352105	1.4817	0.0141907	0.0237708	0.0158016
0	Jaccard	2	0.117316	253	0.161761	-0.0444452	-1.8799	0.0242274	0.0235869	0.0438732
0	Jaccard	2	0.130752	310	0.159119	-0.0283667	-1.21106	0.0422408	0.0238704	0.0323429
0	Jaccard	2	0.157957	310	0.159119	-0.00116234	-0.0496239	0.0422408	0.0240692	5.43036e-05
0	Jaccard	2	0.215145	0	0.173489	0.0416553	1.77285	0.0362409	0.0236408	0.0590941
0	Jaccard	2	0.176254	68	0.170337	0.00591707	0.249513	0.0182605	0.0240612	0.000578994
0	Jaccard	2	0.173489	68	0.170337	0.00315216	0.132922	0.0182605	0.0240672	0.000164316
0	Jaccard	2	0.166796	110	0.16839	-0.00159392	-0.0670193	0.0125725	0.024069	2.85946e-05
0	Jaccard	2	0.165493	162	0.16598	-0.000486754	-0.0204529	0.0112618	0.0240695	2.38235e-06
0	Jaccard	2	0.194891	162	0.16598	0.0289115	1.21483	0.0112618	0.0238692	0.0084048
0	Jaccard	2	0.143642	216	0.163477	-0.0198345	-0.835686	0.0166128	0.023975	0.00589895
0	Jaccard	2	0.165704	273	0.160834	0.0048697	0.206552	0.0296802	0.0240638	0.000652502
0	Jaccard	2	0.175124	273	0.160834	0.0142897	0.606111	0.0296802	0.0240198	0.00561856
0	Jaccard	2	0.169663	68	0.170337	-0.000673825	-0.0284141	0.0182605	0.0240695	7.50855e-06
0	Jaccard	2	0.219861	68	0.170337	0.0495234	2.08832	0.0182605	0.0234725	0.0405585
0	Jaccard	2	0.166476	110	0.16839	-0.001914	-0.0804775	0.0125725	0.0240687	4.12319e-05
0	Jaccard	2	0.159048	162	0.16598	-0.0069315	-0.291254	0.0112618	0.0240581	0.000483104
0	Jaccard	2	0.200873	162	0.16598	0.0348937	1.46619	0.0112618	0.0237771	0.0122428
0	Jaccard	2	0.119684	216	0.163477	-0.0437927	-1.84512	0.0166128	0.0236047	0.0287566
0	Jaccard	2	0.149546	273	0.160834	-0.0112885	-0.478811	0.0296802	0.0240386	0.0035063
0	Jaccard	2	0.178612	273	0.160834	0.0177774	0.754041	0.0296802	0.0239926	0.00869584
0	Jaccard	2	0.181445	0	0.173489	0.00795543	0.338583	0.0362409	0.0240541	0.00215541
0	Jaccard	2	0.162029	42	0.171542	-0.00951289	-0.402291	0.0238549	0.0240477	0.00197749
0	Jaccard	2	0.165829	94	0.169132	-0.00330273	-0.138987	0.0142515	0.024067	0.000139642
0	Jaccard	2	0.158735	94	0.169132	-0.0103966	-0.437518	0.0142515	0.0240437	0.00138375
0	Jaccard	2	0.132922	148	0.166629	-0.0337069	-1.41613	0.0109909	0.0237968	0.0111432
0	Jaccard	2	0.179093	205	0.163986	0.0151066	0.635955	0.0149681	0.0240148	0.00307284
0	Jaccard	2	0.16156	205	0.163986	-0.00242654	-0.102152	0.0149681	0.0240682	7.92837e-05
0	Jaccard	2	0.157334	42	0.171542	-0.014208	-0.600842	0.0238549	0.0240207	0.00441116
0	Jaccard	2	0.134201	94	0.169132	-0.0349314	-1.47	0.0142515	0.0237756	0.0156207
0	Jaccard	2	0.187181	94	0.169132	0.0180492	0.759559	0.0142515	0.0239914	0.0041705
0	Jaccard	2	0.100889	148	0.166629	-0.0657396	-2.76193	0.0109909	0.023015	0.0423863
0	Jaccard	2	0.140642	205	0.163986	-0.0233445	-0.982755	0.0149681	0.0239386	0.007338
0	Jaccard	2	0.153905	205	0.163986	-0.0100814	-0.424405	0.0149681	0.0240452	0.00136851
0	Jaccard	2	0.168309	52	0.171079	-0.00276977	-0.116991	0.0215156	0.0240677	0.000150479
0	Jaccard	2	0.159896	52	0.171079	-0.0111832	-0.47236	0.0215156	0.0240394	0.0024531
0	Jaccard	2	0.167537	106	0.168576	-0.00103908	-0.0436979	0.0129359	0.0240693	1.25125e-05
0	Jaccard	2	0.164765	163	0.165933	-0.00116841	-0.0490962	0.0112988	0.0240692	1.37731e-05
0	Jaccard	2	0.179676	163	0.165933	0.0137426	0.577461	0.0112988	0.0240244	0.00190538
0	Jaccard	2	0.176913	0	0.173489	0.00342415	0.145732	0.0362409	0.0240667	0.000399308
0	Jaccard	2	0.183464	54	0.170986	0.0124775	0.526913	0.0210759	0.024032	0.00298871
0	Jaccard	2	0.187058	111	0.168344	0.0187146	0.786853	0.0124875	0.0239857	0.00391461
0	Jaccard	2	0.173092	111	0.168344	0.00474792	0.199626	0.0124875	0.0240642	0.000251962
0	Jaccard	2	0.132535	54	0.170986	-0.0384515	-1.62377	0.0210759	0.0237104	0.0283827
0	Jaccard	2	0.146584	111	0.168344	-0.0217596	-0.91488	0.0124875	0.0239561	0.00529211
0	Jaccard	2	0.175755	111	0.168344	0.00741151	0.311617	0.0124875	0.0240564	0.000613963
0	Jaccard	2	0.200097	57	0.170847	0.0292503	1.23481	0.0204339	0.0238625	0.0159033
0	Jaccard	2	0.190746	57	0.170847	0.0198985	0.840017	0.0204339	0.023974	0.00735976
0	Jaccard	2	0.228865	0	0.173489	0.0553757	2.35679	0.0362409	0.0233064	0.104434
0	Jaccard	3	0.0795391	30.6667	0.0633759	0.0161631	1.76682	0.0136776	0.00918426	0.0216445
0	Jaccard	3	0.059493	30.6667	0.0633759	-0.0038829	-0.424447	0.0136776	0.00922182	0.00124913
0	Jaccard	3	0.0704628	55.3333	0.0631591	0.00730367	0.796702	0.00952587	0.00921602	0.00305227
0	Jaccard	3	0.0659898	55.3333	0.0631591	0.0028307	0.30878	0.00952587	0.0092229	0.000458489
0	Jaccard	3	0.0595992	100.667	0.0627608	-0.0031616	-0.343997	0.00446973	0.00922261	0.000265648
0	Jaccard	3	0.05182	100.667	0.0627608	-0.0109407	-1.19041	0.00446973	0.00920604	0.00318117
0	Jaccard	3	0.0631795	128.667	0.0625147	0.000664862	0.0722875	0.00301243	0.00922405	7.89448e-06
0	Jaccard	3	0.0650364	163.333	0.06221	0.00282639	0.307294	0.00297041	0.00922291	0.000140665
0	Jaccard	3	0.0559129	163.333	0.06221	-0.00629712	-0.684642	0.00297041	0.00921814	0.000698241
0	Jaccard	3	0.067833	199.333	0.0618937	0.00593937	0.646402	0.0049904	0.00921879	0.00104781
0	Jaccard	3	0.0761216	237.333	0.0615597	0.0145618	1.58834	0.00940365	0.00919191	0.0119745
0	Jaccard	3	0.0720427	237.333	0.0615597	0.010483	1.14344	0.00940365	0.00920744	0.00620575
0	Jaccard	3	0.0669478	30.6667	0.0633759	0.0035719	0.39045	0.0136776	0.00922217	0.00105704
0	Jaccard	3	0.0710925	55.3333	0.0631591	0.00793338	0.865392	0.00952587	0.00921457	0.00360128
0	Jaccard	3	0.0709147	55.3333	0.0631591	0.00775555	0.845994	0.00952587	0.00921499	0.00344164
0	Jaccard	3	0.059302	100.667	0.0627608	-0.00345873	-0.376327	0.00446973	0.00922231	0.000317927
0	Jaccard	3	0.0537359	100.667	0.0627608	-0.00902483	-0.981946	0.00446973	0.00921182	0.00216457
0	Jaccard	3	0.0628655	128.667	0.0625147	0.000350812	0.0381422	0.00301243	0.00922409	2.1979e-06
0	Jaccard	3	0.0609098	163.333	0.06221	-0.00130024	-0.141366	0.00297041	0.00922386	2.97693e-05
0	Jaccard	3	0.0593199	163.333	0.06221	-0.0028901	-0.314221	0.00297041	0.00922285	0.000147078
0	Jaccard	3	0.0620856	199.333	0.0618937	0.000191933	0.0208887	0.0049904	0.00922411	1.09422e-06
0	Jaccard	3	0.0680465	237.333	0.0615597	0.00648678	0.70755	0.00940365	0.00921773	0.00237621
0	Jaccard	3	0.0724765	237.333	0.0615597	0.0109168	1.19076	0.00940365	0.00920603	0.00673003
0	Jaccard	3	0.0639739	55.3333	0.0631591	0.000814764	0.0888764	0.00952587	0.00922401	3.79843e-05
0	Jaccard	3	0.0661363	55.3333	0.0631591	0.00297711	0.32475	0.00952587	0.00922277	0.000507141
0	Jaccard	3	0.0482077	100.667	0.0627608	-0.0145531	-1.58345	0.00446973	0.00919211	0.00562865
0	Jaccard	3	0.0512123	100.667	0.0627608	-0.0115485	-1.25653	0.00446973	0.00920398	0.00354441
0	Jaccard	3	0.0538018	128.667	0.0625147	-0.00871287	-0.947311	0.00301243	0.00921267	0.00135576
0	Jaccard	3	0.0496729	163.333	0.06221	-0.0125371	-1.36308	0.00297041	0.00920041	0.0027677
0	Jaccard	3	0.0577853	163.333	0.06221	-0.00442473	-0.481071	0.00297041	0.00922116	0.000344743
0	Jaccard	3	0.0492308	199.333	0.0618937	-0.0126629	-1.37815	0.0049904	0.00919988	0.00476287
0	Jaccard	3	0.053088	237.333	0.0615597	-0.00847167	-0.924053	0.00940365	0.00921323	0.00405288
0	Jaccard	3	0.0568119	237.333	0.0615597	-0.0047478	-0.517869	0.00940365	0.0092207	0.00127295
0	Jaccard	3	0.0735149	55.3333	0.0631591	0.0103557	1.12962	0.00952587	0.00920784	0.00613621
0	Jaccard	3	0.063968	100.667	0.0627608	0.00120726	0.131356	0.00446973	0.00922389	3.87346e-05
0	Jaccard	3	0.0605765	100.667	0.0627608	-0.0021843	-0.237663	0.00446973	0.00922339	0.0001268
0	Jaccard	3	0.0642227	128.667	0.0625147	0.00170803	0.185706	0.00301243	0.00922367	5.21014e-05
0	Jaccard	3	0.0679942	163.333	0.06221	0.00578414	0.62887	0.00297041	0.00921907	0.000589114
0	Jaccard	3	0.066603	163.333	0.06221	0.00439298	0.477618	0.00297041	0.00922121	0.000339813
0	Jaccard	3	0.0613961	199.333	0.0618937	-0.000497529	-0.0541479	0.0049904	0.00922408	7.3526e-06
0	Jaccard	3	0.0679535	237.333	0.0615597	0.00639375	0.697402	0.00940365	0.00921791	0.00230854
0	Jaccard	3	0.0682444	237.333	0.0615597	0.00668465	0.729132	0.00940365	0.00921734	0.00252338
0	Jaccard	3	0.0577158	100.667	0.0627608	-0.00504493	-0.548913	0.00446973	0.00922027	0.000676401
0	Jaccard	3	0.0665199	100.667	0.0627608	0.00375918	0.409018	0.00446973	0.00922198	0.000375561
0	Jaccard	3	0.0596169	128.667	0.0625147	-0.00289774	-0.315059	0.00301243	0.00922285	0.000149962
0	Jaccard	3	0.0598046	163.333	0.06221	-0.00240541	-0.261524	0.00297041	0.00922324	0.000101883
0	Jaccard	3	0.0648039	163.333	0.06221	0.00259391	0.282018	0.00297041	0.0092231	0.000118477
0	Jaccard	3	0.0533586	199.333	0.0618937	-0.00853505	-0.928899	0.0049904	0.00921311	0.00216379
0	Jaccard	3	0.0594442	237.333	0.0615597	-0.00211556	-0.230755	0.00940365	0.00922343	0.00025274
0	Jaccard	3	0.0669895	237.333	0.0615597	0.00542979	0.592258	0.00940365	0.00921964	0.00166491
0	Jaccard	3	0.051677	100.667	0.0627608	-0.0110837	-1.20597	0.00446973	0.00920557	0.00326487
0	Jaccard	3	0.0532627	128.667	0.0625147	-0.009252	-1.00593	0.00301243	0.00921121	0.00152873
0	Jaccard	3	0.0566921	163.333	0.06221	-0.00551789	-0.599923	0.00297041	0.00921953	0.000536128
0	Jaccard	3	0.0514828	163.333	0.06221	-0.0107272	-1.1663	0.00297041	0.00920677	0.00202627
0	Jaccard	3	0.0500707	199.333	0.0618937	-0.0118229	-1.28673	0.0049904	0.00920299	0.00415197
0	Jaccard	3	0.0606469	237.333	0.0615597	-0.000912813	-0.0995657	0.00940365	0.00922399	4.70532e-05
0	Jaccard	3	0.057554	237.333	0.0615597	-0.00400576	-0.43693	0.00940365	0.00922168	0.000906138
0	Jaccard	3	0.0550905	128.667	0.0625147	-0.00742422	-0.807201	0.00301243	0.00921581	0.000984377
0	Jaccard	3	0.04823	163.333	0.06221	-0.01398	-1.51995	0.00297041	0.00919463	0.00344143
0	Jaccard	3	0.053066	163.333	0.06221	-0.00914399	-0.994164	0.00297041	0.00921151	0.00147229
0	Jaccard	3	0.0418365	199.333	0.0618937	-0.0200572	-2.18289	0.0049904	0.0091632	0.0119493
0	Jaccard	3	0.0490018	237.333	0.0615597	-0.0125579	-1.36976	0.00940365	0.00920018	0.00890552
0	Jaccard	3	0.0535522	237.333	0.0615597	-0.00800751	-0.873424	0.00940365	0.00921439	0.00362093
0	Jaccard	3	0.056149	163.333	0.06221	-0.00606103	-0.658974	0.00297041	0.00921858	0.000646867
0	Jaccard	3	0.0553669	163.333	0.06221	-0.0068431	-0.744003	0.00297041	0.00921706	0.000824569
0	Jaccard	3	0.0567077	199.333	0.0618937	-0.00518595	-0.564405	0.0049904	0.00922005	0.000798839
0	Jaccard	3	0.0592992	237.333	0.0615597	-0.00226052	-0.246568	0.00940365	0.00922334	0.000288564
0	Jaccard	3	0.0637301	237.333	0.0615597	0.00217037	0.236735	0.00940365	0.0092234	0.000266007
0	Jaccard	3	0.0588649	163.333	0.06221	-0.00334512	-0.363692	0.00297041	0.00922243	0.000197035
0	Jaccard	3	0.0590071	199.333	0.0618937	-0.00288657	-0.314155	0.0049904	0.00922286	0.000247495
0	Jaccard	3	0.0616693	237.333	0.0615597	0.000109611	0.0119559	0.00940365	0.00922411	6.78478e-07
0	Jaccard	3	0.062585	237.333	0.0615597	0.00102532	0.111837	0.00940365	0.00922395	5.93669e-05
0	Jaccard	3	0.0508744	199.333	0.0618937	-0.0110193	-1.19926	0.0049904	0.00920577	0.00360668
0	Jaccard	3	0.0516939	237.333	0.0615597	-0.00986586	-1.07613	0.00940365	0.00920935	0.00549661
0	Jaccard	3	0.0616832	237.333	0.0615597	0.000123507	0.0134716	0.00940365	0.00922411	8.614e-07
0	Jaccard	3	0.0675633	237.333	0.0615597	0.00600363	0.654849	0.00940365	0.00921865	0.00203541
0	Jaccard	3	0.0706224	237.333	0.0615597	0.00906267	0.988516	0.00940365	0.00921165	0.00463807
0	Jaccard	3	0.0767123	237.333	0.0615597	0.0151526	1.65278	0.00940365	0.00918924	0.0129658
0	Jaccard	3	0.0685428	30.6667	0.0633759	0.00516685	0.564797	0.0136776	0.00922005	0.00221181
0	Jaccard	3	0.0713698	55.3333	0.0631591	0.00821061	0.895632	0.00952587	0.00921389	0.00385737
0	Jaccard	3	0.0738128	55.3333	0.0631591	0.0106536	1.16212	0.00952587	0.00920689	0.00649433
0	Jaccard	3	0.0697021	100.667	0.0627608	0.00694133	0.755251	0.00446973	0.00921684	0.0012805
0	Jaccard	3	0.056517	100.667	0.0627608	-0.00624372	-0.679347	0.00446973	0.00921823	0.00103605
0	Jaccard	3	0.0694577	128.667	0.0625147	0.00694297	0.754878	0.00301243	0.00921685	0.000860897
0	Jaccard	3	0.0739824	163.333	0.06221	0.0117724	1.27993	0.00297041	0.00920322	0.00244034
0	Jaccard	3	0.0654478	163.333	0.06221	0.00323777	0.35202	0.00297041	0.00922253	0.000184592
0	Jaccard	3	0.0750328	199.333	0.0618937	0.0131391	1.42997	0.0049904	0.00919802	0.00512784
0	Jaccard	3	0.0872818	237.333	0.0615597	0.0257221	2.80565	0.00940365	0.00912327	0.0373626
0	Jaccard	3	0.0830936	237.333	0.0615597	0.0215339	2.34883	0.00940365	0.00915355	0.0261862
0	Jaccard	3	0.0588084	55.3333	0.0631591	-0.00435079	-0.474594	0.00952587	0.00922124	0.00108312
0	Jaccard	3	0.0637532	55.3333	0.0631591	0.000594069	0.0648024	0.00952587	0.00922406	2.01936e-05
0	Jaccard	3	0.0502851	100.667	0.0627608	-0.0124756	-1.35741	0.00446973	0.00920061	0.00413637
0	Jaccard	3	0.0481681	100.667	0.0627608	-0.0145927	-1.58776	0.00446973	0.00919194	0.00565932
0	Jaccard	3	0.0552662	128.667	0.0625147	-0.00724848	-0.788094	0.00301243	0.0092162	0.000938327
0	Jaccard	3	0.05	163.333	0.06221	-0.01221	-1.32751	0.00297041	0.00920163	0.00262516
0	Jaccard	3	0.0586599	163.333	0.06221	-0.00355011	-0.385979	0.00297041	0.00922221	0.000221924
0	Jaccard	3	0.0476332	199.333	0.0618937	-0.0142604	-1.55201	0.0049904	0.00919337	0.00604044
0	Jaccard	3	0.057676	237.333	0.0615597	-0.00388372	-0.423619	0.00940365	0.00922183	0.000851766
0	Jaccard	3	0.0574275	237.333	0.0615597	-0.00413223	-0.450726	0.00940365	0.00922152	0.00096426
0	Jaccard	3	0.0678398	55.3333	0.0631591	0.00468069	0.510581	0.00952587	0.00922079	0.0012536
0	Jaccard	3	0.0602725	100.667	0.0627608	-0.00248821	-0.27073	0.00446973	0.00922318	0.000164539
0	Jaccard	3	0.0501266	100.667	0.0627608	-0.0126342	-1.37466	0.00446973	0.00920001	0.00424216
0	Jaccard	3	0.0654934	128.667	0.0625147	0.00297868	0.323858	0.00301243	0.00922278	0.000158456
0	Jaccard	3	0.0650344	163.333	0.06221	0.0028244	0.307078	0.00297041	0.00922291	0.000140467
0	Jaccard	3	0.0613772	163.333	0.06221	-0.000832786	-0.0905431	0.00297041	0.00922401	1.22121e-05
0	Jaccard	3	0.0628875	199.333	0.0618937	0.00099385	0.108164	0.0049904	0.00922396	2.9339e-05
0	Jaccard	3	0.0705382	237.333	0.0615597	0.00897853	0.979339	0.00940365	0.00921189	0.00455235
0	Jaccard	3	0.070394	237.333	0.0615597	0.00883426	0.963603	0.00940365	0.00921228	0.00440723
0	Jaccard	3	0.0612821	100.667	0.0627608	-0.0014787	-0.16089	0.00446973	0.00922378	5.81105e-05
0	Jaccard	3	0.0593782	100.667	0.0627608	-0.00338257	-0.36804	0.00446973	0.00922239	0.000304079
0	Jaccard	3	0.0649277	128.667	0.0625147	0.00241302	0.262356	0.00301243	0.00922324	0.000103987
0	Jaccard	3	0.0616851	163.333	0.06221	-0.000524976	-0.0570771	0.00297041	0.00922407	4.8529e-06
0	Jaccard	3	0.0628388	163.333	0.06221	0.000628805	0.0683657	0.00297041	0.00922405	6.96232e-06
0	Jaccard	3	0.0518882	199.333	0.0618937	-0.0100055	-1.08893	0.0049904	0.00920899	0.00297359
0	Jaccard	3	0.0676049	237.333	0.0615597	0.00604514	0.659378	0.00940365	0.00921857	0.00206366
0	Jaccard	3	0.0680583	237.333	0.0615597	0.00649862	0.708841	0.00940365	0.00921771	0.00238489
0	Jaccard	3	0.0555846	100.667	0.0627608	-0.0071762	-0.780806	0.00446973	0.00921634	0.00136862
0	Jaccard	3	0.0625	128.667	0.0625147	-1.46851e-05	-0.00159665	0.00301243	0.00922411	3.85137e-09
0	Jaccard	3	0.0633078	163.333	0.06221	0.0010978	0.119357	0.00297041	0.00922393	2.12212e-05
0	Jaccard	3	0.054995	163.333	0.06221	-0.00721508	-0.784446	0.00297041	0.00921627	0.000916651
0	Jaccard	3	0.0569504	199.333	0.0618937	-0.00494326	-0.537992	0.0049904	0.00922042	0.000725822
0	Jaccard	3	0.074085	237.333	0.0615597	0.0125253	1.3662	0.00940365	0.0092003	0.00885933
0	Jaccard	3	0.0674426	237.333	0.0615597	0.00588284	0.641675	0.00940365	0.00921887	0.00195434
0	Jaccard	3	0.0573303	128.667	0.0625147	-0.00518439	-0.563676	0.00301243	0.00922006	0.000480016
0	Jaccard	3	0.0526578	163.333	0.06221	-0.00955218	-1.03854	0.00297041	0.00921036	0.00160667
0	Jaccard	3	0.0524623	163.333	0.06221	-0.00974777	-1.05981	0.00297041	0.00920979	0.00167314
0	Jaccard	3	0.0463176	199.333	0.0618937	-0.0155761	-1.6952	0.0049904	0.00918743	0.00720639
0	Jaccard	3	0.0557724	237.333	0.0615597	-0.00578727	-0.63125	0.00940365	0.00921903	0.00189135
0	Jaccard	3	0.0568409	237.333	0.0615597	-0.00471881	-0.514707	0.00940365	0.00922074	0.00125745
0	Jaccard	3	0.0694811	163.333	0.06221	0.00727106	0.790532	0.00297041	0.00921615	0.00093093
0	Jaccard	3	0.0605131	163.333	0.06221	-0.00169693	-0.184495	0.00297041	0.00922368	5.07046e-05
0	Jaccard	3	0.0701693	199.333	0.0618937	0.00827559	0.900661	0.0049904	0.00921377	0.00203424
0	Jaccard	3	0.0750661	237.333	0.0615597	0.0135064	1.47322	0.00940365	0.00919642	0.0103016
0	Jaccard	3	0.0732538	237.333	0.0615597	0.0116941	1.27554	0.00940365	0.00920336	0.00772254
0	Jaccard	3	0.0641538	163.333	0.06221	0.00194374	0.211329	0.00297041	0.00922354	6.65269e-05
0	Jaccard	3	0.0740288	199.333	0.0618937	0.0121351	1.3207	0.0049904	0.00920186	0.00437411
0	Jaccard	3	0.0816918	237.333	0.0615597	0.0201321	2.19592	0.00940365	0.00916247	0.0228877
0	Jaccard	3	0.0751174	237.333	0.0615597	0.0135577	1.47881	0.00940365	0.00919621	0.0103799
0	Jaccard	3	0.056346	199.333	0.0618937	-0.00554762	-0.603766	0.0049904	0.00921947	0.000914147
0	Jaccard	3	0.0626191	237.333	0.0615597	0.0010594	0.115555	0.00940365	0.00922394	6.33788e-05
0	Jaccard	3	0.064507	237.333	0.0615597	0.00294733	0.321482	0.00940365	0.0092228	0.000490549
0	Jaccard	3	0.0871384	237.333	0.0615597	0.0255787	2.79001	0.00940365	0.0091244	0.0369471
0	Jaccard	3	0.0822987	237.333	0.0615597	0.020739	2.26212	0.00940365	0.00915869	0.0242884
0	Jaccard	3	0.0968179	237.333	0.0615597	0.0352582	3.84581	0.00940365	0.00903371	0.0702012
0	Jaccard	3	0.0667727	24.6667	0.0634286	0.00334401	0.365754	0.0148368	0.00922241	0.00100735
0	Jaccard	3	0.0770867	24.6667	0.0634286	0.013658	1.49386	0.0148368	0.00919564	0.0168043
0	Jaccard	3	0.0552034	70	0.0630303	-0.00782687	-0.852913	0.00752521	0.00921484	0.0027579
0	Jaccard	3	0.0595081	70	0.0630303	-0.00352219	-0.383821	0.00752521	0.00922224	0.000558504
0	Jaccard	3	0.0597987	98	0.0627842	-0.00298549	-0.32487	0.00467485	0.00922277	0.000247851
0	Jaccard	3	0.0532819	132.667	0.0624795	-0.00919768	-0.999969	0.00290808	0.00921136	0.00145819
0	Jaccard	3	0.067757	132.667	0.0624795	0.00527748	0.573766	0.00290808	0.00921992	0.000480077
0	Jaccard	3	0.054046	168.667	0.0621632	-0.00811718	-0.882599	0.00313699	0.00921418	0.00122567
0	Jaccard	3	0.060786	206.667	0.0618292	-0.00104324	-0.113577	0.00565966	0.00922395	3.67121e-05
0	Jaccard	3	0.0662704	206.667	0.0618292	0.00444122	0.483516	0.00565966	0.00922113	0.000665343
0	Jaccard	3	0.0789133	24.6667	0.0634286	0.0154847	1.69365	0.0148368	0.00918749	0.0215998
0	Jaccard	3	0.0631717	70	0.0630303	0.000141438	0.0154128	0.00752521	0.00922411	9.00605e-07
0	Jaccard	3	0.0604508	70	0.0630303	-0.00257943	-0.281087	0.00752521	0.00922311	0.000299537
0	Jaccard	3	0.0660295	98	0.0627842	0.00324535	0.353147	0.00467485	0.00922252	0.000292876
0	Jaccard	3	0.0633714	132.667	0.0624795	0.000891823	0.0969588	0.00290808	0.00922399	1.37093e-05
0	Jaccard	3	0.0697966	132.667	0.0624795	0.0073171	0.795514	0.00290808	0.00921605	0.000922861
0	Jaccard	3	0.0574107	168.667	0.0621632	-0.0047525	-0.51675	0.00313699	0.00922071	0.000420154
0	Jaccard	3	0.0672058	206.667	0.0618292	0.00537659	0.585349	0.00565966	0.00921975	0.000975114
0	Jaccard	3	0.0685051	206.667	0.0618292	0.00667587	0.726802	0.00565966	0.00921738	0.00150334
0	Jaccard	3	0.0636198	70	0.0630303	0.000589586	0.0642486	0.00752521	0.00922406	1.56494e-05
0	Jaccard	3	0.0696946	70	0.0630303	0.00666434	0.726229	0.00752521	0.00921739	0.00199948
0	Jaccard	3	0.0684105	98	0.0627842	0.00562628	0.61223	0.00467485	0.00921934	0.000880242
0	Jaccard	3	0.0621384	132.667	0.0624795	-0.000341168	-0.0370917	0.00290808	0.0092241	2.00629e-06
0	Jaccard	3	0.0735552	132.667	0.0624795	0.0110756	1.20414	0.00290808	0.00920562	0.00211444
0	Jaccard	3	0.0540541	168.667	0.0621632	-0.00810911	-0.881721	0.00313699	0.0092142	0.00122324
0	Jaccard	3	0.066447	206.667	0.0618292	0.00461779	0.502739	0.00565966	0.00922089	0.000719301
0	Jaccard	3	0.0739994	206.667	0.0618292	0.0121702	1.32497	0.00565966	0.00920172	0.00499618
0	Jaccard	3	0.0597054	70	0.0630303	-0.00332483	-0.362315	0.00752521	0.00922244	0.00049767
0	Jaccard	3	0.0606241	98	0.0627842	-0.00216011	-0.235056	0.00467485	0.00922341	0.000129752
0	Jaccard	3	0.0582726	132.667	0.0624795	-0.0042069	-0.457373	0.00290808	0.00922145	0.000305058
0	Jaccard	3	0.0571429	132.667	0.0624795	-0.00533668	-0.580202	0.00290808	0.00921982	0.000490907
0	Jaccard	3	0.0512744	168.667	0.0621632	-0.0108888	-1.18396	0.00313699	0.00920624	0.00220559
0	Jaccard	3	0.0662633	206.667	0.0618292	0.00443411	0.482742	0.00565966	0.00922114	0.000663216
0	Jaccard	3	0.0649926	206.667	0.0618292	0.0031634	0.3444	0.00565966	0.0092226	0.000337559
0	Jaccard	3	0.0589085	98	0.0627842	-0.00387573	-0.421742	0.00467485	0.00922185	0.000417701
0	Jaccard	3	0.051987	132.667	0.0624795	-0.0104925	-1.14075	0.00290808	0.00920752	0.00189766
0	Jaccard	3	0.0600653	132.667	0.0624795	-0.00241419	-0.26247	0.00290808	0.00922324	0.000100462
0	Jaccard	3	0.0453372	168.667	0.0621632	-0.016826	-1.82953	0.00313699	0.00918137	0.00526655
0	Jaccard	3	0.0555402	206.667	0.0618292	-0.00628901	-0.684685	0.00565966	0.00921814	0.00133416
0	Jaccard	3	0.0579084	206.667	0.0618292	-0.00392083	-0.426861	0.00565966	0.00922179	0.000518559
0	Jaccard	3	0.0616676	132.667	0.0624795	-0.000811901	-0.0882697	0.00290808	0.00922401	1.13622e-05
0	Jaccard	3	0.0603086	132.667	0.0624795	-0.00217098	-0.236028	0.00290808	0.0092234	8.12398e-05
0	Jaccard	3	0.0604699	168.667	0.0621632	-0.00169322	-0.184108	0.00313699	0.00922368	5.33327e-05
0	Jaccard	3	0.0672458	206.667	0.0618292	0.0054166	0.589706	0.00565966	0.00921968	0.000989683
0	Jaccard	3	0.0707547	206.667	0.0618292	0.0089255	0.97172	0.00565966	0.00921207	0.00268725
0	Jaccard	3	0.060508	132.667	0.0624795	-0.00197156	-0.214348	0.00290808	0.00922353	6.70008e-05
0	Jaccard	3	0.0624628	168.667	0.0621632	0.000299658	0.0325825	0.00313699	0.0092241	1.67038e-06
0	Jaccard	3	0.0675105	206.667	0.0618292	0.00568133	0.618527	0.00565966	0.00921924	0.00108879
0	Jaccard	3	0.0699079	206.667	0.0618292	0.00807873	0.879531	0.00565966	0.00921425	0.00220155
0	Jaccard	3	0.0546633	168.667	0.0621632	-0.00749988	-0.815478	0.00313699	0.00921564	0.00104634
0	Jaccard	3	0.0593607	206.667	0.0618292	-0.00246848	-0.268744	0.00565966	0.00922319	0.000205543
0	Jaccard	3	0.0674916	206.667	0.0618292	0.00566235	0.61646	0.00565966	0.00921927	0.00108152
0	Jaccard	3	0.0699465	206.667	0.0618292	0.00811724	0.883724	0.00565966	0.00921416	0.00222259
0	Jaccard	3	0.0716263	206.667	0.0618292	0.00979708	1.06661	0.00565966	0.00920961	0.00323769
0	Jaccard	3	0.0878113	206.667	0.0618292	0.0259821	2.82867	0.00565966	0.0091216	0.0227714
0	Jaccard	3	0.0824637	24.6667	0.0634286	0.0190351	2.08198	0.0148368	0.00916872	0.0326404
0	Jaccard	3	0.060005	70	0.0630303	-0.00302523	-0.329667	0.00752521	0.00922273	0.00041202
0	Jaccard	3	0.0640767	70	0.0630303	0.00104644	0.114033	0.00752521	0.00922395	4.92979e-05
0	Jaccard	3	0.0620306	98	0.0627842	-0.000753588	-0.0820026	0.00467485	0.00922403	1.57917e-05
0	Jaccard	3	0.0568154	132.667	0.0624795	-0.00566412	-0.615802	0.00290808	0.00921928	0.000552998
0	Jaccard	3	0.0767511	132.667	0.0624795	0.0142716	1.5516	0.00290808	0.00919339	0.00351077
0	Jaccard	3	0.0501393	168.667	0.0621632	-0.0120239	-1.30738	0.00313699	0.00920231	0.00268939
0	Jaccard	3	0.057611	206.667	0.0618292	-0.00421822	-0.459238	0.00565966	0.00922143	0.000600207
0	Jaccard	3	0.0622741	206.667	0.0618292	0.000444903	0.0484366	0.00565966	0.00922408	6.67685e-06
0	Jaccard	3	0.0605528	70	0.0630303	-0.00247749	-0.269978	0.00752521	0.00922318	0.000276328
0	Jaccard	3	0.0820473	70	0.0630303	0.0190171	2.07234	0.00752521	0.00916923	0.0162813
0	Jaccard	3	0.0655326	98	0.0627842	0.00274844	0.299075	0.00467485	0.00922297	0.000210055
0	Jaccard	3	0.0593963	132.667	0.0624795	-0.00308323	-0.335208	0.00290808	0.00922268	0.000163859
0	Jaccard	3	0.0855296	132.667	0.0624795	0.0230501	2.506	0.00290808	0.00914375	0.00915803
0	Jaccard	3	0.0472898	168.667	0.0621632	-0.0148733	-1.61721	0.00313699	0.00919073	0.00411511
0	Jaccard	3	0.0590706	206.667	0.0618292	-0.00275859	-0.300328	0.00565966	0.00922296	0.000256695
0	Jaccard	3	0.0711309	206.667	0.0618292	0.00930165	1.01267	0.00565966	0.00921104	0.00291852
0	Jaccard	3	0.0553289	70	0.0630303	-0.00770134	-0.839233	0.00752521	0.00921514	0.00267014
0	Jaccard	3	0.0500699	98	0.0627842	-0.0127143	-1.38352	0.00467485	0.00919969	0.00449513
0	Jaccard	3	0.046203	132.667	0.0624795	-0.0162765	-1.76958	0.00290808	0.00918413	0.00456648
0	Jaccard	3	0.0555007	132.667	0.0624795	-0.00697879	-0.758733	0.00290808	0.00921678	0.000839496
0	Jaccard	3	0.038526	168.667	0.0621632	-0.0236372	-2.57013	0.00313699	0.00913957	0.0103934
0	Jaccard	3	0.0497859	206.667	0.0618292	-0.0120433	-1.31116	0.00565966	0.00920218	0.00489256
0	Jaccard	3	0.0534626	206.667	0.0618292	-0.00836661	-0.910874	0.00565966	0.00921354	0.00236125
0	Jaccard	3	0.0568787	98	0.0627842	-0.00590551	-0.642615	0.00467485	0.00921885	0.000969783
0	Jaccard	3	0.0500847	132.667	0.0624795	-0.0123948	-1.34756	0.00290808	0.00920095	0.00264814
0	Jaccard	3	0.0696742	132.667	0.0624795	0.00719465	0.782201	0.00290808	0.00921631	0.000892232
0	Jaccard	3	0.0415978	168.667	0.0621632	-0.0205654	-2.23612	0.00313699	0.00916019	0.00786751
0	Jaccard	3	0.0518967	206.667	0.0618292	-0.00993248	-1.08135	0.00565966	0.0092092	0.0033278
0	Jaccard	3	0.0572222	206.667	0.0618292	-0.00460699	-0.501564	0.00565966	0.00922091	0.000715941
0	Jaccard	3	0.0528179	132.667	0.0624795	-0.00966167	-1.05041	0.00290808	0.00921004	0.00160902
0	Jaccard	3	0.0623803	132.667	0.0624795	-9.92318e-05	-0.0107885	0.00290808	0.00922411	1.69731e-07
0	Jaccard	3	0.0479846	168.667	0.0621632	-0.0141785	-1.54166	0.00313699	0.00919378	0.00373961
0	Jaccard	3	0.0523654	206.667	0.0618292	-0.00946385	-1.03033	0.00565966	0.00921058	0.00302119
0	Jaccard	3	0.0606918	206.667	0.0618292	-0.00113739	-0.123828	0.00565966	0.00922392	4.36377e-05
0	Jaccard	3	0.0619555	132.667	0.0624795	-0.000524063	-0.056976	0.00290808	0.00922407	4.73397e-06
0	Jaccard	3	0.0458333	168.667	0.0621632	-0.0163298	-1.77558	0.00313699	0.00918386	0.00496053
0	Jaccard	3	0.0500262	206.667	0.0618292	-0.011803	-1.285	0.00565966	0.00920305	0.00469925
0	Jaccard	3	0.0537168	206.667	0.0618292	-0.00811245	-0.883203	0.00565966	0.00921417	0.00221996
0	Jaccard	3	0.05	168.667	0.0621632	-0.0121632	-1.32253	0.00313699	0.0092018	0.00275206
0	Jaccard	3	0.0548512	206.667	0.0618292	-0.00697799	-0.759694	0.00565966	0.00921676	0.00164249
0	Jaccard	3	0.068306	206.667	0.0618292	0.0064768	0.705129	0.00565966	0.00921778	0.00141502
0	Jaccard	3	0.0477648	206.667	0.0618292	-0.0140644	-1.53119	0.00565966	0.00919419	0.0066724
0	Jaccard	3	0.053154	206.667	0.0618292	-0.0086752	-0.944469	0.00565966	0.00921274	0.00253864
0	Jaccard	3	0.0619872	206.667	0.0618292	0.000158023	0.017204	0.00565966	0.00922411	8.42333e-07
0	Jaccard	3	0.07275	45.3333	0.063247	0.00950297	1.03743	0.01109	0.00921039	0.00603478
0	Jaccard	3	0.0832915	45.3333	0.063247	0.0200445	2.18823	0.01109	0.0091629	0.0268493
0	Jaccard	3	0.0741147	73.3333	0.063001	0.0111138	1.21085	0.00711918	0.00920541	0.00525632
0	Jaccard	3	0.0704293	108	0.0626963	0.00773302	0.841178	0.00396512	0.00921509	0.00140841
0	Jaccard	3	0.087936	108	0.0626963	0.0252397	2.74551	0.00396512	0.00912757	0.0150037
0	Jaccard	3	0.0550409	144	0.0623799	-0.00733906	-0.797839	0.00275338	0.009216	0.000878746
0	Jaccard	3	0.0677083	182	0.062046	0.00566235	0.615871	0.00375535	0.00921928	0.00071488
0	Jaccard	3	0.0751777	182	0.062046	0.0131317	1.42828	0.00375535	0.00919809	0.00384488
0	Jaccard	3	0.0668517	45.3333	0.063247	0.00360464	0.393513	0.01109	0.00922214	0.000868292
0	Jaccard	3	0.0664983	73.3333	0.063001	0.00349736	0.381037	0.00711918	0.00922226	0.000520521
0	Jaccard	3	0.0636611	108	0.0626963	0.000964829	0.104952	0.00396512	0.00922397	2.19245e-05
0	Jaccard	3	0.06889	108	0.0626963	0.00619367	0.673731	0.00396512	0.00921833	0.000903492
0	Jaccard	3	0.0519517	144	0.0623799	-0.0104282	-1.13367	0.00275338	0.00920772	0.00177421
0	Jaccard	3	0.0664685	182	0.062046	0.00442253	0.481021	0.00375535	0.00922116	0.000436097
0	Jaccard	3	0.0616114	182	0.062046	-0.000434613	-0.0472711	0.00375535	0.00922408	4.21159e-06
0	Jaccard	3	0.0664843	73.3333	0.063001	0.00348331	0.379507	0.00711918	0.00922228	0.000516347
0	Jaccard	3	0.0583174	108	0.0626963	-0.00437891	-0.476326	0.00396512	0.00922122	0.000451606
0	Jaccard	3	0.0723125	108	0.0626963	0.00961624	1.04603	0.00396512	0.00921016	0.00217791
0	Jaccard	3	0.0447033	144	0.0623799	-0.0176766	-1.92165	0.00275338	0.00917695	0.00509777
0	Jaccard	3	0.0573066	182	0.062046	-0.0047394	-0.515485	0.00375535	0.00922073	0.000500826
0	Jaccard	3	0.0582789	182	0.062046	-0.00376712	-0.409735	0.00375535	0.00922197	0.000316417
0	Jaccard	3	0.0656497	108	0.0626963	0.00295338	0.321261	0.00396512	0.0092228	0.000205432
0	Jaccard	3	0.0703585	108	0.0626963	0.00766217	0.833472	0.00396512	0.00921526	0.00138272
0	Jaccard	3	0.0597205	144	0.0623799	-0.00265948	-0.289115	0.00275338	0.00922305	0.000115392
0	Jaccard	3	0.0629287	182	0.062046	0.000882733	0.0960113	0.00375535	0.009224	1.7374e-05
0	Jaccard	3	0.0740626	182	0.062046	0.0120166	1.307	0.00375535	0.00920232	0.00321962
0	Jaccard	3	0.07245	108	0.0626963	0.00975365	1.06098	0.00396512	0.00920976	0.00224059
0	Jaccard	3	0.058382	144	0.0623799	-0.00399795	-0.434622	0.00275338	0.00922171	0.00026077
0	Jaccard	3	0.0647709	182	0.062046	0.00272494	0.296381	0.00375535	0.00922299	0.00016556
0	Jaccard	3	0.0661804	182	0.062046	0.00413446	0.449688	0.00375535	0.00922154	0.000381134
0	Jaccard	3	0.0557043	144	0.0623799	-0.0066756	-0.725713	0.00275338	0.0092174	0.000727047
0	Jaccard	3	0.0627391	182	0.062046	0.00069311	0.0753868	0.00375535	0.00922404	1.07114e-05
0	Jaccard	3	0.072572	182	0.062046	0.0105261	1.14488	0.00375535	0.0092074	0.00247042
0	Jaccard	3	0.0646341	182	0.062046	0.00258816	0.281504	0.00375535	0.0092231	0.000149356
0	Jaccard	3	0.0650869	182	0.062046	0.0030409	0.330747	0.00375535	0.00922272	0.000206179
0	Jaccard	3	0.0765983	182	0.062046	0.0145523	1.5828	0.00375535	0.00919214	0.00472177
0	Jaccard	3	0.0719021	45.3333	0.063247	0.00865507	0.944861	0.01109	0.00921273	0.00500591
0	Jaccard	3	0.0633121	73.3333	0.063001	0.000311178	0.0339029	0.00711918	0.0092241	4.12075e-06
0	Jaccard	3	0.0610854	108	0.0626963	-0.00161088	-0.175228	0.00396512	0.00922372	6.11163e-05
0	Jaccard	3	0.065023	108	0.0626963	0.00232666	0.253088	0.00396512	0.0092233	0.000127495
0	Jaccard	3	0.0461496	144	0.0623799	-0.0162303	-1.76442	0.00275338	0.00918436	0.00429769
0	Jaccard	3	0.0617577	182	0.062046	-0.000288268	-0.0313537	0.00375535	0.0092241	1.85282e-06
0	Jaccard	3	0.0638181	182	0.062046	0.00177214	0.192749	0.00375535	0.00922364	7.00227e-05
0	Jaccard	3	0.0704735	73.3333	0.063001	0.00747258	0.814138	0.00711918	0.00921566	0.00237629
0	Jaccard	3	0.0616389	108	0.0626963	-0.00105744	-0.115025	0.00396512	0.00922394	2.63353e-05
0	Jaccard	3	0.0833129	108	0.0626963	0.0206165	2.24262	0.00396512	0.00915981	0.0100106
0	Jaccard	3	0.0457143	144	0.0623799	-0.0166656	-1.81174	0.00275338	0.0091822	0.00453134
0	Jaccard	3	0.063268	182	0.062046	0.00122199	0.132911	0.00375535	0.00922389	3.32946e-05
0	Jaccard	3	0.0705234	182	0.062046	0.00847743	0.922056	0.00375535	0.00921327	0.00160239
0	Jaccard	3	0.0630534	108	0.0626963	0.000357089	0.0388432	0.00396512	0.00922409	3.00318e-06
0	Jaccard	3	0.0725636	108	0.0626963	0.00986725	1.07333	0.00396512	0.00920942	0.00229309
0	Jaccard	3	0.0529084	144	0.0623799	-0.00947152	-1.02966	0.00275338	0.0092106	0.0014636
0	Jaccard	3	0.0592009	182	0.062046	-0.00284505	-0.309445	0.00375535	0.00922289	0.000180477
0	Jaccard	3	0.0695385	182	0.062046	0.00749247	0.814926	0.00375535	0.00921565	0.00125167
0	Jaccard	3	0.071917	108	0.0626963	0.0092207	1.003	0.00396512	0.00921129	0.00200242
0	Jaccard	3	0.0529587	144	0.0623799	-0.00942127	-1.0242	0.00275338	0.00921074	0.00144811
0	Jaccard	3	0.0604424	182	0.062046	-0.0016036	-0.174417	0.00375535	0.00922373	5.73367e-05
0	Jaccard	3	0.0654952	182	0.062046	0.00344922	0.375158	0.00375535	0.00922232	0.000265266
0	Jaccard	3	0.0515112	144	0.0623799	-0.0108688	-1.18156	0.00275338	0.00920631	0.00192727
0	Jaccard	3	0.0593412	182	0.062046	-0.00270478	-0.294188	0.00375535	0.00922301	0.000163118
0	Jaccard	3	0.0749272	182	0.062046	0.0128812	1.40104	0.00375535	0.00919907	0.00369959
0	Jaccard	3	0.0536873	182	0.062046	-0.00835867	-0.909139	0.00375535	0.00921358	0.00155781
0	Jaccard	3	0.0600739	182	0.062046	-0.00197205	-0.214492	0.00375535	0.00922353	8.67115e-05
0	Jaccard	3	0.0718935	182	0.062046	0.0098475	1.07107	0.00375535	0.00920949	0.00216218
0	Jaccard	3	0.0637813	28	0.0633994	0.000381969	0.0417645	0.0141856	0.00922409	1.25498e-05
0	Jaccard	3	0.0586343	62.6667	0.0630947	-0.00446036	-0.48629	0.00848191	0.0092211	0.00101147
0	Jaccard	3	0.0677006	62.6667	0.0630947	0.00460594	0.502162	0.00848191	0.0092209	0.00107858
0	Jaccard	3	0.0429173	98.6667	0.0627783	-0.0198611	-2.16115	0.00462249	0.00916441	0.010845
0	Jaccard	3	0.0590959	136.667	0.0624444	-0.00334852	-0.364036	0.00282968	0.00922242	0.00018803
0	Jaccard	3	0.0562746	136.667	0.0624444	-0.00616976	-0.670748	0.00282968	0.00921838	0.000638349
0	Jaccard	3	0.0610169	62.6667	0.0630947	-0.00207775	-0.226526	0.00848191	0.00922346	0.000219483
0	Jaccard	3	0.0619421	62.6667	0.0630947	-0.00115258	-0.12566	0.00848191	0.00922391	6.75397e-05
0	Jaccard	3	0.0555191	98.6667	0.0627783	-0.00725927	-0.789906	0.00462249	0.00921616	0.0014488
0	Jaccard	3	0.065859	136.667	0.0624444	0.00341458	0.371218	0.00282968	0.00922236	0.000195522
0	Jaccard	3	0.0657473	136.667	0.0624444	0.00330289	0.359076	0.00282968	0.00922247	0.000182941
0	Jaccard	3	0.0597087	62.6667	0.0630947	-0.00338596	-0.369154	0.00848191	0.00922238	0.000582879
0	Jaccard	3	0.0556671	98.6667	0.0627783	-0.00711118	-0.773792	0.00462249	0.00921648	0.00139029
0	Jaccard	3	0.0660817	136.667	0.0624444	0.00363733	0.395434	0.00282968	0.00922212	0.000221864
0	Jaccard	3	0.0625695	136.667	0.0624444	0.000125141	0.0136048	0.00282968	0.00922411	2.62617e-07
0	Jaccard	3	0.0492996	98.6667	0.0627783	-0.0134788	-1.46667	0.00462249	0.00919667	0.00499485
0	Jaccard	3	0.0566823	136.667	0.0624444	-0.00576211	-0.626431	0.00282968	0.00921911	0.000556782
0	Jaccard	3	0.0608345	136.667	0.0624444	-0.00160993	-0.175024	0.00282968	0.00922372	4.34643e-05
0	Jaccard	3	0.0624403	136.667	0.0624444	-4.11286e-06	-0.000447132	0.00282968	0.00922411	2.83667e-10
0	Jaccard	3	0.0576359	136.667	0.0624444	-0.00480843	-0.522751	0.00282968	0.00922063	0.000387729
0	Jaccard	3	0.0741439	136.667	0.0624444	0.0116995	1.27192	0.00282968	0.00920348	0.00229539
0	Jaccard	3	0.0562771	62.6667	0.0630947	-0.00681764	-0.743293	0.00848191	0.00921707	0.00236311
0	Jaccard	3	0.0611472	62.6667	0.0630947	-0.00194751	-0.212327	0.00848191	0.00922354	0.00019283
0	Jaccard	3	0.0492781	98.6667	0.0627783	-0.0135002	-1.46901	0.00462249	0.00919658	0.00501078
0	Jaccard	3	0.0578635	136.667	0.0624444	-0.00458088	-0.498012	0.00282968	0.00922095	0.0003519
0	Jaccard	3	0.0632005	136.667	0.0624444	0.000756118	0.0822017	0.00282968	0.00922403	9.58738e-06
0	Jaccard	3	0.060851	62.6667	0.0630947	-0.00224374	-0.244623	0.00848191	0.00922335	0.000255952
0	Jaccard	3	0.0442574	98.6667	0.0627783	-0.0185209	-2.01532	0.00462249	0.00917222	0.00943079
0	Jaccard	3	0.0526999	136.667	0.0624444	-0.00974448	-1.05938	0.00282968	0.0092098	0.00159235
0	Jaccard	3	0.0547104	136.667	0.0624444	-0.00773395	-0.8408	0.00282968	0.0092151	0.00100305
0	Jaccard	3	0.0443795	98.6667	0.0627783	-0.0183988	-2.00204	0.00462249	0.0091729	0.00930686
0	Jaccard	3	0.0562341	136.667	0.0624444	-0.00621028	-0.675154	0.00282968	0.0092183	0.000646762
0	Jaccard	3	0.0672	136.667	0.0624444	0.00475562	0.517009	0.00282968	0.00922071	0.000379259
0	Jaccard	3	0.0479616	136.667	0.0624444	-0.0144827	-1.5745	0.00282968	0.00919247	0.00351741
0	Jaccard	3	0.0482866	136.667	0.0624444	-0.0141578	-1.53917	0.00282968	0.00919388	0.00336133
0	Jaccard	3	0.0624625	136.667	0.0624444	1.8082e-05	0.00196579	0.00282968	0.00922411	5.48295e-09
0	Jaccard	3	0.0667735	34.6667	0.0633408	0.00343274	0.375098	0.0129373	0.00922232	0.000922059
0	Jaccard	3	0.0681297	70.6667	0.0630244	0.00510531	0.556315	0.00744256	0.00922017	0.00116032
0	Jaccard	3	0.0678637	108.667	0.0626904	0.00517322	0.562718	0.00392357	0.00922008	0.000623648
0	Jaccard	3	0.0697017	108.667	0.0626904	0.00701128	0.762653	0.00392357	0.0092167	0.00114555
0	Jaccard	3	0.0583384	70.6667	0.0630244	-0.00468597	-0.51062	0.00744256	0.00922079	0.000977535
0	Jaccard	3	0.0573888	108.667	0.0626904	-0.00530164	-0.576686	0.00392357	0.00921987	0.000654995
0	Jaccard	3	0.0705882	108.667	0.0626904	0.00789779	0.859083	0.00392357	0.00921471	0.00145355
0	Jaccard	3	0.0676968	108.667	0.0626904	0.00500639	0.544571	0.00392357	0.00922033	0.000584073
0	Jaccard	3	0.0677966	108.667	0.0626904	0.00510616	0.555424	0.00392357	0.00922018	0.000607585
0	Jaccard	3	0.0780243	108.667	0.0626904	0.0153339	1.66795	0.00392357	0.0091886	0.00547927
0	Jaccard	3	0.0602442	36	0.063329	-0.00308481	-0.337039	0.0126963	0.00922267	0.000730393
0	Jaccard	3	0.063655	74	0.0629951	0.000659931	0.0718966	0.00704014	0.00922405	1.83247e-05
0	Jaccard	3	0.0693411	74	0.0629951	0.00634603	0.691372	0.00704014	0.00921802	0.00169451
0	Jaccard	3	0.0771429	74	0.0629951	0.0141478	1.54134	0.00704014	0.0091938	0.008422
0	Jaccard	3	0.0746269	74	0.0629951	0.0116318	1.26723	0.00704014	0.00920363	0.00569287
0	Jaccard	3	0.0822338	74	0.0629951	0.0192387	2.09598	0.00704014	0.00916797	0.0155737
0	Jaccard	3	0.0567749	74	0.0629951	-0.00622015	-0.677659	0.00704014	0.00921826	0.00162795
0	Jaccard	3	0.0638558	74	0.0629951	0.00086069	0.0937685	0.00704014	0.009224	3.11697e-05
0	Jaccard	3	0.072198	74	0.0629951	0.00920286	1.00261	0.00704014	0.0092113	0.00356358
0	Jaccard	3	0.0907733	38	0.0633115	0.0274618	2.99986	0.0123402	0.00910874	0.0562196
0	Jaccard	4	0.0442499	211.167	0.0338611	0.0103888	2.29512	0.00350056	0.0045247	0.00925215
0	Jaccard	4	0.0477481	99.5	0.0338611	0.013887	3.0662	0.00236283	0.00451527	0.0111335
0	Jaccard	4	0.0382423	145.167	0.0338611	0.00438116	0.966685	0.00100187	0.00453457	0.000468585
0	Jaccard	4	0.0381146	182	0.0338611	0.00425345	0.938855	0.0017454	0.00453469	0.000770588
0	Jaccard	4	0.0420662	91	0.0338611	0.00820507	1.81213	0.00289512	0.00452922	0.00476733
0	Jaccard	4	0.028922	170.667	0.0338611	-0.00493912	-1.08998	0.00134152	0.00453399	0.000797973
0	Jaccard	4	0.0327374	106.5	0.0338611	-0.00112372	-0.248067	0.00199021	0.00453655	6.1358e-05
0	Jaccard	4	0.0276997	140	0.0338611	-0.0061614	-1.35951	0.00102906	0.00453249	0.000951967
0	Jaccard	4	0.0306998	123.667	0.0338611	-0.00316135	-0.697652	0.00132779	0.00453559	0.00032356
0	Jaccard	4	0.0356528	111.167	0.0338611	0.00179169	0.395483	0.00177479	0.00453634	0.000139041
0	Jaccard	4	0.0299192	123.667	0.0338611	-0.00394193	-0.869912	0.00132779	0.00453497	0.000503068
0	Jaccard	4	0.0448216	99.3333	0.0338611	0.0109605	2.42004	0.00237242	0.00452336	0.00696368
0	Jaccard	4	0.0296148	189.333	0.0338611	-0.00424634	-0.937448	0.00208969	0.0045347	0.00092014
0	Jaccard	4	0.0409067	227.833	0.0338611	0.0070456	1.55768	0.00496636	0.00453117	0.00605516
0	Jaccard	4	0.0424883	145.167	0.0338611	0.00862714	1.90354	0.00100187	0.00452845	0.00181696
0	Jaccard	4	0.0333406	117.833	0.0338611	-0.000520478	-0.114871	0.00151283	0.00453666	9.9962e-06
0	Jaccard	4	0.0407895	152.167	0.0338611	0.00692835	1.52872	0.00101664	0.00453138	0.00118916
0	Jaccard	4	0.0340061	189.333	0.0338611	0.000145021	0.0320156	0.00208969	0.00453669	1.07321e-06
0	Jaccard	4	0.0368561	191.833	0.0338611	0.00299501	0.66124	0.00222195	0.0045357	0.000486843
0	Jaccard	4	0.0369004	155	0.0338611	0.00303925	0.67061	0.0010395	0.00453567	0.000233985
0	Jaccard	4	0.0381108	79.6667	0.0338611	0.0042497	0.938968	0.00374103	0.00453469	0.00165535
0	Jaccard	4	0.036999	162	0.0338611	0.00313785	0.692401	0.00113769	0.0045356	0.000273025
0	Jaccard	4	0.0288945	133.5	0.0338611	-0.00496665	-1.09593	0.00110922	0.00453396	0.000666859
0	Jaccard	4	0.0402736	189.167	0.0338611	0.00641243	1.41564	0.00208114	0.00453214	0.0020897
0	Jaccard	4	0.0375664	92.3333	0.0338611	0.00370523	0.818283	0.00280583	0.00453517	0.000942017
0	Jaccard	4	0.0320856	110.833	0.0338611	-0.00177556	-0.391925	0.0017893	0.00453634	0.000137669
0	Jaccard	4	0.0438805	187	0.0338611	0.0100194	2.21181	0.00197307	0.00452556	0.0048358
0	Jaccard	4	0.0262115	153.5	0.0338611	-0.00764967	-1.68789	0.00102619	0.00453021	0.00146329
0	Jaccard	4	0.0404571	184.167	0.0338611	0.00659602	1.456	0.00184034	0.00453187	0.00195429
0	Jaccard	4	0.0313779	195.5	0.0338611	-0.00248322	-0.548305	0.00242964	0.00453601	0.000366111
0	Jaccard	4	0.0308465	111.5	0.0338611	-0.00301464	-0.66542	0.00176041	0.00453569	0.000390429
0	Jaccard	4	0.0358358	96.6667	0.0338611	0.00197471	0.436046	0.00253053	0.00453626	0.000241183
0	Jaccard	4	0.0376138	92.3333	0.0338611	0.00375263	0.828751	0.00280583	0.00453513	0.000966272
0	Jaccard	4	0.0367086	110.833	0.0338611	0.00284748	0.628532	0.0017893	0.0045358	0.000354068
0	Jaccard	4	0.0373178	172.667	0.0338611	0.00345666	0.762851	0.00140148	0.00453537	0.000408362
0	Jaccard	4	0.0330324	88	0.0338611	-0.000828751	-0.183053	0.00310389	0.00453662	5.21652e-05
0	Jaccard	4	0.0324444	93	0.0338611	-0.00141668	-0.31286	0.00276199	0.00453647	0.000135548
0	Jaccard	4	0.0289247	195.5	0.0338611	-0.00493642	-1.08998	0.00242964	0.00453399	0.00144679
0	Jaccard	4	0.0321168	162	0.0338611	-0.00174433	-0.384906	0.00113769	0.00453636	8.43718e-05
0	Jaccard	4	0.0446504	110.833	0.0338611	0.0107893	2.38154	0.0017893	0.00452378	0.00508334
0	Jaccard	4	0.0314149	197.167	0.0338611	-0.00244619	-0.540156	0.00252943	0.00453603	0.00036994
0	Jaccard	4	0.0294503	176.5	0.0338611	-0.00441086	-0.973496	0.00152996	0.00453454	0.000726078
0	Jaccard	4	0.0373921	163.667	0.0338611	0.00353102	0.77917	0.00116982	0.00453531	0.000355516
0	Jaccard	4	0.0296438	86.8333	0.0338611	-0.00421728	-0.931544	0.00318802	0.00453472	0.00138767
0	Jaccard	4	0.0342574	145.167	0.0338611	0.000396259	0.0874329	0.00100187	0.00453668	3.83326e-06
0	Jaccard	4	0.0235808	142.167	0.0338611	-0.0102803	-2.26833	0.00101372	0.00452498	0.00261061
0	Jaccard	4	0.037663	170.667	0.0338611	0.00380184	0.839004	0.00134152	0.00453509	0.000472799
0	Jaccard	4	0.0258802	202.667	0.0338611	-0.00798096	-1.76263	0.00288262	0.00452963	0.00449089
0	Jaccard	4	0.0317887	129.5	0.0338611	-0.00207245	-0.457319	0.00118399	0.00453622	0.000123957
0	Jaccard	4	0.0355778	143.5	0.0338611	0.00171672	0.378788	0.00100711	0.00453637	7.23232e-05
0	Jaccard	4	0.0357231	111.5	0.0338611	0.00186202	0.411004	0.00176041	0.00453631	0.00014895
0	Jaccard	4	0.0340513	81	0.0338611	0.00019016	0.0420133	0.00363343	0.00453669	3.21841e-06
0	Jaccard	4	0.0336507	147	0.0338611	-0.000210469	-0.0464392	0.001	0.00453669	1.07938e-06
0	Jaccard	4	0.0442231	108	0.0338611	0.010362	2.28738	0.00191809	0.00452479	0.00502747
0	Jaccard	4	0.0341379	108.167	0.0338611	0.000276734	0.0610879	0.00191025	0.00453668	3.57108e-06
0	Jaccard	4	0.0356528	111.167	0.0338611	0.00179169	0.395483	0.00177479	0.00453634	0.000139041
0	Jaccard	4	0.0288775	162	0.0338611	-0.00498362	-1.09969	0.00113769	0.00453394	0.000688696
0	Jaccard	4	0.0376989	143.5	0.0338611	0.00383778	0.846792	0.00100711	0.00453506	0.000361442
0	Jaccard	4	0.038437	205	0.0338611	0.00457591	1.01069	0.00304353	0.00453437	0.00155922
0	Jaccard	4	0.0388166	196.5	0.0338611	0.00495545	1.09421	0.00248911	0.00453397	0.00149383
0	Jaccard	4	0.0319436	178	0.0338611	-0.00191754	-0.423221	0.00158508	0.00453629	0.000142183
0	Jaccard	4	0.0321782	161.167	0.0338611	-0.0016829	-0.371349	0.00112288	0.00453638	7.75097e-05
0	Jaccard	4	0.0339838	117.833	0.0338611	0.000122653	0.0270698	0.00151283	0.00453669	5.5512e-07
0	Jaccard	4	0.0416667	191.833	0.0338611	0.00780554	1.72331	0.00222195	0.00452994	0.00330674
0	Jaccard	4	0.0369231	179.5	0.0338611	0.00306195	0.675825	0.00164293	0.00453565	0.000375813
0	Jaccard	4	0.0330789	185.667	0.0338611	-0.000782242	-0.172677	0.0019094	0.00453663	2.85211e-05
0	Jaccard	4	0.0328052	176.5	0.0338611	-0.00105595	-0.233052	0.00152996	0.00453657	4.16121e-05
0	Jaccard	4	0.0348492	109.5	0.0338611	0.000988111	0.218115	0.0018487	0.00453658	4.40566e-05
0	Jaccard	4	0.0382266	205	0.0338611	0.00436552	0.964221	0.00304353	0.00453458	0.00141914
0	Jaccard	4	0.0312088	107.833	0.0338611	-0.00265233	-0.585497	0.00192597	0.00453591	0.000330755
0	Jaccard	4	0.0430136	146	0.0338611	0.0091525	2.01946	0.00100052	0.00452741	0.00204221
0	Jaccard	4	0.0319731	63.8333	0.0338611	-0.00188805	-0.417465	0.00518346	0.0045363	0.000454031
0	Jaccard	4	0.0409067	227.833	0.0338611	0.0070456	1.55768	0.00496636	0.00453117	0.00605516
0	Jaccard	4	0.0303305	203.167	0.0338611	-0.00353066	-0.779773	0.00291655	0.00453531	0.00088929
0	Jaccard	4	0.0395466	157.167	0.0338611	0.00568548	1.25452	0.00106355	0.00453311	0.000837802
0	Jaccard	4	0.0353374	116.667	0.0338611	0.0014763	0.32583	0.00155478	0.00453645	8.26604e-05
0	Jaccard	4	0.031345	145.5	0.0338611	-0.00251609	-0.555166	0.00100123	0.00453599	0.000154449
0	Jaccard	4	0.031053	132.667	0.0338611	-0.00280812	-0.619638	0.00112319	0.00453582	0.000215869
0	Jaccard	4	0.0344359	170.667	0.0338611	0.000574763	0.126841	0.00134152	0.00453666	1.0806e-05
0	Jaccard	4	0.0408214	195.5	0.0338611	0.00696025	1.53685	0.00242964	0.00453132	0.00287628
0	Jaccard	4	0.0401834	129.667	0.0338611	0.00632226	1.39511	0.00118049	0.00453227	0.00115016
0	Jaccard	4	0.0316469	128.667	0.0338611	-0.00221424	-0.488611	0.00120201	0.00453615	0.000143657
0	Jaccard	4	0.0373115	90.5	0.0338611	0.00345034	0.762038	0.00292915	0.00453537	0.000852981
0	Jaccard	4	0.0340716	152.167	0.0338611	0.000210428	0.0464304	0.00101664	0.00453669	1.09694e-06
0	Jaccard	4	0.0395466	157.167	0.0338611	0.00568548	1.25452	0.00106355	0.00453311	0.000837802
0	Jaccard	4	0.03517	155.667	0.0338611	0.00130887	0.288802	0.0010463	0.0045365	4.36798e-05
0	Jaccard	4	0.0396189	196.333	0.0338611	0.00575773	1.27136	0.00247912	0.00453302	0.00200855
0	Jaccard	4	0.0414282	202.5	0.0338611	0.00756706	1.67121	0.00287138	0.00453034	0.00402132
0	Jaccard	4	0.0324056	133.833	0.0338611	-0.00145556	-0.321179	0.00110386	0.00453646	5.69977e-05
0	Jaccard	4	0.0332604	182	0.0338611	-0.000600729	-0.132598	0.0017454	0.00453665	1.53708e-05
0	Jaccard	4	0.0342215	182.167	0.0338611	0.000360403	0.0795514	0.00175251	0.00453668	5.55503e-06
0	Jaccard	4	0.028416	122.5	0.0338611	-0.00544516	-1.20167	0.0013615	0.00453341	0.000984348
0	Jaccard	4	0.0319674	140	0.0338611	-0.00189373	-0.41785	0.00102906	0.0045363	8.99291e-05
0	Jaccard	4	0.0298723	147.667	0.0338611	-0.00398885	-0.880123	0.00100033	0.00453493	0.000387825
0	Jaccard	4	0.0424124	200.5	0.0338611	0.00855123	1.88844	0.00273911	0.00452858	0.00489752
0	Jaccard	4	0.0320668	182	0.0338611	-0.00179435	-0.396064	0.0017454	0.00453634	0.000137137
0	Jaccard	4	0.0409067	227.833	0.0338611	0.0070456	1.55768	0.00496636	0.00453117	0.00605516
0	Jaccard	4	0.0387597	214	0.0338611	0.00489857	1.08233	0.003726	0.00453403	0.00219053
0	Jaccard	4	0.0356003	155.667	0.0338611	0.00173917	0.38375	0.0010463	0.00453636	7.71215e-05
0	Jaccard	4	0.0363711	126.5	0.0338611	0.00250994	0.553879	0.00125279	0.004536	0.000192408
0	Jaccard	4	0.0293988	195.5	0.0338611	-0.00446236	-0.985306	0.00242964	0.00453449	0.00118225
0	Jaccard	4	0.0325056	115.167	0.0338611	-0.00135557	-0.299192	0.00161115	0.00453649	7.22282e-05
0	Jaccard	4	0.0254294	89.6667	0.0338611	-0.00843172	-1.86228	0.00298656	0.0045288	0.00519431
0	Jaccard	4	0.032005	130.167	0.0338611	-0.00185617	-0.40959	0.00117018	0.00453631	9.82721e-05
0	Jaccard	4	0.0379581	88	0.0338611	0.00409699	0.904937	0.00310389	0.00453483	0.00127486
0	Jaccard	4	0.0383291	178	0.0338611	0.004468	0.986135	0.00158508	0.00453448	0.000771939
0	Jaccard	4	0.0403397	81.5	0.0338611	0.00647858	1.43133	0.00359364	0.00453203	0.00369443
0	Jaccard	4	0.0278738	137.833	0.0338611	-0.00598736	-1.32112	0.00105009	0.00453272	0.000917354
0	Jaccard	4	0.032996	118.167	0.0338611	-0.000865082	-0.190925	0.00150114	0.00453661	2.74011e-05
0	Jaccard	4	0.027052	144	0.0338611	-0.0068091	-1.5024	0.00100519	0.00453156	0.0011356
0	Jaccard	4	0.0377187	166.333	0.0338611	0.00385758	0.851255	0.00122822	0.00453505	0.000445554
0	Jaccard	4	0.0328762	62.6667	0.0338611	-0.000984963	-0.217797	0.00530176	0.00453659	0.000126416
0	Jaccard	4	0.0338211	163.667	0.0338611	-4.00623e-05	-0.00884032	0.00116982	0.00453669	4.57648e-08
0	Jaccard	4	0.0381108	79.6667	0.0338611	0.0042497	0.938968	0.00374103	0.00453469	0.00165535
0	Jaccard	4	0.0326112	173.333	0.0338611	-0.00124989	-0.275842	0.00142255	0.00453652	5.41971e-05
0	Jaccard	4	0.0325639	86.8333	0.0338611	-0.00129723	-0.286543	0.00318802	0.00453651	0.000131297
0	Jaccard	4	0.0331263	126.5	0.0338611	-0.000734828	-0.162157	0.00125279	0.00453663	1.64918e-05
0	Jaccard	4	0.033646	81	0.0338611	-0.000215119	-0.0475278	0.00363343	0.00453669	4.11874e-06
0	Jaccard	4	0.0295389	135.167	0.0338611	-0.00432222	-0.953719	0.00108378	0.00453463	0.000493428
0	Jaccard	4	0.0320366	115.167	0.0338611	-0.00182451	-0.402693	0.00161115	0.00453632	0.000130844
0	Jaccard	4	0.0366861	196.333	0.0338611	0.00282498	0.623782	0.00247912	0.00453581	0.000483515
0	Jaccard	4	0.026796	155.667	0.0338611	-0.0070651	-1.55892	0.0010463	0.00453117	0.0012727
0	Jaccard	4	0.0372468	152.167	0.0338611	0.00338566	0.747039	0.00101664	0.00453542	0.000283966
0	Jaccard	4	0.0371393	162	0.0338611	0.00327815	0.72336	0.00113769	0.0045355	0.000297986
0	Jaccard	4	0.0354877	96.6667	0.0338611	0.00162659	0.359174	0.00253053	0.0045364	0.000163641
0	Jaccard	4	0.0321384	86.8333	0.0338611	-0.00172268	-0.380519	0.00318802	0.00453636	0.000231542
0	Jaccard	4	0.0290466	155.667	0.0338611	-0.00481456	-1.06234	0.0010463	0.00453413	0.000591021
0	Jaccard	4	0.0316604	149.5	0.0338611	-0.00220071	-0.485578	0.00100402	0.00453616	0.000118485
0	Jaccard	4	0.034396	128.667	0.0338611	0.000534851	0.118024	0.00120201	0.00453666	8.38192e-06
0	Jaccard	4	0.0357968	170.667	0.0338611	0.00193564	0.427165	0.00134152	0.00453628	0.000122557
0	Jaccard	4	0.0310891	140	0.0338611	-0.00277197	-0.611633	0.00102906	0.00453584	0.000192682
0	Jaccard	4	0.0274971	191	0.0338611	-0.00636406	-1.40503	0.00217702	0.0045322	0.00215353
0	Jaccard	4	0.0365307	81.6667	0.0338611	0.00266958	0.589794	0.00358044	0.0045359	0.000624978
0	Jaccard	4	0.0333197	110.833	0.0338611	-0.000541417	-0.119509	0.0017893	0.00453666	1.28006e-05
0	Jaccard	4	0.0331433	152.167	0.0338611	-0.000717783	-0.158377	0.00101664	0.00453664	1.27634e-05
0	Jaccard	4	0.0359484	81.6667	0.0338611	0.00208728	0.461146	0.00358044	0.00453621	0.000382068
0	Jaccard	4	0.0378495	130.167	0.0338611	0.00398834	0.880085	0.00117018	0.00453493	0.000453712
0	Jaccard	4	0.035262	212.167	0.0338611	0.00140086	0.309493	0.00357902	0.00453648	0.000172026
0	Jaccard	4	0.0272124	106.5	0.0338611	-0.00664873	-1.46774	0.00199021	0.00453179	0.002148
0	Jaccard	4	0.0340833	166.333	0.0338611	0.000222192	0.0490314	0.00122822	0.00453669	1.47819e-06
0	Jaccard	4	0.0350528	133.833	0.0338611	0.00119166	0.262947	0.00110386	0.00453654	3.82034e-05
0	Jaccard	4	0.0272975	160.833	0.0338611	-0.00656358	-1.44831	0.0011172	0.00453192	0.00117303
0	Jaccard	4	0.0252288	108	0.0338611	-0.00863228	-1.90555	0.00191809	0.00452843	0.0034891
0	Jaccard	4	0.0330929	131.167	0.0338611	-0.000768208	-0.169515	0.00115048	0.00453663	1.65486e-05
0	Jaccard	4	0.034596	55.6667	0.0338611	0.000734892	0.162562	0.0060462	0.00453663	8.03756e-05
0	Jaccard	4	0.0293805	170.667	0.0338611	-0.00448067	-0.988809	0.00134152	0.00453447	0.00065671
0	Jaccard	4	0.0320746	172.5	0.0338611	-0.00178651	-0.394264	0.0013963	0.00453634	0.000108675
0	Jaccard	4	0.0294503	176.5	0.0338611	-0.00441086	-0.973496	0.00152996	0.00453454	0.000726078
0	Jaccard	4	0.0369682	75.5	0.0338611	0.00310707	0.686625	0.00409116	0.00453562	0.00096836
0	Jaccard	4	0.0343555	145.167	0.0338611	0.000494423	0.109092	0.00100187	0.00453667	5.96771e-06
0	Jaccard	4	0.0328619	89.3333	0.0338611	-0.000999226	-0.220697	0.00300975	0.00453658	7.35195e-05
0	Jaccard	4	0.028024	111.5	0.0338611	-0.00583717	-1.28844	0.00176041	0.00453292	0.00146378
0	Jaccard	4	0.0301887	120.167	0.0338611	-0.00367244	-0.810485	0.00143386	0.0045352	0.000471619
0	Jaccard	4	0.0318036	75.5	0.0338611	-0.00205749	-0.454681	0.00409116	0.00453622	0.000424631
0	Jaccard	4	0.0333878	121.667	0.0338611	-0.00047331	-0.104454	0.00138659	0.00453667	7.57478e-06
0	Jaccard	4	0.0318258	189.167	0.0338611	-0.00203533	-0.449329	0.00208114	0.00453623	0.000210526
0	Jaccard	4	0.028466	172.667	0.0338611	-0.00539512	-1.19065	0.00140148	0.00453347	0.000994797
0	Jaccard	4	0.0303733	155	0.0338611	-0.00348778	-0.76958	0.0010395	0.00453535	0.000308145
0	Jaccard	4	0.0301887	120.167	0.0338611	-0.00367244	-0.810485	0.00143386	0.0045352	0.000471619
0	Jaccard	4	0.0336661	114	0.0338611	-0.000194998	-0.0430395	0.00165687	0.00453669	1.53715e-06
0	Jaccard	4	0.0320088	170.667	0.0338611	-0.00185229	-0.40877	0.00134152	0.00453631	0.00011223
0	Jaccard	4	0.0329486	110.833	0.0338611	-0.000912539	-0.201427	0.0017893	0.0045366	3.63638e-05
0	Jaccard	4	0.0267145	140	0.0338611	-0.00714661	-1.57689	0.00102906	0.00453104	0.00128075
0	Jaccard	4	0.0358882	191	0.0338611	0.00202711	0.447537	0.00217702	0.00453624	0.000218493
0	Jaccard	4	0.035058	172.5	0.0338611	0.0011969	0.264144	0.0013963	0.00453653	4.87795e-05
0	Jaccard	4	0.0355987	96.5	0.0338611	0.00173758	0.383686	0.00254069	0.00453636	0.000187491
0	Jaccard	4	0.0341898	49.1667	0.0338611	0.000328727	0.0727433	0.00679064	0.00453668	1.80895e-05
0	Jaccard	4	0.0339278	155	0.0338611	6.66722e-05	0.0147112	0.0010395	0.00453669	1.12602e-07
0	Jaccard	4	0.0442231	108	0.0338611	0.010362	2.28738	0.00191809	0.00452479	0.00502747
0	Jaccard	4	0.0355536	178	0.0338611	0.00169243	0.373537	0.00158508	0.00453638	0.000110759
0	Jaccard	4	0.0376989	143.5	0.0338611	0.00383778	0.846792	0.00100711	0.00453506	0.000361442
0	Jaccard	4	0.0335731	107.833	0.0338611	-0.000287981	-0.0635713	0.00192597	0.00453668	3.89922e-06
0	Jaccard	4	0.0272975	160.833	0.0338611	-0.00656358	-1.44831	0.0011172	0.00453192	0.00117303
0	Jaccard	4	0.0316469	128.667	0.0338611	-0.00221424	-0.488611	0.00120201	0.00453615	0.000143657
0	Jaccard	4	0.0321384	86.8333	0.0338611	-0.00172268	-0.380519	0.00318802	0.00453636	0.000231542
0	Jaccard	4	0.0325152	152.167	0.0338611	-0.00134591	-0.296973	0.00101664	0.00453649	4.48759e-05
0	Jaccard	4	0.0301179	106.5	0.0338611	-0.00374327	-0.826346	0.00199021	0.00453514	0.000680861
0	Jaccard	4	0.028466	172.667	0.0338611	-0.00539512	-1.19065	0.00140148	0.00453347	0.000994797
0	Jaccard	4	0.0308494	70	0.0338611	-0.00301168	-0.665709	0.00458555	0.00453569	0.00102077
0	Jaccard	4	0.0333099	170.667	0.0338611	-0.000551247	-0.121651	0.00134152	0.00453666	9.93987e-06
0	Jaccard	4	0.0430315	105.667	0.0338611	0.00917035	2.02444	0.00203146	0.00452737	0.0041713
0	Jaccard	4	0.0349956	152.167	0.0338611	0.0011345	0.250325	0.00101664	0.00453655	3.18853e-05
0	Jaccard	4	0.0340517	55.6667	0.0338611	0.000190602	0.0421621	0.0060462	0.00453669	5.40667e-06
0	Jaccard	4	0.0311653	126.5	0.0338611	-0.00269581	-0.594894	0.00125279	0.00453589	0.000221959
0	Jaccard	4	0.0319674	140	0.0338611	-0.00189373	-0.41785	0.00102906	0.0045363	8.99291e-05
0	Jaccard	4	0.0254294	89.6667	0.0338611	-0.00843172	-1.86228	0.00298656	0.0045288	0.00519431
0	Jaccard	4	0.0312307	81.6667	0.0338611	-0.00263038	-0.581134	0.00358044	0.00453593	0.000606761
0	Jaccard	4	0.0328052	176.5	0.0338611	-0.00105595	-0.233052	0.00152996	0.00453657	4.16121e-05
0	Jaccard	4	0.0324444	93	0.0338611	-0.00141668	-0.31286	0.00276199	0.00453647	0.000135548
0	Jaccard	4	0.039485	128.667	0.0338611	0.00562386	1.24101	0.00120201	0.00453319	0.000926716
0	Jaccard	4	0.0356191	143.5	0.0338611	0.00175797	0.38789	0.00100711	0.00453635	7.58407e-05
0	Jaccard	4	0.032878	143.5	0.0338611	-0.000983141	-0.216927	0.00100711	0.00453659	2.37198e-05
0	Jaccard	4	0.0319815	96.5	0.0338611	-0.00187966	-0.41506	0.00254069	0.0045363	0.000219406
0	Jaccard	4	0.0300546	111.167	0.0338611	-0.00380648	-0.840209	0.00177479	0.00453509	0.000627571
0	Jaccard	4	0.0270385	93	0.0338611	-0.00682259	-1.5067	0.00276199	0.00453153	0.00314376
0	Jaccard	4	0.0301166	176.5	0.0338611	-0.00374447	-0.826421	0.00152996	0.00453514	0.000523261
0	Jaccard	4	0.0308483	108	0.0338611	-0.00301279	-0.665066	0.00191809	0.00453569	0.000425013
0	Jaccard	4	0.0383212	140.833	0.0338611	0.00446005	0.984101	0.00102249	0.00453449	0.000495624
0	Jaccard	4	0.0442499	211.167	0.0338611	0.0103888	2.29512	0.00350056	0.0045247	0.00925215
0	Jaccard	4	0.0295903	202.667	0.0338611	-0.00427083	-0.943231	0.00288262	0.00453467	0.00128602
0	Jaccard	4	0.0316894	133.833	0.0338611	-0.00217168	-0.479197	0.00110386	0.00453617	0.000126879
0	Jaccard	4	0.0341861	136.5	0.0338611	0.000324977	0.0717071	0.00106586	0.00453668	2.7432e-06
0	Jaccard	4	0.0310768	138.167	0.0338611	-0.00278432	-0.614363	0.00104649	0.00453584	0.000197701
0	Jaccard	4	0.0324808	179.667	0.0338611	-0.0013803	-0.304657	0.00164953	0.00453648	7.66778e-05
0	Jaccard	4	0.0297897	138.167	0.0338611	-0.0040714	-0.898359	0.00104649	0.00453486	0.000422725
0	Jaccard	4	0.0415234	227.833	0.0338611	0.00766228	1.69402	0.00496636	0.00453017	0.00716154
0	Jaccard	4	0.0276376	126.5	0.0338611	-0.00622348	-1.37336	0.00125279	0.0045324	0.00118294
0	Jaccard	4	0.036787	84.8333	0.0338611	0.00292584	0.64633	0.00333609	0.00453574	0.000699145
0	Jaccard	4	0.0367036	189.333	0.0338611	0.00284248	0.627523	0.00208969	0.0045358	0.000412306
0	Jaccard	4	0.024356	179.667	0.0338611	-0.00950515	-2.09795	0.00164953	0.00452668	0.00363612
0	Jaccard	4	0.0347548	133.833	0.0338611	0.000893675	0.197196	0.00110386	0.0045366	2.14862e-05
0	Jaccard	4	0.0340395	182.667	0.0338611	0.000178392	0.0393767	0.00177401	0.00453669	1.37777e-06
0	Jaccard	4	0.0366787	140.833	0.0338611	0.00281755	0.621686	0.00102249	0.00453581	0.000197795
0	Jaccard	4	0.0424124	200.5	0.0338611	0.00855123	1.88844	0.00273911	0.00452858	0.00489752
0	Jaccard	4	0.0299867	203.167	0.0338611	-0.00387445	-0.855702	0.00291655	0.00453503	0.00107091
0	Jaccard	4	0.0364112	145.5	0.0338611	0.00255011	0.562671	0.00100123	0.00453597	0.000158653
0	Jaccard	4	0.0323129	117	0.0338611	-0.0015482	-0.341696	0.00154263	0.00453643	9.01947e-05
0	Jaccard	4	0.039669	121	0.0338611	0.0058079	1.28175	0.00140726	0.00453296	0.00115761
0	Jaccard	4	0.0534745	229.667	0.0338611	0.0196134	4.33662	0.00514815	0.00449375	0.0486592
0	Jaccard	4	0.0299401	96.5	0.0338611	-0.003921	-0.86582	0.00254069	0.00453499	0.000954735
0	Jaccard	4	0.0322199	185	0.0338611	-0.00164127	-0.362298	0.00187837	0.00453639	0.00012351
0	Jaccard	4	0.0349683	147	0.0338611	0.00110719	0.244298	0.001	0.00453656	2.98707e-05
0	Jaccard	4	0.0351111	170.667	0.0338611	0.00124999	0.275852	0.00134152	0.00453652	5.11094e-05
0	Jaccard	4	0.0339229	155.667	0.0338611	6.1824e-05	0.0136415	0.0010463	0.00453669	9.74549e-08
0	Jaccard	4	0.0324808	179.667	0.0338611	-0.0013803	-0.304657	0.00164953	0.00453648	7.66778e-05
0	Jaccard	4	0.0319845	136.667	0.0338611	-0.00187663	-0.414084	0.00106377	0.0045363	9.1297e-05
0	Jaccard	4	0.0335731	107.833	0.0338611	-0.000287981	-0.0635713	0.00192597	0.00453668	3.89922e-06
0	Jaccard	4	0.0325571	140.833	0.0338611	-0.00130399	-0.287722	0.00102249	0.0045365	4.23662e-05
0	Jaccard	4	0.0277191	111.5	0.0338611	-0.00614207	-1.35574	0.00176041	0.00453251	0.00162069
0	Jaccard	4	0.0326495	193.667	0.0338611	-0.00121166	-0.267526	0.00232376	0.00453653	8.33494e-05
0	Jaccard	4	0.0330858	106.5	0.0338611	-0.00077537	-0.171167	0.00199021	0.00453663	2.92128e-05
0	Jaccard	4	0.034862	81.6667	0.0338611	0.00100088	0.221126	0.00358044	0.00453658	8.78506e-05
0	Jaccard	4	0.0365307	81.6667	0.0338611	0.00266958	0.589794	0.00358044	0.0045359	0.000624978
0	Jaccard	4	0.0302386	189.167	0.0338611	-0.00362252	-0.799727	0.00208114	0.00453524	0.000666898
0	Jaccard	4	0.0334849	136.333	0.0338611	-0.000376211	-0.0830123	0.00106798	0.00453668	3.68369e-06
0	Jaccard	4	0.0347559	144.833	0.0338611	0.000894819	0.197438	0.00100265	0.0045366	1.95623e-05
0	Jaccard	4	0.0320586	124	0.0338611	-0.0018025	-0.397778	0.00131846	0.00453633	0.000104446
0	Jaccard	4	0.0333615	105.667	0.0338611	-0.000499636	-0.1103	0.00203146	0.00453667	1.23825e-05
0	Jaccard	4	0.030445	133.5	0.0338611	-0.00341616	-0.753802	0.00110922	0.0045354	0.000315488
0	Jaccard	4	0.0362357	146	0.0338611	0.00237454	0.523932	0.00100052	0.00453607	0.000137461
0	Jaccard	4	0.0366737	79.6667	0.0338611	0.00281255	0.621431	0.00374103	0.00453582	0.000725061
0	Jaccard	4	0.0319731	63.8333	0.0338611	-0.00188805	-0.417465	0.00518346	0.0045363	0.000454031
0	Jaccard	4	0.0274898	127.167	0.0338611	-0.00637137	-1.40598	0.00123656	0.0045322	0.00122372
0	Jaccard	4	0.0407895	152.167	0.0338611	0.00692835	1.52872	0.00101664	0.00453138	0.00118916
0	Jaccard	4	0.0275447	165.167	0.0338611	-0.00631647	-1.39384	0.00120161	0.00453228	0.00116865
0	Jaccard	4	0.0337644	145.5	0.0338611	-9.67547e-05	-0.0213485	0.00100123	0.00453669	2.28389e-07
0	Jaccard	4	0.0283203	135.167	0.0338611	-0.00554081	-1.22261	0.00108378	0.00453329	0.000810881
0	Jaccard	4	0.0320668	182	0.0338611	-0.00179435	-0.396064	0.0017454	0.00453634	0.000137137
0	Jaccard	4	0.0326571	135.167	0.0338611	-0.00120402	-0.265673	0.00108378	0.00453653	3.82895e-05
0	Jaccard	4	0.0298187	174.667	0.0338611	-0.00404242	-0.892151	0.00146629	0.00453488	0.000584392
0	Jaccard	4	0.0413001	195.5	0.0338611	0.00743898	1.64255	0.00242964	0.00453056	0.00328555
0	Jaccard	4	0.0412317	163.667	0.0338611	0.00737061	1.62643	0.00116982	0.00453068	0.00154906
0	Jaccard	4	0.0322581	158.167	0.0338611	-0.00160306	-0.353721	0.00107656	0.00453641	6.74218e-05
0	Jaccard	4	0.0246741	149.5	0.0338611	-0.00918701	-2.02708	0.00100402	0.00452734	0.00206485
0	Jaccard	4	0.0337054	152.167	0.0338611	-0.000155716	-0.0343585	0.00101664	0.00453669	6.00687e-07
0	Jaccard	4	0.0387597	214	0.0338611	0.00489857	1.08233	0.003726	0.00453403	0.00219053
0	Jaccard	4	0.034596	55.6667	0.0338611	0.000734892	0.162562	0.0060462	0.00453663	8.03756e-05
0	Jaccard	4	0.0346395	58.6667	0.0338611	0.00077841	0.17216	0.00571988	0.00453663	8.52536e-05
0	Jaccard	4	0.0380143	155	0.0338611	0.00415319	0.916402	0.0010395	0.00453478	0.000436937
0	Jaccard	4	0.0451233	220.167	0.0338611	0.0112622	2.48901	0.00425029	0.00452259	0.0132218
0	Jaccard	4	0.0437365	187.5	0.0338611	0.00987538	2.18005	0.00199751	0.00452588	0.00475619
0	Jaccard	4	0.0346369	75.5	0.0338611	0.000775749	0.171431	0.00409116	0.00453663	6.03638e-05
0	Jaccard	4	0.0349762	202.667	0.0338611	0.00111503	0.246259	0.00288262	0.00453656	8.76586e-05
0	Jaccard	4	0.0265991	170.667	0.0338611	-0.00726201	-1.60261	0.00134152	0.00453085	0.00172505
0	Jaccard	4	0.0386985	163.667	0.0338611	0.00483742	1.06745	0.00116982	0.0045341	0.00066725
0	Jaccard	4	0.0447044	99.5	0.0338611	0.0108433	2.39416	0.00236283	0.00452365	0.00678789
0	Jaccard	4	0.0375845	55.3333	0.0338611	0.00372334	0.823637	0.00608313	0.00453515	0.00207596
0	Jaccard	4	0.0409639	173.5	0.0338611	0.00710273	1.56752	0.0014279	0.0045311	0.00175677
0	Jaccard	4	0.0400179	117.833	0.0338611	0.00615676	1.35881	0.00151283	0.00453249	0.00139874
0	Jaccard	4	0.0387597	214	0.0338611	0.00489857	1.08233	0.003726	0.00453403	0.00219053
0	Jaccard	4	0.0314246	178	0.0338611	-0.00243654	-0.53777	0.00158508	0.00453604	0.000229564
0	Jaccard	4	0.0296438	86.8333	0.0338611	-0.00421728	-0.931544	0.00318802	0.00453472	0.00138767
0	Jaccard	4	0.0373178	172.667	0.0338611	0.00345666	0.762851	0.00140148	0.00453537	0.000408362
0	Jaccard	4	0.0316801	136.5	0.0338611	-0.00218098	-0.48124	0.00106586	0.00453617	0.000123554
0	Jaccard	4	0.0284019	117	0.0338611	-0.00545926	-1.20489	0.00154263	0.00453339	0.00112149
0	Jaccard	4	0.0276637	178	0.0338611	-0.00619741	-1.36783	0.00158508	0.00453244	0.00148517
0	Jaccard	4	0.0382622	163.667	0.0338611	0.00440103	0.971152	0.00116982	0.00453455	0.000552294
0	Jaccard	4	0.0326112	173.333	0.0338611	-0.00124989	-0.275842	0.00142255	0.00453652	5.41971e-05
0	Jaccard	4	0.0368212	154.167	0.0338611	0.00296007	0.653137	0.00103177	0.00453572	0.000220298
0	Jaccard	4	0.0329825	172.5	0.0338611	-0.000878666	-0.193912	0.0013963	0.00453661	2.62885e-05
0	Jaccard	4	0.0302386	189.167	0.0338611	-0.00362252	-0.799727	0.00208114	0.00453524	0.000666898
0	Jaccard	4	0.037663	170.667	0.0338611	0.00380184	0.839004	0.00134152	0.00453509	0.000472799
0	Jaccard	4	0.028416	122.5	0.0338611	-0.00544516	-1.20167	0.0013615	0.00453341	0.000984348
0	Jaccard	4	0.0339437	189.333	0.0338611	8.26024e-05	0.0182358	0.00208969	0.00453669	3.48185e-07
0	Jaccard	4	0.0325098	179.667	0.0338611	-0.00135137	-0.298271	0.00164953	0.00453649	7.34968e-05
0	Jaccard	4	0.0339554	174	0.0338611	9.42948e-05	0.0208104	0.00144415	0.00453669	3.13162e-07
0	Jaccard	4	0.0335838	143.5	0.0338611	-0.00027728	-0.0611809	0.00100711	0.00453668	1.88676e-06
0	Jaccard	4	0.0269323	160.833	0.0338611	-0.00692878	-1.5289	0.0011172	0.00453138	0.0013072
0	Jaccard	4	0.0353374	116.667	0.0338611	0.0014763	0.32583	0.00155478	0.00453645	8.26604e-05
0	Jaccard	4	0.0404571	184.167	0.0338611	0.00659602	1.456	0.00184034	0.00453187	0.00195429
0	Jaccard	4	0.0262136	133.5	0.0338611	-0.00764753	-1.68749	0.00110922	0.00453022	0.00158106
0	Jaccard	4	0.0361873	111.167	0.0338611	0.0023262	0.513465	0.00177479	0.00453609	0.000234375
0	Jaccard	4	0.0319731	63.8333	0.0338611	-0.00188805	-0.417465	0.00518346	0.0045363	0.000454031
0	Jaccard	4	0.0413907	223.5	0.0338611	0.00752961	1.66434	0.00455287	0.00453039	0.00633462
0	Jaccard	4	0.0381773	178	0.0338611	0.00431622	0.952634	0.00158508	0.00453463	0.000720382
0	Jaccard	4	0.04	164	0.0338611	0.00613888	1.35464	0.00117664	0.00453252	0.00108087
0	Jaccard	4	0.0273973	161.167	0.0338611	-0.00646386	-1.42631	0.00112288	0.00453207	0.00114346
0	Jaccard	4	0.0425123	47.6667	0.0338611	0.00865116	1.91457	0.00696971	0.00452835	0.0128637
0	Jaccard	4	0.0370028	203.167	0.0338611	0.00314165	0.693858	0.00291655	0.0045356	0.000704123
0	Jaccard	4	0.0319674	140	0.0338611	-0.00189373	-0.41785	0.00102906	0.0045363	8.99291e-05
0	Jaccard	4	0.031386	166.333	0.0338611	-0.0024751	-0.546182	0.00122822	0.00453602	0.000183424
0	Jaccard	4	0.0302262	83.1667	0.0338611	-0.00363495	-0.803028	0.00346318	0.00453523	0.0011205
0	Jaccard	4	0.0311363	110.833	0.0338611	-0.00272485	-0.601464	0.0017893	0.00453587	0.000324229
0	Jaccard	4	0.0369682	75.5	0.0338611	0.00310707	0.686625	0.00409116	0.00453562	0.00096836
0	Jaccard	4	0.0350109	187	0.0338611	0.00114982	0.253826	0.00197307	0.00453655	6.3686e-05
0	Jaccard	4	0.0372714	193.667	0.0338611	0.00341033	0.752973	0.00232376	0.0045354	0.000660284
0	Jaccard	4	0.0401753	184.167	0.0338611	0.00631419	1.39378	0.00184034	0.00453228	0.00179085
0	Jaccard	4	0.0420391	184.167	0.0338611	0.00817802	1.8052	0.00184034	0.00452928	0.00300415
0	Jaccard	4	0.0390751	188.167	0.0338611	0.00521402	1.15105	0.00203056	0.00453368	0.00134788
0	Jaccard	4	0.041456	196.333	0.0338611	0.00759489	1.67702	0.00247912	0.0045303	0.0034948
0	Jaccard	4	0.0340061	189.333	0.0338611	0.000145021	0.0320156	0.00208969	0.00453669	1.07321e-06
0	Jaccard	4	0.0316589	189.333	0.0338611	-0.00220219	-0.48617	0.00208969	0.00453616	0.000247478
0	Jaccard	4	0.0355472	176.5	0.0338611	0.00168612	0.372133	0.00152996	0.00453638	0.000106099
0	Jaccard	4	0.0382765	128.667	0.0338611	0.00441534	0.974325	0.00120201	0.00453453	0.000571225
0	Jaccard	4	0.0390589	155	0.0338611	0.00519781	1.1469	0.0010395	0.0045337	0.000684378
0	Jaccard	4	0.0287524	144.833	0.0338611	-0.00510869	-1.12721	0.00100265	0.0045338	0.000637627
0	Jaccard	4	0.0378827	185	0.0338611	0.0040216	0.887739	0.00187837	0.0045349	0.000741546
0	Jaccard	4	0.035456	173.5	0.0338611	0.00159491	0.351985	0.0014279	0.00453641	8.85799e-05
0	Jaccard	4	0.0267001	167	0.0338611	-0.00716099	-1.58023	0.00124417	0.00453101	0.00155537
0	Jaccard	4	0.0320662	154.167	0.0338611	-0.00179492	-0.396048	0.00103177	0.00453634	8.10022e-05
0	Jaccard	4	0.0338246	164	0.0338611	-3.65272e-05	-0.00806028	0.00117664	0.00453669	3.82672e-08
0	Jaccard	4	0.0430315	105.667	0.0338611	0.00917035	2.02444	0.00203146	0.00452737	0.0041713
0	Jaccard	4	0.0331969	193.667	0.0338611	-0.000664215	-0.146653	0.00232376	0.00453664	2.5047e-05
0	Jaccard	4	0.0242708	137.833	0.0338611	-0.00959036	-2.11612	0.00105009	0.0045265	0.00235362
0	Jaccard	4	0.0225497	142.167	0.0338611	-0.0113114	-2.49584	0.00101372	0.00452251	0.00316055
0	Jaccard	4	0.0349003	116.667	0.0338611	0.00103916	0.22935	0.00155478	0.00453657	4.09557e-05
0	Jaccard	4	0.0386985	163.667	0.0338611	0.00483742	1.06745	0.00116982	0.0045341	0.00066725
0	Jaccard	4	0.0350642	195.667	0.0338611	0.00120312	0.265654	0.00243947	0.00453653	8.62898e-05
0	Jaccard	4	0.0262111	144	0.0338611	-0.00765003	-1.68795	0.00100519	0.00453021	0.00143342
0	Jaccard	4	0.0340517	55.6667	0.0338611	0.000190602	0.0421621	0.0060462	0.00453669	5.40667e-06
0	Jaccard	4	0.0380913	128.667	0.0338611	0.00423021	0.933473	0.00120201	0.00453471	0.000524328
0	Jaccard	4	0.0348492	109.5	0.0338611	0.000988111	0.218115	0.0018487	0.00453658	4.40566e-05
0	Jaccard	4	0.028068	147.667	0.0338611	-0.0057931	-1.27822	0.00100033	0.00453298	0.000818018
0	Jaccard	4	0.0343026	107.833	0.0338611	0.000441467	0.097453	0.00192597	0.00453667	9.1632e-06
0	Jaccard	4	0.0343864	120.167	0.0338611	0.000525235	0.115916	0.00143386	0.00453666	9.6469e-06
0	Jaccard	4	0.0401753	184.167	0.0338611	0.00631419	1.39378	0.00184034	0.00453228	0.00179085
0	Jaccard	4	0.0259654	182.667	0.0338611	-0.00789574	-1.74284	0.00177401	0.00452978	0.00269905
0	Jaccard	4	0.0317358	152.167	0.0338611	-0.00212537	-0.468958	0.00101664	0.00453619	0.000111905
0	Jaccard	4	0.041868	73.5	0.0338611	0.00800683	1.76957	0.0042667	0.00452957	0.00670894
0	Jaccard	4	0.0354883	195.667	0.0338611	0.00162719	0.359291	0.00243947	0.0045364	0.00015784
0	Jaccard	4	0.0409067	227.833	0.0338611	0.0070456	1.55768	0.00496636	0.00453117	0.00605516
0	Jaccard	4	0.0315766	129.5	0.0338611	-0.00228452	-0.504115	0.00118399	0.00453612	0.000150623
0	Jaccard	4	0.0345047	81.6667	0.0338611	0.000643535	0.142177	0.00358044	0.00453665	3.6318e-05
0	Jaccard	4	0.0357583	149.5	0.0338611	0.0018972	0.41861	0.00100402	0.00453629	8.80574e-05
0	Jaccard	4	0.0336664	140	0.0338611	-0.000194745	-0.0429704	0.00102906	0.00453669	9.51037e-07
0	Jaccard	4	0.0300718	172.5	0.0338611	-0.00378931	-0.836261	0.0013963	0.0045351	0.000488921
0	Jaccard	4	0.0319228	149.5	0.0338611	-0.00193833	-0.427685	0.00100402	0.00453628	9.19169e-05
0	Jaccard	4	0.0412682	173.333	0.0338611	0.00740712	1.6347	0.00142255	0.00453062	0.00190339
0	Jaccard	4	0.0333099	170.667	0.0338611	-0.000551247	-0.121651	0.00134152	0.00453666	9.93987e-06
0	Jaccard	4	0.0289855	137.833	0.0338611	-0.00487562	-1.07581	0.00105009	0.00453406	0.00060831
0	Jaccard	4	0.0477528	237.333	0.0338611	0.0138917	3.07277	0.00595249	0.00451518	0.0282697
0	Jaccard	4	0.0258833	193.667	0.0338611	-0.0079778	-1.76144	0.00232376	0.00452964	0.00361331
0	Jaccard	4	0.0375651	205	0.0338611	0.00370394	0.818095	0.00304353	0.00453517	0.0010216
0	Jaccard	4	0.0279138	179.667	0.0338611	-0.00594731	-1.31268	0.00164953	0.00453277	0.00142351
0	Jaccard	4	0.038437	205	0.0338611	0.00457591	1.01069	0.00304353	0.00453437	0.00155922
0	Jaccard	4	0.0295427	140	0.0338611	-0.00431843	-0.952856	0.00102906	0.00453463	0.000467642
0	Jaccard	4	0.0267439	142.167	0.0338611	-0.0071172	-1.57039	0.00101372	0.00453108	0.00125125
0	Jaccard	4	0.0380913	128.667	0.0338611	0.00423021	0.933473	0.00120201	0.00453471	0.000524328
0	Jaccard	4	0.0408073	178	0.0338611	0.00694615	1.53309	0.00158508	0.00453135	0.00186571
0	Jaccard	4	0.0312633	129.5	0.0338611	-0.00259783	-0.573253	0.00118399	0.00453595	0.000194771
0	Jaccard	4	0.0372468	152.167	0.0338611	0.00338566	0.747039	0.00101664	0.00453542	0.000283966
0	Jaccard	4	0.0321113	164.5	0.0338611	-0.0017498	-0.386123	0.00118714	0.00453635	8.86012e-05
0	Jaccard	4	0.0302896	153.5	0.0338611	-0.00357149	-0.788045	0.00102619	0.00453528	0.000318966
0	Jaccard	4	0.0332604	182	0.0338611	-0.000600729	-0.132598	0.0017454	0.00453665	1.53708e-05
0	Jaccard	4	0.0326964	193.667	0.0338611	-0.00116473	-0.257164	0.00232376	0.00453654	7.70177e-05
0	Jaccard	4	0.0367597	182	0.0338611	0.00289858	0.639798	0.0017454	0.00453576	0.000357857
0	Jaccard	4	0.0378495	130.167	0.0338611	0.00398834	0.880085	0.00117018	0.00453493	0.000453712
0	Jaccard	4	0.0288156	164	0.0338611	-0.00504549	-1.11337	0.00117664	0.00453387	0.000730133
0	Jaccard	4	0.0331453	186.667	0.0338611	-0.000715847	-0.158024	0.00195695	0.00453664	2.44821e-05
0	Jaccard	4	0.0322514	81.6667	0.0338611	-0.00160973	-0.355639	0.00358044	0.00453641	0.000227239
0	Jaccard	4	0.0424328	145.167	0.0338611	0.00857169	1.89131	0.00100187	0.00452856	0.00179368
0	Jaccard	4	0.0380053	173.333	0.0338611	0.0041442	0.914594	0.00142255	0.00453479	0.000595815
0	Jaccard	4	0.0380913	128.667	0.0338611	0.00423021	0.933473	0.00120201	0.00453471	0.000524328
0	Jaccard	4	0.0358594	190.333	0.0338611	0.00199831	0.44117	0.00214168	0.00453625	0.000208867
0	Jaccard	4	0.0421264	122.5	0.0338611	0.00826526	1.82402	0.0013615	0.00452912	0.00226798
0	Jaccard	4	0.0361367	189.333	0.0338611	0.00227554	0.502362	0.00208969	0.00453612	0.000264237
0	Jaccard	4	0.0380504	178	0.0338611	0.00418933	0.924628	0.00158508	0.00453475	0.000678648
0	Jaccard	4	0.0395965	163.667	0.0338611	0.00573535	1.26559	0.00116982	0.00453305	0.00093795
0	Jaccard	4	0.0351572	107.833	0.0338611	0.00129604	0.286098	0.00192597	0.00453651	7.89742e-05
0	Jaccard	4	0.0330324	88	0.0338611	-0.000828751	-0.183053	0.00310389	0.00453662	5.21652e-05
0	Jaccard	4	0.0330224	144.833	0.0338611	-0.000838687	-0.185053	0.00100265	0.00453662	1.7185e-05
0	Jaccard	4	0.034862	81.6667	0.0338611	0.00100088	0.221126	0.00358044	0.00453658	8.78506e-05
0	Jaccard	4	0.0299694	110.833	0.0338611	-0.0038917	-0.859027	0.0017893	0.00453502	0.000661371
0	Jaccard	4	0.0357221	152.167	0.0338611	0.00186099	0.410623	0.00101664	0.00453631	8.5796e-05
0	Jaccard	4	0.0313779	195.5	0.0338611	-0.00248322	-0.548305	0.00242964	0.00453601	0.000366111
0	Jaccard	4	0.0257361	126.5	0.0338611	-0.00812498	-1.79297	0.00125279	0.00452938	0.00201623
0	Jaccard	4	0.0258833	193.667	0.0338611	-0.0079778	-1.76144	0.00232376	0.00452964	0.00361331
0	Jaccard	4	0.0308153	129.5	0.0338611	-0.0030458	-0.672105	0.00118399	0.00453567	0.000267736
0	Jaccard	4	0.0328619	89.3333	0.0338611	-0.000999226	-0.220697	0.00300975	0.00453658	7.35195e-05
0	Jaccard	4	0.0349122	182	0.0338611	0.00105104	0.231994	0.0017454	0.00453657	4.70522e-05
0	Jaccard	4	0.0336153	166.333	0.0338611	-0.000245855	-0.054253	0.00122822	0.00453669	1.80979e-06
0	Jaccard	4	0.0336527	167.833	0.0338611	-0.000208457	-0.0460013	0.00126486	0.00453669	1.34e-06
0	Jaccard	4	0.0362092	131.167	0.0338611	0.00234809	0.518134	0.00115048	0.00453608	0.000154608
0	Jaccard	4	0.0322581	154.667	0.0338611	-0.00160306	-0.353714	0.00103631	0.00453641	6.48955e-05
0	Jaccard	4	0.0279866	83.1667	0.0338611	-0.00587449	-1.29778	0.00346318	0.00453286	0.00292655
0	Jaccard	4	0.0348334	88	0.0338611	0.000972283	0.214756	0.00310389	0.00453659	7.17989e-05
0	Jaccard	4	0.0312307	81.6667	0.0338611	-0.00263038	-0.581134	0.00358044	0.00453593	0.000606761
0	Jaccard	4	0.0282847	165.167	0.0338611	-0.00557645	-1.23054	0.00120161	0.00453325	0.000910857
0	Jaccard	4	0.0378495	130.167	0.0338611	0.00398834	0.880085	0.00117018	0.00453493	0.000453712
0	Jaccard	4	0.0396556	155	0.0338611	0.00579444	1.27854	0.0010395	0.00453298	0.000850508
0	Jaccard	4	0.0307692	152.167	0.0338611	-0.00309189	-0.682218	0.00101664	0.00453564	0.000236825
0	Jaccard	4	0.0329486	110.833	0.0338611	-0.000912539	-0.201427	0.0017893	0.0045366	3.63638e-05
0	Jaccard	4	0.0382916	136.333	0.0338611	0.00443048	0.9776	0.00106798	0.00453452	0.000510882
0	Jaccard	4	0.0310741	160.833	0.0338611	-0.00278704	-0.614985	0.0011172	0.00453583	0.000211502
0	Jaccard	4	0.0364641	178	0.0338611	0.00260297	0.574502	0.00158508	0.00453594	0.000261995
0	Jaccard	4	0.0376344	205	0.0338611	0.00377329	0.833412	0.00304353	0.00453511	0.00106021
0	Jaccard	4	0.0395965	163.667	0.0338611	0.00573535	1.26559	0.00116982	0.00453305	0.00093795
0	Jaccard	4	0.0449383	185.667	0.0338611	0.0110771	2.44524	0.0019094	0.00452308	0.00571926
0	Jaccard	4	0.0414282	202.5	0.0338611	0.00756706	1.67121	0.00287138	0.00453034	0.00402132
0	Jaccard	4	0.0409627	74	0.0338611	0.00710162	1.56947	0.00422236	0.00453109	0.00522242
0	Jaccard	4	0.0377187	166.333	0.0338611	0.00385758	0.851255	0.00122822	0.00453505	0.000445554
0	Jaccard	4	0.0351288	203.167	0.0338611	0.00126768	0.279978	0.00291655	0.00453651	0.000114645
0	Jaccard	4	0.0367086	110.833	0.0338611	0.00284748	0.628532	0.0017893	0.0045358	0.000354068
0	Jaccard	4	0.0409627	74	0.0338611	0.00710162	1.56947	0.00422236	0.00453109	0.00522242
0	Jaccard	4	0.0297863	149.5	0.0338611	-0.00407481	-0.899091	0.00100402	0.00453486	0.000406213
0	Jaccard	4	0.0355778	143.5	0.0338611	0.00171672	0.378788	0.00100711	0.00453637	7.23232e-05
0	Jaccard	4	0.0293315	189.333	0.0338611	-0.00452961	-0.999984	0.00208969	0.00453442	0.001047
0	Jaccard	4	0.0318698	54	0.0338611	-0.00199128	-0.440522	0.0062322	0.00453625	0.000608501
0	Jaccard	4	0.0359081	110.833	0.0338611	0.00204702	0.451845	0.0017893	0.00453623	0.000182983
0	Jaccard	4	0.0294819	170.667	0.0338611	-0.00437922	-0.966422	0.00134152	0.00453457	0.000627311
0	Jaccard	4	0.0308783	187	0.0338611	-0.00298281	-0.658464	0.00197307	0.00453571	0.000428584
0	Jaccard	4	0.0320662	154.167	0.0338611	-0.00179492	-0.396048	0.00103177	0.00453634	8.10022e-05
0	Jaccard	4	0.0376238	172.667	0.0338611	0.00376264	0.830377	0.00140148	0.00453513	0.000483857
0	Jaccard	4	0.0400179	117.833	0.0338611	0.00615676	1.35881	0.00151283	0.00453249	0.00139874
0	Jaccard	4	0.0347559	144.833	0.0338611	0.000894819	0.197438	0.00100265	0.0045366	1.95623e-05
0	Jaccard	4	0.0337751	86.8333	0.0338611	-8.60049e-05	-0.0189974	0.00318802	0.00453669	5.77122e-07
0	Jaccard	4	0.0354291	191	0.0338611	0.00156802	0.346181	0.00217702	0.00453642	0.000130733
0	Jaccard	4	0.027081	153.5	0.0338611	-0.0067801	-1.49602	0.00102619	0.0045316	0.00114952
0	Jaccard	4	0.0244428	179.667	0.0338611	-0.00941828	-2.07878	0.00164953	0.00452686	0.00356995
0	Jaccard	4	0.0304878	190.333	0.0338611	-0.00337332	-0.744734	0.00214168	0.00453543	0.000595194
0	Jaccard	4	0.0336621	63.8333	0.0338611	-0.00019903	-0.0440073	0.00518346	0.00453669	5.04541e-06
0	Jaccard	4	0.0299192	123.667	0.0338611	-0.00394193	-0.869912	0.00132779	0.00453497	0.000503068
0	Jaccard	4	0.0333195	110.833	0.0338611	-0.000541672	-0.119565	0.0017893	0.00453666	1.28127e-05
0	Jaccard	4	0.031345	145.5	0.0338611	-0.00251609	-0.555166	0.00100123	0.00453599	0.000154449
0	Jaccard	4	0.0388155	96.6667	0.0338611	0.0049544	1.09401	0.00253053	0.00453397	0.00151817
0	Jaccard	4	0.035511	195.5	0.0338611	0.00164992	0.364308	0.00242964	0.00453639	0.000161624
0	Jaccard	4	0.0346882	75.5	0.0338611	0.000827109	0.182781	0.00409116	0.00453662	6.86214e-05
0	Jaccard	4	0.0370457	178	0.0338611	0.00318454	0.702862	0.00158508	0.00453557	0.000392149
0	Jaccard	4	0.0346882	75.5	0.0338611	0.000827109	0.182781	0.00409116	0.00453662	6.86214e-05
0	Jaccard	4	0.0328052	176.5	0.0338611	-0.00105595	-0.233052	0.00152996	0.00453657	4.16121e-05
0	Jaccard	4	0.0294819	170.667	0.0338611	-0.00437922	-0.966422	0.00134152	0.00453457	0.000627311
0	Jaccard	4	0.0279866	83.1667	0.0338611	-0.00587449	-1.29778	0.00346318	0.00453286	0.00292655
0	Jaccard	4	0.024356	179.667	0.0338611	-0.00950515	-2.09795	0.00164953	0.00452668	0.00363612
0	Jaccard	4	0.0392289	66.3333	0.0338611	0.00536775	1.18671	0.00493551	0.00453349	0.00349253
0	Jaccard	4	0.0288462	140	0.0338611	-0.00501497	-1.10655	0.00102906	0.00453391	0.000630666
0	Jaccard	4	0.0326964	193.667	0.0338611	-0.00116473	-0.257164	0.00232376	0.00453654	7.70177e-05
0	Jaccard	4	0.0339694	133.833	0.0338611	0.000108263	0.023889	0.00110386	0.00453669	3.15327e-07
0	Jaccard	4	0.0333615	105.667	0.0338611	-0.000499636	-0.1103	0.00203146	0.00453667	1.23825e-05
0	Jaccard	4	0.0332241	116.667	0.0338611	-0.000636976	-0.140585	0.00155478	0.00453665	1.53884e-05
0	Jaccard	4	0.0301887	120.167	0.0338611	-0.00367244	-0.810485	0.00143386	0.0045352	0.000471619
0	Jaccard	4	0.0304622	99.5	0.0338611	-0.00339894	-0.750473	0.00236283	0.00453541	0.000666959
0	Jaccard	4	0.0288342	202.667	0.0338611	-0.00502692	-1.11021	0.00288262	0.00453389	0.00178166
0	Jaccard	4	0.0415234	227.833	0.0338611	0.00766228	1.69402	0.00496636	0.00453017	0.00716154
0	Jaccard	4	0.0376989	143.5	0.0338611	0.00383778	0.846792	0.00100711	0.00453506	0.000361442
0	Jaccard	4	0.0374826	84.8333	0.0338611	0.00362152	0.80001	0.00333609	0.00453524	0.00107115
0	Jaccard	4	0.0330811	211.167	0.0338611	-0.000780041	-0.172329	0.00350056	0.00453663	5.2161e-05
0	Jaccard	4	0.0304191	136.5	0.0338611	-0.00344201	-0.759491	0.00106586	0.00453538	0.000307736
0	Jaccard	4	0.032507	91	0.0338611	-0.00135411	-0.299062	0.00289512	0.00453649	0.000129842
0	Jaccard	4	0.0324257	115	0.0338611	-0.00143538	-0.316808	0.00161758	0.00453646	8.13078e-05
0	Jaccard	4	0.0352555	120.167	0.0338611	0.00139441	0.307738	0.00143386	0.00453648	6.79928e-05
0	Jaccard	4	0.0352284	96.5	0.0338611	0.00136725	0.301912	0.00254069	0.00453649	0.000116088
0	Jaccard	4	0.0262055	193.667	0.0338611	-0.00765567	-1.69031	0.00232376	0.00453019	0.0033274
0	Jaccard	4	0.0380058	140	0.0338611	0.00414469	0.914522	0.00102906	0.00453479	0.000430771
0	Jaccard	4	0.0304484	89.3333	0.0338611	-0.00341274	-0.753765	0.00300975	0.0045354	0.000857594
0	Jaccard	4	0.0299867	203.167	0.0338611	-0.00387445	-0.855702	0.00291655	0.00453503	0.00107091
0	Jaccard	4	0.0346369	75.5	0.0338611	0.000775749	0.171431	0.00409116	0.00453663	6.03638e-05
0	Jaccard	4	0.0308597	220.167	0.0338611	-0.00300146	-0.663339	0.00425029	0.00453569	0.000939096
0	Jaccard	4	0.0317238	155	0.0338611	-0.00213731	-0.471597	0.0010395	0.00453619	0.000115715
0	Jaccard	4	0.0376613	202.667	0.0338611	0.00380019	0.839287	0.00288262	0.00453509	0.0010182
0	Jaccard	4	0.0299601	129.5	0.0338611	-0.00390107	-0.860834	0.00118399	0.00453501	0.000439208
0	Jaccard	4	0.0390606	186.667	0.0338611	0.00519945	1.14779	0.00195695	0.0045337	0.00129158
0	Jaccard	4	0.0287356	167.833	0.0338611	-0.00512549	-1.13107	0.00126486	0.00453378	0.000810104
0	Jaccard	4	0.036999	162	0.0338611	0.00313785	0.692401	0.00113769	0.0045356	0.000273025
0	Jaccard	4	0.0310192	152.167	0.0338611	-0.00284192	-0.627063	0.00101664	0.0045358	0.000200079
0	Jaccard	4	0.028466	172.667	0.0338611	-0.00539512	-1.19065	0.00140148	0.00453347	0.000994797
0	Jaccard	4	0.038304	196.333	0.0338611	0.0044429	0.981034	0.00247912	0.00453451	0.00119595
0	Jaccard	4	0.030786	81.6667	0.0338611	-0.0030751	-0.679385	0.00358044	0.00453564	0.00082927
0	Jaccard	4	0.0310768	138.167	0.0338611	-0.00278432	-0.614363	0.00104649	0.00453584	0.000197701
0	Jaccard	4	0.0392028	88	0.0338611	0.00534168	1.17986	0.00310389	0.00453353	0.00216715
0	Jaccard	4	0.0300115	176.5	0.0338611	-0.00384967	-0.849638	0.00152996	0.00453505	0.000553074
0	Jaccard	4	0.047305	164.5	0.0338611	0.0134439	2.96662	0.00118714	0.00451665	0.00523014
0	Jaccard	4	0.0246741	149.5	0.0338611	-0.00918701	-2.02708	0.00100402	0.00452734	0.00206485
0	Jaccard	4	0.0411474	182	0.0338611	0.0072863	1.60829	0.0017454	0.00453081	0.00226128
0	Jaccard	4	0.0338246	164	0.0338611	-3.65272e-05	-0.00806028	0.00117664	0.00453669	3.82672e-08
0	Jaccard	4	0.0306968	186.667	0.0338611	-0.00316428	-0.69852	0.00195695	0.00453558	0.000478364
0	Jaccard	4	0.0322199	185	0.0338611	-0.00164127	-0.362298	0.00187837	0.00453639	0.00012351
0	Jaccard	4	0.0289616	111.5	0.0338611	-0.0048995	-1.08147	0.00176041	0.00453403	0.00103128
0	Jaccard	4	0.028024	111.5	0.0338611	-0.00583717	-1.28844	0.00176041	0.00453292	0.00146378
0	Jaccard	4	0.0295903	202.667	0.0338611	-0.00427083	-0.943231	0.00288262	0.00453467	0.00128602
0	Jaccard	4	0.0340395	182.667	0.0338611	0.000178392	0.0393767	0.00177401	0.00453669	1.37777e-06
0	Jaccard	4	0.0388846	185	0.0338611	0.0050235	1.1089	0.00187837	0.0045339	0.00115706
0	Jaccard	4	0.036806	122.5	0.0338611	0.00294487	0.64989	0.0013615	0.00453573	0.000287911
0	Jaccard	4	0.0304878	190.333	0.0338611	-0.00337332	-0.744734	0.00214168	0.00453543	0.000595194
0	Jaccard	4	0.0376041	178	0.0338611	0.00374302	0.826124	0.00158508	0.00453514	0.000541752
0	Jaccard	4	0.0355805	110.833	0.0338611	0.0017194	0.379529	0.0017893	0.00453637	0.000129098
0	Jaccard	4	0.0284906	193.667	0.0338611	-0.00537047	-1.18576	0.00232376	0.0045335	0.00163743
0	Jaccard	4	0.0401834	129.667	0.0338611	0.00632226	1.39511	0.00118049	0.00453227	0.00115016
0	Jaccard	4	0.0314337	176.5	0.0338611	-0.00242738	-0.535734	0.00152996	0.00453604	0.000219894
0	Jaccard	4	0.0382622	163.667	0.0338611	0.00440103	0.971152	0.00116982	0.00453455	0.000552294
0	Jaccard	4	0.0320325	107.833	0.0338611	-0.00182864	-0.403668	0.00192597	0.00453632	0.000157219
0	Jaccard	4	0.0279644	123.667	0.0338611	-0.00589667	-1.30129	0.00132779	0.00453284	0.0011257
0	Jaccard	4	0.0337644	145.5	0.0338611	-9.67547e-05	-0.0213485	0.00100123	0.00453669	2.28389e-07
0	Jaccard	4	0.0295427	140	0.0338611	-0.00431843	-0.952856	0.00102906	0.00453463	0.000467642
0	Jaccard	4	0.0342574	145.167	0.0338611	0.000396259	0.0874329	0.00100187	0.00453668	3.83326e-06
0	Jaccard	4	0.0301887	156.5	0.0338611	-0.00367244	-0.810331	0.00105554	0.0045352	0.000346921
0	Jaccard	4	0.0395965	163.667	0.0338611	0.00573535	1.26559	0.00116982	0.00453305	0.00093795
0	Jaccard	4	0.032618	152.167	0.0338611	-0.0012431	-0.274286	0.00101664	0.00453652	3.82815e-05
0	Jaccard	4	0.0355778	143.5	0.0338611	0.00171672	0.378788	0.00100711	0.00453637	7.23232e-05
0	Jaccard	4	0.0374115	126.5	0.0338611	0.0035504	0.783481	0.00125279	0.0045353	0.000384991
0	Jaccard	4	0.0324808	179.667	0.0338611	-0.0013803	-0.304657	0.00164953	0.00453648	7.66778e-05
0	Jaccard	4	0.0409786	92.3333	0.0338611	0.00711747	1.57186	0.00280583	0.00453107	0.003476
0	Jaccard	4	0.0352379	229.667	0.0338611	0.00137673	0.304403	0.00514815	0.00453648	0.000239751
0	Jaccard	4	0.0394507	163.5	0.0338611	0.00558962	1.23343	0.00116645	0.00453323	0.000888323
0	Jaccard	4	0.0262111	144	0.0338611	-0.00765003	-1.68795	0.00100519	0.00453021	0.00143342
0	Jaccard	4	0.0375774	140.833	0.0338611	0.00371624	0.819982	0.00102249	0.00453516	0.000344098
0	Jaccard	4	0.0309829	118.167	0.0338611	-0.00287822	-0.635226	0.00150114	0.00453578	0.000303319
0	Jaccard	4	0.045847	92.3333	0.0338611	0.0119859	2.64704	0.00280583	0.00452074	0.00985759
0	Jaccard	4	0.0412317	163.667	0.0338611	0.00737061	1.62643	0.00116982	0.00453068	0.00154906
0	Jaccard	4	0.0350109	187	0.0338611	0.00114982	0.253826	0.00197307	0.00453655	6.3686e-05
0	Jaccard	4	0.0367094	81.6667	0.0338611	0.0028483	0.629278	0.00358044	0.00453579	0.000711459
0	Jaccard	4	0.0300942	163.333	0.0338611	-0.00376693	-0.831226	0.00116312	0.00453512	0.000402289
0	Jaccard	4	0.0394769	147	0.0338611	0.00561575	1.23909	0.001	0.0045332	0.000768444
0	Jaccard	4	0.0305005	120.167	0.0338611	-0.0033606	-0.741663	0.00143386	0.00453544	0.000394925
0	Jaccard	4	0.0340712	211.167	0.0338611	0.000210058	0.0464065	0.00350056	0.00453669	3.78259e-06
0	Jaccard	4	0.0330652	193.667	0.0338611	-0.000795886	-0.175725	0.00232376	0.00453662	3.59617e-05
0	Jaccard	4	0.032878	143.5	0.0338611	-0.000983141	-0.216927	0.00100711	0.00453659	2.37198e-05
0	Jaccard	4	0.0398711	122.5	0.0338611	0.00601	1.32632	0.0013615	0.00453269	0.00119916
0	Jaccard	4	0.0365121	145.5	0.0338611	0.00265101	0.584934	0.00100123	0.00453592	0.000171456
0	Jaccard	4	0.0398711	122.5	0.0338611	0.00601	1.32632	0.0013615	0.00453269	0.00119916
0	Jaccard	4	0.0329797	145.5	0.0338611	-0.000881418	-0.194481	0.00100123	0.00453661	1.89537e-05
0	Jaccard	4	0.0274579	178	0.0338611	-0.0064032	-1.41325	0.00158508	0.00453215	0.00158544
0	Jaccard	4	0.0283391	159.667	0.0338611	-0.00552198	-1.21846	0.00109836	0.00453332	0.000816236
0	Jaccard	4	0.0370195	170.667	0.0338611	0.00315834	0.696993	0.00134152	0.00453559	0.000326291
0	Jaccard	4	0.0309589	172.667	0.0338611	-0.00290222	-0.640491	0.00140148	0.00453576	0.000287867
0	Jaccard	4	0.0279138	179.667	0.0338611	-0.00594731	-1.31268	0.00164953	0.00453277	0.00142351
0	Jaccard	4	0.0309496	158.167	0.0338611	-0.00291153	-0.642442	0.00107656	0.00453575	0.000222405
0	Jaccard	4	0.0280017	211.167	0.0338611	-0.00585943	-1.29448	0.00350056	0.00453288	0.0029432
0	Jaccard	4	0.0424328	145.167	0.0338611	0.00857169	1.89131	0.00100187	0.00452856	0.00179368
0	Jaccard	4	0.024022	167	0.0338611	-0.00983916	-2.17123	0.00124417	0.00452597	0.00293633
0	Jaccard	4	0.0310891	140	0.0338611	-0.00277197	-0.611633	0.00102906	0.00453584	0.000192682
0	Jaccard	4	0.0325152	152.167	0.0338611	-0.00134591	-0.296973	0.00101664	0.00453649	4.48759e-05
0	Jaccard	4	0.0383212	140.833	0.0338611	0.00446005	0.984101	0.00102249	0.00453449	0.000495624
0	Jaccard	4	0.031345	145.5	0.0338611	-0.00251609	-0.555166	0.00100123	0.00453599	0.000154449
0	Jaccard	4	0.0352723	110.833	0.0338611	0.00141115	0.311488	0.0017893	0.00453647	8.69591e-05
0	Jaccard	4	0.0400179	117.833	0.0338611	0.00615676	1.35881	0.00151283	0.00453249	0.00139874
0	Jaccard	4	0.0398679	155	0.0338611	0.00600677	1.32539	0.0010395	0.0045327	0.000913982
0	Jaccard	4	0.0287356	167.833	0.0338611	-0.00512549	-1.13107	0.00126486	0.00453378	0.000810104
0	Jaccard	4	0.0328695	195.5	0.0338611	-0.000991641	-0.218958	0.00242964	0.00453658	5.83835e-05
0	Jaccard	4	0.0323467	140	0.0338611	-0.0015144	-0.334151	0.00102906	0.00453644	5.751e-05
0	Jaccard	4	0.0379581	88	0.0338611	0.00409699	0.904937	0.00310389	0.00453483	0.00127486
0	Jaccard	4	0.0413907	223.5	0.0338611	0.00752961	1.66434	0.00455287	0.00453039	0.00633462
0	Jaccard	4	0.0260058	137.833	0.0338611	-0.00785534	-1.73329	0.00105009	0.00452986	0.00157905
0	Jaccard	4	0.0340731	84.8333	0.0338611	0.000211955	0.0468218	0.00333609	0.00453669	3.66906e-06
0	Jaccard	4	0.0275581	167	0.0338611	-0.00630301	-1.3909	0.00124417	0.00453229	0.00120499
0	Jaccard	4	0.0273973	161.167	0.0338611	-0.00646386	-1.42631	0.00112288	0.00453207	0.00114346
0	Jaccard	4	0.031998	82.6667	0.0338611	-0.00186314	-0.411609	0.00350196	0.00453631	0.000297698
0	Jaccard	4	0.0252284	123.667	0.0338611	-0.00863276	-1.90509	0.00132779	0.00452844	0.00241273
0	Jaccard	4	0.0318054	173.333	0.0338611	-0.0020557	-0.453677	0.00142255	0.00453623	0.000146605
0	Jaccard	4	0.0285285	129.5	0.0338611	-0.00533259	-1.17672	0.00118399	0.00453354	0.000820692
0	Jaccard	4	0.0329797	145.5	0.0338611	-0.000881418	-0.194481	0.00100123	0.00453661	1.89537e-05
0	Jaccard	4	0.031998	82.6667	0.0338611	-0.00186314	-0.411609	0.00350196	0.00453631	0.000297698
0	Jaccard	4	0.0368212	154.167	0.0338611	0.00296007	0.653137	0.00103177	0.00453572	0.000220298
0	Jaccard	4	0.0300261	118.167	0.0338611	-0.00383501	-0.846392	0.00150114	0.00453506	0.000538501
0	Jaccard	4	0.0326571	135.167	0.0338611	-0.00120402	-0.265673	0.00108378	0.00453653	3.82895e-05
0	Jaccard	4	0.0326577	184.167	0.0338611	-0.00120346	-0.265651	0.00184034	0.00453653	6.50567e-05
0	Jaccard	4	0.0250825	142.167	0.0338611	-0.00877861	-1.93698	0.00101372	0.00452816	0.00190361
0	Jaccard	4	0.037523	110.333	0.0338611	0.0036619	0.80831	0.00181132	0.00453521	0.000592802
0	Jaccard	4	0.0350109	187	0.0338611	0.00114982	0.253826	0.00197307	0.00453655	6.3686e-05
0	Jaccard	4	0.0366753	147.833	0.0338611	0.00281422	0.620947	0.0010005	0.00453582	0.000193077
0	Jaccard	4	0.0349449	214	0.0338611	0.00108383	0.239469	0.003726	0.00453656	0.000107234
0	Jaccard	4	0.0267537	140	0.0338611	-0.00710738	-1.56824	0.00102906	0.0045311	0.00126672
0	Jaccard	4	0.0338624	156.5	0.0338611	1.31137e-06	0.000289356	0.00105554	0.00453669	4.42353e-11
0	Jaccard	4	0.027744	147.667	0.0338611	-0.0061171	-1.34971	0.00100033	0.00453255	0.000912076
0	Jaccard	4	0.0319845	136.667	0.0338611	-0.00187663	-0.414084	0.00106377	0.0045363	9.1297e-05
0	Jaccard	4	0.0302685	114	0.0338611	-0.00359257	-0.792947	0.00165687	0.00453526	0.000521757
0	Jaccard	4	0.0304062	145.5	0.0338611	-0.00345495	-0.762321	0.00100123	0.00453537	0.000291216
0	Jaccard	4	0.0311363	110.833	0.0338611	-0.00272485	-0.601464	0.0017893	0.00453587	0.000324229
0	Jaccard	4	0.0417664	202.5	0.0338611	0.0079053	1.74591	0.00287138	0.00452976	0.00438886
0	Jaccard	4	0.0297897	138.167	0.0338611	-0.0040714	-0.898359	0.00104649	0.00453486	0.000422725
0	Jaccard	4	0.0359484	81.6667	0.0338611	0.00208728	0.461146	0.00358044	0.00453621	0.000382068
0	Jaccard	4	0.0390419	178	0.0338611	0.00518079	1.14345	0.00158508	0.00453372	0.00103788
0	Jaccard	4	0.0340716	152.167	0.0338611	0.000210428	0.0464304	0.00101664	0.00453669	1.09694e-06
0	Jaccard	4	0.031053	132.667	0.0338611	-0.00280812	-0.619638	0.00112319	0.00453582	0.000215869
0	Jaccard	4	0.0321782	161.167	0.0338611	-0.0016829	-0.371349	0.00112288	0.00453638	7.75097e-05
0	Jaccard	4	0.0338211	163.667	0.0338611	-4.00623e-05	-0.00884032	0.00116982	0.00453669	4.57648e-08
0	Jaccard	4	0.0401272	196.5	0.0338611	0.00626611	1.38362	0.00248911	0.00453234	0.00238853
0	Jaccard	4	0.0314337	176.5	0.0338611	-0.00242738	-0.535734	0.00152996	0.00453604	0.000219894
0	Jaccard	4	0.0302473	110.833	0.0338611	-0.00361383	-0.797691	0.0017893	0.00453525	0.000570297
0	Jaccard	4	0.0275581	167	0.0338611	-0.00630301	-1.3909	0.00124417	0.00453229	0.00120499
0	Jaccard	4	0.0370598	99.5	0.0338611	0.00319866	0.706254	0.00236283	0.00453556	0.000590677
0	Jaccard	4	0.0334588	133.833	0.0338611	-0.000402319	-0.0887745	0.00110386	0.00453668	4.35452e-06
0	Jaccard	4	0.0306968	186.667	0.0338611	-0.00316428	-0.69852	0.00195695	0.00453558	0.000478364
0	Jaccard	4	0.0295305	93	0.0338611	-0.00433064	-0.95638	0.00276199	0.00453461	0.00126665
0	Jaccard	4	0.0437365	187.5	0.0338611	0.00987538	2.18005	0.00199751	0.00452588	0.00475619
0	Jaccard	4	0.0330414	133.833	0.0338611	-0.000819721	-0.180877	0.00110386	0.00453662	1.80772e-05
0	Jaccard	4	0.0319614	159.667	0.0338611	-0.00189975	-0.419193	0.00109836	0.00453629	9.66095e-05
0	Jaccard	4	0.0312372	115.167	0.0338611	-0.00262388	-0.579126	0.00161115	0.00453593	0.000270615
0	Jaccard	4	0.0365854	189.333	0.0338611	0.00272424	0.601421	0.00208969	0.00453587	0.000378719
0	Jaccard	4	0.0390606	186.667	0.0338611	0.00519945	1.14779	0.00195695	0.0045337	0.00129158
0	Jaccard	4	0.0320746	172.5	0.0338611	-0.00178651	-0.394264	0.0013963	0.00453634	0.000108675
0	Jaccard	4	0.0280017	211.167	0.0338611	-0.00585943	-1.29448	0.00350056	0.00453288	0.0029432
0	Jaccard	4	0.0354286	170.667	0.0338611	0.00156745	0.34591	0.00134152	0.00453642	8.03665e-05
0	Jaccard	4	0.03691	96.6667	0.0338611	0.00304892	0.673248	0.00253053	0.00453566	0.000574951
0	Jaccard	4	0.0329076	135	0.0338611	-0.000953567	-0.21041	0.00108617	0.00453659	2.40698e-05
0	Jaccard	4	0.0322581	158.167	0.0338611	-0.00160306	-0.353721	0.00107656	0.00453641	6.74218e-05
0	Jaccard	4	0.0262156	137.833	0.0338611	-0.00764557	-1.68701	0.00105009	0.00453022	0.00149584
0	Jaccard	4	0.0287356	167.833	0.0338611	-0.00512549	-1.13107	0.00126486	0.00453378	0.000810104
0	Jaccard	4	0.0337985	102.5	0.0338611	-6.26053e-05	-0.0138219	0.00219586	0.00453669	2.10215e-07
0	Jaccard	4	0.0272124	106.5	0.0338611	-0.00664873	-1.46774	0.00199021	0.00453179	0.002148
0	Jaccard	4	0.0326571	135.167	0.0338611	-0.00120402	-0.265673	0.00108378	0.00453653	3.82895e-05
0	Jaccard	4	0.0276997	140	0.0338611	-0.0061614	-1.35951	0.00102906	0.00453249	0.000951967
0	Jaccard	4	0.0350642	195.667	0.0338611	0.00120312	0.265654	0.00243947	0.00453653	8.62898e-05
0	Jaccard	4	0.0342411	133.833	0.0338611	0.000379967	0.0838424	0.00110386	0.00453668	3.88411e-06
0	Jaccard	4	0.0315879	189.333	0.0338611	-0.00227325	-0.501856	0.00208969	0.00453612	0.000263705
0	Jaccard	4	0.0320746	172.5	0.0338611	-0.00178651	-0.394264	0.0013963	0.00453634	0.000108675
0	Jaccard	4	0.035058	172.5	0.0338611	0.0011969	0.264144	0.0013963	0.00453653	4.87795e-05
0	Jaccard	4	0.0329486	110.833	0.0338611	-0.000912539	-0.201427	0.0017893	0.0045366	3.63638e-05
0	Jaccard	4	0.0359915	161.167	0.0338611	0.00213041	0.470095	0.00112288	0.00453619	0.000124212
0	Jaccard	4	0.0265991	170.667	0.0338611	-0.00726201	-1.60261	0.00134152	0.00453085	0.00172505
0	Jaccard	4	0.0291178	147	0.0338611	-0.00474335	-1.0466	0.001	0.0045342	0.000548235
0	Jaccard	4	0.0348917	145.167	0.0338611	0.00103055	0.227387	0.00100187	0.00453658	2.5927e-05
0	Jaccard	4	0.0340716	152.167	0.0338611	0.000210428	0.0464304	0.00101664	0.00453669	1.09694e-06
0	Jaccard	4	0.0393328	75.5	0.0338611	0.00547166	1.20917	0.00409116	0.00453337	0.00300312
0	Jaccard	4	0.0378503	128.667	0.0338611	0.00398915	0.880278	0.00120201	0.00453493	0.000466272
0	Jaccard	4	0.0447044	99.5	0.0338611	0.0108433	2.39416	0.00236283	0.00452365	0.00678789
0	Jaccard	4	0.0259654	182.667	0.0338611	-0.00789574	-1.74284	0.00177401	0.00452978	0.00269905
0	Jaccard	4	0.0288156	164	0.0338611	-0.00504549	-1.11337	0.00117664	0.00453387	0.000730133
0	Jaccard	4	0.0407895	152.167	0.0338611	0.00692835	1.52872	0.00101664	0.00453138	0.00118916
0	Jaccard	4	0.039378	126.5	0.0338611	0.00551691	1.21744	0.00125279	0.00453332	0.000929579
0	Jaccard	4	0.033646	81	0.0338611	-0.000215119	-0.0475278	0.00363343	0.00453669	4.11874e-06
0	Jaccard	4	0.029927	162	0.0338611	-0.00393412	-0.868106	0.00113769	0.00453498	0.000429172
0	Jaccard	4	0.0302896	153.5	0.0338611	-0.00357149	-0.788045	0.00102619	0.00453528	0.000318966
0	Jaccard	4	0.0283178	100.667	0.0338611	-0.00554329	-1.2239	0.0022966	0.00453329	0.00172402
0	Jaccard	4	0.0396556	155	0.0338611	0.00579444	1.27854	0.0010395	0.00453298	0.000850508
0	Jaccard	4	0.0323129	117	0.0338611	-0.0015482	-0.341696	0.00154263	0.00453643	9.01947e-05
0	Jaccard	4	0.0309589	172.667	0.0338611	-0.00290222	-0.640491	0.00140148	0.00453576	0.000287867
0	Jaccard	4	0.0346395	58.6667	0.0338611	0.00077841	0.17216	0.00571988	0.00453663	8.52536e-05
0	Jaccard	4	0.0343171	189.333	0.0338611	0.000455967	0.100662	0.00208969	0.00453667	1.06094e-05
0	Jaccard	4	0.0367094	81.6667	0.0338611	0.0028483	0.629278	0.00358044	0.00453579	0.000711459
0	Jaccard	4	0.0341623	162	0.0338611	0.000301148	0.0664517	0.00113769	0.00453668	2.51477e-06
0	Jaccard	4	0.0373178	172.667	0.0338611	0.00345666	0.762851	0.00140148	0.00453537	0.000408362
0	Jaccard	4	0.0302101	160.833	0.0338611	-0.00365107	-0.80564	0.0011172	0.00453522	0.000362967
0	Jaccard	4	0.0442499	211.167	0.0338611	0.0103888	2.29512	0.00350056	0.0045247	0.00925215
0	Jaccard	4	0.0357464	166.333	0.0338611	0.00188528	0.416027	0.00122822	0.0045363	0.00010642
0	Jaccard	4	0.0287138	220.167	0.0338611	-0.00514731	-1.13758	0.00425029	0.00453375	0.00276188
0	Jaccard	4	0.0333195	110.833	0.0338611	-0.000541672	-0.119565	0.0017893	0.00453666	1.28127e-05
0	Jaccard	4	0.0333197	110.833	0.0338611	-0.000541417	-0.119509	0.0017893	0.00453666	1.28006e-05
0	Jaccard	4	0.0300115	176.5	0.0338611	-0.00384967	-0.849638	0.00152996	0.00453505	0.000553074
0	Jaccard	4	0.0291359	122.5	0.0338611	-0.00472522	-1.04279	0.0013615	0.00453422	0.000741261
0	Jaccard	4	0.0370552	214	0.0338611	0.00319409	0.705726	0.003726	0.00453556	0.000931337
0	Jaccard	4	0.0389529	47.6667	0.0338611	0.00509176	1.12685	0.00696971	0.00453381	0.00445607
0	Jaccard	4	0.0343711	158.167	0.0338611	0.000509986	0.112531	0.00107656	0.00453666	6.82367e-06
0	Jaccard	4	0.0328695	195.5	0.0338611	-0.000991641	-0.218958	0.00242964	0.00453658	5.83835e-05
0	Jaccard	4	0.0295427	140	0.0338611	-0.00431843	-0.952856	0.00102906	0.00453463	0.000467642
0	Jaccard	4	0.0383291	178	0.0338611	0.004468	0.986135	0.00158508	0.00453448	0.000771939
0	Jaccard	4	0.0336621	63.8333	0.0338611	-0.00019903	-0.0440073	0.00518346	0.00453669	5.04541e-06
0	Jaccard	4	0.0477481	99.5	0.0338611	0.013887	3.0662	0.00236283	0.00451527	0.0111335
0	Jaccard	4	0.0265991	170.667	0.0338611	-0.00726201	-1.60261	0.00134152	0.00453085	0.00172505
0	Jaccard	4	0.0401834	129.667	0.0338611	0.00632226	1.39511	0.00118049	0.00453227	0.00115016
0	Jaccard	4	0.039207	155	0.0338611	0.00534583	1.17956	0.0010395	0.00453353	0.000723912
0	Jaccard	4	0.0294503	176.5	0.0338611	-0.00441086	-0.973496	0.00152996	0.00453454	0.000726078
0	Jaccard	4	0.0320366	115.167	0.0338611	-0.00182451	-0.402693	0.00161115	0.00453632	0.000130844
0	Jaccard	4	0.0260103	74	0.0338611	-0.0078508	-1.73505	0.00422236	0.00452985	0.00638242
0	Jaccard	4	0.0280999	195.5	0.0338611	-0.00576121	-1.2721	0.00242964	0.00453301	0.00197065
0	Jaccard	4	0.0346882	75.5	0.0338611	0.000827109	0.182781	0.00409116	0.00453662	6.86214e-05
0	Jaccard	4	0.032955	218.833	0.0338611	-0.000906081	-0.200237	0.00413302	0.0045366	8.32005e-05
0	Jaccard	4	0.0335168	111.5	0.0338611	-0.000344364	-0.0760114	0.00176041	0.00453668	5.09457e-06
0	Jaccard	4	0.0300261	118.167	0.0338611	-0.00383501	-0.846392	0.00150114	0.00453506	0.000538501
0	Jaccard	4	0.0311203	153.5	0.0338611	-0.00274079	-0.604752	0.00102619	0.00453586	0.000187844
0	Jaccard	4	0.0330856	109.5	0.0338611	-0.000775532	-0.17119	0.0018487	0.00453663	2.71393e-05
0	Jaccard	4	0.0421079	186.667	0.0338611	0.00824679	1.82049	0.00195695	0.00452915	0.00324922
0	Jaccard	4	0.0306167	170.667	0.0338611	-0.00324438	-0.715982	0.00134152	0.00453553	0.000344312
0	Jaccard	4	0.0339816	147.667	0.0338611	0.000120498	0.0265873	0.00100033	0.00453669	3.53913e-07
0	Jaccard	4	0.0276147	182.667	0.0338611	-0.00624642	-1.37878	0.00177401	0.00453237	0.00168923
0	Jaccard	4	0.0338122	102.667	0.0338611	-4.89678e-05	-0.010811	0.00218691	0.00453669	1.28079e-07
0	Jaccard	4	0.0340517	55.6667	0.0338611	0.000190602	0.0421621	0.0060462	0.00453669	5.40667e-06
0	Jaccard	4	0.0326495	193.667	0.0338611	-0.00121166	-0.267526	0.00232376	0.00453653	8.33494e-05
0	Jaccard	4	0.0317634	189.333	0.0338611	-0.00209771	-0.463102	0.00208969	0.00453621	0.00022455
0	Jaccard	4	0.0376344	205	0.0338611	0.00377329	0.833412	0.00304353	0.00453511	0.00106021
0	Jaccard	4	0.032334	102.5	0.0338611	-0.00152708	-0.337145	0.00219586	0.00453643	0.000125073
0	Jaccard	4	0.026796	155.667	0.0338611	-0.0070651	-1.55892	0.0010463	0.00453117	0.0012727
0	Jaccard	4	0.0397334	210.167	0.0338611	0.00587228	1.29727	0.00342332	0.00453287	0.00289045
0	Jaccard	4	0.031053	132.667	0.0338611	-0.00280812	-0.619638	0.00112319	0.00453582	0.000215869
0	Jaccard	4	0.0386985	163.667	0.0338611	0.00483742	1.06745	0.00116982	0.0045341	0.00066725
0	Jaccard	4	0.0279182	82.6667	0.0338611	-0.00594295	-1.31293	0.00350196	0.00453277	0.00302893
0	Jaccard	4	0.0242708	137.833	0.0338611	-0.00959036	-2.11612	0.00105009	0.0045265	0.00235362
0	Jaccard	4	0.0303964	133.833	0.0338611	-0.00346474	-0.764519	0.00110386	0.00453536	0.000322954
0	Jaccard	4	0.0392461	163.667	0.0338611	0.00538494	1.18827	0.00116982	0.00453348	0.000826841
0	Jaccard	4	0.0341272	189.167	0.0338611	0.000266056	0.058736	0.00208114	0.00453669	3.59737e-06
0	Jaccard	4	0.0337751	86.8333	0.0338611	-8.60049e-05	-0.0189974	0.00318802	0.00453669	5.77122e-07
0	Jaccard	4	0.0308597	220.167	0.0338611	-0.00300146	-0.663339	0.00425029	0.00453569	0.000939096
0	Jaccard	4	0.028024	111.5	0.0338611	-0.00583717	-1.28844	0.00176041	0.00453292	0.00146378
0	Jaccard	4	0.0364641	178	0.0338611	0.00260297	0.574502	0.00158508	0.00453594	0.000261995
0	Jaccard	4	0.026796	155.667	0.0338611	-0.0070651	-1.55892	0.0010463	0.00453117	0.0012727
0	Jaccard	4	0.0425123	47.6667	0.0338611	0.00865116	1.91457	0.00696971	0.00452835	0.0128637
0	Jaccard	4	0.0348525	108.167	0.0338611	0.000991424	0.218853	0.00191025	0.00453658	4.58348e-05
0	Jaccard	4	0.0330124	188.167	0.0338611	-0.000848743	-0.187368	0.00203056	0.00453661	3.57157e-05
0	Jaccard	4	0.0361751	189.333	0.0338611	0.00231399	0.510851	0.00208969	0.0045361	0.000273243
0	Jaccard	4	0.029574	195.5	0.0338611	-0.00428708	-0.946603	0.00242964	0.00453466	0.0010912
0	Jaccard	4	0.0300115	176.5	0.0338611	-0.00384967	-0.849638	0.00152996	0.00453505	0.000553074
0	Jaccard	4	0.0343721	81.5	0.0338611	0.000511013	0.1129	0.00359364	0.00453666	2.29854e-05
0	Jaccard	4	0.0339229	155.667	0.0338611	6.1824e-05	0.0136415	0.0010463	0.00453669	9.74549e-08
0	Jaccard	4	0.0326571	135.167	0.0338611	-0.00120402	-0.265673	0.00108378	0.00453653	3.82895e-05
0	Jaccard	4	0.0267622	202.667	0.0338611	-0.00709888	-1.56781	0.00288262	0.0045311	0.00355305
0	Jaccard	4	0.0330652	193.667	0.0338611	-0.000795886	-0.175725	0.00232376	0.00453662	3.59617e-05
0	Jaccard	4	0.0329825	172.5	0.0338611	-0.000878666	-0.193912	0.0013963	0.00453661	2.62885e-05
0	Jaccard	4	0.0294257	191	0.0338611	-0.0044354	-0.979229	0.00217702	0.00453451	0.00104604
0	Jaccard	4	0.0285285	129.5	0.0338611	-0.00533259	-1.17672	0.00118399	0.00453354	0.000820692
0	Jaccard	4	0.0235808	142.167	0.0338611	-0.0102803	-2.26833	0.00101372	0.00452498	0.00261061
0	Jaccard	4	0.0301958	122.5	0.0338611	-0.00366537	-0.808895	0.0013615	0.00453521	0.000446029
0	Jaccard	4	0.0383212	140.833	0.0338611	0.00446005	0.984101	0.00102249	0.00453449	0.000495624
0	Jaccard	4	0.0368349	149.5	0.0338611	0.0029738	0.656158	0.00100402	0.00453571	0.000216353
0	Jaccard	4	0.035262	212.167	0.0338611	0.00140086	0.309493	0.00357902	0.00453648	0.000172026
0	Jaccard	4	0.0300261	118.167	0.0338611	-0.00383501	-0.846392	0.00150114	0.00453506	0.000538501
0	Jaccard	4	0.0289616	111.5	0.0338611	-0.0048995	-1.08147	0.00176041	0.00453403	0.00103128
0	Jaccard	4	0.0333406	117.833	0.0338611	-0.000520478	-0.114871	0.00151283	0.00453666	9.9962e-06
0	Jaccard	4	0.0407895	152.167	0.0338611	0.00692835	1.52872	0.00101664	0.00453138	0.00118916
0	Jaccard	4	0.027772	117	0.0338611	-0.00608915	-1.34391	0.00154263	0.00453259	0.00139521
0	Jaccard	4	0.0362951	163.333	0.0338611	0.00243395	0.537085	0.00116312	0.00453604	0.000167952
0	Jaccard	4	0.0347788	81.6667	0.0338611	0.000917658	0.202739	0.00358044	0.0045366	7.38483e-05
0	Jaccard	4	0.035722	205	0.0338611	0.00186085	0.411009	0.00304353	0.00453631	0.000257854
0	Jaccard	4	0.0379581	88	0.0338611	0.00409699	0.904937	0.00310389	0.00453483	0.00127486
0	Jaccard	4	0.0343026	107.833	0.0338611	0.000441467	0.097453	0.00192597	0.00453667	9.1632e-06
0	Jaccard	4	0.0383291	178	0.0338611	0.004468	0.986135	0.00158508	0.00453448	0.000771939
0	Jaccard	4	0.024356	179.667	0.0338611	-0.00950515	-2.09795	0.00164953	0.00452668	0.00363612
0	Jaccard	4	0.0340517	55.6667	0.0338611	0.000190602	0.0421621	0.0060462	0.00453669	5.40667e-06
0	Jaccard	4	0.032005	130.167	0.0338611	-0.00185617	-0.40959	0.00117018	0.00453631	9.82721e-05
0	Jaccard	4	0.0337751	86.8333	0.0338611	-8.60049e-05	-0.0189974	0.00318802	0.00453669	5.77122e-07
0	Jaccard	4	0.0300961	182	0.0338611	-0.00376507	-0.831057	0.0017454	0.00453512	0.000603791
0	Jaccard	4	0.0390751	188.167	0.0338611	0.00521402	1.15105	0.00203056	0.00453368	0.00134788
0	Jaccard	4	0.0330789	185.667	0.0338611	-0.000782242	-0.172677	0.0019094	0.00453663	2.85211e-05
0	Jaccard	4	0.0339278	155	0.0338611	6.66722e-05	0.0147112	0.0010395	0.00453669	1.12602e-07
0	Jaccard	4	0.0370598	99.5	0.0338611	0.00319866	0.706254	0.00236283	0.00453556	0.000590677
0	Jaccard	4	0.0378503	128.667	0.0338611	0.00398915	0.880278	0.00120201	0.00453493	0.000466272
0	Jaccard	4	0.038378	102.667	0.0338611	0.00451686	0.997219	0.00218691	0.00453443	0.00108976
0	Jaccard	4	0.0393583	105.667	0.0338611	0.00549717	1.21355	0.00203146	0.00453334	0.00149892
0	Jaccard	4	0.0320325	107.833	0.0338611	-0.00182864	-0.403668	0.00192597	0.00453632	0.000157219
0	Jaccard	4	0.0355913	121	0.0338611	0.00173015	0.381828	0.00140726	0.00453636	0.000102729
0	Jaccard	4	0.0374653	211.167	0.0338611	0.00360419	0.796246	0.00350056	0.00453525	0.00111359
0	Jaccard	4	0.0363878	184.167	0.0338611	0.00252672	0.557744	0.00184034	0.00453599	0.000286773
0	Jaccard	4	0.0262115	153.5	0.0338611	-0.00764967	-1.68789	0.00102619	0.00453021	0.00146329
0	Jaccard	4	0.0311327	211.167	0.0338611	-0.00272842	-0.60277	0.00350056	0.00453587	0.000638166
0	Jaccard	4	0.036398	200.5	0.0338611	0.00253689	0.560242	0.00273911	0.00453598	0.000431045
0	Jaccard	4	0.0329797	145.5	0.0338611	-0.000881418	-0.194481	0.00100123	0.00453661	1.89537e-05
0	Jaccard	4	0.0268309	170.667	0.0338611	-0.00703024	-1.55146	0.00134152	0.00453122	0.0016167
0	Jaccard	4	0.0256473	127.167	0.0338611	-0.00821377	-1.81255	0.00123656	0.00452922	0.00203377
0	Jaccard	4	0.0374826	84.8333	0.0338611	0.00362152	0.80001	0.00333609	0.00453524	0.00107115
0	Jaccard	4	0.0321429	193.667	0.0338611	-0.00171827	-0.379379	0.00232376	0.00453637	0.000167617
0	Jaccard	4	0.0326964	193.667	0.0338611	-0.00116473	-0.257164	0.00232376	0.00453654	7.70177e-05
0	Jaccard	4	0.0317423	173.5	0.0338611	-0.00211882	-0.467609	0.0014279	0.0045362	0.000156334
0	Jaccard	4	0.0387255	173.333	0.0338611	0.00486437	1.07353	0.00142255	0.00453407	0.000820884
0	Jaccard	4	0.0329565	202.5	0.0338611	-0.000904664	-0.199797	0.00287138	0.0045366	5.74763e-05
0	Jaccard	4	0.040376	136.5	0.0338611	0.00651487	1.43752	0.00106586	0.00453199	0.00110246
0	Jaccard	4	0.0373921	163.667	0.0338611	0.00353102	0.77917	0.00116982	0.00453531	0.000355516
0	Jaccard	4	0.0367531	205	0.0338611	0.00289198	0.638756	0.00304353	0.00453577	0.000622791
0	Jaccard	4	0.0293315	189.333	0.0338611	-0.00452961	-0.999984	0.00208969	0.00453442	0.001047
0	Jaccard	4	0.041868	73.5	0.0338611	0.00800683	1.76957	0.0042667	0.00452957	0.00670894
0	Jaccard	4	0.033551	147	0.0338611	-0.00031012	-0.0684268	0.001	0.00453668	2.34346e-06
0	Jaccard	4	0.0370552	214	0.0338611	0.00319409	0.705726	0.003726	0.00453556	0.000931337
0	Jaccard	4	0.0337285	163.333	0.0338611	-0.000132586	-0.0292569	0.00116312	0.00453669	4.98377e-07
0	Jaccard	4	0.0348946	64.5	0.0338611	0.00103349	0.228507	0.0051166	0.00453657	0.000134269
0	Jaccard	4	0.0290813	74	0.0338611	-0.00477983	-1.05635	0.00422236	0.00453416	0.00236582
0	Jaccard	4	0.0357221	152.167	0.0338611	0.00186099	0.410623	0.00101664	0.00453631	8.5796e-05
0	Jaccard	4	0.0375671	41.5	0.0338611	0.00370596	0.820475	0.00773451	0.00453516	0.00262365
0	Jaccard	4	0.0380913	128.667	0.0338611	0.00423021	0.933473	0.00120201	0.00453471	0.000524328
0	Jaccard	4	0.030786	81.6667	0.0338611	-0.0030751	-0.679385	0.00358044	0.00453564	0.00082927
0	Jaccard	4	0.0367597	182	0.0338611	0.00289858	0.639798	0.0017454	0.00453576	0.000357857
0	Jaccard	4	0.0355805	110.833	0.0338611	0.0017194	0.379529	0.0017893	0.00453637	0.000129098
0	Jaccard	4	0.0340712	211.167	0.0338611	0.000210058	0.0464065	0.00350056	0.00453669	3.78259e-06
0	Jaccard	4	0.0313397	106.5	0.0338611	-0.00252146	-0.556626	0.00199021	0.00453599	0.000308931
0	Jaccard	4	0.0447403	163.5	0.0338611	0.0108792	2.40064	0.00116645	0.00452358	0.0033651
0	Jaccard	4	0.0291627	167	0.0338611	-0.00469838	-1.0368	0.00124417	0.00453425	0.000669551
0	Jaccard	4	0.0394941	130.167	0.0338611	0.005633	1.243	0.00117018	0.00453318	0.000905056
0	Jaccard	4	0.0319241	147	0.0338611	-0.00193705	-0.427402	0.001	0.00453628	9.14279e-05
0	Jaccard	4	0.0288462	140	0.0338611	-0.00501497	-1.10655	0.00102906	0.00453391	0.000630666
0	Jaccard	4	0.0283391	159.667	0.0338611	-0.00552198	-1.21846	0.00109836	0.00453332	0.000816236
0	Jaccard	4	0.0343711	158.167	0.0338611	0.000509986	0.112531	0.00107656	0.00453666	6.82367e-06
0	Jaccard	4	0.0312372	115.167	0.0338611	-0.00262388	-0.579126	0.00161115	0.00453593	0.000270615
0	Jaccard	4	0.0300815	128.667	0.0338611	-0.00377965	-0.834048	0.00120201	0.00453511	0.000418583
0	Jaccard	4	0.0302101	160.833	0.0338611	-0.00365107	-0.80564	0.0011172	0.00453522	0.000362967
0	Jaccard	4	0.0403017	89.6667	0.0338611	0.0064406	1.42251	0.00298656	0.00453209	0.00303074
0	Jaccard	4	0.0389644	205.167	0.0338611	0.00510331	1.12718	0.00305528	0.0045338	0.00194688
0	Jaccard	4	0.0296809	176.5	0.0338611	-0.00418025	-0.922599	0.00152996	0.00453476	0.00065214
0	Jaccard	4	0.0343711	158.167	0.0338611	0.000509986	0.112531	0.00107656	0.00453666	6.82367e-06
0	Jaccard	4	0.0340731	84.8333	0.0338611	0.000211955	0.0468218	0.00333609	0.00453669	3.66906e-06
0	Jaccard	4	0.031386	166.333	0.0338611	-0.0024751	-0.546182	0.00122822	0.00453602	0.000183424
0	Jaccard	4	0.0449383	185.667	0.0338611	0.0110771	2.44524	0.0019094	0.00452308	0.00571926
0	Jaccard	4	0.0314337	176.5	0.0338611	-0.00242738	-0.535734	0.00152996	0.00453604	0.000219894
0	Jaccard	4	0.0310208	205	0.0338611	-0.00284037	-0.627358	0.00304353	0.0045358	0.000600762
0	Jaccard	4	0.0324808	179.667	0.0338611	-0.0013803	-0.304657	0.00164953	0.00453648	7.66778e-05
0	Jaccard	4	0.0406382	182.667	0.0338611	0.00677712	1.49592	0.00177401	0.0045316	0.00198845
0	Jaccard	4	0.0354235	128.667	0.0338611	0.00156233	0.344756	0.00120201	0.00453642	7.15194e-05
0	Jaccard	4	0.03031	111.167	0.0338611	-0.00355108	-0.783835	0.00177479	0.0045353	0.000546182
0	Jaccard	4	0.0320856	110.833	0.0338611	-0.00177556	-0.391925	0.0017893	0.00453634	0.000137669
0	Jaccard	4	0.0455647	185.667	0.0338611	0.0117036	2.58352	0.0019094	0.0045215	0.00638442
0	Jaccard	4	0.0312009	106.5	0.0338611	-0.00266022	-0.587258	0.00199021	0.00453591	0.000343869
0	Jaccard	4	0.0337285	163.333	0.0338611	-0.000132586	-0.0292569	0.00116312	0.00453669	4.98377e-07
0	Jaccard	4	0.037638	182	0.0338611	0.00377692	0.833673	0.0017454	0.00453511	0.000607597
0	Jaccard	4	0.030786	81.6667	0.0338611	-0.0030751	-0.679385	0.00358044	0.00453564	0.00082927
0	Jaccard	4	0.0331453	186.667	0.0338611	-0.000715847	-0.158024	0.00195695	0.00453664	2.44821e-05
0	Jaccard	4	0.0369231	179.5	0.0338611	0.00306195	0.675825	0.00164293	0.00453565	0.000375813
0	Jaccard	4	0.035722	205	0.0338611	0.00186085	0.411009	0.00304353	0.00453631	0.000257854
0	Jaccard	4	0.0372714	193.667	0.0338611	0.00341033	0.752973	0.00232376	0.0045354	0.000660284
0	Jaccard	4	0.0318054	173.333	0.0338611	-0.0020557	-0.453677	0.00142255	0.00453623	0.000146605
0	Jaccard	4	0.0385781	112	0.0338611	0.004717	1.04117	0.0017391	0.00453423	0.000944266
0	Jaccard	4	0.0369203	55	0.0338611	0.00305918	0.676732	0.0061202	0.00453565	0.00141005
0	Jaccard	4	0.0400179	117.833	0.0338611	0.00615676	1.35881	0.00151283	0.00453249	0.00139874
0	Jaccard	4	0.0340395	182.667	0.0338611	0.000178392	0.0393767	0.00177401	0.00453669	1.37777e-06
0	Jaccard	4	0.036806	122.5	0.0338611	0.00294487	0.64989	0.0013615	0.00453573	0.000287911
0	Jaccard	4	0.0350528	133.833	0.0338611	0.00119166	0.262947	0.00110386	0.00453654	3.82034e-05
0	Jaccard	4	0.0328628	111.167	0.0338611	-0.000998359	-0.220369	0.00177479	0.00453658	4.31708e-05
0	Jaccard	4	0.02312	167	0.0338611	-0.0107411	-2.37026	0.00124417	0.00452391	0.00349933
0	Jaccard	4	0.0350109	187	0.0338611	0.00114982	0.253826	0.00197307	0.00453655	6.3686e-05
0	Jaccard	4	0.0300115	176.5	0.0338611	-0.00384967	-0.849638	0.00152996	0.00453505	0.000553074
0	Jaccard	4	0.0303305	203.167	0.0338611	-0.00353066	-0.779773	0.00291655	0.00453531	0.00088929
0	Jaccard	4	0.0331854	75.5	0.0338611	-0.000675749	-0.149332	0.00409116	0.00453664	4.58042e-05
0	Jaccard	4	0.0304569	138.167	0.0338611	-0.00340427	-0.751155	0.00104649	0.00453541	0.000295541
0	Jaccard	4	0.0262156	137.833	0.0338611	-0.00764557	-1.68701	0.00105009	0.00453022	0.00149584
0	Jaccard	4	0.0315622	147	0.0338611	-0.00229891	-0.507244	0.001	0.00453611	0.000128777
0	Jaccard	4	0.0350326	211.167	0.0338611	0.00117144	0.258797	0.00350056	0.00453654	0.000117639
0	Jaccard	4	0.0388166	196.5	0.0338611	0.00495545	1.09421	0.00248911	0.00453397	0.00149383
0	Jaccard	4	0.0396556	155	0.0338611	0.00579444	1.27854	0.0010395	0.00453298	0.000850508
0	Jaccard	4	0.028466	172.667	0.0338611	-0.00539512	-1.19065	0.00140148	0.00453347	0.000994797
0	Jaccard	4	0.0336562	161.167	0.0338611	-0.000204948	-0.0452237	0.00112288	0.00453669	1.14954e-06
0	Jaccard	4	0.0324444	93	0.0338611	-0.00141668	-0.31286	0.00276199	0.00453647	0.000135548
0	Jaccard	4	0.0368421	122.5	0.0338611	0.00298098	0.65786	0.0013615	0.00453571	0.000295016
0	Jaccard	4	0.0345997	161.167	0.0338611	0.000738606	0.16298	0.00112288	0.00453663	1.49301e-05
0	Jaccard	4	0.0420391	184.167	0.0338611	0.00817802	1.8052	0.00184034	0.00452928	0.00300415
0	Jaccard	4	0.032618	152.167	0.0338611	-0.0012431	-0.274286	0.00101664	0.00453652	3.82815e-05
0	Jaccard	4	0.0372714	193.667	0.0338611	0.00341033	0.752973	0.00232376	0.0045354	0.000660284
0	Jaccard	4	0.0328619	89.3333	0.0338611	-0.000999226	-0.220697	0.00300975	0.00453658	7.35195e-05
0	Jaccard	4	0.0353801	102.667	0.0338611	0.00151893	0.335344	0.00218691	0.00453644	0.000123235
0	Jaccard	4	0.0335838	143.5	0.0338611	-0.00027728	-0.0611809	0.00100711	0.00453668	1.88676e-06
0	Jaccard	4	0.0284588	155	0.0338611	-0.00540228	-1.19201	0.0010395	0.00453346	0.000739281
0	Jaccard	4	0.0396189	196.333	0.0338611	0.00575773	1.27136	0.00247912	0.00453302	0.00200855
0	Jaccard	4	0.0340153	90.5	0.0338611	0.000154223	0.0340615	0.00292915	0.00453669	1.70417e-06
0	Jaccard	4	0.0317887	129.5	0.0338611	-0.00207245	-0.457319	0.00118399	0.00453622	0.000123957
0	Jaccard	4	0.0397787	158.167	0.0338611	0.00591759	1.30574	0.00107656	0.00453282	0.000918739
0	Jaccard	4	0.0382266	205	0.0338611	0.00436552	0.964221	0.00304353	0.00453458	0.00141914
0	Jaccard	4	0.0334672	184.167	0.0338611	-0.00039392	-0.0869534	0.00184034	0.00453668	6.97015e-06
0	Jaccard	4	0.0317423	173.5	0.0338611	-0.00211882	-0.467609	0.0014279	0.0045362	0.000156334
0	Jaccard	4	0.0272975	160.833	0.0338611	-0.00656358	-1.44831	0.0011172	0.00453192	0.00117303
0	Jaccard	4	0.0308597	220.167	0.0338611	-0.00300146	-0.663339	0.00425029	0.00453569	0.000939096
0	Jaccard	4	0.0343026	107.833	0.0338611	0.000441467	0.097453	0.00192597	0.00453667	9.1632e-06
0	Jaccard	4	0.0337452	111.167	0.0338611	-0.000115875	-0.0255773	0.00177479	0.00453669	5.81565e-07
0	Jaccard	4	0.0319674	140	0.0338611	-0.00189373	-0.41785	0.00102906	0.0045363	8.99291e-05
0	Jaccard	4	0.0277841	142.167	0.0338611	-0.00607707	-1.34089	0.00101372	0.0045326	0.000912253
0	Jaccard	4	0.0449655	220.167	0.0338611	0.0111044	2.45413	0.00425029	0.00452298	0.0128539
0	Jaccard	4	0.0398436	104.167	0.0338611	0.00598244	1.32073	0.00210782	0.00453273	0.00184225
0	Jaccard	4	0.0330124	188.167	0.0338611	-0.000848743	-0.187368	0.00203056	0.00453661	3.57157e-05
0	Jaccard	4	0.043766	52.5	0.0338611	0.00990489	2.19141	0.00640248	0.00452576	0.0154722
0	Jaccard	4	0.0302262	83.1667	0.0338611	-0.00363495	-0.803028	0.00346318	0.00453523	0.0011205
0	Jaccard	4	0.0311947	166.333	0.0338611	-0.00266643	-0.588404	0.00122822	0.00453591	0.000212879
0	Jaccard	4	0.035132	124	0.0338611	0.00127091	0.280466	0.00131846	0.00453651	5.19242e-05
0	Jaccard	4	0.0280419	174	0.0338611	-0.00581918	-1.28426	0.00144415	0.00453294	0.00119266
0	Jaccard	4	0.0375845	55.3333	0.0338611	0.00372334	0.823637	0.00608313	0.00453515	0.00207596
0	Jaccard	4	0.0328628	111.167	0.0338611	-0.000998359	-0.220369	0.00177479	0.00453658	4.31708e-05
0	Jaccard	4	0.0245098	179.667	0.0338611	-0.00935132	-2.064	0.00164953	0.004527	0.00351938
0	Jaccard	4	0.0280017	211.167	0.0338611	-0.00585943	-1.29448	0.00350056	0.00453288	0.0029432
0	Jaccard	4	0.0288775	162	0.0338611	-0.00498362	-1.09969	0.00113769	0.00453394	0.000688696
0	Jaccard	4	0.0316894	133.833	0.0338611	-0.00217168	-0.479197	0.00110386	0.00453617	0.000126879
0	Jaccard	4	0.0371846	184.167	0.0338611	0.00332347	0.733619	0.00184034	0.00453547	0.000496146
0	Jaccard	4	0.0295903	202.667	0.0338611	-0.00427083	-0.943231	0.00288262	0.00453467	0.00128602
0	Jaccard	4	0.0364364	49.1667	0.0338611	0.00257527	0.569877	0.00679064	0.00453595	0.0011102
0	Jaccard	4	0.0271706	99.5	0.0338611	-0.00669054	-1.47725	0.00236283	0.00453173	0.00258425
0	Jaccard	4	0.0382266	205	0.0338611	0.00436552	0.964221	0.00304353	0.00453458	0.00141914
0	Jaccard	4	0.0279866	83.1667	0.0338611	-0.00587449	-1.29778	0.00346318	0.00453286	0.00292655
0	Jaccard	4	0.0380422	166.333	0.0338611	0.0041811	0.922646	0.00122822	0.00453476	0.000523421
0	Jaccard	4	0.0371282	205	0.0338611	0.00326704	0.721596	0.00304353	0.00453551	0.000794804
0	Jaccard	4	0.0369682	75.5	0.0338611	0.00310707	0.686625	0.00409116	0.00453562	0.00096836
0	Jaccard	4	0.0296834	153.5	0.0338611	-0.00417775	-0.921814	0.00102619	0.00453476	0.000436445
0	Jaccard	4	0.0298934	220.167	0.0338611	-0.0039677	-0.876884	0.00425029	0.00453495	0.00164105
0	Jaccard	4	0.0294503	176.5	0.0338611	-0.00441086	-0.973496	0.00152996	0.00453454	0.000726078
0	Jaccard	4	0.0333878	121.667	0.0338611	-0.00047331	-0.104454	0.00138659	0.00453667	7.57478e-06
0	Jaccard	4	0.0359008	152.167	0.0338611	0.00203966	0.450046	0.00101664	0.00453623	0.000103061
0	Jaccard	4	0.0373184	178	0.0338611	0.00345731	0.763065	0.00158508	0.00453537	0.000462204
0	Jaccard	4	0.0254294	89.6667	0.0338611	-0.00843172	-1.86228	0.00298656	0.0045288	0.00519431
0	Jaccard	4	0.0364364	49.1667	0.0338611	0.00257527	0.569877	0.00679064	0.00453595	0.0011102
0	Jaccard	4	0.0330414	133.833	0.0338611	-0.000819721	-0.180877	0.00110386	0.00453662	1.80772e-05
0	Jaccard	4	0.0306968	186.667	0.0338611	-0.00316428	-0.69852	0.00195695	0.00453558	0.000478364
0	Jaccard	4	0.0389283	218.833	0.0338611	0.0050672	1.11981	0.00413302	0.00453384	0.00260213
0	Jaccard	4	0.0309589	172.667	0.0338611	-0.00290222	-0.640491	0.00140148	0.00453576	0.000287867
0	Jaccard	4	0.0309496	158.167	0.0338611	-0.00291153	-0.642442	0.00107656	0.00453575	0.000222405
0	Jaccard	4	0.033551	147	0.0338611	-0.00031012	-0.0684268	0.001	0.00453668	2.34346e-06
0	Jaccard	4	0.0295359	156.5	0.0338611	-0.00432526	-0.954376	0.00105554	0.00453462	0.00048122
0	Jaccard	4	0.0359081	110.833	0.0338611	0.00204702	0.451845	0.0017893	0.00453623	0.000182983
0	Jaccard	4	0.0242024	167	0.0338611	-0.0096587	-2.13141	0.00124417	0.00452636	0.00282961
0	Jaccard	4	0.0319241	147	0.0338611	-0.00193705	-0.427402	0.001	0.00453628	9.14279e-05
0	Jaccard	4	0.0350717	84.8333	0.0338611	0.00121062	0.26743	0.00333609	0.00453653	0.000119696
0	Jaccard	4	0.0380504	178	0.0338611	0.00418933	0.924628	0.00158508	0.00453475	0.000678648
0	Jaccard	4	0.0418876	100	0.0338611	0.00802647	1.77219	0.00233424	0.00452955	0.0036741
0	Jaccard	4	0.0298541	155.667	0.0338611	-0.00400703	-0.884154	0.0010463	0.00453492	0.000409387
0	Jaccard	4	0.0382266	205	0.0338611	0.00436552	0.964221	0.00304353	0.00453458	0.00141914
0	Jaccard	4	0.0425123	47.6667	0.0338611	0.00865116	1.91457	0.00696971	0.00452835	0.0128637
0	Jaccard	4	0.0344666	129.5	0.0338611	0.000605466	0.133606	0.00118399	0.00453665	1.05799e-05
0	Jaccard	4	0.0320778	155.667	0.0338611	-0.00178331	-0.393488	0.0010463	0.00453634	8.10854e-05
0	Jaccard	4	0.0313636	155	0.0338611	-0.00249749	-0.551071	0.0010395	0.004536	0.000158002
0	Jaccard	4	0.0384285	52.5	0.0338611	0.00456739	1.01051	0.00640248	0.00453437	0.00328995
0	Jaccard	4	0.0273973	161.167	0.0338611	-0.00646386	-1.42631	0.00112288	0.00453207	0.00114346
0	Jaccard	4	0.0319529	122.5	0.0338611	-0.00190821	-0.421115	0.0013615	0.00453629	0.000120887
0	Jaccard	4	0.0373921	163.667	0.0338611	0.00353102	0.77917	0.00116982	0.00453531	0.000355516
0	Jaccard	4	0.0339437	189.333	0.0338611	8.26024e-05	0.0182358	0.00208969	0.00453669	3.48185e-07
0	Jaccard	4	0.032005	130.167	0.0338611	-0.00185617	-0.40959	0.00117018	0.00453631	9.82721e-05
0	Jaccard	4	0.0300718	211.167	0.0338611	-0.00378931	-0.837143	0.00350056	0.0045351	0.00123092
0	Jaccard	4	0.027434	140	0.0338611	-0.00642713	-1.41814	0.00102906	0.00453212	0.00103585
0	Jaccard	4	0.0355536	161.167	0.0338611	0.00169243	0.373451	0.00112288	0.00453638	7.83899e-05
0	Jaccard	4	0.0355625	218.833	0.0338611	0.00170139	0.375995	0.00413302	0.00453637	0.00029336
0	Jaccard	4	0.0267761	123.667	0.0338611	-0.00708505	-1.56354	0.00132779	0.00453113	0.00162516
0	Jaccard	4	0.0351572	107.833	0.0338611	0.00129604	0.286098	0.00192597	0.00453651	7.89742e-05
0	Jaccard	4	0.0330856	109.5	0.0338611	-0.000775532	-0.17119	0.0018487	0.00453663	2.71393e-05
0	Jaccard	4	0.0319436	178	0.0338611	-0.00191754	-0.423221	0.00158508	0.00453629	0.000142183
0	Jaccard	4	0.0310741	160.833	0.0338611	-0.00278704	-0.614985	0.0011172	0.00453583	0.000211502
0	Jaccard	4	0.0408214	195.5	0.0338611	0.00696025	1.53685	0.00242964	0.00453132	0.00287628
0	Jaccard	4	0.0362092	131.167	0.0338611	0.00234809	0.518134	0.00115048	0.00453608	0.000154608
0	Jaccard	4	0.0321168	162	0.0338611	-0.00174433	-0.384906	0.00113769	0.00453636	8.43718e-05
0	Jaccard	4	0.0335008	132.667	0.0338611	-0.000360285	-0.0795002	0.00112319	0.00453668	3.55345e-06
0	Jaccard	4	0.0258012	140	0.0338611	-0.00805987	-1.7784	0.00102906	0.0045295	0.00162899
0	Jaccard	4	0.0393583	105.667	0.0338611	0.00549717	1.21355	0.00203146	0.00453334	0.00149892
0	Jaccard	4	0.0399165	184.167	0.0338611	0.00605533	1.33665	0.00184034	0.00453263	0.00164703
0	Jaccard	4	0.0367514	196.5	0.0338611	0.00289024	0.638195	0.00248911	0.00453577	0.000508163
0	Jaccard	4	0.0342287	163.667	0.0338611	0.000367544	0.0811039	0.00116982	0.00453668	3.85194e-06
0	Jaccard	4	0.0287524	144.833	0.0338611	-0.00510869	-1.12721	0.00100265	0.0045338	0.000637627
0	Jaccard	4	0.0341623	162	0.0338611	0.000301148	0.0664517	0.00113769	0.00453668	2.51477e-06
0	Jaccard	4	0.0365258	178	0.0338611	0.00266468	0.588122	0.00158508	0.00453591	0.000274566
0	Jaccard	4	0.0370195	170.667	0.0338611	0.00315834	0.696993	0.00134152	0.00453559	0.000326291
0	Jaccard	4	0.0354877	96.6667	0.0338611	0.00162659	0.359174	0.00253053	0.0045364	0.000163641
0	Jaccard	4	0.0282293	193.667	0.0338611	-0.00563187	-1.24347	0.00232376	0.00453318	0.00180071
0	Jaccard	4	0.0348938	58.6667	0.0338611	0.00103268	0.228396	0.00571988	0.00453657	0.000150047
0	Jaccard	4	0.0380143	155	0.0338611	0.00415319	0.916402	0.0010395	0.00453478	0.000436937
0	Jaccard	4	0.0330789	185.667	0.0338611	-0.000782242	-0.172677	0.0019094	0.00453663	2.85211e-05
0	Jaccard	4	0.0369216	143.5	0.0338611	0.00306048	0.675284	0.00100711	0.00453566	0.000229857
0	Jaccard	4	0.0345511	205	0.0338611	0.000689934	0.152387	0.00304353	0.00453664	3.5446e-05
0	Jaccard	4	0.0409627	74	0.0338611	0.00710162	1.56947	0.00422236	0.00453109	0.00522242
0	Jaccard	4	0.028412	220.167	0.0338611	-0.00544915	-1.20429	0.00425029	0.0045334	0.00309529
0	Jaccard	4	0.0345353	202.5	0.0338611	0.000674175	0.148893	0.00287138	0.00453664	3.19198e-05
0	Jaccard	4	0.0290153	182.667	0.0338611	-0.00484582	-1.06962	0.00177401	0.00453409	0.00101662
0	Jaccard	4	0.0287741	115.167	0.0338611	-0.00508706	-1.12278	0.00161115	0.00453383	0.00101718
0	Jaccard	4	0.0334215	165.167	0.0338611	-0.000439627	-0.0970116	0.00120161	0.00453667	5.66113e-06
0	Jaccard	4	0.0300115	176.5	0.0338611	-0.00384967	-0.849638	0.00152996	0.00453505	0.000553074
0	Jaccard	4	0.0276637	178	0.0338611	-0.00619741	-1.36783	0.00158508	0.00453244	0.00148517
0	Jaccard	4	0.034645	102.5	0.0338611	0.000783873	0.173062	0.00219586	0.00453663	3.29559e-05
0	Jaccard	4	0.0380143	155	0.0338611	0.00415319	0.916402	0.0010395	0.00453478	0.000436937
0	Jaccard	4	0.0334315	89.3333	0.0338611	-0.000429667	-0.0948998	0.00300975	0.00453667	1.35938e-05
0	Jaccard	4	0.0280415	114	0.0338611	-0.00581961	-1.2845	0.00165687	0.00453294	0.00136913
0	Jaccard	4	0.028828	162	0.0338611	-0.00503315	-1.11062	0.00113769	0.00453389	0.000702452
0	Jaccard	4	0.0275379	182.667	0.0338611	-0.0063232	-1.39573	0.00177401	0.00453226	0.00173101
0	Jaccard	4	0.0298723	147.667	0.0338611	-0.00398885	-0.880123	0.00100033	0.00453493	0.000387825
0	Jaccard	4	0.0337202	136.5	0.0338611	-0.000140956	-0.0311024	0.00106586	0.00453669	5.16084e-07
0	Jaccard	4	0.0318036	75.5	0.0338611	-0.00205749	-0.454681	0.00409116	0.00453622	0.000424631
0	Jaccard	4	0.0340617	117	0.0338611	0.000200574	0.0442679	0.00154263	0.00453669	1.51383e-06
0	Jaccard	4	0.0352342	133.833	0.0338611	0.00137309	0.302983	0.00110386	0.00453648	5.07224e-05
0	Jaccard	4	0.0357583	149.5	0.0338611	0.0018972	0.41861	0.00100402	0.00453629	8.80574e-05
0	Jaccard	4	0.0351111	170.667	0.0338611	0.00124999	0.275852	0.00134152	0.00453652	5.11094e-05
0	Jaccard	4	0.0302262	83.1667	0.0338611	-0.00363495	-0.803028	0.00346318	0.00453523	0.0011205
0	Jaccard	4	0.0346882	75.5	0.0338611	0.000827109	0.182781	0.00409116	0.00453662	6.86214e-05
0	Jaccard	4	0.0302262	83.1667	0.0338611	-0.00363495	-0.803028	0.00346318	0.00453523	0.0011205
0	Jaccard	4	0.0374616	81	0.0338611	0.00360049	0.795483	0.00363343	0.00453525	0.0011538
0	Jaccard	4	0.0395466	157.167	0.0338611	0.00568548	1.25452	0.00106355	0.00453311	0.000837802
0	Jaccard	4	0.0337285	163.333	0.0338611	-0.000132586	-0.0292569	0.00116312	0.00453669	4.98377e-07
0	Jaccard	4	0.0342577	155.667	0.0338611	0.000396626	0.0875159	0.0010463	0.00453668	4.011e-06
0	Jaccard	4	0.030591	195.5	0.0338611	-0.00327016	-0.722064	0.00242964	0.00453551	0.000634921
0	Jaccard	4	0.0262055	193.667	0.0338611	-0.00765567	-1.69031	0.00232376	0.00453019	0.0033274
0	Jaccard	4	0.0257361	126.5	0.0338611	-0.00812498	-1.79297	0.00125279	0.00452938	0.00201623
0	Jaccard	4	0.028416	122.5	0.0338611	-0.00544516	-1.20167	0.0013615	0.00453341	0.000984348
0	Jaccard	4	0.0356191	143.5	0.0338611	0.00175797	0.38789	0.00100711	0.00453635	7.58407e-05
0	Jaccard	4	0.0300961	182	0.0338611	-0.00376507	-0.831057	0.0017454	0.00453512	0.000603791
0	Jaccard	4	0.0304062	145.5	0.0338611	-0.00345495	-0.762321	0.00100123	0.00453537	0.000291216
0	Jaccard	4	0.0306998	123.667	0.0338611	-0.00316135	-0.697652	0.00132779	0.00453559	0.00032356
0	Jaccard	4	0.0339554	174	0.0338611	9.42948e-05	0.0208104	0.00144415	0.00453669	3.13162e-07
0	Jaccard	4	0.0389283	218.833	0.0338611	0.0050672	1.11981	0.00413302	0.00453384	0.00260213
0	Jaccard	4	0.0353801	102.667	0.0338611	0.00151893	0.335344	0.00218691	0.00453644	0.000123235
0	Jaccard	4	0.0306167	170.667	0.0338611	-0.00324438	-0.715982	0.00134152	0.00453553	0.000344312
0	Jaccard	4	0.0359831	170.667	0.0338611	0.00212194	0.468278	0.00134152	0.00453619	0.000147284
0	Jaccard	4	0.0412682	173.333	0.0338611	0.00740712	1.6347	0.00142255	0.00453062	0.00190339
0	Jaccard	4	0.0319674	140	0.0338611	-0.00189373	-0.41785	0.00102906	0.0045363	8.99291e-05
0	Jaccard	4	0.028412	220.167	0.0338611	-0.00544915	-1.20429	0.00425029	0.0045334	0.00309529
0	Jaccard	4	0.0292798	161.167	0.0338611	-0.00458131	-1.01091	0.00112288	0.00453437	0.000574403
0	Jaccard	4	0.0343555	145.167	0.0338611	0.000494423	0.109092	0.00100187	0.00453667	5.96771e-06
0	Jaccard	4	0.030786	81.6667	0.0338611	-0.0030751	-0.679385	0.00358044	0.00453564	0.00082927
0	Jaccard	4	0.034749	89.3333	0.0338611	0.000887912	0.196111	0.00300975	0.00453661	5.80518e-05
0	Jaccard	4	0.0317423	173.5	0.0338611	-0.00211882	-0.467609	0.0014279	0.0045362	0.000156334
0	Jaccard	4	0.0385013	122.5	0.0338611	0.00464022	1.02403	0.0013615	0.00453431	0.000714833
0	Jaccard	4	0.0360656	121	0.0338611	0.00220445	0.486502	0.00140726	0.00453616	0.000166773
0	Jaccard	4	0.0402736	189.167	0.0338611	0.00641243	1.41564	0.00208114	0.00453214	0.0020897
0	Jaccard	4	0.040376	136.5	0.0338611	0.00651487	1.43752	0.00106586	0.00453199	0.00110246
0	Jaccard	4	0.0437365	187.5	0.0338611	0.00987538	2.18005	0.00199751	0.00452588	0.00475619
0	Jaccard	4	0.0298541	155.667	0.0338611	-0.00400703	-0.884154	0.0010463	0.00453492	0.000409387
0	Jaccard	4	0.0398436	104.167	0.0338611	0.00598244	1.32073	0.00210782	0.00453273	0.00184225
0	Jaccard	4	0.0409103	186.667	0.0338611	0.00704913	1.55611	0.00195695	0.00453119	0.00237399
0	Jaccard	4	0.0300718	211.167	0.0338611	-0.00378931	-0.837143	0.00350056	0.0045351	0.00123092
0	Jaccard	4	0.0306167	170.667	0.0338611	-0.00324438	-0.715982	0.00134152	0.00453553	0.000344312
0	Jaccard	4	0.0376238	172.667	0.0338611	0.00376264	0.830377	0.00140148	0.00453513	0.000483857
0	Jaccard	4	0.0292798	161.167	0.0338611	-0.00458131	-1.01091	0.00112288	0.00453437	0.000574403
0	Jaccard	4	0.0357464	166.333	0.0338611	0.00188528	0.416027	0.00122822	0.0045363	0.00010642
0	Jaccard	4	0.0393102	202.5	0.0338611	0.00544905	1.20344	0.00287138	0.0045334	0.00208524
0	Jaccard	4	0.035058	172.5	0.0338611	0.0011969	0.264144	0.0013963	0.00453653	4.87795e-05
0	Jaccard	4	0.031556	166.333	0.0338611	-0.00230508	-0.508665	0.00122822	0.00453611	0.000159091
0	Jaccard	4	0.0351099	191	0.0338611	0.00124875	0.275695	0.00217702	0.00453652	8.29156e-05
0	Jaccard	4	0.0300718	211.167	0.0338611	-0.00378931	-0.837143	0.00350056	0.0045351	0.00123092
0	Jaccard	4	0.0317887	129.5	0.0338611	-0.00207245	-0.457319	0.00118399	0.00453622	0.000123957
0	Jaccard	5	0.026913	182.2	0.0222919	0.00462109	1.6586	0.00215664	0.00278669	0.00297283
0	Jaccard	5	0.0295585	101.6	0.0222919	0.0072666	2.60902	0.00283634	0.00278101	0.00968091
0	Jaccard	5	0.0264661	112	0.0222919	0.00417416	1.49814	0.00208471	0.0027874	0.00234436
0	Jaccard	5	0.0206117	153.6	0.0222919	-0.00168024	-0.602737	0.00104537	0.00279004	0.000190086
0	Jaccard	5	0.0245036	142.8	0.0222919	0.00221165	0.79335	0.0010127	0.00278966	0.000319021
0	Jaccard	5	0.021685	119	0.0222919	-0.000606911	-0.217781	0.00168956	0.00279048	4.01348e-05
0	Jaccard	5	0.0216951	69.6	0.0222919	-0.000596892	-0.214692	0.00638294	0.00279048	0.000148048
0	Jaccard	5	0.0230712	128	0.0222919	0.0007793	0.279588	0.00131247	0.00279043	5.13651e-05
0	Jaccard	5	0.0269753	120	0.0222919	0.00468338	1.68052	0.00164039	0.00278659	0.00232017
0	Jaccard	5	0.021313	172.6	0.0222919	-0.000978909	-0.351255	0.00161775	0.00279037	9.99612e-05
0	Jaccard	5	0.0302302	141.6	0.0222919	0.00793829	2.84759	0.00102216	0.00277918	0.00414848
0	Jaccard	5	0.0196595	133.6	0.0222919	-0.00263244	-0.94436	0.00115219	0.0027893	0.000514365
0	Jaccard	5	0.0179279	105.2	0.0222919	-0.00436403	-1.56665	0.0025539	0.00278711	0.00314217
0	Jaccard	5	0.0223629	202.2	0.0222919	7.09248e-05	0.0254776	0.00381769	0.00279054	1.24379e-06
0	Jaccard	5	0.0250875	131.4	0.0222919	0.00279557	1.00291	0.00120836	0.00278914	0.000608436
0	Jaccard	5	0.0280032	156.4	0.0222919	0.0057113	2.0488	0.00108847	0.00278467	0.00228698
0	Jaccard	5	0.0225626	132.4	0.0222919	0.000270672	0.0971022	0.00118174	0.00279053	5.5778e-06
0	Jaccard	5	0.0243168	165	0.0222919	0.00202487	0.726458	0.00131001	0.00278981	0.000346127
0	Jaccard	5	0.0182262	118.8	0.0222919	-0.00406571	-1.45893	0.00169962	0.00278757	0.00181188
0	Jaccard	5	0.0284244	193	0.0222919	0.00613241	2.20193	0.00296325	0.00278376	0.00720503
0	Jaccard	5	0.0186546	159.4	0.0222919	-0.00363734	-1.30486	0.00115048	0.00278816	0.000980556
0	Jaccard	5	0.0206056	167.2	0.0222919	-0.00168639	-0.605048	0.00138829	0.00279003	0.000254468
0	Jaccard	5	0.0200222	161.2	0.0222919	-0.0022697	-0.814248	0.00119553	0.00278962	0.000396794
0	Jaccard	5	0.0231445	150.2	0.0222919	0.000852509	0.305807	0.0010122	0.00279041	4.73777e-05
0	Jaccard	5	0.0272695	97.2	0.0222919	0.00497758	1.7875	0.00321356	0.00278607	0.00515048
0	Jaccard	5	0.0246982	100.6	0.0222919	0.00240629	0.863996	0.00291898	0.0027895	0.00109269
0	Jaccard	5	0.0228375	128	0.0222919	0.000545566	0.195732	0.00131247	0.00279049	2.51741e-05
0	Jaccard	5	0.0206738	81.4	0.0222919	-0.00161813	-0.581568	0.00485837	0.00279007	0.000825612
0	Jaccard	5	0.0182122	163.4	0.0222919	-0.00407972	-1.46363	0.00125861	0.00278755	0.00134981
0	Jaccard	5	0.0251451	101.6	0.0222919	0.00285312	1.02439	0.00283634	0.00278908	0.00149243
0	Jaccard	5	0.0200835	122.2	0.0222919	-0.00220843	-0.792404	0.00153861	0.00278967	0.000483794
0	Jaccard	5	0.0215192	137.8	0.0222919	-0.000772724	-0.277195	0.00106941	0.00279044	4.11293e-05
0	Jaccard	5	0.0216055	74	0.0222919	-0.000686431	-0.246823	0.00578485	0.00279046	0.000177236
0	Jaccard	5	0.0179002	120	0.0222919	-0.0043917	-1.57586	0.00164039	0.00278707	0.00204017
0	Jaccard	5	0.0250101	197	0.0222919	0.00271814	0.976162	0.00331583	0.00278921	0.00158507
0	Jaccard	5	0.0216515	114.6	0.0222919	-0.00064049	-0.229858	0.00192754	0.00279047	5.10189e-05
0	Jaccard	5	0.0243544	164.4	0.0222919	0.00206245	0.739935	0.00129019	0.00278978	0.000353648
0	Jaccard	5	0.0188183	111.6	0.0222919	-0.00347365	-1.24673	0.00210998	0.00278837	0.00164329
0	Jaccard	5	0.0226526	130.4	0.0222919	0.000360658	0.129388	0.0012368	0.00279052	1.03656e-05
0	Jaccard	5	0.0253631	156.4	0.0222919	0.00307112	1.1017	0.00108847	0.00278885	0.000661277
0	Jaccard	5	0.0220879	130.4	0.0222919	-0.000204009	-0.0731893	0.0012368	0.00279054	3.31667e-06
0	Jaccard	5	0.0172308	120	0.0222919	-0.00506118	-1.81609	0.00164039	0.00278593	0.00270959
0	Jaccard	5	0.0221222	98.4	0.0222919	-0.00016971	-0.0609412	0.00310719	0.00279054	5.78778e-06
0	Jaccard	5	0.0236506	90.8	0.0222919	0.00135864	0.48805	0.0038251	0.00279021	0.000457306
0	Jaccard	5	0.0259912	164.6	0.0222919	0.00369925	1.32716	0.00129672	0.00278808	0.00114348
0	Jaccard	5	0.0230712	128	0.0222919	0.0007793	0.279588	0.00131247	0.00279043	5.13651e-05
0	Jaccard	5	0.0205828	133.6	0.0222919	-0.0017091	-0.613123	0.00115219	0.00279002	0.000216816
0	Jaccard	5	0.0244708	93.8	0.0222919	0.00217883	0.782563	0.00352917	0.00278969	0.00108447
0	Jaccard	5	0.025355	86.4	0.0222919	0.00306303	1.10056	0.00428875	0.00278885	0.00260851
0	Jaccard	5	0.0230971	137.8	0.0222919	0.000805169	0.288834	0.00106941	0.00279043	4.46556e-05
0	Jaccard	5	0.0234471	117.6	0.0222919	0.0011552	0.414541	0.00176146	0.0027903	0.000151616
0	Jaccard	5	0.0232827	174.8	0.0222919	0.000990719	0.355512	0.00172644	0.00279037	0.00010929
0	Jaccard	5	0.0226575	174.8	0.0222919	0.000365506	0.131159	0.00172644	0.00279052	1.48754e-05
0	Jaccard	5	0.0190847	81.4	0.0222919	-0.00320727	-1.15271	0.00485837	0.00278868	0.00324354
0	Jaccard	5	0.0307801	213.6	0.0222919	0.00848813	3.05105	0.00509001	0.0027775	0.0238124
0	Jaccard	5	0.0213734	172.6	0.0222919	-0.000918503	-0.32958	0.00161775	0.00279039	8.80051e-05
0	Jaccard	5	0.0271796	174.8	0.0222919	0.00488765	1.7539	0.00172644	0.00278624	0.00266
0	Jaccard	5	0.022991	131.4	0.0222919	0.000699031	0.250777	0.00120836	0.00279046	3.80423e-05
0	Jaccard	5	0.0215385	174.6	0.0222919	-0.000753483	-0.27038	0.0017162	0.00279044	6.28397e-05
0	Jaccard	5	0.0294709	204.4	0.0222919	0.00717892	2.5791	0.00404482	0.00278123	0.0135072
0	Jaccard	5	0.0223927	153.4	0.0222919	0.000100757	0.0361436	0.00104284	0.00279054	6.81874e-07
0	Jaccard	5	0.0223344	120	0.0222919	4.24895e-05	0.0152464	0.00164039	0.00279054	1.9097e-07
0	Jaccard	5	0.0241528	182.2	0.0222919	0.00186084	0.667891	0.00215664	0.00278992	0.000482056
0	Jaccard	5	0.0253217	136.2	0.0222919	0.00302977	1.08687	0.00109716	0.00278889	0.000648741
0	Jaccard	5	0.027972	171.8	0.0222919	0.00568008	2.03811	0.00158041	0.00278473	0.00328762
0	Jaccard	5	0.0267337	93.8	0.0222919	0.00444172	1.59532	0.00352917	0.00278698	0.00450686
0	Jaccard	5	0.016898	153.6	0.0222919	-0.00539394	-1.93491	0.00104537	0.0027853	0.00195893
0	Jaccard	5	0.0208831	146	0.0222919	-0.00140889	-0.505386	0.00100026	0.00279019	0.000127869
0	Jaccard	5	0.0188133	128.2	0.0222919	-0.00347863	-1.24802	0.00130577	0.00278836	0.00101823
0	Jaccard	5	0.0216303	137.8	0.0222919	-0.000661626	-0.237342	0.00106941	0.00279046	3.01528e-05
0	Jaccard	5	0.0247733	193	0.0222919	0.00248134	0.890961	0.00296325	0.00278943	0.00117963
0	Jaccard	5	0.0207969	182.2	0.0222919	-0.00149505	-0.536605	0.00215664	0.00279014	0.000311168
0	Jaccard	5	0.0255914	202.2	0.0222919	0.00329945	1.18523	0.00381769	0.00278858	0.00269175
0	Jaccard	5	0.0230659	127	0.0222919	0.000773987	0.277687	0.0013471	0.00279044	5.20075e-05
0	Jaccard	5	0.0230827	182.2	0.0222919	0.000790706	0.2838	0.00215664	0.00279043	8.70386e-05
0	Jaccard	5	0.0217269	182.2	0.0222919	-0.000565029	-0.2028	0.00215664	0.00279049	4.4445e-05
0	Jaccard	5	0.0195615	104.2	0.0222919	-0.00273047	-0.980251	0.00262999	0.0027892	0.0012669
0	Jaccard	5	0.0171733	149.8	0.0222919	-0.00511863	-1.83612	0.00100968	0.00278583	0.00170372
0	Jaccard	5	0.0257691	128	0.0222919	0.00347713	1.24749	0.00131247	0.00278837	0.00102259
0	Jaccard	5	0.0250048	174.8	0.0222919	0.0027129	0.973505	0.00172644	0.00278922	0.000819501
0	Jaccard	5	0.0242583	83.6	0.0222919	0.00196631	0.706616	0.00460214	0.00278984	0.00115425
0	Jaccard	5	0.0177059	120	0.0222919	-0.00458602	-1.64559	0.00164039	0.00278675	0.0022247
0	Jaccard	5	0.0183128	174.6	0.0222919	-0.00397919	-1.4279	0.0017162	0.00278769	0.00175257
0	Jaccard	5	0.0207319	93.2	0.0222919	-0.00156002	-0.560323	0.00358705	0.0027901	0.000565126
0	Jaccard	5	0.0243902	156.4	0.0222919	0.0020983	0.752719	0.00108847	0.00278975	0.000308693
0	Jaccard	5	0.0218912	174.6	0.0222919	-0.000400723	-0.143796	0.0017162	0.00279051	1.77737e-05
0	Jaccard	5	0.0243768	67.8	0.0222919	0.00208489	0.749994	0.00663776	0.00278976	0.00187932
0	Jaccard	5	0.020525	114.8	0.0222919	-0.00176698	-0.634128	0.00191596	0.00278998	0.00038596
0	Jaccard	5	0.0202147	93.2	0.0222919	-0.00207728	-0.746111	0.00358705	0.00278976	0.00100202
0	Jaccard	5	0.0244779	145.2	0.0222919	0.00218594	0.784123	0.00100162	0.00278968	0.000308232
0	Jaccard	5	0.0280935	183.4	0.0222919	0.00580156	2.08238	0.00223579	0.00278447	0.00485839
0	Jaccard	5	0.0226254	171.8	0.0222919	0.000333412	0.119634	0.00158041	0.00279052	1.13275e-05
0	Jaccard	5	0.0199061	174.8	0.0222919	-0.00238584	-0.856142	0.00172644	0.00278952	0.000633818
0	Jaccard	5	0.0225626	132.4	0.0222919	0.000270672	0.0971022	0.00118174	0.00279053	5.5778e-06
0	Jaccard	5	0.0236934	130.4	0.0222919	0.00140144	0.502772	0.0012368	0.00279019	0.000156512
0	Jaccard	5	0.0229973	163.4	0.0222919	0.000705373	0.253059	0.00125861	0.00279045	4.03506e-05
0	Jaccard	5	0.0221336	127	0.0222919	-0.000158345	-0.0568102	0.0013471	0.00279054	2.17674e-06
0	Jaccard	5	0.0230406	119	0.0222919	0.00074866	0.268646	0.00168956	0.00279044	6.10718e-05
0	Jaccard	5	0.0216303	137.8	0.0222919	-0.000661626	-0.237342	0.00106941	0.00279046	3.01528e-05
0	Jaccard	5	0.0208752	167.2	0.0222919	-0.00141679	-0.50832	0.00138829	0.00279018	0.000179609
0	Jaccard	5	0.0206738	81.4	0.0222919	-0.00161813	-0.581568	0.00485837	0.00279007	0.000825612
0	Jaccard	5	0.0231445	150.2	0.0222919	0.000852509	0.305807	0.0010122	0.00279041	4.73777e-05
0	Jaccard	5	0.0233214	77	0.0222919	0.00102948	0.370102	0.00539724	0.00279035	0.00037165
0	Jaccard	5	0.0275065	191.4	0.0222919	0.00521453	1.87223	0.00283037	0.00278564	0.00497466
0	Jaccard	5	0.018782	88	0.0222919	-0.00350993	-1.26102	0.00411608	0.00278832	0.00328618
0	Jaccard	5	0.0216287	156.4	0.0222919	-0.000663206	-0.237911	0.00108847	0.00279046	3.08382e-05
0	Jaccard	5	0.021313	172.6	0.0222919	-0.000978909	-0.351255	0.00161775	0.00279037	9.99612e-05
0	Jaccard	5	0.0200893	150.2	0.0222919	-0.00220266	-0.790125	0.0010122	0.00278967	0.000316279
0	Jaccard	5	0.0216528	130	0.0222919	-0.000639183	-0.229311	0.00124868	0.00279047	3.28712e-05
0	Jaccard	5	0.0197614	98.4	0.0222919	-0.00253051	-0.908682	0.00310719	0.00278939	0.00128681
0	Jaccard	5	0.0217865	119	0.0222919	-0.000505452	-0.181374	0.00168956	0.0027905	2.78375e-05
0	Jaccard	5	0.0200866	185.6	0.0222919	-0.0022053	-0.791617	0.00238769	0.00278967	0.000749923
0	Jaccard	5	0.0202059	118.8	0.0222919	-0.00208607	-0.748562	0.00169962	0.00278976	0.000476997
0	Jaccard	5	0.021244	107.4	0.0222919	-0.00104793	-0.376166	0.0023929	0.00279035	0.000169705
0	Jaccard	5	0.0203012	103.2	0.0222919	-0.0019907	-0.7147	0.0027079	0.00278983	0.00069347
0	Jaccard	5	0.0190624	171.8	0.0222919	-0.00322951	-1.1588	0.00158041	0.00278867	0.00106278
0	Jaccard	5	0.0222797	107.4	0.0222919	-1.22547e-05	-0.00439897	0.0023929	0.00279054	2.3208e-08
0	Jaccard	5	0.0186567	165	0.0222919	-0.00363523	-1.3042	0.00131001	0.00278816	0.00111559
0	Jaccard	5	0.0197034	145.2	0.0222919	-0.00258855	-0.928547	0.00100162	0.00278934	0.000432233
0	Jaccard	5	0.0190808	78	0.0222919	-0.00321111	-1.15433	0.00527168	0.00278868	0.00353084
0	Jaccard	5	0.0220784	127.4	0.0222919	-0.000213528	-0.0766078	0.00133303	0.00279053	3.91684e-06
0	Jaccard	5	0.0230933	156.4	0.0222919	0.000801399	0.287484	0.00108847	0.00279043	4.50287e-05
0	Jaccard	5	0.0174388	119	0.0222919	-0.00485316	-1.74149	0.00168956	0.0027863	0.00256637
0	Jaccard	5	0.0234245	167.2	0.0222919	0.0011326	0.406356	0.00138829	0.00279031	0.00011478
0	Jaccard	5	0.0215639	185.6	0.0222919	-0.000728015	-0.261329	0.00238769	0.00279045	8.17266e-05
0	Jaccard	5	0.0270633	42.4	0.0222919	0.0047714	1.72007	0.0108619	0.0027864	0.0162447
0	Jaccard	5	0.0183577	134.8	0.0222919	-0.00393427	-1.41136	0.00112527	0.00278776	0.00112199
0	Jaccard	5	0.0280007	112	0.0222919	0.00570877	2.04892	0.00208471	0.00278467	0.00438501
0	Jaccard	5	0.024728	163.4	0.0222919	0.00243605	0.873953	0.00125861	0.00278948	0.000481265
0	Jaccard	5	0.02123	111.6	0.0222919	-0.00106192	-0.381134	0.00210998	0.00279034	0.000153575
0	Jaccard	5	0.021313	172.6	0.0222919	-0.000978909	-0.351255	0.00161775	0.00279037	9.99612e-05
0	Jaccard	5	0.0198398	119	0.0222919	-0.00245212	-0.879909	0.00168956	0.00278946	0.00065517
0	Jaccard	5	0.0230968	156	0.0222919	0.000804878	0.288731	0.00108144	0.00279043	4.51264e-05
0	Jaccard	5	0.0221222	98.4	0.0222919	-0.00016971	-0.0609412	0.00310719	0.00279054	5.78778e-06
0	Jaccard	5	0.0218912	174.6	0.0222919	-0.000400723	-0.143796	0.0017162	0.00279051	1.77737e-05
0	Jaccard	5	0.016734	114.8	0.0222919	-0.00555796	-1.99462	0.00191596	0.00278498	0.00381865
0	Jaccard	5	0.026929	49.4	0.0222919	0.00463701	1.67054	0.00958063	0.00278664	0.0134977
0	Jaccard	5	0.0230918	83.6	0.0222919	0.000799894	0.287451	0.00460214	0.00279043	0.000191011
0	Jaccard	5	0.0227461	111.6	0.0222919	0.000454127	0.162991	0.00210998	0.00279051	2.80863e-05
0	Jaccard	5	0.0197981	182.2	0.0222919	-0.00249381	-0.895078	0.00215664	0.00278942	0.000865779
0	Jaccard	5	0.0174002	111.6	0.0222919	-0.00489174	-1.7557	0.00210998	0.00278623	0.00325887
0	Jaccard	5	0.0176605	140.6	0.0222919	-0.00463148	-1.6614	0.00103205	0.00278668	0.00142582
0	Jaccard	5	0.0241224	174.8	0.0222919	0.00183043	0.656837	0.00172644	0.00278994	0.000373069
0	Jaccard	5	0.0221958	163.4	0.0222919	-9.61457e-05	-0.0344931	0.00125861	0.00279054	7.49674e-07
0	Jaccard	5	0.0234148	117.6	0.0222919	0.00112289	0.402949	0.00176146	0.00279032	0.000143255
0	Jaccard	5	0.0253275	150.2	0.0222919	0.00303557	1.0889	0.0010122	0.00278888	0.000600697
0	Jaccard	5	0.0198	161.2	0.0222919	-0.00249194	-0.893978	0.00119553	0.00278943	0.000478306
0	Jaccard	5	0.0188403	119	0.0222919	-0.00345163	-1.23857	0.00168956	0.0027884	0.00129813
0	Jaccard	5	0.0205053	152	0.0222919	-0.00178663	-0.640897	0.00102714	0.00278997	0.000211166
0	Jaccard	5	0.0262245	120	0.0222919	0.00393251	1.41109	0.00164039	0.00278776	0.00163584
0	Jaccard	5	0.0214371	182.2	0.0222919	-0.000854866	-0.306829	0.00215664	0.00279041	0.000101737
0	Jaccard	5	0.0178388	185.6	0.0222919	-0.00445311	-1.5985	0.00238769	0.00278697	0.0030578
0	Jaccard	5	0.0207817	156	0.0222919	-0.00151025	-0.541766	0.00108144	0.00279013	0.000158879
0	Jaccard	5	0.0221484	161.2	0.0222919	-0.00014355	-0.0514982	0.00119553	0.00279054	1.58722e-06
0	Jaccard	5	0.0195997	193	0.0222919	-0.00269228	-0.966703	0.00296325	0.00278924	0.00138872
0	Jaccard	5	0.0234499	153.2	0.0222919	0.00115798	0.415389	0.00104038	0.0027903	8.98509e-05
0	Jaccard	5	0.022758	182.2	0.0222919	0.000466011	0.167261	0.00215664	0.0027905	3.02325e-05
0	Jaccard	5	0.024309	101.6	0.0222919	0.00201701	0.724194	0.00283634	0.00278981	0.000745885
0	Jaccard	5	0.0200428	156	0.0222919	-0.00224913	-0.806825	0.00108144	0.00278963	0.000352372
0	Jaccard	5	0.0201215	156.4	0.0222919	-0.00217046	-0.778604	0.00108847	0.0027897	0.000330288
0	Jaccard	5	0.025322	193	0.0222919	0.00303004	1.08798	0.00296325	0.00278889	0.00175902
0	Jaccard	5	0.0259326	127.4	0.0222919	0.00364063	1.30616	0.00133303	0.00278816	0.00113862
0	Jaccard	5	0.0217968	163.4	0.0222919	-0.000495129	-0.177632	0.00125861	0.0027905	1.98815e-05
0	Jaccard	5	0.0229508	185.6	0.0222919	0.000658875	0.236511	0.00238769	0.00279046	6.69406e-05
0	Jaccard	5	0.0215368	119.4	0.0222919	-0.000755168	-0.270979	0.00166968	0.00279044	6.14042e-05
0	Jaccard	5	0.0228948	161.2	0.0222919	0.000602895	0.216287	0.00119553	0.00279048	2.7997e-05
0	Jaccard	5	0.0222797	107.4	0.0222919	-1.22547e-05	-0.00439897	0.0023929	0.00279054	2.3208e-08
0	Jaccard	5	0.0206829	98.2	0.0222919	-0.00160902	-0.577789	0.00312474	0.00279008	0.000523217
0	Jaccard	5	0.0210019	127.4	0.0222919	-0.00129002	-0.462822	0.00133303	0.00279024	0.000142961
0	Jaccard	5	0.0199922	159.4	0.0222919	-0.00229971	-0.824996	0.00115048	0.00278959	0.000391968
0	Jaccard	5	0.0243168	165	0.0222919	0.00202487	0.726458	0.00131001	0.00278981	0.000346127
0	Jaccard	5	0.0232458	104.2	0.0222919	0.000953858	0.34244	0.00262999	0.00279038	0.00015461
0	Jaccard	5	0.0201342	156	0.0222919	-0.00215772	-0.774031	0.00108144	0.00278971	0.000324309
0	Jaccard	5	0.0210057	185.6	0.0222919	-0.00128622	-0.461702	0.00238769	0.00279025	0.0002551
0	Jaccard	5	0.019468	92.4	0.0222919	-0.00282394	-1.01434	0.00366524	0.0027891	0.00189248
0	Jaccard	5	0.022326	161.2	0.0222919	3.40146e-05	0.0122027	0.00119553	0.00279054	8.91171e-08
0	Jaccard	5	0.0255013	156.4	0.0222919	0.00320932	1.15127	0.00108847	0.00278869	0.000722134
0	Jaccard	5	0.0240672	67.8	0.0222919	0.00177522	0.638598	0.00663776	0.00278997	0.00136251
0	Jaccard	5	0.0166804	193	0.0222919	-0.00561155	-2.01491	0.00296325	0.00278486	0.00603308
0	Jaccard	5	0.0227708	136.6	0.0222919	0.000478817	0.171765	0.00108979	0.0027905	1.60938e-05
0	Jaccard	5	0.0241237	153.4	0.0222919	0.00183177	0.657091	0.00104284	0.00278994	0.000225368
0	Jaccard	5	0.0258445	178.6	0.0222919	0.00355258	1.27495	0.00193492	0.00278827	0.00157565
0	Jaccard	5	0.0223927	153.4	0.0222919	0.000100757	0.0361436	0.00104284	0.00279054	6.81874e-07
0	Jaccard	5	0.025464	163.8	0.0222919	0.00317202	1.138	0.00127102	0.00278873	0.000824057
0	Jaccard	5	0.0223927	153.4	0.0222919	0.000100757	0.0361436	0.00104284	0.00279054	6.81874e-07
0	Jaccard	5	0.016734	114.8	0.0222919	-0.00555796	-1.99462	0.00191596	0.00278498	0.00381865
0	Jaccard	5	0.0234822	128	0.0222919	0.0011903	0.427042	0.00131247	0.00279029	0.000119832
0	Jaccard	5	0.022183	185.6	0.0222919	-0.000108984	-0.0391211	0.00238769	0.00279054	1.83151e-06
0	Jaccard	5	0.0178359	167.2	0.0222919	-0.00445603	-1.59874	0.00138829	0.00278697	0.00177669
0	Jaccard	5	0.0242082	156.4	0.0222919	0.00191625	0.687411	0.00108847	0.00278988	0.000257451
0	Jaccard	5	0.0230952	159.4	0.0222919	0.000803242	0.288155	0.00115048	0.00279043	4.78188e-05
0	Jaccard	5	0.0222222	193	0.0222919	-6.97221e-05	-0.0250348	0.00296325	0.00279054	9.31355e-07
0	Jaccard	5	0.0279973	197	0.0222919	0.00570535	2.04895	0.00331583	0.00278467	0.00698343
0	Jaccard	5	0.0199088	138.4	0.0222919	-0.00238319	-0.854906	0.00106021	0.00278952	0.000387845
0	Jaccard	5	0.0167356	133.2	0.0222919	-0.00555637	-1.9933	0.00116175	0.00278498	0.00231064
0	Jaccard	5	0.0224827	161.2	0.0222919	0.000190761	0.0684351	0.00119553	0.00279054	2.80291e-06
0	Jaccard	5	0.022167	138.8	0.0222919	-0.000124967	-0.0448284	0.00105443	0.00279054	1.0606e-06
0	Jaccard	5	0.0242182	101.6	0.0222919	0.00192621	0.691591	0.00283634	0.00278987	0.000680238
0	Jaccard	5	0.0269085	182.2	0.0222919	0.00461657	1.65698	0.00215664	0.0027867	0.00296701
0	Jaccard	5	0.022608	193	0.0222919	0.000316049	0.113482	0.00296325	0.00279053	1.91374e-05
0	Jaccard	5	0.0185605	140.6	0.0222919	-0.00373142	-1.33853	0.00103205	0.00278804	0.000925493
0	Jaccard	5	0.0166271	159.4	0.0222919	-0.00566487	-2.03221	0.00115048	0.00278476	0.0023784
0	Jaccard	5	0.0195831	130.6	0.0222919	-0.00270887	-0.971819	0.00123096	0.00278922	0.000581997
0	Jaccard	5	0.0291093	156.4	0.0222919	0.00681731	2.44556	0.00108847	0.00278217	0.0032585
0	Jaccard	5	0.0285932	49.8	0.0222919	0.00630127	2.27003	0.00951011	0.00278333	0.0247383
0	Jaccard	5	0.0285891	156.4	0.0222919	0.00629711	2.25895	0.00108847	0.0027834	0.00278019
0	Jaccard	5	0.0252353	182.2	0.0222919	0.00294339	1.05644	0.00215664	0.00278898	0.00120608
0	Jaccard	5	0.0205347	161.2	0.0222919	-0.00175727	-0.630415	0.00119553	0.00278999	0.000237851
0	Jaccard	5	0.0217695	98.2	0.0222919	-0.000522422	-0.187599	0.00312474	0.00279049	5.51572e-05
0	Jaccard	5	0.0206186	137.6	0.0222919	-0.00167339	-0.600286	0.00107263	0.00279004	0.000193465
0	Jaccard	5	0.0188783	100.6	0.0222919	-0.00341365	-1.22569	0.00291898	0.00278844	0.00219905
0	Jaccard	5	0.0214886	127.4	0.0222919	-0.000803372	-0.288228	0.00133303	0.00279043	5.54447e-05
0	Jaccard	5	0.0237525	146	0.0222919	0.00146055	0.523917	0.00100026	0.00279016	0.000137418
0	Jaccard	5	0.0302302	141.6	0.0222919	0.00793829	2.84759	0.00102216	0.00277918	0.00414848
0	Jaccard	5	0.0187127	167.2	0.0222919	-0.00357922	-1.28416	0.00138829	0.00278824	0.00114628
0	Jaccard	5	0.018716	138.8	0.0222919	-0.0035759	-1.28276	0.00105443	0.00278824	0.00086843
0	Jaccard	5	0.0162509	138.4	0.0222919	-0.006041	-2.16705	0.00106021	0.00278397	0.00249205
0	Jaccard	5	0.0212681	140.6	0.0222919	-0.00102381	-0.367258	0.00103205	0.00279035	6.96725e-05
0	Jaccard	5	0.024826	193	0.0222919	0.00253404	0.909886	0.00296325	0.00278939	0.00123027
0	Jaccard	5	0.0189591	156	0.0222919	-0.00333284	-1.19558	0.00108144	0.00278854	0.000773747
0	Jaccard	5	0.0270326	156.4	0.0222919	0.0047407	1.70062	0.00108847	0.0027865	0.00157571
0	Jaccard	5	0.0184236	140.6	0.0222919	-0.00386839	-1.38766	0.00103205	0.00278785	0.000994688
0	Jaccard	5	0.0238721	100.8	0.0222919	0.0015802	0.567377	0.00290231	0.00279009	0.000468511
0	Jaccard	5	0.0212538	119	0.0222919	-0.00103815	-0.372525	0.00168956	0.00279035	0.000117433
0	Jaccard	5	0.0252118	149.8	0.0222919	0.00291983	1.04739	0.00100968	0.00278901	0.00055438
0	Jaccard	5	0.0238397	167.2	0.0222919	0.00154772	0.555293	0.00138829	0.00279011	0.000214338
0	Jaccard	5	0.0212645	163.4	0.0222919	-0.00102747	-0.368613	0.00125861	0.00279035	8.56148e-05
0	Jaccard	5	0.0184205	149.8	0.0222919	-0.00387141	-1.38873	0.00100968	0.00278785	0.000974606
0	Jaccard	5	0.0213851	182.2	0.0222919	-0.000906816	-0.325474	0.00215664	0.0027904	0.000114477
0	Jaccard	5	0.0194805	185.6	0.0222919	-0.00281142	-1.00919	0.00238769	0.00278912	0.00121881
0	Jaccard	5	0.020751	163.4	0.0222919	-0.00154096	-0.552831	0.00125861	0.00279012	0.000192572
0	Jaccard	5	0.0205552	119	0.0222919	-0.00173678	-0.623219	0.00168956	0.00279	0.00032867
0	Jaccard	5	0.0190386	152	0.0222919	-0.0032533	-1.16701	0.00102714	0.00278864	0.000700165
0	Jaccard	5	0.0240964	174.8	0.0222919	0.00180444	0.647511	0.00172644	0.00278996	0.000362549
0	Jaccard	5	0.0229736	193	0.0222919	0.000681614	0.244744	0.00296325	0.00279046	8.90126e-05
0	Jaccard	5	0.0266303	163.8	0.0222919	0.00433838	1.55644	0.00127102	0.00278715	0.00154149
0	Jaccard	5	0.0232558	107.4	0.0222919	0.00096387	0.345993	0.0023929	0.00279038	0.000143572
0	Jaccard	5	0.0227987	197	0.0222919	0.000506798	0.182006	0.00331583	0.0027905	5.51029e-05
0	Jaccard	5	0.0254382	185.6	0.0222919	0.00314628	1.12939	0.00238769	0.00278876	0.00152643
0	Jaccard	5	0.0230659	127	0.0222919	0.000773987	0.277687	0.0013471	0.00279044	5.20075e-05
0	Jaccard	5	0.0263048	141.8	0.0222919	0.00401286	1.43948	0.0010204	0.00278764	0.00105826
0	Jaccard	5	0.0212856	171.8	0.0222919	-0.00100638	-0.361106	0.00158041	0.00279036	0.000103204
0	Jaccard	5	0.01973	149	0.0222919	-0.00256193	-0.919	0.00100552	0.00278936	0.000425038
0	Jaccard	5	0.021652	167.2	0.0222919	-0.00063998	-0.229613	0.00138829	0.00279047	3.66478e-05
0	Jaccard	5	0.0259411	182.2	0.0222919	0.00364915	1.30975	0.00215664	0.00278814	0.00185381
0	Jaccard	5	0.017806	167.2	0.0222919	-0.00448597	-1.60948	0.00138829	0.00278692	0.00180064
0	Jaccard	5	0.0172308	120	0.0222919	-0.00506118	-1.81609	0.00164039	0.00278593	0.00270959
0	Jaccard	5	0.0240659	130.4	0.0222919	0.00177392	0.636402	0.0012368	0.00278998	0.000250767
0	Jaccard	5	0.022608	193	0.0222919	0.000316049	0.113482	0.00296325	0.00279053	1.91374e-05
0	Jaccard	5	0.0248879	186	0.0222919	0.00259595	0.931859	0.00241626	0.00278933	0.00105163
0	Jaccard	5	0.0221888	56.4	0.0222919	-0.000103152	-0.0371393	0.00838849	0.00279054	5.83419e-06
0	Jaccard	5	0.0251323	127.4	0.0222919	0.00284033	1.01903	0.00133303	0.00278909	0.000693049
0	Jaccard	5	0.0189209	106.4	0.0222919	-0.003371	-1.21011	0.00246499	0.0027885	0.00180927
0	Jaccard	5	0.0229693	164.4	0.0222919	0.00067736	0.243013	0.00129019	0.00279046	3.81454e-05
0	Jaccard	5	0.0257596	171.8	0.0222919	0.00346763	1.24424	0.00158041	0.00278838	0.00122529
0	Jaccard	5	0.0233786	105.4	0.0222919	0.00108664	0.390091	0.0025389	0.00279033	0.000193665
0	Jaccard	5	0.0199565	174.8	0.0222919	-0.00233549	-0.838072	0.00172644	0.00278956	0.000607346
0	Jaccard	5	0.0272229	84.6	0.0222919	0.00493093	1.77188	0.00448858	0.00278615	0.00707786
0	Jaccard	5	0.0186877	158.2	0.0222919	-0.00360424	-1.29296	0.00112371	0.0027882	0.000940341
0	Jaccard	5	0.0230952	159.4	0.0222919	0.000803242	0.288155	0.00115048	0.00279043	4.78188e-05
0	Jaccard	5	0.0234101	77	0.0222919	0.00111819	0.401996	0.00539724	0.00279032	0.000438465
0	Jaccard	5	0.0231392	142.8	0.0222919	0.000847277	0.30393	0.0010127	0.00279041	4.68207e-05
0	Jaccard	5	0.0182482	140.6	0.0222919	-0.00404377	-1.45057	0.00103205	0.0027876	0.00108692
0	Jaccard	5	0.0215473	127	0.0222919	-0.000744643	-0.267159	0.0013471	0.00279044	4.81387e-05
0	Jaccard	5	0.0287146	101.6	0.0222919	0.00642264	2.306	0.00283634	0.0027831	0.00756278
0	Jaccard	5	0.0210628	137.6	0.0222919	-0.00122914	-0.440924	0.00107263	0.00279027	0.000104379
0	Jaccard	5	0.0217883	213.6	0.0222919	-0.000503661	-0.18104	0.00509001	0.0027905	8.38408e-05
0	Jaccard	5	0.0223189	191.4	0.0222919	2.6951e-05	0.00967654	0.00283037	0.00279054	1.32887e-07
0	Jaccard	5	0.0188139	193	0.0222919	-0.00347804	-1.24884	0.00296325	0.00278836	0.00231762
0	Jaccard	5	0.0237488	150.2	0.0222919	0.00145683	0.522586	0.0010122	0.00279016	0.000138354
0	Jaccard	5	0.0191743	140.6	0.0222919	-0.00311761	-1.11834	0.00103205	0.00278879	0.000646056
0	Jaccard	5	0.027027	182.2	0.0222919	0.00473508	1.69952	0.00215664	0.0027865	0.00312131
0	Jaccard	5	0.0276672	197	0.0222919	0.00537525	1.93041	0.00331583	0.00278533	0.00619873
0	Jaccard	5	0.021319	105.2	0.0222919	-0.000972957	-0.349283	0.0025539	0.00279037	0.000156185
0	Jaccard	5	0.0182002	153.6	0.0222919	-0.00409174	-1.46779	0.00104537	0.00278753	0.00112726
0	Jaccard	5	0.0221585	133.6	0.0222919	-0.000133396	-0.0478545	0.00115219	0.00279054	1.32081e-06
0	Jaccard	5	0.0194512	137.8	0.0222919	-0.00284075	-1.01905	0.00106941	0.00278909	0.000555863
0	Jaccard	5	0.025969	182.2	0.0222919	0.00367705	1.31977	0.00215664	0.00278811	0.00188226
0	Jaccard	5	0.0209403	159.4	0.0222919	-0.00135169	-0.484903	0.00115048	0.00279021	0.000135412
0	Jaccard	5	0.0220132	182.2	0.0222919	-0.000278736	-0.100044	0.00215664	0.00279053	1.08161e-05
0	Jaccard	5	0.0232046	204.4	0.0222919	0.000912697	0.327896	0.00404482	0.00279039	0.000218323
0	Jaccard	5	0.0235664	128	0.0222919	0.00127443	0.457227	0.00131247	0.00279025	0.000137371
0	Jaccard	5	0.0249038	171.8	0.0222919	0.00261188	0.937186	0.00158041	0.00278931	0.000695152
0	Jaccard	5	0.0271168	114.6	0.0222919	0.00482482	1.73153	0.00192754	0.00278635	0.00289514
0	Jaccard	5	0.0239533	185.6	0.0222919	0.00166136	0.596363	0.00238769	0.00279005	0.000425607
0	Jaccard	5	0.0244309	174.8	0.0222919	0.00213893	0.767539	0.00172644	0.00278972	0.000509417
0	Jaccard	5	0.0238629	185.6	0.0222919	0.001571	0.563928	0.00238769	0.0027901	0.000380569
0	Jaccard	5	0.0278214	156.6	0.0222919	0.00552946	1.98358	0.0010921	0.00278504	0.00215082
0	Jaccard	5	0.0239839	111.6	0.0222919	0.00169194	0.607259	0.00210998	0.00279003	0.000389864
0	Jaccard	5	0.0249074	146	0.0222919	0.00261542	0.938185	0.00100026	0.00278931	0.000440652
0	Jaccard	5	0.0223565	178.6	0.0222919	6.45511e-05	0.0231661	0.00193492	0.00279054	5.20211e-07
0	Jaccard	5	0.0197915	119	0.0222919	-0.00250046	-0.897256	0.00168956	0.00278942	0.000681258
0	Jaccard	5	0.0229349	174.8	0.0222919	0.00064298	0.230729	0.00172644	0.00279047	4.60338e-05
0	Jaccard	5	0.0195815	163.4	0.0222919	-0.00271045	-0.972398	0.00125861	0.00278922	0.000595793
0	Jaccard	5	0.0177997	159.4	0.0222919	-0.00449229	-1.61156	0.00115048	0.00278691	0.00149568
0	Jaccard	5	0.020957	106.4	0.0222919	-0.00133497	-0.479222	0.00246499	0.00279022	0.000283747
0	Jaccard	5	0.0240942	114.6	0.0222919	0.00180226	0.646793	0.00192754	0.00278996	0.000403962
0	Jaccard	5	0.0183019	163.8	0.0222919	-0.00399006	-1.43148	0.00127102	0.00278768	0.0013039
0	Jaccard	5	0.0261305	120	0.0222919	0.00383852	1.37737	0.00164039	0.00278789	0.00155858
0	Jaccard	5	0.0226972	147	0.0222919	0.000405237	0.145364	0.0010002	0.00279051	1.05779e-05
0	Jaccard	5	0.025301	191.4	0.0222919	0.00300901	1.08036	0.00283037	0.00278891	0.00165646
0	Jaccard	5	0.0180365	167.2	0.0222919	-0.00425546	-1.52678	0.00138829	0.00278728	0.00162035
0	Jaccard	5	0.0195084	182.2	0.0222919	-0.00278356	-0.999074	0.00215664	0.00278915	0.00107865
0	Jaccard	5	0.0186646	152	0.0222919	-0.00362733	-1.30119	0.00102714	0.00278818	0.000870415
0	Jaccard	5	0.0197183	159.4	0.0222919	-0.00257363	-0.923264	0.00115048	0.00278935	0.000490907
0	Jaccard	5	0.0239297	149.8	0.0222919	0.00163776	0.587488	0.00100968	0.00279006	0.000174419
0	Jaccard	5	0.0214718	141.6	0.0222919	-0.000820115	-0.294188	0.00102216	0.00279042	4.42777e-05
0	Jaccard	5	0.0249857	128.2	0.0222919	0.00269375	0.966429	0.00130577	0.00278924	0.000610581
0	Jaccard	5	0.023143	174.8	0.0222919	0.000851019	0.305382	0.00172644	0.00279041	8.06418e-05
0	Jaccard	5	0.0236393	168.6	0.0222919	0.00134731	0.483403	0.00144269	0.00279022	0.000168806
0	Jaccard	5	0.0235849	182.2	0.0222919	0.00129296	0.46407	0.00215664	0.00279024	0.00023273
0	Jaccard	5	0.0252252	158.2	0.0222919	0.00293328	1.05227	0.00112371	0.00278899	0.000622825
0	Jaccard	5	0.0241818	130	0.0222919	0.00188984	0.677992	0.00124868	0.0027899	0.000287352
0	Jaccard	5	0.0219324	163.4	0.0222919	-0.00035952	-0.128981	0.00125861	0.00279052	1.04823e-05
0	Jaccard	5	0.0192827	168.6	0.0222919	-0.00300926	-1.0797	0.00144269	0.00278891	0.00084212
0	Jaccard	5	0.0194303	133.6	0.0222919	-0.00286165	-1.02659	0.00115219	0.00278907	0.000607837
0	Jaccard	5	0.0234499	153.2	0.0222919	0.00115798	0.415389	0.00104038	0.0027903	8.98509e-05
0	Jaccard	5	0.0239718	138.8	0.0222919	0.00167991	0.602619	0.00105443	0.00279004	0.00019166
0	Jaccard	5	0.0205108	161.2	0.0222919	-0.00178111	-0.638968	0.00119553	0.00278997	0.000244349
0	Jaccard	5	0.0249074	146	0.0222919	0.00261542	0.938185	0.00100026	0.00278931	0.000440652
0	Jaccard	5	0.01704	172	0.0222919	-0.00525193	-1.88449	0.00158964	0.00278557	0.00282713
0	Jaccard	5	0.0239718	141.8	0.0222919	0.00167985	0.60259	0.0010204	0.00279004	0.000185451
0	Jaccard	5	0.0285891	156.4	0.0222919	0.00629711	2.25895	0.00108847	0.0027834	0.00278019
0	Jaccard	5	0.0209805	167.2	0.0222919	-0.00131143	-0.470516	0.00138829	0.00279023	0.000153887
0	Jaccard	5	0.023216	67.8	0.0222919	0.00092404	0.332404	0.00663776	0.00279039	0.000369161
0	Jaccard	5	0.0194303	133.6	0.0222919	-0.00286165	-1.02659	0.00115219	0.00278907	0.000607837
0	Jaccard	5	0.0205238	172	0.0222919	-0.0017681	-0.634426	0.00158964	0.00278998	0.000320421
0	Jaccard	5	0.0207039	140.6	0.0222919	-0.00158801	-0.569648	0.00103205	0.00279009	0.000167623
0	Jaccard	5	0.0206186	137.6	0.0222919	-0.00167339	-0.600286	0.00107263	0.00279004	0.000193465
0	Jaccard	5	0.0182401	138.8	0.0222919	-0.00405182	-1.45348	0.00105443	0.00278759	0.00111497
0	Jaccard	5	0.0237069	112	0.0222919	0.00141495	0.507836	0.00208471	0.00279018	0.000269382
0	Jaccard	5	0.0237117	156	0.0222919	0.00141978	0.509314	0.00108144	0.00279018	0.000140415
0	Jaccard	5	0.0185605	140.6	0.0222919	-0.00373142	-1.33853	0.00103205	0.00278804	0.000925493
0	Jaccard	5	0.025518	159	0.0222919	0.00322609	1.15732	0.00114126	0.00278867	0.000765171
0	Jaccard	5	0.0236934	130.4	0.0222919	0.00140144	0.502772	0.0012368	0.00279019	0.000156512
0	Jaccard	5	0.0184843	182.2	0.0222919	-0.00380766	-1.36664	0.00215664	0.00278793	0.00201835
0	Jaccard	5	0.0196647	204.4	0.0222919	-0.00262728	-0.943877	0.00404482	0.0027893	0.00180909
0	Jaccard	5	0.0182939	100	0.0222919	-0.00399809	-1.43558	0.00296944	0.00278766	0.00306895
0	Jaccard	5	0.0191743	98.2	0.0222919	-0.00311761	-1.11952	0.00312474	0.00278879	0.00196429
0	Jaccard	5	0.0200222	161.2	0.0222919	-0.0022697	-0.814248	0.00119553	0.00278962	0.000396794
0	Jaccard	5	0.0179582	159.4	0.0222919	-0.00433372	-1.55467	0.00115048	0.00278716	0.00139196
0	Jaccard	5	0.0218978	133.6	0.0222919	-0.000394134	-0.141392	0.00115219	0.00279052	1.15304e-05
0	Jaccard	5	0.0201523	111.6	0.0222919	-0.00213968	-0.767957	0.00210998	0.00278972	0.000623504
0	Jaccard	5	0.0213851	182.2	0.0222919	-0.000906816	-0.325474	0.00215664	0.0027904	0.000114477
0	Jaccard	5	0.0190138	202.2	0.0222919	-0.00327815	-1.17758	0.00381769	0.0027886	0.00265711
0	Jaccard	5	0.0258639	146	0.0222919	0.00357195	1.2813	0.00100026	0.00278825	0.000821906
0	Jaccard	5	0.0240543	98.2	0.0222919	0.00176237	0.632858	0.00312474	0.00278998	0.000627705
0	Jaccard	5	0.0206186	137.6	0.0222919	-0.00167339	-0.600286	0.00107263	0.00279004	0.000193465
0	Jaccard	5	0.0213872	146	0.0222919	-0.000904777	-0.324555	0.00100026	0.0027904	5.27344e-05
0	Jaccard	5	0.0226109	103.2	0.0222919	0.000318977	0.114519	0.0027079	0.00279052	1.78047e-05
0	Jaccard	5	0.0224581	98.2	0.0222919	0.000166202	0.0596821	0.00312474	0.00279054	5.58254e-06
0	Jaccard	5	0.0178967	161.2	0.0222919	-0.00439527	-1.57679	0.00119553	0.00278706	0.00148799
0	Jaccard	5	0.026454	182.2	0.0222919	0.00416201	1.49383	0.00215664	0.00278742	0.00241151
0	Jaccard	5	0.0217883	213.6	0.0222919	-0.000503661	-0.18104	0.00509001	0.0027905	8.38408e-05
0	Jaccard	5	0.0206738	81.4	0.0222919	-0.00161813	-0.581568	0.00485837	0.00279007	0.000825612
0	Jaccard	5	0.0228486	193	0.0222919	0.000556657	0.199876	0.00296325	0.00279049	5.93676e-05
0	Jaccard	5	0.0221221	163.4	0.0222919	-0.000169863	-0.0609399	0.00125861	0.00279054	2.33998e-06
0	Jaccard	5	0.0224542	136.6	0.0222919	0.000162261	0.0582076	0.00108979	0.00279054	1.84819e-06
0	Jaccard	5	0.0258445	163.6	0.0222919	0.00355254	1.27451	0.00126478	0.00278827	0.00102853
0	Jaccard	5	0.0218246	164.4	0.0222919	-0.000467328	-0.167661	0.00129019	0.0027905	1.81571e-05
0	Jaccard	5	0.018825	120	0.0222919	-0.00346695	-1.24404	0.00164039	0.00278838	0.00127144
0	Jaccard	5	0.0227723	96.8	0.0222919	0.000480333	0.172496	0.0032496	0.0027905	4.85031e-05
0	Jaccard	5	0.0218719	171.8	0.0222919	-0.000420023	-0.150711	0.00158041	0.00279051	1.79771e-05
0	Jaccard	5	0.0221888	77	0.0222919	-0.000103152	-0.0370834	0.00539724	0.00279054	3.73123e-06
0	Jaccard	5	0.0253165	128	0.0222919	0.00302451	1.0851	0.00131247	0.0027889	0.000773695
0	Jaccard	5	0.0226904	159.4	0.0222919	0.000398493	0.142955	0.00115048	0.00279051	1.17692e-05
0	Jaccard	5	0.0171429	140.6	0.0222919	-0.00514909	-1.84707	0.00103205	0.00278577	0.00176233
0	Jaccard	5	0.027881	178.6	0.0222919	0.0055891	2.00582	0.00193492	0.00278491	0.00389992
0	Jaccard	5	0.0232509	163.6	0.0222919	0.000958909	0.344018	0.00126478	0.00279038	7.49371e-05
0	Jaccard	5	0.0218835	161.2	0.0222919	-0.000408396	-0.146511	0.00119553	0.00279051	1.28467e-05
0	Jaccard	5	0.0196312	92.8	0.0222919	-0.00266077	-0.955709	0.003626	0.00278927	0.00166198
0	Jaccard	5	0.0213345	183.4	0.0222919	-0.000957401	-0.343644	0.00223579	0.00279038	0.000132309
0	Jaccard	5	0.0284492	204.4	0.0222919	0.00615725	2.21206	0.00404482	0.00278369	0.00993623
0	Jaccard	5	0.0243544	164.4	0.0222919	0.00206245	0.739935	0.00129019	0.00278978	0.000353648
0	Jaccard	5	0.0194742	168.6	0.0222919	-0.00281775	-1.01098	0.00144269	0.00278911	0.000738344
0	Jaccard	5	0.0249138	174.8	0.0222919	0.00262182	0.94082	0.00172644	0.00278931	0.000765395
0	Jaccard	5	0.021627	182.2	0.0222919	-0.00066496	-0.238668	0.00215664	0.00279046	6.15563e-05
0	Jaccard	5	0.0230895	161.2	0.0222919	0.000797553	0.28612	0.00119553	0.00279043	4.89946e-05
0	Jaccard	5	0.0236287	133.6	0.0222919	0.00133675	0.479544	0.00115219	0.00279022	0.000132634
0	Jaccard	5	0.0233508	90.8	0.0222919	0.0010589	0.380379	0.0038251	0.00279034	0.000277787
0	Jaccard	5	0.0206372	128	0.0222919	-0.00165472	-0.593663	0.00131247	0.00279005	0.000231585
0	Jaccard	5	0.0230687	119	0.0222919	0.000776725	0.278717	0.00168956	0.00279043	6.57364e-05
0	Jaccard	5	0.0231122	174.8	0.0222919	0.000820229	0.294333	0.00172644	0.00279042	7.49121e-05
0	Jaccard	5	0.018825	120	0.0222919	-0.00346695	-1.24404	0.00164039	0.00278838	0.00127144
0	Jaccard	5	0.021308	123.2	0.0222919	-0.000983927	-0.353034	0.00149525	0.00279037	9.33188e-05
0	Jaccard	5	0.0235507	128	0.0222919	0.00125878	0.451611	0.00131247	0.00279026	0.000134017
0	Jaccard	5	0.0220837	112	0.0222919	-0.00020824	-0.0747388	0.00208471	0.00279054	5.83464e-06
0	Jaccard	5	0.0247535	178.6	0.0222919	0.00246157	0.883409	0.00193492	0.00278945	0.000756478
0	Jaccard	5	0.0228907	182.2	0.0222919	0.00059871	0.214889	0.00215664	0.00279048	4.99016e-05
0	Jaccard	5	0.0247461	87	0.0222919	0.00245413	0.881751	0.00422346	0.00278946	0.0016488
0	Jaccard	5	0.0235587	120	0.0222919	0.00126676	0.454548	0.00164039	0.00279025	0.000169742
0	Jaccard	5	0.0212639	123	0.0222919	-0.00102803	-0.368861	0.00150378	0.00279035	0.000102455
0	Jaccard	5	0.0302302	141.6	0.0222919	0.00793829	2.84759	0.00102216	0.00277918	0.00414848
0	Jaccard	5	0.0239533	185.6	0.0222919	0.00166136	0.596363	0.00238769	0.00279005	0.000425607
0	Jaccard	5	0.0246361	119	0.0222919	0.00234411	0.841153	0.00168956	0.00278955	0.000598727
0	Jaccard	5	0.0276147	181	0.0222919	0.00532275	1.91037	0.00208011	0.00278544	0.00380362
0	Jaccard	5	0.0184411	138.4	0.0222919	-0.00385088	-1.3814	0.00106021	0.00278787	0.00101265
0	Jaccard	5	0.020962	193	0.0222919	-0.0013299	-0.47752	0.00296325	0.00279022	0.000338852
0	Jaccard	5	0.0205347	161.2	0.0222919	-0.00175727	-0.630415	0.00119553	0.00278999	0.000237851
0	Jaccard	5	0.0239827	141.6	0.0222919	0.00169076	0.606502	0.00102216	0.00279003	0.000188191
0	Jaccard	5	0.0217145	152	0.0222919	-0.000577443	-0.207139	0.00102714	0.00279048	2.20582e-05
0	Jaccard	5	0.0203553	174.8	0.0222919	-0.00193665	-0.694954	0.00172644	0.00278987	0.000417623
0	Jaccard	5	0.0189873	119	0.0222919	-0.0033046	-1.18581	0.00168956	0.00278858	0.0011899
0	Jaccard	5	0.0175864	153.6	0.0222919	-0.00470553	-1.68797	0.00104537	0.00278656	0.00149081
0	Jaccard	5	0.0201414	167.2	0.0222919	-0.00215053	-0.77157	0.00138829	0.00278971	0.000413813
0	Jaccard	5	0.0206117	153.6	0.0222919	-0.00168024	-0.602737	0.00104537	0.00279004	0.000190086
0	Jaccard	5	0.018236	159.4	0.0222919	-0.00405599	-1.45504	0.00115048	0.00278758	0.00121927
0	Jaccard	5	0.0249496	130.4	0.0222919	0.00265761	0.953429	0.0012368	0.00278927	0.000562837
0	Jaccard	5	0.0171942	140.6	0.0222919	-0.00509773	-1.82865	0.00103205	0.00278586	0.00172734
0	Jaccard	5	0.0197628	119	0.0222919	-0.0025291	-0.907532	0.00168956	0.00278939	0.000696952
0	Jaccard	5	0.0271796	174.8	0.0222919	0.00488765	1.7539	0.00172644	0.00278624	0.00266
0	Jaccard	5	0.0202364	138.8	0.0222919	-0.00205552	-0.73736	0.00105443	0.00278978	0.00028695
0	Jaccard	5	0.0217874	133.6	0.0222919	-0.000504573	-0.18101	0.00115219	0.0027905	1.88974e-05
0	Jaccard	5	0.0253631	156.4	0.0222919	0.00307112	1.1017	0.00108847	0.00278885	0.000661277
0	Jaccard	5	0.0198058	140.6	0.0222919	-0.00248612	-0.891816	0.00103205	0.00278943	0.000410837
0	Jaccard	5	0.0249857	128.2	0.0222919	0.00269375	0.966429	0.00130577	0.00278924	0.000610581
0	Jaccard	5	0.0240154	101.6	0.0222919	0.00172343	0.618783	0.00283634	0.00279001	0.000544551
0	Jaccard	5	0.0214905	197	0.0222919	-0.000801408	-0.287809	0.00331583	0.00279043	0.000137788
0	Jaccard	5	0.0224989	178.6	0.0222919	0.000206963	0.0742751	0.00193492	0.00279054	5.34761e-06
0	Jaccard	5	0.0221066	171.8	0.0222919	-0.000185312	-0.0664931	0.00158041	0.00279054	3.4993e-06
0	Jaccard	5	0.0210628	137.6	0.0222919	-0.00122914	-0.440924	0.00107263	0.00279027	0.000104379
0	Jaccard	5	0.0203012	103.2	0.0222919	-0.0019907	-0.7147	0.0027079	0.00278983	0.00069347
0	Jaccard	5	0.0280032	156.4	0.0222919	0.0057113	2.0488	0.00108847	0.00278467	0.00228698
0	Jaccard	5	0.0219436	120	0.0222919	-0.000348371	-0.125005	0.00164039	0.00279052	1.28376e-05
0	Jaccard	5	0.0240659	130.4	0.0222919	0.00177392	0.636402	0.0012368	0.00278998	0.000250767
0	Jaccard	5	0.0255732	114.6	0.0222919	0.00328125	1.17757	0.00192754	0.0027886	0.00133901
0	Jaccard	5	0.0203017	128	0.0222919	-0.00199021	-0.714025	0.00131247	0.00278983	0.00033501
0	Jaccard	5	0.023299	133.6	0.0222919	0.00100702	0.36126	0.00115219	0.00279036	7.52722e-05
0	Jaccard	5	0.0166804	193	0.0222919	-0.00561155	-2.01491	0.00296325	0.00278486	0.00603308
0	Jaccard	5	0.0210728	107.4	0.0222919	-0.00121915	-0.437628	0.0023929	0.00279028	0.000229692
0	Jaccard	5	0.0239533	185.6	0.0222919	0.00166136	0.596363	0.00238769	0.00279005	0.000425607
0	Jaccard	5	0.0211228	163.4	0.0222919	-0.0011691	-0.419424	0.00125861	0.0027903	0.000110845
0	Jaccard	5	0.0255124	172	0.0222919	0.00322048	1.15557	0.00158964	0.00278868	0.00106304
0	Jaccard	5	0.0200525	136.6	0.0222919	-0.00223947	-0.803362	0.00108979	0.00278964	0.000352053
0	Jaccard	5	0.0189886	163.4	0.0222919	-0.00330338	-1.18511	0.00125861	0.00278858	0.00088497
0	Jaccard	5	0.0214067	120	0.0222919	-0.000885217	-0.31764	0.00164039	0.0027904	8.28896e-05
0	Jaccard	5	0.023569	79.8	0.0222919	0.00127708	0.459035	0.00505025	0.00279025	0.000534779
0	Jaccard	5	0.0207301	128.2	0.0222919	-0.0015618	-0.560324	0.00130577	0.0027901	0.000205249
0	Jaccard	5	0.0203352	156.4	0.0222919	-0.00195679	-0.701956	0.00108847	0.00278985	0.00026846
0	Jaccard	5	0.0225393	128.8	0.0222919	0.000247344	0.0887381	0.00128608	0.00279053	5.07013e-06
0	Jaccard	5	0.022982	156.4	0.0222919	0.000690012	0.247527	0.00108847	0.00279046	3.33814e-05
0	Jaccard	5	0.0193125	114.8	0.0222919	-0.00297947	-1.06926	0.00191596	0.00278894	0.00109738
0	Jaccard	5	0.0229693	182.2	0.0222919	0.00067736	0.243118	0.00215664	0.00279046	6.38735e-05
0	Jaccard	5	0.0268502	164.6	0.0222919	0.00455824	1.63534	0.00129672	0.0027868	0.00173619
0	Jaccard	5	0.0218688	178.6	0.0222919	-0.000423157	-0.151863	0.00193492	0.00279051	2.2355e-05
0	Jaccard	5	0.0171429	140.6	0.0222919	-0.00514909	-1.84707	0.00103205	0.00278577	0.00176233
0	Jaccard	5	0.0230216	93.2	0.0222919	0.000729638	0.26207	0.00358705	0.00279045	0.000123624
0	Jaccard	5	0.0237507	136.6	0.0222919	0.00145877	0.523302	0.00108979	0.00279016	0.000149379
0	Jaccard	5	0.0197628	119	0.0222919	-0.0025291	-0.907532	0.00168956	0.00278939	0.000696952
0	Jaccard	5	0.0219149	119	0.0222919	-0.000377089	-0.135313	0.00168956	0.00279052	1.54938e-05
0	Jaccard	5	0.0170157	120	0.0222919	-0.00527624	-1.89326	0.00164039	0.00278553	0.00294476
0	Jaccard	5	0.0212681	140.6	0.0222919	-0.00102381	-0.367258	0.00103205	0.00279035	6.96725e-05
0	Jaccard	5	0.024948	161.2	0.0222919	0.00265608	0.952862	0.00119553	0.00278927	0.00054339
0	Jaccard	5	0.023299	186	0.0222919	0.00100702	0.361488	0.00241626	0.00279036	0.000158253
0	Jaccard	5	0.0204119	119	0.0222919	-0.00188006	-0.674634	0.00168956	0.00278991	0.000385137
0	Jaccard	5	0.0231415	138.8	0.0222919	0.000849567	0.304758	0.00105443	0.00279041	4.90183e-05
0	Jaccard	5	0.0246444	152.4	0.0222919	0.00235242	0.843853	0.00103126	0.00278955	0.000367555
0	Jaccard	5	0.0225271	152	0.0222919	0.000235191	0.0843669	0.00102714	0.00279053	3.65925e-06
0	Jaccard	5	0.0179409	149	0.0222919	-0.00435107	-1.56079	0.00100552	0.00278714	0.00122598
0	Jaccard	5	0.0217829	128	0.0222919	-0.000509041	-0.182628	0.00131247	0.0027905	2.19162e-05
0	Jaccard	5	0.0211506	141	0.0222919	-0.00114135	-0.409423	0.00102788	0.00279031	8.62386e-05
0	Jaccard	5	0.021802	161.2	0.0222919	-0.000489899	-0.17575	0.00119553	0.0027905	1.8486e-05
0	Jaccard	5	0.0234126	127.4	0.0222919	0.00112068	0.402069	0.00133303	0.00279032	0.000107892
0	Jaccard	5	0.0222425	174.8	0.0222919	-4.94649e-05	-0.0177501	0.00172644	0.00279054	2.72443e-07
0	Jaccard	5	0.0207638	81.4	0.0222919	-0.00152813	-0.549222	0.00485837	0.00279012	0.000736327
0	Jaccard	5	0.0216824	152.4	0.0222919	-0.000609551	-0.218657	0.00103126	0.00279048	2.46783e-05
0	Jaccard	5	0.0221755	156.4	0.0222919	-0.000116452	-0.0417746	0.00108847	0.00279054	9.50793e-07
0	Jaccard	5	0.0219069	174.6	0.0222919	-0.000384997	-0.138153	0.0017162	0.00279052	1.6406e-05
0	Jaccard	5	0.0187523	182.2	0.0222919	-0.00353962	-1.27044	0.00215664	0.00278829	0.0017442
0	Jaccard	5	0.0259628	130.4	0.0222919	0.00367084	1.31693	0.0012368	0.00278812	0.00107382
0	Jaccard	5	0.027169	78.4	0.0222919	0.00487705	1.75316	0.00522196	0.00278624	0.00806721
0	Jaccard	5	0.0232514	159	0.0222919	0.000959437	0.344186	0.00114126	0.00279038	6.76766e-05
0	Jaccard	5	0.0256547	137.8	0.0222919	0.00336279	1.20631	0.00106941	0.00278851	0.000778935
0	Jaccard	5	0.0198344	146.2	0.0222919	-0.00245759	-0.881569	0.0010001	0.00278946	0.000389011
0	Jaccard	5	0.0250836	128	0.0222919	0.00279167	1.00156	0.00131247	0.00278914	0.000659154
0	Jaccard	5	0.024072	93.2	0.0222919	0.00178009	0.639368	0.00358705	0.00278997	0.000735816
0	Jaccard	5	0.0201215	156.4	0.0222919	-0.00217046	-0.778604	0.00108847	0.0027897	0.000330288
0	Jaccard	5	0.0234126	127.4	0.0222919	0.00112068	0.402069	0.00133303	0.00279032	0.000107892
0	Jaccard	5	0.0200428	156	0.0222919	-0.00224913	-0.806825	0.00108144	0.00278963	0.000352372
0	Jaccard	5	0.0258881	49.4	0.0222919	0.00359619	1.29557	0.00958063	0.0027882	0.00811837
0	Jaccard	5	0.0280032	156.4	0.0222919	0.0057113	2.0488	0.00108847	0.00278467	0.00228698
0	Jaccard	5	0.0231983	63	0.0222919	0.000906382	0.326168	0.0073461	0.00279039	0.000393652
0	Jaccard	5	0.02573	163.4	0.0222919	0.00343809	1.23345	0.00125861	0.00278842	0.000958624
0	Jaccard	5	0.0234327	142.8	0.0222919	0.00114074	0.409199	0.0010127	0.00279031	8.4871e-05
0	Jaccard	5	0.0207039	140.6	0.0222919	-0.00158801	-0.569648	0.00103205	0.00279009	0.000167623
0	Jaccard	5	0.0295378	193	0.0222919	0.00724582	2.60172	0.00296325	0.00278106	0.0100589
0	Jaccard	5	0.0218714	163.4	0.0222919	-0.00042051	-0.150862	0.00125861	0.00279051	1.43406e-05
0	Jaccard	5	0.0178359	167.2	0.0222919	-0.00445603	-1.59874	0.00138829	0.00278697	0.00177669
0	Jaccard	5	0.0219205	145	0.0222919	-0.000371479	-0.133254	0.00100215	0.00279052	8.90632e-06
0	Jaccard	5	0.0227464	185.6	0.0222919	0.000454475	0.163139	0.00238769	0.00279051	3.18496e-05
0	Jaccard	5	0.0221484	161.2	0.0222919	-0.00014355	-0.0514982	0.00119553	0.00279054	1.58722e-06
0	Jaccard	5	0.0194245	174.8	0.0222919	-0.00286748	-1.02898	0.00172644	0.00278906	0.000915553
0	Jaccard	5	0.0245932	49.8	0.0222919	0.00230125	0.829026	0.00951011	0.00278958	0.00329945
0	Jaccard	5	0.0244779	145.2	0.0222919	0.00218594	0.784123	0.00100162	0.00278968	0.000308232
0	Jaccard	5	0.01834	182.2	0.0222919	-0.00395199	-1.41845	0.00215664	0.00278773	0.00217427
0	Jaccard	5	0.025518	159	0.0222919	0.00322609	1.15732	0.00114126	0.00278867	0.000765171
0	Jaccard	5	0.0174818	114.8	0.0222919	-0.00481011	-1.72624	0.00191596	0.00278637	0.00286016
0	Jaccard	5	0.0251884	178.6	0.0222919	0.00289647	1.03949	0.00193492	0.00278903	0.0010474
0	Jaccard	5	0.0190808	78	0.0222919	-0.00321111	-1.15433	0.00527168	0.00278868	0.00353084
0	Jaccard	5	0.0268508	149.8	0.0222919	0.00455884	1.63532	0.00100968	0.0027868	0.00135145
0	Jaccard	5	0.0230933	156.4	0.0222919	0.000801399	0.287484	0.00108847	0.00279043	4.50287e-05
0	Jaccard	5	0.0176699	92.8	0.0222919	-0.00462204	-1.66017	0.003626	0.00278669	0.00501508
0	Jaccard	5	0.022231	163.4	0.0222919	-6.09784e-05	-0.0218765	0.00125861	0.00279054	3.01554e-07
0	Jaccard	5	0.024409	191.4	0.0222919	0.00211705	0.760109	0.00283037	0.00278974	0.000819964
0	Jaccard	5	0.0252025	104.2	0.0222919	0.00291058	1.04491	0.00262999	0.00278902	0.00143955
0	Jaccard	5	0.0211973	150.2	0.0222919	-0.00109469	-0.392682	0.0010122	0.00279033	7.81196e-05
0	Jaccard	5	0.0190517	109.6	0.0222919	-0.00324029	-1.16306	0.0022407	0.00278865	0.0015189
0	Jaccard	5	0.0250424	161.2	0.0222919	0.0027505	0.986735	0.00119553	0.00278918	0.00058271
0	Jaccard	5	0.0197285	137.8	0.0222919	-0.00256344	-0.919568	0.00106941	0.00278936	0.000452635
0	Jaccard	5	0.0201342	182.2	0.0222919	-0.00215772	-0.774448	0.00215664	0.0027897	0.000648142
0	Jaccard	5	0.0240988	171.8	0.0222919	0.00180688	0.648339	0.00158041	0.00278996	0.000332684
0	Jaccard	5	0.0205455	116.8	0.0222919	-0.00174649	-0.62674	0.00180415	0.00278999	0.000354977
0	Jaccard	5	0.0230929	174.8	0.0222919	0.000800995	0.287431	0.00172644	0.00279043	7.144e-05
0	Jaccard	5	0.0186408	138.8	0.0222919	-0.00365117	-1.30975	0.00105443	0.00278814	0.000905371
0	Jaccard	5	0.0221484	161.2	0.0222919	-0.00014355	-0.0514982	0.00119553	0.00279054	1.58722e-06
0	Jaccard	5	0.0188235	136.2	0.0222919	-0.00346841	-1.24422	0.00109716	0.00278838	0.000850189
0	Jaccard	5	0.025355	86.4	0.0222919	0.00306303	1.10056	0.00428875	0.00278885	0.00260851
0	Jaccard	5	0.0239671	167.2	0.0222919	0.00167519	0.601027	0.00138829	0.00279004	0.000251097
0	Jaccard	5	0.0184776	105.2	0.0222919	-0.00381434	-1.36932	0.0025539	0.00278792	0.00240044
0	Jaccard	5	0.0158986	153.6	0.0222919	-0.00639337	-2.29343	0.00104537	0.00278318	0.00275212
0	Jaccard	5	0.0250048	174.8	0.0222919	0.0027129	0.973505	0.00172644	0.00278922	0.000819501
0	Jaccard	5	0.0211607	123.2	0.0222919	-0.00113125	-0.405893	0.00149525	0.00279031	0.000123356
0	Jaccard	5	0.021035	81.4	0.0222919	-0.00125695	-0.451756	0.00485837	0.00279026	0.000498177
0	Jaccard	5	0.0175474	172	0.0222919	-0.00474459	-1.70244	0.00158964	0.00278649	0.00230731
0	Jaccard	5	0.0204197	182.2	0.0222919	-0.00187221	-0.671972	0.00215664	0.00278991	0.000487965
0	Jaccard	5	0.0214965	202.2	0.0222919	-0.000795458	-0.285744	0.00381769	0.00279043	0.000156454
0	Jaccard	5	0.0240212	156.4	0.0222919	0.00172924	0.620327	0.00108847	0.00279001	0.000209653
0	Jaccard	5	0.0237498	119.4	0.0222919	0.00145781	0.523111	0.00166968	0.00279016	0.000228832
0	Jaccard	5	0.0208012	163.4	0.0222919	-0.00149071	-0.534806	0.00125861	0.00279014	0.000180219
0	Jaccard	5	0.0229973	163.4	0.0222919	0.000705373	0.253059	0.00125861	0.00279045	4.03506e-05
0	Jaccard	5	0.0278232	163.6	0.0222919	0.0055313	1.98441	0.00126478	0.00278503	0.00249342
0	Jaccard	5	0.0230952	159.4	0.0222919	0.000803242	0.288155	0.00115048	0.00279043	4.78188e-05
0	Jaccard	5	0.0235366	133.6	0.0222919	0.00124469	0.44652	0.00115219	0.00279026	0.000114995
0	Jaccard	5	0.0190138	202.2	0.0222919	-0.00327815	-1.17758	0.00381769	0.0027886	0.00265711
0	Jaccard	5	0.0201541	133.2	0.0222919	-0.00213782	-0.766926	0.00116175	0.00278972	0.000342054
0	Jaccard	5	0.0220139	167.2	0.0222919	-0.000278084	-0.0997714	0.00138829	0.00279053	6.91937e-06
0	Jaccard	5	0.0192486	127.4	0.0222919	-0.00304338	-1.09188	0.00133303	0.00278888	0.00079568
0	Jaccard	5	0.0202336	172	0.0222919	-0.00205832	-0.738562	0.00158964	0.00278978	0.000434244
0	Jaccard	5	0.0211723	90.8	0.0222919	-0.00111963	-0.402192	0.0038251	0.00279032	0.00031056
0	Jaccard	5	0.0260711	174.8	0.0222919	0.00377916	1.35612	0.00172644	0.00278797	0.00159027
0	Jaccard	5	0.0224434	183.4	0.0222919	0.000151418	0.0543491	0.00223579	0.00279054	3.30946e-06
0	Jaccard	5	0.0195615	104.2	0.0222919	-0.00273047	-0.980251	0.00262999	0.0027892	0.0012669
0	Jaccard	5	0.0194303	133.6	0.0222919	-0.00286165	-1.02659	0.00115219	0.00278907	0.000607837
[truncated: 7,650 more rows]

## Sheet: Zeta temporal decay regression
Zeta temporal decay model regression coefficient									Zeta temporal decay model regression statistics
Depth (cm)	Zeta Index	Zeta order	Variable	Estimate	Std error	Statistic	P value		Depth (cm)	Zeta order	Zeta Index	Null deviance	df null	Log likelihood	AIC	BIC	Deviance	df residual	Number of observations
0	Jaccard	2	(Intercept)	0.173489	0.00455632	38.0766	7.18722e-57		0	2	Jaccard	0.0528148	90	211.541	-417.083	-409.55	0.0509823	89	91
0	Jaccard	2	distance.reg	-4.63553e-05	2.59174e-05	-1.78858	0.0770854		0	3	Jaccard	0.0308106	363	1190.69	-2375.39	-2363.69	0.0307154	362	364
0	Jaccard	3	(Intercept)	0.0636454	0.00130969	48.5957	1.04717e-160		0	4	Jaccard	0.0205198	999	3978.12	-7950.24	-7935.52	0.0205198	998	1000
0	Jaccard	3	distance.reg	-8.78808e-06	8.29626e-06	-1.05928	0.290177		0	5	Jaccard	0.00776377	999	4464.08	-8922.17	-8907.44	0.00776377	998	1000
0	Jaccard	4	(Intercept)	0.0338611	0.000538051	62.9329	0		0	6	Jaccard	0.00400391	999	4795.18	-9584.36	-9569.64	0.00400391	998	1000
0	Jaccard	4	distance.reg	0	3.52962e-06	0	1		0	7	Jaccard	0.00233892	999	5063.97	-10121.9	-10107.2	0.00233892	998	1000
0	Jaccard	5	(Intercept)	0.0222919	0.000399612	55.784	0		0	2	Jaccard	0.0528148	90	211.541	-417.083	-409.55	0.0509823	89	91
0	Jaccard	5	distance.reg	0	2.65979e-06	0	1		0	3	Jaccard	0.0308106	363	1190.69	-2375.39	-2363.69	0.0307154	362	364
0	Jaccard	6	(Intercept)	0.0164794	0.000345681	47.6722	1.75954e-259		0	4	Jaccard	0.0205198	999	3978.12	-7950.24	-7935.52	0.0205198	998	1000
0	Jaccard	6	distance.reg	0	2.3187e-06	0	1		0	5	Jaccard	0.00776377	999	4464.08	-8922.17	-8907.44	0.00776377	998	1000
0	Jaccard	7	(Intercept)	0.0129017	0.000322815	39.9663	2.47466e-209		0	6	Jaccard	0.00400391	999	4795.18	-9584.36	-9569.64	0.00400391	998	1000
0	Jaccard	7	distance.reg	0	2.17096e-06	0	1		0	7	Jaccard	0.00233892	999	5063.97	-10121.9	-10107.2	0.00233892	998	1000
0	Jaccard	2	(Intercept)	0.173489	0.00455632	38.0766	7.18722e-57		15	2	Jaccard	0.0106693	35	95.1626	-184.325	-179.575	0.0106609	34	36
0	Jaccard	2	distance.reg	-4.63553e-05	2.59174e-05	-1.78858	0.0770854		15	3	Jaccard	0.00443898	83	294.431	-582.863	-575.57	0.00443898	82	84
0	Jaccard	3	(Intercept)	0.0636454	0.00130969	48.5957	1.04717e-160		15	4	Jaccard	0.00188281	125	521.224	-1036.45	-1027.94	0.00188281	124	126
0	Jaccard	3	distance.reg	-8.78808e-06	8.29626e-06	-1.05928	0.290177		15	5	Jaccard	0.000716756	125	582.068	-1158.14	-1149.63	0.000716756	124	126
0	Jaccard	4	(Intercept)	0.0338611	0.000538051	62.9329	0		15	6	Jaccard	0.000211795	83	422.219	-838.438	-831.145	0.000211795	82	84
0	Jaccard	4	distance.reg	0	3.52962e-06	0	1		15	7	Jaccard	4.05922e-05	35	195.436	-384.873	-380.122	4.05922e-05	34	36
0	Jaccard	5	(Intercept)	0.0222919	0.000399612	55.784	0		30	2	Jaccard	0.035737	27	55.5913	-105.183	-101.186	0.030916	26	28
0	Jaccard	5	distance.reg	0	2.65979e-06	0	1		30	3	Jaccard	0.0122145	55	161.628	-317.256	-311.18	0.0102043	54	56
0	Jaccard	6	(Intercept)	0.0164794	0.000345681	47.6722	1.75954e-259		30	4	Jaccard	0.0040497	69	248.393	-490.785	-484.04	0.00339206	68	70
0	Jaccard	6	distance.reg	0	2.3187e-06	0	1		30	5	Jaccard	0.00116101	55	226.614	-447.228	-441.152	0.00100187	54	56
0	Jaccard	7	(Intercept)	0.0129017	0.000322815	39.9663	2.47466e-209		30	6	Jaccard	0.000227433	27	125.958	-245.916	-241.919	0.000202927	26	28
0	Jaccard	7	distance.reg	0	2.17096e-06	0	1		30	7	Jaccard	2.11928e-05	7	40.3364	-74.6727	-74.4344	1.95502e-05	6	8
15	Jaccard	2	(Intercept)	0.180276	0.00550552	32.7445	2.68746e-27
15	Jaccard	2	distance.reg	-4.81909e-06	2.9457e-05	-0.163597	0.871017
15	Jaccard	3	(Intercept)	0.0707288	0.00239857	29.4879	2.05954e-45
15	Jaccard	3	distance.reg	0	1.43255e-05	0	1
15	Jaccard	4	(Intercept)	0.0397016	0.00149339	26.5849	4.71682e-53
15	Jaccard	4	distance.reg	0	9.20589e-06	0	1
15	Jaccard	5	(Intercept)	0.0266434	0.00126309	21.0938	7.66143e-43
15	Jaccard	5	distance.reg	0	7.88955e-06	0	1
15	Jaccard	6	(Intercept)	0.0198085	0.00140177	14.1311	1.10209e-23
15	Jaccard	6	distance.reg	0	8.81464e-06	0	1
15	Jaccard	7	(Intercept)	0.0157024	0.00203271	7.72483	5.52058e-09
15	Jaccard	7	distance.reg	0	1.28316e-05	0	1
30	Jaccard	2	(Intercept)	0.168222	0.0126246	13.3249	3.97671e-13
30	Jaccard	2	distance.reg	-0.000172595	8.57173e-05	-2.01354	0.0545168
30	Jaccard	3	(Intercept)	0.0632967	0.00526133	12.0306	6.62188e-17
30	Jaccard	3	distance.reg	-0.000127478	3.90845e-05	-3.26159	0.00192257
30	Jaccard	4	(Intercept)	0.0340176	0.00328513	10.355	1.28761e-15
30	Jaccard	4	distance.reg	-9.13846e-05	2.51684e-05	-3.63092	0.000542671
30	Jaccard	5	(Intercept)	0.0216871	0.00298415	7.26744	1.51548e-09
30	Jaccard	5	distance.reg	-6.79832e-05	2.32126e-05	-2.92871	0.00497585
30	Jaccard	6	(Intercept)	0.0151575	0.00375134	4.04055	0.000420559
30	Jaccard	6	distance.reg	-5.21715e-05	2.94428e-05	-1.77196	0.0881221
30	Jaccard	7	(Intercept)	0.0109959	0.00703382	1.56328	0.169016
30	Jaccard	7	distance.reg	-3.94279e-05	5.55308e-05	-0.71002	0.504338
