# Supplementary material for: Metabolic flexibility allows bacterial habitat generalists to become dominant in a frequently disturbed ecosystem
Source: ISME J. 2021 May 3;15(10):2986–3004. doi: 10.1038/s41396-021-00988-w (PMC8443593; doi:10.1038/s41396-021-00988-w)
Supplement: Supplementary file 6 — Table S5 [file 41396_2021_988_MOESM6_ESM.xlsx]

## Sheet: Sheet1
	Order (SI mean = 0.64)					Family (SI mean = 0.65)					Genus (SI average = 0.66)
rank	Specialisation Index	Abundance	Order		rank	Specialisation Index	Abundance	Family		rank	Specialisation Index	Abundance	Genus
1	0.239787	531.827	Flavobacteriales		1	0.223298	493.098	Flavobacteriaceae		1	0.23618	343.351	UBA1844
2	0.194964	392.777	Woeseiales		2	0.194964	392.777	Woeseiaceae		2	0.183132	102.409	Eudoraea
3	0.138595	183.181	Pseudomonadales		3	0.154737	126.166	Pirellulaceae		3	0.178691	95.578	GCA-001735895
4	0.157928	157.452	Pirellulales		4	0.304966	117.462	Nitrosopumilaceae		4	0.208651	86.8426	Nitrosopumilus
5	0.304966	117.462	Nitrososphaerales		5	0.231547	103.484	Saprospiraceae		5	0.15589	47.81	SZUA-592
6	0.222568	117.025	Chitinophagales		6	0.178691	95.578	GCA-001735895		6	0.247085	44.0574	Thiohalomonas
7	0.178691	95.578	GCA-001735895		7	0.154653	79.927	Sedimenticolaceae		7	1.62771	42.5623	Bacteroides_B
8	0.169464	91.4913	Microtrichales		8	1.54922	63.2423	Bacteroidaceae		8	0.33064	41.7953	Woeseia
9	0.153981	80.4317	Chromatiales		9	0.261963	57.5057	Rhodobacteraceae		9	0.220506	41.4301	Ilumatobacter_A
10	1.14454	77.4137	Bacteroidales		10	0.0760078	50.95	SM1A02		10	0.203546	34.6408	Rubripirellula
11	0.128392	66.9609	Rhodothermales		11	0.162549	49.5493	UBA4486		11	0.658203	32.376	Stenotrophomonas
12	1.00132	66.242	Desulfobacterales		12	0.193382	45.2305	Ilumatobacteraceae		12	0.0743155	31.5071	Glutamicibacter
13	0.715565	61.7045	Desulfobulbales		13	0.246236	44.146	Thiohalomonadaceae		13	0.46419	30.991	BMS3Bbin01
14	0.073942	58.1636	Phycisphaerales		14	0.214597	40.6896	MedAcidi-G1		14	0.164588	26.7711	GCA-2699025
15	0.298406	58.0955	UBA5794		15	0.127024	38.132	Cyclobacteriaceae		15	0.404203	23.4991	SZUA-115
16	0.785718	57.7646	Enterobacterales		16	0.198753	33.354	UBA6960		16	0.288171	21.7524	S20-B6
17	0.261963	57.5057	Rhodobacterales		17	0.658203	32.376	Xanthomonadaceae		17	0.185531	21.7229	UBA7805
18	0.25715	56.6502	Verrucomicrobiales		18	1.49599	31.6968	Lachnospiraceae		18	1.3016	20.68	Bacteroides
19	0.162549	49.5493	UBA4486		19	0.0743155	31.5071	Micrococcaceae		19	1.20883	20.2828	Acinetobacter
20	0.187785	49.3852	Cytophagales		20	0.46419	30.991	UBA4744		20	1.14529	19.7912	Leaf454
21	0.45872	49.2058	Opitutales		21	0.358414	29.8522	Rhizobiaceae		21	0.865656	19.2274	Brevundimonas
22	0.402426	45.0708	Xanthomonadales		22	0.981524	29.4264	Alteromonadaceae		22	0.125901	18.5014	UBA2386
23	0.246236	44.146	Thiohalomonadales		23	0.793655	29.1533	Desulfocapsaceae		23	0.0993574	18.1232	Pseudohongiella
24	0.38053	42.6078	Rhizobiales		24	0.0999242	29.1285	HTCC2089		24	0.231679	18.0293	Fuerstia
25	0.307835	41.9976	Caulobacterales		25	0.185251	27.9275	Planctomycetaceae		25	0.259584	17.8187	SZUA-442
26	0.488449	37.5966	Cyanobacteriales		26	0.133935	27.8353	Halieaceae		26	0.259611	17.3357	Muricauda_B
27	0.754365	34.098	Desulfuromonadales		27	0.253108	27.478	DEV007		27	0.864311	16.8417	BMS3ABIN06
28	0.198753	33.354	SG8-23		28	0.164588	26.7711	SG8-38		28	0.0576411	16.0412	GCA-002718515
29	0.0713334	31.7774	Actinomycetales		29	1.19406	26.7506	Desulfobacteraceae		29	0.21191	15.1217	Haliscomenobacter
30	1.49599	31.6968	Lachnospirales		30	0.876781	25.2175	UBA6902		30	0.294211	14.4431	Roseibacillus	aerobe specialist(o_Caulobacterales,f_Maricaulaceae)
31	0.127024	28.729	Polyangiales		31	0.114216	25.18	UBA2386		31	0.0970325	14.2461	Mor1
32	0.185251	27.9275	Planctomycetales		32	0.653413	24.3408	Puniceicoccaceae		32	0.367291	14.0209	Kangiella
33	0.828226	26.5406	Woesearchaeales		33	0.404203	23.4991	UBA5704		33	1.27587	13.7213	Aliarcobacter
34	0.111294	25.5081	UBA2386		34	0.660537	22.5018	Geopsychrobacteraceae		34	0.568576	13.3863	Winogradskyella
35	0.876781	25.2175	UBA6902		35	0.286216	21.959	Akkermansiaceae		35	0.103945	13.343	SZUA-309
36	0.404203	23.4991	UBA5704		36	0.185531	21.7229	UBA7805		36	1.03221	12.9908	Nitrosopelagicus
37	0.122972	22.8926	UBA1135		37	1.20883	20.2828	Moraxellaceae		37	0.409505	12.7682	Halobacteriovorax	aerobe specialist(Alteromonadaceae)
38	1.89884	22.6481	Campylobacterales		38	0.242044	20.1835	UBA5794		38	0.186377	12.2239	Thiodiazotropha
39	0.612621	22.5567	Anaerolineales		39	0.104294	19.8918	Pseudohongiellaceae		39	0.214739	12.2052	GCA-2683825
40	0.586367	18.1661	Pacearchaeales		40	0.865656	19.2274	Caulobacteraceae		40	0.129553	11.9708	Mariniblastus
41	0.388339	17.3209	Omnitrophales		41	0.586679	19.136	Kangiellaceae		41	0.273114	11.2887	Granulosicoccus	anaerobe specialist (UBA6902; P_Nitrospirota)
42	0.630047	16.3356	Bdellovibrionales		42	0.221113	17.4664	GCA-002686595		42	0.255988	10.9381	Bin94
43	0.739509	16.2468	Gemmatimonadales		43	0.42976	15.0748	UBA2337		43	0.340034	10.8806	Arctic95D-9
44	0.206973	15.8264	Saccharimonadales		44	0.0970325	14.2461	Mor1		44	0.158968	10.6255	1-14-0-65-60-17
45	1.21945	14.9823	Parachlamydiales		45	0.205087	13.8046	UBA4665		45	0.170345	10.6181	GCA-2723275
46	0.261766	14.8445	Burkholderiales		46	1.14962	13.75	Arcobacteraceae		46	0.264556	10.4038	Pelagibacter
47	0.0970325	14.2461	Mor1		47	0.408431	13.3684	Bacteriovoracaceae		47	0.328828	10.2796	Caldithrix
48	0.359533	13.7603	Kiritimatiellales		48	0.253321	12.498	Pelagibacteraceae		48	0.274336	10.2509	RR4-38
49	0.408431	13.3684	Bacteriovoracales		49	0.397052	11.9546	Promineofilaceae		49	0.42243	10.0383	GWC2-73-18
50	0.253321	12.498	Pelagibacterales		50	0.273114	11.2887	Granulosicoccaceae		50	0.463742	9.85125	BRH-c54
51	0.890194	12.0508	Tissierellales		51	0.719953	11.0305	GWC2-71-9		51	2.25934	9.67415	Desulfobacterium_A
52	0.397052	11.9546	Promineofilales		52	0.33307	10.9485	Sphingomonadaceae		52	0.343974	9.5878	GCA-2699125
	0.273114	11.2887	Granulosicoccales			0.198178	10.8131	Parvularculaceae			0.616856	9.4078	Desulfopila
	0.33307	10.9485	Sphingomonadales			0.433889	10.7505	koll-22			0.553123	9.40769	Oceanospirillum
	0.328828	10.2796	Calditrichales			0.158968	10.6255	UBA10348			0.698448	9.31671	Robiginitomaculum
	0.42243	10.0383	CSP1-4			0.328828	10.2796	Calditrichaceae			0.314732	8.9985	XYB12-FULL-50-7
	0.656223	9.58144	Balneolales			0.344764	10.1814	Spongiibacteraceae			0.133527	8.71903	UBA4421
	0.577467	9.15748	Ignavibacteriales			0.671068	10.0575	Maricaulaceae			0.270606	8.69519	SZUA-55
	0.321846	9.10578	UBA9983_A			0.42243	10.0383	CSP1-4			0.168244	8.35514	YA12-FULL-60-10
	0.820362	9.03035	Spirochaetales			0.415361	9.93948	Chitinophagaceae			0.284838	8.14131	Maribacter_A
	0.384806	8.87425	SG8-4			0.641148	9.87509	Bdellovibrionaceae			1.46579	7.74945	Peptoniphilus_A
	0.168244	8.35514	UBA8416			0.545268	9.75644	Halomonadaceae			0.620439	7.73024	Bdellovibrio
	0.118802	8.32275	Caldilineales			0.656223	9.58144	Balneolaceae			0.793591	7.56828	Desulfosarcina
	0.239789	8.13234	Nannocystales			0.483619	9.40269	Rubricoccaceae			2.16807	7.53004	Sulfurimonas
	0.0177747	7.34687	Haliangiales			0.649779	9.26253	envOPS12			0.0177747	7.34687	Haliangium
	0.504102	7.23241	Thiomicrospirales			0.455336	8.81211	UBA1859			0.0920331	7.17956	AA152
	0.0920331	7.17956	Gp22-AA2			0.804553	8.50027	Desulfosarcinaceae			0.333959	7.15107	Lewinella_A
	0.203305	7.10713	Myxococcales			0.871248	8.49977	Desulfurivibrionaceae			0.144701	6.89045	MedAcidi-G2B
	1.1037	6.78906	Peptostreptococcales			0.714766	8.49346	Desulfobulbaceae			0.959511	6.83576	Neptunomonas
	1.09358	6.39594	Azospirillales			0.396597	8.47509	SG8-4			0.0818651	6.70172	Lewinella_B
	0.180262	6.20868	Gp7-AA8			0.168244	8.35514	YA12-FULL-60-10			0.184498	6.67861	GCA-2684655
	0.177128	6.11684	UBA1151			0.118802	8.32275	Caldilineaceae			0.198257	6.43752	Bin80
	0.193052	6.0263	Halanaerobiales			0.239789	8.13234	Nannocystaceae			0.157293	6.3811	Pseudomonas_E
	1.60023	5.98421	Dehalococcoidales			0.132126	8.04064	SZUA-36			0.11665	6.37775	SZUA-51
	0.613284	5.38254	Kiloniellales			0.259048	7.95295	Nitrincolaceae			0.793087	6.31496	Gramella
	0.291523	5.22943	Euzebyales			1.46579	7.74945	Peptoniphilaceae			0.119017	6.30912	Litorilinea
	1.06923	5.10112	Erysipelotrichales			1.26391	7.64828	Marinifilaceae			1.13611	6.27898	UBA2174
	0.831651	5.06096	Defferisomatales			2.16807	7.53004	Sulfurimonadaceae			0.425999	6.23067	Malonomonas
	0.168884	4.81257	Pedosphaerales			0.0177747	7.34687	Haliangiaceae			0.180262	6.20868	Gp7-AA10
	0.200635	4.80415	UBA8108			0.0920331	7.17956	AA152			1.16835	6.15777	Thiomicrorhabdus
	0.261232	4.79511	Pyrinomonadales			0.137837	6.82173	Pseudomonadaceae			0.674732	6.07631	UBA2337
	0.544706	4.73299	LZORAL124-64-63			0.198257	6.43752	Bin80			0.193052	6.0263	Halarsenatibacter
	0.328127	4.54971	Nitrospinales			1.13611	6.27898	Desulfosarcinaceae_B			1.60023	5.98421	Dehalogenimonas
	0.13429	4.51507	Deinococcales			0.400676	6.21753	Oleiphilaceae			0.251504	5.96488	GCA-2697205
	0.263603	4.46061	Ectothiorhodospirales			0.180262	6.20868	Gp7-AA8			1.71577	5.87622	Psychrosphaera
	0.581945	4.43531	Nitriliruptorales			1.16835	6.15777	Thiomicrospiraceae			0.129288	5.77291	GCA-2718595
	0.395277	4.29028	NS11-12g			0.177128	6.11684	Bin127			1.03742	5.70557	HRBIN33
	0.477149	4.20376	Micavibrionales			0.193052	6.0263	Halarsenatibacteraceae			0.203315	5.59064	Pseudohaliea
	0.838315	4.15791	Marinisomatales			1.60023	5.98421	Dehalococcoidaceae			0.526821	5.57598	UBA5796
	0.279265	4.02543	AKYH767			1.20012	5.50785	GW2011-AR1			0.967719	5.32719	Desulfobacula
	0.346512	3.9511	TMED189			0.679943	5.3992	Crocinitomicaceae			1.51632	5.21626	Gemmatirosa
	1.33632	3.8101	Methanosarcinales			0.243429	5.38771	UBA1135			0.290516	5.17423	Euzebya
	0.152444	3.62915	Phormidesmiales			0.613284	5.38254	Fodinicurvataceae			1.3448	5.17196	BMS3Abin09
	0.111779	3.53769	UBA1146			0.432654	5.30808	UBA73			0.588127	5.15244	Marinobacter
	0.734709	3.48735	Nitrospirales			1.51632	5.21626	Gemmatimonadaceae			1.25016	5.15166	Akkermansia
	0.271144	3.43589	SZUA-149			0.290516	5.17423	Euzebyaceae			0.479699	5.12561	SZUA-127
	0.144926	3.25655	Thiohalospirales			1.06923	5.10112	Erysipelotrichaceae			1.06923	5.10112	Absiella
	1.57537	3.23014	BD1-5			0.831651	5.06096	Defferisomataceae			0.831651	5.06096	Deferrisoma
	1.08416	3.22002	Vicinamibacterales			0.102581	4.97135	Opitutaceae			1.94061	4.97621	Desulforhopalus
	0.612377	3.06597	Oligoflexales			0.200635	4.80415	UBA8108			0.385612	4.97217	UBA966
	0.879989	2.59919	Defluviicoccales			0.261232	4.79511	Pyrinomonadaceae			0.102581	4.97135	UBA5691
	1.00629	2.57127	TCS64			0.544706	4.73299	LZORAL124-64-63			0.636966	4.95413	Ekhidna
	1.10269	2.56994	Desulfatiglandales			0.328127	4.54971	Nitrospinaceae			0.249692	4.89108	Boseongicola
	0.337576	2.55767	UBA2968			0.13429	4.51507	Trueperaceae			0.336794	4.86296	Ahrensia
	0.009562	2.51838	Rhodospirillales_A			1.02342	4.5124	Xanthobacteraceae			0.200635	4.80415	UBA8108
	0.26899	2.4849	Parvibaculales			0.581945	4.43531	Nitriliruptoraceae			0.738481	4.69336	Desulfobulbus
	0.466709	2.40837	Desulfomonilales			0.828318	4.3148	UBA6092			1.113	4.54513	Lutibacter
	0.556382	2.37336	UBA583			1.38588	4.30132	Helcococcaceae			0.187466	4.54409	GCA-2701545
	0.257362	2.25999	HRBIN30			0.409447	4.23165	UBA9320			0.343618	4.47954	NBLS01
	1.15166	2.20663	Clostridiales			0.477149	4.20376	Micavibrionaceae			0.581945	4.43531	Nitriliruptor
	0.97095	2.13173	Hydrothermarchaeales			0.799156	4.16546	Inquilinaceae			1.30899	4.432	Labilibaculum
	0.422802	2.13137	SAR86			0.104496	4.13848	Phycisphaeraceae			0.435909	4.37	Pirellula
	0.458937	2.12065	SS1-B-03-39			0.279265	4.02543	2-12-FULL-35-15			0.92083	4.35786	BM506
	0.210812	2.11774	Nitrococcales			0.913042	3.98568	Ignavibacteriaceae			0.347394	4.35515	UBA2365
	0.149233	2.06865	Victivallales			0.346512	3.9511	TMED189			0.828318	4.3148	UBA6092
	1.85245	2.01283	SG8-24			1.33632	3.8101	Methanosarcinaceae			0.7535	4.28618	Paraglaciecola
	0.702048	1.99673	Tenderiales			0.95828	3.76707	Marispirochaetaceae			1.14167	4.22662	Clostridium_M
	0.325543	1.9396	GCA-002687715			0.354829	3.68882	Salinibacteraceae			0.799156	4.16546	Inquilinus
	0.474025	1.81282	UBA8477			2.21927	3.67765	Xenococcaceae			0.342775	4.15188	UBA6163
	0.166474	1.73052	Methylococcales			0.152444	3.62915	Phormidesmiaceae			0.104496	4.13848	Phycisphaera
	1.22944	1.68373	Babeliales			0.111779	3.53769	UBA1146			0.4134	4.1365	UBA9320
	0.843964	1.6602	BMS3Abin14			0.271144	3.43589	SZUA-149			0.279265	4.02543	2-12-FULL-35-15
	1.36252	1.61946	Thorarchaeales			0.522708	3.30722	Rhodocyclaceae			0.346512	3.9511	TMED189
	1.13042	1.5924	EX4484-6			0.144926	3.25655	Thiohalospiraceae			1.84915	3.94363	UBA1930
	0.654603	1.53951	Poseidoniales			1.57537	3.23014	UBA6164			0.918393	3.82123	GCA-002733465
	1.34914	1.53712	Aminicenantales			0.915642	3.17651	Desulfatibacillaceae			1.76304	3.81738	Thiolapillus
	0.936116	1.52228	BMS3ABIN01			0.769841	3.15295	Psychromonadaceae			0.265169	3.79484	Truepera
	0.493272	1.45623	UBA7976			0.736393	3.14092	PFCU01			0.78004	3.76725	PLanc-01
	0.315325	1.43873	SBR1031			1.20909	3.11071	Desulfococcaceae			0.95828	3.76707	Marispirochaeta
	1.28286	1.38487	MBNT15			1.51013	3.04949	Desulfuromonadaceae_C			2.23226	3.64228	Pleurocapsa
	2.23945	1.38318	Geobacterales			0.649222	3.02058	Alkalispirochaetaceae			0.152444	3.62915	Nodosilinea
	1.68049	1.32798	UBA1560			0.332641	2.95404	Anaerolineaceae			1.26967	3.56687	Methanococcoides
	0.553998	1.28547	Fusobacteriales			0.86857	2.92887	ML635J-15			0.281512	3.5114	LPB0138
	0.901456	1.24713	Mycobacteriales			0.469942	2.8785	Desulfosarcinaceae_A			0.271144	3.43589	SZUA-149
	2.02232	1.21098	Bradymonadales			0.948053	2.70431	Hyphomicrobiaceae			1.06949	3.39357	Limimonas
	0.441063	1.11097	HIMB59			0.666016	2.65698	Oligoflexaceae			0.316074	3.35022	Altererythrobacter
	0.142994	1.07115	Immundisolibacterales			0.879989	2.59919	Defluviicoccaceae			0.439015	3.34698	GCA-2746235
	1.69831	1.04239	UBA2199			0.533589	2.58422	Cryomorphaceae			0.365172	3.33638	Glaciecola
	0.565706	1.03968	Oscillospirales			1.00629	2.57127	TCS64			0.7349	3.31712	41T-STBD-0c-01a
	1.81017	1.03119	SM23-61			0.560912	2.52693	UBA8639			0.102471	3.29092	Ilumatobacter
	0.422425	0.993256	2-02-FULL-51-18			0.267475	2.50365	Vibrionaceae			0.329458	3.25696	OLB17
	0.762209	0.983516	NRL2			0.26899	2.4849	Parvibaculaceae			0.144926	3.25655	Thiohalospira
	0.618098	0.980371	Izemoplasmatales			0.449697	2.47388	MEBICO9517			0.274866	3.19666	UBA5150
	0.230623	0.954136	Absconditabacterales			1.25121	2.44604	HGW-15			0.915642	3.17651	Desulfatibacillum
	0.407666	0.916069	UBA1018			0.586109	2.41555	Melioribacteraceae			1.26722	3.17237	Odoribacter
	0.10728	0.9121	Nitrosococcales			0.466709	2.40837	Desulfomonilaceae			0.769841	3.15295	Psychromonas
	1.07899	0.907429	Kazan-3B-28			0.556382	2.37336	UBA583			0.736393	3.14092	PFCU01
	0.232534	0.898759	Puniceispirillales			0.325526	2.26431	Enterobacteriaceae			1.95959	3.11721	Flavisolibacter
	0.190247	0.862402	Desulfarculales			0.257362	2.25999	HRBIN30			1.20909	3.11071	Desulfococcus
	0.372344	0.799732	UBA8231			1.15166	2.20663	Clostridiaceae			0.245604	3.1063	UBA11883
	1.53546	0.790637	SCGC-AAA011-G17			0.422802	2.13137	D2472			1.51013	3.04949	Desulfuromonas_B
	0.284308	0.769999	Geminicoccales			0.880045	2.12288	CG1-02-57-44			0.649222	3.02058	Alkalispirochaeta
	1.74238	0.762927	Desulfotomaculales			0.458937	2.12065	UBA6053			0.416755	3.00744	TMED27
	1.02605	0.753402	Berkiellales			0.392658	2.07987	Kiritimatiellaceae			0.86857	2.92887	Bact-19
	0.42923	0.718703	UBA3071			0.275848	2.04421	Anaeromyxobacteraceae			0.4802	2.90945	Finegoldia
	0.968532	0.712372	UBA1407			0.589622	2.03577	UA16			0.469942	2.8785	SG8-13
	0.518145	0.701723	SM23-32			0.702048	1.99673	Tenderiaceae			0.295847	2.84056	Roseovarius
	1.50664	0.695015	UBA4055			0.325543	1.9396	GCA-002687715			0.948053	2.70431	Hyphomicrobium
	0.200415	0.687221	Brocadiales			0.549766	1.90954	Methyloligellaceae			1.06614	2.66385	GW2011-AR13
	0.443366	0.683051	JdFR-43			1.7235	1.90357	Ga0074140			0.138579	2.66343	GCA-2733575
	0.345976	0.661919	Thermodesulfovibrionales			0.030355	1.89968	Hyphomonadaceae			2.08697	2.66255	GN02-872
	1.57919	0.639838	Solirubrobacterales			0.332693	1.88655	Vulgatibacteraceae			0.666016	2.65698	Pseudobacteriovorax
	1.73253	0.637596	UM-FILTER-43-11			1.27657	1.86665	GW2011-AR9			0.167889	2.65605	GCA-2686265
	0.793853	0.577357	Halobacteriales			0.196162	1.82719	Verrucomicrobiaceae			0.879989	2.59919	Defluviicoccus
	0.984956	0.576806	Fibrobacterales			0.574674	1.82199	GCA-2686295			0.683325	2.59572	UBA4466
	1.90177	0.572964	Mariprofundales			0.367372	1.8138	Nitrosomonadaceae			1.00629	2.57127	GCA-2726865
	0.947467	0.552933	C00003060			0.474025	1.81282	UBA8477			0.386887	2.52939	Endoriftia
	0.126761	0.550923	Desulfovibrionales			0.934526	1.74254	Vicinamibacteraceae			0.560912	2.52693	Bin75
	0.399739	0.546151	UBA9212			1.27662	1.66313	BMS3ABIN16			0.26899	2.4849	Tepidicaulis
	1.19077	0.537018	SAR202			0.843964	1.6602	BMS3Abin14			0.490794	2.48157	UBA10511
	0.277668	0.514504	UBA9160			-0.029433	1.63999	Magnetospiraceae			0.449697	2.47388	MEBICO9517
	1.5498	0.506149	UBA9968			1.36252	1.61946	Thorarchaeaceae			0.257112	2.47193	Congregibacter
	0.779392	0.487769	Thermoanaerobaculales			0.221914	1.60349	Methylomonadaceae			1.35753	2.4541	Roseburia
	1.08558	0.485051	OPB41			1.13042	1.5924	EX4484-6			1.25121	2.44604	HGW-15
	0.866007	0.440685	UBA8473			0.334863	1.57897	AV2			0.466709	2.40837	Desulfomonile
	0.120873	0.436267	UBA2774			0.280784	1.57232	AAA164-E04			0.0581081	2.33269	Bin127
	1.63425	0.4079	Chthoniobacterales			0.197554	1.56924	1-14-0-10-45-34			1.09493	2.33035	UBA12294
	0.0590488	0.39363	2-01-FULL-59-12			0.654603	1.53951	Poseidoniaceae			1.43869	2.26802	UBA5540
	0.576142	0.388701	Synechococcales			0.936116	1.52228	BMS3ABIN01			0.257362	2.25999	HRBIN30
	0.439512	0.385881	UBA4802			0.540391	1.47672	Porticoccaceae			0.481993	2.22848	BD2-11
	0.97828	0.384579	UBA3495			0.493272	1.45623	UBA1532			1.15166	2.20663	Clostridium_P
	1.15655	0.367079	Moranbacterales			0.315325	1.43873	A4b			1.18508	2.20212	Bradyrhizobium
	0.294046	0.366805	Hydrogenedentiales			0.634503	1.43208	GCA-2709665			0.351976	2.19537	UM-FILTER-65-15
	0.187594	0.366002	Thermococcales			0.312282	1.41863	Cellvibrionaceae			0.296935	2.15599	Pseudozobellia
	0.884494	0.36387	Syntrophales			0.254501	1.40564	Wenzhouxiangellaceae			1.90177	2.14133	Cnuella
	0.898241	0.352805	Bryobacterales			1.28286	1.38487	MBNT15			0.79562	2.13167	Desulfobulbus_A
	0.624418	0.322623	UBA9649			1.68049	1.32798	Omnitrophaceae_A			0.575048	2.13099	Aliiglaciecola
	1.1321	0.310329	20CM-4-69-9			0.553998	1.28547	Fusobacteriaceae			0.880045	2.12288	CG1-02-57-44
	0.449122	0.305616	Rhodospirillales_C			0.957841	1.28121	Desulfococcaceae_A			0.458937	2.12065	UBA6053
	1.7269	0.298961	Chitinivibrionales			0.791035	1.27084	Ectothiorhodospiraceae			0.288875	2.10517	Phaeodactylibacter
	0.446539	0.297898	Leptospirales			0.901456	1.24713	Geodermatophilaceae			0.364281	2.09422	Pelagibacter_A
	1.77292	0.29469	UBA4473			0.618535	1.21088	Weeksellaceae			0.0642837	2.08621	Gimesia
	1.45163	0.276428	GIF10			1.24356	1.15981	Methylophilaceae			0.392658	2.07987	Kiritimatiella
	1.76655	0.263211	Francisellales			0.0898261	1.12559	UBA2968			0.801282	2.05903	Balneola
	1.29818	0.259018	Legionellales			1.01761	1.11831	UBA4085			0.275848	2.04421	Anaeromyxobacter
	1.12562	0.245491	B26-1			0.441063	1.11097	HIMB59			0.441244	2.02354	1-14-0-10-34-76
	1.56329	0.242332	UBA7950			2.27132	1.09521	UBA4248			1.47573	2.01185	Geopsychrobacter
	0.999508	0.236993	B3-JM-08			0.960959	1.09156	UBA2999			0.702048	1.99673	Tenderia
	0.500788	0.230214	Nevskiales			0.0970998	1.07464	Thioglobaceae			1.44745	1.96929	XY-R5
	0.0174999	0.222067	SM23-33			0.142994	1.07115	Immundisolibacteraceae			0.325543	1.9396	GCA-2683135
	1.63665	0.214838	UBA1565			1.69831	1.04239	UBA2199			0.549766	1.90954	Methyloceanibacter
	0.303451	0.200906	UBA6257			0.565706	1.03968	Acutalibacteraceae			0.332693	1.88655	Vulgatibacter
	0.315999	0.196653	RBG-16-71-46			0.217471	1.03137	Hymenobacteraceae			1.85339	1.86967	Ga0074140
	0.38742	0.195156	Rickettsiales			1.81017	1.03119	SM23-61			0.218351	1.84579	Nannocystis
	0.141605	0.19405	4572-78			0.422425	0.993256	2-02-FULL-51-18			0.196162	1.82719	Prosthecobacter
	0.93201	0.190467	UBA1558			0.762209	0.983516	NRL2			0.574674	1.82199	GCA-2686295
	0.157277	0.183328	SZUA-365			1.5267	0.981215	Desulfuromonadaceae			0.558039	1.81615	MS024-2A
	1.9748	0.181165	UBA9655			0.618098	0.980371	Izemoplasmataceae			0.474025	1.81282	UBA8477
	0.483998	0.142736	UBA1369			0.305338	0.961288	Halorhodospiraceae			0.031402	1.79583	Haliea
	0.328747	0.139612	GN15			0.4793	0.954962	Bin134			0.211604	1.78844	GCA-2705055
	0.214481	0.138758	Acidimicrobiales			0.230623	0.954136	X112			1.05973	1.77866	GCA-002725925
	0.294158	0.138396	HTCC5015			0.368204	0.950914	Parachlamydiaceae			0.315633	1.76855	OM182
	0.393116	0.133261	UBA10015			0.356266	0.935686	Thioalkalivibrionaceae			0.934526	1.74254	Luteitalea
	0.590692	0.133253	Peribacterales			0.407666	0.916069	UBA1018			0.366138	1.72208	SCGCAAA288-L16
	0.372032	0.131495	Frankiales			0.10728	0.9121	Methylophagaceae			0.627613	1.71562	Pseudoalteromonas
	1.5612	0.124627	LCB-4			2.02672	0.90785	SG8-24			1.1143	1.6906	Aureispira
	1.02283	0.124467	GWC2-55-46			1.07899	0.907429	Kazan-3B-28			1.27662	1.66313	BMS3ABIN16
	0.435849	0.112891	UBA2361			0.279092	0.899285	Pedosphaeraceae			0.843964	1.6602	BMS3ABIN14
	1.7916	0.106997	Magasanikbacterales			0.256003	0.878392	2-02-FULL-58-16			-0.029433	1.63999	Magnetospira
	0.908438	0.102205	UBA2979			0.190247	0.862402	Desulfarculaceae			0.261075	1.63201	SZUA-36
	1.46542	0.100322	BM507			0.240082	0.860739	Spirosomaceae			0.745703	1.62877	UBA583
	1.0194	0.0988441	Thermoactinomycetales			0.142328	0.856675	Nitrococcaceae			0.188973	1.61676	UBA5793
	1.0109	0.095191	UBA8953			0.190418	0.834956	Ga0077529			0.336051	1.60483	UBA3125
	0.519377	0.094611	21-64-14			0.251522	0.834181	Saccharimonadaceae			1.13042	1.5924	EX4484-6
	0.0643106	0.0834613	GCA-2747255			0.47016	0.809568	CG1-02-43-26			0.334863	1.57897	AV2
	0.869418	0.0784453	Rhodospirillales			0.693658	0.805668	CG08-08-20-14			0.150629	1.57828	Roseicyclus
	0.499478	0.0752409	Ga0077560			0.372344	0.799732	GCA-002724215			0.280784	1.57232	AAA164-E04
	0.816367	0.0692009	Diplorickettsiales			0.143377	0.798729	Verruco-01			0.197554	1.56924	1-14-0-10-45-34
	0.874612	0.0653203	2-02-FULL-39-32			0.356241	0.792649	Polyangiaceae			0.936116	1.52228	BMS3ABIN01
	0.408986	0.0647971	Nanopelagicales			0.986612	0.777145	GCA-2401445			0.476643	1.50916	SM1701
	0.505284	0.0598295	SZUA-229			0.284308	0.769999	Geminicoccaceae			1.29345	1.48116	MP8T-1
	0.636739	0.0586122	SZUA-242			1.74238	0.762927	Desulfotomaculaceae_A			0.109245	1.46819	Sulfitobacter
	1.79484	0.0580443	CG07-land			0.311876	0.754931	GWF2-45-14			0.493272	1.45623	UBA1532
	0.904968	0.0563478	UBA12135			1.02605	0.753402	Berkiellaceae			1.71094	1.45503	Clostridium_Q
	0.242312	0.0548957	Lentisphaerales			0.490642	0.746267	Beijerinckiaceae			0.634503	1.43208	GCA-2709665
	0.875761	0.0452514	Bin61			0.034778	0.733816	01-FULL-45-10b			1.81703	1.4186	Ochrobactrum
	0.703557	0.0421031	Turneriellales			0.42923	0.718703	CG2-30-64-16			0.254501	1.40564	Wenzhouxiangella
	0.430206	0.0417587	UBA2963			0.163704	0.71397	Puniceispirillaceae			0.0868999	1.40341	Blastopirellula_A
	0.371627	0.0364858	Gemmatales			0.138477	0.711508	Sandaracinaceae			1.77012	1.39186	Anaerococcus
	1.74238	0.0346909	2-02-FULL-40-12			0.475838	0.708792	Sulfurovaceae			0.535005	1.36478	UBA10364
	0.508643	0.029803	UTPRO1			0.518145	0.701723	SM23-32			1.08655	1.36345	UBA1275
						1.1912	0.697446	GW2011-AR4			1.68049	1.32798	Omnitrophus_A
	0.110175	386.984	unclassified			1.50664	0.695015	UBA4055			1.45998	1.32364	CSP1-8
	0.117733	376.492	unclassified			0.443366	0.683051	JdFR-43			0.0908072	1.31995	IMCC3088
	0.272147	73.4294	unclassified			0.361778	0.650875	UBA119			0.412829	1.31906	Fulvivirga
	0.379247	62.1478	unclassified			1.75202	0.642242	GW2011-AR18			0.884394	1.30247	Photobacterium
	0.557304	58.0802	unclassified			1.57919	0.639838	Solirubrobacteraceae			0.320325	1.28619	UBA721
	0.281537	31.3481	unclassified			1.73253	0.637596	UM-FILTER-43-11			0.5112	1.28225	MedAcidi-G1
	0.322826	21.9553	unclassified			0.793853	0.577357	Haloferacaceae			0.957841	1.28121	Desulfococcus_A
	0.723139	19.6067	unclassified			0.984956	0.576806	Fibrobacteraceae			0.695526	1.27033	Aquimarina
	0.0650885	19.1232	unclassified			1.90177	0.572964	Mariprofundaceae			0.131215	1.26137	Ulvibacter
	0.338142	16.7599	unclassified			1.05513	0.557096	GW2011-AR15			0.901456	1.24713	Blastococcus
	0.195914	13.7258	unclassified			0.947467	0.552933	C00003060			0.556135	1.23795	Psychrilyobacter
	0.132576	11.1611	unclassified			0.399739	0.546151	GCA-002838935			0.505418	1.21944	Owenweeksia
	1.19597	7.75413	unclassified			0.277668	0.514504	UBA4427			0.520721	1.21624	UBA5794
	0.431187	7.664	unclassified			0.112882	0.512216	Desulfovibrionaceae			0.799441	1.18166	MONJU
	0.0756004	7.36895	unclassified			1.5498	0.506149	UBA9968			0.762612	1.17978	Thioalkalivibrio_A
	0.205456	7.11607	unclassified			0.404437	0.504032	Brocadiaceae			0.593226	1.16618	MGIIa-L1
	0.428754	6.74786	unclassified			0.779392	0.487769	Thermoanaerobaculaceae			0.807571	1.14831	ASP10-05a
	0.913832	6.73418	unclassified			1.08558	0.485051	UBA2279			1.36929	1.13693	BACL14
	0.328288	5.41943	unclassified			0.42627	0.480254	UBA12508			0.0898261	1.12559	UBA2968
	1.35028	4.10407	unclassified			0.999508	0.468601	Hydrothermarchaeaceae			0.653236	1.12106	Vibrio
	0.676424	3.3205	unclassified			0.866007	0.440685	UBA8473			1.01761	1.11831	FEN-413
	0.778957	2.61998	unclassified			0.120873	0.436267	CSP1-2			0.441063	1.11097	HIMB59
	0.0912372	2.33141	unclassified			0.498145	0.425214	Litoricolaceae			1.30137	1.10672	Methylomonas
	0.174609	2.09683	unclassified			1.16735	0.421896	Vermiphilaceae			0.200173	1.10588	GCA-2706885
	0.468055	1.40893	unclassified			1.45976	0.418803	Aminicenantaceae			0.764712	1.09526	PGYT01
	1.03294	1.36351	unclassified			0.329903	0.415046	UBA1268			2.27132	1.09521	UM-FILTER-63-12
	0.380052	1.28455	unclassified			0.601879	0.41307	Salinivirgaceae			0.960959	1.09156	Gp6-AA56
	0.314823	0.974951	unclassified			1.36346	0.409617	BM511			0.142994	1.07115	Immundisolibacter
	0.218037	0.904096	unclassified			0.891179	0.408991	Bog-1112			0.877088	1.06017	PCYB01
	0.436306	0.842659	unclassified			1.63425	0.4079	UBA10450			1.7046	1.04749	Desulfofaba
	0.462097	0.790837	unclassified			0.0590488	0.39363	2-01-FULL-59-12			0.78578	1.04605	HTCC2207
	0.415901	0.779829	unclassified			0.576142	0.388701	Cyanobiaceae			1.69831	1.04239	UBA2199
	0.206733	0.658722	unclassified			0.422482	0.387665	Marinicellaceae			0.696248	1.03222	Tenacibaculum
	0.294767	0.597731	unclassified			0.439512	0.385881	UBA5550			0.217471	1.03137	Pontibacter
	0.256959	0.49768	unclassified			0.97828	0.384579	UBA3495			1.81017	1.03119	SM23-61
	1.03457	0.418815	unclassified			0.27516	0.378598	Aeromonadaceae			0.319249	1.02956	Sedimenticola
	0.69905	0.395152	unclassified			0.479311	0.366716	Microtrichaceae			0.228949	1.02721	GCA-002862325
	0.878813	0.348811	unclassified			0.187594	0.366002	Thermococcaceae			0.290343	1.00075	GCA-2699585
	0.0976713	0.342348	unclassified			0.884494	0.36387	Smithellaceae			0.422425	0.993256	20-14-0-80-50-8
	0.254035	0.313713	unclassified			0.898241	0.352805	Bryobacteraceae			0.743297	0.989088	Rubritalea
	0.53148	0.275009	unclassified			0.323943	0.339688	GCA-2746185			0.383484	0.984478	Rubrimonas
	0.722731	0.219046	unclassified			0.986759	0.332163	Nitrospiraceae			0.762209	0.983516	NRL2
	0.899915	0.159418	unclassified			0.311373	0.328116	GCA-002748355			1.5267	0.981215	Desulfuromonas
	1.52487	0.153384	unclassified			0.624418	0.322623	UBA9649			0.527231	0.978945	CG1-02-35-32
	0.200856	0.0477677	unclassified			1.71219	0.311763	Shewanellaceae			1.47268	0.961804	Desulfobacterium_B
	1.16072	0.0450681	unclassified			1.1321	0.310329	20CM-4-69-9			0.305338	0.961288	Halorhodospira
	0.553906	0.0363644	unclassified			0.449122	0.305616	Rhodospirillaceae_A			0.4793	0.954962	Bin134
	1.12207	0.022901	unclassified			0.446539	0.297898	Leptospiraceae			0.847135	0.945556	Oleiphilus
						1.77292	0.29469	UBA4473			0.574947	0.924133	UBA73
						0.888405	0.281409	UBA7430			0.407666	0.916069	XYD1-FULL-53-11
						0.557373	0.276181	Spirochaetaceae_B			0.10728	0.9121	Methylophaga
						0.0292059	0.265957	Magnetobacteriaceae			1.07899	0.907429	Kazan-3B-28
						1.76655	0.263211	Francisellaceae			0.113178	0.899228	UBA852
						2.08434	0.260764	FEN-1185			0.442628	0.891483	UBA6054
						1.74238	0.260381	Pelobacteraceae_A			1.37767	0.885889	Crocinitomix
						1.29818	0.259018	Legionellaceae			0.256003	0.878392	2-02-FULL-58-16
						1.01056	0.25366	SM23-78			0.0735382	0.866561	Thioglobus
						0.972901	0.25294	YB12-FULL-65-16			0.240082	0.860739	Siphonobacter
						0.741443	0.246693	Thermoguttaceae			2.00617	0.846349	UBA1561
						1.12562	0.245491	BA1			0.192719	0.839771	UBA5124
						1.56329	0.242332	UBA7950			0.190418	0.834956	SZUA-42
						0.466265	0.241154	SG8-39			1.77012	0.83306	Hirschia
						0.341415	0.237307	Methylopilaceae			0.685657	0.818829	R2A130
						0.999508	0.236993	B3-JM-08			0.47016	0.809568	CG1-02-43-26
						0.977854	0.23055	Anderseniellaceae			0.693658	0.805668	CG08-08-20-14
						0.0174999	0.222067	FEN-1343			0.953809	0.801899	Marinicaulis
						1.63665	0.214838	UBA1565			0.372344	0.799732	GCA-2693325
						1.34303	0.200679	UBA12090			0.143377	0.798729	Verruco-01
						0.844479	0.198546	Saccharospirillaceae			0.706664	0.781154	P0211
						0.315999	0.196653	RBG-16-71-46			0.291465	0.77957	Amylibacter_A
						0.93201	0.190467	GWA2-36-10			0.986612	0.777145	GCA-2401445
						0.478929	0.184789	AAA536-G10			1.27377	0.770236	Pleionea
						0.157277	0.183328	SZUA-365			1.74238	0.762927	Desulfotomaculum_B
						1.9748	0.181165	UBA9655			0.478959	0.75974	Melioribacter
						0.632351	0.174695	Oceanococcaceae			0.311876	0.754931	GWF2-44-16
						0.640192	0.148395	GW2011-AR17			0.259459	0.754875	Desulfarculus
						0.644711	0.144745	Colwellbacteraceae			0.034778	0.733816	2-01-FULL-50-24
						0.465399	0.143972	NAK82			0.423921	0.733669	Polaribacter
						0.328747	0.139612	PGXB01			0.290073	0.730938	UBA1146
						0.881384	0.139166	Myxococcaceae			1.10731	0.724666	UBA431
						0.294158	0.138396	HTCC5015			0.32623	0.723645	Enhygromyxa
						0.393116	0.133261	kpj58rc			0.42923	0.718703	CG2-30-64-16
						0.590692	0.133253	Peribacteraceae			0.573133	0.718429	Leptolinea
						0.372032	0.131495	Frankiaceae			0.138477	0.711508	Sandaracinus
						1.5612	0.124627	LCB-4			0.475838	0.708792	Sulfurovum
						1.02283	0.124467	UBA9637			0.434537	0.703322	Tc-Br11-B2g6-7
						0.224152	0.123898	CG2-30-51-40			0.518145	0.701723	SM23-32
						0.26617	0.121264	UBA2163			2.21803	0.698433	Desulfotignum
						0.312945	0.115772	Bradymonadaceae			0.342224	0.697557	LS-NOB
						0.435849	0.112891	UBA2361			1.50664	0.695015	UBA4055
						1.7916	0.106997	UBA922			0.335508	0.692095	D2472
						0.646407	0.104687	UBA6187			0.229923	0.691563	Algoriphagus
						0.908438	0.102205	UBA2979			0.880844	0.686061	UBA2262
						1.61416	0.100086	Anaerovoracaceae			0.443366	0.683051	JdFR-43
						1.0194	0.0988441	Thermoactinomycetaceae			0.21201	0.663907	Pedosphaera
						1.19953	0.0975899	Ichthyobacteriaceae			0.127141	0.662804	Puniceispirillum
						0.387986	0.0958464	Prolixibacteraceae			0.344324	0.654957	Rubinisphaera
						1.0109	0.095191	UBA8953			0.361778	0.650875	UBA119
						0.519377	0.094611	21-64-14			1.75202	0.642242	GW2011-AR18
						1.12046	0.0939624	Marinisomataceae			1.73253	0.637596	UM-FILTER-43-11
						0.482151	0.0917718	LOWO2-01-FULL-3			0.369281	0.613033	Desulfobacter
						0.195363	0.0895371	Zambryskibacteraceae			0.121337	0.611484	Gilvibacter
						0.555746	0.0889911	Chromatiaceae			1.23538	0.604521	Alteromonas
						0.350787	0.0872717	Microbacteriaceae			0.512883	0.602408	Thalassomonas
						1.74238	0.0860957	2-12-FULL-44-17			0.231015	0.601969	UBA8087
						0.32771	0.0844653	TCS55			1.25484	0.595786	GCA-2688925
						0.0643106	0.0834613	GCA-2747255			0.760409	0.584249	Erythrobacter_A
						1.06005	0.081034	Paludibacteraceae			0.257445	0.57387	UBA7359
						0.869418	0.0784453	Rhodospirillaceae			1.90177	0.572964	Mariprofundus
						0.499478	0.0752409	Ga0077560			0.495306	0.572671	Thioalkalivibrio_B
						0.0874957	0.074055	BuS5			0.178492	0.560893	Luminiphilus
						0.816367	0.0692009	Diplorickettsiaceae			0.489461	0.559966	Teredinibacter
						0.874612	0.0653203	2-02-FULL-39-32			1.05513	0.557096	GW2011-AR15
						0.408986	0.0647971	S36-B12			0.947467	0.552933	C00003060
						0.505284	0.0598295	SZUA-229			0.520713	0.551365	UBA1573
						0.636739	0.0586122	SZUA-242			0.399739	0.546151	GCA-002838935
						0.904968	0.058364	RVW-14			0.327095	0.533706	UBA1545
						1.79484	0.0580443	CG07-land			0.861286	0.526652	UBA4782
						0.904968	0.0563478	UBA12135			0.19722	0.525873	Halioglobus
						0.234594	0.0561612	1-14-0-10-44-23			0.270813	0.520028	UBA12191
						0.662925	0.0555195	Nevskiaceae			0.277668	0.514504	MED660
						-0.0755196	0.0552019	QS-5-72-10			0.206162	0.510245	UBA1924
						1.31142	0.0550069	Cycloclasticaceae			0.602515	0.507228	Maricaulis
						0.242312	0.0548957	Lentisphaeraceae			1.5498	0.506149	UBA9968
						0.429335	0.0535175	GWF2-33-38			0.404437	0.504032	Brocadia
						0.845025	0.0520298	Marinilabiliaceae			0.203072	0.494328	HIMB11
						0.812924	0.0509646	2-02-FULL-48-14			0.725767	0.493444	Gillisia
						1.20019	0.0500783	4572-78			1.01073	0.491715	Desulfatitalea
						0.339487	0.0462356	GCA-002724975			1.75467	0.490279	Berkiella_A
						0.186482	0.0455884	Rickettsiaceae			1.08558	0.485051	UBA2286
						0.875761	0.0452514	Bin61			0.466535	0.480377	LZORAL124-64-63
						1.04471	0.0448804	Arcanobacteraceae			0.42627	0.480254	UBA12508
						0.452578	0.0443561	UBA9973			0.235889	0.479323	Desulfovibrio_I
						1.95959	0.0435525	Endozoicomonadaceae			0.999508	0.468601	Hydrothermarchaeum
						1.48473	0.0429795	Simkaniaceae			0.661554	0.460038	Limimaricola
						0.703557	0.0421031	Turneriellaceae			0.65278	0.455424	UBA12454
						0.430206	0.0417587	UBA2963			0.866007	0.440685	UBA8473
						0.371627	0.0364858	Gemmataceae			0.604836	0.436632	Thalassotalea
						1.74238	0.0346909	GWA2-44-9			1.5561	0.43161	CSP1-1
						0.715089	0.0341787	UBA1539			0.332009	0.425829	Arboricoccus
						1.30488	0.0328768	GWA2-52-8			0.498145	0.425214	Litoricola
						0.465773	0.0320686	Stappiaceae			1.45976	0.418803	Aminicenans
						0.508643	0.029803	UTPRO1			0.381895	0.416513	Yoonia
						1.71094	0.0286802	Azospirillaceae			0.329903	0.415046	UBA1268
						0.26921	0.0281383	Alcanivoracaceae			0.733107	0.414371	Halopelagius
						0.165565	0.0271174	Hydrogenedentaceae			0.601879	0.41307	GWE2-40-63
						0.350888	0.0251844	Kineosporiaceae			1.36346	0.409617	BM511
											0.891179	0.408991	BOG-1112
						2.23945	1.38318	unclassified			0.71487	0.408434	Fluviicola
						2.03815	0.659294	unclassified			1.63425	0.4079	AV80
						1.72766	12.0848	unclassified			0.0590488	0.39363	2-01-FULL-59-12
						1.64527	1.10498	unclassified			0.422482	0.387665	Marinicella
						1.5271	0.038707	unclassified			0.439512	0.385881	RBG-16-49-21
						1.52487	0.153384	unclassified			0.97828	0.384579	UBA11650
						1.46542	0.100322	unclassified			0.27516	0.378598	Oceanisphaera
						1.44081	2.2018	unclassified			0.785323	0.37333	Poseidonia
						1.40814	0.075749	unclassified			1.54413	0.373232	Solirubrobacter
						1.35028	4.10407	unclassified			0.479311	0.366716	IMCC26207
						1.26732	1.20347	unclassified			1.94949	0.363014	Thioalkalivibrio
						1.19597	7.75413	unclassified			0.844908	0.3556	Chondromyces
						1.19077	0.537018	unclassified			0.853118	0.348241	Idiomarina
						1.18056	0.385928	unclassified			0.323943	0.339688	GCA-2746185
						1.16072	0.0450681	unclassified			0.137959	0.339429	UBA7446
						1.15655	0.367079	unclassified			0.311373	0.328116	GCA-2748355
						1.13503	6.68897	unclassified			0.524412	0.325871	Colwellia
						1.12207	0.022901	unclassified			0.509632	0.324619	UA16
						1.03457	0.418815	unclassified			0.624418	0.322623	UBA9649
						1.03294	1.36351	unclassified			1.71219	0.311763	Shewanella
						0.948051	3.97948	unclassified			1.0228	0.310518	Parachlamydia
						0.918755	0.459432	unclassified			1.1321	0.310329	Palsa-739
						0.913832	6.73418	unclassified			0.442542	0.30629	Ga0074137
						0.899915	0.159418	unclassified			0.449122	0.305616	GCA-2737725
						0.897513	0.628257	unclassified			0.353137	0.305128	Marinobacterium_A
						0.878813	0.348811	unclassified			1.77292	0.29469	OLZORAL124-38-8
						0.773842	1.96652	unclassified			0.869778	0.291097	Ga0077550
						0.771998	17.3547	unclassified			0.888405	0.281409	GCA-2692065
						0.749326	0.395962	unclassified			0.557373	0.276181	Spirochaeta_E
						0.741462	4.89123	unclassified			0.0517885	0.272772	UBA2137
						0.723139	19.6067	unclassified			1.21353	0.268616	Vermiphilus
						0.722731	0.219046	unclassified			1.59818	0.267849	Chryseobacterium
						0.69905	0.395152	unclassified			1.04573	0.265431	Psychroflexus
						0.689214	14.1912	unclassified			0.330569	0.263123	Berkiella
						0.676424	3.3205	unclassified			2.08434	0.260764	FEN-1185
						0.652469	0.0720266	unclassified			0.161336	0.260336	MAG-120531
						0.639914	6.02528	unclassified			1.01056	0.25366	SM23-78
						0.604751	0.0385276	unclassified			0.972901	0.25294	YB12-FULL-65-16
						0.574596	33.919	unclassified			-0.106952	0.250712	Sediminicola
						0.562723	0.0381975	unclassified			0.0554546	0.248347	HRBIN37
						0.557304	58.0802	unclassified			0.741443	0.246693	Thermogutta
						0.553906	0.0363644	unclassified			1.12562	0.245491	BA2
						0.53148	0.275009	unclassified			1.60715	0.24323	Methanosalsum
						0.468055	1.40893	unclassified			1.56329	0.242332	UBA9294
						0.462097	0.790837	unclassified			0.466265	0.241154	2-12-FULL-64-23
						0.461471	0.59084	unclassified			0.5583	0.239433	E85
						0.436884	17.8051	unclassified			1.80349	0.238788	UBA4486
						0.436306	0.842659	unclassified			0.341415	0.237307	Methylopila
						0.431187	7.664	unclassified			0.999508	0.236993	B3-JM-08
						0.428754	6.74786	unclassified			1.9627	0.236906	Caedibacter
						0.410253	9.36114	unclassified			0.630083	0.233542	Hellea
						0.389115	15.558	unclassified			0.793949	0.23186	Izemoplasma_B
						0.380052	1.28455	unclassified			0.977854	0.23055	Anderseniella
						0.338142	16.7599	unclassified			0.0296965	0.225021	Lewinella
						0.281537	31.3481	unclassified			0.937778	0.22219	DB6-IX
						0.272147	73.4294	unclassified			0.0174999	0.222067	FEN-1343
						0.253086	4.24953	unclassified			0.714175	0.220676	UBA6055
						0.152307	5.38602	unclassified			1.63665	0.214838	UBA10166
						0.077387	1.18754	unclassified			0.38528	0.210414	Rubrivirga
						0.379247	62.1478	unclassified			0.398747	0.210179	RBG-13-68-16
						0.218037	0.904096	unclassified			0.358797	0.207357	BMS3ABIN17
						0.352554	2.86837	unclassified			1.72799	0.206426	BBD-1991-12
						0.111589	0.761994	unclassified			0.837809	0.204365	GCA-002727775
						0.167991	3.07512	unclassified			0.341178	0.204185	UBA8950
						0.273659	8.06628	unclassified			0.474855	0.20378	Planctomicrobium
						0.328595	2.38308	unclassified			1.29947	0.202649	Fibrobacter
						0.398784	0.157783	unclassified			1.34303	0.200679	GWF2-43-52
						0.205456	7.11607	unclassified			0.415128	0.200157	Loktanella
						0.193123	4.20927	unclassified			0.844479	0.198546	Reinekea
						0.132576	11.1611	unclassified			0.315999	0.196653	RBG-16-71-46
						0.214481	0.138758	unclassified			0.725384	0.189182	UBA6957
						0.506404	0.183189	unclassified			0.41903	0.18792	CSP1-2
						0.222767	6.92094	unclassified			0.837503	0.187261	Rubricoccus
						0.350785	0.0586341	unclassified			0.263419	0.186878	Nitrosoarchaeum
						0.256959	0.49768	unclassified			0.323471	0.186556	Thalassotalea_A
						0.110175	386.984	unclassified			0.44171	0.185416	Rhodopirellula_B
						0.328288	5.41943	unclassified			0.478929	0.184789	AAA536-G10
						0.330826	16.3689	unclassified			0.707092	0.183584	Planctomyces_A
						0.0912372	2.33141	unclassified			0.157277	0.183328	BM516
						0.415901	0.779829	unclassified			1.9748	0.181165	UBA9655
						0.542123	2.75625	unclassified			0.303697	0.177927	Planctopirus
						0.698189	7.30508	unclassified			0.326916	0.176568	Coraliomargarita
						0.346382	41.5215	unclassified			1.81703	0.17488	Palsa-465
						0.0661363	2.25409	unclassified			0.632351	0.174695	Oceanococcus
						0.0298391	1.31372	unclassified			0.768439	0.173779	GCA-2746885
						0.259527	3.60119	unclassified			0.468299	0.167272	BOG-1338
						0.35054	7.99306	unclassified			0.936589	0.164949	Marivirga
						0.0756004	7.36895	unclassified			0.878002	0.160263	GCF-000787395
						0.778957	2.61998	unclassified			1.45357	0.15799	40CM-3-62-11
						0.0676587	34.3325	unclassified			0.545306	0.157926	Protochlamydia
						0.322826	21.9553	unclassified			0.550531	0.152125	Maribacter
						0.117733	376.492	unclassified			0.640192	0.148395	GW2011-AR17
						0.183294	8.32249	unclassified			0.644711	0.144745	1-14-0-10-42-22
						0.39645	0.453724	unclassified			0.465399	0.143972	NAK82
						0.139122	3.03721	unclassified			0.328747	0.139612	PGXB01
						0.200856	0.0477677	unclassified			0.294158	0.138396	HTCC5015
						0.314823	0.974951	unclassified			0.325626	0.13382	Gracilimonas
						0.195914	13.7258	unclassified			0.441732	0.132928	UBA8752
						0.341195	0.299772	unclassified			0.372032	0.131495	Frankia
						0.236171	1.39331	unclassified			0.676468	0.12977	Dokdonia
						0.380679	0.415716	unclassified			1.5612	0.124627	LCB-4
						0.314189	2.86089	unclassified			1.02283	0.124467	UBA9637
						0.878493	2.89872	unclassified			0.224152	0.123898	CG2-30-51-40
						0.206733	0.658722	unclassified			0.274994	0.123511	BMS3Abin13
						0.174609	2.09683	unclassified			0.26617	0.121264	OLB19
						0.0976713	0.342348	unclassified			0.636784	0.120826	Rhizobium
						0.294767	0.597731	unclassified			0.799872	0.117828	Halogeometricum
						0.254035	0.313713	unclassified			0.542845	0.115868	SZUA-72
						0.0650885	19.1232	unclassified			0.457988	0.115842	Henriciella
						0.0975721	0.399155	unclassified			0.312945	0.115772	Bradymonas
											0.517243	0.114819	1-14-0-10-55-24
											0.435849	0.112891	UBA2361
											0.11874	0.109008	Marinobacterium
											0.613703	0.108728	Nonlabens
											0.274554	0.105954	UBA12451
											0.646407	0.104687	1-14-0-20-39-49
											0.480894	0.102621	Hyphomonas
											0.908438	0.102205	W-Chloroflexi-9
											0.704896	0.101659	GCA-2688775
											1.19953	0.0975899	Ichthyobacterium
											0.387986	0.0958464	Draconibacterium
											1.0109	0.095191	UBA8953
											-0.0906582	0.0951472	MED-G17
											1.12046	0.0939624	Marinisoma
											1.31845	0.092487	Nitrospira_D
											0.482151	0.0917718	PGYE01
											0.866969	0.0910551	Ectothiorhodospira
											0.618751	0.088572	UBA3588
											1.74238	0.0860957	2-12-FULL-44-17
											0.32771	0.0844653	UBA2126
											0.0643106	0.0834613	GCA-2747255
											0.338321	0.0823197	Novosphingobium
											0.691898	0.0816859	2-02-FULL-62-14
											1.06005	0.081034	Paludibacter
											0.787444	0.0801299	Aliivibrio
											0.061942	0.0797492	Izemoplasma_A
											0.869418	0.0784453	Haematospirillum
											0.5447	0.0783247	Tateyamaria
											0.499478	0.0752409	Ga0077541
											0.0874957	0.074055	BuS5
											0.667185	0.0730106	Cobetia
											1.98658	0.0730041	Marinagarivorans
											0.816367	0.0692009	Rickettsiella
											0.581448	0.0677673	Ruegeria
											0.276825	0.0666789	Formosa
											0.468346	0.0660884	Rhodopirellula_A
											0.874612	0.0653203	2-02-FULL-39-32
											0.408986	0.0647971	S36-B12
											0.764037	0.062785	Thiosymbion
											0.187187	0.0609874	Dasania
											0.820707	0.0607235	4572-13
											0.195661	0.0598911	Nereida
											0.505284	0.0598295	GCA-2746365
											0.842345	0.0596397	Chitinophaga
											0.636739	0.0586122	SZUA-242
											0.904968	0.058364	GWF2-37-49
											1.79484	0.0580443	CG07-land
											0.429944	0.0577944	Fabibacter
											0.904968	0.0563478	UBA12135
											0.553651	0.0562558	Wenyingzhuangia
											0.234594	0.0561612	1-14-0-10-49-15
											-0.0755196	0.0552019	QS-5-72-10
											1.31142	0.0550069	Cycloclasticus
											0.242312	0.0548957	Lentisphaera
											0.318828	0.0543944	Fodinicurvata
											0.429335	0.0535175	GWF2-33-38
											0.922315	0.0516165	OPU3-GD-OMZ
											0.847899	0.0511663	HIMB100
											0.812924	0.0509646	2-02-FULL-48-14
											1.20019	0.0500783	4572-78
											0.536599	0.0491582	ORNL
											1.74238	0.0489021	UBA3611
											0.754481	0.0475269	Ilyobacter
											0.692142	0.0470003	Cyanobium
											0.339487	0.0462356	GCA-002724975
											0.875761	0.0452514	Bin61
											0.601232	0.0451579	Halolamina
											1.04471	0.0448804	Arcanobacter
											1.34104	0.0446035	GW2011-AR1
											0.452578	0.0443561	O2-02-FULL-42-17
											0.559376	0.0439227	Marinifilum
											1.95959	0.0435525	Endozoicomonas
											1.48473	0.0429795	Simkania
											0.867075	0.0427032	GCA-002792115
											0.238485	0.0424371	Erythrobacter_B
											0.703557	0.0421031	Turneriella
											0.430206	0.0417587	UBA2963
											0.874926	0.0411833	OLB9
											1.24391	0.0403321	Synechococcus_C
											0.653685	0.04011	Marivivens
											1.03532	0.0392318	NIC37A-2
											0.613063	0.0390445	Saccharimonas
											0.811195	0.0353737	Stanieria
											1.48121	0.0350782	Saprospira
											1.74238	0.0346909	2-01-FULL-41-26
											1.03123	0.0344373	Nitrincola
											0.612051	0.0343544	UBA12014
											0.715089	0.0341787	2-01-FULL-51-10
											1.67489	0.033888	UBA5194
											1.30488	0.0328768	GWA2-52-8
											0.558076	0.0321736	Robiginitalea
											0.465773	0.0320686	Pseudovibrio
											0.874953	0.0319804	Agarilytica
											1.87214	0.0313578	Hanstruepera
											0.946707	0.0309046	OLB13
											0.828308	0.0304042	Spiribacter
											0.508643	0.029803	UTPRO1
											0.692141	0.0290799	UBA5004
											0.446208	0.0287299	Poseidonibacter
											1.71094	0.0286802	Niveispirillum
											0.26921	0.0281383	Alcanivorax_A
											0.165565	0.0271174	Hydrogenedens
											0.599576	0.0269868	GCA-002790365
											0.664118	0.0265194	Fontimonas
											1.55982	0.0258392	Arenibacter
											0.350888	0.0251844	R-H-3
											1.19228	0.0244599	UBA2705
											0.499325	0.0184343	GWB1-54-5
											1.35028	4.10407	unclassified
											2.17803	3.94897	unclassified
											1.72766	12.0848	unclassified
											2.23945	1.38318	unclassified
											2.03815	0.659294	unclassified
											1.19597	7.75413	unclassified
											1.03294	1.36351	unclassified
											0.881384	0.139166	unclassified
											1.77012	0.0338948	unclassified
											1.52487	0.153384	unclassified
											1.74238	0.260381	unclassified
											1.74238	0.0612267	unclassified
											1.71094	0.0615008	unclassified
											1.64527	1.10498	unclassified
											1.61416	0.100086	unclassified
											1.83885	0.763784	unclassified
											1.7916	0.106997	unclassified
											1.44081	2.2018	unclassified
											1.5271	0.038707	unclassified
											1.32309	2.59204	unclassified
											1.52221	0.523635	unclassified
											1.30593	1.15202	unclassified
											0.758751	3.45585	unclassified
											0.490642	0.746267	unclassified
											1.46542	0.100322	unclassified
											1.40814	0.075749	unclassified
											1.13503	6.68897	unclassified
											1.26732	1.20347	unclassified
											1.3996	23.561	unclassified
											1.29439	0.026206	unclassified
											1.23591	0.138299	unclassified
											0.358006	5.27181	unclassified
											1.19077	0.537018	unclassified
											1.18845	2.31028	unclassified
											1.16072	0.0450681	unclassified
											0.709139	2.36676	unclassified
											0.828074	0.374157	unclassified
											1.12207	0.022901	unclassified
											1.12207	0.0228835	unclassified
											0.899915	0.159418	unclassified
											1.29818	0.259018	unclassified
											0.919659	7.63106	unclassified
											1.07053	0.0263045	unclassified
											0.410253	9.36114	unclassified
											1.18056	0.385928	unclassified
											0.462097	0.790837	unclassified
											0.676424	3.3205	unclassified
											0.722731	0.219046	unclassified
											1.01959	0.0328928	unclassified
											1.15655	0.367079	unclassified
											0.548907	0.440629	unclassified
											1.36384	0.15328	unclassified
											1.0194	0.0988441	unclassified
											0.918755	0.459432	unclassified
											0.563946	0.440273	unclassified
											0.469839	0.430671	unclassified
											0.461471	0.59084	unclassified
											1.03457	0.418815	unclassified
											0.666882	0.119529	unclassified
											0.522708	3.30722	unclassified
											0.363683	2.83986	unclassified
											0.47518	0.943033	unclassified
											0.745655	6.82637	unclassified
											0.897513	0.628257	unclassified
											0.53148	0.275009	unclassified
											0.871153	0.0273066	unclassified
											0.648145	1.83857	unclassified
											0.101169	0.186403	unclassified
											1.12127	0.277591	unclassified
											0.884494	0.36387	unclassified
											0.845025	0.0520298	unclassified
											0.773842	1.96652	unclassified
											0.84798	0.34772	unclassified
											0.658995	24.1642	unclassified
											0.771998	17.3547	unclassified
											0.741462	4.89123	unclassified
											0.436306	0.842659	unclassified
											0.948051	3.97948	unclassified
											0.515248	1.49576	unclassified
											0.431187	7.664	unclassified
											0.689214	14.1912	unclassified
											0.69905	0.395152	unclassified
											0.749326	0.395962	unclassified
											0.639914	6.02528	unclassified
											0.873644	0.235378	unclassified
											0.468055	1.40893	unclassified
											0.701095	0.668761	unclassified
											0.898241	0.352805	unclassified
											0.436884	17.8051	unclassified
											0.389115	15.558	unclassified
											0.878813	0.348811	unclassified
											0.200582	0.208077	unclassified
											0.723139	19.6067	unclassified
											0.913832	6.73418	unclassified
											0.281537	31.3481	unclassified
											0.652469	0.0720266	unclassified
											0.470074	0.377987	unclassified
											0.380052	1.28455	unclassified
											0.0319754	0.67767	unclassified
											0.356637	0.301369	unclassified
											0.578432	0.0917259	unclassified
											0.604751	0.0385276	unclassified
											0.411632	2.01363	unclassified
											0.455484	1.93457	unclassified
											0.338142	16.7599	unclassified
											0.639066	0.753683	unclassified
											0.574596	33.919	unclassified
											0.822607	14.2593	unclassified
											0.565706	1.03968	unclassified
											0.562723	0.0381975	unclassified
											0.640377	0.429912	unclassified
											0.428754	6.74786	unclassified
											0.553906	0.0363644	unclassified
											0.502715	9.00501	unclassified
											0.272147	73.4294	unclassified
											0.519377	0.094611	unclassified
											0.152307	5.38602	unclassified
											0.271402	1.38147	unclassified
											0.603262	0.275734	unclassified
											0.225558	66.0572	unclassified
											0.557304	58.0802	unclassified
											0.243691	0.44515	unclassified
											0.367372	1.8138	unclassified
											0.0856257	0.848158	unclassified
											0.502539	6.02515	unclassified
											0.077387	1.18754	unclassified
											0.253086	4.24953	unclassified
											1.17415	17.01	unclassified
											0.554497	1.41848	unclassified
											0.309929	0.397817	unclassified
											0.555567	14.7693	unclassified
											0.325526	2.26431	unclassified
											0.379247	62.1478	unclassified
											0.93201	0.190467	unclassified
											0.456146	0.0199239	unclassified
											0.218037	0.904096	unclassified
											0.352554	2.86837	unclassified
											0.111589	0.761994	unclassified
											0.276943	1.53814	unclassified
											0.167991	3.07512	unclassified
											0.273659	8.06628	unclassified
											0.295145	0.668614	unclassified
											0.446539	0.297898	unclassified
											0.328595	2.38308	unclassified
											0.512525	3.20382	unclassified
											0.254566	315.945	unclassified
											0.398784	0.157783	unclassified
											0.205456	7.11607	unclassified
											0.206068	2.60515	unclassified
											0.23745	10.2669	unclassified
											0.193123	4.20927	unclassified
											0.132576	11.1611	unclassified
											0.0292059	0.265957	unclassified
											0.94514	3.95869	unclassified
											0.372164	0.029	unclassified
											0.371627	0.0364858	unclassified
											0.214481	0.138758	unclassified
											0.506404	0.183189	unclassified
											0.35462	0.560547	unclassified
											0.222767	6.92094	unclassified
											0.425776	0.34417	unclassified
											0.350787	0.0872717	unclassified
											0.350785	0.0586341	unclassified
											0.256959	0.49768	unclassified
											0.110175	386.984	unclassified
											0.235225	14.4146	unclassified
											0.328288	5.41943	unclassified
											0.380214	0.926664	unclassified
											0.330826	16.3689	unclassified
											0.0912372	2.33141	unclassified
											0.408793	1.43928	unclassified
											0.415901	0.779829	unclassified
											0.542123	2.75625	unclassified
											0.698189	7.30508	unclassified
											0.346382	41.5215	unclassified
											0.0661363	2.25409	unclassified
											0.445827	6.88925	unclassified
											0.297964	0.107528	unclassified
											0.254813	1.70896	unclassified
											0.0298391	1.31372	unclassified
											0.259527	3.60119	unclassified
											0.35054	7.99306	unclassified
											0.154819	47.1596	unclassified
											0.358143	10.1204	unclassified
											0.0756004	7.36895	unclassified
											0.778957	2.61998	unclassified
											0.0676587	34.3325	unclassified
											0.235591	0.531041	unclassified
											0.249236	2.00549	unclassified
											0.318366	0.48247	unclassified
											0.0853119	4.1917	unclassified
											0.124599	4.11022	unclassified
											0.163344	0.897234	unclassified
											0.904296	2.13007	unclassified
											0.322826	21.9553	unclassified
											0.117733	376.492	unclassified
											0.180422	7.90214	unclassified
											0.183294	8.32249	unclassified
											0.39645	0.453724	unclassified
											0.139122	3.03721	unclassified
											0.200856	0.0477677	unclassified
											0.206841	10.0112	unclassified
											0.314823	0.974951	unclassified
											0.174448	9.15968	unclassified
											0.199743	0.795137	unclassified
											0.186482	0.0455884	unclassified
											0.195914	13.7258	unclassified
											0.275404	43.1464	unclassified
											0.183141	2.28672	unclassified
											0.341195	0.299772	unclassified
											0.173585	0.0308801	unclassified
											0.236171	1.39331	unclassified
											0.380679	0.415716	unclassified
											0.311087	2.9855	unclassified
											0.314189	2.86089	unclassified
											0.15896	0.25229	unclassified
											0.187594	0.366002	unclassified
											0.340019	5.32495	unclassified
											0.292115	1.37512	unclassified
											0.0709161	30.7381	unclassified
											0.176475	55.6677	unclassified
											0.178417	15.5702	unclassified
											0.0829849	24.1487	unclassified
											1.03858	0.114365	unclassified
											0.878493	2.89872	unclassified
											0.206733	0.658722	unclassified
											0.174609	2.09683	unclassified
											0.127137	0.509519	unclassified
											0.792823	2.05725	unclassified
											0.45826	1.14856	unclassified
											-0.0182873	0.586838	unclassified
											0.0765456	0.0604572	unclassified
											0.0976713	0.342348	unclassified
											0.294767	0.597731	unclassified
											0.254035	0.313713	unclassified
											0.0650885	19.1232	unclassified
											0.0975721	0.399155	unclassified
