# Supplementary material for: Metabolic flexibility allows bacterial habitat generalists to become dominant in a frequently disturbed ecosystem
Source: ISME J. 2021 May 3;15(10):2986–3004. doi: 10.1038/s41396-021-00988-w (PMC8443593; doi:10.1038/s41396-021-00988-w)
Supplement: Supplementary file 7 — Table S6 [file 41396_2021_988_MOESM7_ESM.xlsx]

## Sheet: Metagenome
Metagenome ID	Sample Site	Sequencing platform	Read length	Depth (cm)	No. of read pairs	No. of high-quality read pairs	% of high quality reads	GC %	No. of reads > 140bp	% binned	NCBI BioProject Accession	NCBI Run Accession
SB6928	Flow-through reactor	Illumina NextSeq500	2*151 bp	0	25974280	22099872	85.0837	53	8971514	-	PRJNA515295	SRX5274077
SB6932	Subtidal shallow A	Illumina NextSeq500	2*151 bp	0	28664127	23710501	82.7184	51	8951694	-	PRJNA515295	SRX5274081
SB6933	Subtidal intermediate A	Illumina NextSeq500	2*151 bp	15	32994712	27884153	84.511	56	12363384	-	PRJNA515295	SRX5274080
SB6934	Subtidal deep A	Illumina NextSeq500	2*151 bp	30	19373433	16486188	85.0969	53	7428064	3.39164	PRJNA609151	SRR11195986
SB6935	Intertidal shallow A	Illumina NextSeq500	2*151 bp	0	16822942	14208417	84.4586	55	6071679	-	PRJNA515295	SRX5274079
SB6936	Intertidal intermediate A	Illumina NextSeq500	2*151 bp	15	40069155	33957723	84.7478	51	11551710	-	PRJNA515295	SRX5274078
SB6937	Intertidal deep A	Illumina NextSeq500	2*151 bp	30	23729832	20239705	85.2922	51	8082094	0.417239	PRJNA609151	SRR11195985
SC9679	Subtidal shallow C	Illumina NextSeq500	2*151 bp	0	60119823	51898675	86.3254	54	28634841	15.536	PRJNA609151	SRR11195984
SC9680	Subtidal intermediate C	Illumina NextSeq500	2*151 bp	15	82872502	68515201	82.6754	53	30611958	9.48046	PRJNA609151	SRR11195983
SC9681	Subtidal deep C	Illumina NextSeq500	2*151 bp	30	66026288	60486635	91.6099	54	42707080	29.7992	PRJNA609151	SRR11195982
SC9682	Intertidal shallow C	Illumina NextSeq500	2*151 bp	0	138197771	111003693	80.3223	53	45824626	13.0313	PRJNA609151	SRR11195981
SC9683	Intertidal intermediate C	Illumina NextSeq500	2*151 bp	15	123966453	98025952	79.0746	54	41846454	1.55519	PRJNA609151	SRR11195980
SC9684	Intertidal deep C	Illumina NextSeq500	2*151 bp	30	59807035	55873789	93.4234	53	45676132	0.49798	PRJNA609151	SRR11195979

## Sheet: Assembly
Metagenome ID	Sample Site	GC %	No. of contigs	Total length (bp)	N25 (no. of seq)	N25 (bp)	N50 (no. of seq)	N50 (bp)	N75 (no. of seq)	N75 (bp)	Longest contig (bp)	Alignment %
SB6934	Subtidal deep A	59.09	46148	38187083	3658	1242	14014	757	28461	591	57448	8.66
SB6937	Intertidal deep A	54.36	13715	9544872	1888	854	5167	646	9174	556	48585	1.78
SC9679	Subtidal shallow C	55.15	461911	478380851	22677	2316	105986	1042	252530	671	194844	23.76
SC9680	Subtidal intermediate C	54.18	421463	425984766	22621	2158	100402	1005	234006	661	206291	19.64
SC9681	Subtidal deep C	52.78	430207	366062193	39665	1324	131265	812	263117	609	220849	12.23
SC9682	Intertidal shallow C	55.39	831072	861485301	41405	2290	191782	1041	455295	673	428827	26.09
SC9683	Intertidal intermediate C	55.81	757698	811733858	35034	2552	166368	1099	406372	686	337069	25.97
SC9684	Intertidal deep C	51.07	251087	188390581	32523	993	89810	711	163495	584	62631	6.65
SC6934_37	Deep sediment (Subtidal deep A, intertidal deep A)	57.98	83026	65541003	8287	1093	27228	732	52547	585	57448	10.22, 3.64
SC9679_80_82_83	Surface sediment (Subtidal shallow C, Subtidal intermediate C, Intertidal shallow C, Intertidal intermediate C)	55.88	2672547	3153358796	94009	3528	502321	1290	1343021	730	327747	45.73, 37.54, 42.02, 42.97
SC9681_84	Deep sediment (Subtidal deep C, intertidal deep C)	52.75	951548	805845591	89800	1307	292904	809	583625	609	220849	16.63, 12.72
