# Supplementary material for: Metabolic flexibility allows bacterial habitat generalists to become dominant in a frequently disturbed ecosystem
Source: ISME J. 2021 May 3;15(10):2986–3004. doi: 10.1038/s41396-021-00988-w (PMC8443593; doi:10.1038/s41396-021-00988-w)
Supplement: Supplementary file 8 — Table S7 [file 41396_2021_988_MOESM8_ESM.xlsx]

## Sheet: rplP summary
	Domain	Phylum	Class	Order	Family	Genus	Species	Flow-through reactor	Subtidal shallow A	Subtidal intermediate A	Subtidal deep A	Intertidal shallow A	Intertidal intermediate A	Intertidal deep A	Subtidal shallow C	Subtidal intermediate C	Subtidal deep C	Intertidal shallow C	Intertidal intermediate C	Intertidal deep C
1	Bacteria	Proteobacteria	Alphaproteobacteria	Rs-D84	Rs-D84	Rs-D84	Unclassified	0	0	0	0	0	0	0	0	1	0	0	0	0
2	Bacteria	Bacteroidota	Bacteroidia	Flavobacteriales	Flavobacteriaceae	Unclassified	Unclassified	0	0	0	0	0	0	0	0	0	0	1	0	0
3	Bacteria	Bacteroidota	Bacteroidia	Flavobacteriales	Flavobacteriaceae	Zobellia	Unclassified	0	0	0	0	0	0	0	0	0	0	1	2	0
4	Bacteria	Bacteroidota	Bacteroidia	Flavobacteriales	Flavobacteriaceae	Unclassified	Unclassified	2	1	2	0	1	0	0	2	3	5	2	2	0
5	Bacteria	Bacteroidota	Bacteroidia	Flavobacteriales	Flavobacteriaceae	Unclassified	Unclassified	0	0	0	0	0	0	0	0	0	0	1	0	0
6	Bacteria	Bacteroidota	Bacteroidia	Flavobacteriales	Flavobacteriaceae	Robiginitalea	Unclassified	0	1	0	0	0	0	0	0	0	0	0	0	0
7	Bacteria	Bacteroidota	Bacteroidia	Flavobacteriales	Flavobacteriaceae	Maribacter	Unclassified	0	0	0	0	0	0	0	1	0	2	0	0	0
8	Bacteria	Bacteroidota	Bacteroidia	Flavobacteriales	Flavobacteriaceae	Maribacter	Unclassified	0	0	0	0	0	0	0	0	0	1	0	0	0
9	Bacteria	Bacteroidota	Bacteroidia	Flavobacteriales	Flavobacteriaceae	Unclassified	Unclassified	0	0	0	0	0	0	0	0	0	1	0	0	0
10	Bacteria	Desulfobacterota	Desulfobacteria	Desulfobacterales	BuS5	Unclassified	Unclassified	0	0	0	0	0	0	0	0	0	1	0	0	1
11	Bacteria	Bacteroidota	Bacteroidia	Flavobacteriales	Flavobacteriaceae	LPB0138	Unclassified	0	0	4	0	0	0	1	1	2	3	1	2	6
12	Bacteria	Bacteroidota	Bacteroidia	Flavobacteriales	Flavobacteriaceae	Unclassified	Unclassified	0	0	0	0	1	0	0	0	0	0	0	0	0
13	Bacteria	Bacteroidota	Bacteroidia	Flavobacteriales	Flavobacteriaceae	Arenibacter	Unclassified	0	0	0	0	0	0	0	0	1	0	0	0	0
14	Bacteria	Bacteroidota	Bacteroidia	Flavobacteriales	Flavobacteriaceae	Unclassified	Unclassified	0	0	0	0	0	0	0	1	0	1	0	0	0
15	Bacteria	Bacteroidota	Bacteroidia	Flavobacteriales	Flavobacteriaceae	Unclassified	Unclassified	0	0	0	2	0	0	0	0	0	0	1	3	0
16	Bacteria	Bacteroidota	Bacteroidia	Flavobacteriales	Flavobacteriaceae	Flagellimonas	Unclassified	0	0	0	0	0	0	0	0	0	1	0	2	0
17	Bacteria	Bacteroidota	Bacteroidia	Flavobacteriales	Flavobacteriaceae	Mesonia	Unclassified	0	0	0	0	0	1	0	1	0	0	1	6	0
18	Bacteria	Bacteroidota	Bacteroidia	Flavobacteriales	Flavobacteriaceae	LPB0138	Unclassified	0	0	0	0	0	0	0	0	0	1	0	0	0
19	Bacteria	Bacteroidota	Bacteroidia	Flavobacteriales	Flavobacteriaceae	Unclassified	Unclassified	0	0	0	0	0	0	0	0	0	0	0	0	1
20	Bacteria	Desulfobacterota	Desulfobacteria	Desulfobacterales	Desulfosarcinaceae	Unclassified	Unclassified	0	0	0	0	0	0	0	0	0	1	0	0	1
21	Bacteria	Desulfobacterota	Desulfobacteria	Desulfobacterales	BuS5	Unclassified	Unclassified	0	0	0	0	0	0	0	0	0	1	0	0	0
22	Archaea	Nanoarchaeota	Nanoarchaeia	Woesearchaeales	Unclassified	Unclassified	Unclassified	0	0	0	0	0	0	0	0	0	0	1	0	0
23	Bacteria	Bacteroidota	Bacteroidia	Flavobacteriales	Flavobacteriaceae	Bizionia_B	Unclassified	0	0	2	0	0	0	0	0	1	1	1	2	1
24	Bacteria	Bacteroidota	Bacteroidia	Flavobacteriales	Flavobacteriaceae	Unclassified	Unclassified	0	0	0	0	0	0	0	0	0	1	0	0	0
25	Bacteria	Bacteroidota	Bacteroidia	Flavobacteriales	Flavobacteriaceae	Unclassified	Unclassified	0	0	0	0	0	0	0	0	0	0	1	0	0
26	Bacteria	Firmicutes_A	Clostridia	Unclassified	Unclassified	Unclassified	Unclassified	0	0	0	0	0	0	0	0	0	0	0	0	1
27	Bacteria	Bacteroidota	Bacteroidia	Flavobacteriales	Flavobacteriaceae	Unclassified	Unclassified	1	0	0	0	0	0	1	2	4	1	7	0	0
28	Bacteria	Bacteroidota	Bacteroidia	Flavobacteriales	Flavobacteriaceae	Winogradskyella	Unclassified	0	0	0	0	1	0	0	3	0	0	4	1	0
29	Bacteria	Bacteroidota	Bacteroidia	Flavobacteriales	Flavobacteriaceae	Unclassified	Unclassified	1	0	0	0	0	0	0	1	1	1	0	1	0
30	Bacteria	Bacteroidota	Bacteroidia	Flavobacteriales	Flavobacteriaceae	Winogradskyella	Unclassified	1	9	0	0	0	0	0	1	1	3	4	2	0
31	Bacteria	Bacteroidota	Bacteroidia	Flavobacteriales	Flavobacteriaceae	UBA7428	Unclassified	0	0	0	0	0	3	0	0	0	0	0	0	0
32	Bacteria	Bacteroidota	Bacteroidia	Flavobacteriales	Flavobacteriaceae	Unclassified	Unclassified	0	0	0	0	0	0	0	0	0	1	0	0	0
33	Bacteria	Bacteroidota	Bacteroidia	Flavobacteriales	Flavobacteriaceae	Winogradskyella	Unclassified	0	0	0	0	0	0	0	0	1	0	0	0	0
34	Bacteria	Bacteroidota	Bacteroidia	Flavobacteriales	Flavobacteriaceae	UBA7949	Unclassified	0	0	0	0	0	0	0	0	0	1	0	0	0
35	Bacteria	Bacteroidota	Bacteroidia	Flavobacteriales	Flavobacteriaceae	Nonlabens	Unclassified	0	0	0	0	0	0	0	1	0	0	0	0	0
36	Bacteria	Bacteroidota	Bacteroidia	Flavobacteriales	Flavobacteriaceae	Unclassified	Unclassified	0	0	0	0	0	0	0	0	0	0	0	1	0
37	Bacteria	Bacteroidota	Bacteroidia	Flavobacteriales	Flavobacteriaceae	Aequorivita	Unclassified	1	0	0	0	0	0	0	0	0	0	1	0	0
38	Bacteria	Bacteroidota	Bacteroidia	Flavobacteriales	Flavobacteriaceae	Unclassified	Unclassified	0	0	0	0	0	0	0	0	2	0	1	0	0
39	Bacteria	Bacteroidota	Bacteroidia	Flavobacteriales	Flavobacteriaceae	UBA7949	Unclassified	0	0	0	1	0	0	0	0	0	0	0	0	0
40	Bacteria	Bacteroidota	Bacteroidia	Flavobacteriales	Flavobacteriaceae	Unclassified	Unclassified	2	0	1	0	0	0	0	1	2	0	1	0	0
41	Bacteria	Bacteroidota	Bacteroidia	Flavobacteriales	Flavobacteriaceae	Psychroflexus	Unclassified	0	0	0	0	0	0	0	0	1	0	1	1	0
42	Bacteria	Bacteroidota	Bacteroidia	Flavobacteriales	Flavobacteriaceae	Unclassified	Unclassified	0	0	0	0	0	0	0	3	1	0	19	15	0
43	Bacteria	Bacteroidota	Bacteroidia	Flavobacteriales	Flavobacteriaceae	Flavobacterium	Unclassified	0	0	0	0	0	0	0	0	0	1	0	0	0
44	Bacteria	Bacteroidota	Bacteroidia	Flavobacteriales	Flavobacteriaceae	Unclassified	Unclassified	0	0	0	0	0	0	0	1	0	1	0	0	0
45	Bacteria	Bacteroidota	Bacteroidia	Flavobacteriales	Flavobacteriaceae	Capnocytophaga	Unclassified	1	0	0	0	0	0	0	0	0	0	0	0	0
46	Bacteria	Bacteroidota	Bacteroidia	Flavobacteriales	Flavobacteriaceae	Psychroflexus	Unclassified	0	1	0	0	0	0	0	0	0	0	0	0	0
47	Bacteria	Bacteroidota	Bacteroidia	Flavobacteriales	Flavobacteriaceae	Unclassified	Unclassified	0	3	0	0	0	0	0	9	5	0	10	9	0
48	Bacteria	Bacteroidota	Bacteroidia	Flavobacteriales	Flavobacteriaceae	Flavobacterium	Unclassified	0	0	0	0	0	0	0	0	1	0	0	0	0
49	Bacteria	Bacteroidota	Bacteroidia	Flavobacteriales	Flavobacteriaceae	Unclassified	Unclassified	0	0	0	0	0	0	0	0	0	1	1	0	0
50	Bacteria	Bacteroidota	Bacteroidia	Flavobacteriales	Flavobacteriaceae	Unclassified	Unclassified	0	0	0	0	0	2	0	0	2	0	0	0	0
51	Bacteria	Bacteroidota	Bacteroidia	Flavobacteriales	Flavobacteriaceae	Flavobacterium	Unclassified	0	0	0	0	0	0	0	0	1	0	0	0	0
52	Bacteria	Bacteroidota	Bacteroidia	Flavobacteriales	Flavobacteriaceae	Unclassified	Unclassified	0	0	0	0	0	0	0	0	0	1	0	0	0
53	Bacteria	Bacteroidota	Bacteroidia	Flavobacteriales	Flavobacteriaceae	Flavobacterium	Unclassified	0	0	0	0	0	0	0	0	1	0	0	0	0
54	Bacteria	Bacteroidota	Bacteroidia	Flavobacteriales	Flavobacteriaceae	Flavobacterium	Unclassified	10	4	2	0	2	0	0	18	11	1	15	25	4
55	Bacteria	Bacteroidota	Bacteroidia	Flavobacteriales	Flavobacteriaceae	Flavobacterium	Unclassified	0	0	0	0	0	0	0	0	0	0	0	1	0
56	Bacteria	Bacteroidota	Bacteroidia	Flavobacteriales	Flavobacteriaceae	Unclassified	Unclassified	0	0	0	0	0	0	0	0	0	1	1	0	0
57	Bacteria	Bacteroidota	Bacteroidia	Flavobacteriales	Flavobacteriaceae	UBA3537	Unclassified	0	0	0	0	0	0	0	0	0	0	0	2	0
58	Bacteria	Unclassified bacteria	Unclassified	Unclassified	Unclassified	Unclassified	Unclassified	0	0	0	0	0	0	0	0	2	0	0	0	0
59	Bacteria	Bacteroidota	Bacteroidia	Flavobacteriales	Flavobacteriaceae	Unclassified	Unclassified	0	0	0	0	0	0	0	0	0	0	0	0	1
60	Bacteria	Bacteroidota	Bacteroidia	Flavobacteriales	Flavobacteriaceae	Unclassified	Unclassified	0	0	1	0	0	0	0	0	0	1	0	0	0
61	Bacteria	Bacteroidota	Bacteroidia	Flavobacteriales	Flavobacteriaceae	Unclassified	Unclassified	0	0	0	0	0	0	0	0	0	0	1	0	0
62	Bacteria	Bacteroidota	Bacteroidia	Flavobacteriales	Flavobacteriaceae	Unclassified	Unclassified	1	0	0	0	0	0	0	0	0	0	0	1	0
63	Bacteria	Desulfobacterota	Desulfobacteria	Desulfobacterales	Unclassified	Unclassified	Unclassified	0	0	0	0	0	0	0	0	0	0	0	0	1
64	Bacteria	Bacteroidota	Bacteroidia	Flavobacteriales	Flavobacteriaceae	Unclassified	Unclassified	0	0	0	0	0	0	0	0	0	1	0	0	0
65	Bacteria	Bacteroidota	Bacteroidia	Flavobacteriales	Flavobacteriaceae	Unclassified	Unclassified	1	0	1	0	0	0	0	1	2	1	1	1	1
66	Bacteria	Bacteroidota	Bacteroidia	Flavobacteriales	Flavobacteriaceae	Unclassified	Unclassified	0	0	0	0	0	0	0	1	1	0	0	0	0
67	Bacteria	Bacteroidota	Bacteroidia	Flavobacteriales	Flavobacteriaceae	Unclassified	Unclassified	9	0	0	0	0	0	0	1	1	0	0	1	0
68	Bacteria	Bacteroidota	Bacteroidia	Cytophagales	Cyclobacteriaceae	Unclassified	Unclassified	0	0	0	0	0	0	0	0	1	0	1	0	0
69	Bacteria	Bacteroidota	Bacteroidia	Flavobacteriales	Flavobacteriaceae	Unclassified	Unclassified	0	3	0	0	0	0	0	2	0	0	3	4	0
70	Bacteria	Bacteroidota	Bacteroidia	Flavobacteriales	Flavobacteriaceae	UBA7949	Unclassified	0	0	0	0	0	0	0	0	0	1	0	0	0
71	Bacteria	Bacteroidota	Bacteroidia	Flavobacteriales	Flavobacteriaceae	Flaviramulus_A	Unclassified	0	0	0	0	0	0	0	0	0	0	0	0	1
72	Bacteria	Bacteroidota	Bacteroidia	Flavobacteriales	Flavobacteriaceae	Unclassified	Unclassified	0	0	0	0	2	2	0	2	0	1	0	1	1
73	Bacteria	Desulfobacterota	Desulfobacteria	Desulfobacterales	Desulfatirhabdiaceae	Unclassified	Unclassified	0	0	0	0	0	0	0	0	0	2	0	0	0
74	Bacteria	Proteobacteria	Alphaproteobacteria	Unclassified	Unclassified	Unclassified	Unclassified	0	0	0	0	0	0	0	3	1	0	1	0	0
75	Bacteria	Bacteroidota	Bacteroidia	Flavobacteriales	Flavobacteriaceae	Unclassified	Unclassified	0	0	0	0	0	0	0	0	0	0	0	1	0
76	Bacteria	Firmicutes_A	Clostridia	Peptostreptococcales	Thermotaleaceae	Unclassified	Unclassified	0	0	0	0	0	0	1	0	0	0	0	0	0
77	Bacteria	Proteobacteria	Alphaproteobacteria	Rhizobiales	Rhizobiaceae	Unclassified	Unclassified	0	0	0	0	0	0	0	0	0	0	0	1	0
78	Bacteria	Bdellovibrionota	Bacteriovoracia	Bacteriovoracales	Bacteriovoracaceae	Unclassified	Unclassified	0	0	0	0	0	0	0	0	0	0	0	0	3
79	Bacteria	Verrucomicrobiota_A	Chlamydiia	Parachlamydiales	Parachlamydiaceae	Unclassified	Unclassified	0	0	0	0	0	0	0	1	0	0	2	0	0
80	Bacteria	Bacteroidota	Bacteroidia	Flavobacteriales	Flavobacteriaceae	Unclassified	Unclassified	1	0	0	0	0	0	0	0	0	0	0	0	0
81	Bacteria	Firmicutes_A	Clostridia	Peptostreptococcales	Unclassified	Unclassified	Unclassified	0	0	0	0	0	0	0	1	0	0	0	0	0
82	Bacteria	Bacteroidota	Bacteroidia	Flavobacteriales	Flavobacteriaceae	Unclassified	Unclassified	0	0	0	0	0	0	0	0	1	0	0	0	0
83	Bacteria	Bacteroidota	Bacteroidia	Flavobacteriales	Flavobacteriaceae	Robiginitalea	Unclassified	0	0	0	0	0	0	0	1	0	0	0	0	0
84	Bacteria	Bacteroidota	Bacteroidia	Flavobacteriales	Flavobacteriaceae	Unclassified	Unclassified	0	0	0	0	0	0	0	0	0	0	0	0	2
85	Bacteria	Bacteroidota	Bacteroidia	Flavobacteriales	Flavobacteriaceae	Unclassified	Unclassified	0	0	1	0	0	0	0	1	2	0	0	0	1
86	Bacteria	Bacteroidota	Bacteroidia	Flavobacteriales	Flavobacteriaceae	Unclassified	Unclassified	0	0	0	0	0	0	0	0	1	0	0	0	0
87	Bacteria	Bacteroidota	Bacteroidia	Flavobacteriales	Flavobacteriaceae	Unclassified	Unclassified	0	1	0	0	0	0	0	0	1	0	1	2	0
88	Bacteria	Bacteroidota	Bacteroidia	Flavobacteriales	Flavobacteriaceae	Unclassified	Unclassified	0	0	0	0	0	0	0	0	0	0	0	0	1
89	Bacteria	Firmicutes	Bacilli	Bacillales	Amphibacillaceae	Unclassified	Unclassified	0	0	0	0	0	0	0	0	0	1	0	0	0
90	Bacteria	Bdellovibrionota	Bacteriovoracia	Bacteriovoracales	Bacteriovoracaceae	Unclassified	Unclassified	1	0	0	0	0	0	0	0	0	0	0	0	0
91	Bacteria	Bacteroidota	Bacteroidia	Flavobacteriales	Flavobacteriaceae	Unclassified	Unclassified	0	0	0	0	0	0	0	1	0	0	0	0	0
92	Bacteria	Desulfobacterota	Desulfobacteria	Desulfobacterales	BuS5	Unclassified	Unclassified	0	0	0	0	0	0	0	0	0	0	1	0	0
93	Bacteria	Bacteroidota	Bacteroidia	Flavobacteriales	Flavobacteriaceae	Unclassified	Unclassified	1	0	0	0	0	0	0	0	0	1	0	0	0
94	Bacteria	Bdellovibrionota_B	UBA2361	Unclassified	Unclassified	Unclassified	Unclassified	0	0	0	0	0	0	0	0	0	0	1	0	0
95	Bacteria	Bacteroidota	Bacteroidia	Flavobacteriales	Flavobacteriaceae	Mesonia	Unclassified	0	0	0	0	0	0	0	0	0	0	0	1	0
96	Bacteria	Bacteroidota	Bacteroidia	Flavobacteriales	Flavobacteriaceae	UBA7949	Unclassified	0	0	0	0	0	1	0	0	0	0	0	0	0
97	Bacteria	Bacteroidota	Bacteroidia	Flavobacteriales	Flavobacteriaceae	Flavobacterium	Unclassified	0	0	0	0	0	0	0	0	0	1	0	0	0
98	Bacteria	Bacteroidota	Bacteroidia	Flavobacteriales	Flavobacteriaceae	UBA7949	Unclassified	0	0	0	0	0	0	0	0	0	1	0	0	0
99	Bacteria	Bacteroidota	Bacteroidia	Flavobacteriales	Flavobacteriaceae	Tenacibaculum	Unclassified	0	0	0	0	0	0	0	0	0	0	1	0	0
100	Bacteria	Bacteroidota	Bacteroidia	Flavobacteriales	Flavobacteriaceae	Mesonia	Unclassified	0	0	0	0	0	0	0	0	0	1	0	0	0
101	Bacteria	Bacteroidota	Bacteroidia	Flavobacteriales	Flavobacteriaceae	Salegentibacter	Unclassified	0	0	0	0	0	0	0	0	0	1	0	1	0
102	Bacteria	Bacteroidota	Bacteroidia	Flavobacteriales	Flavobacteriaceae	Unclassified	Unclassified	1	0	0	0	0	0	0	2	2	0	1	4	2
103	Bacteria	Bacteroidota	Bacteroidia	Flavobacteriales	Flavobacteriaceae	Aquimarina	Unclassified	0	0	0	0	0	0	0	0	0	0	1	0	0
104	Bacteria	Bacteroidota	Bacteroidia	Flavobacteriales	Flavobacteriaceae	Unclassified	Unclassified	0	0	0	0	0	0	0	0	0	1	0	0	0
105	Bacteria	Bacteroidota	Bacteroidia	Flavobacteriales	Flavobacteriaceae	Unclassified	Unclassified	0	0	0	0	0	0	0	0	1	0	1	0	0
106	Bacteria	Patescibacteria	Dojkabacteria	SC72	SC72	Unclassified	Unclassified	0	0	0	0	0	0	0	0	0	0	0	1	0
107	Bacteria	Bacteroidota	Bacteroidia	Flavobacteriales	Flavobacteriaceae	Salegentibacter	Unclassified	0	0	3	4	1	0	0	1	2	7	6	2	0
108	Bacteria	Bacteroidota	Bacteroidia	Flavobacteriales	Flavobacteriaceae	Salegentibacter	Unclassified	0	0	0	0	0	0	0	0	0	0	1	0	0
109	Bacteria	Bacteroidota	Bacteroidia	Flavobacteriales	Flavobacteriaceae	Gramella	Unclassified	0	0	0	0	0	0	0	0	2	1	2	2	0
110	Bacteria	Bacteroidota	Bacteroidia	Flavobacteriales	Flavobacteriaceae	Maribacter	Unclassified	0	0	0	0	0	0	0	0	1	1	0	0	0
111	Bacteria	Bacteroidota	Bacteroidia	Flavobacteriales	Flavobacteriaceae	Unclassified	Unclassified	0	0	0	0	0	0	0	0	1	0	0	1	0
112	Bacteria	Bacteroidota	Bacteroidia	Flavobacteriales	Flavobacteriaceae	Polaribacter	Unclassified	0	0	1	0	0	0	0	0	0	0	0	0	0
113	Bacteria	Bacteroidota	Bacteroidia	Flavobacteriales	Flavobacteriaceae	Unclassified	Unclassified	0	0	0	0	0	0	0	0	0	1	1	0	0
114	Bacteria	Bacteroidota	Bacteroidia	Flavobacteriales	Flavobacteriaceae	Unclassified	Unclassified	0	0	0	0	0	0	0	0	0	0	0	1	0
115	Bacteria	Bacteroidota	Bacteroidia	Flavobacteriales	Flavobacteriaceae	LPB0138	Unclassified	0	0	0	0	0	0	0	0	0	1	0	0	0
116	Bacteria	Bacteroidota	Rhodothermia	Rhodothermales	Salinibacteraceae	Unclassified	Unclassified	1	0	0	0	0	0	0	0	0	0	0	0	0
117	Bacteria	Bacteroidota	Bacteroidia	Cytophagales	Cyclobacteriaceae	Unclassified	Unclassified	0	0	0	0	0	0	0	1	0	0	0	0	0
118	Bacteria	Bacteroidota	Bacteroidia	Flavobacteriales	Flavobacteriaceae	Unclassified	Unclassified	1	0	0	0	0	0	0	1	3	0	2	3	0
119	Bacteria	Bacteroidota	Bacteroidia	Flavobacteriales	Flavobacteriaceae	Unclassified	Unclassified	0	0	0	0	0	0	0	0	0	0	0	1	0
120	Bacteria	Proteobacteria	Alphaproteobacteria	Rhizobiales	Rhizobiaceae	Aureimonas	Unclassified	0	0	0	0	0	0	0	1	0	0	0	0	0
121	Archaea	Nanoarchaeota	Nanoarchaeia	Woesearchaeales	GW2011-AR4	Unclassified	Unclassified	0	0	0	0	0	0	0	0	0	1	0	0	0
122	Bacteria	Bacteroidota	Bacteroidia	Flavobacteriales	Flavobacteriaceae	Bizionia_B	Unclassified	0	0	0	0	0	1	0	1	2	0	0	0	0
123	Bacteria	Bacteroidota	Bacteroidia	Flavobacteriales	Flavobacteriaceae	UBA7949	Unclassified	0	0	1	0	0	7	0	0	0	1	0	1	0
124	Bacteria	Bacteroidota	Bacteroidia	Flavobacteriales	Flavobacteriaceae	UBA7949	Unclassified	0	0	0	0	0	0	1	0	0	1	0	0	0
125	Bacteria	Bacteroidota	Bacteroidia	Flavobacteriales	Flavobacteriaceae	Salegentibacter	Unclassified	0	0	0	0	0	0	0	0	0	1	1	4	0
126	Bacteria	Bdellovibrionota	Bacteriovoracia	Bacteriovoracales	Bacteriovoracaceae	Unclassified	Unclassified	0	0	0	0	0	0	0	0	0	0	1	0	0
127	Bacteria	Verrucomicrobiota_A	Chlamydiia	Parachlamydiales	SM23-39	Unclassified	Unclassified	0	0	0	0	0	0	0	0	0	1	0	0	0
128	Archaea	Crenarchaeota	Bathyarchaeia	B26-1	UBA233	Unclassified	Unclassified	0	0	0	0	0	0	0	0	0	0	0	0	1
129	Archaea	Nanoarchaeota	Nanoarchaeia	Woesearchaeales	GW2011-AR4	Unclassified	Unclassified	0	0	0	0	0	0	0	0	0	0	0	0	1
130	Archaea	Nanoarchaeota	Nanoarchaeia	UBA583	UBA583	Unclassified	Unclassified	0	0	0	0	0	0	0	0	0	0	0	0	6
131	Archaea	Nanoarchaeota	Nanoarchaeia	Unclassified	Unclassified	Unclassified	Unclassified	0	0	0	0	0	0	0	0	0	0	0	0	2
132	Bacteria	Bdellovibrionota_B	UBA2361	Unclassified	Unclassified	Unclassified	Unclassified	0	0	0	0	0	0	0	0	0	0	0	1	0
133	Archaea	Crenarchaeota	Thermoprotei	Unclassified	Unclassified	Unclassified	Unclassified	0	0	0	0	0	0	0	0	0	0	0	0	2
134	Archaea	Nanoarchaeota	Nanoarchaeia	Pacearchaeales	UBA73	Unclassified	Unclassified	0	0	0	0	0	0	0	0	0	0	0	1	0
135	Archaea	Crenarchaeota	Unclassified	Unclassified	Unclassified	Unclassified	Unclassified	0	0	0	0	0	0	0	0	0	1	0	0	0
136	Archaea	Nanoarchaeota	Nanoarchaeia	Pacearchaeales	UBA73	Unclassified	Unclassified	0	0	0	0	0	0	0	0	1	0	0	0	0
137	Bacteria	Unclassified bacteria	Unclassified	Unclassified	Unclassified	Unclassified	Unclassified	0	0	0	0	0	0	0	0	0	0	1	0	0
138	Bacteria	Omnitrophota	koll11	UBA10015	kpj58rc	Unclassified	Unclassified	0	0	0	0	0	0	0	0	0	0	0	0	1
139	Bacteria	Bdellovibrionota_B	Oligoflexia	Oligoflexales	Oligoflexaceae	Unclassified	Unclassified	0	0	0	0	0	1	0	0	0	0	0	0	0
140	Bacteria	Omnitrophota	koll11	UBA10015	kpj58rc	Unclassified	Unclassified	0	0	0	0	0	0	0	0	1	0	0	0	0
141	Bacteria	Proteobacteria	Alphaproteobacteria	Sphingomonadales	Sphingomonadaceae	Sphingomonas	Unclassified	0	0	0	0	0	0	0	0	0	0	0	0	1
142	Archaea	Crenarchaeota	Nitrososphaeria	Caldiarchaeales	NZ13-MGT	Unclassified	Unclassified	0	0	0	0	0	0	0	0	0	0	0	0	1
143	Bacteria	Proteobacteria	Alphaproteobacteria	Unclassified	Unclassified	Unclassified	Unclassified	0	0	0	0	0	0	0	0	0	0	0	1	0
144	Archaea	Nanoarchaeota	Nanoarchaeia	Woesearchaeales	GW2011-AR4	Unclassified	Unclassified	0	0	0	1	0	0	0	0	0	0	0	0	0
145	Bacteria	Bacteroidota	Bacteroidia	Flavobacteriales	Flavobacteriaceae	Unclassified	Unclassified	0	0	0	0	0	0	0	0	1	0	0	0	0
146	Bacteria	Proteobacteria	Alphaproteobacteria	Rhizobiales	Rhizobiaceae	Unclassified	Unclassified	0	0	0	0	0	0	0	0	0	1	0	0	0
147	Bacteria	Omnitrophota	koll11	UBA10015	kpj58rc	Unclassified	Unclassified	0	0	0	0	0	0	0	1	0	0	0	0	0
148	Bacteria	Actinobacteriota	Actinobacteria	Actinomycetales	Microbacteriaceae	Unclassified	Unclassified	0	0	0	0	0	0	0	0	0	1	0	0	0
149	Bacteria	Actinobacteriota	Actinobacteria	Streptomycetales	Streptomycetaceae	Streptomyces	Unclassified	0	0	0	0	0	0	0	0	0	1	0	0	0
150	Bacteria	Actinobacteriota	Actinobacteria	Propionibacteriales	Nocardioidaceae	Nocardioides	Unclassified	0	0	0	0	0	0	0	0	0	1	0	0	0
151	Bacteria	Actinobacteriota	Actinobacteria	Actinomycetales	Microbacteriaceae	Pontimonas	Unclassified	0	0	0	0	0	0	0	0	0	0	1	0	0
152	Bacteria	Actinobacteriota	Actinobacteria	Actinomycetales	Microbacteriaceae	Microbacterium	Unclassified	0	0	0	0	0	0	0	0	0	1	1	0	0
153	Bacteria	Actinobacteriota	Actinobacteria	Actinomycetales	Microbacteriaceae	Microbacterium	Unclassified	0	0	0	1	0	0	0	0	0	0	0	0	0
154	Bacteria	Actinobacteriota	Actinobacteria	Streptomycetales	Streptomycetaceae	Streptomyces	Unclassified	0	0	0	0	0	0	0	0	0	1	0	0	0
155	Bacteria	Actinobacteriota	Actinobacteria	Actinomycetales	Microbacteriaceae	Unclassified	Unclassified	0	0	0	0	0	0	0	0	0	1	0	0	0
156	Bacteria	Actinobacteriota	Acidimicrobiia	UBA5794	Unclassified	Unclassified	Unclassified	0	0	1	0	0	0	0	0	0	0	0	0	0
157	Bacteria	Actinobacteriota	Acidimicrobiia	Microtrichales	Ilumatobacteraceae	Casp-actino5	Unclassified	0	2	0	0	0	0	0	0	0	0	2	0	0
158	Bacteria	Actinobacteriota	Acidimicrobiia	UBA5794	Unclassified	Unclassified	Unclassified	0	0	1	0	0	0	0	0	0	0	0	0	0
159	Bacteria	Actinobacteriota	Acidimicrobiia	UBA5794	ZC4RG35	Unclassified	Unclassified	0	0	0	0	0	0	0	0	0	0	1	0	0
160	Bacteria	Actinobacteriota	Acidimicrobiia	UBA5794	Unclassified	Unclassified	Unclassified	0	0	0	0	0	0	0	0	0	0	1	0	0
161	Bacteria	Actinobacteriota	Acidimicrobiia	Microtrichales	UBA8592	MedAcidi-G2A	Unclassified	0	0	0	0	0	0	0	2	0	0	0	0	0
162	Bacteria	Actinobacteriota	Acidimicrobiia	Microtrichales	Ilumatobacteraceae	Casp-actino5	Unclassified	0	0	0	0	0	0	0	0	0	0	1	0	0
163	Bacteria	Actinobacteriota	Acidimicrobiia	Microtrichales	Ilumatobacteraceae	Casp-actino5	Unclassified	0	0	0	0	0	0	0	0	0	0	0	1	0
164	Bacteria	Actinobacteriota	Acidimicrobiia	Microtrichales	Ilumatobacteraceae	Unclassified	Unclassified	0	0	0	0	0	0	0	0	0	0	1	0	0
165	Bacteria	Actinobacteriota	Acidimicrobiia	Unclassified	Unclassified	Unclassified	Unclassified	0	0	0	0	0	0	0	0	0	1	0	0	0
166	Bacteria	Actinobacteriota	Acidimicrobiia	UBA5794	UBA5794	Unclassified	Unclassified	0	0	0	0	0	0	0	0	0	0	1	0	0
167	Bacteria	Actinobacteriota	Acidimicrobiia	UBA5794	ZC4RG35	Unclassified	Unclassified	0	0	0	0	0	0	0	1	0	0	0	1	0
168	Bacteria	Actinobacteriota	Acidimicrobiia	Microtrichales	Ilumatobacteraceae	Unclassified	Unclassified	1	0	0	0	0	0	0	0	0	0	0	0	0
169	Bacteria	Actinobacteriota	Acidimicrobiia	Microtrichales	Ilumatobacteraceae	Unclassified	Unclassified	1	0	0	0	1	2	0	0	0	0	0	0	0
170	Bacteria	Actinobacteriota	Acidimicrobiia	Microtrichales	Ilumatobacteraceae	Unclassified	Unclassified	2	0	0	0	0	3	0	1	4	1	8	10	6
171	Bacteria	Actinobacteriota	Acidimicrobiia	Microtrichales	Ilumatobacteraceae	Unclassified	Unclassified	0	0	0	0	0	0	0	0	0	0	1	0	4
172	Bacteria	Actinobacteriota	Acidimicrobiia	Microtrichales	Ilumatobacteraceae	Unclassified	Unclassified	0	0	0	0	0	0	0	0	0	0	1	0	0
173	Bacteria	Actinobacteriota	Coriobacteriia	OPB41	UBA2279	Unclassified	Unclassified	0	0	0	0	0	0	0	0	0	0	1	2	0
174	Bacteria	Actinobacteriota	Acidimicrobiia	Microtrichales	Ilumatobacteraceae	Ilumatobacter	Unclassified	0	0	0	0	0	1	0	1	0	0	4	1	0
175	Bacteria	Actinobacteriota	Acidimicrobiia	UBA5794	Unclassified	Unclassified	Unclassified	0	0	0	0	0	0	0	0	0	0	0	0	2
176	Bacteria	Actinobacteriota	Acidimicrobiia	UBA5794	Unclassified	Unclassified	Unclassified	1	1	0	0	0	0	0	1	0	3	0	1	0
177	Bacteria	Actinobacteriota	Acidimicrobiia	Microtrichales	Ilumatobacteraceae	Casp-actino5	Unclassified	0	0	1	0	1	0	0	0	1	0	0	0	0
178	Bacteria	Actinobacteriota	Acidimicrobiia	UBA5794	ZC4RG35	Unclassified	Unclassified	0	0	1	0	0	0	0	2	1	0	5	2	0
179	Bacteria	Actinobacteriota	Acidimicrobiia	Unclassified	Unclassified	Unclassified	Unclassified	2	3	1	0	0	0	0	2	0	0	0	2	0
180	Bacteria	Actinobacteriota	Acidimicrobiia	UBA5794	ZC4RG35	Unclassified	Unclassified	0	0	1	0	0	0	0	0	0	0	0	0	0
181	Bacteria	Unclassified bacteria	Unclassified	Unclassified	Unclassified	Unclassified	Unclassified	0	0	0	0	0	0	0	0	0	0	0	1	0
182	Bacteria	Actinobacteriota	Thermoleophilia	Solirubrobacterales	70-9	Unclassified	Unclassified	0	0	0	0	0	0	0	0	0	1	0	0	0
183	Bacteria	Actinobacteriota	Acidimicrobiia	Unclassified	Unclassified	Unclassified	Unclassified	0	0	1	0	0	0	0	0	0	1	0	0	0
184	Bacteria	Actinobacteriota	Acidimicrobiia	UBA5794	Unclassified	Unclassified	Unclassified	0	0	0	0	0	0	0	0	0	0	0	0	1
185	Bacteria	Actinobacteriota	Acidimicrobiia	Microtrichales	UBA8592	MedAcidi-G2A	Unclassified	0	0	2	0	0	0	0	0	0	0	0	1	0
186	Archaea	Nanoarchaeota	Nanoarchaeia	Woesearchaeales	Unclassified	Unclassified	Unclassified	0	0	0	0	0	2	0	0	0	0	0	0	0
187	Bacteria	Actinobacteriota	Acidimicrobiia	UBA5794	Unclassified	Unclassified	Unclassified	0	0	0	0	0	0	0	0	0	0	0	0	1
188	Bacteria	Actinobacteriota	Acidimicrobiia	UBA5794	UBA5794	Unclassified	Unclassified	0	0	0	0	0	0	0	0	1	0	0	0	0
189	Bacteria	Actinobacteriota	Acidimicrobiia	Microtrichales	Ilumatobacteraceae	Casp-actino5	Unclassified	0	0	2	0	0	0	0	0	1	0	0	0	0
190	Bacteria	Actinobacteriota	Thermoleophilia	20CM-4-69-9	20CM-4-69-9	Unclassified	Unclassified	0	0	0	0	0	0	0	1	0	0	0	3	0
191	Bacteria	Actinobacteriota	Acidimicrobiia	UBA5794	Unclassified	Unclassified	Unclassified	0	0	0	0	0	0	0	1	0	2	0	1	0
192	Bacteria	Actinobacteriota	Acidimicrobiia	Unclassified	Unclassified	Unclassified	Unclassified	0	0	0	0	0	0	0	0	0	0	2	0	0
193	Bacteria	Actinobacteriota	Thermoleophilia	Solirubrobacterales	Solirubrobacteraceae	Unclassified	Unclassified	0	0	0	0	0	0	0	0	0	1	0	0	0
194	Bacteria	Actinobacteriota	Acidimicrobiia	Microtrichales	UBA8592	MedAcidi-G2A	Unclassified	0	0	0	0	0	0	0	0	0	2	0	0	0
195	Bacteria	Actinobacteriota	Acidimicrobiia	UBA5794	Unclassified	Unclassified	Unclassified	0	0	0	0	1	0	0	2	1	2	3	5	0
196	Bacteria	Actinobacteriota	Acidimicrobiia	UBA5794	UBA5794	Unclassified	Unclassified	0	0	0	0	0	0	0	0	0	1	0	0	3
197	Bacteria	Actinobacteriota	Acidimicrobiia	UBA5794	UBA5794	Unclassified	Unclassified	0	0	0	0	0	0	0	0	1	0	0	0	0
198	Bacteria	Actinobacteriota	Acidimicrobiia	Microtrichales	Ilumatobacteraceae	Unclassified	Unclassified	0	0	1	0	0	0	0	3	1	0	1	2	0
199	Bacteria	Actinobacteriota	Acidimicrobiia	Microtrichales	Ilumatobacteraceae	Unclassified	Unclassified	0	0	0	0	0	1	0	0	0	0	0	0	0
200	Bacteria	Actinobacteriota	Acidimicrobiia	Microtrichales	Ilumatobacteraceae	Ilumatobacter	Unclassified	0	0	0	0	0	1	0	0	0	0	0	5	0
201	Bacteria	Actinobacteriota	Acidimicrobiia	UBA5794	Unclassified	Unclassified	Unclassified	0	0	1	0	0	0	0	0	3	0	1	0	0
202	Bacteria	Actinobacteriota	Acidimicrobiia	Microtrichales	Ilumatobacteraceae	Casp-actino5	Unclassified	0	0	0	0	0	0	0	0	0	0	0	1	0
203	Bacteria	Actinobacteriota	Actinobacteria	Mycobacteriales	Mycobacteriaceae	Mycolicibacterium	Unclassified	0	0	0	0	0	0	0	0	0	0	0	0	1
204	Bacteria	Bacteroidota	Bacteroidia	Chitinophagales	BACL12	Unclassified	Unclassified	0	0	1	0	0	0	0	0	1	0	0	1	0
205	Bacteria	Actinobacteriota	Acidimicrobiia	UBA5794	Unclassified	Unclassified	Unclassified	0	0	0	0	0	0	0	0	0	0	3	2	0
206	Bacteria	Actinobacteriota	Acidimicrobiia	UBA5794	Unclassified	Unclassified	Unclassified	1	0	0	0	0	0	0	3	1	0	4	3	0
207	Bacteria	Actinobacteriota	Acidimicrobiia	Microtrichales	Ilumatobacteraceae	Unclassified	Unclassified	0	0	0	0	0	0	0	0	1	0	0	0	0
208	Bacteria	Actinobacteriota	Acidimicrobiia	UBA5794	Unclassified	Unclassified	Unclassified	0	0	0	0	0	0	0	0	0	1	0	0	0
209	Bacteria	Actinobacteriota	Acidimicrobiia	UBA5794	Unclassified	Unclassified	Unclassified	0	0	0	0	0	0	0	0	0	0	0	2	0
210	Bacteria	Actinobacteriota	Thermoleophilia	Solirubrobacterales	Unclassified	Unclassified	Unclassified	0	0	0	0	0	0	0	0	0	0	0	0	2
211	Bacteria	Actinobacteriota	Acidimicrobiia	UBA5794	Unclassified	Unclassified	Unclassified	0	1	0	0	0	0	0	0	0	0	0	0	0
212	Bacteria	Actinobacteriota	Acidimicrobiia	Microtrichales	UBA8592	MedAcidi-G2A	Unclassified	0	0	0	1	0	0	0	0	0	0	0	0	0
213	Bacteria	Actinobacteriota	Acidimicrobiia	Microtrichales	Ilumatobacteraceae	Unclassified	Unclassified	0	0	0	0	0	0	0	0	1	0	0	0	0
214	Bacteria	Firmicutes_F	Halanaerobiia	Halobacteroidales	Halobacteroidaceae	Orenia	Unclassified	0	0	1	0	0	0	0	0	0	0	1	0	0
215	Bacteria	Actinobacteriota	Acidimicrobiia	UBA5794	Unclassified	Unclassified	Unclassified	0	1	0	0	0	2	0	0	0	3	0	0	1
216	Bacteria	Actinobacteriota	Acidimicrobiia	UBA5794	Unclassified	Unclassified	Unclassified	0	0	0	0	0	0	0	0	0	0	0	1	0
217	Bacteria	Omnitrophota	koll11	UBA10015	kpj58rc	Unclassified	Unclassified	0	0	0	0	0	0	0	0	0	2	0	0	0
218	Bacteria	Actinobacteriota	Acidimicrobiia	UBA5794	Unclassified	Unclassified	Unclassified	0	0	0	0	0	0	0	1	0	0	0	0	0
219	Bacteria	Actinobacteriota	Acidimicrobiia	Microtrichales	UBA8592	MedAcidi-G2A	Unclassified	0	0	0	0	0	0	0	0	0	0	0	1	0
220	Bacteria	Actinobacteriota	Acidimicrobiia	Microtrichales	UBA8592	MedAcidi-G2A	Unclassified	0	0	0	0	0	0	0	0	0	1	1	0	0
221	Bacteria	Actinobacteriota	Acidimicrobiia	UBA5794	UBA5794	Unclassified	Unclassified	0	0	0	0	0	0	0	0	1	0	0	0	0
222	Bacteria	Actinobacteriota	Acidimicrobiia	UBA5794	Unclassified	Unclassified	Unclassified	0	0	0	0	4	3	0	0	0	2	0	0	1
223	Bacteria	Actinobacteriota	Acidimicrobiia	UBA5794	Unclassified	Unclassified	Unclassified	0	0	0	0	0	0	0	1	0	0	0	0	0
224	Bacteria	Actinobacteriota	Acidimicrobiia	UBA5794	Unclassified	Unclassified	Unclassified	0	0	0	0	0	0	1	0	0	0	0	0	0
225	Bacteria	Firmicutes_B	Unclassified	Unclassified	Unclassified	Unclassified	Unclassified	0	0	0	0	0	0	1	0	0	0	0	1	0
226	Bacteria	Actinobacteriota	Acidimicrobiia	Microtrichales	Ilumatobacteraceae	Ilumatobacter	Unclassified	0	0	0	1	0	0	0	0	0	0	0	0	0
227	Bacteria	Actinobacteriota	Acidimicrobiia	UBA5794	Unclassified	Unclassified	Unclassified	0	0	0	0	0	0	0	0	0	2	0	0	1
228	Bacteria	Gemmatimonadota	Gemmatimonadetes	SG8-23	UBA6960	Unclassified	Unclassified	0	0	0	0	0	0	0	0	0	0	0	0	2
229	Bacteria	Omnitrophota	koll11	UBA10015	kpj58rc	Unclassified	Unclassified	0	0	0	0	0	0	0	0	0	1	0	0	0
230	Bacteria	Omnitrophota	koll11	UBA10015	kpj58rc	Unclassified	Unclassified	0	0	0	0	0	0	0	0	0	0	1	0	0
231	Bacteria	Omnitrophota	koll11	UBA10015	kpj58rc	Unclassified	Unclassified	0	0	0	0	0	0	0	1	0	0	0	0	0
232	Bacteria	Verrucomicrobiota_A	Chlamydiia	Parachlamydiales	Unclassified	Unclassified	Unclassified	0	0	0	0	0	0	0	0	0	0	0	0	1
233	Bacteria	Bacteroidota	Bacteroidia	Chitinophagales	Saprospiraceae	Unclassified	Unclassified	0	0	0	0	0	0	0	0	0	0	0	1	0
234	Bacteria	Actinobacteriota	Acidimicrobiia	UBA5794	Unclassified	Unclassified	Unclassified	0	0	0	0	0	0	0	0	0	1	0	0	0
235	Bacteria	Actinobacteriota	Acidimicrobiia	UBA5794	UBA5794	Unclassified	Unclassified	0	0	0	0	0	0	1	0	0	0	0	0	0
236	Bacteria	Actinobacteriota	Acidimicrobiia	UBA5794	UBA5794	Unclassified	Unclassified	0	0	2	0	0	0	0	0	0	0	0	0	0
237	Bacteria	Actinobacteriota	Acidimicrobiia	UBA5794	Unclassified	Unclassified	Unclassified	0	0	0	0	0	0	0	0	0	0	0	0	1
238	Bacteria	Actinobacteriota	Thermoleophilia	Ga0077560	Ga0077560	Unclassified	Unclassified	0	0	0	0	0	0	0	0	0	0	0	1	0
239	Bacteria	Actinobacteriota	Thermoleophilia	20CM-4-69-9	20CM-4-69-9	Unclassified	Unclassified	0	0	0	0	0	0	0	0	0	0	0	0	5
240	Bacteria	Actinobacteriota	UBA4738	UBA4738	UBA4738	Unclassified	Unclassified	0	0	0	0	0	0	0	0	0	1	0	0	0
241	Bacteria	Actinobacteriota	Acidimicrobiia	UBA5794	Unclassified	Unclassified	Unclassified	0	0	0	0	0	0	0	0	0	1	0	0	0
242	Bacteria	Actinobacteriota	Acidimicrobiia	UBA5794	UBA5794	Unclassified	Unclassified	0	0	0	0	0	0	0	0	0	0	0	0	1
243	Bacteria	Actinobacteriota	Acidimicrobiia	Microtrichales	Unclassified	Unclassified	Unclassified	0	0	0	0	0	0	0	0	2	0	0	0	0
244	Bacteria	Actinobacteriota	Thermoleophilia	Unclassified	Unclassified	Unclassified	Unclassified	0	0	0	0	0	0	0	0	0	1	1	0	0
245	Bacteria	Actinobacteriota	Acidimicrobiia	Microtrichales	Microtrichaceae	Unclassified	Unclassified	0	0	0	0	0	0	0	0	0	0	1	0	0
246	Bacteria	Actinobacteriota	Acidimicrobiia	UBA5794	Unclassified	Unclassified	Unclassified	0	0	0	0	0	0	0	0	0	1	0	0	0
247	Bacteria	Actinobacteriota	Acidimicrobiia	Microtrichales	Unclassified	Unclassified	Unclassified	0	0	0	0	0	0	0	0	0	0	0	0	1
248	Bacteria	Actinobacteriota	Acidimicrobiia	UBA5794	Unclassified	Unclassified	Unclassified	0	0	0	0	0	0	0	0	0	0	0	0	1
249	Bacteria	Actinobacteriota	Thermoleophilia	Ga0077560	Ga0077560	Unclassified	Unclassified	0	0	0	0	0	0	0	1	0	0	0	1	0
250	Archaea	Altiarchaeota	Altiarchaeia	SCGC-AAA252-I15	Unclassified	Unclassified	Unclassified	0	0	0	0	0	0	0	0	0	0	0	0	2
251	Bacteria	Actinobacteriota	Acidimicrobiia	Microtrichales	Unclassified	Unclassified	Unclassified	0	0	0	0	0	0	0	0	0	2	0	0	0
252	Bacteria	Actinobacteriota	Acidimicrobiia	Microtrichales	TK06	MedAcidi-G3	Unclassified	0	0	0	0	0	0	0	0	0	0	1	0	0
253	Bacteria	Actinobacteriota	Acidimicrobiia	Microtrichales	TK06	MedAcidi-G3	Unclassified	0	0	0	0	0	0	0	1	2	0	3	3	0
254	Bacteria	Actinobacteriota	Acidimicrobiia	Microtrichales	TK06	MedAcidi-G3	Unclassified	0	0	0	0	0	0	0	0	0	0	0	1	0
255	Bacteria	Actinobacteriota	Actinobacteria	Propionibacteriales	Propionibacteriaceae	Cutibacterium	Unclassified	0	0	0	0	0	0	0	0	0	0	0	1	0
256	Bacteria	Actinobacteriota	Thermoleophilia	Solirubrobacterales	Solirubrobacteraceae	Unclassified	Unclassified	0	0	0	0	0	0	0	0	0	1	0	0	0
257	Bacteria	Actinobacteriota	Acidimicrobiia	Microtrichales	Unclassified	Unclassified	Unclassified	0	0	0	0	0	0	0	1	0	0	0	0	0
258	Bacteria	Actinobacteriota	Acidimicrobiia	Microtrichales	TK06	Unclassified	Unclassified	0	0	0	0	0	0	0	0	0	0	0	1	0
259	Bacteria	Actinobacteriota	Acidimicrobiia	Microtrichales	Unclassified	Unclassified	Unclassified	0	0	0	0	1	0	0	0	0	0	0	0	0
260	Bacteria	Actinobacteriota	Acidimicrobiia	Microtrichales	Unclassified	Unclassified	Unclassified	0	0	0	0	0	0	0	0	0	0	1	0	0
261	Bacteria	Actinobacteriota	Acidimicrobiia	Microtrichales	UBA8592	UBA8592	Unclassified	0	0	0	0	0	0	0	1	0	0	0	0	0
262	Bacteria	Actinobacteriota	Acidimicrobiia	Microtrichales	Unclassified	Unclassified	Unclassified	0	0	0	0	0	0	0	1	0	2	0	0	0
263	Bacteria	Actinobacteriota	Acidimicrobiia	Microtrichales	Unclassified	Unclassified	Unclassified	0	0	0	0	0	1	0	2	1	0	1	1	0
264	Bacteria	Actinobacteriota	Acidimicrobiia	Microtrichales	MedAcidi-G1	Unclassified	Unclassified	1	0	0	0	0	0	0	0	0	0	1	2	0
265	Bacteria	Actinobacteriota	Acidimicrobiia	Microtrichales	TK06	Unclassified	Unclassified	0	0	0	0	0	3	0	0	0	0	0	1	0
266	Bacteria	Actinobacteriota	Acidimicrobiia	Microtrichales	TK06	Unclassified	Unclassified	0	0	0	0	0	0	0	0	0	0	0	1	0
267	Bacteria	Actinobacteriota	Acidimicrobiia	Microtrichales	Microtrichaceae	Unclassified	Unclassified	0	0	1	0	0	0	0	0	0	0	0	0	0
268	Bacteria	Bdellovibrionota	Bacteriovoracia	Unclassified	Unclassified	Unclassified	Unclassified	0	0	0	0	0	0	0	0	0	0	0	0	2
269	Bacteria	Actinobacteriota	Acidimicrobiia	IMCC26256	Unclassified	Unclassified	Unclassified	0	0	0	0	0	0	0	0	0	0	0	0	1
270	Bacteria	Actinobacteriota	Acidimicrobiia	Microtrichales	Unclassified	Unclassified	Unclassified	0	0	0	0	0	0	0	0	0	0	1	0	2
271	Bacteria	Actinobacteriota	Acidimicrobiia	Microtrichales	MedAcidi-G1	Unclassified	Unclassified	0	0	0	0	0	0	0	0	0	0	1	0	0
272	Bacteria	Actinobacteriota	Acidimicrobiia	Microtrichales	UBA11606	Unclassified	Unclassified	0	0	0	0	0	0	0	0	0	1	1	0	0
273	Bacteria	Actinobacteriota	Acidimicrobiia	Microtrichales	Ilumatobacteraceae	Unclassified	Unclassified	0	0	0	0	0	0	0	0	0	0	1	0	0
274	Bacteria	Actinobacteriota	Acidimicrobiia	Microtrichales	Ilumatobacteraceae	Casp-actino5	Unclassified	0	0	0	0	0	0	0	0	0	0	1	1	0
275	Bacteria	Actinobacteriota	Acidimicrobiia	Microtrichales	Ilumatobacteraceae	Casp-actino5	Unclassified	0	0	0	0	0	0	0	1	0	0	4	3	0
276	Bacteria	Actinobacteriota	Acidimicrobiia	Microtrichales	Ilumatobacteraceae	Casp-actino5	Unclassified	0	0	0	0	0	0	0	0	0	0	0	1	0
277	Bacteria	Actinobacteriota	Acidimicrobiia	Microtrichales	MedAcidi-G1	Unclassified	Unclassified	2	0	1	0	0	0	0	0	1	1	1	9	0
278	Bacteria	Actinobacteriota	Acidimicrobiia	Microtrichales	Unclassified	Unclassified	Unclassified	0	0	0	0	1	0	0	0	0	0	0	1	0
279	Bacteria	Actinobacteriota	Acidimicrobiia	Microtrichales	MedAcidi-G1	Unclassified	Unclassified	1	0	0	0	0	0	0	0	0	0	0	0	0
280	Bacteria	Actinobacteriota	Acidimicrobiia	Microtrichales	Unclassified	Unclassified	Unclassified	0	0	0	0	0	0	0	0	0	1	0	1	0
281	Bacteria	Actinobacteriota	Acidimicrobiia	Microtrichales	Unclassified	Unclassified	Unclassified	4	0	0	0	0	0	0	0	0	0	2	0	0
282	Bacteria	Actinobacteriota	Acidimicrobiia	Microtrichales	TK06	Unclassified	Unclassified	0	0	0	0	0	0	0	0	0	0	0	1	0
283	Bacteria	Actinobacteriota	Acidimicrobiia	Microtrichales	Ilumatobacteraceae	Ilumatobacter	Unclassified	0	0	0	0	3	0	0	2	0	0	0	0	0
284	Bacteria	Actinobacteriota	Acidimicrobiia	Microtrichales	Ilumatobacteraceae	Ilumatobacter	Unclassified	0	0	0	0	0	0	0	0	0	0	1	0	0
285	Bacteria	Actinobacteriota	Acidimicrobiia	Microtrichales	MedAcidi-G1	UBA9410	Unclassified	0	0	0	0	0	0	0	0	0	1	0	0	0
286	Bacteria	Actinobacteriota	Acidimicrobiia	Microtrichales	TK06	MedAcidi-G3	Unclassified	0	0	0	0	0	0	0	1	0	0	0	0	0
287	Bacteria	Actinobacteriota	Acidimicrobiia	Microtrichales	TK06	Unclassified	Unclassified	0	0	0	0	0	0	0	1	0	0	3	2	1
288	Bacteria	Actinobacteriota	Acidimicrobiia	Microtrichales	Unclassified	Unclassified	Unclassified	0	0	0	0	0	0	0	0	0	1	0	0	0
289	Bacteria	Actinobacteriota	Acidimicrobiia	Microtrichales	Ilumatobacteraceae	Unclassified	Unclassified	0	0	0	0	0	0	0	0	0	0	0	0	2
290	Bacteria	Actinobacteriota	Acidimicrobiia	Microtrichales	Ilumatobacteraceae	Unclassified	Unclassified	1	0	0	0	0	0	0	0	0	0	0	0	0
291	Bacteria	Actinobacteriota	Acidimicrobiia	Microtrichales	MedAcidi-G1	Unclassified	Unclassified	0	0	0	0	0	0	0	0	0	1	0	0	0
292	Bacteria	Actinobacteriota	Acidimicrobiia	Microtrichales	MedAcidi-G1	Unclassified	Unclassified	0	0	2	0	0	0	0	0	0	0	0	0	1
293	Bacteria	Actinobacteriota	Acidimicrobiia	Microtrichales	Ilumatobacteraceae	Ilumatobacter	Unclassified	0	0	0	0	0	0	0	0	0	0	1	0	0
294	Bacteria	Firmicutes_F	Halanaerobiia	Halobacteroidales	Halobacteroidaceae	Orenia	Unclassified	0	0	2	0	0	0	0	3	1	0	3	1	0
295	Bacteria	Actinobacteriota	Acidimicrobiia	Microtrichales	TK06	MedAcidi-G3	Unclassified	0	0	0	0	0	0	0	1	1	0	3	0	0
296	Bacteria	Actinobacteriota	Actinobacteria	Actinomycetales	Microbacteriaceae	Aquiluna	Unclassified	0	0	0	0	0	0	0	0	0	0	0	0	1
297	Bacteria	Actinobacteriota	Acidimicrobiia	Microtrichales	TK06	Unclassified	Unclassified	0	0	0	0	0	1	0	0	1	0	0	0	0
298	Bacteria	Actinobacteriota	Acidimicrobiia	Microtrichales	Unclassified	Unclassified	Unclassified	0	0	0	0	0	0	0	0	1	0	0	0	0
299	Bacteria	Actinobacteriota	Acidimicrobiia	Microtrichales	Unclassified	Unclassified	Unclassified	0	0	0	0	0	0	0	0	0	0	0	1	0
300	Bacteria	Actinobacteriota	Acidimicrobiia	Microtrichales	MedAcidi-G1	Unclassified	Unclassified	0	0	0	0	0	0	0	0	0	1	0	0	0
301	Bacteria	Actinobacteriota	Acidimicrobiia	UBA5794	UBA5794	Unclassified	Unclassified	0	0	0	0	0	1	0	1	2	0	3	2	0
302	Bacteria	Actinobacteriota	Acidimicrobiia	UBA5794	UBA5794	Unclassified	Unclassified	0	0	0	0	0	0	0	0	1	0	0	1	0
303	Bacteria	Actinobacteriota	Acidimicrobiia	Microtrichales	Unclassified	Unclassified	Unclassified	0	0	0	0	0	0	0	0	1	0	0	1	0
304	Bacteria	Actinobacteriota	Acidimicrobiia	Microtrichales	Ilumatobacteraceae	Casp-actino5	Unclassified	0	0	0	0	0	0	0	0	0	0	0	2	0
305	Bacteria	Actinobacteriota	Acidimicrobiia	Microtrichales	UBA8592	UBA8592	Unclassified	2	0	0	0	0	0	0	0	2	0	0	0	0
306	Bacteria	Actinobacteriota	Acidimicrobiia	Microtrichales	UBA8592	UBA8592	Unclassified	0	0	0	0	0	0	0	0	0	0	0	1	0
307	Bacteria	Actinobacteriota	Acidimicrobiia	Microtrichales	TK06	MedAcidi-G3	Unclassified	0	0	0	0	0	0	0	0	1	0	3	1	0
308	Bacteria	Actinobacteriota	Acidimicrobiia	Microtrichales	TK06	Unclassified	Unclassified	0	0	0	0	0	0	0	1	2	0	1	2	0
309	Bacteria	Actinobacteriota	Acidimicrobiia	Microtrichales	UBA8592	UBA8592	Unclassified	0	0	1	0	0	0	0	0	0	0	0	0	0
310	Bacteria	Actinobacteriota	Acidimicrobiia	Microtrichales	UBA8592	UBA8592	Unclassified	0	0	0	0	0	0	0	0	0	0	0	1	0
311	Bacteria	Actinobacteriota	Acidimicrobiia	Microtrichales	Unclassified	Unclassified	Unclassified	0	0	0	0	0	0	0	0	0	0	0	1	0
312	Bacteria	Actinobacteriota	Acidimicrobiia	Microtrichales	Unclassified	Unclassified	Unclassified	5	1	2	0	1	1	0	4	3	0	3	8	0
313	Bacteria	Actinobacteriota	Acidimicrobiia	Microtrichales	MedAcidi-G1	Unclassified	Unclassified	0	0	0	0	0	0	0	1	0	0	2	2	0
314	Bacteria	Actinobacteriota	Acidimicrobiia	Microtrichales	Unclassified	Unclassified	Unclassified	0	0	0	0	0	0	0	0	0	0	0	1	0
315	Bacteria	Actinobacteriota	Acidimicrobiia	Microtrichales	MedAcidi-G1	UBA9410	Unclassified	0	0	0	0	1	0	0	0	0	0	0	0	0
316	Bacteria	Actinobacteriota	Acidimicrobiia	Microtrichales	Unclassified	Unclassified	Unclassified	0	0	1	0	0	0	0	0	0	0	0	0	0
317	Bacteria	Actinobacteriota	Acidimicrobiia	Microtrichales	UBA11606	Unclassified	Unclassified	0	0	0	0	0	0	0	0	0	0	0	1	0
318	Bacteria	Actinobacteriota	Acidimicrobiia	Microtrichales	Microtrichaceae	Unclassified	Unclassified	0	0	1	0	0	1	0	3	1	0	3	4	0
319	Bacteria	Actinobacteriota	Acidimicrobiia	Unclassified	Unclassified	Unclassified	Unclassified	0	0	0	0	0	0	0	0	0	0	1	0	0
320	Bacteria	Actinobacteriota	Acidimicrobiia	Microtrichales	Unclassified	Unclassified	Unclassified	0	0	0	0	0	0	0	0	1	0	0	0	0
321	Bacteria	Actinobacteriota	Acidimicrobiia	Microtrichales	Unclassified	Unclassified	Unclassified	0	0	0	0	0	0	0	0	2	0	1	0	3
322	Bacteria	Actinobacteriota	Acidimicrobiia	Microtrichales	MedAcidi-G1	UBA3125	Unclassified	0	0	0	0	0	2	0	0	2	0	2	1	0
323	Bacteria	Actinobacteriota	Acidimicrobiia	Microtrichales	UBA8592	UBA8592	Unclassified	0	0	0	0	0	0	0	0	0	0	0	2	0
324	Bacteria	Actinobacteriota	Acidimicrobiia	Microtrichales	TK06	MedAcidi-G3	Unclassified	0	1	0	0	0	0	0	0	1	0	4	3	0
325	Bacteria	Actinobacteriota	Acidimicrobiia	Microtrichales	Unclassified	Unclassified	Unclassified	0	0	0	0	0	0	0	1	0	0	1	0	0
326	Bacteria	Actinobacteriota	Acidimicrobiia	Microtrichales	MedAcidi-G1	UBA9410	Unclassified	0	0	0	0	2	0	0	0	0	0	0	0	0
327	Bacteria	Actinobacteriota	Acidimicrobiia	Microtrichales	Unclassified	Unclassified	Unclassified	0	0	0	0	1	0	0	0	0	0	0	0	0
328	Bacteria	Actinobacteriota	Acidimicrobiia	Microtrichales	UBA8592	UBA8592	Unclassified	0	0	0	0	0	0	0	0	0	0	1	0	0
329	Bacteria	Actinobacteriota	Acidimicrobiia	Microtrichales	UBA8592	Unclassified	Unclassified	0	0	0	0	0	0	0	0	0	0	4	1	0
330	Bacteria	Actinobacteriota	Acidimicrobiia	Microtrichales	UBA8592	UBA8592	Unclassified	0	0	1	0	0	0	0	1	0	0	0	0	0
331	Bacteria	Actinobacteriota	Acidimicrobiia	Microtrichales	Ilumatobacteraceae	Unclassified	Unclassified	0	0	0	0	0	0	0	0	0	0	2	0	0
332	Bacteria	Actinobacteriota	Acidimicrobiia	Microtrichales	MedAcidi-G1	UBA3125	Unclassified	0	0	0	0	0	0	0	0	0	1	0	0	0
333	Bacteria	Actinobacteriota	Acidimicrobiia	Microtrichales	Unclassified	Unclassified	Unclassified	1	0	0	0	0	0	0	0	0	0	0	0	0
334	Bacteria	Actinobacteriota	Acidimicrobiia	Microtrichales	Unclassified	Unclassified	Unclassified	0	0	0	0	0	0	0	0	1	0	0	0	0
335	Bacteria	Actinobacteriota	Acidimicrobiia	Microtrichales	MedAcidi-G1	UBA9410	Unclassified	0	0	0	0	0	0	0	1	0	1	0	0	0
336	Bacteria	Actinobacteriota	Acidimicrobiia	Microtrichales	UBA8592	UBA8592	Unclassified	1	0	0	0	0	0	0	1	1	0	1	1	0
337	Bacteria	Actinobacteriota	Acidimicrobiia	Microtrichales	Unclassified	Unclassified	Unclassified	0	0	0	0	0	0	0	0	0	1	0	0	0
338	Bacteria	Actinobacteriota	Acidimicrobiia	Microtrichales	Ilumatobacteraceae	Ilumatobacter	Unclassified	1	0	0	0	0	0	0	0	0	0	0	0	0
339	Bacteria	Actinobacteriota	Acidimicrobiia	Microtrichales	Ilumatobacteraceae	Ilumatobacter	Unclassified	0	0	0	0	0	0	0	0	0	0	0	1	0
340	Bacteria	Actinobacteriota	Acidimicrobiia	Microtrichales	Ilumatobacteraceae	Unclassified	Unclassified	0	0	0	0	0	0	0	0	1	0	0	0	0
341	Bacteria	Actinobacteriota	Acidimicrobiia	Microtrichales	MedAcidi-G1	Unclassified	Unclassified	0	0	0	0	0	0	0	0	0	0	2	4	0
342	Bacteria	Actinobacteriota	Acidimicrobiia	Microtrichales	Unclassified	Unclassified	Unclassified	0	0	3	0	1	1	0	1	1	0	0	0	0
343	Bacteria	Actinobacteriota	Acidimicrobiia	Microtrichales	TK06	Unclassified	Unclassified	0	0	0	0	0	0	0	0	0	0	0	0	1
344	Bacteria	Sumerlaeota	Sumerlaeia	Sumerlaeales	Sumerlaeaceae	Unclassified	Unclassified	0	0	0	0	0	0	0	0	0	0	0	0	2
345	Bacteria	Actinobacteriota	Acidimicrobiia	IMCC26256	Unclassified	Unclassified	Unclassified	0	0	0	0	0	0	0	0	0	0	0	1	0
346	Bacteria	Actinobacteriota	Acidimicrobiia	Microtrichales	Unclassified	Unclassified	Unclassified	0	0	0	0	1	0	0	1	1	0	0	0	0
347	Bacteria	Actinobacteriota	Acidimicrobiia	Microtrichales	TK06	MedAcidi-G3	Unclassified	0	0	0	0	0	0	0	1	0	0	3	1	0
348	Bacteria	Actinobacteriota	Acidimicrobiia	Microtrichales	Unclassified	Unclassified	Unclassified	0	0	0	0	0	0	0	0	1	0	0	0	0
349	Bacteria	Actinobacteriota	Acidimicrobiia	UBA5794	UBA5794	Unclassified	Unclassified	0	0	0	0	0	1	0	2	0	0	2	3	0
350	Bacteria	Actinobacteriota	Acidimicrobiia	Microtrichales	Unclassified	Unclassified	Unclassified	0	0	0	0	0	0	0	0	0	0	1	0	0
351	Bacteria	Actinobacteriota	Acidimicrobiia	Microtrichales	Ilumatobacteraceae	Ilumatobacter	Unclassified	0	0	0	0	0	0	0	0	1	0	0	0	0
352	Archaea	Nanoarchaeota	Nanoarchaeia	Woesearchaeales	GW2011-AR4	Unclassified	Unclassified	0	0	0	0	0	0	0	0	0	0	1	0	0
353	Bacteria	Bacteroidota	Bacteroidia	Flavobacteriales	Flavobacteriaceae	MAG-120531	Unclassified	0	0	0	0	0	0	0	1	0	0	0	0	0
354	Bacteria	Bacteroidota	Bacteroidia	Flavobacteriales	Flavobacteriaceae	Unclassified	Unclassified	0	0	0	0	0	0	0	0	0	0	3	4	2
355	Bacteria	Desulfobacterota	Desulfobacteria	Desulfobacterales	BuS5	Unclassified	Unclassified	0	0	0	0	0	0	0	0	0	0	0	0	2
356	Bacteria	Bacteroidota	Bacteroidia	Sphingobacteriales	Sphingobacteriaceae	Unclassified	Unclassified	0	0	0	0	0	0	0	0	0	0	1	0	0
357	Bacteria	Unclassified bacteria	Unclassified	Unclassified	Unclassified	Unclassified	Unclassified	0	0	0	0	0	0	0	0	1	0	0	0	0
358	Bacteria	Bacteroidota	Bacteroidia	Flavobacteriales	Flavobacteriaceae	Unclassified	Unclassified	0	0	0	0	0	0	0	1	2	1	2	0	0
359	Archaea	Nanoarchaeota	Nanoarchaeia	Pacearchaeales	Unclassified	Unclassified	Unclassified	0	0	0	0	0	0	0	0	0	0	0	0	2
360	Bacteria	Bacteroidota	Bacteroidia	Flavobacteriales	Flavobacteriaceae	Unclassified	Unclassified	0	0	0	0	0	0	0	0	0	0	1	0	0
361	Bacteria	Bacteroidota	Bacteroidia	Flavobacteriales	Flavobacteriaceae	Unclassified	Unclassified	0	0	0	0	0	0	0	0	0	0	0	1	0
362	Bacteria	Bacteroidota	Bacteroidia	Flavobacteriales	Flavobacteriaceae	Unclassified	Unclassified	0	0	0	0	0	0	0	2	0	0	4	2	0
363	Bacteria	Bacteroidota	Bacteroidia	Flavobacteriales	Flavobacteriaceae	Unclassified	Unclassified	0	0	0	0	0	0	0	0	0	0	1	3	0
364	Bacteria	Bacteroidota	Bacteroidia	Flavobacteriales	Flavobacteriaceae	Flagellimonas	Unclassified	1	0	0	0	0	1	0	1	4	0	13	4	0
365	Bacteria	Bacteroidota	Bacteroidia	Flavobacteriales	Flavobacteriaceae	Muricauda	Unclassified	0	0	0	0	0	0	0	1	0	0	0	0	2
366	Bacteria	Bacteroidota	Bacteroidia	Flavobacteriales	Flavobacteriaceae	Unclassified	Unclassified	0	0	0	0	0	0	0	0	0	0	2	1	0
367	Bacteria	Bacteroidota	Bacteroidia	Flavobacteriales	Flavobacteriaceae	Unclassified	Unclassified	0	0	0	0	0	0	0	0	0	1	0	0	0
368	Bacteria	Bacteroidota	Bacteroidia	Flavobacteriales	Flavobacteriaceae	Unclassified	Unclassified	8	0	3	0	0	0	0	10	12	1	24	28	0
369	Bacteria	Bdellovibrionota	Bacteriovoracia	Bacteriovoracales	Bacteriovoracaceae	DB6-IX	Unclassified	0	0	0	0	0	0	0	0	0	0	1	0	0
370	Bacteria	Desulfobacterota	Desulfobacteria	Desulfobacterales	UBA2156	Unclassified	Unclassified	0	0	0	0	0	0	0	0	0	0	0	0	1
371	Bacteria	Bacteroidota	Bacteroidia	Flavobacteriales	Flavobacteriaceae	Muricauda	Unclassified	0	0	0	0	0	0	0	0	0	0	0	1	0
372	Bacteria	Bdellovibrionota	Bacteriovoracia	Bacteriovoracales	Bacteriovoracaceae	Unclassified	Unclassified	0	0	0	0	0	0	0	1	0	0	0	0	0
373	Bacteria	Actinobacteriota	Acidimicrobiia	Microtrichales	UBA8592	MedAcidi-G2A	Unclassified	0	0	0	0	0	0	0	0	0	0	1	1	0
374	Bacteria	Actinobacteriota	Acidimicrobiia	Microtrichales	UBA8592	MedAcidi-G2A	Unclassified	0	0	0	0	0	0	0	1	1	0	0	0	0
375	Bacteria	Bacteroidota	Bacteroidia	Flavobacteriales	Flavobacteriaceae	Unclassified	Unclassified	0	0	1	0	0	0	0	0	0	0	1	0	0
376	Bacteria	Bacteroidota	Bacteroidia	Flavobacteriales	Flavobacteriaceae	Unclassified	Unclassified	0	0	0	0	0	0	0	0	1	0	6	3	0
377	Bacteria	Bacteroidota	Bacteroidia	Flavobacteriales	Flavobacteriaceae	Unclassified	Unclassified	0	0	0	0	0	0	0	0	0	2	2	3	0
378	Bacteria	Bacteroidota	Bacteroidia	Flavobacteriales	Flavobacteriaceae	Unclassified	Unclassified	0	1	0	0	0	0	0	0	1	0	1	1	0
379	Bacteria	Bacteroidota	Bacteroidia	Flavobacteriales	Flavobacteriaceae	Unclassified	Unclassified	1	0	0	0	0	0	0	0	0	0	0	0	0
380	Bacteria	Bdellovibrionota	Bacteriovoracia	Unclassified	Unclassified	Unclassified	Unclassified	0	0	0	0	1	0	0	0	0	0	0	0	0
381	Bacteria	Firmicutes_F	Halanaerobiia	Halanaerobiales	Halanaerobiaceae	Halanaerobium	Unclassified	0	0	0	0	0	0	0	0	0	1	0	0	0
382	Bacteria	Bacteroidota	Bacteroidia	Flavobacteriales	Flavobacteriaceae	Flavobacterium	Unclassified	0	5	2	0	1	0	0	3	2	0	3	5	0
383	Bacteria	Bacteroidota	Bacteroidia	Flavobacteriales	Flavobacteriaceae	Nonlabens	Unclassified	0	0	0	0	0	0	0	0	0	0	1	0	0
384	Bacteria	Bacteroidota	Bacteroidia	Flavobacteriales	Flavobacteriaceae	Unclassified	Unclassified	0	0	0	0	0	0	0	0	0	0	0	1	0
385	Bacteria	Bdellovibrionota	Bacteriovoracia	Bacteriovoracales	Bacteriovoracaceae	Unclassified	Unclassified	0	0	0	0	0	0	0	0	0	0	1	0	0
386	Bacteria	Bacteroidota	Rhodothermia	Rhodothermales	Salinibacteraceae	Unclassified	Unclassified	0	0	0	0	0	0	0	0	0	0	0	1	0
387	Bacteria	Firmicutes_B	TC1	TC1	Unclassified	Unclassified	Unclassified	0	0	0	0	0	0	0	0	0	0	0	0	1
388	Bacteria	Desulfobacterota	Desulfobacteria	Desulfobacterales	BuS5	Unclassified	Unclassified	0	0	0	0	0	0	0	0	0	0	0	0	2
389	Bacteria	Bacteroidota	Bacteroidia	Flavobacteriales	Flavobacteriaceae	UBA3537	Unclassified	0	1	0	0	1	1	0	4	6	0	6	2	0
390	Bacteria	Bacteroidota	Bacteroidia	Flavobacteriales	Flavobacteriaceae	Unclassified	Unclassified	0	0	0	0	0	0	0	0	0	0	1	0	0
391	Bacteria	Bacteroidota	Bacteroidia	Flavobacteriales	Flavobacteriaceae	Unclassified	Unclassified	0	0	0	0	0	0	0	2	0	0	3	2	0
392	Bacteria	Bdellovibrionota_B	Oligoflexia	Oligoflexales	Oligoflexaceae	Unclassified	Unclassified	0	0	0	0	0	0	0	1	0	0	0	0	0
393	Bacteria	Bacteroidota	Bacteroidia	Flavobacteriales	Flavobacteriaceae	Flavobacterium	Unclassified	0	0	0	0	0	0	0	0	0	0	0	1	0
394	Bacteria	Verrucomicrobiota_A	Chlamydiia	Parachlamydiales	Simkaniaceae	Unclassified	Unclassified	0	0	0	0	0	0	0	0	0	0	0	0	1
395	Bacteria	Bdellovibrionota	Bacteriovoracia	Bacteriovoracales	Bacteriovoracaceae	Unclassified	Unclassified	0	0	0	0	0	0	0	0	0	0	0	1	0
396	Bacteria	Bacteroidota	Bacteroidia	Flavobacteriales	Flavobacteriaceae	Maribacter	Unclassified	0	0	0	0	0	0	0	1	0	0	0	0	0
397	Bacteria	Bdellovibrionota_B	Oligoflexia	Oligoflexales	Oligoflexaceae	Unclassified	Unclassified	0	0	0	0	0	0	0	0	0	1	0	0	0
398	Bacteria	Bacteroidota	Bacteroidia	Flavobacteriales	Flavobacteriaceae	UBA3537	Unclassified	0	0	0	0	0	0	0	0	0	0	0	1	0
399	Bacteria	Bacteroidota	Bacteroidia	Flavobacteriales	Flavobacteriaceae	UBA8316	Unclassified	0	0	0	0	0	0	0	0	1	0	1	0	0
400	Bacteria	Verrucomicrobiota_A	Chlamydiia	Parachlamydiales	SM23-39	Unclassified	Unclassified	0	0	0	0	0	0	0	0	0	0	0	0	2
401	Bacteria	Bacteroidota	Bacteroidia	Flavobacteriales	Flavobacteriaceae	Unclassified	Unclassified	0	0	0	0	0	0	0	2	0	0	1	2	0
402	Bacteria	Bdellovibrionota_B	Oligoflexia	Oligoflexales	Oligoflexaceae	Unclassified	Unclassified	1	0	0	0	0	0	0	0	0	0	0	0	0
403	Bacteria	Bdellovibrionota_B	UBA2361	Unclassified	Unclassified	Unclassified	Unclassified	0	0	0	0	0	1	0	0	0	0	0	0	0
404	Archaea	Crenarchaeota	Bathyarchaeia	B26-1	UBA233	Unclassified	Unclassified	0	0	0	0	0	0	0	0	0	0	0	0	1
405	Archaea	Nanoarchaeota	Nanoarchaeia	UBA583	UBA583	Unclassified	Unclassified	0	0	0	0	0	0	0	0	0	1	0	0	0
406	Bacteria	Planctomycetota	Unclassified	Unclassified	Unclassified	Unclassified	Unclassified	0	0	0	0	0	0	0	0	0	1	0	0	0
407	Bacteria	Bdellovibrionota_B	Oligoflexia	Oligoflexales	Unclassified	Unclassified	Unclassified	0	0	0	0	0	0	0	0	1	0	0	0	0
408	Bacteria	Bdellovibrionota	Bacteriovoracia	Bacteriovoracales	Bacteriovoracaceae	Unclassified	Unclassified	0	0	0	0	0	0	0	1	0	0	0	0	0
409	Bacteria	Desulfobacterota	Desulfobulbia	Desulfobulbales	Desulfurivibrionaceae	Unclassified	Unclassified	0	0	0	0	0	0	0	0	0	0	0	0	2
410	Archaea	Nanoarchaeota	Nanoarchaeia	Pacearchaeales	UBA73	Unclassified	Unclassified	0	0	0	0	0	0	0	1	0	0	0	0	0
411	Bacteria	Bdellovibrionota	Bacteriovoracia	Bacteriovoracales	Bacteriovoracaceae	Unclassified	Unclassified	0	0	0	0	0	0	0	0	0	0	0	0	2
412	Bacteria	Omnitrophota	koll11	UBA10015	kpj58rc	Unclassified	Unclassified	0	0	0	0	0	0	0	0	1	0	0	0	0
413	Bacteria	Omnitrophota	koll11	UBA10015	Unclassified	Unclassified	Unclassified	0	0	0	0	0	0	0	0	1	0	0	0	0
414	Bacteria	Nitrospinota	Unclassified	Unclassified	Unclassified	Unclassified	Unclassified	0	0	0	0	0	0	0	0	0	0	0	1	0
415	Bacteria	Unclassified bacteria	Unclassified	Unclassified	Unclassified	Unclassified	Unclassified	0	0	0	0	0	0	0	0	0	0	1	2	0
416	Archaea	Nanoarchaeota	Nanoarchaeia	Woesearchaeales	GW2011-AR4	Unclassified	Unclassified	0	0	0	0	0	0	0	0	0	0	1	1	0
417	Archaea	Nanoarchaeota	Nanoarchaeia	Woesearchaeales	Unclassified	Unclassified	Unclassified	0	0	0	0	0	0	0	0	1	0	0	0	0
418	Bacteria	Actinobacteriota	Acidimicrobiia	TMED189	TMED189	TMED189	Unclassified	0	0	0	0	0	0	0	1	1	0	1	1	7
419	Bacteria	Omnitrophota	koll11	UBA10015	kpj58rc	Unclassified	Unclassified	0	0	0	0	0	0	0	0	0	1	0	0	0
420	Bacteria	Actinobacteriota	Acidimicrobiia	Microtrichales	Ilumatobacteraceae	Unclassified	Unclassified	0	0	0	0	0	0	0	0	0	0	1	0	0
421	Bacteria	Actinobacteriota	Acidimicrobiia	Microtrichales	Ilumatobacteraceae	Unclassified	Unclassified	0	0	0	0	0	0	0	0	0	1	0	0	0
422	Bacteria	Actinobacteriota	Acidimicrobiia	UBA5794	Unclassified	Unclassified	Unclassified	0	0	0	0	0	0	1	0	0	0	0	0	0
423	Bacteria	Actinobacteriota	Thermoleophilia	Solirubrobacterales	70-9	Unclassified	Unclassified	0	0	0	0	0	0	0	0	0	0	0	0	2
424	Bacteria	Actinobacteriota	Acidimicrobiia	Unclassified	Unclassified	Unclassified	Unclassified	0	1	0	0	1	0	0	1	1	0	4	4	2
425	Bacteria	Actinobacteriota	Acidimicrobiia	UBA5794	Unclassified	Unclassified	Unclassified	0	0	0	0	0	0	0	0	0	1	0	1	0
426	Bacteria	Actinobacteriota	Acidimicrobiia	UBA5794	Unclassified	Unclassified	Unclassified	0	0	0	0	0	0	0	0	0	1	0	0	0
427	Bacteria	Actinobacteriota	Acidimicrobiia	UBA5794	Unclassified	Unclassified	Unclassified	0	0	0	0	0	1	0	0	0	0	0	0	0
428	Archaea	Nanoarchaeota	Nanoarchaeia	SCGC-AAA011-G17	Unclassified	Unclassified	Unclassified	0	0	0	0	0	0	0	0	0	2	0	0	0
429	Bacteria	Omnitrophota	koll11	UBA10015	kpj58rc	Unclassified	Unclassified	0	0	0	0	0	0	0	0	1	0	0	0	0
430	Bacteria	UBP14	UBA6098	Unclassified	Unclassified	Unclassified	Unclassified	0	0	0	0	0	0	0	0	0	0	0	0	2
431	Bacteria	Omnitrophota	koll11	UBA10015	kpj58rc	Unclassified	Unclassified	0	0	0	0	0	0	0	0	0	0	0	0	1
432	Bacteria	Bacteroidota	Bacteroidia	Chitinophagales	Unclassified	Unclassified	Unclassified	0	0	0	0	0	0	0	0	1	0	0	0	0
433	Bacteria	Omnitrophota	koll11	UBA10015	kpj58rc	Unclassified	Unclassified	0	0	0	0	0	0	0	0	0	0	3	0	0
434	Bacteria	Omnitrophota	koll11	UBA10015	kpj58rc	Unclassified	Unclassified	0	0	0	0	1	0	0	0	0	0	0	0	0
435	Bacteria	Bacteroidota	Bacteroidia	Unclassified	Unclassified	Unclassified	Unclassified	0	0	0	0	0	0	0	0	1	0	0	0	0
436	Bacteria	Omnitrophota	koll11	UBA10015	kpj58rc	Unclassified	Unclassified	0	0	0	1	0	0	0	0	0	0	0	0	0
437	Bacteria	Omnitrophota	koll11	UBA10015	kpj58rc	Unclassified	Unclassified	0	0	0	0	0	0	0	0	0	1	0	0	0
438	Bacteria	Omnitrophota	koll11	UBA10015	kpj58rc	Unclassified	Unclassified	0	2	0	0	0	0	0	0	0	0	1	1	0
439	Bacteria	Actinobacteriota	Acidimicrobiia	Microtrichales	MedAcidi-G1	S20-B6	Unclassified	0	0	0	0	0	0	0	0	0	2	0	0	0
440	Bacteria	Gemmatimonadota	Gemmatimonadetes	SG8-23	UBA6960	UBA2589	Unclassified	0	0	0	0	0	0	0	0	0	0	0	0	2
441	Bacteria	Unclassified bacteria	Unclassified	Unclassified	Unclassified	Unclassified	Unclassified	0	0	0	0	0	0	0	0	0	0	0	1	0
442	Bacteria	Actinobacteriota	Thermoleophilia	20CM-4-69-9	20CM-4-69-9	Unclassified	Unclassified	0	0	0	0	0	0	0	0	0	1	0	0	0
443	Bacteria	Firmicutes_F	Halanaerobiia	Halobacteroidales	Halobacteroidaceae	Unclassified	Unclassified	0	0	0	0	0	0	0	0	0	0	0	0	1
444	Bacteria	Actinobacteriota	Acidimicrobiia	Microtrichales	TK06	Unclassified	Unclassified	0	0	0	0	0	0	3	0	0	0	0	0	0
445	Bacteria	Actinobacteriota	Acidimicrobiia	Microtrichales	Ilumatobacteraceae	Ilumatobacter	Unclassified	0	1	0	0	0	0	0	0	0	0	0	2	0
446	Bacteria	Actinobacteriota	Acidimicrobiia	Microtrichales	UBA11606	Unclassified	Unclassified	0	0	0	0	0	0	0	0	0	0	0	0	1
447	Archaea	Nanoarchaeota	Nanoarchaeia	SCGC-AAA011-G17	Unclassified	Unclassified	Unclassified	0	0	0	0	0	0	0	0	0	2	0	0	0
448	Bacteria	Actinobacteriota	Acidimicrobiia	Microtrichales	Unclassified	Unclassified	Unclassified	0	0	0	0	0	1	0	0	0	0	0	0	0
449	Bacteria	Actinobacteriota	Acidimicrobiia	Microtrichales	Unclassified	Unclassified	Unclassified	0	1	0	0	0	0	0	0	0	0	0	0	0
450	Bacteria	Actinobacteriota	Acidimicrobiia	Microtrichales	MedAcidi-G1	UBA9410	Unclassified	0	0	0	0	0	0	0	0	0	0	1	0	0
451	Bacteria	Actinobacteriota	Acidimicrobiia	Microtrichales	Unclassified	Unclassified	Unclassified	4	0	2	0	0	1	0	1	2	0	5	5	3
452	Bacteria	Actinobacteriota	Acidimicrobiia	Microtrichales	Unclassified	Unclassified	Unclassified	0	0	0	0	0	0	0	1	0	0	0	0	0
453	Bacteria	Actinobacteriota	Acidimicrobiia	Microtrichales	UBA8592	UBA8592	Unclassified	0	0	0	0	0	0	0	1	0	0	2	0	0
454	Bacteria	Actinobacteriota	Acidimicrobiia	Microtrichales	MedAcidi-G1	Unclassified	Unclassified	0	0	0	0	0	0	0	2	1	0	1	2	0
455	Bacteria	Actinobacteriota	Acidimicrobiia	Microtrichales	Unclassified	Unclassified	Unclassified	0	0	0	0	0	0	0	0	1	0	0	0	0
456	Bacteria	Actinobacteriota	Acidimicrobiia	Microtrichales	MedAcidi-G1	UBA9410	Unclassified	0	0	0	0	0	0	0	0	0	0	1	1	0
457	Archaea	Nanoarchaeota	Nanoarchaeia	Pacearchaeales	Unclassified	Unclassified	Unclassified	0	0	0	0	0	0	0	0	0	0	0	0	1
458	Archaea	Nanoarchaeota	Nanoarchaeia	Pacearchaeales	Unclassified	Unclassified	Unclassified	0	0	0	0	0	0	0	0	0	0	0	0	1
459	Bacteria	Omnitrophota	koll11	UBA10015	kpj58rc	Unclassified	Unclassified	0	0	0	0	0	0	0	1	0	0	0	0	0
460	Bacteria	Actinobacteriota	Acidimicrobiia	Unclassified	Unclassified	Unclassified	Unclassified	0	2	1	0	0	0	0	0	1	0	1	2	1
461	Bacteria	Myxococcota	Polyangia	Polyangiales	SG8-38	Unclassified	Unclassified	0	0	0	0	0	0	0	0	0	0	1	0	0
462	Bacteria	Omnitrophota	koll11	UBA10015	GCA-002753745	Unclassified	Unclassified	0	0	0	0	0	0	0	0	0	0	0	0	1
463	Bacteria	Omnitrophota	koll11	UBA10015	kpj58rc	Unclassified	Unclassified	0	0	0	0	0	0	0	0	0	0	0	0	1
464	Bacteria	Omnitrophota	koll11	UBA10015	kpj58rc	Unclassified	Unclassified	0	0	0	0	0	0	0	0	0	0	0	1	0
465	Bacteria	Actinobacteriota	Acidimicrobiia	UBA5794	UBA5794	Unclassified	Unclassified	0	0	0	0	0	0	0	0	0	3	0	0	0
466	Bacteria	Spirochaetota	Unclassified	Unclassified	Unclassified	Unclassified	Unclassified	0	0	0	0	0	0	0	0	0	1	0	0	0
467	Bacteria	UBP14	UBA6098	Unclassified	Unclassified	Unclassified	Unclassified	0	0	0	0	0	0	1	0	0	0	0	0	0
468	Bacteria	Actinobacteriota	Acidimicrobiia	UBA5794	UBA4744	Unclassified	Unclassified	0	0	0	0	0	0	0	0	0	1	0	0	0
469	Bacteria	Actinobacteriota	Acidimicrobiia	UBA5794	UBA5794	Unclassified	Unclassified	0	0	0	0	0	0	0	1	0	0	2	1	0
470	Bacteria	Actinobacteriota	Acidimicrobiia	UBA5794	Unclassified	Unclassified	Unclassified	2	0	0	0	0	0	0	0	0	0	0	0	0
471	Bacteria	Bacteroidota	Bacteroidia	Cytophagales	Cyclobacteriaceae	Fabibacter	Unclassified	0	0	0	0	0	0	0	0	0	0	1	0	0
472	Bacteria	Actinobacteriota	Acidimicrobiia	UBA5794	UBA5794	Unclassified	Unclassified	1	0	0	0	1	2	0	1	1	0	1	3	0
473	Bacteria	Actinobacteriota	Acidimicrobiia	UBA5794	UBA5794	Unclassified	Unclassified	0	0	0	0	0	0	0	0	0	0	1	0	0
474	Bacteria	Actinobacteriota	Acidimicrobiia	UBA5794	UBA5794	Unclassified	Unclassified	0	0	0	0	0	0	0	1	0	0	0	1	0
475	Bacteria	Actinobacteriota	Acidimicrobiia	UBA5794	UBA4744	Unclassified	Unclassified	0	0	0	1	0	0	0	0	0	1	0	0	0
476	Bacteria	Actinobacteriota	Acidimicrobiia	UBA5794	UBA5794	Unclassified	Unclassified	0	0	0	0	0	0	0	0	0	0	0	1	0
477	Bacteria	Actinobacteriota	Acidimicrobiia	UBA5794	UBA5794	Unclassified	Unclassified	0	0	0	0	0	0	0	0	0	1	0	0	0
478	Bacteria	Actinobacteriota	Acidimicrobiia	UBA5794	UBA5794	Unclassified	Unclassified	0	0	0	0	0	0	0	0	0	1	0	1	0
479	Bacteria	Actinobacteriota	Acidimicrobiia	UBA5794	Unclassified	Unclassified	Unclassified	0	0	0	0	0	0	0	0	0	1	0	0	0
480	Bacteria	Actinobacteriota	Actinobacteria	Unclassified	Unclassified	Unclassified	Unclassified	0	0	0	0	0	0	0	0	0	0	2	1	0
481	Bacteria	Actinobacteriota	Acidimicrobiia	UBA5794	Unclassified	Unclassified	Unclassified	0	0	0	0	0	0	0	0	1	0	0	0	0
482	Bacteria	Actinobacteriota	Acidimicrobiia	UBA5794	UBA4744	Unclassified	Unclassified	0	0	0	0	0	0	0	0	0	0	0	0	1
483	Bacteria	Actinobacteriota	Acidimicrobiia	UBA5794	UBA5794	Unclassified	Unclassified	0	0	0	0	0	0	0	0	0	0	0	1	0
484	Bacteria	Actinobacteriota	Acidimicrobiia	UBA5794	UBA5794	Unclassified	Unclassified	0	0	0	0	0	0	0	0	0	0	0	1	0
485	Bacteria	Actinobacteriota	Acidimicrobiia	UBA5794	Unclassified	Unclassified	Unclassified	0	0	0	0	0	0	0	0	0	1	0	0	1
486	Bacteria	Actinobacteriota	Acidimicrobiia	UBA5794	UBA5794	Unclassified	Unclassified	0	0	0	0	0	0	0	0	0	4	0	0	0
487	Bacteria	Desulfobacterota	Desulfobacteria	C00003060	Unclassified	Unclassified	Unclassified	0	0	0	0	0	0	0	0	1	0	0	0	0
488	Bacteria	Bacteroidota	Bacteroidia	Chitinophagales	Saprospiraceae	Unclassified	Unclassified	0	0	0	0	0	0	0	0	0	0	1	1	0
489	Bacteria	Bacteroidota	Bacteroidia	Chitinophagales	Unclassified	Unclassified	Unclassified	0	0	0	0	0	0	0	0	0	0	1	0	0
490	Bacteria	Actinobacteriota	Acidimicrobiia	Microtrichales	Microtrichaceae	Microthrix	Unclassified	0	0	0	0	0	0	0	0	0	0	0	1	0
491	Bacteria	Actinobacteriota	Acidimicrobiia	UBA5794	UBA5794	Unclassified	Unclassified	0	0	0	0	0	0	0	0	0	2	0	0	0
492	Bacteria	Actinobacteriota	Acidimicrobiia	UBA5794	UBA5794	Unclassified	Unclassified	0	1	0	0	0	0	0	0	0	1	0	0	1
493	Bacteria	Actinobacteriota	Acidimicrobiia	UBA5794	ZC4RG35	Unclassified	Unclassified	0	0	0	0	0	0	0	0	0	0	0	0	1
494	Bacteria	Actinobacteriota	Acidimicrobiia	UBA5794	UBA5794	Unclassified	Unclassified	0	0	0	0	0	0	0	0	0	0	0	0	1
495	Bacteria	Actinobacteriota	Unclassified	Unclassified	Unclassified	Unclassified	Unclassified	0	0	0	0	0	0	0	0	0	1	0	0	0
496	Bacteria	Actinobacteriota	Acidimicrobiia	IMCC26256	Unclassified	Unclassified	Unclassified	0	0	0	0	0	0	0	0	0	2	0	0	0
497	Bacteria	Actinobacteriota	Acidimicrobiia	UBA5794	UBA5794	Unclassified	Unclassified	0	0	0	0	0	0	0	0	0	1	0	0	3
498	Bacteria	Actinobacteriota	Acidimicrobiia	UBA5794	UBA5794	Unclassified	Unclassified	0	1	1	0	0	0	0	1	2	0	1	1	0
499	Bacteria	Actinobacteriota	Acidimicrobiia	UBA5794	UBA5794	Unclassified	Unclassified	0	0	0	0	0	0	0	0	2	1	0	0	1
500	Bacteria	Actinobacteriota	Acidimicrobiia	UBA5794	UBA4744	Unclassified	Unclassified	0	0	0	0	0	0	0	0	0	0	0	0	1
501	Bacteria	Actinobacteriota	Acidimicrobiia	UBA5794	UBA4744	Unclassified	Unclassified	0	0	0	0	0	0	0	0	0	1	0	0	2
502	Bacteria	Actinobacteriota	Acidimicrobiia	UBA5794	UBA4744	Unclassified	Unclassified	0	0	0	0	0	0	0	0	0	1	0	0	0
503	Bacteria	Actinobacteriota	Acidimicrobiia	UBA5794	UBA5794	Unclassified	Unclassified	0	0	0	0	0	0	0	0	0	0	1	0	1
504	Bacteria	Actinobacteriota	Actinobacteria	Unclassified	Unclassified	Unclassified	Unclassified	0	0	0	2	0	0	0	0	0	3	0	0	0
505	Bacteria	Actinobacteriota	Actinobacteria	Unclassified	Unclassified	Unclassified	Unclassified	0	0	0	0	0	0	0	0	1	0	1	0	0
506	Bacteria	Actinobacteriota	Actinobacteria	Unclassified	Unclassified	Unclassified	Unclassified	0	0	0	0	0	0	0	0	0	0	1	0	0
507	Bacteria	Actinobacteriota	Actinobacteria	Euzebyales	Euzebyaceae	Euzebya	Unclassified	0	0	0	0	0	0	0	0	0	0	3	0	0
508	Bacteria	Actinobacteriota	Acidimicrobiia	UBA5794	UBA5794	Unclassified	Unclassified	0	0	0	0	0	0	0	0	0	1	0	0	0
509	Bacteria	Actinobacteriota	Acidimicrobiia	IMCC26256	Unclassified	Unclassified	Unclassified	0	0	0	0	0	0	0	0	0	1	0	0	0
510	Bacteria	Actinobacteriota	Acidimicrobiia	IMCC26256	Unclassified	Unclassified	Unclassified	0	0	0	0	0	0	0	0	0	0	0	1	0
511	Bacteria	Actinobacteriota	Acidimicrobiia	UBA5794	UBA5794	Unclassified	Unclassified	0	0	2	0	0	0	0	0	0	0	0	0	0
512	Bacteria	Actinobacteriota	Actinobacteria	Unclassified	Unclassified	Unclassified	Unclassified	0	3	0	0	0	0	0	0	0	0	2	0	0
513	Bacteria	Actinobacteriota	Actinobacteria	Unclassified	Unclassified	Unclassified	Unclassified	0	0	0	0	0	0	0	1	0	0	1	0	0
514	Bacteria	Actinobacteriota	Actinobacteria	Unclassified	Unclassified	Unclassified	Unclassified	0	0	0	0	0	0	0	0	0	0	1	0	0
515	Bacteria	Actinobacteriota	Actinobacteria	Unclassified	Unclassified	Unclassified	Unclassified	0	0	0	0	0	0	0	0	0	0	3	0	0
516	Bacteria	Actinobacteriota	Actinobacteria	Unclassified	Unclassified	Unclassified	Unclassified	0	0	0	0	0	0	0	1	1	0	4	6	0
517	Bacteria	Actinobacteriota	Acidimicrobiia	UBA5794	ZC4RG35	Unclassified	Unclassified	0	0	0	0	0	0	0	0	0	2	0	0	0
518	Bacteria	Actinobacteriota	Acidimicrobiia	UBA5794	UBA5794	Unclassified	Unclassified	0	0	0	0	0	0	0	0	0	2	0	0	0
519	Bacteria	Actinobacteriota	Acidimicrobiia	UBA5794	UBA5794	Unclassified	Unclassified	0	0	0	1	0	0	0	0	0	0	0	0	0
520	Bacteria	Actinobacteriota	Acidimicrobiia	UBA5794	UBA5794	Unclassified	Unclassified	1	0	0	0	0	2	0	0	1	0	2	1	0
521	Bacteria	Actinobacteriota	Acidimicrobiia	UBA5794	UBA5794	Unclassified	Unclassified	0	0	0	0	2	0	0	1	0	0	1	2	0
522	Bacteria	Actinobacteriota	Acidimicrobiia	Unclassified	Unclassified	Unclassified	Unclassified	0	0	1	0	0	0	0	0	0	0	0	0	0
523	Bacteria	Actinobacteriota	Acidimicrobiia	UBA5794	UBA5794	Unclassified	Unclassified	0	0	0	0	0	0	0	0	1	0	0	0	0
524	Bacteria	Actinobacteriota	Actinobacteria	Unclassified	Unclassified	Unclassified	Unclassified	0	0	0	0	0	0	0	0	0	0	0	1	0
525	Bacteria	Proteobacteria	Alphaproteobacteria	Defluviicoccales	UBA2964	Unclassified	Unclassified	0	0	0	0	0	0	0	0	0	0	0	0	1
526	Bacteria	Actinobacteriota	Acidimicrobiia	Microtrichales	Microtrichaceae	Unclassified	Unclassified	0	0	0	0	0	0	0	0	0	0	1	0	0
527	Bacteria	Actinobacteriota	Acidimicrobiia	Microtrichales	Unclassified	Unclassified	Unclassified	0	0	0	0	0	0	0	0	0	0	0	1	0
528	Bacteria	Proteobacteria	Unclassified	Unclassified	Unclassified	Unclassified	Unclassified	0	0	0	0	0	2	0	0	1	0	0	0	0
529	Archaea	Nanoarchaeota	Nanoarchaeia	Pacearchaeales	Unclassified	Unclassified	Unclassified	0	0	0	0	0	0	0	0	0	1	0	0	0
530	Bacteria	Actinobacteriota	Acidimicrobiia	Microtrichales	Microtrichaceae	Microthrix	Unclassified	0	0	0	0	0	0	0	0	0	1	0	0	0
531	Archaea	Nanoarchaeota	Nanoarchaeia	SCGC-AAA011-G17	Unclassified	Unclassified	Unclassified	0	0	0	0	0	0	0	0	0	0	0	0	3
532	Bacteria	Proteobacteria	Alphaproteobacteria	Rhizobiales	Rhizobiaceae	Unclassified	Unclassified	0	0	0	0	0	0	0	0	0	0	1	0	0
533	Bacteria	Proteobacteria	Alphaproteobacteria	Rhizobiales	Rhizobiaceae	Unclassified	Unclassified	0	0	0	0	0	0	0	0	1	0	0	0	0
534	Bacteria	Chloroflexota	Dehalococcoidia	Unclassified	Unclassified	Unclassified	Unclassified	0	0	0	0	0	0	0	1	0	0	0	0	0
535	Bacteria	Proteobacteria	Alphaproteobacteria	Rickettsiales	Anaplasmataceae	Unclassified	Unclassified	0	0	0	0	0	0	0	0	0	0	2	0	0
536	Archaea	Crenarchaeota	Nitrososphaeria	Nitrososphaerales	Nitrosopumilaceae	Nitrosopumilus	Unclassified	0	0	0	0	0	0	0	1	0	0	0	3	0
537	Archaea	Crenarchaeota	Nitrososphaeria	Nitrososphaerales	Nitrosopumilaceae	Nitrosopelagicus	Unclassified	0	0	0	0	0	0	3	0	0	0	0	0	0
538	Archaea	Crenarchaeota	Nitrososphaeria	Nitrososphaerales	Nitrosopumilaceae	Nitrosopumilus	Unclassified	0	0	0	0	0	0	0	0	1	0	0	0	0
539	Archaea	Crenarchaeota	Nitrososphaeria	Nitrososphaerales	Nitrosopumilaceae	Nitrosopumilus	Unclassified	0	1	0	0	0	0	0	0	0	0	0	0	0
540	Archaea	Crenarchaeota	Nitrososphaeria	Nitrososphaerales	Nitrosopumilaceae	Nitrosopelagicus	Unclassified	0	0	0	0	0	0	0	0	0	1	0	0	3
541	Archaea	Nanoarchaeota	Nanoarchaeia	Woesearchaeales	Unclassified	Unclassified	Unclassified	0	0	0	0	0	0	0	0	0	1	0	0	0
542	Bacteria	Dadabacteria	UBA1144	UBA2774	Unclassified	Unclassified	Unclassified	0	0	0	0	0	0	0	0	0	1	0	0	0
543	Bacteria	Patescibacteria	Saccharimonadia	Saccharimonadales	Saccharimonadaceae	UBA1020	Unclassified	0	0	0	0	0	0	0	0	0	0	1	0	0
544	Bacteria	Bacteroidota	Bacteroidia	Flavobacteriales	UBA10066	Unclassified	Unclassified	0	1	0	0	0	0	0	0	0	0	0	0	0
545	Bacteria	Patescibacteria	Paceibacteria	Paceibacterales	CG1-02-41-26	Unclassified	Unclassified	0	0	0	0	0	0	0	0	0	0	0	0	3
546	Bacteria	Bacteroidota	Bacteroidia	NS11-12g	UBA9320	Unclassified	Unclassified	0	0	0	0	0	0	0	0	0	0	1	0	0
547	Bacteria	Bacteroidota	Bacteroidia	Chitinophagales	Saprospiraceae	Unclassified	Unclassified	0	0	0	0	0	0	0	1	1	0	0	0	0
548	Bacteria	Bacteroidota	Ignavibacteria	Ignavibacteriales	Melioribacteraceae	Unclassified	Unclassified	0	0	0	0	0	0	0	0	1	0	0	0	2
549	Bacteria	Bacteroidota	Bacteroidia	Cytophagales	Cyclobacteriaceae	Algoriphagus	Unclassified	0	0	0	0	0	0	0	0	0	0	0	0	1
550	Bacteria	Nitrospirota	Thermodesulfovibrionia	UBA6902	UBA6902	Unclassified	Unclassified	0	0	0	0	0	0	0	0	0	1	0	0	0
551	Bacteria	Unclassified bacteria	Unclassified	Unclassified	Unclassified	Unclassified	Unclassified	0	0	0	0	0	0	0	0	0	0	0	0	2
552	Bacteria	Patescibacteria	Saccharimonadia	Saccharimonadales	Unclassified	Unclassified	Unclassified	0	0	0	0	0	0	0	0	0	0	2	0	0
553	Bacteria	Patescibacteria	Saccharimonadia	Saccharimonadales	Unclassified	Unclassified	Unclassified	2	0	0	0	0	0	0	0	0	0	0	2	0
554	Bacteria	Nitrospirota	Thermodesulfovibrionia	UBA6902	UBA6902	Unclassified	Unclassified	0	0	0	0	0	0	0	0	0	0	1	0	0
555	Bacteria	UBA9089	Unclassified	Unclassified	Unclassified	Unclassified	Unclassified	0	0	0	0	0	0	0	0	0	1	0	0	0
556	Bacteria	Bacteroidota	Bacteroidia	Cytophagales	Cyclobacteriaceae	Unclassified	Unclassified	0	0	0	0	0	0	0	0	0	0	0	0	2
557	Bacteria	Nitrospirota	Thermodesulfovibrionia	UBA6902	UBA6902	Unclassified	Unclassified	0	0	0	0	0	0	0	0	0	1	0	0	0
558	Bacteria	Bacteroidota	Bacteroidia	Flavobacteriales	Unclassified	Unclassified	Unclassified	0	0	0	0	0	0	0	0	1	0	0	0	0
559	Bacteria	Bacteroidota	Bacteroidia	Cytophagales	Cyclobacteriaceae	Algoriphagus	Unclassified	0	0	0	0	0	0	0	0	0	0	0	0	2
560	Bacteria	Bacteroidota	Ignavibacteria	Ignavibacteriales	Ignavibacteriaceae	Unclassified	Unclassified	0	0	0	0	0	0	0	0	0	1	0	0	0
561	Bacteria	Fusobacteriota	Fusobacteriia	Unclassified	Unclassified	Unclassified	Unclassified	0	0	0	0	0	0	0	1	0	0	0	0	0
562	Bacteria	Planctomycetota	Phycisphaerae	SG8-4	SG8-4	Unclassified	Unclassified	0	0	0	0	0	0	0	0	0	0	0	0	2
563	Bacteria	Fusobacteriota	Fusobacteriia	Fusobacteriales	Fusobacteriaceae	Unclassified	Unclassified	0	2	0	0	0	0	0	0	0	0	0	0	0
564	Bacteria	Myxococcota	UBA9160	UBA9160	Unclassified	Unclassified	Unclassified	0	0	0	0	0	0	0	0	0	0	0	0	2
565	Bacteria	Patescibacteria	Gracilibacteria	UBA1369	Unclassified	Unclassified	Unclassified	0	2	0	0	0	0	0	0	0	0	0	0	0
566	Bacteria	Bacteroidota	Bacteroidia	Chitinophagales	Saprospiraceae	Unclassified	Unclassified	0	0	0	0	0	0	0	0	0	0	0	2	0
567	Bacteria	Bacteroidota	Bacteroidia	Flavobacteriales	UBA10066	Unclassified	Unclassified	1	0	0	0	0	0	0	0	0	0	0	0	0
568	Bacteria	Bacteroidota	Bacteroidia	Flavobacteriales	UBA10066	Unclassified	Unclassified	1	0	0	0	0	0	0	0	0	0	0	0	0
569	Bacteria	Bacteroidota	Bacteroidia	Chitinophagales	Saprospiraceae	Unclassified	Unclassified	0	0	0	0	0	0	0	0	0	0	0	1	0
570	Bacteria	Bacteroidota	Bacteroidia	Chitinophagales	Saprospiraceae	Unclassified	Unclassified	0	2	0	0	0	16	0	0	1	0	5	3	0
571	Bacteria	Bacteroidota	Bacteroidia	Chitinophagales	Saprospiraceae	Unclassified	Unclassified	0	0	0	0	0	0	0	0	0	0	0	1	0
572	Bacteria	Bacteroidota	Bacteroidia	Flavobacteriales	UBA10066	Unclassified	Unclassified	0	0	0	0	0	0	0	0	0	0	1	0	0
573	Bacteria	Bacteroidota	Kapabacteria	Kapabacteriales	GCA-002839825	Unclassified	Unclassified	0	0	0	0	0	0	0	0	0	1	0	0	0
574	Bacteria	Bacteroidota	Bacteroidia	Flavobacteriales	Unclassified	Unclassified	Unclassified	0	0	0	0	0	0	0	0	0	0	4	0	0
575	Bacteria	Bacteroidota	Bacteroidia	Chitinophagales	Saprospiraceae	Unclassified	Unclassified	0	0	0	0	0	0	0	0	0	0	1	3	0
576	Bacteria	Bacteroidota	Bacteroidia	Chitinophagales	Saprospiraceae	Unclassified	Unclassified	0	0	0	0	0	0	0	0	0	0	1	0	0
577	Bacteria	Bacteroidota	Bacteroidia	Flavobacteriales	Unclassified	Unclassified	Unclassified	0	0	0	0	0	0	0	0	1	0	0	0	0
578	Bacteria	Bacteroidota	Bacteroidia	Flavobacteriales	UA16	ASP10-05a	Unclassified	0	0	0	0	0	0	0	0	0	0	1	0	0
579	Bacteria	Bacteroidota	Bacteroidia	Flavobacteriales	UA16	Unclassified	Unclassified	0	0	0	0	0	0	0	0	0	0	2	0	0
580	Bacteria	Bacteroidota	Bacteroidia	Unclassified	Unclassified	Unclassified	Unclassified	0	0	0	0	0	0	0	1	2	0	1	0	0
581	Bacteria	Nitrospirota	Thermodesulfovibrionia	UBA6902	UBA6902	Unclassified	Unclassified	0	0	0	0	0	0	0	0	0	1	0	0	0
582	Bacteria	Verrucomicrobiota_A	Chlamydiia	Parachlamydiales	SM23-39	Unclassified	Unclassified	0	0	0	0	0	0	0	0	0	0	0	0	1
583	Bacteria	Nitrospirota	Nitrospiria	Nitrospirales	UBA8639	Unclassified	Unclassified	0	0	0	0	0	0	0	0	0	0	0	2	0
584	Bacteria	Bacteroidota	Bacteroidia	Chitinophagales	Saprospiraceae	Unclassified	Unclassified	0	0	1	0	0	0	0	0	0	0	0	0	0
585	Bacteria	Proteobacteria	Alphaproteobacteria	Rhizobiales	Rhizobiaceae	Aquamicrobium	Unclassified	0	0	0	0	0	0	0	0	0	0	0	1	0
586	Bacteria	Planctomycetota	Phycisphaerae	SG8-4	SG8-4	Unclassified	Unclassified	0	0	0	0	0	0	1	0	0	0	0	0	0
587	Bacteria	Desulfobacterota	Desulfomonilia	UBA1062	UBA1062	UBA1062	Unclassified	0	0	0	0	0	0	0	0	0	0	0	0	3
588	Bacteria	Gemmatimonadota	Gemmatimonadetes	SG8-23	UBA6960	Unclassified	Unclassified	2	0	0	0	0	0	0	0	1	0	0	1	0
589	Bacteria	Bacteroidota	Ignavibacteria	Ignavibacteriales	Melioribacteraceae	Unclassified	Unclassified	0	0	0	0	1	0	0	0	0	0	0	0	0
590	Bacteria	Bacteroidota	Ignavibacteria	Ignavibacteriales	Melioribacteraceae	Unclassified	Unclassified	0	0	0	0	0	0	0	1	0	0	0	0	0
591	Bacteria	Bacteroidota	Ignavibacteria	Ignavibacteriales	Melioribacteraceae	Unclassified	Unclassified	0	0	0	0	0	0	0	0	0	0	0	0	1
592	Bacteria	Desulfobacterota	BSN033	Unclassified	Unclassified	Unclassified	Unclassified	0	0	0	0	0	0	1	0	0	0	0	0	0
593	Bacteria	Bacteroidota	Ignavibacteria	Ignavibacteriales	Melioribacteraceae	Unclassified	Unclassified	0	0	0	0	0	0	0	0	0	0	0	0	1
594	Bacteria	Zixibacteria	MSB-5A5	UBA10806	Unclassified	Unclassified	Unclassified	0	0	0	0	0	0	0	0	0	1	0	0	0
595	Bacteria	Unclassified bacteria	Unclassified	Unclassified	Unclassified	Unclassified	Unclassified	0	0	0	0	0	0	0	0	0	1	0	0	0
596	Bacteria	Bacteroidota	Bacteroidia	Flavobacteriales	UA16	Unclassified	Unclassified	0	0	0	0	0	0	0	2	0	0	2	1	0
597	Bacteria	Bacteroidota	Bacteroidia	Chitinophagales	Saprospiraceae	Unclassified	Unclassified	0	0	0	0	0	0	0	0	0	0	1	0	0
598	Bacteria	Bacteroidota	Bacteroidia	Chitinophagales	Saprospiraceae	Unclassified	Unclassified	0	0	0	0	0	0	0	1	1	0	0	0	0
599	Bacteria	Bacteroidota	Bacteroidia	Chitinophagales	Saprospiraceae	Unclassified	Unclassified	0	0	0	0	0	0	0	0	1	0	0	0	0
600	Bacteria	Patescibacteria	Microgenomatia	Levybacterales	UBA12049	Unclassified	Unclassified	0	0	0	0	0	0	0	0	0	0	0	0	2
601	Bacteria	Unclassified bacteria	Unclassified	Unclassified	Unclassified	Unclassified	Unclassified	0	0	0	0	0	0	0	0	0	1	0	0	0
602	Bacteria	Bacteroidota	Bacteroidia	Sphingobacteriales	Sphingobacteriaceae	Unclassified	Unclassified	0	0	0	0	0	0	0	0	0	0	1	0	0
603	Bacteria	Bacteroidota	Bacteroidia	Cytophagales	Unclassified	Unclassified	Unclassified	0	0	0	0	0	0	0	1	1	0	3	0	0
604	Bacteria	Bacteroidota	Bacteroidia	Chitinophagales	Saprospiraceae	Unclassified	Unclassified	0	0	0	0	0	0	0	0	0	0	1	0	0
605	Bacteria	Binatota	Binatia	Unclassified	Unclassified	Unclassified	Unclassified	0	0	0	0	0	0	0	0	0	0	0	0	2
606	Bacteria	Patescibacteria	Saccharimonadia	Saccharimonadales	Unclassified	Unclassified	Unclassified	0	1	0	0	0	0	0	0	0	0	0	0	0
607	Bacteria	Bacteroidota	Bacteroidia	Chitinophagales	Saprospiraceae	Unclassified	Unclassified	0	0	0	0	0	0	0	0	0	1	0	0	0
608	Bacteria	Gemmatimonadota	Gemmatimonadetes	SG8-23	UBA6960	Unclassified	Unclassified	0	0	0	0	0	0	0	0	0	1	0	0	0
609	Bacteria	Desulfobacterota	Desulfobacteria	Desulfobacterales	Unclassified	Unclassified	Unclassified	0	0	0	0	0	0	0	0	0	0	0	0	2
610	Bacteria	Bacteroidota	Bacteroidia	Flavobacteriales	UA16	ASP10-05a	Unclassified	0	0	0	0	0	0	0	0	1	0	1	0	0
611	Bacteria	Bacteroidota	Ignavibacteria	Ignavibacteriales	Melioribacteraceae	Unclassified	Unclassified	0	0	0	0	0	0	0	0	0	3	0	0	3
612	Bacteria	Chloroflexota	Dehalococcoidia	Dehalococcoidales	UBA3254	Unclassified	Unclassified	0	0	0	0	0	0	0	0	0	0	0	0	2
613	Bacteria	Bacteroidota	Bacteroidia	Chitinophagales	Saprospiraceae	Unclassified	Unclassified	0	0	0	0	0	0	0	0	1	0	2	0	0
614	Bacteria	Bacteroidota	Bacteroidia	AKYH767-A	Unclassified	Unclassified	Unclassified	0	0	0	0	1	0	0	0	0	0	0	0	0
615	Bacteria	Bacteroidota	Ignavibacteria	Ignavibacteriales	Melioribacteraceae	Unclassified	Unclassified	0	0	0	0	0	0	0	0	0	0	0	0	1
616	Bacteria	Elusimicrobiota	Elusimicrobia	Elusimicrobiales	UBA9959	Unclassified	Unclassified	0	0	0	0	0	0	0	0	0	0	0	0	2
617	Bacteria	Methylomirabilota	Methylomirabilia	Methylomirabilales	Unclassified	Unclassified	Unclassified	1	0	0	0	0	0	0	0	0	0	0	0	0
618	Archaea	Crenarchaeota	Nitrososphaeria	Nitrososphaerales	Nitrosopumilaceae	Nitrosopumilus	Unclassified	0	1	0	0	0	0	0	0	1	0	0	0	0
619	Archaea	Crenarchaeota	Nitrososphaeria	Nitrososphaerales	Nitrosopumilaceae	Unclassified	Unclassified	0	0	0	0	0	0	0	0	0	0	0	0	3
620	Archaea	Crenarchaeota	Nitrososphaeria	Nitrososphaerales	Nitrosopumilaceae	Unclassified	Unclassified	0	0	0	0	0	0	0	0	0	1	0	0	0
621	Bacteria	Bacteroidota	Bacteroidia	Unclassified	Unclassified	Unclassified	Unclassified	0	0	0	0	0	0	0	0	0	0	0	1	0
622	Bacteria	Patescibacteria	Saccharimonadia	Saccharimonadales	UBA10212	Unclassified	Unclassified	0	0	0	0	0	0	0	0	0	0	0	1	0
623	Bacteria	Planctomycetota	Phycisphaerae	SG8-4	SG8-4	Unclassified	Unclassified	0	0	0	0	0	0	0	0	0	1	0	0	0
624	Bacteria	Bacteroidota	Bacteroidia	Flavobacteriales	UA16	Unclassified	Unclassified	0	0	0	0	0	0	0	0	0	0	0	1	0
625	Bacteria	Patescibacteria	Saccharimonadia	Saccharimonadales	Saccharimonadaceae	2011-GWC2-44-17	Unclassified	0	0	0	0	0	0	0	1	0	0	0	0	0
626	Bacteria	Bacteroidota	Bacteroidia	Chitinophagales	Saprospiraceae	Lewinella	Unclassified	0	0	0	0	0	0	0	1	1	0	1	0	0
627	Bacteria	Patescibacteria	Paceibacteria	UBA9983_A	UBA9973	Unclassified	Unclassified	0	1	0	0	0	0	0	0	0	0	0	0	0
628	Bacteria	Proteobacteria	Gammaproteobacteria	Unclassified	Unclassified	Unclassified	Unclassified	0	0	0	0	0	0	0	0	0	0	1	0	0
629	Bacteria	Bacteroidota	Bacteroidia	Chitinophagales	Saprospiraceae	Lewinella_A	Unclassified	0	0	0	0	0	0	0	0	0	0	0	1	0
630	Bacteria	Zixibacteria	MSB-5A5	Unclassified	Unclassified	Unclassified	Unclassified	0	0	0	0	0	0	0	0	0	0	0	0	1
631	Bacteria	Desulfobacterota	Desulfobacteria	Desulfatiglandales	NaphS2	Unclassified	Unclassified	0	0	0	1	0	0	0	0	0	0	0	0	0
632	Bacteria	Patescibacteria	Paceibacteria	Paceibacterales	Unclassified	Unclassified	Unclassified	0	0	0	0	0	0	0	0	0	0	0	0	1
633	Bacteria	Patescibacteria	Paceibacteria	Paceibacterales	Unclassified	Unclassified	Unclassified	0	0	0	0	0	0	0	0	0	0	0	0	1
634	Bacteria	Proteobacteria	Gammaproteobacteria	Pseudomonadales	Saccharospirillaceae	Saccharospirillum	Unclassified	0	0	0	0	0	0	0	0	0	0	0	0	1
635	Bacteria	Planctomycetota	Planctomycetes	Pirellulales	Ga0077529	Unclassified	Unclassified	0	0	0	0	0	0	0	1	0	0	0	0	0
636	Bacteria	Planctomycetota	Planctomycetes	Pirellulales	Pirellulaceae	Unclassified	Unclassified	0	0	0	0	0	0	0	0	0	0	1	0	0
637	Bacteria	Bdellovibrionota_B	UBA2361	Unclassified	Unclassified	Unclassified	Unclassified	0	0	0	0	0	0	0	0	0	0	0	1	0
638	Bacteria	Binatota	Binatia	Unclassified	Unclassified	Unclassified	Unclassified	0	0	0	0	0	0	0	0	0	0	0	0	1
639	Bacteria	Chloroflexota	Dehalococcoidia	Dehalococcoidales	Unclassified	Unclassified	Unclassified	0	0	0	0	0	0	2	0	0	0	0	0	0
640	Bacteria	Unclassified bacteria	Unclassified	Unclassified	Unclassified	Unclassified	Unclassified	0	0	0	0	0	0	0	0	0	0	0	0	2
641	Bacteria	Desulfobacterota	Desulfobacteria	Desulfobacterales	Unclassified	Unclassified	Unclassified	0	0	0	0	0	0	0	0	0	1	0	0	2
642	Bacteria	Bacteroidota	Bacteroidia	Chitinophagales	Saprospiraceae	OLB9	Unclassified	0	0	0	0	0	0	0	0	1	0	1	3	0
643	Bacteria	Patescibacteria	Paceibacteria	UBA9983_A	UBA2163	Unclassified	Unclassified	0	0	0	0	0	0	0	0	1	0	0	0	0
644	Bacteria	Nitrospirota	Thermodesulfovibrionia	UBA6902	UBA6902	Unclassified	Unclassified	0	0	0	0	0	0	0	0	0	1	0	0	0
645	Archaea	Aenigmarchaeota	Aenigmarchaeia	Unclassified	Unclassified	Unclassified	Unclassified	0	0	0	0	0	0	0	0	0	1	0	0	0
646	Archaea	Nanoarchaeota	Nanoarchaeia	Pacearchaeales	ARS1160	Unclassified	Unclassified	0	0	0	0	0	1	0	0	0	0	1	0	0
647	Bacteria	Acidobacteriota	Blastocatellia	Pyrinomonadales	Pyrinomonadaceae	GCA-002050365	Unclassified	0	0	0	0	0	0	0	0	0	0	1	0	0
648	Bacteria	Proteobacteria	Gammaproteobacteria	Burkholderiales	Methylophilaceae	BACL14	Unclassified	0	0	0	0	0	0	0	0	0	0	1	0	0
649	Bacteria	Acidobacteriota	Blastocatellia	Pyrinomonadales	Pyrinomonadaceae	OLB17	Unclassified	0	0	0	0	0	0	0	0	0	0	0	1	0
650	Bacteria	Unclassified bacteria	Unclassified	Unclassified	Unclassified	Unclassified	Unclassified	0	0	0	0	0	0	0	1	1	0	2	0	0
651	Archaea	Crenarchaeota	Nitrososphaeria	Nitrososphaerales	Nitrosopumilaceae	Nitrosopumilus	Unclassified	0	0	0	0	0	0	0	0	0	0	0	1	0
652	Archaea	Crenarchaeota	Nitrososphaeria	Unclassified	Unclassified	Unclassified	Unclassified	0	0	0	0	0	0	0	1	0	0	0	0	0
653	Archaea	Crenarchaeota	Nitrososphaeria	Nitrososphaerales	Nitrosopumilaceae	Nitrosopumilus	Unclassified	0	0	0	0	1	0	0	0	1	0	1	1	0
654	Archaea	Crenarchaeota	Nitrososphaeria	Nitrososphaerales	Nitrosopumilaceae	Nitrosopumilus	Unclassified	0	0	0	0	0	0	0	0	0	0	1	0	0
655	Archaea	Crenarchaeota	Nitrososphaeria	Nitrososphaerales	Nitrosopumilaceae	Nitrosopumilus	Unclassified	0	3	0	0	0	0	0	1	0	0	4	4	0
656	Archaea	Crenarchaeota	Nitrososphaeria	Nitrososphaerales	Nitrosopumilaceae	Unclassified	Unclassified	0	0	0	0	0	0	0	0	1	0	0	0	0
657	Archaea	Crenarchaeota	Nitrososphaeria	Nitrososphaerales	Nitrosopumilaceae	Nitrosopumilus	Unclassified	0	0	0	0	0	0	0	3	2	0	2	4	0
658	Archaea	Crenarchaeota	Nitrososphaeria	Nitrososphaerales	Unclassified	Unclassified	Unclassified	0	0	0	0	0	0	0	0	0	1	0	0	0
659	Archaea	Crenarchaeota	Nitrososphaeria	Nitrososphaerales	Unclassified	Unclassified	Unclassified	0	0	0	0	0	0	0	0	0	1	0	0	0
660	Archaea	Crenarchaeota	Nitrososphaeria	Nitrososphaerales	Nitrosopumilaceae	Unclassified	Unclassified	0	0	0	0	0	0	0	0	0	0	0	0	2
661	Archaea	Crenarchaeota	Nitrososphaeria	Nitrososphaerales	Nitrosopumilaceae	Nitrosopumilus	Unclassified	0	0	0	0	0	0	0	0	0	0	4	1	0
662	Archaea	Crenarchaeota	Nitrososphaeria	Nitrososphaerales	Nitrosopumilaceae	Nitrosopumilus	Unclassified	0	0	0	0	0	0	0	0	1	0	0	0	0
663	Archaea	Crenarchaeota	Nitrososphaeria	Nitrososphaerales	Nitrosopumilaceae	Nitrosopumilus	Unclassified	0	0	0	0	0	0	0	0	0	0	1	0	0
664	Archaea	Crenarchaeota	Nitrososphaeria	Nitrososphaerales	Nitrosopumilaceae	Nitrosopumilus	Unclassified	0	0	0	0	0	0	0	0	0	0	1	0	0
665	Archaea	Crenarchaeota	Nitrososphaeria	Nitrososphaerales	Nitrosopumilaceae	Nitrosopumilus	Unclassified	0	0	0	0	0	0	0	1	0	0	0	0	0
666	Bacteria	Proteobacteria	Gammaproteobacteria	SZUA-229	SZUA-229	Unclassified	Unclassified	0	0	0	1	0	0	0	0	0	0	0	0	0
667	Archaea	Nanoarchaeota	Nanoarchaeia	Unclassified	Unclassified	Unclassified	Unclassified	0	0	0	0	0	0	0	0	0	1	0	0	0
668	Archaea	Crenarchaeota	Nitrososphaeria	Nitrososphaerales	Nitrosopumilaceae	Unclassified	Unclassified	0	0	0	0	0	0	0	0	0	1	0	0	0
669	Archaea	Crenarchaeota	Nitrososphaeria	Nitrososphaerales	Nitrosopumilaceae	Unclassified	Unclassified	0	0	0	0	0	0	0	0	1	0	0	0	0
670	Archaea	Crenarchaeota	Nitrososphaeria	Nitrososphaerales	Nitrosopumilaceae	Unclassified	Unclassified	0	0	0	0	0	0	0	0	0	1	0	0	0
671	Bacteria	Proteobacteria	Alphaproteobacteria	TMED109	TMED109	TMED109	Unclassified	0	1	0	0	0	0	0	0	0	0	0	0	0
672	Bacteria	WOR-3	WOR-3	SM23-42	SM23-42	Unclassified	Unclassified	0	0	0	0	0	0	0	0	0	0	0	0	2
673	Bacteria	Patescibacteria	Gracilibacteria	UBA1369	Unclassified	Unclassified	Unclassified	0	0	0	0	1	0	0	0	0	0	0	0	0
674	Bacteria	Armatimonadota	Unclassified	Unclassified	Unclassified	Unclassified	Unclassified	0	0	0	0	0	0	0	0	0	1	0	0	0
675	Bacteria	Bacteroidota	Bacteroidia	Flavobacteriales	Crocinitomicaceae	UBA4466	Unclassified	0	0	0	0	0	0	0	0	0	0	3	1	0
676	Bacteria	Proteobacteria	Gammaproteobacteria	Pseudomonadales	Unclassified	Unclassified	Unclassified	0	0	0	0	1	0	0	0	0	0	0	0	0
677	Bacteria	Bacteroidota	Rhodothermia	Rhodothermales	Unclassified	Unclassified	Unclassified	0	0	0	0	0	0	0	0	0	0	2	0	0
678	Bacteria	Bdellovibrionota_B	UBA2361	Unclassified	Unclassified	Unclassified	Unclassified	0	0	0	0	0	0	0	0	0	0	0	1	0
679	Bacteria	Bacteroidota	Bacteroidia	Flavobacteriales	Flavobacteriaceae	Flavobacterium	Unclassified	0	0	0	0	0	0	0	1	0	0	0	0	0
680	Bacteria	Desulfobacterota	Desulfarculia	Desulfarculales	Desulfarculaceae	Unclassified	Unclassified	0	0	0	0	0	0	0	0	0	0	0	0	1
681	Bacteria	Patescibacteria	Paceibacteria	UBA9983_A	UBA2163	OLB19	Unclassified	0	0	0	0	0	0	0	0	0	0	1	0	0
682	Bacteria	Patescibacteria	ABY1	BM507	UBA12075	Unclassified	Unclassified	0	0	0	0	0	0	0	0	0	1	0	0	0
683	Bacteria	Proteobacteria	Gammaproteobacteria	Unclassified	Unclassified	Unclassified	Unclassified	0	0	0	0	0	0	0	0	1	0	0	0	0
684	Bacteria	Proteobacteria	Alphaproteobacteria	TMED109	TMED109	Unclassified	Unclassified	0	0	0	0	0	0	0	0	0	0	0	1	0
685	Bacteria	Omnitrophota	koll11	UBA1560	2-01-FULL-45-10	Unclassified	Unclassified	0	0	0	0	0	0	0	0	0	0	1	0	0
686	Bacteria	Gemmatimonadota	Gemmatimonadetes	SG8-23	UBA6960	Unclassified	Unclassified	0	0	0	0	0	0	0	0	0	0	0	0	1
687	Bacteria	Bacteroidota	Bacteroidia	Flavobacteriales	Flavobacteriaceae	Flavobacterium	Unclassified	0	0	0	0	0	0	0	1	0	0	0	0	0
688	Bacteria	Proteobacteria	Gammaproteobacteria	Berkiellales	Unclassified	Unclassified	Unclassified	0	0	0	0	0	0	0	0	0	0	0	1	0
689	Bacteria	Bacteroidota	Bacteroidia	Chitinophagales	Saprospiraceae	Unclassified	Unclassified	0	0	0	0	0	0	0	0	0	0	1	0	0
690	Bacteria	Unclassified bacteria	Unclassified	Unclassified	Unclassified	Unclassified	Unclassified	0	0	0	0	0	0	0	0	0	0	0	0	1
691	Bacteria	Patescibacteria	Paceibacteria	UBA9983_A	UBA12079	UBA12079	Unclassified	0	0	0	0	0	0	0	0	0	1	0	0	0
692	Bacteria	Desulfobacterota	Desulfobulbia	Desulfobulbales	Desulfurivibrionaceae	Unclassified	Unclassified	0	0	0	0	0	0	0	1	0	0	0	0	0
693	Bacteria	Desulfobacterota	Syntrophia	Syntrophales	Unclassified	Unclassified	Unclassified	0	0	0	0	0	0	0	0	0	1	0	0	0
694	Bacteria	Patescibacteria	Paceibacteria	UBA9983_A	UBA2163	Unclassified	Unclassified	0	0	0	0	0	0	0	0	0	0	0	0	1
695	Bacteria	Bdellovibrionota	Bdellovibrionia	Bdellovibrionales	UBA1609	Unclassified	Unclassified	0	0	0	0	0	0	0	0	1	0	0	0	0
696	Bacteria	Bacteroidota	Bacteroidia	Bacteroidales	WCHB1-69	F23-D06	Unclassified	0	0	0	0	0	0	0	0	0	0	0	2	0
697	Bacteria	Proteobacteria	Gammaproteobacteria	Unclassified	Unclassified	Unclassified	Unclassified	0	0	0	0	0	0	0	0	1	0	0	0	0
698	Bacteria	Bacteroidota	Bacteroidia	Bacteroidales	vadinHA17	LD21	Unclassified	0	1	0	0	0	0	0	0	0	0	0	0	0
699	Bacteria	Proteobacteria	Gammaproteobacteria	UBA4575	UBA4575	Unclassified	Unclassified	0	0	0	0	0	0	0	0	1	0	0	0	0
700	Bacteria	Proteobacteria	Alphaproteobacteria	Kiloniellales	Fodinicurvataceae	Unclassified	Unclassified	0	0	0	0	0	0	0	3	1	0	0	0	0
701	Bacteria	Patescibacteria	Saccharimonadia	Saccharimonadales	Unclassified	Unclassified	Unclassified	0	0	0	0	0	0	0	0	0	0	0	2	0
702	Bacteria	Patescibacteria	Saccharimonadia	Saccharimonadales	Unclassified	Unclassified	Unclassified	0	0	0	0	0	0	0	0	0	0	1	0	0
703	Bacteria	Nitrospirota	Thermodesulfovibrionia	UBA6902	UBA6902	Unclassified	Unclassified	0	0	0	0	0	0	0	0	0	1	0	0	0
704	Bacteria	Nitrospirota	Thermodesulfovibrionia	UBA6902	UBA6902	Unclassified	Unclassified	0	0	0	0	0	0	0	0	0	1	0	0	0
705	Bacteria	Proteobacteria	Gammaproteobacteria	Pseudomonadales	Unclassified	Unclassified	Unclassified	0	2	0	0	0	0	0	0	0	0	0	0	0
706	Bacteria	Patescibacteria	ABY1	Unclassified	Unclassified	Unclassified	Unclassified	0	0	0	0	0	0	0	0	0	0	0	0	1
707	Bacteria	Bacteroidota	Bacteroidia	Chitinophagales	Saprospiraceae	Unclassified	Unclassified	2	0	0	0	0	0	0	0	0	0	0	0	0
708	Bacteria	Nitrospirota	Nitrospiria	Nitrospirales	UBA8639	Unclassified	Unclassified	0	0	0	0	0	0	0	0	1	0	0	1	1
709	Bacteria	Proteobacteria	Gammaproteobacteria	UBA4575	UBA4575	Unclassified	Unclassified	0	0	0	0	0	0	0	0	0	0	1	0	0
710	Bacteria	Proteobacteria	Alphaproteobacteria	Rhizobiales	Rhizobiaceae	Unclassified	Unclassified	0	0	0	0	0	0	0	0	0	0	0	1	0
711	Bacteria	Proteobacteria	Alphaproteobacteria	Rhizobiales	Rhizobiaceae	Unclassified	Unclassified	0	0	0	0	0	0	0	0	0	0	0	0	4
712	Bacteria	Proteobacteria	Alphaproteobacteria	Rhizobiales	Rhizobiaceae	Unclassified	Unclassified	0	1	0	0	0	0	0	0	0	0	0	0	0
713	Bacteria	Proteobacteria	Alphaproteobacteria	TMED109	TMED109	TMED109	Unclassified	0	0	0	0	0	1	0	0	0	0	0	0	0
714	Bacteria	Omnitrophota	koll11	Unclassified	Unclassified	Unclassified	Unclassified	0	0	0	0	0	0	0	0	0	1	0	0	0
715	Bacteria	Unclassified bacteria	Unclassified	Unclassified	Unclassified	Unclassified	Unclassified	3	0	0	0	0	0	0	0	0	0	0	0	0
716	Bacteria	Bacteroidota	Bacteroidia	NS11-12g	UBA9320	Unclassified	Unclassified	0	0	0	0	0	0	0	0	0	0	1	0	0
717	Bacteria	Bacteroidota	Bacteroidia	Chitinophagales	Saprospiraceae	Lewinella	Unclassified	0	1	0	0	0	0	0	0	1	0	0	1	0
718	Bacteria	Bacteroidota	Bacteroidia	Flavobacteriales	1G12	Unclassified	Unclassified	0	0	0	0	0	0	0	0	0	0	2	0	0
719	Bacteria	Bacteroidota	Bacteroidia	Cytophagales	Microscillaceae	Unclassified	Unclassified	0	1	0	0	0	0	0	0	0	0	0	0	0
720	Bacteria	Bacteroidota	Bacteroidia	Flavobacteriales	Cryomorphaceae	Unclassified	Unclassified	0	0	0	0	0	0	0	0	0	2	0	0	0
721	Bacteria	Unclassified bacteria	Unclassified	Unclassified	Unclassified	Unclassified	Unclassified	0	0	0	0	1	0	0	0	1	1	6	1	0
722	Bacteria	Patescibacteria	ABY1	UBA1558	Unclassified	Unclassified	Unclassified	0	0	0	0	0	0	0	0	0	0	1	0	0
723	Bacteria	Proteobacteria	Gammaproteobacteria	Unclassified	Unclassified	Unclassified	Unclassified	0	0	0	0	0	0	0	0	0	1	0	0	0
724	Bacteria	Bdellovibrionota_B	UBA2361	Unclassified	Unclassified	Unclassified	Unclassified	0	0	0	0	0	0	0	0	0	0	1	0	0
725	Bacteria	Bacteroidota	Bacteroidia	Chitinophagales	Unclassified	Unclassified	Unclassified	0	0	0	0	0	0	0	0	0	0	1	0	0
726	Bacteria	Bacteroidota	Bacteroidia	Cytophagales	Unclassified	Unclassified	Unclassified	0	0	0	0	0	0	0	0	0	0	1	0	0
727	Bacteria	Bacteroidota	Bacteroidia	Cytophagales	Unclassified	Unclassified	Unclassified	0	0	0	0	0	0	0	2	0	0	2	0	0
728	Bacteria	Bacteroidota	Bacteroidia	Flavobacteriales	UA16	Unclassified	Unclassified	0	0	0	0	0	0	0	0	1	0	2	1	0
729	Bacteria	Bacteroidota	Bacteroidia	Chitinophagales	Unclassified	Unclassified	Unclassified	0	0	0	0	0	0	0	1	0	0	0	0	0
730	Bacteria	Bdellovibrionota_B	UBA2361	Unclassified	Unclassified	Unclassified	Unclassified	0	0	0	0	0	0	0	0	0	0	1	0	0
731	Bacteria	Bacteroidota	Bacteroidia	Flavobacteriales	Flavobacteriaceae	Flavobacterium	Unclassified	0	0	0	0	0	0	0	1	0	0	1	0	0
732	Bacteria	Bacteroidota	Bacteroidia	Flavobacteriales	Flavobacteriaceae	Flavobacterium	Unclassified	0	0	0	0	0	0	0	0	1	0	0	0	0
733	Bacteria	Patescibacteria	ABY1	BM507	Unclassified	Unclassified	Unclassified	0	0	0	0	0	0	0	0	0	3	0	0	0
734	Bacteria	Patescibacteria	ABY1	BM507	UBA917	Unclassified	Unclassified	0	0	0	0	0	0	0	0	0	4	0	0	0
735	Bacteria	KSB1	UBA2214	Unclassified	Unclassified	Unclassified	Unclassified	0	0	0	0	0	0	0	0	0	1	0	0	0
736	Bacteria	Proteobacteria	Gammaproteobacteria	Pseudomonadales	Unclassified	Unclassified	Unclassified	0	0	0	0	1	0	0	0	0	0	0	0	0
737	Bacteria	Nitrospirota	Nitrospiria	Nitrospirales	UBA8639	Unclassified	Unclassified	0	0	0	0	0	0	0	0	0	0	0	1	0
738	Bacteria	Patescibacteria	ABY1	UBA1558	Unclassified	Unclassified	Unclassified	0	0	0	0	0	0	0	0	1	0	0	0	0
739	Bacteria	Proteobacteria	Alphaproteobacteria	Rhizobiales	Rhizobiaceae	Aquamicrobium	Unclassified	0	0	0	0	0	3	0	0	0	0	0	0	0
740	Bacteria	Proteobacteria	Gammaproteobacteria	SZUA-229	SZUA-229	Unclassified	Unclassified	0	0	0	1	0	0	0	0	1	1	0	0	0
741	Bacteria	Proteobacteria	Alphaproteobacteria	Rhizobiales	Rhizobiaceae	Unclassified	Unclassified	0	1	0	0	0	0	0	0	0	0	0	0	0
742	Bacteria	Desulfobacterota	Desulfobulbia	Desulfobulbales	Desulfurivibrionaceae	Desulfurivibrio	Unclassified	0	0	0	0	0	0	0	0	0	0	1	0	0
743	Bacteria	Proteobacteria	Alphaproteobacteria	Unclassified	Unclassified	Unclassified	Unclassified	0	0	0	0	0	0	0	1	0	0	0	0	0
744	Bacteria	Patescibacteria	ABY1	BM507	UBA12075	Unclassified	Unclassified	0	0	0	0	0	0	0	0	0	1	0	0	0
745	Bacteria	Bacteroidota	Bacteroidia	Flavobacteriales	Flavobacteriaceae	Flavobacterium	Unclassified	0	2	0	0	0	0	0	0	0	0	0	0	0
746	Bacteria	Nitrospirota	Thermodesulfovibrionia	UBA6902	UBA6902	Unclassified	Unclassified	0	0	0	0	0	0	0	0	0	1	0	0	0
747	Bacteria	Cloacimonadota	Cloacimonadia	Cloacimonadales	Cloacimonadaceae	Unclassified	Unclassified	0	0	0	0	0	0	0	0	0	0	0	0	1
748	Bacteria	Calditrichota	Calditrichia	Unclassified	Unclassified	Unclassified	Unclassified	0	0	0	0	0	0	0	0	0	1	0	0	0
749	Bacteria	Nitrospirota	Nitrospiria	Nitrospirales	UBA8639	Unclassified	Unclassified	0	0	0	0	0	0	0	0	0	0	1	0	0
750	Bacteria	Bacteroidota	Ignavibacteria	Ignavibacteriales	Ignavibacteriaceae	Unclassified	Unclassified	0	0	0	1	0	0	0	0	0	0	0	0	0
751	Bacteria	Bacteroidota	Ignavibacteria	Ignavibacteriales	Melioribacteraceae	Unclassified	Unclassified	0	0	0	0	0	0	8	0	0	0	0	0	0
752	Bacteria	Bacteroidota	Bacteroidia	NS11-12g	UBA9320	Unclassified	Unclassified	0	0	0	0	0	0	0	1	0	0	0	0	0
753	Bacteria	Bacteroidota	Ignavibacteria	Ignavibacteriales	Ignavibacteriaceae	Unclassified	Unclassified	1	0	0	0	0	0	0	2	1	0	0	0	2
754	Bacteria	Bacteroidota	Bacteroidia	Chitinophagales	Saprospiraceae	Unclassified	Unclassified	0	0	0	0	0	0	0	0	0	0	0	1	0
755	Bacteria	Patescibacteria	Paceibacteria	UBA9983	UBA9983	Unclassified	Unclassified	0	0	0	0	0	0	0	0	0	1	0	0	0
756	Bacteria	Proteobacteria	Gammaproteobacteria	Unclassified	Unclassified	Unclassified	Unclassified	0	0	0	0	0	0	0	0	0	0	1	0	0
757	Bacteria	Fibrobacterota	Unclassified	Unclassified	Unclassified	Unclassified	Unclassified	0	0	0	0	0	0	0	0	0	1	0	0	0
758	Bacteria	Proteobacteria	Gammaproteobacteria	UBA11654	UBA11654	UBA11654	Unclassified	0	0	0	0	0	1	0	0	0	0	0	0	0
759	Bacteria	Patescibacteria	Paceibacteria	UBA9983_A	UBA2163	Unclassified	Unclassified	0	0	0	0	0	0	0	0	0	1	0	0	0
760	Bacteria	Bdellovibrionota	Bdellovibrionia	Bdellovibrionales	UBA1609	Unclassified	Unclassified	0	0	0	0	0	0	0	0	1	0	0	0	0
761	Bacteria	Bacteroidota	Bacteroidia	Flavobacteriales	Flavobacteriaceae	Flavobacterium	Unclassified	0	0	0	0	0	0	0	0	1	0	0	0	0
762	Bacteria	Bacteroidota	Bacteroidia	Chitinophagales	Saprospiraceae	Unclassified	Unclassified	0	0	0	0	0	0	0	1	0	0	0	1	0
763	Bacteria	Bacteroidota	Bacteroidia	Chitinophagales	Saprospiraceae	Unclassified	Unclassified	0	0	0	0	0	0	0	0	0	0	0	1	0
764	Bacteria	Unclassified bacteria	Unclassified	Unclassified	Unclassified	Unclassified	Unclassified	0	0	0	0	0	0	0	0	0	1	0	0	0
765	Bacteria	Bacteroidota	Bacteroidia	Chitinophagales	Saprospiraceae	Unclassified	Unclassified	0	0	4	0	0	0	0	0	1	0	2	1	0
766	Bacteria	Desulfobacterota	Desulfobacteria	Desulfobacterales	BuS5	Unclassified	Unclassified	2	0	0	0	0	0	0	0	0	0	0	0	0
767	Bacteria	Bacteroidota	Bacteroidia	Chitinophagales	Saprospiraceae	Unclassified	Unclassified	1	0	0	0	0	1	0	0	0	0	0	1	0
768	Bacteria	Proteobacteria	Gammaproteobacteria	Unclassified	Unclassified	Unclassified	Unclassified	0	0	0	0	0	0	0	0	0	0	1	0	0
769	Bacteria	Proteobacteria	Gammaproteobacteria	SAR86	AG-339-G14	Unclassified	Unclassified	0	0	0	0	0	0	0	0	1	0	0	0	0
770	Bacteria	Nitrospirota	Thermodesulfovibrionia	UBA6902	UBA6902	Unclassified	Unclassified	0	0	0	0	0	0	0	0	0	1	0	0	0
771	Archaea	Crenarchaeota	Nitrososphaeria	Nitrososphaerales	Nitrosopumilaceae	Unclassified	Unclassified	0	0	0	0	0	0	0	0	0	3	0	0	3
772	Bacteria	Bacteroidota	Bacteroidia	Cytophagales	Cyclobacteriaceae	Unclassified	Unclassified	0	0	0	0	0	0	0	0	1	0	0	0	0
773	Bacteria	Bacteroidota	Bacteroidia	Chitinophagales	Saprospiraceae	Unclassified	Unclassified	0	0	0	0	0	0	0	0	0	0	2	0	0
774	Bacteria	Bacteroidota	Bacteroidia	Flavobacteriales	Flavobacteriaceae	Flavobacterium	Unclassified	0	1	0	0	0	0	0	0	0	0	0	0	0
775	Bacteria	Bacteroidota	Bacteroidia	Flavobacteriales	Flavobacteriaceae	Flavobacterium	Unclassified	0	0	0	0	0	0	0	0	0	0	1	0	1
776	Bacteria	Bacteroidota	Bacteroidia	Flavobacteriales	Flavobacteriaceae	Flavobacterium	Unclassified	0	0	0	0	0	0	0	0	0	0	0	1	0
777	Bacteria	Bacteroidota	Bacteroidia	Flavobacteriales	Flavobacteriaceae	Flavobacterium	Unclassified	0	0	0	0	0	0	0	0	1	0	0	0	1
778	Bacteria	Bacteroidota	Bacteroidia	Flavobacteriales	Flavobacteriaceae	Flavobacterium	Unclassified	0	0	0	0	0	0	0	0	0	0	0	0	3
779	Bacteria	Bacteroidota	Bacteroidia	Flavobacteriales	Flavobacteriaceae	Flavobacterium	Unclassified	0	2	0	0	0	0	0	0	2	0	0	2	0
780	Bacteria	Bacteroidota	Bacteroidia	Flavobacteriales	Flavobacteriaceae	Flavobacterium	Unclassified	0	0	0	0	0	0	0	1	0	0	0	0	0
781	Bacteria	Bacteroidota	Bacteroidia	Flavobacteriales	Flavobacteriaceae	Flavobacterium	Unclassified	0	0	0	0	0	0	0	1	1	0	0	0	0
782	Bacteria	Bacteroidota	Bacteroidia	Flavobacteriales	Flavobacteriaceae	Flavobacterium	Unclassified	0	0	0	0	0	0	0	0	0	0	0	1	0
783	Bacteria	Bacteroidota	Bacteroidia	Flavobacteriales	Flavobacteriaceae	Flavobacterium	Unclassified	0	0	0	0	0	3	0	1	3	0	0	1	0
784	Bacteria	Bacteroidota	Bacteroidia	Chitinophagales	Saprospiraceae	Unclassified	Unclassified	0	0	0	0	0	0	0	2	2	0	11	10	0
785	Bacteria	Bacteroidota	Ignavibacteria	Ignavibacteriales	Ignavibacteriaceae	Unclassified	Unclassified	0	0	0	0	0	0	0	1	0	0	0	0	0
786	Bacteria	Proteobacteria	Gammaproteobacteria	Unclassified	Unclassified	Unclassified	Unclassified	0	0	0	0	0	0	0	0	1	0	0	0	0
787	Bacteria	Patescibacteria	ABY1	BM507	Unclassified	Unclassified	Unclassified	0	0	0	0	0	0	0	0	0	3	0	0	0
788	Bacteria	Patescibacteria	ABY1	BM507	Unclassified	Unclassified	Unclassified	0	1	0	0	0	0	0	0	0	0	0	0	0
789	Bacteria	Desulfobacterota	Desulfobulbia	Desulfobulbales	BM004	Unclassified	Unclassified	0	0	0	0	0	0	0	0	0	1	0	0	0
790	Bacteria	Desulfobacterota	Desulfobacteria	Desulfobacterales	BuS5	Unclassified	Unclassified	1	0	0	0	0	0	0	0	0	0	0	0	0
791	Bacteria	Desulfobacterota	Desulfobacteria	Desulfobacterales	Unclassified	Unclassified	Unclassified	0	0	0	0	0	1	0	0	0	0	0	0	0
792	Bacteria	Bacteroidota	Bacteroidia	Flavobacteriales	Flavobacteriaceae	Flavobacterium	Unclassified	0	0	0	0	0	0	0	0	1	0	1	0	0
793	Bacteria	Bacteroidota	Bacteroidia	Chitinophagales	Saprospiraceae	Unclassified	Unclassified	0	0	0	0	0	0	0	0	0	0	1	0	0
794	Bacteria	Proteobacteria	Gammaproteobacteria	UBA12402	UBA12402	Unclassified	Unclassified	0	0	0	0	0	0	0	0	0	0	0	0	1
795	Bacteria	Bacteroidota	Bacteroidia	Chitinophagales	Saprospiraceae	Unclassified	Unclassified	0	0	0	0	0	0	0	0	0	0	0	0	1
796	Bacteria	Desulfobacterota	Desulfobacteria	Desulfobacterales	BuS5	Unclassified	Unclassified	0	0	0	0	0	0	0	0	0	1	0	0	0
797	Bacteria	Desulfobacterota	Desulfobacteria	Desulfobacterales	Unclassified	Unclassified	Unclassified	0	0	0	0	0	0	0	0	0	0	0	0	1
798	Bacteria	Desulfobacterota	Desulfobacteria	Desulfobacterales	Unclassified	Unclassified	Unclassified	0	0	1	0	0	0	0	0	0	2	0	2	2
799	Bacteria	Desulfobacterota	Desulfobacteria	Desulfobacterales	BuS5	Unclassified	Unclassified	0	0	0	0	0	0	0	0	0	0	0	0	1
800	Bacteria	Patescibacteria	Paceibacteria	WO2-41-13	Unclassified	Unclassified	Unclassified	0	0	0	0	0	0	0	0	0	1	0	0	0
801	Bacteria	Bacteroidota	Bacteroidia	Flavobacteriales	Flavobacteriaceae	Flavobacterium	Unclassified	0	0	0	0	0	0	0	0	0	0	0	1	0
802	Bacteria	Bacteroidota	Bacteroidia	Flavobacteriales	Flavobacteriaceae	Flavobacterium	Unclassified	0	0	0	0	0	0	0	0	1	0	0	0	0
803	Bacteria	Proteobacteria	Alphaproteobacteria	HIMB59	HIMB59	HIMB59	Unclassified	0	0	0	0	0	0	0	1	0	0	0	0	0
804	Bacteria	Proteobacteria	Gammaproteobacteria	Cardiobacteriales	Unclassified	Unclassified	Unclassified	0	0	0	0	0	0	0	0	2	0	0	0	0
805	Bacteria	Proteobacteria	Alphaproteobacteria	Rickettsiales	UBA6187	Unclassified	Unclassified	0	0	0	0	0	0	0	1	0	0	0	0	0
806	Bacteria	Proteobacteria	Alphaproteobacteria	Rickettsiales	UBA6187	Unclassified	Unclassified	0	1	0	0	0	0	0	0	0	0	0	0	0
807	Bacteria	Proteobacteria	Alphaproteobacteria	Rhizobiales	Rhizobiaceae	Unclassified	Unclassified	0	0	0	0	0	0	0	0	0	0	0	1	0
808	Bacteria	Proteobacteria	Alphaproteobacteria	Rhizobiales	Rhizobiaceae	Unclassified	Unclassified	0	0	0	0	0	0	0	0	1	0	2	0	0
809	Archaea	Nanoarchaeota	Nanoarchaeia	Woesearchaeales	GW2011-AR4	Unclassified	Unclassified	0	0	0	0	0	0	0	0	0	0	0	1	0
810	Bacteria	Planctomycetota	Phycisphaerae	SG8-4	SG8-4	Unclassified	Unclassified	0	0	0	0	0	0	0	0	0	0	0	0	1
811	Bacteria	Proteobacteria	Gammaproteobacteria	UBA9339	UBA9339	Unclassified	Unclassified	0	0	0	0	0	0	0	0	0	0	0	0	1
812	Bacteria	Verrucomicrobiota	Lentisphaeria	Victivallales	Unclassified	Unclassified	Unclassified	0	0	0	0	0	0	0	0	1	0	0	0	0
813	Bacteria	Verrucomicrobiota	Kiritimatiellae	Unclassified	Unclassified	Unclassified	Unclassified	0	0	0	0	0	0	0	0	0	0	1	0	0
814	Archaea	Thermoplasmatota	E2	Unclassified	Unclassified	Unclassified	Unclassified	0	0	0	0	0	0	0	0	0	0	0	0	1
815	Bacteria	Proteobacteria	Alphaproteobacteria	Rhizobiales	Rhizobiaceae	Mesorhizobium	Unclassified	0	0	0	0	0	0	0	1	0	0	0	0	0
816	Bacteria	Proteobacteria	Gammaproteobacteria	Unclassified	Unclassified	Unclassified	Unclassified	0	0	0	0	7	0	0	0	0	0	0	0	0
817	Bacteria	Proteobacteria	Gammaproteobacteria	UBA12402	UBA12402	Unclassified	Unclassified	0	0	0	0	0	0	0	0	0	0	0	1	0
818	Bacteria	Margulisbacteria	WOR-1	O2-12-FULL-45-9	O2-12-FULL-45-9	Unclassified	Unclassified	0	0	0	0	0	0	0	0	0	1	0	0	0
819	Bacteria	Proteobacteria	Gammaproteobacteria	UBA10353	Unclassified	Unclassified	Unclassified	1	0	0	0	0	0	0	0	0	0	0	0	0
820	Bacteria	Proteobacteria	Gammaproteobacteria	Unclassified	Unclassified	Unclassified	Unclassified	0	0	0	0	0	0	0	0	0	0	0	1	0
821	Archaea	Nanoarchaeota	Nanoarchaeia	Woesearchaeales	Unclassified	Unclassified	Unclassified	0	0	0	0	0	0	0	0	0	2	0	0	0
822	Bacteria	Acidobacteriota	Aminicenantia	Aminicenantales	Unclassified	Unclassified	Unclassified	0	0	0	0	0	0	0	0	0	0	0	0	1
823	Bacteria	Acidobacteriota	Aminicenantia	Aminicenantales	Unclassified	Unclassified	Unclassified	0	0	0	0	0	0	0	0	0	0	0	0	4
824	Bacteria	Acidobacteriota	Aminicenantia	Aminicenantales	Aminicenantaceae	Unclassified	Unclassified	0	0	0	0	0	0	0	0	0	1	0	0	2
825	Archaea	Nanoarchaeota	Nanoarchaeia	Woesearchaeales	Unclassified	Unclassified	Unclassified	2	0	0	0	0	0	0	0	0	0	0	0	0
826	Archaea	Nanoarchaeota	Nanoarchaeia	Woesearchaeales	Unclassified	Unclassified	Unclassified	0	0	0	0	0	0	0	1	0	0	0	0	0
827	Archaea	Nanoarchaeota	Nanoarchaeia	Woesearchaeales	GW2011-AR4	Unclassified	Unclassified	0	0	0	0	0	0	1	0	0	0	0	0	0
828	Archaea	Halobacterota	Methanosarcinia	Methanosarcinales	Methanosarcinaceae	Methanococcoides	Unclassified	0	0	0	0	0	0	0	0	0	0	0	0	1
829	Archaea	Aenigmarchaeota	Aenigmarchaeia	GW2011-AR5	Unclassified	Unclassified	Unclassified	1	0	0	0	0	0	0	0	0	0	0	0	0
830	Bacteria	Proteobacteria	Gammaproteobacteria	Unclassified	Unclassified	Unclassified	Unclassified	0	0	0	0	0	1	0	0	2	0	0	1	0
831	Bacteria	Proteobacteria	Gammaproteobacteria	Enterobacterales	Kangiellaceae	Unclassified	Unclassified	0	0	0	0	0	0	0	0	0	0	1	0	0
832	Bacteria	Myxococcota	Unclassified	Unclassified	Unclassified	Unclassified	Unclassified	0	0	0	0	0	0	0	0	0	1	0	0	0
833	Bacteria	Proteobacteria	Gammaproteobacteria	Enterobacterales	Kangiellaceae	Kangiella	Unclassified	0	0	0	0	0	0	0	1	0	0	1	0	0
834	Bacteria	Proteobacteria	Gammaproteobacteria	Enterobacterales	Kangiellaceae	Kangiella	Unclassified	0	0	0	0	0	0	0	0	0	0	0	1	0
835	Bacteria	Proteobacteria	Gammaproteobacteria	Enterobacterales	Kangiellaceae	Unclassified	Unclassified	0	0	0	0	0	0	0	0	0	0	1	0	0
836	Bacteria	Proteobacteria	Gammaproteobacteria	Enterobacterales	Kangiellaceae	Unclassified	Unclassified	0	0	0	0	0	0	0	0	1	0	0	0	0
837	Bacteria	Bacteroidota	Bacteroidia	Bacteroidales	Unclassified	Unclassified	Unclassified	0	0	0	0	0	0	0	0	0	0	0	0	1
838	Archaea	Nanoarchaeota	Nanoarchaeia	Pacearchaeales	UBA73	Unclassified	Unclassified	1	0	0	0	0	0	0	0	0	0	0	0	0
839	Bacteria	Patescibacteria	WWE3	UBA101185	UBA10185	Unclassified	Unclassified	0	0	0	0	0	0	0	0	0	0	0	0	3
840	Bacteria	Proteobacteria	Gammaproteobacteria	Pseudomonadales	Porticoccaceae	Porticoccus	Unclassified	0	0	0	0	0	0	0	0	0	2	0	0	0
841	Bacteria	Bacteroidota	Bacteroidia	Sphingobacteriales	Sphingobacteriaceae	Unclassified	Unclassified	0	0	1	0	0	0	0	0	0	0	0	0	0
842	Bacteria	Proteobacteria	Gammaproteobacteria	Pseudomonadales	Porticoccaceae	HTCC2207	Unclassified	0	0	0	7	0	0	0	0	0	0	0	0	0
843	Bacteria	Bacteroidota	Bacteroidia	Bacteroidales	vadinHA17	SR-FBR-E99	Unclassified	0	0	0	0	0	0	0	0	0	1	0	0	0
844	Bacteria	Patescibacteria	Gracilibacteria	UBA1369	Unclassified	Unclassified	Unclassified	0	0	0	0	0	0	0	0	1	0	0	0	0
845	Bacteria	Proteobacteria	Gammaproteobacteria	Enterobacterales	Kangiellaceae	Unclassified	Unclassified	0	0	0	0	0	0	0	0	0	0	1	0	0
846	Bacteria	Nitrospirota	Thermodesulfovibrionia	UBA6902	UBA6902	Unclassified	Unclassified	0	0	0	0	0	0	0	0	1	0	0	0	0
847	Bacteria	SAR324	SAR324	XYD2-FULL-50-16	XYD2-FULL-50-16	Unclassified	Unclassified	0	0	0	0	0	0	0	0	0	1	0	0	0
848	Bacteria	Verrucomicrobiota	Verrucomicrobiae	Unclassified	Unclassified	Unclassified	Unclassified	0	0	0	0	0	0	0	0	0	1	0	0	0
849	Archaea	Nanoarchaeota	Nanoarchaeia	Woesearchaeales	Unclassified	Unclassified	Unclassified	0	0	2	0	0	0	0	0	0	0	0	0	0
850	Bacteria	Proteobacteria	Gammaproteobacteria	Enterobacterales	Kangiellaceae	Kangiella	Unclassified	0	0	1	0	2	0	0	0	1	0	0	0	0
851	Bacteria	Proteobacteria	Gammaproteobacteria	Enterobacterales	Kangiellaceae	Unclassified	Unclassified	0	0	0	0	0	0	0	0	0	0	0	1	0
852	Bacteria	Marinisomatota	Marinisomatia	Marinisomatales	UBA8229	Unclassified	Unclassified	0	0	0	0	0	0	0	0	0	1	0	0	0
853	Bacteria	Bacteroidota	Bacteroidia	Flavobacteriales	koll-22	Unclassified	Unclassified	0	0	0	0	0	0	0	0	2	0	0	0	0
854	Bacteria	Bacteroidota	Bacteroidia	Flavobacteriales	koll-22	Unclassified	Unclassified	9	2	0	0	0	0	0	1	7	0	2	2	0
855	Bacteria	Chloroflexota	Dehalococcoidia	SM23-28-2	Unclassified	Unclassified	Unclassified	0	0	0	0	0	0	0	0	0	0	0	0	1
856	Archaea	Crenarchaeota	Bathyarchaeia	Unclassified	Unclassified	Unclassified	Unclassified	0	0	0	0	0	0	2	0	0	0	0	0	0
857	Bacteria	Bacteroidota	Bacteroidia	Flavobacteriales	Crocinitomicaceae	Unclassified	Unclassified	0	0	0	0	0	0	0	0	0	0	2	0	0
858	Bacteria	Chloroflexota	Dehalococcoidia	SM23-28-2	Unclassified	Unclassified	Unclassified	0	0	0	0	0	0	0	0	0	0	0	0	5
859	Bacteria	Desulfobacterota	Syntrophorhabdia	Syntrophorhabdales	Unclassified	Unclassified	Unclassified	0	0	0	0	0	0	0	0	0	0	0	0	3
860	Bacteria	Proteobacteria	Gammaproteobacteria	Enterobacterales	Kangiellaceae	Unclassified	Unclassified	0	3	0	0	1	0	0	0	0	0	3	0	0
861	Bacteria	Eisenbacteria	RBG-16-71-46	Unclassified	Unclassified	Unclassified	Unclassified	1	0	0	0	0	0	0	0	0	0	0	0	0
862	Bacteria	Nitrospirota	Nitrospiria	Unclassified	Unclassified	Unclassified	Unclassified	0	0	0	0	0	0	0	0	0	1	0	0	0
863	Bacteria	Spirochaetota	Spirochaetia	Spirochaetales	Alkalispirochaetaceae	Unclassified	Unclassified	0	0	0	0	0	0	0	0	0	0	0	0	1
864	Bacteria	Acidobacteriota	Mor1	Unclassified	Unclassified	Unclassified	Unclassified	0	0	0	0	0	0	0	0	0	1	0	0	0
865	Bacteria	Desulfobacterota	Desulfobacteria	Desulfatiglandales	NaphS2	Unclassified	Unclassified	0	0	0	0	0	0	0	0	0	0	0	0	1
866	Bacteria	Proteobacteria	Gammaproteobacteria	Xanthomonadales	SZUA-36	Unclassified	Unclassified	0	0	0	0	0	0	0	0	0	0	0	1	0
867	Bacteria	Proteobacteria	Alphaproteobacteria	Rhizobiales	Rhizobiaceae	Mesorhizobium	Unclassified	0	0	0	0	0	0	0	0	0	0	0	1	0
868	Archaea	Thermoplasmatota	Thermoplasmata	Unclassified	Unclassified	Unclassified	Unclassified	0	0	0	0	0	0	0	0	0	1	0	0	0
869	Bacteria	Proteobacteria	Gammaproteobacteria	Enterobacterales	Kangiellaceae	Unclassified	Unclassified	0	0	0	0	0	0	0	0	0	0	1	0	0
870	Bacteria	Bdellovibrionota	Bdellovibrionia	Bdellovibrionales	UBA1609	Unclassified	Unclassified	0	0	0	0	0	0	0	1	2	0	0	0	0
871	Bacteria	Chloroflexota	Dehalococcoidia	UBA1151	Bin127	Unclassified	Unclassified	0	1	0	0	0	0	0	0	0	0	0	0	0
872	Bacteria	Patescibacteria	Gracilibacteria	Absconditabacterales	X112	Unclassified	Unclassified	0	0	0	0	0	0	0	0	1	0	0	0	0
873	Bacteria	Patescibacteria	Gracilibacteria	Absconditabacterales	X112	Unclassified	Unclassified	0	0	0	0	1	0	0	0	0	0	0	0	0
874	Bacteria	Spirochaetota	Leptospirae	Unclassified	Unclassified	Unclassified	Unclassified	0	0	0	0	0	0	0	0	0	0	0	0	3
875	Bacteria	SAR324	SAR324	XYD2-FULL-50-16	XYD2-FULL-50-16	Unclassified	Unclassified	0	0	0	0	0	0	0	0	0	1	0	0	0
876	Bacteria	Verrucomicrobiota	Verrucomicrobiae	Opitutales	Opitutaceae	UBA5691	Unclassified	0	0	0	0	0	0	0	1	0	0	0	1	0
877	Bacteria	Patescibacteria	WWE3	UBA101185	UBA10185	Unclassified	Unclassified	0	1	0	0	0	0	0	0	0	0	0	0	0
878	Bacteria	Nitrospirota	Nitrospiria	Nitrospirales	UBA8639	Unclassified	Unclassified	0	0	0	0	0	0	0	0	0	0	0	0	1
879	Bacteria	Proteobacteria	Gammaproteobacteria	Pseudomonadales	Porticoccaceae	Porticoccus	Unclassified	0	0	0	0	0	0	0	0	0	4	0	0	0
880	Bacteria	Unclassified bacteria	Unclassified	Unclassified	Unclassified	Unclassified	Unclassified	0	0	0	0	0	0	0	0	0	0	1	0	0
881	Archaea	Halobacterota	Methanosarcinia	Methanosarcinales	Methanosarcinaceae	Methanococcoides	Unclassified	0	0	0	0	0	0	1	0	0	0	0	0	2
882	Archaea	Halobacterota	Methanosarcinia	Methanosarcinales	Methanosarcinaceae	Unclassified	Unclassified	0	0	0	0	0	0	0	0	0	0	0	0	2
883	Archaea	Thermoplasmatota	E2	Unclassified	Unclassified	Unclassified	Unclassified	0	0	0	0	0	0	0	0	0	0	0	0	2
884	Archaea	Thermoplasmatota	E2	Unclassified	Unclassified	Unclassified	Unclassified	0	0	0	0	0	0	0	0	0	1	0	0	0
885	Archaea	Thermoplasmatota	E2	Unclassified	Unclassified	Unclassified	Unclassified	0	4	0	0	0	0	0	0	0	0	0	0	0
886	Archaea	Thermoplasmatota	E2	Unclassified	Unclassified	Unclassified	Unclassified	0	0	0	0	0	0	0	0	0	0	0	0	1
887	Archaea	Crenarchaeota	Nitrososphaeria	Nitrososphaerales	Nitrosopumilaceae	Unclassified	Unclassified	0	0	0	0	0	0	0	0	0	0	0	0	3
888	Bacteria	Desulfobacterota	Desulfobulbia	Desulfobulbales	Desulfocapsaceae	Unclassified	Unclassified	0	0	4	0	0	0	0	1	2	3	1	3	4
889	Bacteria	Patescibacteria	Paceibacteria	UBA6257	Colwellbacteraceae	Unclassified	Unclassified	0	2	0	0	0	0	0	0	0	0	0	0	0
890	Bacteria	Campylobacterota	Campylobacteria	Campylobacterales	Sulfurovaceae	Sulfurovum	Unclassified	0	0	0	0	0	0	0	0	0	0	0	0	3
891	Bacteria	Proteobacteria	Gammaproteobacteria	UBA12402	UBA12402	Unclassified	Unclassified	0	0	0	0	0	0	0	0	0	0	1	0	0
892	Bacteria	Fusobacteriota	Fusobacteriia	Unclassified	Unclassified	Unclassified	Unclassified	0	0	0	0	2	0	0	0	0	0	0	0	0
893	Bacteria	Proteobacteria	Gammaproteobacteria	Unclassified	Unclassified	Unclassified	Unclassified	0	0	0	0	0	0	0	1	0	0	0	0	0
894	Bacteria	Proteobacteria	Alphaproteobacteria	Pelagibacterales	Pelagibacteraceae	Pelagibacter	Unclassified	0	0	0	0	0	0	0	2	1	0	0	1	1
895	Bacteria	Dependentiae	Babeliae	Babeliales	Vermiphilaceae	Unclassified	Unclassified	0	0	0	0	0	0	0	0	0	0	0	0	1
896	Bacteria	Proteobacteria	Gammaproteobacteria	UBA9339	UBA9339	Unclassified	Unclassified	0	0	0	0	0	0	0	0	1	0	0	0	0
897	Bacteria	Dependentiae	Babeliae	Babeliales	Babeliaceae	UBA12395	Unclassified	0	0	0	0	0	0	0	0	0	0	0	0	2
898	Bacteria	Patescibacteria	Paceibacteria	Portnoybacterales	Unclassified	Unclassified	Unclassified	0	0	0	0	0	0	0	0	0	0	0	0	3
899	Bacteria	Patescibacteria	Microgenomatia	GWA2-44-7	UBA8517	Unclassified	Unclassified	0	0	0	0	0	0	0	0	0	1	0	0	0
900	Bacteria	Proteobacteria	Alphaproteobacteria	Rhizobiales	Rhizobiaceae	Rhizobium	Unclassified	0	0	0	0	0	0	0	0	0	0	0	1	0
901	Bacteria	Patescibacteria	Paceibacteria	GWC2-36-17	M10-OD1-4	Unclassified	Unclassified	0	0	0	0	0	0	1	0	0	0	0	0	0
902	Bacteria	Desulfobacterota	Desulfobulbia	Desulfobulbales	Desulfocapsaceae	Unclassified	Unclassified	0	0	0	0	0	0	0	0	1	0	0	0	0
903	Bacteria	Desulfobacterota	Desulfobacteria	Desulfobacterales	Unclassified	Unclassified	Unclassified	0	0	0	0	0	0	0	0	0	0	0	0	1
904	Bacteria	Proteobacteria	Gammaproteobacteria	Pseudomonadales	Saccharospirillaceae	Unclassified	Unclassified	0	0	0	0	0	0	0	0	0	0	0	1	0
905	Bacteria	Zixibacteria	MSB-5A5	Unclassified	Unclassified	Unclassified	Unclassified	0	0	0	0	0	0	0	0	0	1	0	0	0
906	Bacteria	Acidobacteriota	Aminicenantia	Aminicenantales	Unclassified	Unclassified	Unclassified	0	0	0	0	0	0	0	0	0	0	0	0	1
907	Bacteria	Patescibacteria	Paceibacteria	Portnoybacterales	UBA2143	Unclassified	Unclassified	0	0	0	0	0	0	0	0	0	0	0	0	1
908	Bacteria	Bacteroidota	Bacteroidia	Chitinophagales	Saprospiraceae	Unclassified	Unclassified	0	0	0	0	0	0	0	1	0	0	0	0	0
909	Bacteria	Desulfobacterota	Desulfobulbia	Desulfobulbales	BM004	Unclassified	Unclassified	0	0	0	0	0	0	0	0	0	1	0	0	0
910	Bacteria	Fibrobacterota	Fibrobacteria	Unclassified	Unclassified	Unclassified	Unclassified	0	0	0	0	0	0	0	0	0	1	0	0	0
911	Bacteria	Proteobacteria	Alphaproteobacteria	Pelagibacterales	Pelagibacteraceae	Pelagibacter	Unclassified	0	0	0	0	0	0	0	0	0	0	0	0	1
912	Archaea	Thermoplasmatota	E2	Unclassified	Unclassified	Unclassified	Unclassified	0	0	0	0	0	0	0	0	0	0	0	0	2
913	Bacteria	Bacteroidota	Bacteroidia	Bacteroidales	UBA12077	UBA12077	Unclassified	0	0	0	0	0	0	0	0	1	0	0	0	0
914	Bacteria	Desulfobacterota	Desulfobulbia	Desulfobulbales	Desulfurivibrionaceae	Unclassified	Unclassified	0	0	0	1	0	0	0	0	0	0	0	0	0
915	Bacteria	Hydrogenedentota	Hydrogenedentia	Hydrogenedentiales	Unclassified	Unclassified	Unclassified	0	0	0	0	0	0	0	0	0	0	0	1	0
916	Bacteria	Nitrospirota	Thermodesulfovibrionia	UBA6902	UBA6902	Unclassified	Unclassified	0	0	0	0	0	0	0	0	0	1	0	0	0
917	Bacteria	Marinisomatota	Marinisomatia	Marinisomatales	UBA8229	Unclassified	Unclassified	0	0	0	0	0	0	0	0	0	3	0	0	0
918	Bacteria	Marinisomatota	Marinisomatia	Marinisomatales	Unclassified	Unclassified	Unclassified	0	0	0	0	0	0	0	0	0	1	0	0	0
919	Bacteria	Patescibacteria	CPR2	UBA1875	Unclassified	Unclassified	Unclassified	0	0	0	0	0	0	0	0	0	1	0	0	0
920	Bacteria	Proteobacteria	Gammaproteobacteria	Pseudomonadales	Pseudohongiellaceae	UBA9145	Unclassified	0	0	0	0	0	0	0	0	0	0	1	0	0
921	Bacteria	Goldbacteria	PGYV01	PGYV01	Palsa-1178	Unclassified	Unclassified	0	0	0	0	0	0	0	0	0	0	0	0	2
922	Bacteria	Bacteroidota	Bacteroidia	Chitinophagales	Saprospiraceae	Unclassified	Unclassified	0	0	1	0	0	0	0	0	1	0	0	1	0
923	Bacteria	Bacteroidota	Bacteroidia	Flavobacteriales	koll-22	Unclassified	Unclassified	0	0	0	0	2	0	0	2	3	0	1	0	0
924	Bacteria	Unclassified bacteria	Unclassified	Unclassified	Unclassified	Unclassified	Unclassified	0	0	0	0	0	0	0	0	0	1	0	0	0
925	Bacteria	Bdellovibrionota_B	UBA2361	Unclassified	Unclassified	Unclassified	Unclassified	0	0	0	0	0	0	0	1	0	0	0	2	0
926	Bacteria	Proteobacteria	Alphaproteobacteria	Rickettsiales	Anaplasmataceae	Unclassified	Unclassified	0	0	0	0	0	0	0	0	1	0	0	0	0
927	Bacteria	Acidobacteriota	Aminicenantia	UBA2199	UBA2199	Unclassified	Unclassified	0	0	0	0	0	0	0	0	0	1	0	0	0
928	Bacteria	Patescibacteria	Microgenomatia	GWA2-44-7	UBA8517	GWB1-38-13	Unclassified	0	0	0	0	0	0	0	0	0	1	0	0	0
929	Archaea	Thermoplasmatota	E2	Unclassified	Unclassified	Unclassified	Unclassified	0	0	0	0	0	0	0	0	0	1	0	0	0
930	Bacteria	Acidobacteriota	Aminicenantia	Aminicenantales	Unclassified	Unclassified	Unclassified	0	0	0	0	0	0	0	0	0	0	0	0	1
931	Bacteria	Desulfobacterota	Desulfobacteria	Desulfobacterales	Desulfosarcinaceae	Unclassified	Unclassified	0	0	0	0	0	0	0	0	0	0	0	0	2
932	Bacteria	Planctomycetota	Phycisphaerae	SG8-4	SG8-4	Unclassified	Unclassified	0	0	0	0	0	0	0	0	0	0	0	0	1
933	Bacteria	Desulfobacterota	Desulfobacteria	Desulfobacterales	Desulfobacteraceae	Unclassified	Unclassified	0	0	0	0	0	2	0	0	0	0	0	0	0
934	Bacteria	Bacteroidota	Bacteroidia	Flavobacteriales	Flavobacteriaceae	Flavobacterium	Unclassified	0	0	0	0	1	0	0	1	0	0	1	0	0
935	Bacteria	Bacteroidota	Bacteroidia	Chitinophagales	Saprospiraceae	Unclassified	Unclassified	0	0	0	0	0	1	0	0	0	0	0	0	0
936	Bacteria	Planctomycetota	UBA1135	UBA1135	GCA-002686595	Unclassified	Unclassified	1	0	0	0	0	0	0	0	0	0	0	0	0
937	Bacteria	Verrucomicrobiota	Verrucomicrobiae	Verrucomicrobiales	Akkermansiaceae	Unclassified	Unclassified	0	0	0	0	0	0	0	0	0	0	1	0	0
938	Bacteria	Spirochaetota	Spirochaetia	Spirochaetales	RBG-16-67-19	Unclassified	Unclassified	0	0	0	0	0	0	0	0	0	1	0	0	0
939	Archaea	Thermoplasmatota	Thermoplasmata	Unclassified	Unclassified	Unclassified	Unclassified	0	0	0	0	0	0	0	0	0	2	0	0	0
940	Bacteria	Bacteroidota	Bacteroidia	Flavobacteriales	Crocinitomicaceae	Unclassified	Unclassified	0	0	1	0	0	0	0	1	1	0	0	0	0
941	Bacteria	Bacteroidota	Bacteroidia	Flavobacteriales	Crocinitomicaceae	Unclassified	Unclassified	0	0	0	0	0	0	0	0	0	0	1	0	0
942	Bacteria	Planctomycetota	Phycisphaerae	SG8-4	SG8-4	Unclassified	Unclassified	0	0	0	0	0	0	0	0	0	0	0	0	1
943	Bacteria	Chloroflexota	Anaerolineae	Anaerolineales	Anaerolineaceae	Unclassified	Unclassified	0	0	0	0	0	0	0	0	0	0	0	0	3
944	Bacteria	Zixibacteria	MSB-5A5	UBA10806	Unclassified	Unclassified	Unclassified	0	0	0	0	0	0	0	0	0	1	0	0	0
945	Bacteria	Unclassified bacteria	Unclassified	Unclassified	Unclassified	Unclassified	Unclassified	0	0	0	0	0	0	0	0	0	1	0	0	0
946	Bacteria	Unclassified bacteria	Unclassified	Unclassified	Unclassified	Unclassified	Unclassified	0	0	0	0	0	0	0	0	0	1	0	0	0
947	Bacteria	Unclassified bacteria	Unclassified	Unclassified	Unclassified	Unclassified	Unclassified	0	0	0	0	0	0	0	0	0	0	0	0	2
948	Bacteria	Nitrospirota	Thermodesulfovibrionia	Thermodesulfovibrionales	Unclassified	Unclassified	Unclassified	0	0	0	1	0	0	0	0	0	0	0	0	0
949	Bacteria	Nitrospirota	Thermodesulfovibrionia	UBA6902	UBA6902	Unclassified	Unclassified	0	0	0	0	0	0	0	0	0	1	0	0	0
950	Bacteria	Nitrospirota	Thermodesulfovibrionia	Thermodesulfovibrionales	UBA6898	Unclassified	Unclassified	0	0	0	0	0	0	0	0	0	1	0	0	0
951	Bacteria	Nitrospirota	Thermodesulfovibrionia	UBA6902	UBA6902	Unclassified	Unclassified	0	0	0	0	0	0	0	0	0	1	0	0	0
952	Bacteria	Chloroflexota	Dehalococcoidia	Unclassified	Unclassified	Unclassified	Unclassified	0	0	0	0	0	0	0	0	0	1	0	0	0
953	Bacteria	Nitrospirota	Thermodesulfovibrionia	Unclassified	Unclassified	Unclassified	Unclassified	0	0	2	0	0	0	0	0	0	0	0	0	0
954	Bacteria	Chloroflexota	Dehalococcoidia	UBA1151	Bin127	Unclassified	Unclassified	0	0	0	0	0	0	0	1	0	0	0	0	0
955	Bacteria	Nitrospirota	Thermodesulfovibrionia	UBA6902	UBA6902	Unclassified	Unclassified	0	0	0	0	0	0	0	0	0	0	1	0	0
956	Bacteria	Nitrospirota	Thermodesulfovibrionia	UBA6902	UBA6902	Unclassified	Unclassified	0	0	0	0	0	0	0	0	0	0	2	0	0
957	Bacteria	Nitrospirota	Thermodesulfovibrionia	UBA6902	UBA6902	Unclassified	Unclassified	0	0	0	0	0	0	0	0	0	1	0	0	0
958	Bacteria	Nitrospirota	Thermodesulfovibrionia	UBA6902	UBA6902	Unclassified	Unclassified	0	0	0	0	0	0	0	0	0	1	0	1	0
959	Bacteria	Nitrospirota	Thermodesulfovibrionia	UBA6902	UBA6902	Unclassified	Unclassified	0	0	0	0	0	0	0	0	3	0	0	1	0
960	Bacteria	Unclassified bacteria	Unclassified	Unclassified	Unclassified	Unclassified	Unclassified	0	0	0	0	0	0	0	0	0	0	0	0	2
961	Bacteria	Planctomycetota	Phycisphaerae	SG8-4	SG8-4	Unclassified	Unclassified	0	0	0	0	0	0	0	0	0	0	0	0	1
962	Bacteria	Bacteroidota	Bacteroidia	Chitinophagales	Saprospiraceae	Unclassified	Unclassified	2	0	0	0	0	0	0	0	0	0	0	0	0
963	Bacteria	Bacteroidota	Bacteroidia	Chitinophagales	Saprospiraceae	Unclassified	Unclassified	1	0	0	0	0	0	0	0	0	0	0	0	0
964	Bacteria	Bacteroidota	Rhodothermia	Rhodothermales	Unclassified	Unclassified	Unclassified	0	0	0	0	0	0	0	0	0	0	1	0	0
965	Bacteria	Planctomycetota	Phycisphaerae	SG8-4	SG8-4	Unclassified	Unclassified	0	0	0	0	0	0	0	0	0	0	0	0	1
966	Bacteria	Gemmatimonadota	Gemmatimonadetes	Gemmatimonadales	GWC2-71-9	Unclassified	Unclassified	0	0	0	0	0	0	0	0	0	0	0	0	1
967	Bacteria	Bacteroidota	Rhodothermia	Rhodothermales	Unclassified	Unclassified	Unclassified	0	1	0	0	0	0	0	1	2	0	2	2	0
968	Bacteria	Acidobacteriota	Acidobacteriae	Bryobacterales	Unclassified	Unclassified	Unclassified	0	0	0	0	0	0	0	0	0	1	0	0	0
969	Bacteria	Bacteroidota	Bacteroidia	Flavobacteriales	Unclassified	Unclassified	Unclassified	0	0	0	0	0	0	0	0	0	0	0	1	0
970	Bacteria	Bacteroidota	Bacteroidia	Flavobacteriales	Unclassified	Unclassified	Unclassified	0	0	0	0	6	0	0	0	1	0	2	1	0
971	Bacteria	Chloroflexota	Dehalococcoidia	SAR202	UBA11138	Unclassified	Unclassified	0	0	0	0	0	0	0	0	0	1	0	0	0
972	Bacteria	Krumholzibacteriota	Krumholzibacteria	SSS58A	SSS58A	Unclassified	Unclassified	0	0	0	1	0	0	0	0	0	0	0	0	0
973	Bacteria	Bacteroidota	Bacteroidia	Flavobacteriales	Unclassified	Unclassified	Unclassified	0	0	0	0	0	0	0	0	1	0	0	2	0
974	Bacteria	Gemmatimonadota	Gemmatimonadetes	Gemmatimonadales	GWC2-71-9	Unclassified	Unclassified	0	0	0	0	0	0	0	0	0	0	0	0	1
975	Bacteria	Bacteroidota	Bacteroidia	Chitinophagales	Saprospiraceae	Unclassified	Unclassified	0	0	0	0	0	0	0	0	0	0	2	0	0
976	Bacteria	Bacteroidota	Bacteroidia	Chitinophagales	Saprospiraceae	Unclassified	Unclassified	0	0	0	0	2	0	0	0	0	0	0	0	0
977	Bacteria	Bacteroidota	Bacteroidia	Flavobacteriales	Unclassified	Unclassified	Unclassified	0	0	0	0	0	0	0	1	1	0	1	1	0
978	Bacteria	Bacteroidota	Bacteroidia	Chitinophagales	Unclassified	Unclassified	Unclassified	0	0	0	0	0	0	0	0	0	0	0	2	0
979	Bacteria	Bacteroidota	Ignavibacteria	Ignavibacteriales	Melioribacteraceae	Unclassified	Unclassified	0	0	0	0	0	0	0	0	0	1	0	1	0
980	Bacteria	Nitrospirota	Thermodesulfovibrionia	UBA6902	UBA6902	Unclassified	Unclassified	0	0	0	0	0	0	0	1	0	0	0	0	0
981	Bacteria	Desulfobacterota	Desulfobulbia	Desulfobulbales	Desulfurivibrionaceae	DB1	Unclassified	0	0	0	0	0	0	0	0	0	1	0	0	0
982	Bacteria	Nitrospirota	Thermodesulfovibrionia	UBA6902	UBA6902	Unclassified	Unclassified	0	0	0	0	0	0	0	0	1	0	0	0	0
983	Bacteria	Proteobacteria	Gammaproteobacteria	Cardiobacteriales	Unclassified	Unclassified	Unclassified	0	0	0	0	0	0	0	0	0	0	1	0	0
984	Bacteria	Planctomycetota	Phycisphaerae	Phycisphaerales	SM1A02	Unclassified	Unclassified	0	0	0	0	0	0	0	0	0	0	0	0	1
985	Bacteria	Bacteroidota	Bacteroidia	Chitinophagales	Saprospiraceae	Unclassified	Unclassified	0	0	2	0	0	0	0	0	0	0	0	0	0
986	Bacteria	Bacteroidota	Bacteroidia	Flavobacteriales	UBA10066	Unclassified	Unclassified	0	0	0	0	0	0	0	0	0	0	1	0	0
987	Bacteria	Proteobacteria	Alphaproteobacteria	Rhizobiales	Hyphomicrobiaceae	Unclassified	Unclassified	0	0	0	0	0	0	0	0	0	0	1	0	0
988	Bacteria	Bacteroidota	Bacteroidia	AKYH767	Unclassified	Unclassified	Unclassified	0	0	0	0	0	0	0	1	0	0	0	0	0
989	Bacteria	Gemmatimonadota	Gemmatimonadetes	SG8-23	UBA6960	Unclassified	Unclassified	0	0	0	0	0	0	0	0	0	0	0	1	0
990	Bacteria	Planctomycetota	Phycisphaerae	Phycisphaerales	SM1A02	Unclassified	Unclassified	0	0	0	0	0	0	0	0	0	1	0	0	0
991	Bacteria	Planctomycetota	Phycisphaerae	Phycisphaerales	SM1A02	Unclassified	Unclassified	0	0	0	0	0	0	0	0	0	0	0	0	1
992	Bacteria	Acidobacteriota	Mor1	Unclassified	Unclassified	Unclassified	Unclassified	0	0	0	0	0	0	0	1	0	0	0	1	0
993	Bacteria	Acidobacteriota	Thermoanaerobaculia	Unclassified	Unclassified	Unclassified	Unclassified	0	0	0	0	0	0	0	1	1	0	0	0	0
994	Bacteria	Latescibacterota	UBA2968	Unclassified	Unclassified	Unclassified	Unclassified	0	0	0	0	0	0	0	0	0	0	0	0	2
995	Bacteria	AABM5-125-24	AABM5-125-24	Unclassified	Unclassified	Unclassified	Unclassified	2	0	0	0	0	0	0	0	0	0	0	0	0
996	Bacteria	Bacteroidota	Bacteroidia	Bacteroidales	Unclassified	Unclassified	Unclassified	0	1	0	0	0	0	0	0	0	0	0	0	0
997	Bacteria	Acidobacteriota	Thermoanaerobaculia	Thermoanaerobaculales	Unclassified	Unclassified	Unclassified	0	0	0	0	0	0	0	0	0	1	0	0	0
998	Bacteria	Gemmatimonadota	Gemmatimonadetes	SG8-23	UBA6960	Unclassified	Unclassified	0	0	0	0	0	0	0	0	0	0	0	1	0
999	Bacteria	Gemmatimonadota	Gemmatimonadetes	SG8-23	UBA6960	UBA2589	Unclassified	0	0	0	0	0	0	0	0	1	0	0	0	0
1000	Bacteria	Spirochaetota	Spirochaetia	Spirochaetales	Unclassified	Unclassified	Unclassified	0	0	0	0	0	0	0	0	0	1	0	0	0
1001	Bacteria	Planctomycetota	Phycisphaerae	SG8-4	SG8-4	Unclassified	Unclassified	0	0	0	0	0	0	0	0	0	1	0	0	1
1002	Bacteria	Planctomycetota	Phycisphaerae	SG8-4	SG8-4	Unclassified	Unclassified	0	0	0	0	0	0	0	0	0	1	0	0	0
1003	Bacteria	Unclassified bacteria	Unclassified	Unclassified	Unclassified	Unclassified	Unclassified	0	0	0	0	0	0	0	0	1	0	0	0	0
1004	Bacteria	Bacteroidota	UBA10030	UBA10030	UBA10030	Unclassified	Unclassified	0	0	0	0	0	0	0	0	0	2	0	0	0
1005	Bacteria	Nitrospirota	Thermodesulfovibrionia	UBA6902	UBA6902	Unclassified	Unclassified	0	0	0	0	0	0	0	0	0	1	0	0	0
1006	Bacteria	Nitrospirota	Thermodesulfovibrionia	UBA6902	UBA6902	Unclassified	Unclassified	0	0	0	0	0	0	0	0	0	1	0	0	0
1007	Bacteria	Nitrospirota	Thermodesulfovibrionia	UBA6902	UBA6902	Unclassified	Unclassified	0	0	0	0	0	0	0	0	0	1	0	0	0
1008	Bacteria	Bacteroidota	UBA10030	UBA10030	UBA6906	Unclassified	Unclassified	0	0	0	0	0	0	0	0	0	0	0	0	1
1009	Bacteria	Gemmatimonadota	Gemmatimonadetes	Gemmatimonadales	GWC2-71-9	Unclassified	Unclassified	0	0	0	0	0	0	0	0	0	1	0	0	0
1010	Bacteria	Chloroflexota	Dehalococcoidia	UBA1151	Bin127	Unclassified	Unclassified	0	0	0	0	0	0	1	0	0	0	0	0	0
1011	Bacteria	Unclassified bacteria	Unclassified	Unclassified	Unclassified	Unclassified	Unclassified	0	0	0	0	0	0	0	0	0	0	0	0	1
1012	Bacteria	Planctomycetota	Phycisphaerae	SG8-4	SG8-4	Unclassified	Unclassified	0	0	0	0	0	0	3	0	0	0	0	0	0
1013	Bacteria	Bacteroidota	Bacteroidia	Flavobacteriales	UA16	ASP10-05a	Unclassified	0	0	0	0	0	0	0	0	0	0	3	0	0
1014	Bacteria	Bacteroidota	Bacteroidia	Flavobacteriales	UA16	Unclassified	Unclassified	0	0	0	0	0	0	0	1	0	0	3	0	0
1015	Bacteria	Myxococcota	Polyangia	Palsa-1104	Unclassified	Unclassified	Unclassified	0	0	1	0	0	0	0	0	0	0	0	0	0
1016	Bacteria	Bacteroidota	Bacteroidia	Bacteroidales	Unclassified	Unclassified	Unclassified	0	0	0	0	0	0	0	0	0	1	0	0	0
1017	Bacteria	Chloroflexota	Anaerolineae	Unclassified	Unclassified	Unclassified	Unclassified	0	0	0	2	0	0	0	0	0	0	0	0	0
1018	Bacteria	Spirochaetota	Spirochaetia	Spirochaetales	Spirochaetaceae_B	Unclassified	Unclassified	0	0	0	0	0	0	0	0	0	0	0	0	1
1019	Bacteria	Planctomycetota	Phycisphaerae	SG8-4	SG8-4	Unclassified	Unclassified	0	0	0	0	0	0	0	0	0	2	0	0	0
1020	Bacteria	Planctomycetota	Phycisphaerae	SG8-4	SG8-4	Unclassified	Unclassified	0	0	0	0	0	0	0	0	0	0	0	0	3
1021	Bacteria	Planctomycetota	Phycisphaerae	SG8-4	SG8-4	Unclassified	Unclassified	0	0	0	0	0	0	0	0	0	0	0	0	1
1022	Bacteria	Planctomycetota	Phycisphaerae	SG8-4	SG8-4	Unclassified	Unclassified	0	0	0	0	0	0	0	0	0	1	0	0	0
1023	Bacteria	Chloroflexota	Anaerolineae	Anaerolineales	Unclassified	Unclassified	Unclassified	0	0	0	0	0	0	0	0	0	0	0	1	0
1024	Bacteria	Gemmatimonadota	Gemmatimonadetes	SG8-23	UBA6960	Unclassified	Unclassified	0	1	0	0	0	0	0	0	0	0	0	0	0
1025	Bacteria	Gemmatimonadota	Gemmatimonadetes	Gemmatimonadales	Gemmatimonadaceae	Unclassified	Unclassified	0	0	0	0	0	0	1	0	0	0	0	0	0
1026	Bacteria	Nitrospirota	Thermodesulfovibrionia	UBA6902	UBA6902	Unclassified	Unclassified	0	0	0	0	0	0	0	0	0	1	0	0	0
1027	Bacteria	Nitrospirota	Thermodesulfovibrionia	UBA6902	UBA6902	Unclassified	Unclassified	0	0	0	0	0	0	0	0	0	1	0	0	0
1028	Bacteria	Bacteroidota	Bacteroidia	Unclassified	Unclassified	Unclassified	Unclassified	0	0	1	0	0	0	0	0	0	0	0	0	0
1029	Bacteria	Nitrospirota	Thermodesulfovibrionia	UBA6902	UBA6902	Unclassified	Unclassified	0	0	0	0	0	0	0	0	0	3	0	0	0
1030	Bacteria	Planctomycetota	Planctomycetes	Pirellulales	Pirellulaceae	Unclassified	Unclassified	0	0	0	0	0	0	0	1	0	0	0	0	0
1031	Bacteria	Planctomycetota	Planctomycetes	Pirellulales	Ga0077529	Unclassified	Unclassified	0	0	0	0	0	0	0	0	0	0	0	1	0
1032	Bacteria	Unclassified bacteria	Unclassified	Unclassified	Unclassified	Unclassified	Unclassified	0	0	0	0	0	0	0	0	0	0	0	0	1
1033	Bacteria	Bacteroidota	Bacteroidia	Chitinophagales	Saprospiraceae	Unclassified	Unclassified	0	0	0	0	0	0	0	1	0	0	0	2	0
1034	Bacteria	Acidobacteriota	Mor1	Unclassified	Unclassified	Unclassified	Unclassified	0	0	0	0	0	0	0	0	0	0	0	0	1
1035	Bacteria	Planctomycetota	Brocadiae	Unclassified	Unclassified	Unclassified	Unclassified	0	0	0	0	0	0	0	0	0	0	0	0	1
1036	Bacteria	Verrucomicrobiota	Kiritimatiellae	UBA8416	Unclassified	Unclassified	Unclassified	0	0	0	0	0	0	0	0	0	0	0	0	2
1037	Bacteria	Planctomycetota	Planctomycetes	Pirellulales	Pirellulaceae	Unclassified	Unclassified	0	0	0	0	0	0	0	0	0	0	0	1	0
1038	Bacteria	Planctomycetota	Planctomycetes	Pirellulales	Pirellulaceae	Unclassified	Unclassified	0	0	0	0	0	0	0	1	0	0	0	0	0
1039	Archaea	Crenarchaeota	Nitrososphaeria	Nitrososphaerales	Nitrosopumilaceae	Nitrosopumilus	Unclassified	0	0	0	0	0	0	0	0	0	0	1	0	0
1040	Archaea	Crenarchaeota	Nitrososphaeria	Nitrososphaerales	Nitrosopumilaceae	Nitrosopumilus	Unclassified	0	0	0	0	0	0	0	0	0	0	1	0	0
1041	Archaea	Crenarchaeota	Nitrososphaeria	Nitrososphaerales	Nitrosopumilaceae	Nitrosopumilus	Unclassified	0	0	0	0	0	0	0	0	0	0	0	0	3
1042	Archaea	Nanoarchaeota	Nanoarchaeia	Woesearchaeales	Unclassified	Unclassified	Unclassified	0	0	0	0	0	0	0	0	0	1	0	0	0
1043	Archaea	Nanoarchaeota	Nanoarchaeia	Woesearchaeales	Unclassified	Unclassified	Unclassified	0	0	0	0	0	0	0	0	0	1	0	0	0
1044	Bacteria	Spirochaetota	Spirochaetia	Spirochaetales	Unclassified	Unclassified	Unclassified	0	0	0	0	0	0	0	0	0	0	0	0	1
1045	Bacteria	Proteobacteria	Alphaproteobacteria	UBA11136	UBA11136	Unclassified	Unclassified	0	0	0	0	0	0	0	0	0	0	0	1	0
1046	Bacteria	Acidobacteriota	Thermoanaerobaculia	Unclassified	Unclassified	Unclassified	Unclassified	0	0	0	0	0	0	0	0	0	0	1	0	0
1047	Bacteria	Verrucomicrobiota	Kiritimatiellae	UBA8416	Unclassified	Unclassified	Unclassified	0	0	0	0	0	0	2	0	0	0	0	0	0
1048	Bacteria	Proteobacteria	Alphaproteobacteria	UBA7887	UBA7887	Unclassified	Unclassified	0	0	0	0	1	3	0	0	0	0	0	0	0
1049	Bacteria	Proteobacteria	Alphaproteobacteria	Unclassified	Unclassified	Unclassified	Unclassified	0	1	0	0	0	0	0	0	0	0	0	0	0
1050	Bacteria	Bacteroidota	Bacteroidia	Bacteroidales	vadinHA17	LD21	Unclassified	0	0	0	0	0	0	0	0	0	0	0	0	1
1051	Bacteria	Spirochaetota	Spirochaetia	Spirochaetales	Spirochaetaceae_B	Unclassified	Unclassified	0	0	0	0	0	0	0	0	0	0	0	0	1
1052	Bacteria	Nitrospirota	Thermodesulfovibrionia	UBA6902	UBA6902	Unclassified	Unclassified	0	0	0	1	0	0	0	0	0	0	0	0	0
1053	Bacteria	Verrucomicrobiota	Kiritimatiellae	UBA8416	Unclassified	Unclassified	Unclassified	0	0	0	0	0	0	0	0	0	0	0	0	2
1054	Bacteria	Proteobacteria	Alphaproteobacteria	Unclassified	Unclassified	Unclassified	Unclassified	0	0	1	0	0	0	0	0	0	0	1	0	0
1055	Bacteria	Proteobacteria	Gammaproteobacteria	UBA10353	LS-SOB	Unclassified	Unclassified	0	1	1	0	0	0	0	2	0	0	0	2	0
1056	Bacteria	Unclassified bacteria	Unclassified	Unclassified	Unclassified	Unclassified	Unclassified	0	0	0	0	0	0	0	0	0	0	0	0	1
1057	Bacteria	Desulfobacterota	Desulfobacteria	Desulfobacterales	Unclassified	Unclassified	Unclassified	0	0	0	0	0	0	0	0	0	0	0	1	0
1058	Bacteria	WOR-3	WOR-3	SM23-42	SM23-42	Unclassified	Unclassified	0	0	0	0	0	0	0	0	0	0	0	0	1
1059	Bacteria	Unclassified bacteria	Unclassified	Unclassified	Unclassified	Unclassified	Unclassified	0	0	0	0	0	0	0	0	0	1	0	0	0
1060	Bacteria	WOR-3	WOR-3	SM23-42	SM23-42	Unclassified	Unclassified	0	0	0	0	0	0	0	0	0	1	0	0	0
1061	Bacteria	Unclassified bacteria	Unclassified	Unclassified	Unclassified	Unclassified	Unclassified	0	0	0	0	0	0	0	0	0	1	0	0	0
1062	Bacteria	Bacteroidota	Bacteroidia	Chitinophagales	Saprospiraceae	Unclassified	Unclassified	0	0	0	0	0	0	0	0	0	0	0	2	0
1063	Bacteria	Nitrospirota	Thermodesulfovibrionia	UBA6902	UBA6902	Unclassified	Unclassified	0	0	0	0	0	0	0	0	0	2	0	0	0
1064	Bacteria	Patescibacteria	Paceibacteria	UBA9983_A	Unclassified	Unclassified	Unclassified	0	0	0	0	0	0	0	1	0	0	0	0	0
1065	Bacteria	Binatota	Binatia	Unclassified	Unclassified	Unclassified	Unclassified	0	0	0	0	0	0	0	1	0	0	0	0	0
1066	Bacteria	Nitrospirota	Thermodesulfovibrionia	UBA6902	UBA6902	Unclassified	Unclassified	0	0	0	0	0	0	0	0	0	1	0	0	0
1067	Bacteria	Proteobacteria	Gammaproteobacteria	Berkiellales	Berkiellaceae	Berkiella	Unclassified	0	0	0	0	0	0	1	0	0	0	0	0	0
1068	Bacteria	Nitrospirota	Thermodesulfovibrionia	Thermodesulfovibrionales	Unclassified	Unclassified	Unclassified	0	0	0	0	0	0	0	0	1	0	0	0	0
1069	Bacteria	Unclassified bacteria	Unclassified	Unclassified	Unclassified	Unclassified	Unclassified	0	0	0	0	0	0	0	0	0	1	0	0	0
1070	Bacteria	Bacteroidota	Bacteroidia	Cytophagales	Cyclobacteriaceae	Unclassified	Unclassified	0	0	0	0	0	0	0	0	0	0	0	0	1
1071	Bacteria	Planctomycetota	Brocadiae	Brocadiales	Scalinduaceae	Scalindua	Unclassified	0	0	0	0	0	0	0	0	0	1	0	0	0
1072	Bacteria	Patescibacteria	Paceibacteria	UBA9983	Unclassified	Unclassified	Unclassified	0	0	0	0	0	0	0	0	0	0	0	0	1
1073	Bacteria	Unclassified bacteria	Unclassified	Unclassified	Unclassified	Unclassified	Unclassified	0	0	0	0	0	0	0	0	0	1	0	0	0
1074	Bacteria	Desulfobacterota	Desulfobulbia	Desulfobulbales	Desulfurivibrionaceae	Unclassified	Unclassified	0	0	0	0	0	0	0	0	0	1	0	0	0
1075	Bacteria	Unclassified bacteria	Unclassified	Unclassified	Unclassified	Unclassified	Unclassified	0	0	0	0	0	0	0	0	0	0	0	0	2
1076	Bacteria	Desulfobacterota	BSN033	Unclassified	Unclassified	Unclassified	Unclassified	1	0	0	0	0	0	0	0	0	0	0	0	0
1077	Bacteria	Bacteroidota	Ignavibacteria	Ignavibacteriales	Ignavibacteriaceae	Unclassified	Unclassified	0	0	0	0	0	0	0	0	0	2	0	0	0
1078	Bacteria	Nitrospirota	Unclassified	Unclassified	Unclassified	Unclassified	Unclassified	0	0	0	0	0	0	0	0	0	0	0	0	1
1079	Bacteria	Nitrospinota	Nitrospinia	Nitrospinales	Nitrospinaceae	Unclassified	Unclassified	0	0	0	0	0	0	0	0	0	0	0	1	0
1080	Bacteria	Proteobacteria	Gammaproteobacteria	Unclassified	Unclassified	Unclassified	Unclassified	0	0	1	0	0	1	0	4	1	0	8	7	0
1081	Bacteria	Bdellovibrionota_B	UBA2361	Unclassified	Unclassified	Unclassified	Unclassified	0	0	0	0	0	0	0	0	1	0	0	0	0
1082	Bacteria	Desulfobacterota	Desulfobulbia	Desulfobulbales	BM004	Unclassified	Unclassified	0	0	0	0	0	0	0	0	0	0	1	0	0
1083	Bacteria	Bacteroidota	Bacteroidia	Flavobacteriales	Flavobacteriaceae	Flavobacterium	Unclassified	0	0	0	0	0	0	0	0	1	0	0	0	0
1084	Bacteria	Fibrobacterota	Fibrobacteria	Unclassified	Unclassified	Unclassified	Unclassified	0	0	0	0	0	0	0	0	0	0	0	0	1
1085	Bacteria	Desulfobacterota	Desulfobacteria	Desulfobacterales	Unclassified	Unclassified	Unclassified	0	0	0	0	0	0	0	0	0	0	0	0	1
1086	Bacteria	Unclassified bacteria	Unclassified	Unclassified	Unclassified	Unclassified	Unclassified	0	0	0	0	0	0	0	0	0	0	0	0	1
1087	Bacteria	Bacteroidota	Bacteroidia	Chitinophagales	Saprospiraceae	Unclassified	Unclassified	0	0	0	0	0	0	0	0	0	0	2	1	0
1088	Bacteria	Bacteroidota	Bacteroidia	Chitinophagales	Saprospiraceae	Unclassified	Unclassified	0	1	0	0	0	0	0	0	0	0	0	0	0
1089	Bacteria	Myxococcota	Unclassified	Unclassified	Unclassified	Unclassified	Unclassified	0	0	0	0	0	0	0	0	0	0	0	0	1
1090	Bacteria	Bdellovibrionota_B	UBA2361	Unclassified	Unclassified	Unclassified	Unclassified	0	0	0	0	0	0	0	0	0	0	0	1	0
1091	Bacteria	Verrucomicrobiota	Kiritimatiellae	Unclassified	Unclassified	Unclassified	Unclassified	0	0	0	0	0	0	0	0	0	2	0	0	0
1092	Bacteria	Unclassified bacteria	Unclassified	Unclassified	Unclassified	Unclassified	Unclassified	0	0	0	0	0	0	0	0	0	2	0	0	0
1093	Bacteria	Spirochaetota	Spirochaetia	Spirochaetales	Spirochaetaceae_B	Unclassified	Unclassified	0	0	0	0	0	0	0	0	0	1	0	0	0
1094	Bacteria	Bacteroidota	Bacteroidia	Cytophagales	Unclassified	Unclassified	Unclassified	0	0	0	0	0	0	0	0	0	2	0	0	0
1095	Bacteria	SZUA-182	SZUA-182	SZUA-182	Unclassified	Unclassified	Unclassified	0	0	0	0	0	0	0	0	0	1	0	0	0
1096	Bacteria	Bacteroidota	Bacteroidia	Chitinophagales	Saprospiraceae	Unclassified	Unclassified	0	0	0	0	0	0	0	1	0	0	0	0	0
1097	Bacteria	Desulfobacterota	Desulfobacteria	Desulfobacterales	Desulfosarcinaceae	Unclassified	Unclassified	0	0	0	0	0	0	0	0	0	1	0	0	2
1098	Bacteria	Proteobacteria	Gammaproteobacteria	Unclassified	Unclassified	Unclassified	Unclassified	2	0	0	0	0	0	0	2	1	0	0	3	0
1099	Bacteria	Spirochaetota	Unclassified	Unclassified	Unclassified	Unclassified	Unclassified	0	0	0	0	0	0	0	0	0	1	0	0	0
1100	Bacteria	Desulfobacterota	Desulfobulbia	Desulfobulbales	BM004	Unclassified	Unclassified	0	0	0	0	0	0	0	0	0	0	0	0	2
1101	Bacteria	Planctomycetota	Planctomycetes	Pirellulales	Pirellulaceae	Unclassified	Unclassified	0	0	0	0	0	0	0	0	0	0	0	1	0
1102	Bacteria	Unclassified bacteria	Unclassified	Unclassified	Unclassified	Unclassified	Unclassified	0	0	0	0	0	0	0	0	0	0	0	1	0
1103	Bacteria	Desulfobacterota	Desulfobacteria	Desulfobacterales	Unclassified	Unclassified	Unclassified	0	0	0	0	0	0	0	0	0	2	0	0	0
1104	Bacteria	Bacteroidota	Bacteroidia	Chitinophagales	Saprospiraceae	Unclassified	Unclassified	21	0	0	0	0	0	0	0	1	1	0	1	0
1105	Bacteria	Proteobacteria	Gammaproteobacteria	SAR86	AG-339-G14	Unclassified	Unclassified	0	0	0	0	0	0	2	0	0	0	0	0	0
1106	Bacteria	Bdellovibrionota_B	UBA2361	Unclassified	Unclassified	Unclassified	Unclassified	0	0	1	0	0	0	0	0	0	0	1	1	0
1107	Bacteria	Proteobacteria	Alphaproteobacteria	Rhizobiales	Rhizobiaceae	Ahrensia	Unclassified	3	0	0	0	0	0	0	3	1	0	6	5	0
1108	Bacteria	Proteobacteria	Alphaproteobacteria	Rhizobiales	Rhizobiaceae	Ahrensia	Unclassified	0	0	0	0	0	0	0	0	0	0	1	0	0
1109	Bacteria	Proteobacteria	Alphaproteobacteria	Rhizobiales	Rhizobiaceae	Ahrensia	Unclassified	1	0	1	0	0	0	0	0	0	0	3	1	0
1110	Bacteria	Spirochaetota	Spirochaetia	Spirochaetales	Spirochaetaceae_B	Unclassified	Unclassified	0	0	0	0	0	0	0	0	0	0	0	0	1
1111	Bacteria	Myxococcota	UBA9160	UBA9160	UBA4427	Unclassified	Unclassified	0	0	0	0	0	0	0	0	0	1	0	0	0
1112	Archaea	Hydrothermarchaeota	Hydrothermarchaeia	Hydrothermarchaeales	Unclassified	Unclassified	Unclassified	0	0	0	0	0	0	0	0	0	2	0	0	0
1113	Bacteria	Proteobacteria	Alphaproteobacteria	Rhizobiales	Methyloligellaceae	Methyloceanibacter	Unclassified	0	0	0	0	0	0	0	0	0	0	0	0	2
1114	Bacteria	Myxococcota	Polyangia	HGW-17	HGW-17	Unclassified	Unclassified	0	0	0	0	0	0	0	0	0	0	1	0	0
1115	Bacteria	Myxococcota	UBA9042	Unclassified	Unclassified	Unclassified	Unclassified	0	0	0	0	0	0	0	0	0	0	0	0	3
1116	Archaea	Halobacterota	Methanosarcinia	Methanosarcinales	Methanosarcinaceae	Methanococcoides	Unclassified	0	0	0	0	0	0	1	0	0	0	0	0	0
1117	Archaea	Halobacterota	Methanosarcinia	Methanosarcinales	Methanosarcinaceae	Methanococcoides	Unclassified	0	0	0	0	0	0	0	0	0	0	0	0	1
1118	Archaea	Aenigmarchaeota	Aenigmarchaeia	GW2011-AR5	GW2011-AR5	GW2011-AR5	Unclassified	0	0	0	0	0	0	0	0	0	1	0	0	0
1119	Bacteria	Desulfobacterota	Desulfobulbia	Desulfobulbales	Desulfocapsaceae	Desulforhopalus	Unclassified	0	0	1	0	0	0	0	0	0	0	0	0	0
1120	Bacteria	Zixibacteria	MSB-5A5	MSB-5A5	SM1-73	Unclassified	Unclassified	0	0	0	0	0	0	0	0	0	0	0	0	2
1121	Bacteria	Desulfobacterota	Desulfobulbia	Desulfobulbales	Desulfobulbaceae	Unclassified	Unclassified	0	0	0	0	0	0	0	0	0	1	0	0	0
1122	Bacteria	Desulfobacterota	Desulfobulbia	Desulfobulbales	Desulfocapsaceae	Unclassified	Unclassified	0	0	0	0	0	0	0	0	0	1	0	0	0
1123	Bacteria	Planctomycetota	Phycisphaerae	SG8-4	SG8-4	Unclassified	Unclassified	0	0	0	0	0	0	0	0	0	1	0	0	0
1124	Bacteria	Planctomycetota	Phycisphaerae	SG8-4	SG8-4	PLanc-01	Unclassified	0	0	0	0	0	0	0	0	0	1	0	0	0
1125	Bacteria	Proteobacteria	Gammaproteobacteria	Pseudomonadales	Pseudohongiellaceae	UBA9145	Unclassified	0	0	0	0	0	0	0	0	1	0	0	0	0
1126	Bacteria	Proteobacteria	Gammaproteobacteria	Chromatiales	Sedimenticolaceae	Unclassified	Unclassified	0	0	0	0	0	2	0	0	0	0	0	0	0
1127	Bacteria	Bacteroidota	Bacteroidia	Cytophagales	Marinoscillaceae	Unclassified	Unclassified	2	2	0	0	0	0	0	1	0	0	0	3	1
1128	Bacteria	Bacteroidota	Bacteroidia	Bacteroidales	ML635J-15	Bact-19	Unclassified	0	0	0	0	0	0	0	0	0	0	0	0	2
1129	Bacteria	Patescibacteria	Microgenomatia	GWA2-44-7	UBA8517	Unclassified	Unclassified	0	0	0	0	0	0	0	0	0	1	0	0	0
1130	Bacteria	Desulfobacterota	Desulfobulbia	Desulfobulbales	Desulfobulbaceae	Unclassified	Unclassified	0	0	0	0	0	0	0	0	0	1	0	0	0
1131	Bacteria	Acidobacteriota	Mor1	Unclassified	Unclassified	Unclassified	Unclassified	0	0	0	0	0	0	0	0	0	0	0	0	1
1132	Bacteria	Bacteroidota	Bacteroidia	Bacteroidales	F082	UBA6192	Unclassified	0	0	0	0	0	0	0	0	0	0	0	1	0
1133	Bacteria	Desulfobacterota	Desulfobacteria	Desulfatiglandales	NaphS2	Unclassified	Unclassified	0	0	0	0	0	0	2	0	0	0	0	0	0
1134	Bacteria	Bacteroidota	Rhodothermia	Unclassified	Unclassified	Unclassified	Unclassified	0	0	0	0	0	0	0	0	0	0	0	0	1
1135	Bacteria	Desulfobacterota	Desulfobulbia	Desulfobulbales	Desulfocapsaceae	Unclassified	Unclassified	0	1	0	0	0	0	0	0	1	0	0	4	1
1136	Bacteria	Desulfobacterota	Desulfobulbia	Desulfobulbales	Desulfocapsaceae	Unclassified	Unclassified	0	1	0	0	0	0	0	0	0	0	0	0	0
1137	Bacteria	Unclassified bacteria	Unclassified	Unclassified	Unclassified	Unclassified	Unclassified	0	0	0	0	0	0	0	0	0	0	0	0	1
1138	Bacteria	Bacteroidota	Rhodothermia	Unclassified	Unclassified	Unclassified	Unclassified	0	0	0	0	0	0	0	0	0	0	0	0	2
1139	Bacteria	Bdellovibrionota_B	Unclassified	Unclassified	Unclassified	Unclassified	Unclassified	0	1	0	0	0	0	0	0	0	0	1	0	0
1140	Bacteria	Planctomycetota	UBA1135	Unclassified	Unclassified	Unclassified	Unclassified	0	0	2	0	0	0	0	0	0	0	0	0	0
1141	Bacteria	Acidobacteriota	Mor1	Unclassified	Unclassified	Unclassified	Unclassified	0	0	0	0	0	0	0	1	1	0	1	1	0
1142	Bacteria	Patescibacteria	Microgenomatia	GWA2-44-7	UBA8517	Unclassified	Unclassified	0	0	0	0	0	0	0	0	0	0	0	0	6
1143	Bacteria	Desulfobacterota	Desulfobulbia	Desulfobulbales	Desulfurivibrionaceae	Unclassified	Unclassified	0	0	0	0	0	0	3	0	0	0	0	0	0
1144	Bacteria	Krumholzibacteriota	Krumholzibacteria	Unclassified	Unclassified	Unclassified	Unclassified	0	0	0	0	1	0	0	0	0	0	0	0	0
1145	Bacteria	Desulfobacterota	Desulfobacteria	Unclassified	Unclassified	Unclassified	Unclassified	0	0	0	0	0	0	0	0	0	1	0	0	0
1146	Bacteria	Acidobacteriota	Mor1	Unclassified	Unclassified	Unclassified	Unclassified	0	0	0	0	0	0	0	0	0	0	0	1	0
1147	Bacteria	Acidobacteriota	Aminicenantia	Aminicenantales	Unclassified	Unclassified	Unclassified	0	0	0	0	0	0	0	0	0	1	0	0	0
1148	Bacteria	Dadabacteria	UBA1144	UBA2774	UBA2774	Unclassified	Unclassified	0	0	0	0	0	0	0	0	0	0	0	2	0
1149	Bacteria	Verrucomicrobiota	Kiritimatiellae	Kiritimatiellales	UBA1859	Unclassified	Unclassified	0	0	0	0	0	0	0	0	0	0	0	0	3
1150	Bacteria	Proteobacteria	Gammaproteobacteria	Unclassified	Unclassified	Unclassified	Unclassified	0	0	0	0	0	0	0	0	0	0	1	0	0
1151	Bacteria	Proteobacteria	Gammaproteobacteria	Unclassified	Unclassified	Unclassified	Unclassified	0	0	1	0	0	0	0	0	0	0	0	0	0
1152	Bacteria	Proteobacteria	Gammaproteobacteria	UBA10353	UBA7415	Unclassified	Unclassified	0	0	0	0	0	0	0	2	0	0	1	1	0
1153	Bacteria	Desulfobacterota	Desulfobulbia	Desulfobulbales	BM004	Unclassified	Unclassified	0	0	0	0	0	0	0	0	0	1	0	0	0
1154	Bacteria	Desulfobacterota	Desulfobulbia	Desulfobulbales	Desulfobulbaceae	Unclassified	Unclassified	0	0	0	0	0	0	0	0	0	0	0	0	1
1155	Bacteria	Verrucomicrobiota	Verrucomicrobiae	Unclassified	Unclassified	Unclassified	Unclassified	0	0	0	0	0	0	0	0	0	0	0	1	0
1156	Bacteria	Chloroflexota	Dehalococcoidia	UBA3495	UBA3495	UBA9611	Unclassified	0	0	0	0	0	0	0	0	0	0	0	0	1
1157	Bacteria	Proteobacteria	Gammaproteobacteria	Chromatiales	Chromatiaceae	Thiocapsa	Unclassified	0	0	0	0	0	0	0	1	0	0	0	1	0
1158	Bacteria	Omnitrophota	koll11	Unclassified	Unclassified	Unclassified	Unclassified	0	0	0	0	0	0	0	0	0	1	0	0	0
1159	Bacteria	Desulfobacterota	Desulfobulbia	Desulfobulbales	Desulfurivibrionaceae	Desulfurivibrio	Unclassified	0	0	0	0	0	0	0	0	0	0	0	0	2
1160	Bacteria	Desulfobacterota	Desulfobulbia	Desulfobulbales	Desulfurivibrionaceae	Desulfurivibrio	Unclassified	0	0	0	0	0	0	0	0	0	0	1	0	0
1161	Bacteria	Proteobacteria	Gammaproteobacteria	Xanthomonadales	SZUA-36	Unclassified	Unclassified	0	0	0	0	0	0	0	3	0	0	0	0	0
1162	Archaea	Nanoarchaeota	Nanoarchaeia	SCGC-AAA011-G17	Unclassified	Unclassified	Unclassified	0	0	0	0	0	0	0	0	0	1	0	0	0
1163	Archaea	Halobacterota	Unclassified	Unclassified	Unclassified	Unclassified	Unclassified	0	0	0	2	0	0	0	0	0	0	0	0	0
1164	Bacteria	Desulfobacterota	Desulfobulbia	Desulfobulbales	BM004	Unclassified	Unclassified	0	0	0	0	0	0	0	0	0	2	0	0	0
1165	Bacteria	Desulfobacterota	Desulfobulbia	Desulfobulbales	Desulfurivibrionaceae	Unclassified	Unclassified	0	0	0	0	0	0	0	0	0	0	0	0	2
1166	Bacteria	Desulfobacterota	Thermodesulfobacteria	Thermodesulfobacteriales	Thermodesulfatatoraceae	Thermodesulfatator	Unclassified	0	0	0	0	0	0	0	0	0	0	0	0	2
1167	Bacteria	Desulfobacterota	Desulfobaccia	Desulfobaccales	Unclassified	Unclassified	Unclassified	0	0	0	0	0	0	0	0	0	0	0	0	1
1168	Bacteria	Unclassified bacteria	Unclassified	Unclassified	Unclassified	Unclassified	Unclassified	0	0	0	0	0	0	0	0	1	2	0	0	0
1169	Bacteria	Patescibacteria	Gracilibacteria	UM-FILTER-43-11	UM-FILTER-43-11	Unclassified	Unclassified	0	0	0	0	0	0	0	0	0	0	0	0	1
1170	Bacteria	Proteobacteria	Gammaproteobacteria	UBA4486	UBA4486	Unclassified	Unclassified	0	0	0	0	0	0	0	0	1	0	0	0	1
1171	Bacteria	Gemmatimonadota	Gemmatimonadetes	Unclassified	Unclassified	Unclassified	Unclassified	0	0	0	0	0	0	2	0	0	1	0	0	0
1172	Bacteria	Desulfobacterota	Desulfobulbia	Desulfobulbales	Desulfocapsaceae	Unclassified	Unclassified	0	1	0	0	0	0	0	0	0	0	0	2	0
1173	Bacteria	Desulfobacterota	Desulfobulbia	Desulfobulbales	Desulfocapsaceae	Unclassified	Unclassified	0	0	0	0	0	0	0	0	0	0	0	0	1
1174	Bacteria	Acidobacteriota	Thermoanaerobaculia	Unclassified	Unclassified	Unclassified	Unclassified	0	0	0	0	0	0	0	0	0	1	0	0	3
1175	Bacteria	Desulfobacterota	Desulfobulbia	Desulfobulbales	BM004	Unclassified	Unclassified	0	0	0	0	0	0	0	0	1	0	0	0	0
1176	Bacteria	Desulfobacterota	Desulfobulbia	Desulfobulbales	BM004	Unclassified	Unclassified	0	0	0	0	0	0	0	0	0	2	0	1	0
1177	Bacteria	Dadabacteria	UBA1144	UBA2774	UBA2774	Unclassified	Unclassified	0	0	0	0	0	0	0	0	0	0	0	1	0
1178	Bacteria	Myxococcota	UBA796	UBA796	UBA796	Unclassified	Unclassified	0	0	0	0	0	0	0	0	0	1	0	0	0
1179	Bacteria	Planctomycetota	UBA11346	Unclassified	Unclassified	Unclassified	Unclassified	0	0	0	0	0	0	0	0	0	0	0	0	1
1180	Bacteria	Proteobacteria	Alphaproteobacteria	Pelagibacterales	Pelagibacteraceae	Pelagibacter	Unclassified	0	0	0	0	0	0	0	0	0	0	0	0	9
1181	Bacteria	Desulfobacterota	Desulfobulbia	Desulfobulbales	Desulfurivibrionaceae	Unclassified	Unclassified	0	0	0	0	0	0	0	0	0	1	0	0	0
1182	Bacteria	Acidobacteriota	Aminicenantia	Unclassified	Unclassified	Unclassified	Unclassified	0	0	0	0	0	0	0	0	0	1	0	0	0
1183	Bacteria	Bacteroidota	Bacteroidia	Bacteroidales	F082	Unclassified	Unclassified	0	0	0	0	0	0	0	0	0	0	1	0	0
1184	Bacteria	Desulfobacterota	Desulfobulbia	Desulfobulbales	Desulfocapsaceae	Unclassified	Unclassified	0	0	0	0	0	0	0	0	0	2	0	0	0
1185	Bacteria	Desulfobacterota	Desulfobacteria	Desulfatiglandales	NaphS2	Unclassified	Unclassified	0	0	0	0	0	0	1	0	0	0	0	0	0
1186	Bacteria	Planctomycetota	Planctomycetes	Pirellulales	Ga0077529	Unclassified	Unclassified	0	0	0	0	0	0	0	0	0	0	0	0	1
1187	Bacteria	Desulfobacterota	Desulfobacteria	Desulfobacterales	UBA2156	Unclassified	Unclassified	0	0	0	0	0	0	0	0	0	0	1	0	0
1188	Bacteria	Desulfobacterota	Desulfobacteria	Desulfobacterales	Unclassified	Unclassified	Unclassified	0	0	0	0	0	0	0	0	0	0	0	0	3
1189	Bacteria	Desulfobacterota	Desulfobacteria	Desulfobacterales	UBA2156	Unclassified	Unclassified	1	0	0	0	0	0	0	0	0	0	0	0	0
1190	Bacteria	Proteobacteria	Gammaproteobacteria	UBA6522	UBA6522	UBA6522	Unclassified	0	0	0	0	0	0	0	0	0	1	0	0	1
1191	Bacteria	Desulfobacterota	Desulfobulbia	Desulfobulbales	BM004	Unclassified	Unclassified	0	1	0	0	0	0	0	0	0	0	0	0	0
1192	Bacteria	Desulfobacterota	Desulfobulbia	Desulfobulbales	Desulfurivibrionaceae	Desulfurivibrio	Unclassified	0	0	0	0	0	0	0	0	0	1	0	0	0
1193	Bacteria	Acidobacteriota	Aminicenantia	Unclassified	Unclassified	Unclassified	Unclassified	0	0	0	0	0	0	0	0	0	0	0	0	3
1194	Bacteria	Patescibacteria	Paceibacteria	Paceibacterales	Unclassified	Unclassified	Unclassified	0	0	0	0	0	0	0	0	0	1	0	0	0
1195	Bacteria	Desulfobacterota	Desulfobacteria	Desulfobacterales	UBA2156	Unclassified	Unclassified	0	0	0	0	0	0	0	0	1	0	0	0	0
1196	Bacteria	Chloroflexota	Dehalococcoidia	Dehalococcoidales	UBA2162	Unclassified	Unclassified	0	0	0	2	0	0	0	0	0	0	0	0	0
1197	Bacteria	Desulfobacterota	Desulfobulbia	Desulfobulbales	BM004	Unclassified	Unclassified	0	0	0	0	0	0	0	0	0	0	0	0	1
1198	Bacteria	Bacteroidota	Bacteroidia	Bacteroidales	UBA5342	Unclassified	Unclassified	0	1	0	0	0	0	0	0	0	0	0	0	5
1199	Bacteria	Desulfobacterota	Desulfobulbia	Desulfobulbales	BM004	Unclassified	Unclassified	0	0	0	0	0	1	0	0	0	0	0	0	0
1200	Bacteria	Desulfobacterota	Desulfobulbia	Desulfobulbales	Desulfocapsaceae	Unclassified	Unclassified	0	0	0	0	0	0	0	0	0	1	0	0	0
1201	Bacteria	Verrucomicrobiota	Lentisphaeria	Victivallales	Victivallaceae	Unclassified	Unclassified	0	0	0	0	0	0	0	0	0	0	1	0	0
1202	Bacteria	Unclassified bacteria	Unclassified	Unclassified	Unclassified	Unclassified	Unclassified	0	0	0	0	0	0	0	0	1	0	0	0	0
1203	Bacteria	Unclassified bacteria	Unclassified	Unclassified	Unclassified	Unclassified	Unclassified	0	0	0	1	0	0	0	0	0	0	0	0	0
1204	Bacteria	Myxococcota	UBA9160	UBA9160	UBA6930	Unclassified	Unclassified	0	0	0	0	0	0	0	0	0	0	0	0	1
1205	Bacteria	Omnitrophota	koll11	GIF10	UBA6249	Unclassified	Unclassified	0	0	0	0	0	0	0	0	0	0	0	1	0
1206	Bacteria	Omnitrophota	koll11	GIF10	UBA6249	Unclassified	Unclassified	0	3	0	0	0	0	0	0	0	0	0	0	0
1207	Bacteria	Proteobacteria	Alphaproteobacteria	Rhizobiales	Rhizobiaceae	Unclassified	Unclassified	0	0	0	0	0	0	0	1	0	0	0	0	0
1208	Archaea	Crenarchaeota	Bathyarchaeia	TCS64	TCS64	Unclassified	Unclassified	0	0	0	0	0	0	0	0	0	1	0	0	0
1209	Archaea	Crenarchaeota	Bathyarchaeia	TCS64	TCS64	Unclassified	Unclassified	0	0	0	0	0	0	0	0	0	0	0	1	0
1210	Archaea	Crenarchaeota	Bathyarchaeia	TCS64	TCS64	Unclassified	Unclassified	0	0	0	0	0	0	1	0	0	0	0	0	1
1211	Archaea	Crenarchaeota	Bathyarchaeia	TCS64	TCS64	Unclassified	Unclassified	0	0	0	0	0	0	0	0	0	2	0	0	0
1212	Archaea	Crenarchaeota	Bathyarchaeia	TCS64	TCS64	Unclassified	Unclassified	0	0	0	0	0	0	0	0	0	1	0	0	0
1213	Archaea	Crenarchaeota	Bathyarchaeia	TCS64	TCS64	Unclassified	Unclassified	0	0	0	0	0	0	0	0	0	0	0	0	3
1214	Archaea	Crenarchaeota	Bathyarchaeia	TCS64	TCS64	Unclassified	Unclassified	0	0	0	0	0	0	0	0	0	0	0	0	3
1215	Archaea	Crenarchaeota	Bathyarchaeia	TCS64	TCS64	Unclassified	Unclassified	0	0	0	0	0	0	0	0	0	0	0	0	1
1216	Archaea	Crenarchaeota	Bathyarchaeia	Unclassified	Unclassified	Unclassified	Unclassified	0	0	0	1	0	0	0	0	0	0	0	0	0
1217	Archaea	Crenarchaeota	Bathyarchaeia	B25	B25	Unclassified	Unclassified	0	0	0	0	0	0	0	0	0	0	0	0	3
1218	Archaea	Crenarchaeota	Bathyarchaeia	Unclassified	Unclassified	Unclassified	Unclassified	0	0	0	0	0	0	0	0	0	0	0	0	2
1219	Archaea	Crenarchaeota	Bathyarchaeia	B26-1	Unclassified	Unclassified	Unclassified	0	0	0	0	0	0	0	0	0	0	0	0	3
1220	Bacteria	Bacteroidota	Bacteroidia	Flavobacteriales	Flavobacteriaceae	Unclassified	Unclassified	0	0	0	0	0	0	0	0	0	0	1	2	0
1221	Bacteria	Bacteroidota	Bacteroidia	Flavobacteriales	Flavobacteriaceae	Unclassified	Unclassified	0	0	0	0	0	0	0	0	0	0	1	1	0
1222	Bacteria	Bacteroidota	Bacteroidia	Flavobacteriales	Flavobacteriaceae	Unclassified	Unclassified	13	0	2	0	0	0	0	1	4	0	0	4	0
1223	Bacteria	Bacteroidota	Bacteroidia	Flavobacteriales	Flavobacteriaceae	Unclassified	Unclassified	0	0	0	0	0	0	0	0	1	3	0	0	0
1224	Bacteria	Bacteroidota	Bacteroidia	Flavobacteriales	Flavobacteriaceae	Unclassified	Unclassified	0	1	0	0	0	0	0	1	1	1	3	2	0
1225	Bacteria	Bacteroidota	Bacteroidia	Flavobacteriales	Flavobacteriaceae	Unclassified	Unclassified	0	0	0	0	3	0	0	5	3	0	4	4	0
1226	Bacteria	Bacteroidota	Bacteroidia	Flavobacteriales	Flavobacteriaceae	Unclassified	Unclassified	0	0	0	0	0	0	0	0	0	0	0	1	0
1227	Bacteria	Bacteroidota	Bacteroidia	Flavobacteriales	Flavobacteriaceae	Unclassified	Unclassified	0	0	0	0	0	0	0	0	0	0	4	4	0
1228	Bacteria	Bacteroidota	Bacteroidia	Flavobacteriales	Flavobacteriaceae	Unclassified	Unclassified	0	0	0	0	0	0	0	0	0	0	1	4	0
1229	Bacteria	Bacteroidota	Bacteroidia	Flavobacteriales	Flavobacteriaceae	Unclassified	Unclassified	0	0	0	0	0	0	0	0	0	0	0	1	0
1230	Bacteria	Bacteroidota	Bacteroidia	Flavobacteriales	Flavobacteriaceae	Unclassified	Unclassified	0	0	0	0	0	0	0	0	1	0	0	0	0
1231	Bacteria	Bacteroidota	Bacteroidia	Flavobacteriales	Flavobacteriaceae	Unclassified	Unclassified	0	0	0	0	0	0	0	0	0	1	0	0	0
1232	Bacteria	Bacteroidota	Bacteroidia	Flavobacteriales	Flavobacteriaceae	Unclassified	Unclassified	1	0	3	0	0	0	0	0	3	0	3	2	0
1233	Bacteria	Bacteroidota	Bacteroidia	Flavobacteriales	Cryomorphaceae	Unclassified	Unclassified	0	1	0	0	0	0	0	0	0	0	0	0	0
1234	Bacteria	Bacteroidota	Bacteroidia	Flavobacteriales	Flavobacteriaceae	Unclassified	Unclassified	0	0	0	0	0	0	0	1	2	0	4	5	0
1235	Bacteria	Bacteroidota	Bacteroidia	Flavobacteriales	Flavobacteriaceae	Unclassified	Unclassified	0	0	0	0	0	0	0	0	0	0	0	1	0
1236	Bacteria	Bacteroidota	Bacteroidia	Flavobacteriales	Flavobacteriaceae	Unclassified	Unclassified	0	0	0	0	0	1	0	0	0	0	0	0	0
1237	Bacteria	Bacteroidota	Bacteroidia	Flavobacteriales	Flavobacteriaceae	BACL21	Unclassified	0	0	0	0	0	0	0	0	1	0	0	0	0
1238	Bacteria	Bacteroidota	Bacteroidia	Flavobacteriales	Flavobacteriaceae	Unclassified	Unclassified	0	0	0	0	0	0	0	0	0	2	0	0	0
1239	Bacteria	Bacteroidota	Bacteroidia	Flavobacteriales	Flavobacteriaceae	Gilvibacter	Unclassified	0	0	0	0	0	0	0	0	0	1	0	0	0
1240	Bacteria	Bacteroidota	Bacteroidia	Flavobacteriales	Cryomorphaceae	Unclassified	Unclassified	0	0	1	0	0	0	0	0	2	4	0	0	2
1241	Bacteria	Bacteroidota	Bacteroidia	Flavobacteriales	Cryomorphaceae	Unclassified	Unclassified	0	2	0	0	1	0	0	3	2	0	4	2	0
1242	Bacteria	Bacteroidota	Bacteroidia	Flavobacteriales	Flavobacteriaceae	Gilvibacter	Unclassified	0	1	0	0	0	0	0	0	0	0	0	0	0
1243	Bacteria	Bacteroidota	Bacteroidia	Flavobacteriales	Flavobacteriaceae	Unclassified	Unclassified	0	0	0	0	0	0	0	0	0	0	1	0	0
1244	Bacteria	Bacteroidota	Bacteroidia	Flavobacteriales	Flavobacteriaceae	Unclassified	Unclassified	0	0	0	0	0	0	0	0	1	0	0	0	0
1245	Bacteria	Bacteroidota	Bacteroidia	Flavobacteriales	Flavobacteriaceae	BACL21	Unclassified	0	0	0	0	0	0	0	1	0	0	0	0	0
1246	Bacteria	Proteobacteria	Alphaproteobacteria	HIMB59	HIMB59	HIMB59	Unclassified	0	0	0	0	0	0	0	1	0	0	0	0	0
1247	Bacteria	Bacteroidota	Bacteroidia	Flavobacteriales	Flavobacteriaceae	Olleya	Unclassified	0	0	1	0	0	0	0	0	1	0	1	0	0
1248	Bacteria	Bacteroidota	Bacteroidia	Flavobacteriales	Flavobacteriaceae	Unclassified	Unclassified	0	0	0	0	1	0	0	0	0	0	1	0	0
1249	Archaea	Crenarchaeota	Bathyarchaeia	B26-1	Unclassified	Unclassified	Unclassified	0	0	0	0	0	0	0	0	0	0	0	0	1
1250	Archaea	Crenarchaeota	Bathyarchaeia	B26-1	Unclassified	Unclassified	Unclassified	0	0	0	0	0	0	0	0	0	0	0	0	2
1251	Archaea	Crenarchaeota	Bathyarchaeia	B26-1	BA1	Unclassified	Unclassified	0	0	0	0	0	0	0	0	0	0	0	0	1
1252	Archaea	Crenarchaeota	Bathyarchaeia	B26-1	UBA233	Unclassified	Unclassified	0	0	0	0	0	0	0	0	0	0	0	0	1
1253	Archaea	Crenarchaeota	Bathyarchaeia	B26-1	Unclassified	Unclassified	Unclassified	0	0	0	0	0	0	0	0	0	0	0	0	3
1254	Archaea	Crenarchaeota	Bathyarchaeia	B26-1	UBA233	Unclassified	Unclassified	0	0	0	0	0	0	0	0	0	1	0	0	0
1255	Archaea	Crenarchaeota	Bathyarchaeia	B26-1	Unclassified	Unclassified	Unclassified	0	0	0	1	0	0	0	0	0	0	0	0	0
1256	Archaea	Crenarchaeota	Bathyarchaeia	B26-1	Unclassified	Unclassified	Unclassified	0	0	0	0	0	0	0	0	0	0	0	0	1
1257	Bacteria	Proteobacteria	Gammaproteobacteria	Chromatiales	Sedimenticolaceae	Unclassified	Unclassified	0	0	0	0	0	0	0	0	1	0	0	0	0
1258	Bacteria	Unclassified bacteria	Unclassified	Unclassified	Unclassified	Unclassified	Unclassified	0	0	2	0	0	0	0	0	0	0	0	0	0
1259	Archaea	Nanoarchaeota	Nanoarchaeia	Pacearchaeales	GW2011-AR1	Unclassified	Unclassified	0	0	0	0	0	0	0	0	0	0	0	0	4
1260	Archaea	Crenarchaeota	Bathyarchaeia	TCS64	TCS64	Unclassified	Unclassified	0	0	0	0	0	0	0	0	0	0	0	0	2
1261	Archaea	Crenarchaeota	Bathyarchaeia	B26-1	Unclassified	Unclassified	Unclassified	0	0	0	0	0	0	0	0	0	1	0	0	0
1262	Archaea	Nanoarchaeota	Nanoarchaeia	Pacearchaeales	GW2011-AR1	Unclassified	Unclassified	0	0	0	0	0	0	0	0	1	0	0	0	0
1263	Archaea	Nanoarchaeota	Nanoarchaeia	Pacearchaeales	GW2011-AR1	Unclassified	Unclassified	0	0	0	0	0	0	0	0	0	0	0	0	1
1264	Bacteria	Firmicutes_A	Clostridia	Peptostreptococcales	Anaerovoracaceae	Unclassified	Unclassified	0	0	0	0	0	0	0	0	0	1	0	0	0
1265	Bacteria	Firmicutes_A	Clostridia	Peptostreptococcales	Anaerovoracaceae	Eubacterium_A	Unclassified	0	0	0	0	0	0	0	0	0	0	0	0	4
1266	Archaea	Nanoarchaeota	Nanoarchaeia	Woesearchaeales	Unclassified	Unclassified	Unclassified	0	0	0	0	0	0	0	0	0	0	1	0	0
1267	Archaea	Nanoarchaeota	Nanoarchaeia	Woesearchaeales	Unclassified	Unclassified	Unclassified	0	0	2	0	0	0	0	0	0	0	0	0	0
1268	Archaea	Nanoarchaeota	Nanoarchaeia	Woesearchaeales	Unclassified	Unclassified	Unclassified	0	0	0	0	0	0	0	0	0	1	0	0	0
1269	Archaea	Thermoplasmatota	Poseidoniia	Poseidoniales	Poseidoniaceae	Poseidonia	Unclassified	0	0	0	0	0	0	0	1	0	0	0	0	0
1270	Archaea	Nanoarchaeota	Nanoarchaeia	Woesearchaeales	ARS49	Unclassified	Unclassified	0	0	0	2	0	0	0	0	0	0	0	0	0
1271	Bacteria	Actinobacteriota	Acidimicrobiia	Microtrichales	UBA8592	MedAcidi-G2A	Unclassified	0	0	0	0	0	0	0	0	0	0	1	0	0
1272	Archaea	Thermoplasmatota	Thermoplasmata	Unclassified	Unclassified	Unclassified	Unclassified	0	0	0	0	0	0	0	0	0	1	0	0	0
1273	Bacteria	Actinobacteriota	Acidimicrobiia	Acidimicrobiales	Unclassified	Unclassified	Unclassified	0	0	0	0	0	0	0	1	0	0	0	0	0
1274	Bacteria	Actinobacteriota	Acidimicrobiia	Acidimicrobiales	Bog-793	Unclassified	Unclassified	0	0	0	0	0	0	0	1	0	0	0	1	0
1275	Bacteria	Proteobacteria	Gammaproteobacteria	Acidiferrobacterales	Unclassified	Unclassified	Unclassified	0	0	0	0	0	0	0	0	0	1	0	0	0
1276	Bacteria	Firmicutes	Bacilli	Mycoplasmatales	Mycoplasmoidaceae	Eperythrozoon_A	Unclassified	0	0	0	0	0	0	0	1	1	0	1	0	0
1277	Archaea	Nanoarchaeota	Nanoarchaeia	Pacearchaeales	Unclassified	Unclassified	Unclassified	0	0	0	0	0	0	0	0	0	0	0	0	2
1278	Bacteria	Proteobacteria	Gammaproteobacteria	Ectothiorhodospirales	Ectothiorhodospiraceae	Ectothiorhodospira	Unclassified	0	0	0	0	0	0	0	1	0	0	0	0	0
1279	Archaea	Nanoarchaeota	Nanoarchaeia	SCGC-AAA011-G17	Unclassified	Unclassified	Unclassified	0	0	0	0	0	0	0	0	0	0	0	0	4
1280	Bacteria	Chloroflexota	Dehalococcoidia	Dehalococcoidales	UBA5760	Unclassified	Unclassified	0	0	0	0	0	0	0	0	0	0	0	0	1
1281	Bacteria	Bacteroidota	Rhodothermia	Rhodothermales	Unclassified	Unclassified	Unclassified	0	0	0	0	1	0	0	0	0	0	0	0	0
1282	Bacteria	Unclassified bacteria	Unclassified	Unclassified	Unclassified	Unclassified	Unclassified	0	0	0	0	1	0	0	0	0	0	0	1	0
1283	Bacteria	Actinobacteriota	Acidimicrobiia	UBA5794	Unclassified	Unclassified	Unclassified	0	0	0	0	0	0	0	0	0	0	2	1	0
1284	Bacteria	Chloroflexota	Anaerolineae	Unclassified	Unclassified	Unclassified	Unclassified	0	0	0	0	0	0	0	0	0	0	0	0	1
1285	Bacteria	Bdellovibrionota_B	UBA2361	Unclassified	Unclassified	Unclassified	Unclassified	0	0	0	0	0	0	0	0	0	0	2	0	0
1286	Archaea	Crenarchaeota	Bathyarchaeia	Unclassified	Unclassified	Unclassified	Unclassified	0	0	0	0	0	0	0	0	0	1	0	0	0
1287	Archaea	Crenarchaeota	Nitrososphaeria	Nitrososphaerales	Nitrosopumilaceae	Unclassified	Unclassified	0	0	0	0	0	0	0	0	0	0	0	0	2
1288	Archaea	Crenarchaeota	Nitrososphaeria	Nitrososphaerales	Nitrosopumilaceae	Unclassified	Unclassified	0	0	0	0	0	0	0	0	0	0	0	0	1
1289	Archaea	Crenarchaeota	Nitrososphaeria	Nitrososphaerales	Nitrosopumilaceae	Nitrosopelagicus	Unclassified	0	0	0	0	0	0	0	0	0	0	0	0	1
1290	Bacteria	Patescibacteria	Saccharimonadia	Saccharimonadales	UBA10212	Unclassified	Unclassified	0	1	0	0	0	0	0	0	0	0	0	0	0
1291	Bacteria	Patescibacteria	Saccharimonadia	Saccharimonadales	UBA4665	UBA5150	Unclassified	0	0	0	0	0	0	0	0	0	0	0	1	0
1292	Bacteria	Bacteroidota	Bacteroidia	Cytophagales	Amoebophilaceae	Unclassified	Unclassified	0	0	0	0	0	0	0	1	0	0	0	0	0
1293	Bacteria	Chloroflexota	Anaerolineae	Anaerolineales	Anaerolineaceae	Unclassified	Unclassified	0	0	0	0	0	0	0	0	0	0	0	0	1
1294	Bacteria	Bdellovibrionota_B	UBA2361	Unclassified	Unclassified	Unclassified	Unclassified	0	0	0	0	0	0	0	0	0	0	0	1	0
1295	Bacteria	Planctomycetota	Phycisphaerae	Unclassified	Unclassified	Unclassified	Unclassified	0	0	0	0	0	0	0	0	0	0	0	0	3
1296	Bacteria	MBNT15	MBNT15	MBNT15	MBNT15	CSP1-8	Unclassified	0	0	0	0	0	0	0	0	0	3	0	0	0
1297	Bacteria	Nitrospirota	Nitrospiria	Nitrospirales	UBA8639	Unclassified	Unclassified	0	0	0	0	0	0	0	0	0	0	0	0	3
1298	Bacteria	Chloroflexota	Anaerolineae	Anaerolineales	Anaerolineaceae	Unclassified	Unclassified	0	0	0	0	0	0	0	0	0	0	0	0	1
1299	Bacteria	Desulfobacterota	Desulfobacteria	Desulfobacterales	Unclassified	Unclassified	Unclassified	0	0	0	0	0	0	0	0	0	2	0	0	0
1300	Bacteria	Chloroflexota	Anaerolineae	Unclassified	Unclassified	Unclassified	Unclassified	0	0	0	0	0	0	0	0	0	1	0	0	0
1301	Bacteria	Bacteroidota	Bacteroidia	Chitinophagales	Saprospiraceae	Unclassified	Unclassified	0	0	0	0	0	0	0	0	0	0	0	1	0
1302	Bacteria	Proteobacteria	Alphaproteobacteria	Rhodobacterales	Rhodobacteraceae	Unclassified	Unclassified	0	0	0	0	0	0	0	0	1	1	4	1	0
1303	Bacteria	Bacteroidota	Rhodothermia	Balneolales	Balneolaceae	UBA1275	Unclassified	0	0	0	0	1	0	0	0	1	0	0	0	0
1304	Bacteria	Latescibacterota	Unclassified	Unclassified	Unclassified	Unclassified	Unclassified	0	0	0	0	0	0	0	0	0	0	0	0	1
1305	Bacteria	MBNT15	MBNT15	MBNT15	MBNT15	CSP1-8	Unclassified	0	0	0	0	0	0	0	0	0	1	0	0	0
1306	Bacteria	Planctomycetota	Unclassified	Unclassified	Unclassified	Unclassified	Unclassified	0	0	0	0	0	0	0	1	0	0	0	0	0
1307	Bacteria	Patescibacteria	Saccharimonadia	Saccharimonadales	Unclassified	Unclassified	Unclassified	0	0	0	0	0	0	0	0	0	0	0	1	0
1308	Bacteria	MBNT15	MBNT15	MBNT15	MBNT15	CG2-30-66-27	Unclassified	0	0	0	0	0	0	0	0	0	1	0	0	0
1309	Bacteria	Patescibacteria	Paceibacteria_A	Moranbacterales	UBA2206	UBA2206	Unclassified	0	0	0	0	0	0	0	1	0	0	0	0	0
1310	Bacteria	Bacteroidota	Bacteroidia	Bacteroidales	Unclassified	Unclassified	Unclassified	0	0	0	1	0	0	0	0	0	0	0	0	0
1311	Bacteria	Bacteroidota	Bacteroidia	Cytophagales	Cyclobacteriaceae	Unclassified	Unclassified	0	0	0	0	0	0	0	0	1	0	0	0	0
1312	Bacteria	Fibrobacterota	Chitinivibrionia	Chitinivibrionales	Unclassified	Unclassified	Unclassified	0	0	0	0	0	0	0	0	1	0	0	0	0
1313	Bacteria	Bacteroidota	Bacteroidia	Chitinophagales	Saprospiraceae	Unclassified	Unclassified	0	0	0	0	0	0	0	0	1	0	0	0	0
1314	Bacteria	Bacteroidota	Bacteroidia	Chitinophagales	Saprospiraceae	Unclassified	Unclassified	0	0	1	0	0	0	0	0	4	0	3	0	0
1315	Bacteria	Nitrospirota	Thermodesulfovibrionia	UBA6902	UBA6902	Unclassified	Unclassified	0	0	0	0	0	0	0	0	2	0	0	0	0
1316	Bacteria	Nitrospirota	Thermodesulfovibrionia	UBA6902	UBA6902	Unclassified	Unclassified	0	0	0	0	0	0	0	0	0	0	0	0	2
1317	Bacteria	Planctomycetota	Phycisphaerae	SG8-4	SG8-4	Unclassified	Unclassified	0	0	0	0	0	0	0	0	0	0	0	0	1
1318	Bacteria	Desulfobacterota	Desulfobacteria	Desulfobacterales	Unclassified	Unclassified	Unclassified	0	0	0	0	0	0	0	0	1	0	0	1	0
1319	Bacteria	Planctomycetota	Phycisphaerae	SG8-4	SG8-4	Unclassified	Unclassified	0	0	0	0	0	0	0	0	0	0	0	0	4
1320	Bacteria	Desulfobacterota	Desulfobacteria	Desulfobacterales	Desulfatirhabdiaceae	Unclassified	Unclassified	0	0	0	0	0	0	0	0	0	0	0	0	1
1321	Bacteria	Bacteroidota	Rhodothermia	Rhodothermales	Unclassified	Unclassified	Unclassified	0	0	0	0	0	0	0	0	1	0	0	0	0
1322	Bacteria	Proteobacteria	Gammaproteobacteria	Ga0077536	Ga0077536	Unclassified	Unclassified	0	0	0	0	0	0	0	0	0	1	0	0	2
1323	Bacteria	Bacteroidota	Bacteroidia	Cytophagales	Hymenobacteraceae	Unclassified	Unclassified	0	0	0	0	0	0	0	0	0	0	1	0	0
1324	Bacteria	Proteobacteria	Gammaproteobacteria	UBA9339	UBA9339	Unclassified	Unclassified	0	0	0	0	0	1	0	0	0	1	0	0	0
1325	Bacteria	Desulfobacterota	Desulfobacteria	Desulfobacterales	Unclassified	Unclassified	Unclassified	0	0	0	0	0	0	0	0	0	0	0	0	1
1326	Bacteria	Dependentiae	Babeliae	Babeliales	UBA12409	Unclassified	Unclassified	0	0	0	1	0	0	0	0	0	0	0	0	0
1327	Bacteria	Patescibacteria	Paceibacteria	UBA9983_A	UBA2163	Unclassified	Unclassified	0	0	0	0	0	0	0	0	1	0	0	0	0
1328	Bacteria	AABM5-125-24	AABM5-125-24	Unclassified	Unclassified	Unclassified	Unclassified	0	0	0	0	0	0	0	0	0	0	0	1	0
1329	Bacteria	Proteobacteria	Gammaproteobacteria	Pseudomonadales	Pseudomonadaceae	Pseudomonas_E	Unclassified	0	0	0	0	0	0	0	0	0	0	1	0	0
1330	Bacteria	Proteobacteria	Gammaproteobacteria	UBA9339	UBA9339	Unclassified	Unclassified	0	0	0	0	0	0	0	0	0	0	1	0	0
1331	Bacteria	Bacteroidota	Bacteroidia	Chitinophagales	Saprospiraceae	Unclassified	Unclassified	0	0	0	0	0	0	0	1	0	0	0	0	0
1332	Bacteria	Bacteroidota	Bacteroidia	Chitinophagales	Saprospiraceae	Unclassified	Unclassified	0	0	0	0	0	0	0	1	0	0	0	0	0
1333	Bacteria	Bacteroidota	Bacteroidia	Chitinophagales	Saprospiraceae	Unclassified	Unclassified	0	0	0	0	0	0	0	1	0	0	0	0	0
1334	Bacteria	Proteobacteria	Gammaproteobacteria	Pseudomonadales	Unclassified	Unclassified	Unclassified	0	1	0	0	0	0	0	1	1	1	1	0	3
1335	Bacteria	Bacteroidota	Bacteroidia	Cytophagales	Cyclobacteriaceae	Unclassified	Unclassified	0	0	0	0	0	0	0	1	0	0	0	0	0
1336	Bacteria	Bacteroidota	Bacteroidia	Chitinophagales	Saprospiraceae	Lewinella_A	Unclassified	0	0	0	0	0	0	0	1	0	0	0	0	0
1337	Bacteria	Omnitrophota	koll11	Unclassified	Unclassified	Unclassified	Unclassified	0	0	0	0	0	0	0	0	0	0	0	0	2
1338	Bacteria	Firmicutes_D	Dethiobacteria	DTU022	DTU022	Unclassified	Unclassified	0	0	0	0	0	0	0	0	0	0	0	0	1
1339	Bacteria	Proteobacteria	Gammaproteobacteria	UBA4575	UBA4575	Unclassified	Unclassified	0	0	0	0	0	0	0	0	0	1	0	0	0
1340	Archaea	Crenarchaeota	Nitrososphaeria	Nitrososphaerales	Nitrosopumilaceae	Unclassified	Unclassified	0	0	0	0	0	0	0	0	0	1	0	0	0
1341	Archaea	Nanoarchaeota	Nanoarchaeia	Woesearchaeales	Unclassified	Unclassified	Unclassified	0	0	0	0	0	0	0	0	0	0	0	0	1
1342	Archaea	Crenarchaeota	Nitrososphaeria	Nitrososphaerales	Nitrosopumilaceae	Unclassified	Unclassified	0	0	0	0	0	0	0	0	0	1	0	0	3
1343	Bacteria	Bdellovibrionota	Bdellovibrionia	Bdellovibrionales	UBA1609	Unclassified	Unclassified	0	0	0	0	0	0	0	0	0	0	0	1	0
1344	Bacteria	Planctomycetota	Planctomycetes	Planctomycetales	Planctomycetaceae	Gimesia	Unclassified	0	0	0	0	0	0	0	0	0	0	1	1	0
1345	Bacteria	Patescibacteria	Paceibacteria	UBA9983_A	UBA9973	UBA9973	Unclassified	0	0	0	0	0	0	0	0	0	0	0	1	0
1346	Bacteria	Proteobacteria	Gammaproteobacteria	Unclassified	Unclassified	Unclassified	Unclassified	0	0	0	0	0	0	0	1	0	0	0	0	0
1347	Bacteria	Chloroflexota	Anaerolineae	Anaerolineales	Anaerolineaceae	Unclassified	Unclassified	0	1	0	0	0	0	0	0	0	0	0	0	1
1348	Bacteria	Bacteroidota	Unclassified	Unclassified	Unclassified	Unclassified	Unclassified	0	0	0	0	0	1	0	2	3	0	1	1	0
1349	Bacteria	Myxococcota	Unclassified	Unclassified	Unclassified	Unclassified	Unclassified	0	0	0	0	0	0	0	0	0	1	0	0	0
1350	Bacteria	Gemmatimonadota	Gemmatimonadetes	SG8-23	UBA6960	Unclassified	Unclassified	0	0	0	0	0	0	0	0	0	0	0	0	1
1351	Bacteria	Planctomycetota	Planctomycetes	Pirellulales	Pirellulaceae	Unclassified	Unclassified	0	0	0	0	0	0	0	0	2	0	0	0	0
1352	Bacteria	Desulfobacterota	Desulfobacteria	C00003060	Unclassified	Unclassified	Unclassified	0	0	0	0	0	0	0	0	0	1	0	0	0
1353	Bacteria	Gemmatimonadota	Gemmatimonadetes	SG8-23	UBA6960	Unclassified	Unclassified	0	0	0	0	0	0	0	0	1	0	0	0	0
1354	Bacteria	Planctomycetota	Planctomycetes	Pirellulales	Pirellulaceae	Unclassified	Unclassified	0	0	0	0	0	1	0	0	3	0	2	1	0
1355	Bacteria	Firmicutes_G	Limnochordia	DTU010	Unclassified	Unclassified	Unclassified	0	0	0	0	0	0	0	0	0	0	0	1	0
1356	Bacteria	Planctomycetota	Phycisphaerae	SM23-33	SM23-33	Unclassified	Unclassified	0	0	1	0	0	0	0	0	0	0	0	0	0
1357	Bacteria	Patescibacteria	Saccharimonadia	Saccharimonadales	Saccharimonadaceae	Unclassified	Unclassified	0	0	0	0	0	0	0	0	1	0	1	0	0
1358	Bacteria	Patescibacteria	Saccharimonadia	Saccharimonadales	Saccharimonadaceae	Unclassified	Unclassified	0	0	0	0	0	0	0	0	0	0	1	0	0
1359	Bacteria	Planctomycetota	Planctomycetes	Planctomycetales	Planctomycetaceae	Unclassified	Unclassified	0	0	0	0	0	0	0	0	0	1	0	0	0
1360	Bacteria	Planctomycetota	Planctomycetes	Planctomycetales	Planctomycetaceae	Unclassified	Unclassified	2	0	0	0	0	0	0	0	0	0	0	0	0
1361	Bacteria	Myxococcota	Polyangia	Polyangiales	SG8-38	Unclassified	Unclassified	0	0	0	1	0	0	0	0	0	0	0	0	0
1362	Bacteria	Bacteroidota	Rhodothermia	Rhodothermales	Unclassified	Unclassified	Unclassified	0	0	0	0	0	0	0	0	0	0	0	1	0
1363	Bacteria	Acidobacteriota	Thermoanaerobaculia	UBA5704	UBA5704	Unclassified	Unclassified	1	0	1	0	0	0	0	3	0	0	0	1	0
1364	Bacteria	Methylomirabilota	Methylomirabilia	Rokubacteriales	GWA2-73-35	Unclassified	Unclassified	0	0	0	0	0	0	0	1	0	0	0	0	0
1365	Bacteria	Proteobacteria	Gammaproteobacteria	Pseudomonadales	Halieaceae	Congregibacter	Unclassified	0	0	0	0	0	0	0	1	0	0	0	0	0
1366	Bacteria	Unclassified bacteria	Unclassified	Unclassified	Unclassified	Unclassified	Unclassified	0	1	0	0	0	0	0	0	0	0	1	0	0
1367	Bacteria	Proteobacteria	Gammaproteobacteria	UBA10353	LS-SOB	Unclassified	Unclassified	0	0	0	0	0	0	0	0	1	0	0	0	0
1368	Bacteria	Proteobacteria	Gammaproteobacteria	UBA10353	LS-SOB	UBA5682	Unclassified	0	0	0	0	0	0	0	0	0	0	0	1	0
1369	Bacteria	Bacteroidota	Bacteroidia	Flavobacteriales	Unclassified	Unclassified	Unclassified	0	0	0	0	0	0	0	0	0	0	2	1	0
1370	Bacteria	Bacteroidota	Bacteroidia	Bacteroidales	WCHB1-69	Unclassified	Unclassified	0	0	0	1	0	0	0	0	0	0	0	0	0
1371	Bacteria	Bacteroidota	Bacteroidia	Flavobacteriales	Crocinitomicaceae	Fluviicola	Unclassified	1	0	2	0	0	0	0	0	1	0	2	0	0
1372	Bacteria	Proteobacteria	Alphaproteobacteria	TMED109	Unclassified	Unclassified	Unclassified	0	0	0	1	0	0	0	0	0	0	0	0	0
1373	Bacteria	Desulfobacterota	Unclassified	Unclassified	Unclassified	Unclassified	Unclassified	0	0	0	0	0	0	0	0	0	1	0	0	0
1374	Bacteria	Chloroflexota	Anaerolineae	Promineofilales	Promineofilaceae	Unclassified	Unclassified	0	0	0	0	0	0	0	0	0	0	2	0	2
1375	Bacteria	Spirochaetota	Spirochaetia	Spirochaetales	Spirochaetaceae_B	Unclassified	Unclassified	0	0	0	0	0	0	0	0	0	1	0	0	0
1376	Bacteria	Proteobacteria	Gammaproteobacteria	UBA4575	UBA4575	Unclassified	Unclassified	0	0	0	2	0	0	0	0	0	0	0	0	0
1377	Bacteria	Bacteroidota	Bacteroidia	Chitinophagales	Saprospiraceae	Unclassified	Unclassified	0	0	0	0	0	0	0	0	0	0	0	1	0
1378	Bacteria	Planctomycetota	Planctomycetes	Pirellulales	Pirellulaceae	Unclassified	Unclassified	0	0	0	0	0	0	0	1	0	0	0	0	0
1379	Bacteria	Patescibacteria	Paceibacteria	UBA9983_A	UBA2163	OLB19	Unclassified	0	0	0	0	0	0	0	0	0	0	0	1	0
1380	Bacteria	BMS3Abin14	BMS3Abin14	BMS3Abin14	BMS3Abin14	Unclassified	Unclassified	0	0	0	0	0	0	0	0	1	0	0	0	0
1381	Bacteria	Bacteroidota	Bacteroidia	Flavobacteriales	Crocinitomicaceae	UBA4466	Unclassified	0	0	0	0	0	0	0	0	0	0	0	1	0
1382	Bacteria	Patescibacteria	ABY1	UBA9570	Unclassified	Unclassified	Unclassified	0	0	0	0	0	0	0	1	0	0	0	1	0
1383	Bacteria	UBA10199	UBA10199	Unclassified	Unclassified	Unclassified	Unclassified	0	0	0	0	0	0	0	0	0	0	1	0	0
1384	Bacteria	Bacteroidota	Bacteroidia	Unclassified	Unclassified	Unclassified	Unclassified	0	0	0	0	0	0	0	0	1	0	2	0	0
1385	Bacteria	Acidobacteriota	Acidobacteriae	Bryobacterales	Bryobacteraceae	Unclassified	Unclassified	0	0	0	0	0	0	0	1	0	0	0	0	0
1386	Bacteria	Bacteroidota	Bacteroidia	Chitinophagales	Saprospiraceae	Unclassified	Unclassified	0	0	0	0	0	0	0	0	0	0	0	1	0
1387	Bacteria	Bacteroidota	Bacteroidia	Cytophagales	Cyclobacteriaceae	Unclassified	Unclassified	0	0	0	0	0	0	0	0	0	0	4	0	0
1388	Bacteria	Patescibacteria	Paceibacteria	UBA9983_A	UBA1006	Unclassified	Unclassified	0	0	0	0	0	0	0	0	0	0	0	1	0
1389	Bacteria	Desulfobacterota	Desulfobacteria	Desulfobacterales	Unclassified	Unclassified	Unclassified	0	0	0	0	0	0	0	0	0	2	0	0	0
1390	Bacteria	Planctomycetota	Planctomycetes	Pirellulales	Pirellulaceae	Unclassified	Unclassified	0	0	0	0	0	0	0	0	0	0	0	1	0
1391	Bacteria	Acidobacteriota	Thermoanaerobaculia	UBA5704	UBA5704	Unclassified	Unclassified	0	0	0	0	0	0	0	2	0	0	3	0	0
1392	Bacteria	Unclassified bacteria	Unclassified	Unclassified	Unclassified	Unclassified	Unclassified	0	0	0	0	0	0	0	2	1	0	0	1	0
1393	Bacteria	Elusimicrobiota	Endomicrobia	Unclassified	Unclassified	Unclassified	Unclassified	0	0	0	0	0	0	0	0	0	1	0	0	0
1394	Bacteria	Planctomycetota	Phycisphaerae	Phycisphaerales	SM1A02	Unclassified	Unclassified	0	0	0	0	0	0	0	0	0	1	0	0	0
1395	Bacteria	Proteobacteria	Gammaproteobacteria	Ga0077536	Ga0077536	Unclassified	Unclassified	0	0	0	0	0	0	0	0	0	0	2	0	0
1396	Bacteria	Planctomycetota	Planctomycetes	Pirellulales	Pirellulaceae	Rubripirellula	Unclassified	0	0	0	0	0	2	0	0	0	0	0	0	0
1397	Bacteria	Proteobacteria	Gammaproteobacteria	Unclassified	Unclassified	Unclassified	Unclassified	0	0	0	0	0	3	0	1	0	0	0	0	0
1398	Bacteria	Bacteroidota	Kapabacteria	Kapabacteriales	Unclassified	Unclassified	Unclassified	0	0	0	0	0	0	0	0	0	0	0	1	0
1399	Bacteria	Planctomycetota	Planctomycetes	Pirellulales	Pirellulaceae	Rubripirellula	Unclassified	0	0	0	0	0	0	0	0	1	0	0	0	0
1400	Archaea	Nanoarchaeota	Nanoarchaeia	Woesearchaeales	Unclassified	Unclassified	Unclassified	0	0	0	0	0	0	0	0	1	0	0	1	0
1401	Bacteria	Verrucomicrobiota	Verrucomicrobiae	Verrucomicrobiales	DEV007	Unclassified	Unclassified	0	0	1	0	0	0	0	0	0	0	0	0	0
1402	Bacteria	Dadabacteria	UBA1144	Unclassified	Unclassified	Unclassified	Unclassified	0	0	0	0	0	0	0	1	0	0	0	0	0
1403	Bacteria	Unclassified bacteria	Unclassified	Unclassified	Unclassified	Unclassified	Unclassified	0	0	0	0	0	0	0	0	0	1	0	0	1
1404	Bacteria	Bacteroidota	Bacteroidia	Chitinophagales	Saprospiraceae	Unclassified	Unclassified	0	0	0	0	0	0	0	0	1	0	1	0	0
1405	Bacteria	Bacteroidota	Rhodothermia	Rhodothermales	Unclassified	Unclassified	Unclassified	0	0	0	0	0	0	0	0	0	1	0	0	0
1406	Bacteria	Proteobacteria	Gammaproteobacteria	UBA4486	UBA4486	Unclassified	Unclassified	0	0	0	0	0	0	0	1	0	0	0	0	0
1407	Bacteria	Proteobacteria	Gammaproteobacteria	Chromatiales	Sedimenticolaceae	Unclassified	Unclassified	0	0	0	0	0	0	0	0	1	0	0	0	0
1408	Bacteria	Myxococcota	Polyangia	Polyangiales	SG8-38	Unclassified	Unclassified	0	0	0	0	0	0	0	0	4	5	1	4	0
1409	Bacteria	Desulfobacterota	Desulfobacteria	Desulfobacterales	Unclassified	Unclassified	Unclassified	0	0	0	0	0	0	1	0	0	0	0	0	0
1410	Bacteria	Planctomycetota	Phycisphaerae	SG8-4	SG8-4	Unclassified	Unclassified	0	0	0	2	0	0	0	0	0	0	0	0	0
1411	Bacteria	Desulfobacterota	Desulfobacteria	Desulfobacterales	Unclassified	Unclassified	Unclassified	2	0	0	0	0	0	0	0	0	0	0	0	0
1412	Bacteria	Desulfobacterota	Desulfobacteria	Desulfobacterales	Unclassified	Unclassified	Unclassified	0	0	0	0	0	0	0	0	0	1	0	0	5
1413	Bacteria	Desulfobacterota	Desulfobacteria	Desulfobacterales	Desulfosarcinaceae	Unclassified	Unclassified	0	0	0	0	0	0	0	0	0	0	0	0	1
1414	Bacteria	Proteobacteria	Gammaproteobacteria	Berkiellales	Berkiellaceae	Berkiella	Unclassified	0	0	0	0	0	0	0	0	0	0	0	2	0
1415	Bacteria	UBA10199	UBA10199	Unclassified	Unclassified	Unclassified	Unclassified	0	0	0	0	0	0	0	0	0	1	0	0	0
1416	Bacteria	Chloroflexota	Anaerolineae	Anaerolineales	Unclassified	Unclassified	Unclassified	0	0	0	0	0	0	0	0	0	4	0	0	0
1417	Bacteria	Chloroflexota	Anaerolineae	Promineofilales	Promineofilaceae	Unclassified	Unclassified	0	0	0	0	0	0	1	0	0	0	0	0	0
1418	Bacteria	Gemmatimonadota	Gemmatimonadetes	SG8-23	UBA6960	Unclassified	Unclassified	0	0	0	0	0	0	0	0	0	1	0	0	0
1419	Bacteria	Chloroflexota	Anaerolineae	4572-78	Unclassified	Unclassified	Unclassified	0	0	0	0	0	0	0	0	0	0	0	1	0
1420	Bacteria	Proteobacteria	Gammaproteobacteria	Pseudomonadales	Endozoicomonadaceae	Unclassified	Unclassified	0	0	0	0	0	0	0	0	1	0	0	0	0
1421	Bacteria	Proteobacteria	Gammaproteobacteria	Cardiobacteriales	Unclassified	Unclassified	Unclassified	0	0	0	0	0	0	0	0	0	0	0	1	0
1422	Bacteria	Desulfobacterota	Desulfobulbia	Desulfobulbales	Desulfocapsaceae	Unclassified	Unclassified	0	0	0	0	0	0	0	0	0	2	0	0	0
1423	Bacteria	Bacteroidota	Bacteroidia	Chitinophagales	Saprospiraceae	Unclassified	Unclassified	0	0	0	0	0	0	0	1	0	0	0	0	0
1424	Bacteria	Chloroflexota	Anaerolineae	Anaerolineales	Anaerolineaceae	Unclassified	Unclassified	0	0	0	0	0	0	0	0	0	0	0	0	1
1425	Bacteria	Unclassified bacteria	Unclassified	Unclassified	Unclassified	Unclassified	Unclassified	0	1	0	0	0	0	0	0	0	1	0	0	0
1426	Bacteria	Proteobacteria	Gammaproteobacteria	Unclassified	Unclassified	Unclassified	Unclassified	0	1	0	0	1	0	0	1	1	1	0	2	0
1427	Bacteria	Bdellovibrionota_B	UBA2361	Unclassified	Unclassified	Unclassified	Unclassified	0	0	0	0	0	0	0	0	0	0	0	2	0
1428	Bacteria	Bdellovibrionota_B	UBA2361	Unclassified	Unclassified	Unclassified	Unclassified	0	0	0	0	0	0	0	2	0	0	0	1	0
1429	Bacteria	Nitrospirota	Nitrospiria	Nitrospirales	Unclassified	Unclassified	Unclassified	0	0	0	0	0	0	0	0	0	0	0	1	0
1430	Bacteria	Myxococcota	Unclassified	Unclassified	Unclassified	Unclassified	Unclassified	0	0	0	0	0	0	0	0	1	0	0	0	0
1431	Bacteria	Planctomycetota	Planctomycetes	Pirellulales	Pirellulaceae	Unclassified	Unclassified	0	0	0	0	0	0	0	0	0	0	0	1	0
1432	Bacteria	Verrucomicrobiota	Lentisphaeria	Unclassified	Unclassified	Unclassified	Unclassified	0	0	0	0	0	0	1	0	0	0	0	0	0
1433	Bacteria	Elusimicrobiota	Elusimicrobia	F11	Unclassified	Unclassified	Unclassified	0	0	0	0	0	0	0	0	0	0	1	0	0
1434	Bacteria	Acidobacteriota	Blastocatellia	Pyrinomonadales	Pyrinomonadaceae	Unclassified	Unclassified	0	0	0	0	0	0	0	0	0	0	1	0	0
1435	Bacteria	Cloacimonadota	Cloacimonadia	Cloacimonadales	Unclassified	Unclassified	Unclassified	0	0	0	0	0	0	0	0	0	0	0	1	0
1436	Bacteria	Desulfobacterota	Desulfobacteria	Desulfobacterales	Desulfosarcinaceae	Desulfosarcina	Unclassified	0	0	0	0	0	0	0	0	1	0	0	0	0
1437	Bacteria	Desulfobacterota	Desulfobacteria	Desulfobacterales	Unclassified	Unclassified	Unclassified	0	0	0	0	0	0	0	0	0	1	0	0	0
1438	Bacteria	Planctomycetota	Planctomycetes	Pirellulales	Pirellulaceae	Unclassified	Unclassified	0	0	0	0	0	0	0	1	0	0	0	0	0
1439	Bacteria	UBA10199	UBA10199	Unclassified	Unclassified	Unclassified	Unclassified	0	0	0	0	0	0	0	0	1	0	0	0	0
1440	Archaea	Crenarchaeota	Nitrososphaeria	Nitrososphaerales	Nitrosopumilaceae	Unclassified	Unclassified	9	0	0	0	0	0	0	0	0	0	0	0	0
1441	Archaea	Crenarchaeota	Nitrososphaeria	Nitrososphaerales	Nitrosopumilaceae	Nitrosopumilus	Unclassified	0	0	0	0	1	0	0	0	0	0	1	0	0
1442	Archaea	Crenarchaeota	Nitrososphaeria	Nitrososphaerales	Nitrosopumilaceae	Nitrosopumilus	Unclassified	0	0	0	0	0	0	0	0	1	0	1	0	0
1443	Archaea	Crenarchaeota	Nitrososphaeria	Nitrososphaerales	Nitrosopumilaceae	Unclassified	Unclassified	0	0	0	0	0	0	0	0	0	0	0	0	1
1444	Archaea	Crenarchaeota	Nitrososphaeria	Nitrososphaerales	Nitrosopumilaceae	Unclassified	Unclassified	0	0	0	0	0	0	0	0	0	0	0	0	2
1445	Bacteria	Planctomycetota	Planctomycetes	Gemmatales	Gemmataceae	Unclassified	Unclassified	2	0	0	0	0	0	0	0	0	0	0	0	0
1446	Bacteria	Bdellovibrionota	Bdellovibrionia	Bdellovibrionales	Unclassified	Unclassified	Unclassified	0	0	0	0	0	0	0	0	0	0	0	1	0
1447	Bacteria	Proteobacteria	Gammaproteobacteria	SZUA-21	SZUA-21	Unclassified	Unclassified	0	0	0	0	0	0	0	0	0	1	0	0	0
1448	Bacteria	Fibrobacterota	Unclassified	Unclassified	Unclassified	Unclassified	Unclassified	0	0	0	0	0	0	1	0	0	0	0	0	0
1449	Bacteria	Proteobacteria	Gammaproteobacteria	Pseudomonadales	Endozoicomonadaceae	Unclassified	Unclassified	0	0	0	0	0	0	0	0	0	0	1	0	0
1450	Bacteria	Bdellovibrionota_B	UBA2361	Unclassified	Unclassified	Unclassified	Unclassified	0	0	0	0	0	0	0	0	0	0	1	1	0
1451	Bacteria	Bacteroidota	Bacteroidia	Cytophagales	Cyclobacteriaceae	Unclassified	Unclassified	0	0	0	0	0	0	0	1	0	0	0	0	0
1452	Bacteria	Planctomycetota	Planctomycetes	Pirellulales	Pirellulaceae	Unclassified	Unclassified	0	0	0	0	0	0	0	0	0	0	1	0	0
1453	Bacteria	Proteobacteria	Alphaproteobacteria	Rhizobiales	Rhizobiaceae	Ahrensia	Unclassified	0	0	0	0	0	0	0	0	0	0	1	0	0
1454	Bacteria	Proteobacteria	Alphaproteobacteria	Rhizobiales	Rhizobiaceae	Ahrensia	Unclassified	0	0	0	0	0	0	0	0	0	0	0	2	0
1455	Bacteria	Bacteroidota	Bacteroidia	Flavobacteriales	1G12	Unclassified	Unclassified	0	0	0	0	0	0	0	0	0	0	1	0	0
1456	Bacteria	Unclassified bacteria	Unclassified	Unclassified	Unclassified	Unclassified	Unclassified	0	0	0	0	0	0	0	1	0	0	1	0	0
1457	Bacteria	Patescibacteria	Paceibacteria	UBA9983_A	UBA2163	OLB19	Unclassified	0	0	0	0	0	0	0	0	1	0	0	0	0
1458	Bacteria	Proteobacteria	Gammaproteobacteria	Unclassified	Unclassified	Unclassified	Unclassified	0	0	0	0	0	0	0	0	3	0	2	0	0
1459	Bacteria	Bacteroidota	Bacteroidia	Flavobacteriales	Flavobacteriaceae	Flavobacterium	Unclassified	0	0	0	0	0	0	0	1	0	0	0	0	0
1460	Bacteria	Bacteroidota	Bacteroidia	Flavobacteriales	Flavobacteriaceae	Flavobacterium	Unclassified	0	0	0	0	0	0	0	0	1	0	2	0	0
1461	Bacteria	Proteobacteria	Gammaproteobacteria	Pseudomonadales	Unclassified	Unclassified	Unclassified	0	0	0	0	0	0	0	0	0	1	0	0	0
1462	Bacteria	Patescibacteria	Paceibacteria	UBA9983_A	Unclassified	Unclassified	Unclassified	0	0	0	0	0	0	0	0	1	0	1	0	0
1463	Bacteria	Proteobacteria	Alphaproteobacteria	Rhizobiales	Hyphomicrobiaceae	Unclassified	Unclassified	0	0	0	0	0	0	0	0	0	0	1	0	0
1464	Bacteria	Bacteroidota	Bacteroidia	Flavobacteriales	1G12	Unclassified	Unclassified	0	0	0	0	0	0	0	0	1	0	3	0	0
1465	Bacteria	Bdellovibrionota	Bdellovibrionia	Bdellovibrionales	UBA1609	Unclassified	Unclassified	0	0	0	0	0	0	0	0	0	0	1	0	0
1466	Bacteria	Proteobacteria	Gammaproteobacteria	Unclassified	Unclassified	Unclassified	Unclassified	0	0	0	0	0	0	0	0	0	0	1	0	0
1467	Bacteria	Desulfobacterota	Desulfobacteria	Desulfobacterales	Unclassified	Unclassified	Unclassified	0	0	0	0	0	0	0	0	0	0	0	1	0
1468	Bacteria	Unclassified bacteria	Unclassified	Unclassified	Unclassified	Unclassified	Unclassified	0	0	0	0	0	0	0	0	0	0	0	0	4
1469	Bacteria	Unclassified bacteria	Unclassified	Unclassified	Unclassified	Unclassified	Unclassified	0	0	0	0	0	0	0	0	0	0	1	1	0
1470	Bacteria	Spirochaetota	Spirochaetia	Spirochaetales	Spirochaetaceae_B	UBA2779	Unclassified	2	0	0	0	0	0	0	0	0	0	0	0	0
1471	Bacteria	Unclassified bacteria	Unclassified	Unclassified	Unclassified	Unclassified	Unclassified	0	0	0	0	0	0	0	0	0	0	1	0	0
1472	Bacteria	Bacteroidota	UBA10030	UBA10030	UBA6906	Fen-1262	Unclassified	0	0	0	0	0	0	0	0	0	1	0	0	0
1473	Bacteria	Bacteroidota	Ignavibacteria	Ignavibacteriales	Melioribacteraceae	Unclassified	Unclassified	0	1	0	0	2	0	0	1	0	0	1	0	0
1474	Bacteria	Proteobacteria	Alphaproteobacteria	Unclassified	Unclassified	Unclassified	Unclassified	1	0	0	0	0	0	0	0	0	0	0	0	0
1475	Bacteria	Planctomycetota	Planctomycetes	Pirellulales	Pirellulaceae	Unclassified	Unclassified	0	0	0	0	0	0	0	1	0	0	0	0	0
1476	Bacteria	Planctomycetota	Planctomycetes	Pirellulales	Pirellulaceae	Unclassified	Unclassified	0	0	0	0	0	0	0	2	0	0	0	0	0
1477	Bacteria	Planctomycetota	Planctomycetes	Planctomycetales	Planctomycetaceae	Gimesia	Unclassified	0	0	0	0	1	0	0	0	0	0	0	0	0
1478	Bacteria	Planctomycetota	Phycisphaerae	SG8-4	SG8-4	Unclassified	Unclassified	0	0	0	0	0	0	0	0	0	1	0	0	0
1479	Bacteria	Bacteroidota	Ignavibacteria	Ignavibacteriales	Unclassified	Unclassified	Unclassified	0	0	0	0	0	0	0	0	0	0	0	0	1
1480	Bacteria	UBA9089	Unclassified	Unclassified	Unclassified	Unclassified	Unclassified	0	0	0	0	0	0	0	0	0	0	0	0	1
1481	Bacteria	Chloroflexota	Anaerolineae	Promineofilales	Promineofilaceae	Unclassified	Unclassified	0	0	0	0	0	0	0	1	0	0	0	0	0
1482	Bacteria	Desulfobacterota	Desulfobacteria	Desulfobacterales	Unclassified	Unclassified	Unclassified	0	0	0	0	0	0	0	0	0	2	0	0	0
1483	Bacteria	Proteobacteria	Gammaproteobacteria	Unclassified	Unclassified	Unclassified	Unclassified	0	0	0	0	0	0	0	0	0	0	3	4	0
1484	Bacteria	Bacteroidota	Bacteroidia	Cytophagales	Cyclobacteriaceae	Unclassified	Unclassified	0	0	0	0	0	0	0	0	0	0	0	1	0
1485	Bacteria	Proteobacteria	Alphaproteobacteria	Rhizobiales	Rhizobiaceae	Ochrobactrum_A	Unclassified	0	0	0	0	0	0	0	0	0	2	0	0	0
1486	Bacteria	Bacteroidota	Bacteroidia	Flavobacteriales	UA16	ASP10-05a	Unclassified	0	0	0	0	0	0	0	0	1	0	0	0	0
1487	Bacteria	Chloroflexota	Anaerolineae	Promineofilales	Promineofilaceae	Unclassified	Unclassified	0	0	1	0	0	2	0	0	0	0	0	0	0
1488	Bacteria	Chloroflexota	Anaerolineae	Anaerolineales	Anaerolineaceae	Unclassified	Unclassified	0	0	0	0	0	0	0	0	0	0	0	0	1
1489	Bacteria	Proteobacteria	Alphaproteobacteria	Caulobacterales	Hyphomonadaceae	Henriciella	Unclassified	0	0	0	0	0	0	0	0	1	0	0	0	0
1490	Bacteria	Proteobacteria	Alphaproteobacteria	Caedimonadales	Caedimonadaceae	Unclassified	Unclassified	0	0	0	0	0	0	0	0	0	0	0	1	0
1491	Bacteria	Bacteroidota	Rhodothermia	Balneolales	Balneolaceae	UBA1275	Unclassified	0	0	0	0	0	0	0	1	0	0	0	0	0
1492	Bacteria	Proteobacteria	Alphaproteobacteria	Rhizobiales	Rhizobiaceae	Hoeflea	Unclassified	0	0	0	0	0	0	0	0	0	0	1	0	0
1493	Bacteria	Proteobacteria	Alphaproteobacteria	Rhizobiales	Methyloligellaceae	Methyloceanibacter	Unclassified	0	0	0	0	0	0	0	0	0	0	0	0	1
1494	Bacteria	Proteobacteria	Alphaproteobacteria	Caulobacterales	Unclassified	Unclassified	Unclassified	0	0	0	0	0	0	0	1	0	0	0	0	0
1495	Bacteria	Patescibacteria	Saccharimonadia	Saccharimonadales	Unclassified	Unclassified	Unclassified	0	0	2	0	0	0	0	0	0	0	0	2	0
1496	Bacteria	Bacteroidota	UBA10030	UBA10030	UBA6906	Fen-1262	Unclassified	0	0	0	0	0	0	0	0	0	2	0	0	0
1497	Bacteria	Bdellovibrionota_B	UBA2361	Unclassified	Unclassified	Unclassified	Unclassified	1	0	0	0	0	0	0	4	1	0	2	1	0
1498	Bacteria	Desulfobacterota	Desulfobaccia	Desulfobaccales	Desulfobaccaceae	Unclassified	Unclassified	0	0	0	2	0	0	0	0	0	0	0	0	0
1499	Bacteria	Bacteroidota	Bacteroidia	Cytophagales	Cyclobacteriaceae	Unclassified	Unclassified	0	0	0	0	0	2	0	0	0	0	0	0	0
1500	Bacteria	Desulfobacterota	Desulfobacteria	Desulfobacterales	UBA2156	Unclassified	Unclassified	0	0	0	0	0	0	0	0	0	1	0	0	0
1501	Bacteria	Desulfobacterota	Desulfobacteria	Desulfobacterales	Unclassified	Unclassified	Unclassified	0	0	0	0	0	0	0	0	1	4	0	0	1
1502	Bacteria	Desulfobacterota	Desulfobacteria	Desulfobacterales	BuS5	Unclassified	Unclassified	0	0	0	0	0	0	0	0	0	1	0	0	0
1503	Bacteria	Bacteroidota	Bacteroidia	Flavobacteriales	Flavobacteriaceae	Flavobacterium	Unclassified	0	0	0	0	0	0	0	0	0	0	0	1	0
1504	Bacteria	Bacteroidota	Bacteroidia	Flavobacteriales	Flavobacteriaceae	Flavobacterium	Unclassified	0	0	0	0	0	0	0	0	1	0	0	0	0
1505	Bacteria	Bacteroidota	Bacteroidia	Flavobacteriales	Flavobacteriaceae	Flavobacterium	Unclassified	0	0	0	0	0	0	0	0	0	0	0	1	0
1506	Bacteria	Bacteroidota	Bacteroidia	Cytophagales	Cyclobacteriaceae	SZUA-3	Unclassified	0	0	0	0	0	0	0	0	0	0	1	0	0
1507	Bacteria	Proteobacteria	Alphaproteobacteria	Rhizobiales	Rhizobiaceae	Unclassified	Unclassified	0	0	0	0	0	0	0	3	0	0	1	0	0
1508	Bacteria	Bacteroidota	Bacteroidia	Bacteroidales	Unclassified	Unclassified	Unclassified	0	0	0	0	0	0	0	0	1	0	0	0	0
1509	Bacteria	Unclassified bacteria	Unclassified	Unclassified	Unclassified	Unclassified	Unclassified	0	0	0	0	0	0	0	0	1	0	0	0	0
1510	Bacteria	Planctomycetota	Planctomycetes	Planctomycetales	Planctomycetaceae	Unclassified	Unclassified	0	0	0	0	0	0	0	0	0	0	1	0	0
1511	Bacteria	Patescibacteria	ABY1	BM507	GWE2-39-37	Unclassified	Unclassified	0	0	0	0	0	0	0	0	0	0	0	0	1
1512	Bacteria	Bacteroidota	Bacteroidia	Flavobacteriales	Flavobacteriaceae	Flavobacterium	Unclassified	0	0	0	0	0	0	0	1	3	0	1	5	0
1513	Bacteria	Bacteroidota	Bacteroidia	Chitinophagales	Saprospiraceae	Unclassified	Unclassified	0	0	0	0	0	0	0	0	1	0	0	0	0
1514	Bacteria	Bacteroidota	Bacteroidia	Chitinophagales	Saprospiraceae	Unclassified	Unclassified	0	0	0	0	0	0	0	0	0	0	0	2	0
1515	Bacteria	Desulfobacterota	Desulfobacteria	Desulfobacterales	Desulfatirhabdiaceae	Unclassified	Unclassified	0	0	0	0	0	0	0	0	0	1	0	0	0
1516	Bacteria	Bacteroidota	Bacteroidia	Flavobacteriales	UA16	Unclassified	Unclassified	0	0	0	0	1	0	0	1	0	0	0	1	0
1517	Bacteria	Desulfobacterota	Desulfobacteria	Unclassified	Unclassified	Unclassified	Unclassified	0	0	0	0	0	0	0	0	0	1	0	0	0
1518	Bacteria	Bacteroidota	Bacteroidia	Chitinophagales	Saprospiraceae	Unclassified	Unclassified	0	0	0	0	0	0	0	1	0	0	0	0	0
1519	Bacteria	Bacteroidota	Bacteroidia	Chitinophagales	Saprospiraceae	Unclassified	Unclassified	0	0	0	0	0	0	0	0	0	0	1	0	0
1520	Bacteria	Patescibacteria	ABY1	BM507	UBA12075	Unclassified	Unclassified	0	0	0	0	0	0	0	0	0	0	0	0	1
1521	Bacteria	Chloroflexota	Anaerolineae	Unclassified	Unclassified	Unclassified	Unclassified	0	0	0	0	0	0	0	0	0	0	0	0	1
1522	Bacteria	Proteobacteria	Gammaproteobacteria	UBA4486	UBA4486	Unclassified	Unclassified	0	0	0	0	0	0	0	0	0	0	1	0	0
1523	Bacteria	Bacteroidota	Bacteroidia	Cytophagales	Cyclobacteriaceae	Unclassified	Unclassified	0	0	0	0	0	1	0	0	0	0	0	0	0
1524	Bacteria	Proteobacteria	Alphaproteobacteria	Rhizobiales	Rhizobiaceae	Ahrensia	Unclassified	2	0	0	0	0	0	0	0	0	0	1	1	0
1525	Bacteria	Patescibacteria	Paceibacteria	UBA9983_A	UBA11359	Unclassified	Unclassified	0	0	0	0	0	0	0	0	0	0	0	1	0
1526	Bacteria	Bacteroidota	Bacteroidia	Flavobacteriales	Flavobacteriaceae	Flavobacterium	Unclassified	0	0	0	0	0	0	0	0	0	0	1	0	0
1527	Bacteria	Proteobacteria	Gammaproteobacteria	UBA5158	UBA5158	Unclassified	Unclassified	0	0	0	0	0	0	0	0	0	0	1	0	0
1528	Bacteria	Patescibacteria	ABY1	BM507	UBA12075	Unclassified	Unclassified	0	0	0	0	0	0	0	0	0	0	1	0	0
1529	Bacteria	Desulfobacterota	Desulfobulbia	Desulfobulbales	Desulfurivibrionaceae	DB1	Unclassified	0	0	0	0	0	0	0	0	0	0	0	0	1
1530	Bacteria	Bacteroidota	Bacteroidia	Chitinophagales	Saprospiraceae	Unclassified	Unclassified	0	0	2	0	0	0	0	0	0	0	0	0	0
1531	Bacteria	Poribacteria	WGA-4E	Unclassified	Unclassified	Unclassified	Unclassified	0	0	0	0	0	0	0	0	0	1	0	0	0
1532	Bacteria	Proteobacteria	Gammaproteobacteria	Unclassified	Unclassified	Unclassified	Unclassified	0	0	0	0	0	0	0	0	0	0	0	0	1
1533	Bacteria	Desulfobacterota	Desulfobacteria	Desulfobacterales	UBA2156	Unclassified	Unclassified	0	0	0	0	0	0	0	0	0	1	0	0	0
1534	Bacteria	Desulfobacterota	Desulfobacteria	Desulfobacterales	Desulfosarcinaceae	Unclassified	Unclassified	0	0	0	0	0	0	0	0	1	0	0	0	0
1535	Bacteria	Planctomycetota	UBA1135	UBA2386	GCA-002748355	Unclassified	Unclassified	0	0	0	0	0	0	0	0	0	1	0	0	0
1536	Bacteria	Bdellovibrionota	Bdellovibrionia	Bdellovibrionales	Unclassified	Unclassified	Unclassified	0	0	0	0	0	0	0	0	1	0	0	0	0
1537	Bacteria	Cloacimonadota	Cloacimonadia	Cloacimonadales	Cloacimonadaceae	Unclassified	Unclassified	1	0	0	0	0	0	0	0	2	0	0	4	0
1538	Bacteria	Unclassified bacteria	Unclassified	Unclassified	Unclassified	Unclassified	Unclassified	0	0	0	0	0	0	0	0	0	1	0	0	0
1539	Bacteria	Desulfobacterota	Desulfobacteria	Desulfobacterales	Unclassified	Unclassified	Unclassified	0	0	0	0	0	0	0	0	0	0	0	0	6
1540	Bacteria	Desulfobacterota	Desulfobacteria	Desulfobacterales	UBA2156	Unclassified	Unclassified	0	0	0	0	0	0	0	0	0	3	0	0	1
1541	Bacteria	Bacteroidota	Ignavibacteria	Ignavibacteriales	Melioribacteraceae	Unclassified	Unclassified	0	0	0	0	0	0	0	1	1	0	0	0	0
1542	Bacteria	Chloroflexota	Anaerolineae	Promineofilales	Promineofilaceae	Unclassified	Unclassified	0	0	0	0	0	0	0	0	0	0	0	2	1
1543	Bacteria	Desulfobacterota	Desulfobacteria	Desulfobacterales	Unclassified	Unclassified	Unclassified	0	0	0	0	0	0	0	0	0	1	0	0	0
1544	Bacteria	Desulfobacterota	Desulfobacteria	Desulfobacterales	Unclassified	Unclassified	Unclassified	0	0	0	0	0	0	0	0	0	1	0	0	0
1545	Bacteria	Bacteroidota	Rhodothermia	Rhodothermales	Unclassified	Unclassified	Unclassified	0	0	0	0	0	0	0	0	0	0	2	0	0
1546	Bacteria	Proteobacteria	Gammaproteobacteria	Unclassified	Unclassified	Unclassified	Unclassified	0	0	0	0	0	2	0	0	0	0	0	0	0
1547	Bacteria	Desulfobacterota	Desulfobacteria	Desulfobacterales	UBA2156	Unclassified	Unclassified	0	0	0	0	0	0	0	0	0	0	0	0	1
1548	Bacteria	Desulfobacterota	Desulfobacteria	Desulfobacterales	UBA2156	Unclassified	Unclassified	0	0	0	0	0	0	0	0	1	0	0	0	0
1549	Bacteria	Binatota	Binatia	Unclassified	Unclassified	Unclassified	Unclassified	1	0	0	0	0	0	0	1	0	0	0	0	0
1550	Bacteria	Bacteroidota	SZUA-365	SZUA-365	Unclassified	Unclassified	Unclassified	0	0	0	0	0	0	0	0	0	1	0	0	0
1551	Bacteria	Planctomycetota	Phycisphaerae	SG8-4	SG8-4	Unclassified	Unclassified	0	0	0	0	0	0	0	0	0	0	0	0	3
1552	Bacteria	Bacteroidota	Bacteroidia	Chitinophagales	Saprospiraceae	Unclassified	Unclassified	0	0	0	0	0	0	0	0	0	0	1	0	2
1553	Bacteria	Desulfobacterota	Desulfobacteria	Desulfobacterales	Unclassified	Unclassified	Unclassified	0	0	0	0	0	0	0	0	0	0	0	0	2
1554	Bacteria	Bacteroidota	Bacteroidia	Chitinophagales	Saprospiraceae	Unclassified	Unclassified	0	0	0	0	0	0	0	0	0	0	1	0	0
1555	Bacteria	Desulfobacterota	Desulfobacteria	Desulfobacterales	Unclassified	Unclassified	Unclassified	0	0	0	0	0	0	0	0	0	0	0	0	1
1556	Bacteria	Desulfobacterota	Desulfobacteria	Desulfobacterales	Unclassified	Unclassified	Unclassified	0	0	0	0	0	0	0	0	1	0	1	0	2
1557	Bacteria	Bacteroidota	Bacteroidia	Unclassified	Unclassified	Unclassified	Unclassified	0	0	0	0	0	0	0	0	2	0	0	0	0
1558	Bacteria	Desulfobacterota	Desulfobacteria	Desulfobacterales	Unclassified	Unclassified	Unclassified	0	0	0	0	0	0	0	0	1	1	0	0	0
1559	Bacteria	Proteobacteria	Gammaproteobacteria	Unclassified	Unclassified	Unclassified	Unclassified	0	0	1	0	0	0	0	0	2	0	2	5	0
1560	Bacteria	Proteobacteria	Gammaproteobacteria	Unclassified	Unclassified	Unclassified	Unclassified	0	0	0	0	0	0	0	0	0	0	1	1	0
1561	Bacteria	Bacteroidota	Rhodothermia	Balneolales	Balneolaceae	Gracilimonas	Unclassified	0	0	0	0	0	1	0	0	0	0	0	0	0
1562	Bacteria	Proteobacteria	Gammaproteobacteria	Cardiobacteriales	Unclassified	Unclassified	Unclassified	0	0	0	0	0	0	0	1	0	0	0	0	0
1563	Bacteria	Bacteroidota	Bacteroidia	Chitinophagales	Saprospiraceae	Unclassified	Unclassified	0	0	0	0	0	0	0	0	0	0	1	0	0
1564	Bacteria	Desulfobacterota	Desulfobacteria	Desulfobacterales	Unclassified	Unclassified	Unclassified	0	0	0	0	0	0	0	0	0	1	0	0	0
1565	Bacteria	Desulfobacterota	Desulfobacteria	Desulfobacterales	Desulfosarcinaceae	Desulfosarcina	Unclassified	0	0	0	0	0	0	0	1	0	0	0	0	1
1566	Bacteria	Desulfobacterota	Desulfobacteria	Desulfobacterales	Unclassified	Unclassified	Unclassified	1	0	0	0	0	0	0	0	0	0	0	0	0
1567	Bacteria	Proteobacteria	Alphaproteobacteria	UBA828	UBA828	Unclassified	Unclassified	0	0	0	0	0	0	0	0	0	0	1	0	0
1568	Bacteria	Edwardsbacteria	AC1	AC1	EtOH8	Unclassified	Unclassified	0	0	2	0	0	0	0	0	0	0	2	0	0
1569	Bacteria	Desulfobacterota	Desulfobacteria	Desulfobacterales	Unclassified	Unclassified	Unclassified	0	0	0	0	0	0	0	0	0	0	0	0	1
1570	Bacteria	Unclassified bacteria	Unclassified	Unclassified	Unclassified	Unclassified	Unclassified	0	0	0	0	0	1	0	0	0	0	0	0	0
1571	Bacteria	Bacteroidota	Bacteroidia	Chitinophagales	Saprospiraceae	Unclassified	Unclassified	0	0	0	0	0	0	0	0	0	0	1	0	0
1572	Bacteria	Desulfobacterota	Desulfobacteria	Desulfobacterales	BuS5	Unclassified	Unclassified	0	0	0	0	0	0	0	0	0	1	0	0	0
1573	Bacteria	Bacteroidota	Rhodothermia	Balneolales	Balneolaceae	Balneola	Unclassified	0	0	0	0	0	0	0	0	0	0	1	0	0
1574	Bacteria	Verrucomicrobiota	Verrucomicrobiae	Verrucomicrobiales	DEV007	Arctic95D-9	Unclassified	0	0	0	0	0	0	0	2	0	0	1	0	0
1575	Bacteria	Planctomycetota	Phycisphaerae	SG8-4	SG8-4	Unclassified	Unclassified	1	0	0	0	0	0	0	0	0	0	0	0	0
1576	Bacteria	Bacteroidota	Bacteroidia	Chitinophagales	Saprospiraceae	Unclassified	Unclassified	0	0	0	0	0	0	0	0	0	1	1	1	0
1577	Bacteria	Bacteroidota	Bacteroidia	Bacteroidales	DTU049	Unclassified	Unclassified	0	0	0	1	0	0	0	0	0	0	0	0	0
1578	Bacteria	Patescibacteria	ABY1	UBA9629	UBA9629	Unclassified	Unclassified	0	0	0	0	0	0	0	0	0	0	0	0	1
1579	Bacteria	Patescibacteria	Paceibacteria	UBA9983_A	UBA2163	OLB19	Unclassified	0	0	0	0	0	2	0	0	0	0	0	0	0
1580	Bacteria	Desulfobacterota	Desulfobacteria	Desulfobacterales	UBA2156	Unclassified	Unclassified	0	0	0	0	0	0	0	1	0	0	0	0	0
1581	Bacteria	Desulfobacterota	Desulfobacteria	Desulfobacterales	Unclassified	Unclassified	Unclassified	0	0	0	0	0	0	0	0	0	23	0	1	0
1582	Bacteria	Bacteroidota	Bacteroidia	Flavobacteriales	Flavobacteriaceae	Flavobacterium	Unclassified	0	0	0	0	1	0	0	0	0	0	0	0	0
1583	Bacteria	Bacteroidota	Bacteroidia	Flavobacteriales	Flavobacteriaceae	Flavobacterium	Unclassified	0	2	0	0	0	0	0	0	0	0	1	0	0
1584	Bacteria	Bacteroidota	Bacteroidia	Flavobacteriales	Flavobacteriaceae	Flavobacterium	Unclassified	0	0	0	0	0	0	0	0	0	0	0	1	0
1585	Bacteria	Bacteroidota	Bacteroidia	Flavobacteriales	Flavobacteriaceae	Flavobacterium	Unclassified	0	2	0	0	0	0	0	0	1	0	0	0	0
1586	Bacteria	Bacteroidota	Bacteroidia	Flavobacteriales	Flavobacteriaceae	Flavobacterium	Unclassified	0	0	0	0	0	0	0	0	0	0	1	0	0
1587	Bacteria	Bacteroidota	Bacteroidia	Flavobacteriales	Flavobacteriaceae	Flavobacterium	Unclassified	0	2	1	0	0	0	0	0	1	0	3	1	0
1588	Bacteria	Bacteroidota	Bacteroidia	Flavobacteriales	Flavobacteriaceae	Flavobacterium	Unclassified	0	0	0	0	0	0	0	2	0	0	0	0	1
1589	Bacteria	Bacteroidota	Bacteroidia	Flavobacteriales	Flavobacteriaceae	Flavobacterium	Unclassified	0	0	0	0	0	0	0	1	0	0	0	0	0
1590	Bacteria	Bacteroidota	Bacteroidia	Flavobacteriales	Flavobacteriaceae	Flavobacterium	Unclassified	0	0	0	0	0	0	0	0	1	0	0	0	0
1591	Bacteria	Bacteroidota	Bacteroidia	Flavobacteriales	Flavobacteriaceae	Flavobacterium	Unclassified	0	0	0	0	0	0	0	1	0	0	0	0	0
1592	Bacteria	Chloroflexota	Anaerolineae	Promineofilales	Promineofilaceae	Unclassified	Unclassified	0	0	0	0	0	0	0	0	0	1	0	0	0
1593	Bacteria	Bacteroidota	Ignavibacteria	Ignavibacteriales	Melioribacteraceae	Unclassified	Unclassified	0	0	0	0	0	0	0	0	1	0	0	0	2
1594	Bacteria	Bacteroidota	Bacteroidia	Chitinophagales	Saprospiraceae	Unclassified	Unclassified	0	0	2	0	0	0	0	0	0	0	1	0	0
1595	Bacteria	Bacteroidota	Ignavibacteria	Ignavibacteriales	Ignavibacteriaceae	Unclassified	Unclassified	0	0	0	0	0	0	0	0	2	0	0	0	2
1596	Bacteria	Bacteroidota	Ignavibacteria	Ignavibacteriales	Melioribacteraceae	Unclassified	Unclassified	0	0	0	0	0	4	0	1	0	1	0	0	5
1597	Bacteria	Bacteroidota	Bacteroidia	Flavobacteriales	Flavobacteriaceae	Flavobacterium	Unclassified	0	0	0	0	0	0	0	0	1	0	0	0	0
1598	Bacteria	Bacteroidota	Bacteroidia	Flavobacteriales	Flavobacteriaceae	Flavobacterium	Unclassified	0	4	0	0	0	0	0	0	1	0	3	0	0
1599	Bacteria	Nitrospirota	Thermodesulfovibrionia	UBA6902	UBA6902	Unclassified	Unclassified	0	0	0	0	0	0	0	0	0	2	0	0	0
1600	Bacteria	Deferrisomatota	Defferisomatia	Defferisomatales	Unclassified	Unclassified	Unclassified	0	0	0	0	0	0	0	0	0	0	0	0	1
1601	Bacteria	Bacteroidota	Bacteroidia	Chitinophagales	Saprospiraceae	Unclassified	Unclassified	0	0	0	0	0	0	0	0	0	0	1	1	0
1602	Bacteria	Bacteroidota	Bacteroidia	Cytophagales	Unclassified	Unclassified	Unclassified	0	0	0	0	0	0	0	0	0	0	0	1	0
1603	Bacteria	Proteobacteria	Gammaproteobacteria	Unclassified	Unclassified	Unclassified	Unclassified	0	0	0	0	0	0	0	1	0	0	1	0	0
1604	Bacteria	Proteobacteria	Alphaproteobacteria	Caulobacterales	Caulobacteraceae	Asticcacaulis	Unclassified	0	0	3	0	0	0	0	0	0	0	0	0	0
1605	Bacteria	Patescibacteria	Gracilibacteria	Peribacterales	Peribacteraceae	Unclassified	Unclassified	0	0	0	0	0	0	0	0	0	0	1	0	0
1606	Bacteria	Methylomirabilota	Methylomirabilia	Rokubacteriales	GWA2-73-35	Unclassified	Unclassified	0	0	1	0	0	0	0	2	2	0	1	2	0
1607	Bacteria	Proteobacteria	Alphaproteobacteria	Geminicoccales	Geminicoccaceae	Unclassified	Unclassified	0	0	0	0	0	0	0	0	1	0	0	0	0
1608	Bacteria	Proteobacteria	Alphaproteobacteria	Rhizobiales	Rhizobiaceae	Unclassified	Unclassified	0	0	0	0	0	0	0	0	2	0	0	0	0
1609	Bacteria	Proteobacteria	Alphaproteobacteria	Rhodobacterales	Rhodobacteraceae	Unclassified	Unclassified	0	0	0	0	0	0	0	1	0	0	0	0	0
1610	Bacteria	Desulfuromonadota	Desulfuromonadia	Desulfuromonadales	Desulfuromonadaceae	Desulfuromonas	Unclassified	0	0	0	0	0	0	0	0	0	1	0	0	0
1611	Bacteria	Desulfuromonadota	Desulfuromonadia	Desulfuromonadales	UBA2294	Unclassified	Unclassified	0	0	0	0	0	0	0	0	0	1	0	0	0
1612	Bacteria	Desulfuromonadota	Desulfuromonadia	Desulfuromonadales	UBA2294	Unclassified	Unclassified	0	0	0	0	0	0	0	0	0	0	0	0	1
1613	Bacteria	Proteobacteria	Gammaproteobacteria	Xanthomonadales	SZUA-36	Unclassified	Unclassified	0	0	0	0	0	0	0	1	0	0	0	0	0
1614	Bacteria	Proteobacteria	Gammaproteobacteria	Pseudomonadales	Unclassified	Unclassified	Unclassified	2	0	0	0	0	0	0	0	0	0	0	0	0
1615	Bacteria	Patescibacteria	Paceibacteria	UBA9983_A	UBA9973	UBA9973	Unclassified	0	0	0	0	0	0	0	0	0	0	0	1	0
1616	Bacteria	Omnitrophota	Omnitrophia	Omnitrophales	UBA2337	Unclassified	Unclassified	0	0	0	0	0	0	0	0	1	0	0	0	0
1617	Bacteria	Myxococcota	UBA9160	UBA9160	UBA4427	UBA4427	Unclassified	0	0	0	0	0	0	0	0	0	0	1	0	0
1618	Bacteria	Proteobacteria	Gammaproteobacteria	Enterobacterales	Alteromonadaceae	Unclassified	Unclassified	0	0	0	0	0	0	0	0	0	0	1	0	0
1619	Bacteria	Proteobacteria	Gammaproteobacteria	Pseudomonadales	HTCC2089	UBA9659	Unclassified	0	0	0	0	0	0	0	0	0	0	1	0	0
1620	Bacteria	Proteobacteria	Gammaproteobacteria	Chromatiales	Sedimenticolaceae	Unclassified	Unclassified	0	0	0	0	0	0	0	0	0	3	0	0	0
1621	Bacteria	Verrucomicrobiota	Verrucomicrobiae	Opitutales	Opitutaceae	UBA5691	Unclassified	0	0	0	0	0	0	0	0	1	0	0	0	0
1622	Bacteria	Verrucomicrobiota	Verrucomicrobiae	Opitutales	Puniceicoccaceae	BACL24	Unclassified	0	0	0	0	0	0	0	0	0	0	1	0	0
1623	Bacteria	Proteobacteria	Unclassified	Unclassified	Unclassified	Unclassified	Unclassified	0	0	0	0	0	0	0	1	0	0	1	2	0
1624	Bacteria	Proteobacteria	Gammaproteobacteria	Pseudomonadales	Halomonadaceae	Unclassified	Unclassified	0	0	0	0	0	0	0	1	1	0	0	1	0
1625	Bacteria	Patescibacteria	ABY1	Magasanikbacterales	UBA922	Unclassified	Unclassified	0	0	0	0	0	0	0	0	0	1	0	0	0
1626	Bacteria	Verrucomicrobiota	Verrucomicrobiae	Opitutales	Puniceicoccaceae	Unclassified	Unclassified	0	0	0	0	0	0	0	1	0	0	0	0	0
1627	Bacteria	Proteobacteria	Gammaproteobacteria	Pseudomonadales	Pseudohongiellaceae	UBA9145	Unclassified	0	0	0	0	0	0	0	0	0	0	1	0	0
1628	Bacteria	Proteobacteria	Gammaproteobacteria	Woeseiales	Woeseiaceae	Unclassified	Unclassified	0	0	0	0	0	0	0	1	0	0	0	0	0
1629	Archaea	Thermoplasmatota	E2	Unclassified	Unclassified	Unclassified	Unclassified	0	0	0	0	0	0	0	0	0	2	0	0	0
1630	Bacteria	Desulfobacterota	Syntrophobacteria	Unclassified	Unclassified	Unclassified	Unclassified	0	0	0	0	0	0	0	0	0	0	0	0	1
1631	Bacteria	Bdellovibrionota	Bacteriovoracia	UBA1018	Unclassified	Unclassified	Unclassified	0	1	0	0	0	0	0	0	0	0	0	0	0
1632	Bacteria	Proteobacteria	Gammaproteobacteria	Enterobacterales	Alteromonadaceae	Unclassified	Unclassified	0	0	0	0	0	0	0	0	0	0	1	0	0
1633	Bacteria	Proteobacteria	Gammaproteobacteria	Xanthomonadales	SZUA-36	Unclassified	Unclassified	0	0	0	0	0	0	0	0	0	2	0	0	0
1634	Bacteria	Planctomycetota	UBA1135	UBA1135	GCA-002686595	Unclassified	Unclassified	0	0	0	0	0	0	0	0	0	0	0	1	0
1635	Bacteria	Proteobacteria	Gammaproteobacteria	Unclassified	Unclassified	Unclassified	Unclassified	1	1	0	0	0	0	0	0	0	0	0	2	0
1636	Bacteria	Bacteroidota	Kapabacteria	Kapabacteriales	NICIL-2	Unclassified	Unclassified	0	0	0	0	0	0	0	0	0	0	1	0	0
1637	Bacteria	Acidobacteriota	Mor1	Unclassified	Unclassified	Unclassified	Unclassified	0	0	0	0	0	0	0	0	0	0	0	0	2
1638	Bacteria	Unclassified bacteria	Unclassified	Unclassified	Unclassified	Unclassified	Unclassified	0	0	0	0	0	0	0	0	0	0	0	0	1
1639	Bacteria	Verrucomicrobiota_A	Chlamydiia	Parachlamydiales	SM23-39	Unclassified	Unclassified	0	0	0	0	0	0	0	0	1	0	0	0	0
1640	Bacteria	Proteobacteria	Alphaproteobacteria	UBA11136	UBA11136	Unclassified	Unclassified	0	0	0	0	0	0	0	0	0	0	0	0	2
1641	Bacteria	Unclassified bacteria	Unclassified	Unclassified	Unclassified	Unclassified	Unclassified	0	0	0	0	0	0	0	0	0	2	0	0	0
1642	Bacteria	Unclassified bacteria	Unclassified	Unclassified	Unclassified	Unclassified	Unclassified	0	0	0	0	0	0	0	0	0	0	0	0	1
1643	Bacteria	Planctomycetota	Phycisphaerae	SG8-4	SG8-4	Unclassified	Unclassified	0	0	0	0	0	0	0	0	0	0	1	0	0
1644	Bacteria	Chloroflexota	Dehalococcoidia	UBA2979	UBA2979	Unclassified	Unclassified	0	0	0	0	0	0	0	1	0	0	0	0	0
1645	Bacteria	Proteobacteria	Gammaproteobacteria	UBA6522	UBA6522	Unclassified	Unclassified	0	0	0	0	0	0	1	0	0	0	0	0	0
1646	Bacteria	Planctomycetota	Planctomycetes	Pirellulales	Ga0077529	Unclassified	Unclassified	0	0	0	0	0	0	0	0	0	0	1	0	0
1647	Bacteria	Myxococcota	UBA727	Unclassified	Unclassified	Unclassified	Unclassified	0	0	0	0	0	0	0	0	0	0	0	0	1
1648	Bacteria	Proteobacteria	Gammaproteobacteria	Pseudomonadales	Pseudohongiellaceae	UBA9145	Unclassified	0	0	0	0	0	0	0	0	0	0	0	1	0
1649	Bacteria	Desulfobacterota	Syntrophobacteria	Unclassified	Unclassified	Unclassified	Unclassified	0	0	2	0	1	0	0	0	0	3	0	0	5
1650	Bacteria	Desulfobacterota	Syntrophobacteria	Unclassified	Unclassified	Unclassified	Unclassified	0	0	0	0	0	0	0	0	0	0	0	0	1
1651	Bacteria	Desulfobacterota	Syntrophobacteria	Unclassified	Unclassified	Unclassified	Unclassified	0	0	0	0	0	0	0	0	0	0	0	0	1
1652	Bacteria	Proteobacteria	Alphaproteobacteria	Rhizobiales	Rhizobiaceae	Aureimonas	Unclassified	0	0	0	0	0	0	0	0	0	1	0	0	0
1653	Bacteria	Desulfobacterota	Unclassified	Unclassified	Unclassified	Unclassified	Unclassified	0	0	0	0	0	0	0	0	0	1	0	0	0
1654	Bacteria	Acidobacteriota	Mor1	Unclassified	Unclassified	Unclassified	Unclassified	0	0	0	0	0	0	0	0	1	0	0	1	0
1655	Bacteria	Bacteroidota	Kapabacteria	Kapabacteriales	NICIL-2	Unclassified	Unclassified	0	0	0	0	0	0	0	0	0	0	0	0	2
1656	Bacteria	Bacteroidota	Kapabacteria	Kapabacteriales	NICIL-2	Unclassified	Unclassified	0	0	0	0	0	0	0	0	0	1	0	0	0
1657	Bacteria	Bacteroidota	Kapabacteria	Kapabacteriales	NICIL-2	Unclassified	Unclassified	0	0	0	0	0	0	0	0	0	1	0	0	0
1658	Bacteria	Acidobacteriota	Aminicenantia	Aminicenantales	Aminicenantaceae	Unclassified	Unclassified	0	0	0	0	0	0	0	0	0	0	0	0	1
1659	Bacteria	Desulfobacterota	Desulfobacteria	Unclassified	Unclassified	Unclassified	Unclassified	0	0	0	0	0	0	1	0	0	2	0	0	1
1660	Bacteria	Myxococcota	Polyangia	Polyangiales	SG8-38	Unclassified	Unclassified	0	0	0	0	0	0	0	0	0	0	1	1	0
1661	Bacteria	Unclassified bacteria	Unclassified	Unclassified	Unclassified	Unclassified	Unclassified	0	0	0	0	0	0	0	0	1	0	0	1	0
1662	Bacteria	Desulfobacterota	Desulfobacteria	Desulfatiglandales	NaphS2	Unclassified	Unclassified	0	0	0	0	0	0	0	0	0	0	0	0	2
1663	Bacteria	Chloroflexota	Anaerolineae	Unclassified	Unclassified	Unclassified	Unclassified	0	0	1	0	0	0	0	0	0	0	0	0	0
1664	Bacteria	Chloroflexota	Anaerolineae	Unclassified	Unclassified	Unclassified	Unclassified	0	0	1	0	0	0	0	0	0	0	0	0	0
1665	Archaea	Nanoarchaeota	Nanoarchaeia	Woesearchaeales	Unclassified	Unclassified	Unclassified	0	0	0	0	0	0	0	0	0	0	1	0	0
1666	Archaea	Euryarchaeota	Unclassified	Unclassified	Unclassified	Unclassified	Unclassified	0	0	0	0	0	0	0	0	0	1	0	0	0
1667	Archaea	Hydrothermarchaeota	Hydrothermarchaeia	Hydrothermarchaeales	Unclassified	Unclassified	Unclassified	0	0	0	1	0	0	0	0	0	0	0	0	0
1668	Bacteria	Proteobacteria	Gammaproteobacteria	Woeseiales	Woeseiaceae	GCA-002728725	Unclassified	0	0	0	0	0	0	0	0	0	1	0	0	0
1669	Bacteria	Planctomycetota	UBA1135	UBA1135	Unclassified	Unclassified	Unclassified	0	0	0	0	0	0	0	0	0	0	0	0	1
1670	Bacteria	Planctomycetota	Unclassified	Unclassified	Unclassified	Unclassified	Unclassified	0	0	0	0	0	0	0	0	0	1	0	0	0
1671	Bacteria	Latescibacterota	UBA2968	UBA2968	Unclassified	Unclassified	Unclassified	0	0	0	0	0	0	0	0	0	1	0	0	0
1672	Bacteria	Acidobacteriota	Mor1	Unclassified	Unclassified	Unclassified	Unclassified	0	0	0	0	0	0	0	0	0	0	0	0	2
1673	Bacteria	Proteobacteria	Gammaproteobacteria	Pseudomonadales	Pseudohongiellaceae	UBA9145	Unclassified	0	0	0	0	0	0	0	1	1	0	1	2	0
1674	Bacteria	Myxococcota	UBA9160	UBA9160	UBA4427	Unclassified	Unclassified	0	0	0	0	0	0	0	0	0	0	1	0	0
1675	Bacteria	Proteobacteria	Gammaproteobacteria	Unclassified	Unclassified	Unclassified	Unclassified	0	0	0	0	0	0	0	0	0	0	1	0	0
1676	Bacteria	Planctomycetota	Planctomycetes	Pirellulales	Pirellulaceae	Unclassified	Unclassified	0	0	0	0	0	0	0	0	0	1	0	0	0
1677	Bacteria	Proteobacteria	Gammaproteobacteria	Pseudomonadales	HTCC2089	Unclassified	Unclassified	0	0	0	0	0	1	0	0	0	0	1	0	0
1678	Bacteria	Bdellovibrionota_B	UBA2361	Unclassified	Unclassified	Unclassified	Unclassified	0	0	0	0	0	0	0	0	2	0	1	0	0
1679	Bacteria	Proteobacteria	Gammaproteobacteria	Chromatiales	Chromatiaceae	Unclassified	Unclassified	0	0	0	0	0	0	0	1	0	0	0	1	0
1680	Bacteria	Proteobacteria	Gammaproteobacteria	Ga0077536	Ga0077536	Unclassified	Unclassified	0	0	0	0	0	0	0	0	1	0	0	0	0
1681	Bacteria	Proteobacteria	Gammaproteobacteria	UBA4486	UBA4486	Unclassified	Unclassified	0	0	0	0	0	1	0	0	0	0	0	0	0
1682	Bacteria	Proteobacteria	Gammaproteobacteria	Woeseiales	Woeseiaceae	Unclassified	Unclassified	0	0	0	0	0	0	0	0	1	0	0	0	0
1683	Bacteria	Proteobacteria	Gammaproteobacteria	Chromatiales	Chromatiaceae	Thiocapsa	Unclassified	0	0	0	0	0	0	0	0	1	0	0	0	0
1684	Bacteria	Proteobacteria	Gammaproteobacteria	Chromatiales	Sedimenticolaceae	Unclassified	Unclassified	0	0	1	0	0	0	0	4	2	0	1	1	0
1685	Bacteria	Gemmatimonadota	Gemmatimonadetes	SG8-23	UBA6960	UBA2589	Unclassified	0	0	0	0	0	0	0	0	0	0	0	0	1
1686	Bacteria	Proteobacteria	Gammaproteobacteria	Pseudomonadales	Cellvibrionaceae	Gilvimarinus	Unclassified	0	0	0	0	1	0	0	0	0	0	0	0	0
1687	Bacteria	Planctomycetota	Phycisphaerae	SG8-4	SG8-4	Unclassified	Unclassified	0	0	0	0	0	0	0	0	0	1	0	0	0
1688	Bacteria	Proteobacteria	Gammaproteobacteria	Woeseiales	Woeseiaceae	GCA-002728725	Unclassified	0	0	0	0	0	0	0	0	0	1	0	0	0
1689	Bacteria	Proteobacteria	Gammaproteobacteria	Woeseiales	Woeseiaceae	Unclassified	Unclassified	0	0	0	0	0	0	0	5	1	0	5	6	0
1690	Bacteria	Proteobacteria	Gammaproteobacteria	Woeseiales	Woeseiaceae	Unclassified	Unclassified	0	0	0	0	0	0	0	1	0	0	0	0	0
1691	Bacteria	Proteobacteria	Gammaproteobacteria	UBA10353	UBA7415	Unclassified	Unclassified	0	0	0	0	0	0	0	0	0	0	3	2	0
1692	Bacteria	Proteobacteria	Gammaproteobacteria	Ectothiorhodospirales	Acidihalobacteraceae	Unclassified	Unclassified	0	0	0	0	0	0	0	0	0	1	0	0	0
1693	Bacteria	Proteobacteria	Gammaproteobacteria	Woeseiales	Woeseiaceae	GCA-002728725	Unclassified	0	0	0	0	0	0	0	0	1	0	0	0	0
1694	Bacteria	Proteobacteria	Gammaproteobacteria	Pseudomonadales	Halieaceae	Unclassified	Unclassified	0	0	0	0	0	0	0	0	1	0	0	1	0
1695	Bacteria	Proteobacteria	Alphaproteobacteria	Caedimonadales	Unclassified	Unclassified	Unclassified	0	0	0	0	0	0	0	0	0	0	1	0	0
1696	Bacteria	Proteobacteria	Gammaproteobacteria	Pseudomonadales	Pseudohongiellaceae	UBA5078	Unclassified	0	2	0	0	0	0	0	1	0	0	0	0	0
1697	Bacteria	Dependentiae	Babeliae	Babeliales	Unclassified	Unclassified	Unclassified	0	0	0	0	0	0	0	0	1	0	0	0	0
1698	Bacteria	Proteobacteria	Gammaproteobacteria	Pseudomonadales	Pseudohongiellaceae	Pseudohongiella	Unclassified	0	0	0	0	0	0	0	0	1	0	0	0	0
1699	Bacteria	Acidobacteriota	Mor1	Unclassified	Unclassified	Unclassified	Unclassified	0	0	0	0	0	0	0	0	0	1	0	0	0
1700	Bacteria	Desulfobacterota	Desulfobulbia	Desulfobulbales	Desulfocapsaceae	Desulforhopalus	Unclassified	0	0	0	0	0	0	0	0	0	1	0	0	0
1701	Bacteria	Chloroflexota	Anaerolineae	Anaerolineales	Anaerolineaceae	Unclassified	Unclassified	0	0	0	0	0	0	0	0	0	2	0	0	0
1702	Bacteria	Proteobacteria	Gammaproteobacteria	Xanthomonadales	SZUA-36	Unclassified	Unclassified	0	0	0	0	0	0	0	0	0	0	0	1	0
1703	Bacteria	Verrucomicrobiota	Verrucomicrobiae	Verrucomicrobiales	DEV007	Arctic95D-9	Unclassified	0	0	0	0	0	0	0	0	0	0	0	1	0
1704	Bacteria	Proteobacteria	Gammaproteobacteria	Enterobacterales	Alteromonadaceae	Unclassified	Unclassified	0	0	0	0	0	0	0	0	0	0	1	0	0
1705	Bacteria	Proteobacteria	Gammaproteobacteria	Enterobacterales	Alteromonadaceae	Unclassified	Unclassified	0	0	1	0	0	1	0	0	0	2	3	0	0
1706	Bacteria	Proteobacteria	Gammaproteobacteria	Enterobacterales	Alteromonadaceae	Unclassified	Unclassified	0	0	0	0	2	0	0	0	1	0	0	2	0
1707	Bacteria	Desulfobacterota	Syntrophobacteria	Unclassified	Unclassified	Unclassified	Unclassified	0	0	0	0	0	0	1	0	0	0	0	0	2
1708	Bacteria	Proteobacteria	Gammaproteobacteria	Pseudomonadales	Pseudohongiellaceae	UBA9145	Unclassified	0	0	0	0	0	0	0	0	0	0	1	0	0
1709	Bacteria	Planctomycetota	Planctomycetes	Pirellulales	Pirellulaceae	Unclassified	Unclassified	0	0	0	0	0	0	0	0	0	0	2	1	0
1710	Bacteria	Bacteroidota	Bacteroidia	Flavobacteriales	Flavobacteriaceae	Flavobacterium	Unclassified	0	0	0	0	0	0	0	0	0	0	1	0	0
1711	Bacteria	Acidobacteriota	Aminicenantia	Aminicenantales	Aminicenantaceae	Unclassified	Unclassified	0	0	0	0	0	0	0	0	0	1	0	0	0
1712	Bacteria	Proteobacteria	Gammaproteobacteria	Ga0077536	Ga0077536	Unclassified	Unclassified	0	0	1	0	0	0	0	0	0	2	3	1	0
1713	Bacteria	Proteobacteria	Gammaproteobacteria	Pseudomonadales	Pseudohongiellaceae	Pseudohongiella	Unclassified	0	0	1	0	0	0	0	0	0	0	0	0	0
1714	Bacteria	Desulfobacterota	Syntrophobacteria	Unclassified	Unclassified	Unclassified	Unclassified	0	0	0	0	0	0	0	0	0	0	0	0	1
1715	Bacteria	Proteobacteria	Gammaproteobacteria	Pseudomonadales	HTCC2089	Unclassified	Unclassified	0	0	0	0	0	0	0	1	2	0	0	1	0
1716	Bacteria	Proteobacteria	Gammaproteobacteria	Pseudomonadales	Unclassified	Unclassified	Unclassified	0	0	1	0	0	0	0	0	0	0	0	0	0
1717	Bacteria	Desulfobacterota	Syntrophobacteria	Unclassified	Unclassified	Unclassified	Unclassified	0	0	0	0	0	0	0	0	0	1	0	0	0
1718	Bacteria	Desulfobacterota	Syntrophobacteria	Unclassified	Unclassified	Unclassified	Unclassified	0	0	0	0	0	0	1	0	0	0	0	0	0
1719	Bacteria	Desulfobacterota	Syntrophobacteria	Unclassified	Unclassified	Unclassified	Unclassified	0	0	0	1	0	0	2	0	0	11	0	1	9
1720	Bacteria	Spirochaetota	UBA4802	UBA4802	Unclassified	Unclassified	Unclassified	0	0	0	0	0	0	0	0	0	1	0	0	0
1721	Bacteria	Proteobacteria	Gammaproteobacteria	UBA6522	UBA6522	Unclassified	Unclassified	0	1	0	0	0	0	0	0	0	0	0	0	0
1722	Bacteria	Proteobacteria	Gammaproteobacteria	Woeseiales	Woeseiaceae	Unclassified	Unclassified	0	0	0	0	0	0	0	0	0	0	0	1	0
1723	Bacteria	Verrucomicrobiota	Verrucomicrobiae	Verrucomicrobiales	Unclassified	Unclassified	Unclassified	0	0	0	0	0	0	0	0	1	0	0	0	0
1724	Bacteria	Proteobacteria	Gammaproteobacteria	Pseudomonadales	Halieaceae	Unclassified	Unclassified	0	0	0	0	0	0	0	1	0	0	0	0	0
1725	Bacteria	Desulfobacterota	Unclassified	Unclassified	Unclassified	Unclassified	Unclassified	0	0	0	0	0	0	0	0	0	0	0	0	1
1726	Bacteria	Planctomycetota	Planctomycetes	Pirellulales	Pirellulaceae	Unclassified	Unclassified	0	0	0	0	0	0	0	0	0	0	0	1	0
1727	Bacteria	Proteobacteria	Gammaproteobacteria	Enterobacterales	Alteromonadaceae	Unclassified	Unclassified	0	0	0	0	0	3	0	0	0	0	0	0	0
1728	Bacteria	Unclassified bacteria	Unclassified	Unclassified	Unclassified	Unclassified	Unclassified	0	0	0	0	0	0	0	0	0	0	0	0	1
1729	Bacteria	Proteobacteria	Gammaproteobacteria	SAR86	Unclassified	Unclassified	Unclassified	0	0	0	0	0	0	0	0	0	0	0	1	0
1730	Bacteria	Desulfobacterota	Desulfobacteria	Desulfatiglandales	NaphS2	Unclassified	Unclassified	0	0	0	0	0	0	0	0	0	1	0	0	0
1731	Bacteria	Chloroflexota	Dehalococcoidia	Dehalococcoidales	UBA3254	Unclassified	Unclassified	0	0	0	0	0	0	0	0	0	2	0	0	0
1732	Archaea	Nanoarchaeota	Nanoarchaeia	Pacearchaeales	UBA73	Unclassified	Unclassified	0	0	0	0	0	0	0	0	0	0	0	1	0
1733	Archaea	Nanoarchaeota	Nanoarchaeia	Woesearchaeales	Unclassified	Unclassified	Unclassified	0	0	0	0	0	0	0	0	1	0	0	0	0
1734	Bacteria	Acidobacteriota	Acidobacteriae	Acidobacteriales	Koribacteraceae	Unclassified	Unclassified	0	0	0	0	0	0	0	0	0	0	0	0	3
1735	Bacteria	Proteobacteria	Gammaproteobacteria	Unclassified	Unclassified	Unclassified	Unclassified	0	0	0	0	0	0	2	0	0	1	0	1	0
1736	Bacteria	Proteobacteria	Gammaproteobacteria	UBA9339	UBA9339	Unclassified	Unclassified	0	0	0	0	0	0	0	0	0	1	0	0	0
1737	Bacteria	Desulfobacterota	Desulfobacteria	Desulfobacterales	Desulfobacteraceae	Unclassified	Unclassified	0	0	0	0	0	0	2	0	0	0	0	0	0
1738	Bacteria	Desulfobacterota	Desulfobacteria	Desulfobacterales	Desulfobacteraceae	Unclassified	Unclassified	0	0	0	0	0	0	0	0	0	0	0	0	3
1739	Bacteria	Desulfobacterota	Desulfobacteria	Desulfobacterales	Desulfobacteraceae	Unclassified	Unclassified	0	0	0	0	0	0	0	0	0	1	0	0	0
1740	Bacteria	Desulfobacterota	Desulfobacteria	Desulfobacterales	Desulfobacteraceae	Desulfobacula	Unclassified	0	0	0	0	0	0	0	1	0	0	0	0	0
1741	Bacteria	Desulfobacterota	Desulfobacteria	Desulfobacterales	Desulfobacteraceae	Unclassified	Unclassified	0	0	0	0	0	0	0	0	0	0	0	0	1
1742	Bacteria	Desulfobacterota	Desulfobacteria	Desulfobacterales	Desulfobacteraceae	Unclassified	Unclassified	0	0	0	0	0	0	0	0	0	1	0	0	0
1743	Bacteria	Desulfobacterota	Desulfobacteria	Desulfobacterales	Desulfobacteraceae	Desulfobacula	Unclassified	0	0	0	0	0	0	0	0	0	0	1	0	0
1744	Archaea	Halobacterota	Methanosarcinia	Methanosarcinales	Methanosarcinaceae	Methanolobus	Unclassified	0	0	0	0	0	0	1	0	0	0	0	0	0
1745	Archaea	Halobacterota	Methanosarcinia	Methanosarcinales	Methanosarcinaceae	Methanolobus	Unclassified	0	0	0	0	0	0	0	0	0	0	0	0	2
1746	Archaea	Halobacterota	Methanosarcinia	Methanosarcinales	Methanosarcinaceae	Methanolobus	Unclassified	0	0	0	0	0	0	0	0	0	1	0	0	0
1747	Archaea	Crenarchaeota	Unclassified	Unclassified	Unclassified	Unclassified	Unclassified	0	0	0	0	0	0	0	0	0	1	0	0	0
1748	Bacteria	Desulfuromonadota	Desulfuromonadia	Desulfuromonadales	Geopsychrobacteraceae	Unclassified	Unclassified	0	0	2	0	0	0	0	0	0	0	0	0	0
1749	Bacteria	Myxococcota	Polyangia	Polyangiales	Polyangiaceae	Sorangium	Unclassified	0	0	1	0	0	0	0	0	0	0	0	0	0
1750	Bacteria	Patescibacteria	Microgenomatia	GCA-001788215	Unclassified	Unclassified	Unclassified	0	1	0	0	0	0	0	0	0	0	0	0	0
1751	Archaea	Crenarchaeota	Nitrososphaeria	Nitrososphaerales	Nitrosopumilaceae	Unclassified	Unclassified	0	0	0	0	0	0	0	0	0	1	0	0	0
1752	Bacteria	Chloroflexota	Dehalococcoidia	Unclassified	Unclassified	Unclassified	Unclassified	0	0	0	0	0	0	0	0	0	0	0	0	1
1753	Bacteria	Planctomycetota	Unclassified	Unclassified	Unclassified	Unclassified	Unclassified	0	0	0	0	0	0	0	0	0	2	0	0	0
1754	Bacteria	Unclassified bacteria	Unclassified	Unclassified	Unclassified	Unclassified	Unclassified	0	0	0	0	0	0	0	0	0	1	0	0	3
1755	Bacteria	Chloroflexota	Anaerolineae	Caldilineales	Caldilineaceae	Unclassified	Unclassified	0	0	0	0	0	2	0	0	0	0	0	0	0
1756	Bacteria	Bacteroidota	Bacteroidia	Chitinophagales	Saprospiraceae	Unclassified	Unclassified	0	0	0	0	0	0	0	0	1	0	0	0	2
1757	Bacteria	Proteobacteria	Alphaproteobacteria	Unclassified	Unclassified	Unclassified	Unclassified	0	0	0	0	0	0	0	0	0	1	0	0	0
1758	Bacteria	Proteobacteria	Gammaproteobacteria	Unclassified	Unclassified	Unclassified	Unclassified	0	0	0	0	0	0	0	1	0	0	0	0	0
1759	Bacteria	Proteobacteria	Alphaproteobacteria	Unclassified	Unclassified	Unclassified	Unclassified	0	0	0	0	0	0	1	0	0	0	0	0	0
1760	Bacteria	Bacteroidota	Bacteroidia	Bacteroidales	Unclassified	Unclassified	Unclassified	0	0	0	0	0	0	0	0	0	2	0	0	0
1761	Bacteria	Unclassified bacteria	Unclassified	Unclassified	Unclassified	Unclassified	Unclassified	0	0	0	0	0	0	0	0	0	1	0	0	0
1762	Bacteria	Bacteroidota	Bacteroidia	Flavobacteriales	Unclassified	Unclassified	Unclassified	0	0	0	0	0	0	0	1	0	0	0	0	0
1763	Bacteria	Bacteroidota	Bacteroidia	Chitinophagales	Saprospiraceae	Unclassified	Unclassified	0	0	0	0	0	0	0	0	0	0	1	1	0
1764	Bacteria	Omnitrophota	koll11	UBA1560	Unclassified	Unclassified	Unclassified	0	0	0	0	0	0	0	0	0	0	0	0	1
1765	Bacteria	Desulfobacterota	Desulfobacteria	Desulfobacterales	Unclassified	Unclassified	Unclassified	0	0	0	2	0	0	0	0	0	0	0	0	0
1766	Bacteria	Proteobacteria	Gammaproteobacteria	Unclassified	Unclassified	Unclassified	Unclassified	0	0	0	2	0	0	0	0	0	0	0	0	0
1767	Bacteria	Proteobacteria	Gammaproteobacteria	Unclassified	Unclassified	Unclassified	Unclassified	0	0	0	0	0	0	0	2	0	0	5	1	0
1768	Bacteria	Chloroflexota	Anaerolineae	Anaerolineales	Anaerolineaceae	Unclassified	Unclassified	0	0	0	0	0	0	0	0	0	0	0	0	1
1769	Bacteria	Desulfobacterota	Desulfobacteria	Desulfobacterales	Unclassified	Unclassified	Unclassified	0	0	0	0	0	0	0	0	0	0	0	0	2
1770	Bacteria	Proteobacteria	Gammaproteobacteria	Pseudomonadales	Unclassified	Unclassified	Unclassified	0	0	0	0	0	0	0	0	1	0	0	0	0
1771	Bacteria	Proteobacteria	Alphaproteobacteria	Rhizobiales	Afifellaceae	Afifella	Unclassified	0	0	0	0	0	0	0	0	0	1	0	0	0
1772	Bacteria	Proteobacteria	Alphaproteobacteria	Rhizobiales	Stappiaceae	Unclassified	Unclassified	0	0	0	0	0	0	0	1	0	0	1	0	0
1773	Bacteria	Bacteroidota	Bacteroidia	Bacteroidales	Unclassified	Unclassified	Unclassified	0	0	0	0	1	0	0	0	0	0	0	0	0
1774	Bacteria	Bacteroidota	Bacteroidia	Bacteroidales	Unclassified	Unclassified	Unclassified	0	0	0	0	0	0	0	0	0	0	0	0	1
1775	Bacteria	Myxococcota	Polyangia	Polyangiales	Polyangiaceae	Sorangium	Unclassified	0	0	0	0	0	0	0	0	0	1	0	0	0
1776	Bacteria	Planctomycetota	Planctomycetes	Pirellulales	Pirellulaceae	Unclassified	Unclassified	0	0	0	0	0	0	0	0	0	1	0	0	0
1777	Bacteria	Bacteroidota	Bacteroidia	Chitinophagales	Saprospiraceae	Unclassified	Unclassified	0	0	0	0	0	0	0	0	1	0	0	0	0
1778	Bacteria	Bacteroidota	Rhodothermia	Rhodothermales	Unclassified	Unclassified	Unclassified	0	0	0	0	0	0	0	0	1	0	1	0	0
1779	Bacteria	Proteobacteria	Gammaproteobacteria	Unclassified	Unclassified	Unclassified	Unclassified	0	0	0	0	0	0	0	0	1	0	0	0	0
1780	Bacteria	Binatota	Binatia	Unclassified	Unclassified	Unclassified	Unclassified	0	0	0	0	0	0	0	0	0	1	0	0	0
1781	Bacteria	Bacteroidota	Bacteroidia	Chitinophagales	Saprospiraceae	Unclassified	Unclassified	1	0	0	0	0	0	0	1	1	0	1	0	0
1782	Bacteria	Unclassified bacteria	Unclassified	Unclassified	Unclassified	Unclassified	Unclassified	0	0	0	1	0	0	0	0	0	0	0	0	0
1783	Bacteria	Bacteroidota	Rhodothermia	Rhodothermales	UBA10348	Unclassified	Unclassified	0	0	0	0	0	0	0	0	0	0	1	0	0
1784	Bacteria	Calditrichota	Calditrichia	Unclassified	Unclassified	Unclassified	Unclassified	0	0	0	0	0	0	0	0	0	1	0	0	0
1785	Bacteria	Proteobacteria	Gammaproteobacteria	Burkholderiales	SG8-41	SG8-41	Unclassified	0	0	0	0	0	0	0	0	0	0	0	0	1
1786	Bacteria	Chloroflexota	Anaerolineae	Anaerolineales	UBA4823	Unclassified	Unclassified	0	0	0	0	0	0	0	0	0	0	0	0	1
1787	Bacteria	Desulfobacterota	Desulfobacteria	Desulfobacterales	BuS5	Unclassified	Unclassified	0	0	1	0	0	0	0	0	0	0	0	0	0
1788	Bacteria	Bacteroidota	Bacteroidia	Chitinophagales	Saprospiraceae	Unclassified	Unclassified	0	0	0	0	0	0	0	0	0	0	1	0	0
1789	Bacteria	Planctomycetota	Planctomycetes	Pirellulales	Pirellulaceae	Unclassified	Unclassified	0	0	0	0	0	0	0	0	0	0	1	0	0
1790	Bacteria	Desulfobacterota	Desulfobacteria	Desulfobacterales	Unclassified	Unclassified	Unclassified	0	0	1	0	0	0	0	0	0	0	0	0	0
1791	Bacteria	Proteobacteria	Alphaproteobacteria	Caulobacterales	Parvularculaceae	Unclassified	Unclassified	1	0	2	0	1	0	0	0	1	0	2	3	0
1792	Bacteria	Nitrospirota	Thermodesulfovibrionia	UBA6902	UBA6902	Unclassified	Unclassified	0	0	0	0	0	0	0	0	0	0	0	1	0
1793	Bacteria	Proteobacteria	Gammaproteobacteria	Pseudomonadales	Endozoicomonadaceae	Unclassified	Unclassified	0	0	0	0	0	0	0	0	0	0	0	1	0
1794	Bacteria	Proteobacteria	Gammaproteobacteria	UBA9339	UBA9339	Unclassified	Unclassified	0	0	0	0	0	0	0	0	0	0	0	0	1
1795	Bacteria	Elusimicrobiota	Endomicrobia	Endomicrobiales	XYA2-FULL-47-53	Unclassified	Unclassified	0	0	0	0	0	0	0	0	0	1	0	0	0
1796	Bacteria	Bacteroidota	Bacteroidia	Chitinophagales	Saprospiraceae	Unclassified	Unclassified	2	0	0	0	0	0	0	0	0	0	0	0	0
1797	Bacteria	Proteobacteria	Gammaproteobacteria	Unclassified	Unclassified	Unclassified	Unclassified	0	0	0	2	0	0	0	0	0	2	0	0	0
1798	Bacteria	Gemmatimonadota	Gemmatimonadetes	SG8-23	UBA6960	Unclassified	Unclassified	0	0	0	0	0	0	0	1	0	0	0	0	0
1799	Bacteria	Planctomycetota	Phycisphaerae	Phycisphaerales	SM1A02	Unclassified	Unclassified	0	0	0	0	0	0	0	0	1	0	0	0	0
1800	Bacteria	Myxococcota	Polyangia	Unclassified	Unclassified	Unclassified	Unclassified	0	0	0	0	0	0	0	0	0	1	0	0	0
1801	Bacteria	Proteobacteria	Gammaproteobacteria	Burkholderiales	Burkholderiaceae	Unclassified	Unclassified	2	0	0	0	0	0	0	0	0	0	0	0	0
1802	Bacteria	Methylomirabilota	Methylomirabilia	Rokubacteriales	GWA2-73-35	20CM-2-70-11	Unclassified	0	0	0	0	0	0	0	0	0	1	0	0	0
1803	Bacteria	Bacteroidota	Bacteroidia	Flavobacteriales	Unclassified	Unclassified	Unclassified	1	0	0	0	0	0	0	2	0	0	3	4	0
1804	Bacteria	Bipolaricaulota	Bipolaricaulia	UBA7950	UBA7950	Unclassified	Unclassified	0	0	0	0	0	0	0	0	0	0	0	0	1
1805	Bacteria	Unclassified bacteria	Unclassified	Unclassified	Unclassified	Unclassified	Unclassified	0	0	0	0	0	0	0	0	2	0	0	0	0
1806	Bacteria	Gemmatimonadota	Gemmatimonadetes	Unclassified	Unclassified	Unclassified	Unclassified	0	0	0	0	0	0	0	0	1	0	0	0	0
1807	Bacteria	Proteobacteria	Alphaproteobacteria	Caulobacterales	Hyphomonadaceae	SWB02	Unclassified	0	0	0	0	0	0	0	0	0	0	0	1	0
1808	Bacteria	Proteobacteria	Alphaproteobacteria	Caulobacterales	Maricaulaceae	Robiginitomaculum_A	Unclassified	0	0	0	0	0	0	0	0	0	0	1	0	0
1809	Bacteria	Patescibacteria	Paceibacteria	UBA9983_A	UBA2163	OLB19	Unclassified	0	0	1	0	0	0	0	0	0	0	0	0	0
1810	Bacteria	Margulisbacteria	ZB3	UBA817	Unclassified	Unclassified	Unclassified	0	14	0	0	0	0	0	0	0	0	0	0	0
1811	Bacteria	Patescibacteria	Paceibacteria	UBA9983_A	UBA2163	OLB19	Unclassified	0	0	0	0	0	0	0	1	0	0	0	0	0
1812	Bacteria	Proteobacteria	Alphaproteobacteria	Rhizobiales	Rhizobiaceae	R2A130	Unclassified	0	0	1	0	0	0	0	0	0	0	0	0	0
1813	Bacteria	Zixibacteria	MSB-5A5	GN15	Unclassified	Unclassified	Unclassified	0	0	0	0	0	0	0	1	0	0	0	0	0
1814	Bacteria	Planctomycetota	Unclassified	Unclassified	Unclassified	Unclassified	Unclassified	0	0	0	0	0	0	0	0	0	0	0	0	3
1815	Bacteria	Planctomycetota	Unclassified	Unclassified	Unclassified	Unclassified	Unclassified	0	0	0	0	0	0	0	0	0	1	0	0	0
1816	Bacteria	Planctomycetota	UBA1135	UBA1135	Unclassified	Unclassified	Unclassified	0	0	0	0	0	0	0	0	0	1	0	0	0
1817	Bacteria	Planctomycetota	Planctomycetes	Pirellulales	Thermoguttaceae	Unclassified	Unclassified	0	0	0	0	0	0	0	0	0	0	0	0	2
1818	Bacteria	Planctomycetota	Unclassified	Unclassified	Unclassified	Unclassified	Unclassified	0	0	0	0	0	0	0	0	0	0	0	0	4
1819	Bacteria	Verrucomicrobiota	Verrucomicrobiae	Verrucomicrobiales	Akkermansiaceae	Unclassified	Unclassified	0	0	0	0	0	0	0	1	0	0	0	0	0
1820	Bacteria	Methylomirabilota	Methylomirabilia	Rokubacteriales	GWA2-73-35	Unclassified	Unclassified	0	0	0	0	0	1	0	0	0	0	0	1	0
1821	Bacteria	Planctomycetota	Planctomycetes	Pirellulales	Pirellulaceae	Unclassified	Unclassified	0	0	0	0	0	0	1	0	0	0	0	0	0
1822	Bacteria	Planctomycetota	Planctomycetes	Planctomycetales	Planctomycetaceae	Unclassified	Unclassified	0	0	0	0	1	0	0	0	0	0	0	0	0
1823	Bacteria	Planctomycetota	Planctomycetes	Pirellulales	Pirellulaceae	Unclassified	Unclassified	0	0	0	0	0	0	0	0	0	1	0	0	0
1824	Bacteria	Planctomycetota	Planctomycetes	Pirellulales	Pirellulaceae	Unclassified	Unclassified	0	0	0	0	0	0	0	0	0	1	0	0	0
1825	Bacteria	Planctomycetota	Brocadiae	Unclassified	Unclassified	Unclassified	Unclassified	0	0	0	0	0	0	0	0	0	2	0	0	0
1826	Bacteria	Planctomycetota	Planctomycetes	Pirellulales	Ga0077529	Unclassified	Unclassified	0	0	0	0	0	0	0	0	0	0	1	0	0
1827	Bacteria	Planctomycetota	Planctomycetes	Pirellulales	Pirellulaceae	Rubripirellula	Unclassified	1	0	0	0	0	0	0	0	0	0	3	2	0
1828	Bacteria	Myxococcota	Bradimonadia	Bradymonadales	Unclassified	Unclassified	Unclassified	0	0	0	0	0	0	0	0	0	0	0	0	1
1829	Bacteria	Unclassified bacteria	Unclassified	Unclassified	Unclassified	Unclassified	Unclassified	0	0	0	3	0	0	0	0	0	1	0	0	0
1830	Bacteria	Latescibacterota	UBA2968	UBA8231	GCA-002724215	Unclassified	Unclassified	0	0	0	0	0	0	0	0	0	0	0	0	1
1831	Bacteria	Myxococcota	Bradimonadia	Bradymonadales	Unclassified	Unclassified	Unclassified	0	0	0	0	0	0	0	0	0	4	0	0	1
1832	Bacteria	Bacteroidota	Rhodothermia	Rhodothermales	Unclassified	Unclassified	Unclassified	0	0	0	0	0	0	0	0	0	0	0	1	0
1833	Bacteria	Nitrospirota	Nitrospiria	Unclassified	Unclassified	Unclassified	Unclassified	1	0	0	0	0	0	0	0	0	0	0	0	0
1834	Bacteria	Acidobacteriota	Vicinamibacteria	Unclassified	Unclassified	Unclassified	Unclassified	0	0	0	0	0	0	0	0	0	0	0	1	0
1835	Bacteria	Unclassified bacteria	Unclassified	Unclassified	Unclassified	Unclassified	Unclassified	0	0	0	0	1	0	0	0	0	0	0	0	0
1836	Bacteria	Bacteroidota	Rhodothermia	Rhodothermales	Unclassified	Unclassified	Unclassified	0	0	0	0	0	0	0	0	0	0	0	1	0
1837	Bacteria	Methylomirabilota	Methylomirabilia	Rokubacteriales	GWA2-73-35	Unclassified	Unclassified	0	0	0	0	0	0	0	0	0	1	0	0	0
1838	Bacteria	Myxococcota	UBA9160	UBA9160	Unclassified	Unclassified	Unclassified	0	0	0	2	0	0	0	0	0	1	0	0	0
1839	Bacteria	Cloacimonadota	Cloacimonadia	Unclassified	Unclassified	Unclassified	Unclassified	0	0	0	1	0	0	0	0	0	0	0	0	0
1840	Bacteria	Unclassified bacteria	Unclassified	Unclassified	Unclassified	Unclassified	Unclassified	0	0	0	0	0	0	0	0	0	0	3	0	0
1841	Bacteria	Planctomycetota	Phycisphaerae	Phycisphaerales	SM1A02	Unclassified	Unclassified	1	0	0	0	0	0	0	0	0	0	0	0	0
1842	Bacteria	Planctomycetota	Phycisphaerae	Phycisphaerales	SM1A02	Unclassified	Unclassified	0	0	0	0	0	0	0	0	0	1	0	0	0
1843	Bacteria	Planctomycetota	Phycisphaerae	SM23-33	SM23-33	Unclassified	Unclassified	0	0	0	0	0	0	0	0	0	1	0	0	0
1844	Bacteria	Planctomycetota	Phycisphaerae	Unclassified	Unclassified	Unclassified	Unclassified	0	0	0	0	0	0	0	0	0	1	0	0	0
1845	Bacteria	Planctomycetota	UBA1135	UBA1135	GCA-002686595	Unclassified	Unclassified	0	0	0	0	0	0	0	1	0	0	0	0	0
1846	Bacteria	Planctomycetota	Phycisphaerae	Phycisphaerales	SM1A02	Unclassified	Unclassified	0	0	1	0	0	0	0	0	2	0	0	0	0
1847	Bacteria	Myxococcota	Bradimonadia	Bradymonadales	Unclassified	Unclassified	Unclassified	0	0	0	0	0	0	0	0	0	0	0	0	2
1848	Bacteria	Acidobacteriota	Thermoanaerobaculia	Unclassified	Unclassified	Unclassified	Unclassified	0	0	0	0	0	0	0	0	0	0	1	0	0
1849	Bacteria	Deinococcota	Deinococci	Deinococcales	Trueperaceae	Unclassified	Unclassified	0	0	0	0	0	0	0	0	0	0	0	0	1
1850	Bacteria	Nitrospirota	Nitrospiria	Unclassified	Unclassified	Unclassified	Unclassified	0	0	0	0	0	0	0	0	0	2	0	0	0
1851	Bacteria	Myxococcota	UBA9160	UBA9160	Unclassified	Unclassified	Unclassified	0	0	0	0	0	0	0	0	0	1	0	0	0
1852	Bacteria	Krumholzibacteriota	Krumholzibacteria	SSS58A	SSS58A	Unclassified	Unclassified	0	0	0	0	0	0	0	0	0	0	0	0	3
1853	Bacteria	Planctomycetota	Phycisphaerae	Phycisphaerales	SM1A02	Unclassified	Unclassified	0	0	0	0	0	0	0	0	0	0	0	0	4
1854	Bacteria	Gemmatimonadota	Gemmatimonadetes	SG8-23	UBA6960	Unclassified	Unclassified	0	0	0	0	0	0	0	0	0	0	0	0	1
1855	Bacteria	Unclassified bacteria	Unclassified	Unclassified	Unclassified	Unclassified	Unclassified	0	0	0	0	0	0	0	0	0	1	0	0	0
1856	Bacteria	Verrucomicrobiota	Kiritimatiellae	Unclassified	Unclassified	Unclassified	Unclassified	0	1	0	0	0	0	0	0	0	0	0	0	0
1857	Bacteria	Verrucomicrobiota	Kiritimatiellae	Unclassified	Unclassified	Unclassified	Unclassified	0	0	0	0	0	0	0	0	0	0	1	0	0
1858	Bacteria	Acidobacteriota	Mor1	Unclassified	Unclassified	Unclassified	Unclassified	0	0	0	0	0	0	0	0	1	0	0	0	0
1859	Bacteria	Myxococcota	UBA9160	UBA9160	UBA9160	Unclassified	Unclassified	0	0	0	0	1	0	0	1	0	0	0	0	0
1860	Bacteria	Bacteroidota	Unclassified	Unclassified	Unclassified	Unclassified	Unclassified	0	0	0	0	0	0	0	0	0	0	1	0	0
1861	Bacteria	Unclassified bacteria	Unclassified	Unclassified	Unclassified	Unclassified	Unclassified	0	0	0	0	0	0	0	1	0	0	0	0	0
1862	Bacteria	AABM5-125-24	AABM5-125-24	Unclassified	Unclassified	Unclassified	Unclassified	0	0	0	0	0	0	0	0	1	0	2	1	0
1863	Bacteria	Gemmatimonadota	Gemmatimonadetes	SG8-23	UBA6960	Unclassified	Unclassified	0	0	0	0	0	0	0	0	1	0	0	1	0
1864	Bacteria	Acidobacteriota	Thermoanaerobaculia	UBA5704	UBA5704	Unclassified	Unclassified	0	0	0	0	0	0	0	0	0	1	0	0	0
1865	Bacteria	Bacteroidota	Rhodothermia	Unclassified	Unclassified	Unclassified	Unclassified	0	0	0	0	0	0	0	2	0	0	3	4	0
1866	Bacteria	Deferrisomatota	Defferisomatia	Defferisomatales	Unclassified	Unclassified	Unclassified	0	0	0	0	0	0	0	0	1	0	0	0	0
1867	Bacteria	Bacteroidota	Rhodothermia	Rhodothermales	Unclassified	Unclassified	Unclassified	0	0	0	0	0	0	0	1	0	0	0	0	0
1868	Bacteria	Myxococcota	UBA9160	UBA9160	UBA4427	UBA4427	Unclassified	0	0	2	0	0	0	0	2	1	0	0	0	0
1869	Bacteria	Unclassified bacteria	Unclassified	Unclassified	Unclassified	Unclassified	Unclassified	0	0	0	0	0	0	0	0	0	1	0	0	0
1870	Bacteria	Acidobacteriota	Thermoanaerobaculia	Thermoanaerobaculales	Thermoanaerobaculaceae	Unclassified	Unclassified	0	0	0	0	0	0	0	1	0	0	0	0	0
1871	Bacteria	Cloacimonadota	Cloacimonadia	Cloacimonadales	Cloacimonadaceae	Cloacimonas	Unclassified	0	0	0	1	0	0	0	0	0	0	0	0	0
1872	Bacteria	Gemmatimonadota	Gemmatimonadetes	SG8-23	UBA6960	Unclassified	Unclassified	0	0	0	0	0	0	0	0	0	0	1	1	0
1873	Bacteria	Gemmatimonadota	Gemmatimonadetes	SG8-23	UBA6960	Unclassified	Unclassified	0	0	0	0	0	0	0	0	0	0	2	0	0
1874	Bacteria	Unclassified bacteria	Unclassified	Unclassified	Unclassified	Unclassified	Unclassified	0	0	0	0	0	0	0	0	0	0	1	0	0
1875	Bacteria	Hydrogenedentota	Hydrogenedentia	Hydrogenedentiales	Unclassified	Unclassified	Unclassified	0	0	0	0	0	0	0	0	0	0	0	0	5
1876	Bacteria	Acidobacteriota	UBA890	UBA890	UBA890	UBA890	Unclassified	0	1	0	0	0	0	0	0	0	0	0	0	0
1877	Bacteria	Unclassified bacteria	Unclassified	Unclassified	Unclassified	Unclassified	Unclassified	0	0	0	0	0	0	0	1	0	0	0	0	0
1878	Bacteria	Unclassified bacteria	Unclassified	Unclassified	Unclassified	Unclassified	Unclassified	0	0	0	0	0	0	0	0	0	2	0	0	0
1879	Bacteria	Bacteroidota	Rhodothermia	Rhodothermales	Unclassified	Unclassified	Unclassified	0	0	0	0	0	0	0	2	0	0	0	2	0
1880	Bacteria	Gemmatimonadota	Gemmatimonadetes	SG8-23	UBA6960	Unclassified	Unclassified	0	0	0	0	0	0	0	0	1	0	0	0	0
1881	Bacteria	Myxococcota	UBA9042	Unclassified	Unclassified	Unclassified	Unclassified	0	0	0	0	0	0	0	0	0	0	1	0	0
1882	Bacteria	Gemmatimonadota	Gemmatimonadetes	SG8-23	UBA6960	Unclassified	Unclassified	0	0	0	0	0	0	0	0	0	0	0	0	6
1883	Bacteria	Myxococcota	UBA9160	UBA9160	UBA6930	Unclassified	Unclassified	0	0	0	1	0	0	0	0	0	0	0	0	0
1884	Bacteria	Myxococcota	Unclassified	Unclassified	Unclassified	Unclassified	Unclassified	0	0	0	0	0	0	0	0	0	0	1	0	0
1885	Bacteria	Krumholzibacteriota	Krumholzibacteria	Unclassified	Unclassified	Unclassified	Unclassified	0	0	0	1	0	0	0	0	0	1	0	0	0
1886	Bacteria	Chloroflexota	Anaerolineae	4572-78	Unclassified	Unclassified	Unclassified	0	0	2	0	0	1	0	0	0	0	0	0	0
1887	Bacteria	Myxococcota	Bradimonadia	Bradymonadales	Unclassified	Unclassified	Unclassified	0	0	0	0	0	0	0	0	0	1	0	0	0
1888	Bacteria	Deinococcota	Deinococci	Deinococcales	Trueperaceae	Unclassified	Unclassified	0	0	0	0	0	0	0	0	0	0	2	0	0
1889	Bacteria	Acidobacteriota	Unclassified	Unclassified	Unclassified	Unclassified	Unclassified	0	0	0	0	0	0	0	0	0	1	0	0	0
1890	Bacteria	Patescibacteria	Paceibacteria	UBA6257	GWB1-50-10	Unclassified	Unclassified	0	0	1	0	0	0	0	0	1	0	1	1	6
1891	Bacteria	Gemmatimonadota	Gemmatimonadetes	Gemmatimonadales	Gemmatimonadaceae	Unclassified	Unclassified	0	0	0	0	0	0	0	0	0	0	0	0	1
1892	Bacteria	Myxococcota	UBA9160	UBA9160	UBA4427	UBA4427	Unclassified	0	0	0	0	0	0	0	0	0	0	1	0	0
1893	Bacteria	Gemmatimonadota	Gemmatimonadetes	SG8-23	UBA6960	UBA2589	Unclassified	0	0	0	0	0	0	0	0	0	0	1	1	0
1894	Bacteria	Planctomycetota	Phycisphaerae	Phycisphaerales	SM1A02	Unclassified	Unclassified	0	0	0	0	0	0	0	0	0	0	0	0	1
1895	Bacteria	Planctomycetota	Planctomycetes	Pirellulales	Pirellulaceae	Rubripirellula	Unclassified	0	0	0	0	0	0	0	0	0	0	0	2	0
1896	Bacteria	Proteobacteria	Gammaproteobacteria	Nevskiales	Unclassified	Unclassified	Unclassified	1	0	0	0	0	0	0	0	0	0	0	0	0
1897	Bacteria	Proteobacteria	Alphaproteobacteria	Rhodobacterales	Rhodobacteraceae	Unclassified	Unclassified	0	2	0	0	0	0	0	0	0	0	0	0	0
1898	Bacteria	Proteobacteria	Alphaproteobacteria	Rhodobacterales	Rhodobacteraceae	Rhodovulum	Unclassified	0	0	0	0	0	0	0	0	0	0	1	0	0
1899	Bacteria	Proteobacteria	Alphaproteobacteria	Rhodobacterales	Rhodobacteraceae	Unclassified	Unclassified	1	0	1	0	0	0	0	0	0	0	0	0	0
1900	Bacteria	Proteobacteria	Gammaproteobacteria	Granulosicoccales	Granulosicoccaceae	Granulosicoccus	Unclassified	0	0	0	0	0	0	0	2	0	0	0	1	0
1901	Bacteria	Proteobacteria	Alphaproteobacteria	Micavibrionales	Micavibrionaceae	Unclassified	Unclassified	0	0	0	0	0	0	0	0	0	1	0	0	0
1902	Bacteria	Proteobacteria	Alphaproteobacteria	Rhodobacterales	Rhodobacteraceae	Albimonas	Unclassified	0	0	0	0	0	0	0	0	0	0	0	0	1
1903	Bacteria	Proteobacteria	Alphaproteobacteria	Rhodobacterales	Rhodobacteraceae	Unclassified	Unclassified	0	0	0	0	0	2	0	0	0	0	0	0	0
1904	Bacteria	Proteobacteria	Alphaproteobacteria	Rhizobiales	Beijerinckiaceae	Unclassified	Unclassified	0	0	0	0	0	0	0	0	0	0	0	1	0
1905	Bacteria	Proteobacteria	Gammaproteobacteria	UBA4575	UBA4575	Unclassified	Unclassified	0	0	0	0	0	0	0	0	0	0	0	1	0
1906	Bacteria	Proteobacteria	Gammaproteobacteria	Ectothiorhodospirales	Ectothiorhodospiraceae	Unclassified	Unclassified	0	0	0	0	0	0	0	0	0	0	2	0	0
1907	Bacteria	Proteobacteria	Alphaproteobacteria	UBA6615	UBA6615	Unclassified	Unclassified	0	0	0	0	0	0	0	0	0	0	0	0	1
1908	Bacteria	Proteobacteria	Alphaproteobacteria	UBA6615	UBA6615	Unclassified	Unclassified	0	0	0	0	0	0	0	0	0	0	0	0	4
1909	Bacteria	Proteobacteria	Alphaproteobacteria	Unclassified	Unclassified	Unclassified	Unclassified	0	0	0	1	0	0	0	0	0	0	0	0	0
1910	Bacteria	Proteobacteria	Alphaproteobacteria	Rhodobacterales	Rhodobacteraceae	Unclassified	Unclassified	0	0	0	0	0	0	0	0	0	0	1	0	0
1911	Bacteria	Proteobacteria	Alphaproteobacteria	Caulobacterales	Hyphomonadaceae	Unclassified	Unclassified	0	0	0	0	0	0	0	0	0	1	0	0	0
1912	Bacteria	Proteobacteria	Alphaproteobacteria	Defluviicoccales	Unclassified	Unclassified	Unclassified	0	0	0	0	0	0	0	0	0	2	0	0	0
1913	Bacteria	Proteobacteria	Alphaproteobacteria	TMED109	Unclassified	Unclassified	Unclassified	0	0	0	2	0	0	0	0	0	0	0	0	0
1914	Bacteria	Proteobacteria	Alphaproteobacteria	Unclassified	Unclassified	Unclassified	Unclassified	0	0	0	0	0	0	0	0	0	1	0	0	0
1915	Bacteria	Proteobacteria	Alphaproteobacteria	UBA11136	UBA11136	Unclassified	Unclassified	0	0	0	0	0	0	0	0	0	1	0	0	0
1916	Bacteria	Proteobacteria	Alphaproteobacteria	Unclassified	Unclassified	Unclassified	Unclassified	0	0	0	0	0	0	0	0	1	0	0	0	0
1917	Bacteria	Proteobacteria	Alphaproteobacteria	Rhodobacterales	Rhodobacteraceae	Unclassified	Unclassified	0	0	0	0	0	0	0	0	0	1	0	0	0
1918	Bacteria	Chloroflexota	Anaerolineae	Unclassified	Unclassified	Unclassified	Unclassified	0	0	0	0	0	0	1	0	0	0	0	0	0
1919	Bacteria	Gemmatimonadota	Gemmatimonadetes	SG8-23	UBA6960	Unclassified	Unclassified	0	0	2	0	0	2	0	4	2	0	2	4	0
1920	Bacteria	Gemmatimonadota	Gemmatimonadetes	SG8-23	UBA6960	Unclassified	Unclassified	0	0	0	0	0	0	0	0	0	1	0	0	0
1921	Bacteria	Gemmatimonadota	Gemmatimonadetes	SG8-23	UBA6960	Unclassified	Unclassified	0	0	0	0	0	0	0	0	0	1	0	0	0
1922	Bacteria	Planctomycetota	Phycisphaerae	SM23-33	SM23-33	Unclassified	Unclassified	0	0	0	0	0	0	0	0	0	1	0	0	0
1923	Bacteria	Desulfobacterota	Desulfobacteria	Desulfobacterales	Unclassified	Unclassified	Unclassified	0	0	0	0	0	0	0	0	0	0	0	0	1
1924	Bacteria	Gemmatimonadota	Gemmatimonadetes	Gemmatimonadales	Unclassified	Unclassified	Unclassified	0	0	0	0	0	0	0	0	0	1	0	0	2
1925	Bacteria	Krumholzibacteriota	Krumholzibacteria	Unclassified	Unclassified	Unclassified	Unclassified	0	0	0	0	0	0	0	0	0	0	0	0	3
1926	Bacteria	Proteobacteria	Alphaproteobacteria	Micavibrionales	Micavibrionaceae	Unclassified	Unclassified	0	0	0	0	0	0	0	1	1	0	1	1	1
1927	Bacteria	Proteobacteria	Alphaproteobacteria	Micavibrionales	Micavibrionaceae	Unclassified	Unclassified	0	0	0	0	0	0	0	0	0	0	0	1	0
1928	Bacteria	Proteobacteria	Alphaproteobacteria	Rhizobiales	TMED25	MED-G09	Unclassified	0	0	0	0	0	0	0	0	0	0	0	1	0
1929	Bacteria	Proteobacteria	Alphaproteobacteria	Rhodobacterales	Rhodobacteraceae	Unclassified	Unclassified	0	0	0	0	0	0	0	1	0	0	0	0	0
1930	Bacteria	Proteobacteria	Alphaproteobacteria	Rhizobiales	Beijerinckiaceae	Unclassified	Unclassified	0	0	0	0	0	0	0	0	0	0	0	0	1
1931	Bacteria	Proteobacteria	Alphaproteobacteria	Unclassified	Unclassified	Unclassified	Unclassified	0	0	0	0	0	0	0	1	0	0	0	0	0
1932	Bacteria	Proteobacteria	Alphaproteobacteria	Sphingomonadales	Sphingomonadaceae	Novosphingobium	Unclassified	0	0	0	0	0	0	0	1	0	0	0	0	0
1933	Bacteria	Planctomycetota	Planctomycetes	Pirellulales	Unclassified	Unclassified	Unclassified	0	0	0	0	0	0	0	1	0	0	0	0	0
1934	Bacteria	Planctomycetota	Unclassified	Unclassified	Unclassified	Unclassified	Unclassified	0	0	0	0	0	0	0	0	0	0	0	0	1
1935	Bacteria	Myxococcota	Polyangia	Polyangiales	Unclassified	Unclassified	Unclassified	0	0	0	0	0	0	0	0	0	0	1	0	0
1936	Bacteria	Planctomycetota	UBA1135	UBA1135	Unclassified	Unclassified	Unclassified	0	0	0	0	0	0	0	1	0	0	0	0	0
1937	Bacteria	Planctomycetota	Phycisphaerae	SG8-4	SG8-4	Unclassified	Unclassified	0	0	0	0	0	0	0	0	0	0	1	0	0
1938	Bacteria	Planctomycetota	UBA1135	UBA1135	GCA-002686595	Unclassified	Unclassified	0	0	0	0	0	0	0	0	0	0	0	1	0
1939	Bacteria	Verrucomicrobiota	Verrucomicrobiae	Verrucomicrobiales	DEV007	Unclassified	Unclassified	0	0	0	0	0	0	0	0	0	0	1	0	0
1940	Bacteria	Planctomycetota	UBA1135	UBA2386	GCA-002748355	Unclassified	Unclassified	0	0	0	0	0	0	0	0	0	1	0	0	0
1941	Bacteria	Planctomycetota	UBA1135	UBA1135	GCA-002686595	Unclassified	Unclassified	0	0	0	0	1	0	0	0	0	0	0	0	0
1942	Bacteria	Verrucomicrobiota	Verrucomicrobiae	Verrucomicrobiales	DEV007	EC70	Unclassified	2	0	1	0	0	0	0	0	0	0	2	0	0
1943	Bacteria	Planctomycetota	Unclassified	Unclassified	Unclassified	Unclassified	Unclassified	0	0	0	0	0	0	0	0	2	0	0	0	0
1944	Bacteria	Verrucomicrobiota	Verrucomicrobiae	Verrucomicrobiales	Akkermansiaceae	Roseibacillus	Unclassified	0	0	0	0	0	0	0	0	0	0	1	1	0
1945	Bacteria	Planctomycetota	Planctomycetes	Pirellulales	UBA1268	Unclassified	Unclassified	0	0	0	0	0	0	0	0	0	1	0	0	0
1946	Bacteria	Planctomycetota	UBA1135	UBA1135	Unclassified	Unclassified	Unclassified	0	0	0	0	0	0	0	1	0	0	0	0	0
1947	Bacteria	Planctomycetota	UBA1135	UBA1135	GCA-002686595	Unclassified	Unclassified	0	0	0	0	0	0	0	0	0	0	0	0	1
1948	Bacteria	Planctomycetota	UBA1135	UBA1135	GCA-002686595	Unclassified	Unclassified	0	0	0	0	0	0	0	0	0	0	0	0	1
1949	Bacteria	Armatimonadota	Unclassified	Unclassified	Unclassified	Unclassified	Unclassified	0	0	0	0	0	0	0	0	0	0	0	1	0
1950	Bacteria	Planctomycetota	Phycisphaerae	SG8-4	SG8-4	Unclassified	Unclassified	0	0	0	0	0	0	0	0	0	0	0	0	1
1951	Bacteria	Planctomycetota	UBA1135	UBA2386	Unclassified	Unclassified	Unclassified	0	0	0	0	0	0	0	0	0	1	0	0	0
1952	Bacteria	Planctomycetota	UBA1135	UBA1135	Unclassified	Unclassified	Unclassified	0	0	0	0	0	0	0	0	0	0	1	0	0
1953	Bacteria	Planctomycetota	UBA8108	Unclassified	Unclassified	Unclassified	Unclassified	0	0	0	0	0	1	0	0	0	0	0	0	0
1954	Bacteria	Verrucomicrobiota	Verrucomicrobiae	Verrucomicrobiales	Akkermansiaceae	Roseibacillus	Unclassified	0	0	0	0	0	0	0	0	0	0	0	1	0
1955	Bacteria	Planctomycetota	UBA1135	UBA1135	GCA-002686595	Unclassified	Unclassified	1	0	0	0	0	0	0	1	0	0	0	0	0
1956	Bacteria	Planctomycetota	UBA1135	UBA2386	Unclassified	Unclassified	Unclassified	0	0	0	0	0	0	0	1	0	0	0	0	0
1957	Bacteria	Planctomycetota	UBA1135	UBA2386	GCA-002748355	Unclassified	Unclassified	0	0	0	0	0	0	0	0	0	1	0	0	0
1958	Bacteria	Planctomycetota	Unclassified	Unclassified	Unclassified	Unclassified	Unclassified	0	0	0	0	0	0	0	0	2	0	0	0	0
1959	Bacteria	Planctomycetota	UBA1135	UBA2386	Unclassified	Unclassified	Unclassified	0	2	0	0	0	0	0	0	0	0	0	0	0
1960	Bacteria	Planctomycetota	UBA1135	UBA2386	GCA-002748355	Unclassified	Unclassified	0	0	0	0	0	0	0	0	1	0	0	0	0
1961	Bacteria	Planctomycetota	UBA1135	UBA2386	GCA-002748355	Unclassified	Unclassified	0	0	0	0	0	0	0	0	0	0	1	0	0
1962	Bacteria	Planctomycetota	Planctomycetes	Pirellulales	Pirellulaceae	Unclassified	Unclassified	0	0	0	0	0	0	0	1	0	0	2	0	0
1963	Bacteria	Planctomycetota	UBA1135	UBA2386	GCA-002748355	Unclassified	Unclassified	2	2	0	0	0	0	0	0	0	0	0	0	0
1964	Bacteria	Planctomycetota	UBA1135	UBA2386	GCA-002748355	Unclassified	Unclassified	1	0	0	0	0	1	0	0	0	0	0	1	2
1965	Bacteria	Planctomycetota	UBA1135	UBA2386	UBA2386	Unclassified	Unclassified	0	0	0	0	0	0	0	0	0	1	0	0	0
1966	Bacteria	Planctomycetota	Unclassified	Unclassified	Unclassified	Unclassified	Unclassified	0	0	0	0	0	0	0	0	0	1	0	0	0
1967	Bacteria	Planctomycetota	Phycisphaerae	UBA1845	Unclassified	Unclassified	Unclassified	0	0	0	0	0	0	0	0	0	0	0	1	0
1968	Bacteria	Planctomycetota	Planctomycetes	Planctomycetales	Planctomycetaceae	Unclassified	Unclassified	0	0	0	0	0	2	0	0	0	0	0	0	0
1969	Bacteria	Planctomycetota	Unclassified	Unclassified	Unclassified	Unclassified	Unclassified	0	0	2	0	0	0	0	1	0	0	0	0	0
1970	Bacteria	Planctomycetota	Planctomycetes	Planctomycetales	Planctomycetaceae	Unclassified	Unclassified	0	0	0	0	1	0	0	0	0	0	0	0	0
1971	Bacteria	Planctomycetota	UBA1135	UBA2386	UBA2386	Unclassified	Unclassified	0	0	0	0	0	0	0	0	0	1	0	0	0
1972	Bacteria	Verrucomicrobiota	Verrucomicrobiae	Opitutales	Unclassified	Unclassified	Unclassified	0	0	1	0	0	1	0	1	0	0	0	0	0
1973	Bacteria	Planctomycetota	Planctomycetes	Planctomycetales	Planctomycetaceae	Unclassified	Unclassified	0	0	0	0	0	0	0	0	0	0	1	0	0
1974	Bacteria	Planctomycetota	UBA1135	UBA2386	GCA-002748355	Unclassified	Unclassified	0	0	0	0	0	0	0	0	0	0	0	0	2
1975	Bacteria	Planctomycetota	UBA1135	UBA2386	UBA2386	Unclassified	Unclassified	0	0	0	0	0	0	0	0	0	0	0	0	2
1976	Bacteria	Verrucomicrobiota	Verrucomicrobiae	Opitutales	Unclassified	Unclassified	Unclassified	0	0	1	0	0	0	0	0	0	0	0	0	0
1977	Bacteria	Zixibacteria	MSB-5A5	MSB-5A5	Unclassified	Unclassified	Unclassified	0	0	0	0	0	0	0	0	0	1	0	0	0
1978	Bacteria	Myxococcota	UBA9160	UBA9160	Unclassified	Unclassified	Unclassified	0	0	0	0	0	0	0	0	0	0	1	0	0
1979	Bacteria	Gemmatimonadota	Gemmatimonadetes	SG8-23	UBA6960	Unclassified	Unclassified	0	0	0	0	0	0	0	0	0	0	0	1	0
1980	Bacteria	Desulfobacterota	Desulfobacteria	Desulfobacterales	Unclassified	Unclassified	Unclassified	0	0	0	0	0	0	0	0	0	0	1	0	0
1981	Bacteria	Gemmatimonadota	Gemmatimonadetes	Gemmatimonadales	GWC2-71-9	Unclassified	Unclassified	0	0	0	0	0	0	0	0	0	0	0	0	1
1982	Bacteria	Acidobacteriota	Thermoanaerobaculia	Unclassified	Unclassified	Unclassified	Unclassified	0	0	0	0	0	0	0	0	0	2	0	0	0
1983	Bacteria	Bacteroidota	Rhodothermia	Rhodothermales	Unclassified	Unclassified	Unclassified	0	0	0	0	2	0	0	0	0	0	0	1	0
1984	Bacteria	Acidobacteriota	Thermoanaerobaculia	UBA5704	UBA5704	Unclassified	Unclassified	0	0	0	0	0	0	0	0	0	1	0	0	1
1985	Bacteria	Myxococcota	Polyangia	Haliangiales	Haliangiaceae	Unclassified	Unclassified	1	0	0	0	0	0	0	0	0	0	0	0	0
1986	Bacteria	Unclassified bacteria	Unclassified	Unclassified	Unclassified	Unclassified	Unclassified	0	0	0	0	0	0	0	0	0	2	0	0	0
1987	Bacteria	Bacteroidota	Rhodothermia	Rhodothermales	Unclassified	Unclassified	Unclassified	0	0	0	0	0	0	0	1	0	0	1	2	0
1988	Bacteria	Gemmatimonadota	Gemmatimonadetes	SG8-23	UBA6960	Unclassified	Unclassified	0	0	1	0	0	0	0	0	1	1	6	3	0
1989	Bacteria	Myxococcota	Unclassified	Unclassified	Unclassified	Unclassified	Unclassified	0	0	0	0	0	0	1	0	0	0	0	0	0
1990	Bacteria	Proteobacteria	Gammaproteobacteria	Nevskiales	Oceanococcaceae	Unclassified	Unclassified	0	0	0	0	0	0	0	0	0	0	1	0	0
1991	Bacteria	Desulfobacterota	Desulfobacteria	Desulfobacterales	Unclassified	Unclassified	Unclassified	0	0	0	1	0	0	0	0	0	0	0	0	0
1992	Bacteria	Methylomirabilota	Methylomirabilia	Rokubacteriales	GWA2-73-35	Unclassified	Unclassified	0	0	0	0	0	0	0	0	0	1	0	0	0
1993	Bacteria	Myxococcota	Polyangia	Polyangiales	SG8-38	Unclassified	Unclassified	0	0	0	0	0	0	0	0	0	1	0	1	0
1994	Bacteria	Hydrogenedentota	Hydrogenedentia	Hydrogenedentiales	Unclassified	Unclassified	Unclassified	0	0	0	0	0	0	0	0	0	0	0	0	1
1995	Bacteria	Bacteroidota	Rhodothermia	Rhodothermales	Unclassified	Unclassified	Unclassified	0	0	0	0	0	0	0	0	0	0	0	1	0
1996	Bacteria	Planctomycetota	Phycisphaerae	Unclassified	Unclassified	Unclassified	Unclassified	0	0	0	0	0	0	0	0	0	0	0	0	3
1997	Bacteria	BMS3Abin14	BMS3Abin14	BMS3Abin14	BMS3Abin14	Unclassified	Unclassified	0	0	0	0	0	0	0	0	0	1	0	0	0
1998	Bacteria	Cloacimonadota	Cloacimonadia	JGIOTU-2	JGIOTU-2	Unclassified	Unclassified	0	0	0	0	0	0	0	0	0	0	0	0	1
1999	Bacteria	Unclassified bacteria	Unclassified	Unclassified	Unclassified	Unclassified	Unclassified	0	0	0	0	0	0	0	1	1	0	0	0	0
[truncated: 3,225 more rows]

## Sheet: Domain
% Abundance
Domain	Average (%)	SD (%)	Median (%)	Minimum (%)	Maximun (%)	Flow-through reactor	Subtidal shallow A	Subtidal intermediate A	Subtidal deep A	Intertidal shallow A	Intertidal intermediate A	Intertidal deep A	Subtidal shallow C	Subtidal intermediate C	Subtidal deep C	Intertidal shallow C	Intertidal intermediate C	Intertidal deep C
Archaea	4.01294	3.88007	2.75482	0.713012	11.3241	3.11804	2.75482	0.713012	11.0619	1.25	1.44092	9.77778	1.17253	1.49724	5.52732	1.38107	1.14943	11.3241
Bacteria	95.9871	3.88007	97.2452	3.88007	99.287	96.882	97.2452	99.287	88.9381	98.75	98.5591	90.2222	98.8275	98.5028	94.4727	98.6189	98.8506	88.6759

## Sheet: Phylum
% Abundance
Domain	Phylum	Average (%)	SD (%)	Median (%)	Minimum (%)	Maximun (%)	Flow-through reactor	Subtidal shallow A	Subtidal intermediate A	Subtidal deep A	Intertidal shallow A	Intertidal intermediate A	Intertidal deep A	Subtidal shallow C	Subtidal intermediate C	Subtidal deep C	Intertidal shallow C	Intertidal intermediate C	Intertidal deep C
Archaea	Aenigmarchaeota	0.0704391	0.130327	0	0	0.442478	0.222717	0	0	0.442478	0	0	0	0	0	0.190597	0	0	0.0599161
Archaea	Altiarchaeota	0.0138268	0.0478974	0	0	0.179748	0	0	0	0	0	0	0	0	0	0	0	0	0.179748
Archaea	Crenarchaeota	2.16132	2.51192	1.37741	0	7.84901	2.00445	1.37741	0	2.21239	0.833333	0	7.55556	0.586265	0.70922	3.17662	0.971867	0.821018	7.84901
Archaea	Euryarchaeota	0.354751	1.17547	0	0	4.42478	0	0	0	4.42478	0	0	0	0	0	0.127065	0	0	0.0599161
Archaea	Halobacterota	0.297602	0.557632	0	0	1.76991	0.222717	0	0	1.76991	0	0	1.33333	0	0	0.0635324	0	0	0.479329
Archaea	Hydrothermarchaeota	0.043811	0.119929	0	0	0.442478	0	0	0	0.442478	0	0	0	0	0	0.127065	0	0	0
Archaea	Nanoarchaeota	0.820677	0.5518	0.630418	0.275482	1.97723	0.668151	0.275482	0.713012	1.76991	0.416667	1.44092	0.444444	0.502513	0.630418	1.14358	0.358056	0.328407	1.97723
Archaea	Thermoplasmatota	0.244456	0.356921	0.0788022	0	1.10193	0	1.10193	0	0	0	0	0.444444	0.0837521	0.0788022	0.698856	0.0511509	0	0.718993
Archaea	Unclassified archaea	0.00606171	0.0209984	0	0	0.0788022	0	0	0	0	0	0	0	0	0.0788022	0	0	0	0
Bacteria	AABM5-125-24	0.0676674	0.117063	0.0599161	0	0.445434	0.445434	0	0	0	0	0	0	0.0837521	0.0788022	0	0.102302	0.109469	0.0599161
Bacteria	Acidobacteriota	4.22665	1.35156	3.93635	1.35156	7.72918	3.11804	4.40771	4.63458	2.65487	3.75	4.61095	5.77778	3.93635	3.5461	5.01906	2.9156	2.8462	7.72918
Bacteria	Actinobacteriota	6.50187	2.16243	6.1139	2.16243	9.58333	7.7951	5.50964	6.59537	3.53982	9.58333	9.2219	2.66667	6.1139	5.59496	5.78145	8.38875	9.35961	4.37388
Bacteria	Armatimonadota	0.00909746	0.0214051	0	0	0.0635324	0	0	0	0	0	0	0	0	0	0.0635324	0	0.0547345	0
Bacteria	Bacteroidota	15.3972	6.31682	16.8342	6.31682	24.2762	24.2762	22.5895	11.0517	7.07965	18.3333	17.0029	6.66667	16.8342	19.4641	7.94155	21.8414	20.2518	6.83044
Bacteria	Bdellovibrionota	0.252781	0.214132	0.251256	0	0.833333	0.222717	0.275482	0	0	0.833333	0.288184	0	0.251256	0.394011	0.127065	0.255754	0.218938	0.419413
Bacteria	Bdellovibrionota_B	0.483423	0.396212	0.416667	0	1.15274	0.445434	0.275482	0.178253	0	0.416667	1.15274	0	1.00503	0.70922	0.127065	0.869565	0.985222	0.119832
Bacteria	Binatota	0.115612	0.153137	0.102302	0	0.479329	0.222717	0	0	0	0	0	0	0.335008	0	0.25413	0.102302	0.109469	0.479329
Bacteria	Bipolaricaulota	0.00460893	0.0159658	0	0	0.0599161	0	0	0	0	0	0	0	0	0	0	0	0	0.0599161
Bacteria	BMS3Abin14	0.102902	0.237073	0	0	0.884956	0	0	0	0.884956	0	0	0	0	0.0788022	0.25413	0	0	0.119832
Bacteria	Caldatribacteriota	0.00460893	0.0159658	0	0	0.0599161	0	0	0	0	0	0	0	0	0	0	0	0	0.0599161
Bacteria	Calditrichota	0.00977422	0.0338589	0	0	0.127065	0	0	0	0	0	0	0	0	0	0.127065	0	0	0
Bacteria	Campylobacterota	0.0740211	0.238673	0	0	0.898742	0	0	0	0	0	0	0	0	0	0.0635324	0	0	0.898742
Bacteria	Chloroflexota	2.21604	2.14881	1.65289	0.306905	6.95027	0.668151	1.65289	1.24777	3.09735	0.416667	1.72911	6.22222	1.17253	0.394011	4.12961	0.306905	0.821018	6.95027
Bacteria	Chloroflexota_A	0.00882179	0.0208309	0	0	0.0635324	0	0	0	0	0	0	0	0	0	0.0635324	0.0511509	0	0
Bacteria	Cloacimonadota	0.29278	0.34767	0.251256	0	1.32743	0.445434	0	0.178253	1.32743	0	0.576369	0	0.251256	0.157604	0	0.306905	0.383142	0.179748
Bacteria	Cyanobacteria	0.00488711	0.0169294	0	0	0.0635324	0	0	0	0	0	0	0	0	0	0.0635324	0	0	0
Bacteria	Dadabacteria	0.0349094	0.0558086	0	0	0.164204	0	0	0	0	0	0	0	0.0837521	0.0788022	0.127065	0	0.164204	0
Bacteria	Deferrisomatota	0.0302657	0.0528	0	0	0.179748	0	0	0	0	0	0	0	0.0837521	0.0788022	0	0.0511509	0	0.179748
Bacteria	Deinococcota	0.0844472	0.121468	0	0	0.328407	0	0.275482	0.178253	0	0	0	0	0	0	0	0.255754	0.328407	0.0599161
Bacteria	Delongbacteria	0.00881928	0.020708	0	0	0.0599161	0	0	0	0	0	0	0	0	0	0	0	0.0547345	0.0599161
Bacteria	Dependentiae	0.0931533	0.151229	0	0	0.442478	0	0.275482	0	0.442478	0	0	0	0	0.0788022	0	0	0.0547345	0.359497
Bacteria	Desulfobacterota	5.33615	5.20023	3.0303	0.837521	16	3.11804	2.20386	3.0303	12.3894	1.25	2.88184	16	0.837521	2.36407	11.1182	0.869565	1.20416	12.1031
Bacteria	Desulfuromonadota	0.352146	0.444048	0.222717	0	1.55782	0.222717	0.550964	0.356506	0	0.416667	0	0	0.0837521	0.157604	1.01652	0.0511509	0.164204	1.55782
Bacteria	Edwardsbacteria	0.0554472	0.142365	0	0	0.534759	0	0	0.534759	0	0	0	0	0.0837521	0	0	0.102302	0	0
Bacteria	Eisenbacteria	0.118834	0.147533	0.0837521	0	0.444444	0.222717	0	0.178253	0	0	0	0.444444	0.0837521	0	0.381194	0	0.0547345	0.179748
Bacteria	Elusimicrobiota	0.0396591	0.0653179	0	0	0.179748	0	0	0	0	0	0	0	0	0.157604	0.127065	0.0511509	0	0.179748
Bacteria	Fermentibacterota	0.00488711	0.0169294	0	0	0.0635324	0	0	0	0	0	0	0	0	0	0.0635324	0	0	0
Bacteria	Fibrobacterota	0.0842956	0.139233	0	0	0.444444	0	0	0	0	0	0	0.444444	0	0.157604	0.25413	0	0	0.239664
Bacteria	Firmicutes	0.0252607	0.0386612	0	0	0.102302	0	0	0	0	0	0	0	0.0837521	0.0788022	0.0635324	0.102302	0	0
Bacteria	Firmicutes_A	0.0685623	0.135084	0	0	0.444444	0	0	0	0	0	0	0.444444	0.0837521	0	0.0635324	0	0	0.299581
Bacteria	Firmicutes_B	0.0472177	0.119009	0	0	0.444444	0	0	0	0	0	0	0.444444	0	0	0	0	0.109469	0.0599161
Bacteria	Firmicutes_D	0.038797	0.118176	0	0	0.444444	0	0	0	0	0	0	0.444444	0	0	0	0	0	0.0599161
Bacteria	Firmicutes_F	0.0959696	0.148857	0.0599161	0	0.534759	0	0	0.534759	0	0	0	0	0.251256	0.0788022	0.0635324	0.204604	0.0547345	0.0599161
Bacteria	Firmicutes_G	0.00909746	0.0214051	0	0	0.0635324	0	0	0	0	0	0	0	0	0	0.0635324	0	0.0547345	0
Bacteria	Fusobacteriota	0.112927	0.25408	0	0	0.833333	0	0.550964	0	0	0.833333	0	0	0.0837521	0	0	0	0	0
Bacteria	Gemmatimonadota	2.17105	0.666467	2.20386	0.666467	3.43075	0.668151	2.20386	2.6738	1.76991	2.08333	1.15274	2.22222	2.34506	2.12766	3.43075	2.35294	2.73673	2.45656
Bacteria	Goldbacteria	0.00921786	0.0319316	0	0	0.119832	0	0	0	0	0	0	0	0	0	0	0	0	0.119832
Bacteria	Hydrogenedentota	0.207038	0.259021	0.164204	0	0.838826	0	0.550964	0.534759	0	0	0	0	0.167504	0.0788022	0.25413	0.102302	0.164204	0.838826
Bacteria	Krumholzibacteriota	0.354188	0.395104	0.251256	0	1.43799	0.222717	0	0.178253	0.884956	0.416667	0	0.444444	0.251256	0.157604	0.508259	0.102302	0	1.43799
Bacteria	KSB1	0.151111	0.317775	0	0	0.888889	0	0	0	0.884956	0	0	0.888889	0	0	0.190597	0	0	0
Bacteria	Latescibacterota	0.389388	0.799839	0.222717	0	3.11111	0.222717	0	0	0	0.416667	0.288184	3.11111	0	0.157604	0.190597	0.255754	0	0.419413
Bacteria	Margulisbacteria	0.306447	1.02544	0	0	3.85675	0	3.85675	0	0	0	0	0	0	0	0.127065	0	0	0
Bacteria	Marinisomatota	0.101094	0.182658	0	0	0.508259	0	0.275482	0	0	0	0	0	0	0	0.508259	0.0511509	0	0.479329
Bacteria	MBNT15	0.0777426	0.170775	0	0	0.508259	0	0	0	0.442478	0	0	0	0	0	0.508259	0	0	0.0599161
Bacteria	Methylomirabilota	0.329746	0.238798	0.306905	0	0.888889	0.222717	0	0.713012	0	0.416667	0.288184	0.888889	0.41876	0.315209	0.317662	0.306905	0.218938	0.179748
Bacteria	Moduliflexota	0.0121234	0.0419967	0	0	0.157604	0	0	0	0	0	0	0	0	0.157604	0	0	0	0
Bacteria	Myxococcota	2.55819	1.30424	2.34506	0.833333	5.7041	1.3363	1.10193	5.7041	3.53982	0.833333	3.17003	2.66667	2.34506	1.89125	4.25667	2.55754	1.69677	2.15698
Bacteria	Nitrospinota	0.0882352	0.148091	0	0	0.444444	0	0.275482	0	0	0	0	0.444444	0	0	0.317662	0	0.109469	0
Bacteria	Nitrospirota	0.632912	0.674897	0.534759	0	2.3507	0.222717	0.550964	0.534759	1.76991	0	0	0	0.251256	0.866824	2.3507	0.409207	0.492611	0.77891
Bacteria	Omnitrophota	0.455023	0.301917	0.442478	0	1.37741	0.445434	1.37741	0.356506	0.442478	0.416667	0	0.444444	0.335008	0.472813	0.571792	0.409207	0.164204	0.479329
Bacteria	Patescibacteria	1.52264	0.856211	1.33333	0	3.58127	0.668151	3.58127	1.60428	0	1.25	1.72911	1.33333	1.00503	1.26084	1.84244	1.17647	1.5873	2.75614
Bacteria	Planctomycetota	6.19282	1.97924	5.57545	1.97924	11.1111	6.4588	4.40771	5.7041	3.9823	4.58333	9.2219	11.1111	5.27638	4.88574	6.4803	5.57545	5.09031	7.72918
Bacteria	Poribacteria	0.00488711	0.0169294	0	0	0.0635324	0	0	0	0	0	0	0	0	0	0.0635324	0	0	0
Bacteria	Proteobacteria	38.3901	10.5075	39.8664	10.5075	49.4137	39.8664	38.5675	46.7023	38.0531	47.0833	42.9395	17.7778	49.4137	46.8085	27.5095	43.6317	44.0613	16.6567
Bacteria	SAR324	0.0146613	0.0507883	0	0	0.190597	0	0	0	0	0	0	0	0	0	0.190597	0	0	0
Bacteria	Spirochaetota	0.373542	0.394905	0.356506	0	1.13841	0.445434	0	0.356506	0.442478	0	0	0.888889	0.0837521	0.157604	1.08005	0.153453	0.109469	1.13841
Bacteria	Sumerlaeota	0.00921786	0.0319316	0	0	0.119832	0	0	0	0	0	0	0	0	0	0	0	0	0.119832
Bacteria	SZUA-182	0.0113296	0.0268645	0	0	0.0837521	0	0	0	0	0	0	0	0.0837521	0	0.0635324	0	0	0
Bacteria	Tectomicrobia	0.0576711	0.130529	0	0	0.444444	0	0	0	0	0	0	0.444444	0	0	0.25413	0.0511509	0	0
Bacteria	UBA10199	0.055026	0.0779327	0	0	0.239664	0	0	0	0	0	0	0	0.167504	0.0788022	0.127065	0.102302	0	0.239664
Bacteria	UBA8248	0.00977422	0.0338589	0	0	0.127065	0	0	0	0	0	0	0	0	0	0.127065	0	0	0
Bacteria	UBA9089	0.00949604	0.0222815	0	0	0.0635324	0	0	0	0	0	0	0	0	0	0.0635324	0	0	0.0599161
Bacteria	UBP14	0.0434059	0.120063	0	0	0.444444	0	0	0	0	0	0	0.444444	0	0	0	0	0	0.119832
Bacteria	UBP3	0.00488711	0.0169294	0	0	0.0635324	0	0	0	0	0	0	0	0	0	0.0635324	0	0	0
Bacteria	Unclassified bacteria	3.08183	1.42531	2.57252	0.864553	5.77778	2.44989	1.37741	1.96078	4.86726	3.33333	0.864553	5.77778	1.84255	3.38849	4.63787	2.55754	2.57252	4.43379
Bacteria	Verrucomicrobiota	1.71186	0.914645	1.73365	0	3.20856	2.44989	0.550964	3.20856	0	2.08333	1.44092	1.77778	2.93132	1.73365	0.444727	1.84143	2.35359	1.43799
Bacteria	Verrucomicrobiota_A	0.0864959	0.0987354	0.0837521	0	0.299581	0	0	0.178253	0	0	0	0	0.0837521	0.236407	0.0635324	0.153453	0.109469	0.299581
Bacteria	WOR-3	0.0187139	0.0494532	0	0	0.179748	0	0	0	0	0	0	0	0	0	0.0635324	0	0	0.179748
Bacteria	WOR-3_B	0.0292695	0.0514954	0	0	0.178253	0	0	0.178253	0	0	0	0	0	0.0788022	0.0635324	0	0	0.0599161
Bacteria	Zixibacteria	0.102343	0.174016	0	0	0.444727	0	0	0	0.442478	0	0	0	0.0837521	0	0.444727	0	0	0.359497

## Sheet: Class
% Abundance
Domain	Phylum	Class	Average (%)	SD (%)	Median (%)	Minimum (%)	Maximun (%)	Flow-through reactor	Subtidal shallow A	Subtidal intermediate A	Subtidal deep A	Intertidal shallow A	Intertidal intermediate A	Intertidal deep A	Subtidal shallow C	Subtidal intermediate C	Subtidal deep C	Intertidal shallow C	Intertidal intermediate C	Intertidal deep C
Archaea	Aenigmarchaeota	Aenigmarchaeia	0.0704391	0.130327	0	0	0.442478	0.222717	0	0	0.442478	0	0	0	0	0	0.190597	0	0	0.0599161
Archaea	Altiarchaeota	Altiarchaeia	0.0138268	0.0478974	0	0	0.179748	0	0	0	0	0	0	0	0	0	0	0	0	0.179748
Archaea	Crenarchaeota	Bathyarchaeia	1.15869	1.92181	0.0511509	0	5.63212	0	0	0	2.21239	0	0	4.88889	0	0	2.22363	0.0511509	0.0547345	5.63212
Archaea	Crenarchaeota	Nitrososphaeria	0.979032	0.802584	0.825921	0	2.66667	2.00445	1.37741	0	0	0.833333	0	2.66667	0.586265	0.70922	0.825921	0.920716	0.766284	2.03715
Archaea	Crenarchaeota	Thermoprotei	0.00921786	0.0319316	0	0	0.119832	0	0	0	0	0	0	0	0	0	0	0	0	0.119832
Archaea	Crenarchaeota	Unclassified	0.0143831	0.036211	0	0	0.127065	0	0	0	0	0	0	0	0	0	0.127065	0	0	0.0599161
Archaea	Euryarchaeota	Methanobacteria	0.00460893	0.0159658	0	0	0.0599161	0	0	0	0	0	0	0	0	0	0	0	0	0.0599161
Archaea	Euryarchaeota	Methanococci	0.00488711	0.0169294	0	0	0.0635324	0	0	0	0	0	0	0	0	0	0.0635324	0	0	0
Archaea	Euryarchaeota	Unclassified	0.345255	1.17778	0	0	4.42478	0	0	0	4.42478	0	0	0	0	0	0.0635324	0	0	0
Archaea	Halobacterota	Halobacteria	0.0171321	0.0593473	0	0	0.222717	0.222717	0	0	0	0	0	0	0	0	0	0	0	0
Archaea	Halobacterota	Methanosarcinia	0.144323	0.365933	0	0	1.33333	0	0	0	0	0	0	1.33333	0	0	0.0635324	0	0	0.479329
Archaea	Halobacterota	Unclassified	0.136147	0.471627	0	0	1.76991	0	0	0	1.76991	0	0	0	0	0	0	0	0	0
Archaea	Hydrothermarchaeota	Hydrothermarchaeia	0.043811	0.119929	0	0	0.442478	0	0	0	0.442478	0	0	0	0	0	0.127065	0	0	0
Archaea	Nanoarchaeota	Nanoarchaeia	0.820677	0.5518	0.630418	0.275482	1.97723	0.668151	0.275482	0.713012	1.76991	0.416667	1.44092	0.444444	0.502513	0.630418	1.14358	0.358056	0.328407	1.97723
Archaea	Thermoplasmatota	E2	0.15068	0.317537	0	0	1.10193	0	1.10193	0	0	0	0	0	0	0	0.317662	0	0	0.539245
Archaea	Thermoplasmatota	Poseidoniia	0.0452394	0.118169	0	0	0.444444	0	0	0	0	0	0	0.444444	0.0837521	0	0	0	0	0.0599161
Archaea	Thermoplasmatota	Thermoplasmata	0.0424752	0.103341	0	0	0.381194	0	0	0	0	0	0	0	0	0	0.381194	0.0511509	0	0.119832
Archaea	Thermoplasmatota	Unclassified	0.00606171	0.0209984	0	0	0.0788022	0	0	0	0	0	0	0	0	0.0788022	0	0	0	0
Archaea	Unclassified archaea	Unclassified	0.00606171	0.0209984	0	0	0.0788022	0	0	0	0	0	0	0	0	0.0788022	0	0	0	0
Bacteria	AABM5-125-24	AABM5-125-24	0.0676674	0.117063	0.0599161	0	0.445434	0.445434	0	0	0	0	0	0	0.0837521	0.0788022	0	0.102302	0.109469	0.0599161
Bacteria	Acidobacteriota	Acidobacteriae	0.0919485	0.136082	0	0	0.419413	0	0.275482	0	0	0	0	0	0.167504	0.0788022	0.25413	0	0	0.419413
Bacteria	Acidobacteriota	Aminicenantia	0.140493	0.365772	0	0	1.31815	0	0	0	0	0	0	0	0	0	0.508259	0	0	1.31815
Bacteria	Acidobacteriota	Blastocatellia	0.112619	0.158438	0	0	0.437876	0	0	0	0	0	0	0	0.335008	0	0.127065	0.204604	0.437876	0.359497
Bacteria	Acidobacteriota	Mor1	1.28438	0.791478	1.28438	0.416667	3.41522	0.668151	0.550964	1.42602	1.32743	0.416667	0.576369	1.33333	1.50754	2.12766	1.71537	0.920716	0.711549	3.41522
Bacteria	Acidobacteriota	Thermoanaerobaculia	2.05835	0.669022	1.84255	0.669022	3.0303	2.44989	2.75482	3.0303	1.32743	2.91667	2.59366	2.66667	1.84255	1.10323	1.58831	1.48338	1.20416	1.79748
Bacteria	Acidobacteriota	UBA6911	0.040183	0.0810531	0	0	0.275482	0	0.275482	0	0	0	0	0	0	0	0.127065	0	0	0.119832
Bacteria	Acidobacteriota	UBA890	0.0413452	0.0843329	0	0	0.275482	0	0.275482	0.178253	0	0	0	0	0.0837521	0	0	0	0	0
Bacteria	Acidobacteriota	Unclassified	0.203001	0.347648	0.0788022	0	1.33333	0	0.275482	0	0	0	0.288184	1.33333	0	0.0788022	0.317662	0.0511509	0.0547345	0.239664
Bacteria	Acidobacteriota	Vicinamibacteria	0.254323	0.315008	0.254323	0	1.15274	0	0	0	0	0.416667	1.15274	0.444444	0	0.157604	0.381194	0.255754	0.437876	0.0599161
Bacteria	Actinobacteriota	Acidimicrobiia	5.98412	2.29448	5.77889	2.21239	9.58333	7.7951	4.6832	6.23886	2.21239	9.58333	9.2219	2.66667	5.77889	5.43735	4.76493	7.21228	8.48385	3.7148
Bacteria	Actinobacteriota	Actinobacteria	0.391838	0.426697	0.356506	0	1.32743	0	0.826446	0.356506	1.32743	0	0	0	0.167504	0.157604	0.571792	1.07417	0.492611	0.119832
Bacteria	Actinobacteriota	Coriobacteriia	0.0123554	0.0311515	0	0	0.109469	0	0	0	0	0	0	0	0	0	0	0.0511509	0.109469	0
Bacteria	Actinobacteriota	Thermoleophilia	0.103787	0.165769	0	0	0.539245	0	0	0	0	0	0	0	0.167504	0	0.317662	0.0511509	0.273673	0.539245
Bacteria	Actinobacteriota	UBA4738	0.00488711	0.0169294	0	0	0.0635324	0	0	0	0	0	0	0	0	0	0.0635324	0	0	0
Bacteria	Actinobacteriota	Unclassified	0.00488711	0.0169294	0	0	0.0635324	0	0	0	0	0	0	0	0	0	0.0635324	0	0	0
Bacteria	Armatimonadota	Unclassified	0.00909746	0.0214051	0	0	0.0635324	0	0	0	0	0	0	0	0	0	0.0635324	0	0.0547345	0
Bacteria	Bacteroidota	Bacteroidia	12.8741	6.29549	13.3333	3.11111	22.9399	22.9399	20.3857	9.98217	5.30973	13.3333	13.8329	3.11111	14.1541	17.1789	6.03558	18.977	17.5698	4.55362
Bacteria	Bacteroidota	Ignavibacteria	0.775943	0.896171	0.508259	0.0511509	3.55556	0.222717	0.275482	0.178253	0.442478	1.25	1.15274	3.55556	0.670017	0.472813	0.508259	0.0511509	0.109469	1.19832
Bacteria	Bacteroidota	Kapabacteria	0.0573562	0.10622	0	0	0.381194	0	0	0	0	0	0	0	0	0.0788022	0.381194	0.0511509	0.0547345	0.179748
Bacteria	Bacteroidota	Rhodothermia	1.47247	0.978622	1.37741	0	3.75	0.890869	1.37741	0.534759	1.32743	3.75	1.72911	0	1.75879	1.41844	0.508259	2.65985	2.40832	0.77891
Bacteria	Bacteroidota	SZUA-365	0.00488711	0.0169294	0	0	0.0635324	0	0	0	0	0	0	0	0	0	0.0635324	0	0	0
Bacteria	Bacteroidota	UBA10030	0.0434276	0.120136	0	0	0.444727	0	0	0	0	0	0	0	0	0	0.444727	0	0	0.119832
Bacteria	Bacteroidota	Unclassified	0.16897	0.170313	0.16897	0	0.550964	0.222717	0.550964	0.356506	0	0	0.288184	0	0.251256	0.315209	0	0.102302	0.109469	0
Bacteria	Bdellovibrionota	Bacteriovoracia	0.203675	0.221474	0.203675	0	0.833333	0.222717	0.275482	0	0	0.833333	0.288184	0	0.167504	0	0.127065	0.204604	0.109469	0.419413
Bacteria	Bdellovibrionota	Bdellovibrionia	0.0491064	0.105797	0	0	0.394011	0	0	0	0	0	0	0	0.0837521	0.394011	0	0.0511509	0.109469	0
Bacteria	Bdellovibrionota_B	Oligoflexia	0.0609018	0.0897399	0.0547345	0	0.288184	0.222717	0	0	0	0	0.288184	0	0.0837521	0.0788022	0.0635324	0	0.0547345	0
Bacteria	Bdellovibrionota_B	UBA2361	0.383965	0.371082	0.371082	0	0.930487	0.222717	0	0.178253	0	0.416667	0.864553	0	0.921273	0.630418	0	0.767263	0.930487	0.0599161
Bacteria	Bdellovibrionota_B	Unclassified	0.0385563	0.0757814	0	0	0.275482	0	0.275482	0	0	0	0	0	0	0	0.0635324	0.102302	0	0.0599161
Bacteria	Binatota	Binatia	0.115612	0.153137	0.102302	0	0.479329	0.222717	0	0	0	0	0	0	0.335008	0	0.25413	0.102302	0.109469	0.479329
Bacteria	Bipolaricaulota	Bipolaricaulia	0.00460893	0.0159658	0	0	0.0599161	0	0	0	0	0	0	0	0	0	0	0	0	0.0599161
Bacteria	BMS3Abin14	BMS3Abin14	0.102902	0.237073	0	0	0.884956	0	0	0	0.884956	0	0	0	0	0.0788022	0.25413	0	0	0.119832
Bacteria	Caldatribacteriota	JS1	0.00460893	0.0159658	0	0	0.0599161	0	0	0	0	0	0	0	0	0	0	0	0	0.0599161
Bacteria	Calditrichota	Calditrichia	0.00977422	0.0338589	0	0	0.127065	0	0	0	0	0	0	0	0	0	0.127065	0	0	0
Bacteria	Campylobacterota	Campylobacteria	0.0740211	0.238673	0	0	0.898742	0	0	0	0	0	0	0	0	0	0.0635324	0	0	0.898742
Bacteria	Chloroflexota	Anaerolineae	1.44493	1.12937	1.12937	0.306905	4.13421	0.668151	1.10193	1.24777	2.21239	0.416667	1.72911	2.22222	0.753769	0.394011	3.04956	0.306905	0.547345	4.13421
Bacteria	Chloroflexota	Dehalococcoidia	0.761616	1.19053	0.41876	0	4	0	0.550964	0	0.884956	0	0	4	0.41876	0	1.01652	0	0.273673	2.75614
Bacteria	Chloroflexota	Ktedonobacteria	0.00488711	0.0169294	0	0	0.0635324	0	0	0	0	0	0	0	0	0	0.0635324	0	0	0
Bacteria	Chloroflexota	Unclassified	0.00460893	0.0159658	0	0	0.0599161	0	0	0	0	0	0	0	0	0	0	0	0	0.0599161
Bacteria	Chloroflexota_A	Ellin6529	0.00882179	0.0208309	0	0	0.0635324	0	0	0	0	0	0	0	0	0	0.0635324	0.0511509	0	0
Bacteria	Cloacimonadota	Cloacimonadia	0.29278	0.34767	0.251256	0	1.32743	0.445434	0	0.178253	1.32743	0	0.576369	0	0.251256	0.157604	0	0.306905	0.383142	0.179748
Bacteria	Cyanobacteria	Vampirovibrionia	0.00488711	0.0169294	0	0	0.0635324	0	0	0	0	0	0	0	0	0	0.0635324	0	0	0
Bacteria	Dadabacteria	UBA1144	0.0349094	0.0558086	0	0	0.164204	0	0	0	0	0	0	0	0.0837521	0.0788022	0.127065	0	0.164204	0
Bacteria	Deferrisomatota	Defferisomatia	0.0302657	0.0528	0	0	0.179748	0	0	0	0	0	0	0	0.0837521	0.0788022	0	0.0511509	0	0.179748
Bacteria	Deinococcota	Deinococci	0.0844472	0.121468	0	0	0.328407	0	0.275482	0.178253	0	0	0	0	0	0	0	0.255754	0.328407	0.0599161
Bacteria	Delongbacteria	UBA4055	0.00881928	0.020708	0	0	0.0599161	0	0	0	0	0	0	0	0	0	0	0	0.0547345	0.0599161
Bacteria	Dependentiae	Babeliae	0.0931533	0.151229	0	0	0.442478	0	0.275482	0	0.442478	0	0	0	0	0.0788022	0	0	0.0547345	0.359497
Bacteria	Desulfobacterota	BSN033	0.0798082	0.133868	0	0	0.444444	0.222717	0	0	0	0	0	0.444444	0	0	0.190597	0	0	0.179748
Bacteria	Desulfobacterota	Desulfarculia	0.0180397	0.0359294	0	0	0.119832	0	0	0	0	0	0	0	0	0	0.0635324	0.0511509	0	0.119832
Bacteria	Desulfobacterota	Desulfobaccia	0.174793	0.588419	0	0	2.21239	0	0	0	2.21239	0	0	0	0	0	0	0	0	0.0599161
Bacteria	Desulfobacterota	Desulfobacteria	3.11564	3.26847	1.89125	0	9.33333	2.89532	0.550964	1.06952	7.52212	0	1.15274	9.33333	0.586265	1.89125	7.11563	0.409207	0.547345	7.4296
Bacteria	Desulfobacterota	Desulfobulbia	1.09485	0.876093	1.09485	0	2.66667	0	1.37741	1.60428	1.32743	0	1.15274	2.66667	0.167504	0.472813	2.28717	0.358056	0.60208	2.2169
Bacteria	Desulfobacterota	Desulfofervidia	0.00393468	0.0136301	0	0	0.0511509	0	0	0	0	0	0	0	0	0	0	0.0511509	0	0
Bacteria	Desulfobacterota	Desulfomonilia	0.0138268	0.0478974	0	0	0.179748	0	0	0	0	0	0	0	0	0	0	0	0	0.179748
Bacteria	Desulfobacterota	Syntrophia	0.135085	0.353825	0	0	1.33333	0	0.275482	0	0	0	0	1.33333	0.0837521	0	0.0635324	0	0	0
Bacteria	Desulfobacterota	Syntrophobacteria	0.5717	0.726915	0.356506	0	2.22222	0	0	0.356506	1.32743	0.833333	0	2.22222	0	0	1.08005	0	0.0547345	1.55782
Bacteria	Desulfobacterota	Syntrophorhabdia	0.0680461	0.132658	0	0	0.416667	0	0	0	0	0.416667	0.288184	0	0	0	0	0	0	0.179748
Bacteria	Desulfobacterota	Thermodesulfobacteria	0.014105	0.0348732	0	0	0.119832	0	0	0	0	0	0	0	0	0	0.0635324	0	0	0.119832
Bacteria	Desulfobacterota	Unclassified	0.0463254	0.0973983	0	0	0.288184	0	0	0	0	0	0.288184	0	0	0	0.25413	0	0	0.0599161
Bacteria	Desulfuromonadota	Desulfuromonadia	0.352146	0.444048	0.222717	0	1.55782	0.222717	0.550964	0.356506	0	0.416667	0	0	0.0837521	0.157604	1.01652	0.0511509	0.164204	1.55782
Bacteria	Edwardsbacteria	AC1	0.0554472	0.142365	0	0	0.534759	0	0	0.534759	0	0	0	0	0.0837521	0	0	0.102302	0	0
Bacteria	Eisenbacteria	RBG-16-71-46	0.118834	0.147533	0.0837521	0	0.444444	0.222717	0	0.178253	0	0	0	0.444444	0.0837521	0	0.381194	0	0.0547345	0.179748
Bacteria	Elusimicrobiota	Elusimicrobia	0.0298849	0.0608622	0	0	0.179748	0	0	0	0	0	0	0	0	0.157604	0	0.0511509	0	0.179748
Bacteria	Elusimicrobiota	Endomicrobia	0.00977422	0.0338589	0	0	0.127065	0	0	0	0	0	0	0	0	0	0.127065	0	0	0
Bacteria	Fermentibacterota	Fermentibacteria	0.00488711	0.0169294	0	0	0.0635324	0	0	0	0	0	0	0	0	0	0.0635324	0	0	0
Bacteria	Fibrobacterota	Chitinivibrionia	0.0213413	0.050595	0	0	0.157604	0	0	0	0	0	0	0	0	0.157604	0	0	0	0.119832
Bacteria	Fibrobacterota	Fibrobacteria	0.00949604	0.0222815	0	0	0.0635324	0	0	0	0	0	0	0	0	0	0.0635324	0	0	0.0599161
Bacteria	Fibrobacterota	OXYB2-FULL-49-7	0.00949604	0.0222815	0	0	0.0635324	0	0	0	0	0	0	0	0	0	0.0635324	0	0	0.0599161
Bacteria	Fibrobacterota	Unclassified	0.0439622	0.120432	0	0	0.444444	0	0	0	0	0	0	0.444444	0	0	0.127065	0	0	0
Bacteria	Firmicutes	Bacilli	0.0252607	0.0386612	0	0	0.102302	0	0	0	0	0	0	0	0.0837521	0.0788022	0.0635324	0.102302	0	0
Bacteria	Firmicutes_A	Clostridia	0.0685623	0.135084	0	0	0.444444	0	0	0	0	0	0	0.444444	0.0837521	0	0.0635324	0	0	0.299581
Bacteria	Firmicutes_B	Desulfotomaculia	0.00421035	0.0145851	0	0	0.0547345	0	0	0	0	0	0	0	0	0	0	0	0.0547345	0
Bacteria	Firmicutes_B	TC1	0.00460893	0.0159658	0	0	0.0599161	0	0	0	0	0	0	0	0	0	0	0	0	0.0599161
Bacteria	Firmicutes_B	Unclassified	0.0383984	0.118113	0	0	0.444444	0	0	0	0	0	0	0.444444	0	0	0	0	0.0547345	0
Bacteria	Firmicutes_D	Dethiobacteria	0.038797	0.118176	0	0	0.444444	0	0	0	0	0	0	0.444444	0	0	0	0	0	0.0599161
Bacteria	Firmicutes_F	Halanaerobiia	0.0959696	0.148857	0.0599161	0	0.534759	0	0	0.534759	0	0	0	0	0.251256	0.0788022	0.0635324	0.204604	0.0547345	0.0599161
Bacteria	Firmicutes_G	Limnochordia	0.00421035	0.0145851	0	0	0.0547345	0	0	0	0	0	0	0	0	0	0	0	0.0547345	0
Bacteria	Firmicutes_G	SHA-98	0.00488711	0.0169294	0	0	0.0635324	0	0	0	0	0	0	0	0	0	0.0635324	0	0	0
Bacteria	Fusobacteriota	Fusobacteriia	0.112927	0.25408	0	0	0.833333	0	0.550964	0	0	0.833333	0	0	0.0837521	0	0	0	0	0
Bacteria	Gemmatimonadota	Gemmatimonadetes	2.11449	0.668689	2.20386	0.668151	3.24015	0.668151	2.20386	2.6738	1.32743	2.08333	1.15274	2.22222	2.34506	2.12766	3.24015	2.25064	2.73673	2.45656
Bacteria	Gemmatimonadota	Unclassified	0.0565675	0.124339	0	0	0.442478	0	0	0	0.442478	0	0	0	0	0	0.190597	0.102302	0	0
Bacteria	Goldbacteria	PGYV01	0.00921786	0.0319316	0	0	0.119832	0	0	0	0	0	0	0	0	0	0	0	0	0.119832
Bacteria	Hydrogenedentota	Hydrogenedentia	0.207038	0.259021	0.164204	0	0.838826	0	0.550964	0.534759	0	0	0	0	0.167504	0.0788022	0.25413	0.102302	0.164204	0.838826
Bacteria	Krumholzibacteriota	Krumholzibacteria	0.354188	0.395104	0.251256	0	1.43799	0.222717	0	0.178253	0.884956	0.416667	0	0.444444	0.251256	0.157604	0.508259	0.102302	0	1.43799
Bacteria	KSB1	UBA2214	0.151111	0.317775	0	0	0.888889	0	0	0	0.884956	0	0	0.888889	0	0	0.190597	0	0	0
Bacteria	Latescibacterota	UBA2968	0.209905	0.241131	0.204604	0	0.888889	0.222717	0	0	0	0.416667	0.288184	0.888889	0	0.157604	0.190597	0.204604	0	0.359497
Bacteria	Latescibacterota	Unclassified	0.179484	0.590025	0	0	2.22222	0	0	0	0	0	0	2.22222	0	0	0	0.0511509	0	0.0599161
Bacteria	Margulisbacteria	Unclassified	0.00488711	0.0169294	0	0	0.0635324	0	0	0	0	0	0	0	0	0	0.0635324	0	0	0
Bacteria	Margulisbacteria	WOR-1	0.00488711	0.0169294	0	0	0.0635324	0	0	0	0	0	0	0	0	0	0.0635324	0	0	0
Bacteria	Margulisbacteria	ZB3	0.296673	1.02771	0	0	3.85675	0	3.85675	0	0	0	0	0	0	0	0	0	0	0
Bacteria	Marinisomatota	Marinisomatia	0.096485	0.173587	0	0	0.508259	0	0.275482	0	0	0	0	0	0	0	0.508259	0.0511509	0	0.419413
Bacteria	Marinisomatota	Unclassified	0.00460893	0.0159658	0	0	0.0599161	0	0	0	0	0	0	0	0	0	0	0	0	0.0599161
Bacteria	MBNT15	MBNT15	0.0777426	0.170775	0	0	0.508259	0	0	0	0.442478	0	0	0	0	0	0.508259	0	0	0.0599161
Bacteria	Methylomirabilota	Methylomirabilia	0.329746	0.238798	0.306905	0	0.888889	0.222717	0	0.713012	0	0.416667	0.288184	0.888889	0.41876	0.315209	0.317662	0.306905	0.218938	0.179748
Bacteria	Moduliflexota	Moduliflexia	0.0121234	0.0419967	0	0	0.157604	0	0	0	0	0	0	0	0	0.157604	0	0	0	0
Bacteria	Myxococcota	Bradimonadia	0.0915619	0.113966	0.0837521	0	0.317662	0	0	0.178253	0	0	0	0	0.0837521	0.157604	0.317662	0.153453	0	0.299581
Bacteria	Myxococcota	Myxococcia	0.0164389	0.030794	0	0	0.0837521	0	0	0	0	0	0	0	0.0837521	0.0788022	0	0.0511509	0	0
Bacteria	Myxococcota	Polyangia	0.986658	0.991533	0.986658	0	3.92157	0.445434	0.550964	3.92157	0.442478	0	1.72911	0	1.00503	1.02443	1.46125	0.971867	1.09469	0.179748
Bacteria	Myxococcota	UBA727	0.00460893	0.0159658	0	0	0.0599161	0	0	0	0	0	0	0	0	0	0	0	0	0.0599161
Bacteria	Myxococcota	UBA796	0.107868	0.120023	0.0837521	0	0.381194	0.222717	0	0.178253	0	0	0.288184	0	0.0837521	0.0788022	0.381194	0	0.109469	0.0599161
Bacteria	Myxococcota	UBA9042	0.0849039	0.157037	0	0	0.576369	0	0	0	0	0	0.576369	0	0	0	0.190597	0.102302	0.0547345	0.179748
Bacteria	Myxococcota	UBA9160	0.847818	0.644253	0.644253	0.222717	2.65487	0.222717	0.275482	1.06952	2.65487	0.416667	0.576369	0.444444	1.08878	0.394011	1.39771	1.07417	0.328407	1.07849
Bacteria	Myxococcota	Unclassified	0.418331	0.544964	0.356506	0	2.22222	0.445434	0.275482	0.356506	0.442478	0.416667	0	2.22222	0	0.157604	0.508259	0.204604	0.109469	0.299581
Bacteria	Nitrospinota	Nitrospinia	0.0791377	0.141308	0	0	0.444444	0	0.275482	0	0	0	0	0.444444	0	0	0.25413	0	0.0547345	0
Bacteria	Nitrospinota	Unclassified	0.00909746	0.0214051	0	0	0.0635324	0	0	0	0	0	0	0	0	0	0.0635324	0	0.0547345	0
Bacteria	Nitrospirota	Nitrospiria	0.206175	0.213393	0.178253	0	0.599161	0.222717	0.550964	0.178253	0	0	0	0	0.0837521	0.157604	0.508259	0.0511509	0.328407	0.599161
Bacteria	Nitrospirota	Thermodesulfovibrionia	0.413307	0.612062	0.167504	0	1.77891	0	0	0.356506	1.76991	0	0	0	0.167504	0.70922	1.77891	0.306905	0.164204	0.119832
Bacteria	Nitrospirota	UBA9217	0.00393468	0.0136301	0	0	0.0511509	0	0	0	0	0	0	0	0	0	0	0.0511509	0	0
Bacteria	Nitrospirota	Unclassified	0.00949604	0.0222815	0	0	0.0635324	0	0	0	0	0	0	0	0	0	0.0635324	0	0	0.0599161
Bacteria	Omnitrophota	koll11	0.340862	0.34417	0.340862	0	1.37741	0	1.37741	0.178253	0.442478	0.416667	0	0	0.251256	0.315209	0.508259	0.358056	0.164204	0.419413
Bacteria	Omnitrophota	Omnitrophia	0.0362123	0.0615172	0	0	0.178253	0	0	0.178253	0	0	0	0	0.0837521	0.157604	0	0.0511509	0	0
Bacteria	Omnitrophota	Unclassified	0.0779483	0.158012	0	0	0.445434	0.445434	0	0	0	0	0	0.444444	0	0	0.0635324	0	0	0.0599161
Bacteria	Patescibacteria	ABY1	0.217967	0.302588	0.157604	0	0.952986	0	0.275482	0.178253	0	0	0	0	0.167504	0.157604	0.952986	0.153453	0.109469	0.838826
Bacteria	Patescibacteria	CPR2	0.00488711	0.0169294	0	0	0.0635324	0	0	0	0	0	0	0	0	0	0.0635324	0	0	0
Bacteria	Patescibacteria	Dojkabacteria	0.0465922	0.146323	0	0	0.550964	0	0.550964	0	0	0	0	0	0	0	0	0	0.0547345	0
Bacteria	Patescibacteria	Doudnabacteria	0.00488711	0.0169294	0	0	0.0635324	0	0	0	0	0	0	0	0	0	0.0635324	0	0	0
Bacteria	Patescibacteria	Gracilibacteria	0.172969	0.23838	0.102302	0	0.833333	0	0.550964	0.178253	0	0.833333	0	0	0.0837521	0.157604	0.0635324	0.102302	0.218938	0.0599161
Bacteria	Patescibacteria	Microgenomatia	0.106912	0.173408	0	0	0.479329	0	0.275482	0	0	0	0	0.444444	0	0	0.190597	0	0	0.479329
Bacteria	Patescibacteria	Paceibacteria	0.625882	0.481779	0.508259	0	1.72911	0.222717	1.10193	0.356506	0	0	1.72911	0.888889	0.335008	0.788022	0.508259	0.460358	0.547345	1.19832
Bacteria	Patescibacteria	Paceibacteria_A	0.00644247	0.0223174	0	0	0.0837521	0	0	0	0	0	0	0	0.0837521	0	0	0	0	0
Bacteria	Patescibacteria	Saccharimonadia	0.253508	0.231803	0.251256	0	0.656814	0.445434	0.550964	0.356506	0	0.416667	0	0	0.251256	0.157604	0	0.460358	0.656814	0
Bacteria	Patescibacteria	UBA1384	0.00644247	0.0223174	0	0	0.0837521	0	0	0	0	0	0	0	0.0837521	0	0	0	0	0
Bacteria	Patescibacteria	WWE3	0.0761531	0.156593	0	0	0.534759	0	0.275482	0.534759	0	0	0	0	0	0	0	0	0	0.179748
Bacteria	Planctomycetota	Brocadiae	0.0737519	0.137716	0	0	0.442478	0	0	0	0.442478	0	0	0	0	0.0788022	0.317662	0	0	0.119832
Bacteria	Planctomycetota	Phycisphaerae	2.01227	1.27463	1.67504	0	5.33333	1.78174	1.37741	1.60428	1.32743	0	3.17003	5.33333	1.67504	1.81245	2.1601	1.07417	1.36836	3.47513
Bacteria	Planctomycetota	Planctomycetes	2.04096	0.937219	2.13904	0	3.52941	2.22717	1.92837	2.13904	0	2.91667	2.88184	0.888889	2.26131	1.81245	0.889454	3.52941	2.90093	2.15698
Bacteria	Planctomycetota	SZUA-567	0.0369384	0.110909	0	0	0.416667	0	0	0	0	0.416667	0	0	0	0	0.0635324	0	0	0
Bacteria	Planctomycetota	UBA11346	0.00460893	0.0159658	0	0	0.0599161	0	0	0	0	0	0	0	0	0	0	0	0	0.0599161
Bacteria	Planctomycetota	UBA1135	1.29898	0.614278	1.07849	0.416667	2.30548	2.22717	1.10193	1.06952	1.32743	0.416667	2.30548	2.22222	1.00503	0.70922	1.84244	0.869565	0.711549	1.07849
Bacteria	Planctomycetota	UBA8108	0.130975	0.231171	0	0	0.833333	0	0	0	0	0.833333	0.288184	0	0.0837521	0	0.317662	0	0	0.179748
Bacteria	Planctomycetota	Unclassified	0.594334	0.680103	0.576369	0	2.66667	0.222717	0	0.891266	0.884956	0	0.576369	2.66667	0.251256	0.472813	0.889454	0.102302	0.109469	0.659077
Bacteria	Poribacteria	WGA-4E	0.00488711	0.0169294	0	0	0.0635324	0	0	0	0	0	0	0	0	0	0.0635324	0	0	0
Bacteria	Proteobacteria	Alphaproteobacteria	8.25405	3.02163	7.62144	3.02163	14.6018	6.4588	6.88705	6.23886	14.6018	9.58333	9.79827	3.55556	7.62144	5.75256	8.70394	10.4348	12.7531	4.91312
Bacteria	Proteobacteria	Gammaproteobacteria	30.0669	9.63186	31.6804	9.63186	41.7085	33.4076	31.6804	40.4635	23.4513	37.5	32.5648	14.2222	41.7085	40.9771	18.8056	33.1458	31.1987	11.7436
Bacteria	Proteobacteria	Unclassified	0.0691956	0.151348	0	0	0.576369	0	0	0	0	0	0.576369	0	0.0837521	0.0788022	0	0.0511509	0.109469	0
Bacteria	SAR324	SAR324	0.0146613	0.0507883	0	0	0.190597	0	0	0	0	0	0	0	0	0	0.190597	0	0	0
Bacteria	Spirochaetota	Leptospirae	0.0414697	0.0670262	0	0	0.179748	0	0	0.178253	0	0	0	0	0	0.0788022	0	0.102302	0	0.179748
Bacteria	Spirochaetota	Spirochaetia	0.291976	0.329746	0.178253	0	0.888889	0.445434	0	0.178253	0.442478	0	0	0.888889	0	0.0788022	0.762389	0.0511509	0.109469	0.838826
Bacteria	Spirochaetota	UBA4802	0.0254345	0.0473203	0	0	0.127065	0	0	0	0	0	0	0	0.0837521	0	0.127065	0	0	0.119832
Bacteria	Spirochaetota	Unclassified	0.0146613	0.0507883	0	0	0.190597	0	0	0	0	0	0	0	0	0	0.190597	0	0	0
Bacteria	Sumerlaeota	Sumerlaeia	0.00921786	0.0319316	0	0	0.119832	0	0	0	0	0	0	0	0	0	0	0	0	0.119832
Bacteria	SZUA-182	SZUA-182	0.0113296	0.0268645	0	0	0.0837521	0	0	0	0	0	0	0	0.0837521	0	0.0635324	0	0	0
Bacteria	Tectomicrobia	Entotheonellia	0.0576711	0.130529	0	0	0.444444	0	0	0	0	0	0	0.444444	0	0	0.25413	0.0511509	0	0
Bacteria	UBA10199	UBA10199	0.055026	0.0779327	0	0	0.239664	0	0	0	0	0	0	0	0.167504	0.0788022	0.127065	0.102302	0	0.239664
Bacteria	UBA8248	UBA8248	0.00977422	0.0338589	0	0	0.127065	0	0	0	0	0	0	0	0	0	0.127065	0	0	0
Bacteria	UBA9089	Unclassified	0.00949604	0.0222815	0	0	0.0635324	0	0	0	0	0	0	0	0	0	0.0635324	0	0	0.0599161
Bacteria	UBP14	UBA6098	0.0434059	0.120063	0	0	0.444444	0	0	0	0	0	0	0.444444	0	0	0	0	0	0.119832
Bacteria	UBP3	Unclassified	0.00488711	0.0169294	0	0	0.0635324	0	0	0	0	0	0	0	0	0	0.0635324	0	0	0
Bacteria	Unclassified bacteria	Unclassified	3.08183	1.42531	2.57252	0.864553	5.77778	2.44989	1.37741	1.96078	4.86726	3.33333	0.864553	5.77778	1.84255	3.38849	4.63787	2.55754	2.57252	4.43379
Bacteria	Verrucomicrobiota	Kiritimatiellae	0.319678	0.298146	0.298146	0	0.898742	0	0.275482	0.534759	0	0	0	0.888889	0.335008	0.236407	0.190597	0.358056	0.437876	0.898742
Bacteria	Verrucomicrobiota	Lentisphaeria	0.0582894	0.11786	0	0	0.444444	0	0	0	0	0	0	0.444444	0	0.0788022	0.0635324	0.0511509	0	0.119832
Bacteria	Verrucomicrobiota	Verrucomicrobiae	1.33389	0.936317	1.41844	0	2.6738	2.44989	0.275482	2.6738	0	2.08333	1.44092	0.444444	2.59631	1.41844	0.190597	1.43223	1.91571	0.419413
Bacteria	Verrucomicrobiota_A	Chlamydiia	0.0864959	0.0987354	0.0837521	0	0.299581	0	0	0.178253	0	0	0	0	0.0837521	0.236407	0.0635324	0.153453	0.109469	0.299581
Bacteria	WOR-3	WOR-3	0.0187139	0.0494532	0	0	0.179748	0	0	0	0	0	0	0	0	0	0.0635324	0	0	0.179748
Bacteria	WOR-3_B	Unclassified	0.0292695	0.0514954	0	0	0.178253	0	0	0.178253	0	0	0	0	0	0.0788022	0.0635324	0	0	0.0599161
Bacteria	Zixibacteria	MSB-5A5	0.102343	0.174016	0	0	0.444727	0	0	0	0.442478	0	0	0	0.0837521	0	0.444727	0	0	0.359497

## Sheet: Order
% Abundance
Domain	Phylum	Class	Order	Average (%)	SD (%)	Median (%)	Minimum (%)	Maximun (%)	Flow-through reactor	Subtidal shallow A	Subtidal intermediate A	Subtidal deep A	Intertidal shallow A	Intertidal intermediate A	Intertidal deep A	Subtidal shallow C	Subtidal intermediate C	Subtidal deep C	Intertidal shallow C	Intertidal intermediate C	Intertidal deep C
Archaea	Aenigmarchaeota	Aenigmarchaeia	GW2011-AR5	0.0220192	0.0603428	0	0	0.222717	0.222717	0	0	0	0	0	0	0	0	0.0635324	0	0	0
Archaea	Aenigmarchaeota	Aenigmarchaeia	Unclassified	0.0484199	0.119307	0	0	0.442478	0	0	0	0.442478	0	0	0	0	0	0.127065	0	0	0.0599161
Archaea	Altiarchaeota	Altiarchaeia	SCGC-AAA252-I15	0.0138268	0.0478974	0	0	0.179748	0	0	0	0	0	0	0	0	0	0	0	0	0.179748
Archaea	Crenarchaeota	Bathyarchaeia	B25	0.0138268	0.0478974	0	0	0.179748	0	0	0	0	0	0	0	0	0	0	0	0	0.179748
Archaea	Crenarchaeota	Bathyarchaeia	B26-1	0.675701	1.28391	0	0	3.65488	0	0	0	0.442478	0	0	3.55556	0	0	1.08005	0.0511509	0	3.65488
Archaea	Crenarchaeota	Bathyarchaeia	TCS64	0.333648	0.54423	0	0	1.55782	0	0	0	1.32743	0	0	0.444444	0	0	0.952986	0	0.0547345	1.55782
Archaea	Crenarchaeota	Bathyarchaeia	Unclassified	0.13551	0.254341	0	0	0.888889	0	0	0	0.442478	0	0	0.888889	0	0	0.190597	0	0	0.239664
Archaea	Crenarchaeota	Nitrososphaeria	Caldiarchaeales	0.00460893	0.0159658	0	0	0.0599161	0	0	0	0	0	0	0	0	0	0	0	0	0.0599161
Archaea	Crenarchaeota	Nitrososphaeria	Nitrososphaerales	0.967981	0.800088	0.825921	0	2.66667	2.00445	1.37741	0	0	0.833333	0	2.66667	0.502513	0.70922	0.825921	0.920716	0.766284	1.97723
Archaea	Crenarchaeota	Nitrososphaeria	Unclassified	0.00644247	0.0223174	0	0	0.0837521	0	0	0	0	0	0	0	0.0837521	0	0	0	0	0
Archaea	Crenarchaeota	Thermoprotei	Unclassified	0.00921786	0.0319316	0	0	0.119832	0	0	0	0	0	0	0	0	0	0	0	0	0.119832
Archaea	Crenarchaeota	Unclassified	Unclassified	0.0143831	0.036211	0	0	0.127065	0	0	0	0	0	0	0	0	0	0.127065	0	0	0.0599161
Archaea	Euryarchaeota	Methanobacteria	Methanobacteriales	0.00460893	0.0159658	0	0	0.0599161	0	0	0	0	0	0	0	0	0	0	0	0	0.0599161
Archaea	Euryarchaeota	Methanococci	Methanococcales	0.00488711	0.0169294	0	0	0.0635324	0	0	0	0	0	0	0	0	0	0.0635324	0	0	0
Archaea	Euryarchaeota	Unclassified	Unclassified	0.345255	1.17778	0	0	4.42478	0	0	0	4.42478	0	0	0	0	0	0.0635324	0	0	0
Archaea	Halobacterota	Halobacteria	Halobacteriales	0.0171321	0.0593473	0	0	0.222717	0.222717	0	0	0	0	0	0	0	0	0	0	0	0
Archaea	Halobacterota	Methanosarcinia	Methanosarcinales	0.144323	0.365933	0	0	1.33333	0	0	0	0	0	0	1.33333	0	0	0.0635324	0	0	0.479329
Archaea	Halobacterota	Unclassified	Unclassified	0.136147	0.471627	0	0	1.76991	0	0	0	1.76991	0	0	0	0	0	0	0	0	0
Archaea	Hydrothermarchaeota	Hydrothermarchaeia	Hydrothermarchaeales	0.043811	0.119929	0	0	0.442478	0	0	0	0.442478	0	0	0	0	0	0.127065	0	0	0
Archaea	Nanoarchaeota	Nanoarchaeia	Pacearchaeales	0.131868	0.180281	0.0837521	0	0.659077	0.222717	0	0	0	0	0.288184	0	0.0837521	0.236407	0.0635324	0.0511509	0.109469	0.659077
Archaea	Nanoarchaeota	Nanoarchaeia	SCGC-AAA011-G17	0.0566981	0.134458	0	0	0.419413	0	0	0	0	0	0	0	0	0	0.317662	0	0	0.419413
Archaea	Nanoarchaeota	Nanoarchaeia	UBA583	0.0325407	0.09588	0	0	0.359497	0	0	0	0	0	0	0	0	0	0.0635324	0	0	0.359497
Archaea	Nanoarchaeota	Nanoarchaeia	Unclassified	0.0902285	0.123707	0.0635324	0	0.416667	0	0.275482	0	0	0.416667	0	0	0.167504	0.0788022	0.0635324	0.0511509	0	0.119832
Archaea	Nanoarchaeota	Nanoarchaeia	Woesearchaeales	0.509341	0.4681	0.444444	0	1.76991	0.445434	0	0.713012	1.76991	0	1.15274	0.444444	0.251256	0.315209	0.635324	0.255754	0.218938	0.419413
Archaea	Thermoplasmatota	E2	Unclassified	0.15068	0.317537	0	0	1.10193	0	1.10193	0	0	0	0	0	0	0	0.317662	0	0	0.539245
Archaea	Thermoplasmatota	Poseidoniia	Poseidoniales	0.0406305	0.118674	0	0	0.444444	0	0	0	0	0	0	0.444444	0.0837521	0	0	0	0	0
Archaea	Thermoplasmatota	Poseidoniia	Unclassified	0.00460893	0.0159658	0	0	0.0599161	0	0	0	0	0	0	0	0	0	0	0	0	0.0599161
Archaea	Thermoplasmatota	Thermoplasmata	SG8-5	0.00977422	0.0338589	0	0	0.127065	0	0	0	0	0	0	0	0	0	0.127065	0	0	0
Archaea	Thermoplasmatota	Thermoplasmata	Unclassified	0.032701	0.0721411	0	0	0.25413	0	0	0	0	0	0	0	0	0	0.25413	0.0511509	0	0.119832
Archaea	Thermoplasmatota	Unclassified	Unclassified	0.00606171	0.0209984	0	0	0.0788022	0	0	0	0	0	0	0	0	0.0788022	0	0	0	0
Archaea	Unclassified archaea	Unclassified	Unclassified	0.00606171	0.0209984	0	0	0.0788022	0	0	0	0	0	0	0	0	0.0788022	0	0	0	0
Bacteria	AABM5-125-24	AABM5-125-24	Unclassified	0.0676674	0.117063	0.0599161	0	0.445434	0.445434	0	0	0	0	0	0	0.0837521	0.0788022	0	0.102302	0.109469	0.0599161
Bacteria	Acidobacteriota	Acidobacteriae	2-12-FULL-54-10	0.00488711	0.0169294	0	0	0.0635324	0	0	0	0	0	0	0	0	0	0.0635324	0	0	0
Bacteria	Acidobacteriota	Acidobacteriae	Acidobacteriales	0.0187139	0.0494532	0	0	0.179748	0	0	0	0	0	0	0	0	0	0.0635324	0	0	0.179748
Bacteria	Acidobacteriota	Acidobacteriae	Bryobacterales	0.0588515	0.0883517	0	0	0.275482	0	0.275482	0	0	0	0	0	0.167504	0.0788022	0.0635324	0	0	0.179748
Bacteria	Acidobacteriota	Acidobacteriae	UBA7541	0.00460893	0.0159658	0	0	0.0599161	0	0	0	0	0	0	0	0	0	0	0	0	0.0599161
Bacteria	Acidobacteriota	Acidobacteriae	Unclassified	0.00488711	0.0169294	0	0	0.0635324	0	0	0	0	0	0	0	0	0	0.0635324	0	0	0
Bacteria	Acidobacteriota	Aminicenantia	Aminicenantales	0.107674	0.281764	0	0	1.01857	0	0	0	0	0	0	0	0	0	0.381194	0	0	1.01857
Bacteria	Acidobacteriota	Aminicenantia	UBA2199	0.014105	0.0348732	0	0	0.119832	0	0	0	0	0	0	0	0	0	0.0635324	0	0	0.119832
Bacteria	Acidobacteriota	Aminicenantia	Unclassified	0.0187139	0.0494532	0	0	0.179748	0	0	0	0	0	0	0	0	0	0.0635324	0	0	0.179748
Bacteria	Acidobacteriota	Blastocatellia	Pyrinomonadales	0.0804771	0.13136	0	0	0.383142	0	0	0	0	0	0	0	0.335008	0	0.0635324	0.204604	0.383142	0.0599161
Bacteria	Acidobacteriota	Blastocatellia	Unclassified	0.0321421	0.0800722	0	0	0.299581	0	0	0	0	0	0	0	0	0	0.0635324	0	0.0547345	0.299581
Bacteria	Acidobacteriota	Mor1	Unclassified	1.28438	0.791478	1.28438	0.416667	3.41522	0.668151	0.550964	1.42602	1.32743	0.416667	0.576369	1.33333	1.50754	2.12766	1.71537	0.920716	0.711549	3.41522
Bacteria	Acidobacteriota	Thermoanaerobaculia	Gp7-AA8	0.193183	0.35306	0.0788022	0	1.32743	0.222717	0.275482	0	1.32743	0	0	0	0	0.0788022	0.444727	0.102302	0	0.0599161
Bacteria	Acidobacteriota	Thermoanaerobaculia	Thermoanaerobaculales	0.241094	0.34136	0.239664	0	1.33333	0	0.275482	0.356506	0	0	0	1.33333	0.335008	0.0788022	0.190597	0.0511509	0.273673	0.239664
Bacteria	Acidobacteriota	Thermoanaerobaculia	UBA5704	1.28752	0.736981	1.25628	0	2.6738	0.890869	2.20386	2.6738	0	2.08333	2.01729	1.33333	1.25628	0.70922	0.571792	1.02302	0.656814	1.31815
Bacteria	Acidobacteriota	Thermoanaerobaculia	Unclassified	0.336553	0.372682	0.273673	0	1.3363	1.3363	0	0	0	0.833333	0.576369	0	0.251256	0.236407	0.381194	0.306905	0.273673	0.179748
Bacteria	Acidobacteriota	UBA6911	UBA6911	0.040183	0.0810531	0	0	0.275482	0	0.275482	0	0	0	0	0	0	0	0.127065	0	0	0.119832
Bacteria	Acidobacteriota	UBA890	UBA890	0.0413452	0.0843329	0	0	0.275482	0	0.275482	0.178253	0	0	0	0	0.0837521	0	0	0	0	0
Bacteria	Acidobacteriota	Unclassified	Unclassified	0.203001	0.347648	0.0788022	0	1.33333	0	0.275482	0	0	0	0.288184	1.33333	0	0.0788022	0.317662	0.0511509	0.0547345	0.239664
Bacteria	Acidobacteriota	Vicinamibacteria	Fen-336	0.0728303	0.136243	0	0	0.444444	0	0	0	0	0	0	0.444444	0	0.0788022	0.317662	0.0511509	0.0547345	0
Bacteria	Acidobacteriota	Vicinamibacteria	Unclassified	0.141224	0.313856	0	0	1.15274	0	0	0	0	0.416667	1.15274	0	0	0	0	0.102302	0.164204	0
Bacteria	Acidobacteriota	Vicinamibacteria	Vicinamibacterales	0.0402685	0.0627299	0	0	0.218938	0	0	0	0	0	0	0	0	0.0788022	0.0635324	0.102302	0.218938	0.0599161
Bacteria	Actinobacteriota	Acidimicrobiia	Acidimicrobiales	0.0609063	0.122399	0	0	0.442478	0	0	0	0.442478	0	0	0	0.167504	0	0.127065	0	0.0547345	0
Bacteria	Actinobacteriota	Acidimicrobiia	IMCC26256	0.027691	0.0567941	0	0	0.190597	0	0	0	0	0	0	0	0	0	0.190597	0	0.109469	0.0599161
Bacteria	Actinobacteriota	Acidimicrobiia	Microtrichales	3.53852	1.90681	3.60134	0.884956	6.01336	6.01336	1.65289	3.74332	0.884956	5.83333	5.76369	1.33333	3.60134	3.6249	1.39771	4.96164	5.69239	1.4979
Bacteria	Actinobacteriota	Acidimicrobiia	TMED189	0.0529117	0.110366	0	0	0.419413	0	0	0	0	0	0	0	0.0837521	0.0788022	0	0.0511509	0.0547345	0.419413
Bacteria	Actinobacteriota	Acidimicrobiia	UBA5794	1.93557	0.774961	1.67504	0.774961	3.45821	1.3363	1.37741	1.78253	0.884956	3.33333	3.45821	1.33333	1.67504	1.57604	2.92249	1.79028	2.13465	1.55782
Bacteria	Actinobacteriota	Acidimicrobiia	Unclassified	0.36852	0.424498	0.36852	0	1.65289	0.445434	1.65289	0.713012	0	0.416667	0	0	0.251256	0.157604	0.127065	0.409207	0.437876	0.179748
Bacteria	Actinobacteriota	Actinobacteria	Actinomycetales	0.0611764	0.123262	0	0	0.442478	0	0	0	0.442478	0	0	0	0	0	0.190597	0.102302	0	0.0599161
Bacteria	Actinobacteriota	Actinobacteria	Euzebyales	0.0118041	0.0408904	0	0	0.153453	0	0	0	0	0	0	0	0	0	0	0.153453	0	0
Bacteria	Actinobacteriota	Actinobacteria	Mycobacteriales	0.00460893	0.0159658	0	0	0.0599161	0	0	0	0	0	0	0	0	0	0	0	0	0.0599161
Bacteria	Actinobacteriota	Actinobacteria	Propionibacteriales	0.00909746	0.0214051	0	0	0.0635324	0	0	0	0	0	0	0	0	0	0.0635324	0	0.0547345	0
Bacteria	Actinobacteriota	Actinobacteria	Streptomycetales	0.00977422	0.0338589	0	0	0.127065	0	0	0	0	0	0	0	0	0	0.127065	0	0	0
Bacteria	Actinobacteriota	Actinobacteria	Unclassified	0.295377	0.329311	0.190597	0	0.884956	0	0.826446	0.356506	0.884956	0	0	0	0.167504	0.157604	0.190597	0.818414	0.437876	0
Bacteria	Actinobacteriota	Coriobacteriia	OPB41	0.0123554	0.0311515	0	0	0.109469	0	0	0	0	0	0	0	0	0	0	0.0511509	0.109469	0
Bacteria	Actinobacteriota	Thermoleophilia	20CM-4-69-9	0.0470053	0.0872832	0	0	0.299581	0	0	0	0	0	0	0	0.0837521	0	0.0635324	0	0.164204	0.299581
Bacteria	Actinobacteriota	Thermoleophilia	Ga0077560	0.0148632	0.0352202	0	0	0.109469	0	0	0	0	0	0	0	0.0837521	0	0	0	0.109469	0
Bacteria	Actinobacteriota	Thermoleophilia	Solirubrobacterales	0.0330971	0.0782137	0	0	0.239664	0	0	0	0	0	0	0	0	0	0.190597	0	0	0.239664
Bacteria	Actinobacteriota	Thermoleophilia	Unclassified	0.00882179	0.0208309	0	0	0.0635324	0	0	0	0	0	0	0	0	0	0.0635324	0.0511509	0	0
Bacteria	Actinobacteriota	UBA4738	UBA4738	0.00488711	0.0169294	0	0	0.0635324	0	0	0	0	0	0	0	0	0	0.0635324	0	0	0
Bacteria	Actinobacteriota	Unclassified	Unclassified	0.00488711	0.0169294	0	0	0.0635324	0	0	0	0	0	0	0	0	0	0.0635324	0	0	0
Bacteria	Armatimonadota	Unclassified	Unclassified	0.00909746	0.0214051	0	0	0.0635324	0	0	0	0	0	0	0	0	0	0.0635324	0	0.0547345	0
Bacteria	Bacteroidota	Bacteroidia	AKYH767	0.036177	0.074471	0	0	0.275482	0	0.275482	0	0	0	0	0	0.0837521	0	0	0.0511509	0	0.0599161
Bacteria	Bacteroidota	Bacteroidia	AKYH767-A	0.0320513	0.111029	0	0	0.416667	0	0	0	0	0.416667	0	0	0	0	0	0	0	0
Bacteria	Bacteroidota	Bacteroidia	Bacteroidales	0.484912	0.507912	0.444444	0	1.61774	0	0.826446	0	1.32743	0.416667	0	0.444444	0	0.472813	0.825921	0.153453	0.218938	1.61774
Bacteria	Bacteroidota	Bacteroidia	Chitinophagales	2.56255	2.03854	2.42881	0	6.68151	6.68151	3.58127	2.85205	0.442478	1.66667	6.05187	0	2.42881	2.28526	0.25413	3.37596	3.39354	0.299581
Bacteria	Bacteroidota	Bacteroidia	Cytophagales	0.464133	0.313583	0.419413	0	1.10193	0.445434	1.10193	0.356506	0	0	0.864553	0.444444	0.670017	0.394011	0.190597	0.818414	0.328407	0.419413
Bacteria	Bacteroidota	Bacteroidia	Flavobacteriales	9.05755	4.80387	9.05755	2.15698	15.8129	15.8129	14.6006	6.41711	3.09735	10.8333	6.91643	2.22222	10.5528	13.16	4.76493	13.913	13.3005	2.15698
Bacteria	Bacteroidota	Bacteroidia	NS11-12g	0.0757299	0.117171	0	0	0.306905	0	0	0	0	0	0	0	0.167504	0.236407	0	0.306905	0.273673	0
Bacteria	Bacteroidota	Bacteroidia	Sphingobacteriales	0.0556179	0.123355	0	0	0.442478	0	0	0.178253	0.442478	0	0	0	0	0	0	0.102302	0	0
Bacteria	Bacteroidota	Bacteroidia	Unclassified	0.105417	0.178944	0	0	0.630418	0	0	0.178253	0	0	0	0	0.251256	0.630418	0	0.255754	0.0547345	0
Bacteria	Bacteroidota	Ignavibacteria	Ignavibacteriales	0.76529	0.900419	0.508259	0.0511509	3.55556	0.222717	0.275482	0.178253	0.442478	1.25	1.15274	3.55556	0.586265	0.472813	0.508259	0.0511509	0.0547345	1.19832
Bacteria	Bacteroidota	Ignavibacteria	SJA-28	0.0106528	0.025623	0	0	0.0837521	0	0	0	0	0	0	0	0.0837521	0	0	0	0.0547345	0
Bacteria	Bacteroidota	Kapabacteria	Kapabacteriales	0.0573562	0.10622	0	0	0.381194	0	0	0	0	0	0	0	0	0.0788022	0.381194	0.0511509	0.0547345	0.179748
Bacteria	Bacteroidota	Rhodothermia	Balneolales	0.0745929	0.126497	0	0	0.416667	0	0	0	0	0.416667	0.288184	0	0.0837521	0.0788022	0	0.102302	0	0
Bacteria	Bacteroidota	Rhodothermia	Rhodothermales	1.34252	0.866168	1.33964	0	3.33333	0.890869	1.37741	0.534759	1.32743	3.33333	1.44092	0	1.50754	1.33964	0.508259	2.40409	2.18938	0.599161
Bacteria	Bacteroidota	Rhodothermia	Unclassified	0.0553572	0.0841296	0	0	0.218938	0	0	0	0	0	0	0	0.167504	0	0	0.153453	0.218938	0.179748
Bacteria	Bacteroidota	SZUA-365	SZUA-365	0.00488711	0.0169294	0	0	0.0635324	0	0	0	0	0	0	0	0	0	0.0635324	0	0	0
Bacteria	Bacteroidota	UBA10030	UBA10030	0.0434276	0.120136	0	0	0.444727	0	0	0	0	0	0	0	0	0	0.444727	0	0	0.119832
Bacteria	Bacteroidota	Unclassified	Unclassified	0.16897	0.170313	0.16897	0	0.550964	0.222717	0.550964	0.356506	0	0	0.288184	0	0.251256	0.315209	0	0.102302	0.109469	0
Bacteria	Bdellovibrionota	Bacteriovoracia	Bacteriovoracales	0.0690761	0.100737	0	0	0.299581	0.222717	0	0	0	0	0	0	0.167504	0	0	0.153453	0.0547345	0.299581
Bacteria	Bdellovibrionota	Bacteriovoracia	UBA1018	0.0933295	0.136177	0.0511509	0	0.416667	0	0.275482	0	0	0.416667	0.288184	0	0	0	0.127065	0.0511509	0.0547345	0
Bacteria	Bdellovibrionota	Bacteriovoracia	Unclassified	0.0412691	0.112943	0	0	0.416667	0	0	0	0	0.416667	0	0	0	0	0	0	0	0.119832
Bacteria	Bdellovibrionota	Bdellovibrionia	Bdellovibrionales	0.0491064	0.105797	0	0	0.394011	0	0	0	0	0	0	0	0.0837521	0.394011	0	0.0511509	0.109469	0
Bacteria	Bdellovibrionota_B	Oligoflexia	Oligoflexales	0.0566914	0.0912026	0	0	0.288184	0.222717	0	0	0	0	0.288184	0	0.0837521	0.0788022	0.0635324	0	0	0
Bacteria	Bdellovibrionota_B	Oligoflexia	Unclassified	0.00421035	0.0145851	0	0	0.0547345	0	0	0	0	0	0	0	0	0	0	0	0.0547345	0
Bacteria	Bdellovibrionota_B	UBA2361	Unclassified	0.383965	0.371082	0.371082	0	0.930487	0.222717	0	0.178253	0	0.416667	0.864553	0	0.921273	0.630418	0	0.767263	0.930487	0.0599161
Bacteria	Bdellovibrionota_B	Unclassified	Unclassified	0.0385563	0.0757814	0	0	0.275482	0	0.275482	0	0	0	0	0	0	0	0.0635324	0.102302	0	0.0599161
Bacteria	Binatota	Binatia	UBA9968	0.00949604	0.0222815	0	0	0.0635324	0	0	0	0	0	0	0	0	0	0.0635324	0	0	0.0599161
Bacteria	Binatota	Binatia	Unclassified	0.106116	0.138711	0.102302	0	0.419413	0.222717	0	0	0	0	0	0	0.335008	0	0.190597	0.102302	0.109469	0.419413
Bacteria	Bipolaricaulota	Bipolaricaulia	UBA7950	0.00460893	0.0159658	0	0	0.0599161	0	0	0	0	0	0	0	0	0	0	0	0	0.0599161
Bacteria	BMS3Abin14	BMS3Abin14	BMS3Abin14	0.102902	0.237073	0	0	0.884956	0	0	0	0.884956	0	0	0	0	0.0788022	0.25413	0	0	0.119832
Bacteria	Caldatribacteriota	JS1	SB-45	0.00460893	0.0159658	0	0	0.0599161	0	0	0	0	0	0	0	0	0	0	0	0	0.0599161
Bacteria	Calditrichota	Calditrichia	Unclassified	0.00977422	0.0338589	0	0	0.127065	0	0	0	0	0	0	0	0	0	0.127065	0	0	0
Bacteria	Campylobacterota	Campylobacteria	Campylobacterales	0.0740211	0.238673	0	0	0.898742	0	0	0	0	0	0	0	0	0	0.0635324	0	0	0.898742
Bacteria	Chloroflexota	Anaerolineae	4572-78	0.10687	0.123762	0.10687	0	0.356506	0	0.275482	0.356506	0	0	0.288184	0	0.167504	0	0.127065	0	0.0547345	0.119832
Bacteria	Chloroflexota	Anaerolineae	Anaerolineales	0.516902	0.620454	0.275482	0	1.79748	0.668151	0.275482	0	1.32743	0	0	0.888889	0.167504	0.0788022	1.46125	0	0.0547345	1.79748
Bacteria	Chloroflexota	Anaerolineae	Caldilineales	0.093461	0.152877	0.0547345	0	0.576369	0	0	0.178253	0	0	0.576369	0	0.167504	0	0.127065	0.0511509	0.0547345	0.0599161
Bacteria	Chloroflexota	Anaerolineae	Promineofilales	0.339804	0.313099	0.275482	0	1.07849	0	0.275482	0.178253	0	0.416667	0.864553	0.444444	0.251256	0.0788022	0.508259	0.102302	0.218938	1.07849
Bacteria	Chloroflexota	Anaerolineae	SBR1031	0.0925148	0.152105	0	0	0.444444	0	0	0	0	0	0	0.444444	0	0	0.127065	0.102302	0.109469	0.419413
Bacteria	Chloroflexota	Anaerolineae	UBA1429	0.00460893	0.0159658	0	0	0.0599161	0	0	0	0	0	0	0	0	0	0	0	0	0.0599161
Bacteria	Chloroflexota	Anaerolineae	UBA3071	0.0211909	0.0734075	0	0	0.275482	0	0.275482	0	0	0	0	0	0	0	0	0	0	0
Bacteria	Chloroflexota	Anaerolineae	UBA7937	0.00921786	0.0319316	0	0	0.119832	0	0	0	0	0	0	0	0	0	0	0	0	0.119832
Bacteria	Chloroflexota	Anaerolineae	Unclassified	0.260357	0.29937	0.236407	0	0.884956	0	0	0.534759	0.884956	0	0	0.444444	0	0.236407	0.698856	0.0511509	0.0547345	0.479329
Bacteria	Chloroflexota	Dehalococcoidia	Dehalococcoidales	0.48992	0.909973	0	0	3.11111	0	0	0	0.884956	0	0	3.11111	0	0	0.635324	0	0	1.73757
Bacteria	Chloroflexota	Dehalococcoidia	GIF9	0.00488711	0.0169294	0	0	0.0635324	0	0	0	0	0	0	0	0	0	0.0635324	0	0	0
Bacteria	Chloroflexota	Dehalococcoidia	SAR202	0.0113296	0.0268645	0	0	0.0837521	0	0	0	0	0	0	0	0.0837521	0	0.0635324	0	0	0
Bacteria	Chloroflexota	Dehalococcoidia	SM23-28-2	0.0664506	0.155918	0	0	0.444444	0	0	0	0	0	0	0.444444	0	0	0	0	0	0.419413
Bacteria	Chloroflexota	Dehalococcoidia	UBA1151	0.0978755	0.179014	0	0	0.550964	0	0.550964	0	0	0	0	0.444444	0.167504	0	0	0	0.109469	0
Bacteria	Chloroflexota	Dehalococcoidia	UBA2979	0.0194721	0.036856	0	0	0.109469	0	0	0	0	0	0	0	0.0837521	0	0	0	0.109469	0.0599161
Bacteria	Chloroflexota	Dehalococcoidia	UBA3495	0.00460893	0.0159658	0	0	0.0599161	0	0	0	0	0	0	0	0	0	0	0	0	0.0599161
Bacteria	Chloroflexota	Dehalococcoidia	Unclassified	0.0670727	0.137523	0	0	0.479329	0	0	0	0	0	0	0	0.0837521	0	0.25413	0	0.0547345	0.479329
Bacteria	Chloroflexota	Ktedonobacteria	Ktedonobacterales	0.00488711	0.0169294	0	0	0.0635324	0	0	0	0	0	0	0	0	0	0.0635324	0	0	0
Bacteria	Chloroflexota	Unclassified	Unclassified	0.00460893	0.0159658	0	0	0.0599161	0	0	0	0	0	0	0	0	0	0	0	0	0.0599161
Bacteria	Chloroflexota_A	Ellin6529	CSP1-4	0.00882179	0.0208309	0	0	0.0635324	0	0	0	0	0	0	0	0	0	0.0635324	0.0511509	0	0
Bacteria	Cloacimonadota	Cloacimonadia	Cloacimonadales	0.239149	0.258804	0.178253	0	0.884956	0.445434	0	0.178253	0.884956	0	0.576369	0	0.167504	0.157604	0	0.255754	0.383142	0.0599161
Bacteria	Cloacimonadota	Cloacimonadia	JGIOTU-2	0.019595	0.0382291	0	0	0.119832	0	0	0	0	0	0	0	0.0837521	0	0	0.0511509	0	0.119832
Bacteria	Cloacimonadota	Cloacimonadia	Unclassified	0.0340368	0.117907	0	0	0.442478	0	0	0	0.442478	0	0	0	0	0	0	0	0	0
Bacteria	Cyanobacteria	Vampirovibrionia	Unclassified	0.00488711	0.0169294	0	0	0.0635324	0	0	0	0	0	0	0	0	0	0.0635324	0	0	0
Bacteria	Dadabacteria	UBA1144	UBA2774	0.0224053	0.0530474	0	0	0.164204	0	0	0	0	0	0	0	0	0	0.127065	0	0.164204	0
Bacteria	Dadabacteria	UBA1144	Unclassified	0.0125042	0.029341	0	0	0.0837521	0	0	0	0	0	0	0	0.0837521	0.0788022	0	0	0	0
Bacteria	Deferrisomatota	Defferisomatia	Defferisomatales	0.0302657	0.0528	0	0	0.179748	0	0	0	0	0	0	0	0.0837521	0.0788022	0	0.0511509	0	0.179748
Bacteria	Deinococcota	Deinococci	Deinococcales	0.0844472	0.121468	0	0	0.328407	0	0.275482	0.178253	0	0	0	0	0	0	0	0.255754	0.328407	0.0599161
Bacteria	Delongbacteria	UBA4055	UBA4055	0.00881928	0.020708	0	0	0.0599161	0	0	0	0	0	0	0	0	0	0	0	0.0547345	0.0599161
Bacteria	Dependentiae	Babeliae	Babeliales	0.0931533	0.151229	0	0	0.442478	0	0.275482	0	0.442478	0	0	0	0	0.0788022	0	0	0.0547345	0.359497
Bacteria	Desulfobacterota	BSN033	BSN033	0.0238792	0.0576957	0	0	0.190597	0	0	0	0	0	0	0	0	0	0.190597	0	0	0.119832
Bacteria	Desulfobacterota	BSN033	Unclassified	0.0559291	0.127116	0	0	0.444444	0.222717	0	0	0	0	0	0.444444	0	0	0	0	0	0.0599161
Bacteria	Desulfobacterota	Desulfarculia	Desulfarculales	0.0131525	0.0336581	0	0	0.119832	0	0	0	0	0	0	0	0	0	0	0.0511509	0	0.119832
Bacteria	Desulfobacterota	Desulfarculia	Unclassified	0.00488711	0.0169294	0	0	0.0635324	0	0	0	0	0	0	0	0	0	0.0635324	0	0	0
Bacteria	Desulfobacterota	Desulfobaccia	Desulfobaccales	0.174793	0.588419	0	0	2.21239	0	0	0	2.21239	0	0	0	0	0	0	0	0	0.0599161
Bacteria	Desulfobacterota	Desulfobacteria	C00003060	0.146332	0.354281	0	0	1.33333	0	0	0	0	0	0	1.33333	0	0.0788022	0.190597	0	0	0.299581
Bacteria	Desulfobacterota	Desulfobacteria	Desulfatiglandales	0.287644	0.703308	0	0	2.66667	0	0	0	0.442478	0	0	2.66667	0.0837521	0	0.127065	0	0	0.419413
Bacteria	Desulfobacterota	Desulfobacteria	Desulfobacterales	2.61354	2.56897	1.81245	0	7.07965	2.89532	0.550964	1.06952	7.07965	0	1.15274	4.88889	0.502513	1.81245	6.41677	0.409207	0.547345	6.65069
Bacteria	Desulfobacterota	Desulfobacteria	Unclassified	0.0681196	0.148352	0	0	0.444444	0	0	0	0	0	0	0.444444	0	0	0.381194	0	0	0.0599161
Bacteria	Desulfobacterota	Desulfobulbia	Desulfobulbales	1.09485	0.876093	1.09485	0	2.66667	0	1.37741	1.60428	1.32743	0	1.15274	2.66667	0.167504	0.472813	2.28717	0.358056	0.60208	2.2169
Bacteria	Desulfobacterota	Desulfofervidia	Desulfofervidales	0.00393468	0.0136301	0	0	0.0511509	0	0	0	0	0	0	0	0	0	0	0.0511509	0	0
Bacteria	Desulfobacterota	Desulfomonilia	UBA1062	0.0138268	0.0478974	0	0	0.179748	0	0	0	0	0	0	0	0	0	0	0	0	0.179748
Bacteria	Desulfobacterota	Syntrophia	Syntrophales	0.135085	0.353825	0	0	1.33333	0	0.275482	0	0	0	0	1.33333	0.0837521	0	0.0635324	0	0	0
Bacteria	Desulfobacterota	Syntrophobacteria	Syntrophobacterales	0.00488711	0.0169294	0	0	0.0635324	0	0	0	0	0	0	0	0	0	0.0635324	0	0	0
Bacteria	Desulfobacterota	Syntrophobacteria	Unclassified	0.566813	0.723687	0.356506	0	2.22222	0	0	0.356506	1.32743	0.833333	0	2.22222	0	0	1.01652	0	0.0547345	1.55782
Bacteria	Desulfobacterota	Syntrophorhabdia	Syntrophorhabdales	0.0680461	0.132658	0	0	0.416667	0	0	0	0	0.416667	0.288184	0	0	0	0	0	0	0.179748
Bacteria	Desulfobacterota	Thermodesulfobacteria	Thermodesulfobacteriales	0.014105	0.0348732	0	0	0.119832	0	0	0	0	0	0	0	0	0	0.0635324	0	0	0.119832
Bacteria	Desulfobacterota	Unclassified	Unclassified	0.0463254	0.0973983	0	0	0.288184	0	0	0	0	0	0.288184	0	0	0	0.25413	0	0	0.0599161
Bacteria	Desulfuromonadota	Desulfuromonadia	Desulfuromonadales	0.33295	0.440855	0.222717	0	1.4979	0.222717	0.550964	0.356506	0	0.416667	0	0	0	0.157604	1.01652	0	0.109469	1.4979
Bacteria	Desulfuromonadota	Desulfuromonadia	Geobacterales	0.0145875	0.0275407	0	0	0.0837521	0	0	0	0	0	0	0	0.0837521	0	0	0.0511509	0.0547345	0
Bacteria	Desulfuromonadota	Desulfuromonadia	Unclassified	0.00460893	0.0159658	0	0	0.0599161	0	0	0	0	0	0	0	0	0	0	0	0	0.0599161
Bacteria	Edwardsbacteria	AC1	AC1	0.0554472	0.142365	0	0	0.534759	0	0	0.534759	0	0	0	0	0.0837521	0	0	0.102302	0	0
Bacteria	Eisenbacteria	RBG-16-71-46	Unclassified	0.118834	0.147533	0.0837521	0	0.444444	0.222717	0	0.178253	0	0	0	0.444444	0.0837521	0	0.381194	0	0.0547345	0.179748
Bacteria	Elusimicrobiota	Elusimicrobia	Elusimicrobiales	0.00921786	0.0319316	0	0	0.119832	0	0	0	0	0	0	0	0	0	0	0	0	0.119832
Bacteria	Elusimicrobiota	Elusimicrobia	F11	0.0160581	0.0430593	0	0	0.157604	0	0	0	0	0	0	0	0	0.157604	0	0.0511509	0	0
Bacteria	Elusimicrobiota	Elusimicrobia	Unclassified	0.00460893	0.0159658	0	0	0.0599161	0	0	0	0	0	0	0	0	0	0	0	0	0.0599161
Bacteria	Elusimicrobiota	Endomicrobia	Endomicrobiales	0.00488711	0.0169294	0	0	0.0635324	0	0	0	0	0	0	0	0	0	0.0635324	0	0	0
Bacteria	Elusimicrobiota	Endomicrobia	Unclassified	0.00488711	0.0169294	0	0	0.0635324	0	0	0	0	0	0	0	0	0	0.0635324	0	0	0
Bacteria	Fermentibacterota	Fermentibacteria	Fermentibacterales	0.00488711	0.0169294	0	0	0.0635324	0	0	0	0	0	0	0	0	0	0.0635324	0	0	0
Bacteria	Fibrobacterota	Chitinivibrionia	Chitinivibrionales	0.0213413	0.050595	0	0	0.157604	0	0	0	0	0	0	0	0	0.157604	0	0	0	0.119832
Bacteria	Fibrobacterota	Fibrobacteria	Unclassified	0.00949604	0.0222815	0	0	0.0635324	0	0	0	0	0	0	0	0	0	0.0635324	0	0	0.0599161
Bacteria	Fibrobacterota	OXYB2-FULL-49-7	OXYB2-FULL-49-7	0.00949604	0.0222815	0	0	0.0635324	0	0	0	0	0	0	0	0	0	0.0635324	0	0	0.0599161
Bacteria	Fibrobacterota	Unclassified	Unclassified	0.0439622	0.120432	0	0	0.444444	0	0	0	0	0	0	0.444444	0	0	0.127065	0	0	0
Bacteria	Firmicutes	Bacilli	Bacillales	0.00488711	0.0169294	0	0	0.0635324	0	0	0	0	0	0	0	0	0	0.0635324	0	0	0
Bacteria	Firmicutes	Bacilli	Izemoplasmatales	0.00393468	0.0136301	0	0	0.0511509	0	0	0	0	0	0	0	0	0	0	0.0511509	0	0
Bacteria	Firmicutes	Bacilli	Mycoplasmatales	0.0164389	0.030794	0	0	0.0837521	0	0	0	0	0	0	0	0.0837521	0.0788022	0	0.0511509	0	0
Bacteria	Firmicutes_A	Clostridia	Peptostreptococcales	0.0639533	0.127957	0	0	0.444444	0	0	0	0	0	0	0.444444	0.0837521	0	0.0635324	0	0	0.239664
Bacteria	Firmicutes_A	Clostridia	Unclassified	0.00460893	0.0159658	0	0	0.0599161	0	0	0	0	0	0	0	0	0	0	0	0	0.0599161
Bacteria	Firmicutes_B	Desulfotomaculia	Ammonifexales	0.00421035	0.0145851	0	0	0.0547345	0	0	0	0	0	0	0	0	0	0	0	0.0547345	0
Bacteria	Firmicutes_B	TC1	TC1	0.00460893	0.0159658	0	0	0.0599161	0	0	0	0	0	0	0	0	0	0	0	0	0.0599161
Bacteria	Firmicutes_B	Unclassified	Unclassified	0.0383984	0.118113	0	0	0.444444	0	0	0	0	0	0	0.444444	0	0	0	0	0.0547345	0
Bacteria	Firmicutes_D	Dethiobacteria	DTU022	0.038797	0.118176	0	0	0.444444	0	0	0	0	0	0	0.444444	0	0	0	0	0	0.0599161
Bacteria	Firmicutes_F	Halanaerobiia	Halanaerobiales	0.00488711	0.0169294	0	0	0.0635324	0	0	0	0	0	0	0	0	0	0.0635324	0	0	0
Bacteria	Firmicutes_F	Halanaerobiia	Halobacteroidales	0.0910825	0.150871	0.0547345	0	0.534759	0	0	0.534759	0	0	0	0	0.251256	0.0788022	0	0.204604	0.0547345	0.0599161
Bacteria	Firmicutes_G	Limnochordia	DTU010	0.00421035	0.0145851	0	0	0.0547345	0	0	0	0	0	0	0	0	0	0	0	0.0547345	0
Bacteria	Firmicutes_G	SHA-98	UBA4971	0.00488711	0.0169294	0	0	0.0635324	0	0	0	0	0	0	0	0	0	0.0635324	0	0	0
Bacteria	Fusobacteriota	Fusobacteriia	Fusobacteriales	0.0423819	0.146815	0	0	0.550964	0	0.550964	0	0	0	0	0	0	0	0	0	0	0
Bacteria	Fusobacteriota	Fusobacteriia	Unclassified	0.070545	0.221318	0	0	0.833333	0	0	0	0	0.833333	0	0	0.0837521	0	0	0	0	0
Bacteria	Gemmatimonadota	Gemmatimonadetes	Gemmatimonadales	0.239817	0.369736	0.0837521	0	1.07849	0	0.275482	0	0	0	0	0.444444	0.0837521	0	1.01652	0	0.218938	1.07849
Bacteria	Gemmatimonadota	Gemmatimonadetes	SG8-23	1.77318	0.642186	1.92837	0.642186	2.6738	0.668151	1.92837	2.6738	1.32743	2.08333	0.864553	0.888889	2.26131	2.04886	2.1601	2.25064	2.51779	1.37807
Bacteria	Gemmatimonadota	Gemmatimonadetes	Unclassified	0.101493	0.240114	0	0	0.888889	0	0	0	0	0	0.288184	0.888889	0	0.0788022	0.0635324	0	0	0
Bacteria	Gemmatimonadota	Unclassified	Unclassified	0.0565675	0.124339	0	0	0.442478	0	0	0	0.442478	0	0	0	0	0	0.190597	0.102302	0	0
Bacteria	Goldbacteria	PGYV01	PGYV01	0.00921786	0.0319316	0	0	0.119832	0	0	0	0	0	0	0	0	0	0	0	0	0.119832
Bacteria	Hydrogenedentota	Hydrogenedentia	Hydrogenedentiales	0.207038	0.259021	0.164204	0	0.838826	0	0.550964	0.534759	0	0	0	0	0.167504	0.0788022	0.25413	0.102302	0.164204	0.838826
Bacteria	Krumholzibacteriota	Krumholzibacteria	LZORAL124-64-63	0.0777459	0.143561	0	0	0.479329	0	0	0	0	0	0	0	0.0837521	0.0788022	0.317662	0.0511509	0	0.479329
Bacteria	Krumholzibacteriota	Krumholzibacteria	SSS58A	0.0478636	0.123511	0	0	0.442478	0	0	0	0.442478	0	0	0	0	0	0	0	0	0.179748
Bacteria	Krumholzibacteriota	Krumholzibacteria	Unclassified	0.228579	0.223433	0.190597	0	0.77891	0.222717	0	0.178253	0.442478	0.416667	0	0.444444	0.167504	0.0788022	0.190597	0.0511509	0	0.77891
Bacteria	KSB1	UBA2214	JdFR-76	0.0781503	0.23646	0	0	0.888889	0	0	0	0	0	0	0.888889	0	0	0.127065	0	0	0
Bacteria	KSB1	UBA2214	Unclassified	0.0729606	0.235009	0	0	0.884956	0	0	0	0.884956	0	0	0	0	0	0.0635324	0	0	0
Bacteria	Latescibacterota	UBA2968	UBA2968	0.124164	0.151634	0.119832	0	0.444444	0.222717	0	0	0	0.416667	0	0.444444	0	0.0788022	0.127065	0.204604	0	0.119832
Bacteria	Latescibacterota	UBA2968	UBA8231	0.0765227	0.132741	0	0	0.444444	0	0	0	0	0	0.288184	0.444444	0	0.0788022	0.0635324	0	0	0.119832
Bacteria	Latescibacterota	UBA2968	Unclassified	0.00921786	0.0319316	0	0	0.119832	0	0	0	0	0	0	0	0	0	0	0	0	0.119832
Bacteria	Latescibacterota	Unclassified	Unclassified	0.179484	0.590025	0	0	2.22222	0	0	0	0	0	0	2.22222	0	0	0	0.0511509	0	0.0599161
Bacteria	Margulisbacteria	Unclassified	Unclassified	0.00488711	0.0169294	0	0	0.0635324	0	0	0	0	0	0	0	0	0	0.0635324	0	0	0
Bacteria	Margulisbacteria	WOR-1	O2-12-FULL-45-9	0.00488711	0.0169294	0	0	0.0635324	0	0	0	0	0	0	0	0	0	0.0635324	0	0	0
Bacteria	Margulisbacteria	ZB3	UBA817	0.296673	1.02771	0	0	3.85675	0	3.85675	0	0	0	0	0	0	0	0	0	0	0
Bacteria	Marinisomatota	Marinisomatia	Marinisomatales	0.0618633	0.146042	0	0	0.444727	0	0	0	0	0	0	0	0	0	0.444727	0	0	0.359497
Bacteria	Marinisomatota	Marinisomatia	SCGC-AAA003-L08	0.0251256	0.073537	0	0	0.275482	0	0.275482	0	0	0	0	0	0	0	0	0.0511509	0	0
Bacteria	Marinisomatota	Marinisomatia	Unclassified	0.00949604	0.0222815	0	0	0.0635324	0	0	0	0	0	0	0	0	0	0.0635324	0	0	0.0599161
Bacteria	Marinisomatota	Unclassified	Unclassified	0.00460893	0.0159658	0	0	0.0599161	0	0	0	0	0	0	0	0	0	0	0	0	0.0599161
Bacteria	MBNT15	MBNT15	MBNT15	0.0777426	0.170775	0	0	0.508259	0	0	0	0.442478	0	0	0	0	0	0.508259	0	0	0.0599161
Bacteria	Methylomirabilota	Methylomirabilia	Methylomirabilales	0.0266281	0.0607716	0	0	0.222717	0.222717	0	0	0	0	0	0	0	0	0.0635324	0	0	0.0599161
Bacteria	Methylomirabilota	Methylomirabilia	Rokubacteriales	0.303117	0.256682	0.288184	0	0.888889	0	0	0.713012	0	0.416667	0.288184	0.888889	0.41876	0.315209	0.25413	0.306905	0.218938	0.119832
Bacteria	Moduliflexota	Moduliflexia	Moduliflexales	0.0121234	0.0419967	0	0	0.157604	0	0	0	0	0	0	0	0	0.157604	0	0	0	0
Bacteria	Myxococcota	Bradimonadia	Bradymonadales	0.0776308	0.110915	0.0511509	0	0.317662	0	0	0.178253	0	0	0	0	0.0837521	0.0788022	0.317662	0.0511509	0	0.299581
Bacteria	Myxococcota	Bradimonadia	UBA7976	0.00999639	0.0240626	0	0	0.0788022	0	0	0	0	0	0	0	0	0.0788022	0	0.0511509	0	0
Bacteria	Myxococcota	Bradimonadia	Unclassified	0.00393468	0.0136301	0	0	0.0511509	0	0	0	0	0	0	0	0	0	0	0.0511509	0	0
Bacteria	Myxococcota	Myxococcia	Myxococcales	0.0164389	0.030794	0	0	0.0837521	0	0	0	0	0	0	0	0.0837521	0.0788022	0	0.0511509	0	0
Bacteria	Myxococcota	Polyangia	Haliangiales	0.106093	0.229429	0	0	0.864553	0.222717	0	0	0	0	0.864553	0	0.0837521	0	0	0.153453	0.0547345	0
Bacteria	Myxococcota	Polyangia	HGW-17	0.0143118	0.0337608	0	0	0.102302	0	0	0	0	0	0	0	0.0837521	0	0	0.102302	0	0
Bacteria	Myxococcota	Polyangia	Nannocystales	0.0148835	0.0277112	0	0	0.0788022	0	0	0	0	0	0	0	0	0.0788022	0.0635324	0.0511509	0	0
Bacteria	Myxococcota	Polyangia	Palsa-1104	0.0457414	0.096973	0	0	0.356506	0	0	0.356506	0	0	0	0	0	0	0.127065	0.0511509	0	0.0599161
Bacteria	Myxococcota	Polyangia	Polyangiales	0.748372	0.878914	0.613811	0	3.56506	0.222717	0.550964	3.56506	0.442478	0	0.576369	0	0.753769	0.945626	0.952986	0.613811	0.985222	0.119832
Bacteria	Myxococcota	Polyangia	Unclassified	0.0572564	0.1079	0	0	0.317662	0	0	0	0	0	0.288184	0	0.0837521	0	0.317662	0	0.0547345	0
Bacteria	Myxococcota	UBA727	Unclassified	0.00460893	0.0159658	0	0	0.0599161	0	0	0	0	0	0	0	0	0	0	0	0	0.0599161
Bacteria	Myxococcota	UBA796	UBA796	0.0698644	0.0899116	0.0599161	0	0.25413	0.222717	0	0.178253	0	0	0	0	0.0837521	0	0.25413	0	0.109469	0.0599161
Bacteria	Myxococcota	UBA796	UBA9615	0.00488711	0.0169294	0	0	0.0635324	0	0	0	0	0	0	0	0	0	0.0635324	0	0	0
Bacteria	Myxococcota	UBA796	Unclassified	0.0331168	0.0779739	0	0	0.288184	0	0	0	0	0	0.288184	0	0	0.0788022	0.0635324	0	0	0
Bacteria	Myxococcota	UBA9042	Unclassified	0.0849039	0.157037	0	0	0.576369	0	0	0	0	0	0.576369	0	0	0	0.190597	0.102302	0.0547345	0.179748
Bacteria	Myxococcota	UBA9160	UBA9160	0.847818	0.644253	0.644253	0.222717	2.65487	0.222717	0.275482	1.06952	2.65487	0.416667	0.576369	0.444444	1.08878	0.394011	1.39771	1.07417	0.328407	1.07849
Bacteria	Myxococcota	Unclassified	Unclassified	0.418331	0.544964	0.356506	0	2.22222	0.445434	0.275482	0.356506	0.442478	0.416667	0	2.22222	0	0.157604	0.508259	0.204604	0.109469	0.299581
Bacteria	Nitrospinota	Nitrospinia	Nitrospinales	0.0791377	0.141308	0	0	0.444444	0	0.275482	0	0	0	0	0.444444	0	0	0.25413	0	0.0547345	0
Bacteria	Nitrospinota	Unclassified	Unclassified	0.00909746	0.0214051	0	0	0.0635324	0	0	0	0	0	0	0	0	0	0.0635324	0	0.0547345	0
Bacteria	Nitrospirota	Nitrospiria	HDB-SIOI813	0.00421035	0.0145851	0	0	0.0547345	0	0	0	0	0	0	0	0	0	0	0	0.0547345	0
Bacteria	Nitrospirota	Nitrospiria	Nitrospirales	0.127971	0.173668	0.0837521	0	0.550964	0	0.550964	0	0	0	0	0	0.0837521	0.157604	0.127065	0.0511509	0.273673	0.419413
Bacteria	Nitrospirota	Nitrospiria	Unclassified	0.0739933	0.120199	0	0	0.381194	0.222717	0	0.178253	0	0	0	0	0	0	0.381194	0	0	0.179748
Bacteria	Nitrospirota	Thermodesulfovibrionia	Thermodesulfovibrionales	0.134385	0.348395	0	0	1.32743	0	0	0	1.32743	0	0	0	0.0837521	0.157604	0.127065	0.0511509	0	0
Bacteria	Nitrospirota	Thermodesulfovibrionia	UBA6902	0.247564	0.440464	0.119832	0	1.65184	0	0	0	0.442478	0	0	0	0.0837521	0.551615	1.65184	0.204604	0.164204	0.119832
Bacteria	Nitrospirota	Thermodesulfovibrionia	Unclassified	0.0313582	0.0948398	0	0	0.356506	0	0	0.356506	0	0	0	0	0	0	0	0.0511509	0	0
Bacteria	Nitrospirota	UBA9217	UBA9217	0.00393468	0.0136301	0	0	0.0511509	0	0	0	0	0	0	0	0	0	0	0.0511509	0	0
Bacteria	Nitrospirota	Unclassified	Unclassified	0.00949604	0.0222815	0	0	0.0635324	0	0	0	0	0	0	0	0	0	0.0635324	0	0	0.0599161
Bacteria	Omnitrophota	koll11	GIF10	0.0677831	0.219489	0	0	0.826446	0	0.826446	0	0	0	0	0	0	0	0	0	0.0547345	0
Bacteria	Omnitrophota	koll11	UBA10015	0.226944	0.18196	0.239664	0	0.550964	0	0.550964	0	0.442478	0.416667	0	0	0.251256	0.315209	0.317662	0.306905	0.109469	0.239664
Bacteria	Omnitrophota	koll11	UBA1560	0.00854362	0.0201102	0	0	0.0599161	0	0	0	0	0	0	0	0	0	0	0.0511509	0	0.0599161
Bacteria	Omnitrophota	koll11	Unclassified	0.037591	0.0702146	0	0	0.190597	0	0	0.178253	0	0	0	0	0	0	0.190597	0	0	0.119832
Bacteria	Omnitrophota	Omnitrophia	Omnitrophales	0.0362123	0.0615172	0	0	0.178253	0	0	0.178253	0	0	0	0	0.0837521	0.157604	0	0.0511509	0	0
Bacteria	Omnitrophota	Unclassified	Unclassified	0.0779483	0.158012	0	0	0.445434	0.445434	0	0	0	0	0	0.444444	0	0	0.0635324	0	0	0.0599161
Bacteria	Patescibacteria	ABY1	BM507	0.106141	0.210964	0	0	0.762389	0	0.275482	0	0	0	0	0	0	0	0.762389	0.102302	0	0.239664
Bacteria	Patescibacteria	ABY1	Magasanikbacterales	0.0183153	0.0361951	0	0	0.119832	0	0	0	0	0	0	0	0	0	0.0635324	0	0.0547345	0.119832
Bacteria	Patescibacteria	ABY1	SG8-24	0.0338785	0.0564728	0	0	0.178253	0	0	0.178253	0	0	0	0	0	0.0788022	0.0635324	0	0	0.119832
Bacteria	Patescibacteria	ABY1	UBA11705	0.00488711	0.0169294	0	0	0.0635324	0	0	0	0	0	0	0	0	0	0.0635324	0	0	0
Bacteria	Patescibacteria	ABY1	UBA1558	0.0302657	0.0528	0	0	0.179748	0	0	0	0	0	0	0	0.0837521	0.0788022	0	0.0511509	0	0.179748
Bacteria	Patescibacteria	ABY1	UBA9570	0.0106528	0.025623	0	0	0.0837521	0	0	0	0	0	0	0	0.0837521	0	0	0	0.0547345	0
Bacteria	Patescibacteria	ABY1	UBA9629	0.00460893	0.0159658	0	0	0.0599161	0	0	0	0	0	0	0	0	0	0	0	0	0.0599161
Bacteria	Patescibacteria	ABY1	Unclassified	0.00921786	0.0319316	0	0	0.119832	0	0	0	0	0	0	0	0	0	0	0	0	0.119832
Bacteria	Patescibacteria	CPR2	UBA1875	0.00488711	0.0169294	0	0	0.0635324	0	0	0	0	0	0	0	0	0	0.0635324	0	0	0
Bacteria	Patescibacteria	Dojkabacteria	B142	0.0423819	0.146815	0	0	0.550964	0	0.550964	0	0	0	0	0	0	0	0	0	0	0
Bacteria	Patescibacteria	Dojkabacteria	SC72	0.00421035	0.0145851	0	0	0.0547345	0	0	0	0	0	0	0	0	0	0	0	0.0547345	0
Bacteria	Patescibacteria	Doudnabacteria	UBA920	0.00488711	0.0169294	0	0	0.0635324	0	0	0	0	0	0	0	0	0	0.0635324	0	0	0
Bacteria	Patescibacteria	Gracilibacteria	Absconditabacterales	0.038113	0.111264	0	0	0.416667	0	0	0	0	0.416667	0	0	0	0.0788022	0	0	0	0
Bacteria	Patescibacteria	Gracilibacteria	Peribacterales	0.03183	0.0521155	0	0	0.164204	0	0	0	0	0	0	0	0.0837521	0	0.0635324	0.102302	0.164204	0
Bacteria	Patescibacteria	Gracilibacteria	UBA1369	0.0942066	0.175364	0	0	0.550964	0	0.550964	0.178253	0	0.416667	0	0	0	0.0788022	0	0	0	0
Bacteria	Patescibacteria	Gracilibacteria	UM-FILTER-43-11	0.00881928	0.020708	0	0	0.0599161	0	0	0	0	0	0	0	0	0	0	0	0.0547345	0.0599161
Bacteria	Patescibacteria	Microgenomatia	GCA-001788215	0.0211909	0.0734075	0	0	0.275482	0	0.275482	0	0	0	0	0	0	0	0	0	0	0
Bacteria	Patescibacteria	Microgenomatia	GWA2-44-7	0.076503	0.148586	0	0	0.444444	0	0	0	0	0	0	0.444444	0	0	0.190597	0	0	0.359497
Bacteria	Patescibacteria	Microgenomatia	Levybacterales	0.00921786	0.0319316	0	0	0.119832	0	0	0	0	0	0	0	0	0	0	0	0	0.119832
Bacteria	Patescibacteria	Paceibacteria	GWC2-36-17	0.034188	0.118431	0	0	0.444444	0	0	0	0	0	0	0.444444	0	0	0	0	0	0
Bacteria	Patescibacteria	Paceibacteria	Paceibacterales	0.0279318	0.0802125	0	0	0.299581	0	0	0	0	0	0	0	0	0	0.0635324	0	0	0.299581
Bacteria	Patescibacteria	Paceibacteria	Portnoybacterales	0.0184357	0.0638632	0	0	0.239664	0	0	0	0	0	0	0	0	0	0	0	0	0.239664
Bacteria	Patescibacteria	Paceibacteria	UBA6257	0.138204	0.18486	0.0547345	0	0.550964	0	0.550964	0.178253	0	0	0	0.444444	0	0.157604	0	0.0511509	0.0547345	0.359497
Bacteria	Patescibacteria	Paceibacteria	UBA9983	0.0192703	0.051954	0	0	0.190597	0	0	0	0	0	0	0	0	0	0.190597	0	0	0.0599161
Bacteria	Patescibacteria	Paceibacteria	UBA9983_A	0.378078	0.439392	0.335008	0	1.72911	0.222717	0.550964	0.178253	0	0	1.72911	0	0.335008	0.630418	0.127065	0.409207	0.492611	0.239664
Bacteria	Patescibacteria	Paceibacteria	Unclassified	0.00488711	0.0169294	0	0	0.0635324	0	0	0	0	0	0	0	0	0	0.0635324	0	0	0
Bacteria	Patescibacteria	Paceibacteria	WO2-41-13	0.00488711	0.0169294	0	0	0.0635324	0	0	0	0	0	0	0	0	0	0.0635324	0	0	0
Bacteria	Patescibacteria	Paceibacteria_A	Moranbacterales	0.00644247	0.0223174	0	0	0.0837521	0	0	0	0	0	0	0	0.0837521	0	0	0	0	0
Bacteria	Patescibacteria	Saccharimonadia	Saccharimonadales	0.253508	0.231803	0.251256	0	0.656814	0.445434	0.550964	0.356506	0	0.416667	0	0	0.251256	0.157604	0	0.460358	0.656814	0
Bacteria	Patescibacteria	UBA1384	XYA2-FULL-43-10	0.00644247	0.0223174	0	0	0.0837521	0	0	0	0	0	0	0	0.0837521	0	0	0	0	0
Bacteria	Patescibacteria	WWE3	UBA101185	0.0761531	0.156593	0	0	0.534759	0	0.275482	0.534759	0	0	0	0	0	0	0	0	0	0.179748
Bacteria	Planctomycetota	Brocadiae	Brocadiales	0.00488711	0.0169294	0	0	0.0635324	0	0	0	0	0	0	0	0	0	0.0635324	0	0	0
Bacteria	Planctomycetota	Brocadiae	Unclassified	0.0688648	0.129878	0	0	0.442478	0	0	0	0.442478	0	0	0	0	0.0788022	0.25413	0	0	0.119832
Bacteria	Planctomycetota	Phycisphaerae	Phycisphaerales	1.06571	0.528256	1.10193	0	1.72911	1.55902	1.10193	1.24777	0	0	1.72911	0.888889	1.59129	1.49724	0.952986	0.818414	1.14943	1.31815
Bacteria	Planctomycetota	Phycisphaerae	SG8-4	0.51047	0.875418	0.102302	0	3.11111	0.222717	0	0	0.884956	0	0	3.11111	0	0	0.762389	0.102302	0.0547345	1.4979
Bacteria	Planctomycetota	Phycisphaerae	SM23-33	0.0280949	0.0563289	0	0	0.178253	0	0	0.178253	0	0	0	0	0	0	0.127065	0	0	0.0599161
Bacteria	Planctomycetota	Phycisphaerae	UBA1161	0.00488711	0.0169294	0	0	0.0635324	0	0	0	0	0	0	0	0	0	0.0635324	0	0	0
Bacteria	Planctomycetota	Phycisphaerae	UBA1845	0.244408	0.431251	0.102302	0	1.33333	0	0	0	0	0	1.15274	1.33333	0.0837521	0.157604	0.0635324	0.102302	0.164204	0.119832
Bacteria	Planctomycetota	Phycisphaerae	Unclassified	0.158698	0.164699	0.158698	0	0.479329	0	0.275482	0.178253	0.442478	0	0.288184	0	0	0.157604	0.190597	0.0511509	0	0.479329
Bacteria	Planctomycetota	Planctomycetes	Gemmatales	0.0483691	0.119741	0	0	0.445434	0.445434	0	0	0	0	0	0	0	0	0.0635324	0	0	0.119832
Bacteria	Planctomycetota	Planctomycetes	Pirellulales	1.66954	0.776693	1.66954	0	3.0179	1.3363	1.92837	1.42602	0	1.66667	2.30548	0.888889	2.0938	1.73365	0.762389	3.0179	2.62726	1.91732
Bacteria	Planctomycetota	Planctomycetes	Planctomycetales	0.323051	0.35453	0.273673	0	1.25	0.445434	0	0.713012	0	1.25	0.576369	0	0.167504	0.0788022	0.0635324	0.511509	0.273673	0.119832
Bacteria	Planctomycetota	SZUA-567	SZUA-567	0.0369384	0.110909	0	0	0.416667	0	0	0	0	0.416667	0	0	0	0	0.0635324	0	0	0
Bacteria	Planctomycetota	UBA11346	Unclassified	0.00460893	0.0159658	0	0	0.0599161	0	0	0	0	0	0	0	0	0	0	0	0	0.0599161
Bacteria	Planctomycetota	UBA1135	UBA1135	0.600727	0.527757	0.527757	0	1.77778	1.3363	0	0.534759	0	0.416667	0	1.77778	0.837521	0.394011	1.20712	0.56266	0.383142	0.359497
Bacteria	Planctomycetota	UBA1135	UBA2386	0.666616	0.604768	0.604768	0	2.30548	0.890869	1.10193	0.178253	1.32743	0	2.30548	0.444444	0.167504	0.315209	0.635324	0.306905	0.273673	0.718993
Bacteria	Planctomycetota	UBA1135	Unclassified	0.0316339	0.0949021	0	0	0.356506	0	0	0.356506	0	0	0	0	0	0	0	0	0.0547345	0
Bacteria	Planctomycetota	UBA8108	Unclassified	0.130975	0.231171	0	0	0.833333	0	0	0	0	0.833333	0.288184	0	0.0837521	0	0.317662	0	0	0.179748
Bacteria	Planctomycetota	Unclassified	Unclassified	0.594334	0.680103	0.576369	0	2.66667	0.222717	0	0.891266	0.884956	0	0.576369	2.66667	0.251256	0.472813	0.889454	0.102302	0.109469	0.659077
Bacteria	Poribacteria	WGA-4E	Unclassified	0.00488711	0.0169294	0	0	0.0635324	0	0	0	0	0	0	0	0	0	0.0635324	0	0	0
Bacteria	Proteobacteria	Alphaproteobacteria	Acetobacterales	0.00460893	0.0159658	0	0	0.0599161	0	0	0	0	0	0	0	0	0	0	0	0	0.0599161
Bacteria	Proteobacteria	Alphaproteobacteria	Azospirillales	0.348156	1.05512	0	0	3.9823	0	0	0	3.9823	0.416667	0	0	0	0	0.127065	0	0	0
Bacteria	Proteobacteria	Alphaproteobacteria	Caedimonadales	0.0120797	0.0298259	0	0	0.102302	0	0	0	0	0	0	0	0	0	0	0.102302	0.0547345	0
Bacteria	Proteobacteria	Alphaproteobacteria	Caulobacterales	0.573364	0.435624	0.550964	0	1.25889	0.445434	0.550964	0.891266	0	1.25	0.288184	0	0.335008	0.788022	0.571792	1.07417	1.25889	0
Bacteria	Proteobacteria	Alphaproteobacteria	Defluviicoccales	0.221545	0.372734	0.0547345	0	1.33333	0	0	0	0	0	0.576369	1.33333	0	0.236407	0.508259	0.0511509	0.0547345	0.119832
Bacteria	Proteobacteria	Alphaproteobacteria	Elsterales	0.00460893	0.0159658	0	0	0.0599161	0	0	0	0	0	0	0	0	0	0	0	0	0.0599161
Bacteria	Proteobacteria	Alphaproteobacteria	Geminicoccales	0.00606171	0.0209984	0	0	0.0788022	0	0	0	0	0	0	0	0	0.0788022	0	0	0	0
Bacteria	Proteobacteria	Alphaproteobacteria	HIMB59	0.0128849	0.0446347	0	0	0.167504	0	0	0	0	0	0	0	0.167504	0	0	0	0	0
Bacteria	Proteobacteria	Alphaproteobacteria	Kiloniellales	0.375201	0.409531	0.335008	0	1.27065	0	0	0	0.884956	0.833333	0.576369	0	0.335008	0.157604	1.27065	0.0511509	0.109469	0.659077
Bacteria	Proteobacteria	Alphaproteobacteria	Micavibrionales	0.0789396	0.101329	0.0788022	0	0.328407	0	0	0	0	0	0	0	0.167504	0.0788022	0.127065	0.204604	0.328407	0.119832
Bacteria	Proteobacteria	Alphaproteobacteria	Nisaeales	0.00921786	0.0319316	0	0	0.119832	0	0	0	0	0	0	0	0	0	0	0	0	0.119832
Bacteria	Proteobacteria	Alphaproteobacteria	Parvibaculales	0.067033	0.0968043	0	0	0.288184	0	0	0.178253	0	0	0.288184	0	0.0837521	0	0	0.102302	0.218938	0
Bacteria	Proteobacteria	Alphaproteobacteria	Pelagibacterales	0.0738552	0.175573	0	0	0.659077	0	0	0	0	0	0	0	0.167504	0.0788022	0	0	0.0547345	0.659077
Bacteria	Proteobacteria	Alphaproteobacteria	Puniceispirillales	0.00488711	0.0169294	0	0	0.0635324	0	0	0	0	0	0	0	0	0	0.0635324	0	0	0
Bacteria	Proteobacteria	Alphaproteobacteria	Rhizobiales	1.49432	0.638953	1.49432	0	2.51779	1.55902	1.92837	0.713012	2.21239	1.25	1.72911	0	1.84255	0.945626	1.39771	1.89258	2.51779	1.43799
Bacteria	Proteobacteria	Alphaproteobacteria	Rhodobacterales	2.23951	1.0944	2.23951	0	4.10509	2.67261	3.0303	2.49554	1.76991	2.5	1.72911	0	2.59631	1.65485	1.84244	3.93862	4.10509	0.77891
Bacteria	Proteobacteria	Alphaproteobacteria	Rhodospirillales_A	0.187286	0.354643	0.0511509	0	1.32743	0	0	0	1.32743	0.416667	0	0	0	0.157604	0.317662	0.0511509	0.164204	0
Bacteria	Proteobacteria	Alphaproteobacteria	Rickettsiales	0.0716019	0.106475	0	0	0.288184	0	0.275482	0	0	0	0.288184	0	0.0837521	0.0788022	0	0.204604	0	0
Bacteria	Proteobacteria	Alphaproteobacteria	Rs-D84	0.00606171	0.0209984	0	0	0.0788022	0	0	0	0	0	0	0	0	0.0788022	0	0	0	0
Bacteria	Proteobacteria	Alphaproteobacteria	Sphingomonadales	0.798849	0.61606	0.798849	0	2.07991	0.890869	0.275482	1.06952	0	0.833333	1.72911	0	0.921273	0.551615	0.635324	1.27877	2.07991	0.119832
Bacteria	Proteobacteria	Alphaproteobacteria	Thalassobaculales	0.00393468	0.0136301	0	0	0.0511509	0	0	0	0	0	0	0	0	0	0	0.0511509	0	0
Bacteria	Proteobacteria	Alphaproteobacteria	TMED109	0.219315	0.474636	0.0547345	0	1.76991	0	0.275482	0	1.76991	0	0.576369	0	0	0	0.0635324	0.0511509	0.0547345	0.0599161
Bacteria	Proteobacteria	Alphaproteobacteria	UBA11136	0.0232024	0.0451515	0	0	0.127065	0	0	0	0	0	0	0	0	0	0.127065	0	0.0547345	0.119832
Bacteria	Proteobacteria	Alphaproteobacteria	UBA2966	0.00977422	0.0338589	0	0	0.127065	0	0	0	0	0	0	0	0	0	0.127065	0	0	0
Bacteria	Proteobacteria	Alphaproteobacteria	UBA6615	0.257075	0.231927	0.257075	0	0.884956	0	0.275482	0.178253	0.884956	0	0.288184	0.444444	0	0.157604	0.317662	0.102302	0.273673	0.419413
Bacteria	Proteobacteria	Alphaproteobacteria	UBA7879	0.022168	0.0767923	0	0	0.288184	0	0	0	0	0	0.288184	0	0	0	0	0	0	0
Bacteria	Proteobacteria	Alphaproteobacteria	UBA7887	0.0985554	0.247261	0	0	0.864553	0	0	0	0	0.416667	0.864553	0	0	0	0	0	0	0
Bacteria	Proteobacteria	Alphaproteobacteria	UBA828	0.0188182	0.0352007	0	0	0.102302	0	0	0	0	0	0	0	0	0.0788022	0.0635324	0.102302	0	0
Bacteria	Proteobacteria	Alphaproteobacteria	UBA8366	0.0575519	0.0723265	0.0547345	0	0.222717	0.222717	0	0	0	0	0	0	0.0837521	0.157604	0.127065	0.102302	0.0547345	0
Bacteria	Proteobacteria	Alphaproteobacteria	UBA9655	0.034188	0.118431	0	0	0.444444	0	0	0	0	0	0	0.444444	0	0	0	0	0	0
Bacteria	Proteobacteria	Alphaproteobacteria	UBA998	0.00393468	0.0136301	0	0	0.0511509	0	0	0	0	0	0	0	0	0	0	0.0511509	0	0
Bacteria	Proteobacteria	Alphaproteobacteria	Unclassified	0.915455	0.485632	0.837521	0.179748	1.76991	0.668151	0.275482	0.713012	1.76991	1.66667	0.576369	1.33333	0.837521	0.472813	1.01652	1.02302	1.36836	0.179748
Bacteria	Proteobacteria	Gammaproteobacteria	Acidiferrobacterales	0.0514347	0.0865589	0	0	0.288184	0	0	0	0	0	0.288184	0	0	0.0788022	0.190597	0.0511509	0	0.0599161
Bacteria	Proteobacteria	Gammaproteobacteria	Berkiellales	0.11773	0.135086	0.11773	0	0.444444	0.222717	0	0	0	0	0	0.444444	0.167504	0.157604	0.0635324	0.255754	0.218938	0
Bacteria	Proteobacteria	Gammaproteobacteria	Burkholderiales	0.318442	0.213355	0.299581	0	0.833333	0.445434	0.275482	0.534759	0	0.833333	0	0.444444	0.335008	0.315209	0.127065	0.255754	0.273673	0.299581
Bacteria	Proteobacteria	Gammaproteobacteria	Cardiobacteriales	0.137605	0.145721	0.137605	0	0.416667	0	0	0.178253	0	0.416667	0	0	0.167504	0.315209	0.127065	0.255754	0.328407	0
Bacteria	Proteobacteria	Gammaproteobacteria	Chromatiales	0.769558	0.505471	0.698856	0	1.78253	0.890869	0.550964	1.78253	0.442478	0	1.44092	0.888889	1.25628	1.10323	0.698856	0.102302	0.547345	0.299581
Bacteria	Proteobacteria	Gammaproteobacteria	Coxiellales	0.0345498	0.0675554	0	0	0.190597	0	0	0	0	0	0	0	0	0.0788022	0.190597	0	0	0.179748
Bacteria	Proteobacteria	Gammaproteobacteria	Ectothiorhodospirales	0.777275	0.619276	0.713012	0	1.99488	0.222717	0.275482	0.713012	0	0.833333	1.44092	0.444444	1.34003	0.945626	0.127065	1.99488	1.5873	0.179748
Bacteria	Proteobacteria	Gammaproteobacteria	Enterobacterales	0.629659	0.660654	0.502513	0	2.08333	0	0.826446	0.356506	0	2.08333	1.72911	0	0.502513	0.394011	0.635324	1.32992	0.328407	0
Bacteria	Proteobacteria	Gammaproteobacteria	Ga0077536	0.459124	0.311385	0.416667	0	0.898742	0	0.550964	0.713012	0	0.416667	0.288184	0	0.753769	0.866824	0.381194	0.716113	0.383142	0.898742
Bacteria	Proteobacteria	Gammaproteobacteria	GCA-001735895	0.177184	0.186567	0.167504	0	0.576369	0	0.275482	0.534759	0	0	0.576369	0	0.167504	0.0788022	0.190597	0.255754	0.164204	0.0599161
Bacteria	Proteobacteria	Gammaproteobacteria	GCA-002705445	0.00488711	0.0169294	0	0	0.0635324	0	0	0	0	0	0	0	0	0	0.0635324	0	0	0
Bacteria	Proteobacteria	Gammaproteobacteria	GCA-2729495	0.262745	0.289168	0.262745	0	0.884956	0.445434	0.275482	0	0.884956	0.833333	0.288184	0	0	0.236407	0.127065	0.0511509	0.273673	0
Bacteria	Proteobacteria	Gammaproteobacteria	Granulosicoccales	0.237604	0.226448	0.226448	0	0.668151	0.668151	0.550964	0.178253	0	0	0	0	0.335008	0.315209	0.190597	0.358056	0.492611	0
Bacteria	Proteobacteria	Gammaproteobacteria	Legionellales	0.00606171	0.0209984	0	0	0.0788022	0	0	0	0	0	0	0	0	0.0788022	0	0	0	0
Bacteria	Proteobacteria	Gammaproteobacteria	Nevskiales	0.0294875	0.06379	0	0	0.222717	0.222717	0	0	0	0	0	0	0	0	0	0.0511509	0.109469	0
Bacteria	Proteobacteria	Gammaproteobacteria	Nitrosococcales	0.0288681	0.0535764	0	0	0.190597	0	0	0	0	0	0	0	0	0.0788022	0.190597	0.0511509	0.0547345	0
Bacteria	Proteobacteria	Gammaproteobacteria	Pseudomonadales	4.2792	1.90742	4.2792	0.444444	7.5	2.44989	6.06061	4.09982	5.75221	7.5	3.17003	0.444444	6.53266	4.96454	3.93901	4.65473	4.32403	1.73757
Bacteria	Proteobacteria	Gammaproteobacteria	SAR86	0.105653	0.241779	0	0	0.888889	0	0	0	0	0	0	0.888889	0	0.315209	0	0	0.109469	0.0599161
Bacteria	Proteobacteria	Gammaproteobacteria	SZUA-140	0.034657	0.0605435	0	0	0.178253	0	0	0.178253	0	0	0	0	0	0.157604	0.0635324	0.0511509	0	0
Bacteria	Proteobacteria	Gammaproteobacteria	SZUA-21	0.338264	0.565008	0.218938	0	2.21239	0	0	0.178253	2.21239	0.416667	0	0.444444	0.0837521	0	0.381194	0.102302	0.218938	0.359497
Bacteria	Proteobacteria	Gammaproteobacteria	SZUA-229	0.340699	0.445096	0.275482	0	1.76991	0	0.275482	0	1.76991	0.416667	0	0.444444	0.251256	0.315209	0.508259	0.153453	0.0547345	0.239664
Bacteria	Proteobacteria	Gammaproteobacteria	Thiohalobacterales	0.619807	0.898311	0.479329	0	3.55556	0.222717	0	0.356506	0.884956	0	0	3.55556	0.753769	0.551615	0.825921	0.153453	0.273673	0.479329
Bacteria	Proteobacteria	Gammaproteobacteria	Thiohalomonadales	0.00606171	0.0209984	0	0	0.0788022	0	0	0	0	0	0	0	0	0.0788022	0	0	0	0
Bacteria	Proteobacteria	Gammaproteobacteria	Thiotrichales	0.0251256	0.073537	0	0	0.275482	0	0.275482	0	0	0	0	0	0	0	0	0.0511509	0	0
Bacteria	Proteobacteria	Gammaproteobacteria	UBA10353	0.389219	0.384795	0.356506	0	1.10193	0.222717	1.10193	0.356506	0	0	0.576369	0	0.921273	0.236407	0.0635324	0.869565	0.711549	0
Bacteria	Proteobacteria	Gammaproteobacteria	UBA11654	0.022168	0.0767923	0	0	0.288184	0	0	0	0	0	0.288184	0	0	0	0	0	0	0
Bacteria	Proteobacteria	Gammaproteobacteria	UBA12402	0.0173629	0.0351403	0	0	0.119832	0	0	0	0	0	0	0	0	0	0	0.0511509	0.0547345	0.119832
Bacteria	Proteobacteria	Gammaproteobacteria	UBA4486	0.208644	0.343169	0.119832	0	1.25	0	0	0	0	1.25	0.288184	0	0.586265	0.157604	0	0.255754	0.0547345	0.119832
Bacteria	Proteobacteria	Gammaproteobacteria	UBA4575	0.439765	0.492054	0.255754	0	1.66667	0	0.550964	0.534759	0.884956	1.66667	1.15274	0	0.167504	0.157604	0.127065	0.255754	0.218938	0
Bacteria	Proteobacteria	Gammaproteobacteria	UBA5158	0.0181414	0.0344103	0	0	0.102302	0	0	0	0	0	0	0	0	0.0788022	0	0.102302	0.0547345	0
Bacteria	Proteobacteria	Gammaproteobacteria	UBA6522	0.258476	0.218238	0.236407	0	0.826446	0	0.826446	0.356506	0.442478	0	0	0.444444	0.251256	0.236407	0.190597	0.153453	0.218938	0.239664
Bacteria	Proteobacteria	Gammaproteobacteria	UBA9339	0.0599783	0.0892906	0	0	0.288184	0	0	0	0	0	0.288184	0	0	0.0788022	0.190597	0.102302	0	0.119832
Bacteria	Proteobacteria	Gammaproteobacteria	Unclassified	6.53904	2.58701	6.91643	1.43799	11.6667	6.68151	8.26446	8.55615	3.9823	11.6667	6.91643	4.44444	8.37521	6.93459	3.11309	7.51918	7.11549	1.43799
Bacteria	Proteobacteria	Gammaproteobacteria	Woeseiales	11.6113	6.02509	11.6113	1.33333	20.5674	19.3764	10.7438	19.4296	6.19469	8.33333	12.1037	1.33333	17.8392	20.5674	5.71792	12.3785	12.3153	4.61354
Bacteria	Proteobacteria	Gammaproteobacteria	Xanthomonadales	0.711103	0.556177	0.711103	0	1.72911	1.3363	0	1.42602	0	0.833333	1.72911	0	0.921273	1.10323	0.381194	0.56266	0.711549	0.239664
Bacteria	Proteobacteria	Unclassified	Unclassified	0.0691956	0.151348	0	0	0.576369	0	0	0	0	0	0.576369	0	0.0837521	0.0788022	0	0.0511509	0.109469	0
Bacteria	SAR324	SAR324	XYD2-FULL-50-16	0.0146613	0.0507883	0	0	0.190597	0	0	0	0	0	0	0	0	0	0.190597	0	0	0
Bacteria	Spirochaetota	Leptospirae	Leptospirales	0.00393468	0.0136301	0	0	0.0511509	0	0	0	0	0	0	0	0	0	0	0.0511509	0	0
Bacteria	Spirochaetota	Leptospirae	Unclassified	0.037535	0.0648041	0	0	0.179748	0	0	0.178253	0	0	0	0	0	0.0788022	0	0.0511509	0	0.179748
Bacteria	Spirochaetota	Spirochaetia	Spirochaetales	0.282879	0.325775	0.178253	0	0.888889	0.445434	0	0.178253	0.442478	0	0	0.888889	0	0.0788022	0.698856	0.0511509	0.0547345	0.838826
Bacteria	Spirochaetota	Spirochaetia	Treponematales	0.00421035	0.0145851	0	0	0.0547345	0	0	0	0	0	0	0	0	0	0	0	0.0547345	0
Bacteria	Spirochaetota	Spirochaetia	Unclassified	0.00488711	0.0169294	0	0	0.0635324	0	0	0	0	0	0	0	0	0	0.0635324	0	0	0
Bacteria	Spirochaetota	UBA4802	UBA4802	0.0254345	0.0473203	0	0	0.127065	0	0	0	0	0	0	0	0.0837521	0	0.127065	0	0	0.119832
Bacteria	Spirochaetota	Unclassified	Unclassified	0.0146613	0.0507883	0	0	0.190597	0	0	0	0	0	0	0	0	0	0.190597	0	0	0
Bacteria	Sumerlaeota	Sumerlaeia	Sumerlaeales	0.00921786	0.0319316	0	0	0.119832	0	0	0	0	0	0	0	0	0	0	0	0	0.119832
Bacteria	SZUA-182	SZUA-182	SZUA-182	0.0113296	0.0268645	0	0	0.0837521	0	0	0	0	0	0	0	0.0837521	0	0.0635324	0	0	0
Bacteria	Tectomicrobia	Entotheonellia	Entotheonellales	0.0576711	0.130529	0	0	0.444444	0	0	0	0	0	0	0.444444	0	0	0.25413	0.0511509	0	0
Bacteria	UBA10199	UBA10199	Unclassified	0.055026	0.0779327	0	0	0.239664	0	0	0	0	0	0	0	0.167504	0.0788022	0.127065	0.102302	0	0.239664
Bacteria	UBA8248	UBA8248	UBA8248	0.00977422	0.0338589	0	0	0.127065	0	0	0	0	0	0	0	0	0	0.127065	0	0	0
Bacteria	UBA9089	Unclassified	Unclassified	0.00949604	0.0222815	0	0	0.0635324	0	0	0	0	0	0	0	0	0	0.0635324	0	0	0.0599161
Bacteria	UBP14	UBA6098	Unclassified	0.0434059	0.120063	0	0	0.444444	0	0	0	0	0	0	0.444444	0	0	0	0	0	0.119832
Bacteria	UBP3	Unclassified	Unclassified	0.00488711	0.0169294	0	0	0.0635324	0	0	0	0	0	0	0	0	0	0.0635324	0	0	0
Bacteria	Unclassified bacteria	Unclassified	Unclassified	3.08183	1.42531	2.57252	0.864553	5.77778	2.44989	1.37741	1.96078	4.86726	3.33333	0.864553	5.77778	1.84255	3.38849	4.63787	2.55754	2.57252	4.43379
Bacteria	Verrucomicrobiota	Kiritimatiellae	Kiritimatiellales	0.0508098	0.0765861	0	0	0.236407	0	0	0	0	0	0	0	0.0837521	0.236407	0	0.0511509	0.109469	0.179748
Bacteria	Verrucomicrobiota	Kiritimatiellae	SS1-B-03-39	0.0218568	0.048971	0	0	0.178253	0	0	0.178253	0	0	0	0	0	0	0	0.0511509	0.0547345	0
Bacteria	Verrucomicrobiota	Kiritimatiellae	UBA8416	0.119352	0.272872	0	0	0.888889	0	0	0	0	0	0	0.888889	0	0	0.0635324	0	0	0.599161
Bacteria	Verrucomicrobiota	Kiritimatiellae	Unclassified	0.127659	0.131579	0.127065	0	0.356506	0	0.275482	0.356506	0	0	0	0	0.251256	0	0.127065	0.255754	0.273673	0.119832
Bacteria	Verrucomicrobiota	Lentisphaeria	UBA1407	0.00460893	0.0159658	0	0	0.0599161	0	0	0	0	0	0	0	0	0	0	0	0	0.0599161
Bacteria	Verrucomicrobiota	Lentisphaeria	Unclassified	0.038797	0.118176	0	0	0.444444	0	0	0	0	0	0	0.444444	0	0	0	0	0	0.0599161
Bacteria	Verrucomicrobiota	Lentisphaeria	Victivallales	0.0148835	0.0277112	0	0	0.0788022	0	0	0	0	0	0	0	0	0.0788022	0.0635324	0.0511509	0	0
Bacteria	Verrucomicrobiota	Verrucomicrobiae	Chthoniobacterales	0.00488711	0.0169294	0	0	0.0635324	0	0	0	0	0	0	0	0	0	0.0635324	0	0	0
Bacteria	Verrucomicrobiota	Verrucomicrobiae	Opitutales	0.291709	0.312605	0.291709	0	0.890869	0.890869	0	0.534759	0	0	0.864553	0	0.41876	0.472813	0	0.102302	0.328407	0.179748
Bacteria	Verrucomicrobiota	Verrucomicrobiae	Pedosphaerales	0.0461465	0.079026	0	0	0.288184	0	0	0	0	0	0.288184	0	0	0.0788022	0.0635324	0	0.109469	0.0599161
Bacteria	Verrucomicrobiota	Verrucomicrobiae	Unclassified	0.0988699	0.134021	0.0635324	0	0.444444	0	0	0	0	0	0	0.444444	0.167504	0.0788022	0.0635324	0.306905	0.164204	0.0599161
Bacteria	Verrucomicrobiota	Verrucomicrobiae	Verrucomicrobiales	0.892278	0.813492	0.813492	0	2.13904	1.55902	0.275482	2.13904	0	2.08333	0.288184	0	2.01005	0.788022	0	1.02302	1.31363	0.119832
Bacteria	Verrucomicrobiota_A	Chlamydiia	Parachlamydiales	0.0864959	0.0987354	0.0837521	0	0.299581	0	0	0.178253	0	0	0	0	0.0837521	0.236407	0.0635324	0.153453	0.109469	0.299581
Bacteria	WOR-3	WOR-3	SM23-42	0.0187139	0.0494532	0	0	0.179748	0	0	0	0	0	0	0	0	0	0.0635324	0	0	0.179748
Bacteria	WOR-3_B	Unclassified	Unclassified	0.0292695	0.0514954	0	0	0.178253	0	0	0.178253	0	0	0	0	0	0.0788022	0.0635324	0	0	0.0599161
Bacteria	Zixibacteria	MSB-5A5	GN15	0.00644247	0.0223174	0	0	0.0837521	0	0	0	0	0	0	0	0.0837521	0	0	0	0	0
Bacteria	Zixibacteria	MSB-5A5	MSB-5A5	0.0622467	0.129793	0	0	0.442478	0	0	0	0.442478	0	0	0	0	0	0.127065	0	0	0.239664
Bacteria	Zixibacteria	MSB-5A5	UBA10806	0.00977422	0.0338589	0	0	0.127065	0	0	0	0	0	0	0	0	0	0.127065	0	0	0
Bacteria	Zixibacteria	MSB-5A5	Unclassified	0.0238792	0.0576957	0	0	0.190597	0	0	0	0	0	0	0	0	0	0.190597	0	0	0.119832

## Sheet: Family
% Abundance
Domain	Phylum	Class	Order	Family	Average (%)	SD (%)	Median (%)	Minimum (%)	Maximun (%)	Flow-through reactor	Subtidal shallow A	Subtidal intermediate A	Subtidal deep A	Intertidal shallow A	Intertidal intermediate A	Intertidal deep A	Subtidal shallow C	Subtidal intermediate C	Subtidal deep C	Intertidal shallow C	Intertidal intermediate C	Intertidal deep C
Archaea	Aenigmarchaeota	Aenigmarchaeia	GW2011-AR5	GW2011-AR5	0.00488711	0.0169294	0	0	0.0635324	0	0	0	0	0	0	0	0	0	0.0635324	0	0	0
Archaea	Aenigmarchaeota	Aenigmarchaeia	GW2011-AR5	Unclassified	0.0171321	0.0593473	0	0	0.222717	0.222717	0	0	0	0	0	0	0	0	0	0	0	0
Archaea	Aenigmarchaeota	Aenigmarchaeia	Unclassified	Unclassified	0.0484199	0.119307	0	0	0.442478	0	0	0	0.442478	0	0	0	0	0	0.127065	0	0	0.0599161
Archaea	Altiarchaeota	Altiarchaeia	SCGC-AAA252-I15	Unclassified	0.0138268	0.0478974	0	0	0.179748	0	0	0	0	0	0	0	0	0	0	0	0	0.179748
Archaea	Crenarchaeota	Bathyarchaeia	B25	B25	0.0138268	0.0478974	0	0	0.179748	0	0	0	0	0	0	0	0	0	0	0	0	0.179748
Archaea	Crenarchaeota	Bathyarchaeia	B26-1	B26-1	0.0138268	0.0478974	0	0	0.179748	0	0	0	0	0	0	0	0	0	0	0	0	0.179748
Archaea	Crenarchaeota	Bathyarchaeia	B26-1	BA1	0.162502	0.31025	0	0	0.888889	0	0	0	0	0	0	0.888889	0	0	0.444727	0	0	0.77891
Archaea	Crenarchaeota	Bathyarchaeia	B26-1	UBA233	0.330842	0.743409	0	0	2.66667	0	0	0	0	0	0	2.66667	0	0	0.444727	0.0511509	0	1.13841
Archaea	Crenarchaeota	Bathyarchaeia	B26-1	Unclassified	0.16853	0.419678	0	0	1.55782	0	0	0	0.442478	0	0	0	0	0	0.190597	0	0	1.55782
Archaea	Crenarchaeota	Bathyarchaeia	TCS64	TCS64	0.333648	0.54423	0	0	1.55782	0	0	0	1.32743	0	0	0.444444	0	0	0.952986	0	0.0547345	1.55782
Archaea	Crenarchaeota	Bathyarchaeia	Unclassified	Unclassified	0.13551	0.254341	0	0	0.888889	0	0	0	0.442478	0	0	0.888889	0	0	0.190597	0	0	0.239664
Archaea	Crenarchaeota	Nitrososphaeria	Caldiarchaeales	NZ13-MGT	0.00460893	0.0159658	0	0	0.0599161	0	0	0	0	0	0	0	0	0	0	0	0	0.0599161
Archaea	Crenarchaeota	Nitrososphaeria	Nitrososphaerales	Nitrosopumilaceae	0.958207	0.802536	0.802536	0	2.66667	2.00445	1.37741	0	0	0.833333	0	2.66667	0.502513	0.70922	0.698856	0.920716	0.766284	1.97723
Archaea	Crenarchaeota	Nitrososphaeria	Nitrososphaerales	Unclassified	0.00977422	0.0338589	0	0	0.127065	0	0	0	0	0	0	0	0	0	0.127065	0	0	0
Archaea	Crenarchaeota	Nitrososphaeria	Unclassified	Unclassified	0.00644247	0.0223174	0	0	0.0837521	0	0	0	0	0	0	0	0.0837521	0	0	0	0	0
Archaea	Crenarchaeota	Thermoprotei	Unclassified	Unclassified	0.00921786	0.0319316	0	0	0.119832	0	0	0	0	0	0	0	0	0	0	0	0	0.119832
Archaea	Crenarchaeota	Unclassified	Unclassified	Unclassified	0.0143831	0.036211	0	0	0.127065	0	0	0	0	0	0	0	0	0	0.127065	0	0	0.0599161
Archaea	Euryarchaeota	Methanobacteria	Methanobacteriales	Methanobacteriaceae	0.00460893	0.0159658	0	0	0.0599161	0	0	0	0	0	0	0	0	0	0	0	0	0.0599161
Archaea	Euryarchaeota	Methanococci	Methanococcales	Methanococcaceae	0.00488711	0.0169294	0	0	0.0635324	0	0	0	0	0	0	0	0	0	0.0635324	0	0	0
Archaea	Euryarchaeota	Unclassified	Unclassified	Unclassified	0.345255	1.17778	0	0	4.42478	0	0	0	4.42478	0	0	0	0	0	0.0635324	0	0	0
Archaea	Halobacterota	Halobacteria	Halobacteriales	Haloferacaceae	0.0171321	0.0593473	0	0	0.222717	0.222717	0	0	0	0	0	0	0	0	0	0	0	0
Archaea	Halobacterota	Methanosarcinia	Methanosarcinales	Methanosarcinaceae	0.144323	0.365933	0	0	1.33333	0	0	0	0	0	0	1.33333	0	0	0.0635324	0	0	0.479329
Archaea	Halobacterota	Unclassified	Unclassified	Unclassified	0.136147	0.471627	0	0	1.76991	0	0	0	1.76991	0	0	0	0	0	0	0	0	0
Archaea	Hydrothermarchaeota	Hydrothermarchaeia	Hydrothermarchaeales	Unclassified	0.043811	0.119929	0	0	0.442478	0	0	0	0.442478	0	0	0	0	0	0.127065	0	0	0
Archaea	Nanoarchaeota	Nanoarchaeia	Pacearchaeales	ARS1160	0.0261027	0.0768661	0	0	0.288184	0	0	0	0	0	0.288184	0	0	0	0	0.0511509	0	0
Archaea	Nanoarchaeota	Nanoarchaeia	Pacearchaeales	GW2011-AR1	0.0351681	0.0870497	0	0	0.299581	0	0	0	0	0	0	0	0	0.157604	0	0	0	0.299581
Archaea	Nanoarchaeota	Nanoarchaeia	Pacearchaeales	UBA73	0.038057	0.0656226	0	0	0.222717	0.222717	0	0	0	0	0	0	0.0837521	0.0788022	0	0	0.109469	0
Archaea	Nanoarchaeota	Nanoarchaeia	Pacearchaeales	Unclassified	0.0325407	0.09588	0	0	0.359497	0	0	0	0	0	0	0	0	0	0.0635324	0	0	0.359497
Archaea	Nanoarchaeota	Nanoarchaeia	SCGC-AAA011-G17	Unclassified	0.0566981	0.134458	0	0	0.419413	0	0	0	0	0	0	0	0	0	0.317662	0	0	0.419413
Archaea	Nanoarchaeota	Nanoarchaeia	UBA583	UBA583	0.0325407	0.09588	0	0	0.359497	0	0	0	0	0	0	0	0	0	0.0635324	0	0	0.359497
Archaea	Nanoarchaeota	Nanoarchaeia	Unclassified	Unclassified	0.0902285	0.123707	0.0635324	0	0.416667	0	0.275482	0	0	0.416667	0	0	0.167504	0.0788022	0.0635324	0.0511509	0	0.119832
Archaea	Nanoarchaeota	Nanoarchaeia	Woesearchaeales	ARS49	0.0680735	0.235814	0	0	0.884956	0	0	0	0.884956	0	0	0	0	0	0	0	0	0
Archaea	Nanoarchaeota	Nanoarchaeia	Woesearchaeales	GW2011-AR4	0.0940109	0.154048	0.0599161	0	0.444444	0	0	0	0.442478	0	0	0.444444	0	0	0.0635324	0.102302	0.109469	0.0599161
Archaea	Nanoarchaeota	Nanoarchaeia	Woesearchaeales	Unclassified	0.347257	0.318404	0.318404	0	1.15274	0.445434	0	0.713012	0.442478	0	1.15274	0	0.251256	0.315209	0.571792	0.153453	0.109469	0.359497
Archaea	Thermoplasmatota	E2	Unclassified	Unclassified	0.15068	0.317537	0	0	1.10193	0	1.10193	0	0	0	0	0	0	0	0.317662	0	0	0.539245
Archaea	Thermoplasmatota	Poseidoniia	Poseidoniales	Poseidoniaceae	0.00644247	0.0223174	0	0	0.0837521	0	0	0	0	0	0	0	0.0837521	0	0	0	0	0
Archaea	Thermoplasmatota	Poseidoniia	Poseidoniales	Thalassoarchaeaceae	0.034188	0.118431	0	0	0.444444	0	0	0	0	0	0	0.444444	0	0	0	0	0	0
Archaea	Thermoplasmatota	Poseidoniia	Unclassified	Unclassified	0.00460893	0.0159658	0	0	0.0599161	0	0	0	0	0	0	0	0	0	0	0	0	0.0599161
Archaea	Thermoplasmatota	Thermoplasmata	SG8-5	SG8-5	0.00977422	0.0338589	0	0	0.127065	0	0	0	0	0	0	0	0	0	0.127065	0	0	0
Archaea	Thermoplasmatota	Thermoplasmata	Unclassified	Unclassified	0.032701	0.0721411	0	0	0.25413	0	0	0	0	0	0	0	0	0	0.25413	0.0511509	0	0.119832
Archaea	Thermoplasmatota	Unclassified	Unclassified	Unclassified	0.00606171	0.0209984	0	0	0.0788022	0	0	0	0	0	0	0	0	0.0788022	0	0	0	0
Archaea	Unclassified archaea	Unclassified	Unclassified	Unclassified	0.00606171	0.0209984	0	0	0.0788022	0	0	0	0	0	0	0	0	0.0788022	0	0	0	0
Bacteria	AABM5-125-24	AABM5-125-24	Unclassified	Unclassified	0.0676674	0.117063	0.0599161	0	0.445434	0.445434	0	0	0	0	0	0	0.0837521	0.0788022	0	0.102302	0.109469	0.0599161
Bacteria	Acidobacteriota	Acidobacteriae	2-12-FULL-54-10	2-12-FULL-54-10	0.00488711	0.0169294	0	0	0.0635324	0	0	0	0	0	0	0	0	0	0.0635324	0	0	0
Bacteria	Acidobacteriota	Acidobacteriae	Acidobacteriales	Koribacteraceae	0.0187139	0.0494532	0	0	0.179748	0	0	0	0	0	0	0	0	0	0.0635324	0	0	0.179748
Bacteria	Acidobacteriota	Acidobacteriae	Bryobacterales	Bryobacteraceae	0.0128849	0.0446347	0	0	0.167504	0	0	0	0	0	0	0	0.167504	0	0	0	0	0
Bacteria	Acidobacteriota	Acidobacteriae	Bryobacterales	Unclassified	0.0459665	0.0836559	0	0	0.275482	0	0.275482	0	0	0	0	0	0	0.0788022	0.0635324	0	0	0.179748
Bacteria	Acidobacteriota	Acidobacteriae	UBA7541	Unclassified	0.00460893	0.0159658	0	0	0.0599161	0	0	0	0	0	0	0	0	0	0	0	0	0.0599161
Bacteria	Acidobacteriota	Acidobacteriae	Unclassified	Unclassified	0.00488711	0.0169294	0	0	0.0635324	0	0	0	0	0	0	0	0	0	0.0635324	0	0	0
Bacteria	Acidobacteriota	Aminicenantia	Aminicenantales	Aminicenantaceae	0.0656378	0.16815	0	0	0.599161	0	0	0	0	0	0	0	0	0	0.25413	0	0	0.599161
Bacteria	Acidobacteriota	Aminicenantia	Aminicenantales	Unclassified	0.0420367	0.114045	0	0	0.419413	0	0	0	0	0	0	0	0	0	0.127065	0	0	0.419413
Bacteria	Acidobacteriota	Aminicenantia	UBA2199	UBA2199	0.014105	0.0348732	0	0	0.119832	0	0	0	0	0	0	0	0	0	0.0635324	0	0	0.119832
Bacteria	Acidobacteriota	Aminicenantia	Unclassified	Unclassified	0.0187139	0.0494532	0	0	0.179748	0	0	0	0	0	0	0	0	0	0.0635324	0	0	0.179748
Bacteria	Acidobacteriota	Blastocatellia	Pyrinomonadales	Pyrinomonadaceae	0.0804771	0.13136	0	0	0.383142	0	0	0	0	0	0	0	0.335008	0	0.0635324	0.204604	0.383142	0.0599161
Bacteria	Acidobacteriota	Blastocatellia	Unclassified	Unclassified	0.0321421	0.0800722	0	0	0.299581	0	0	0	0	0	0	0	0	0	0.0635324	0	0.0547345	0.299581
Bacteria	Acidobacteriota	Mor1	Unclassified	Unclassified	1.28438	0.791478	1.28438	0.416667	3.41522	0.668151	0.550964	1.42602	1.32743	0.416667	0.576369	1.33333	1.50754	2.12766	1.71537	0.920716	0.711549	3.41522
Bacteria	Acidobacteriota	Thermoanaerobaculia	Gp7-AA8	Gp7-AA8	0.193183	0.35306	0.0788022	0	1.32743	0.222717	0.275482	0	1.32743	0	0	0	0	0.0788022	0.444727	0.102302	0	0.0599161
Bacteria	Acidobacteriota	Thermoanaerobaculia	Thermoanaerobaculales	Thermoanaerobaculaceae	0.122718	0.353095	0	0	1.33333	0	0	0.178253	0	0	0	1.33333	0.0837521	0	0	0	0	0
Bacteria	Acidobacteriota	Thermoanaerobaculia	Thermoanaerobaculales	Unclassified	0.118375	0.113041	0.113041	0	0.275482	0	0.275482	0.178253	0	0	0	0	0.251256	0.0788022	0.190597	0.0511509	0.273673	0.239664
Bacteria	Acidobacteriota	Thermoanaerobaculia	UBA5704	UBA5704	1.28752	0.736981	1.25628	0	2.6738	0.890869	2.20386	2.6738	0	2.08333	2.01729	1.33333	1.25628	0.70922	0.571792	1.02302	0.656814	1.31815
Bacteria	Acidobacteriota	Thermoanaerobaculia	Unclassified	Unclassified	0.336553	0.372682	0.273673	0	1.3363	1.3363	0	0	0	0.833333	0.576369	0	0.251256	0.236407	0.381194	0.306905	0.273673	0.179748
Bacteria	Acidobacteriota	UBA6911	UBA6911	UBA6911	0.040183	0.0810531	0	0	0.275482	0	0.275482	0	0	0	0	0	0	0	0.127065	0	0	0.119832
Bacteria	Acidobacteriota	UBA890	UBA890	UBA890	0.0413452	0.0843329	0	0	0.275482	0	0.275482	0.178253	0	0	0	0	0.0837521	0	0	0	0	0
Bacteria	Acidobacteriota	Unclassified	Unclassified	Unclassified	0.203001	0.347648	0.0788022	0	1.33333	0	0.275482	0	0	0	0.288184	1.33333	0	0.0788022	0.317662	0.0511509	0.0547345	0.239664
Bacteria	Acidobacteriota	Vicinamibacteria	Fen-336	Fen-336	0.0728303	0.136243	0	0	0.444444	0	0	0	0	0	0	0.444444	0	0.0788022	0.317662	0.0511509	0.0547345	0
Bacteria	Acidobacteriota	Vicinamibacteria	Unclassified	Unclassified	0.141224	0.313856	0	0	1.15274	0	0	0	0	0.416667	1.15274	0	0	0	0	0.102302	0.164204	0
Bacteria	Acidobacteriota	Vicinamibacteria	Vicinamibacterales	2-12-FULL-66-21	0.00421035	0.0145851	0	0	0.0547345	0	0	0	0	0	0	0	0	0	0	0	0.0547345	0
Bacteria	Acidobacteriota	Vicinamibacteria	Vicinamibacterales	SCN-69-37	0.00488711	0.0169294	0	0	0.0635324	0	0	0	0	0	0	0	0	0	0.0635324	0	0	0
Bacteria	Acidobacteriota	Vicinamibacteria	Vicinamibacterales	UBA2999	0.0186928	0.0469289	0	0	0.164204	0	0	0	0	0	0	0	0	0.0788022	0	0	0.164204	0
Bacteria	Acidobacteriota	Vicinamibacteria	Vicinamibacterales	UBA823	0.00393468	0.0136301	0	0	0.0511509	0	0	0	0	0	0	0	0	0	0	0.0511509	0	0
Bacteria	Acidobacteriota	Vicinamibacteria	Vicinamibacterales	Unclassified	0.00393468	0.0136301	0	0	0.0511509	0	0	0	0	0	0	0	0	0	0	0.0511509	0	0
Bacteria	Acidobacteriota	Vicinamibacteria	Vicinamibacterales	Vicinamibacteraceae	0.00460893	0.0159658	0	0	0.0599161	0	0	0	0	0	0	0	0	0	0	0	0	0.0599161
Bacteria	Actinobacteriota	Acidimicrobiia	Acidimicrobiales	Acidimicrobiaceae	0.0389239	0.117711	0	0	0.442478	0	0	0	0.442478	0	0	0	0	0	0.0635324	0	0	0
Bacteria	Actinobacteriota	Acidimicrobiia	Acidimicrobiales	Bog-793	0.0106528	0.025623	0	0	0.0837521	0	0	0	0	0	0	0	0.0837521	0	0	0	0.0547345	0
Bacteria	Actinobacteriota	Acidimicrobiia	Acidimicrobiales	RAAP-2	0.00488711	0.0169294	0	0	0.0635324	0	0	0	0	0	0	0	0	0	0.0635324	0	0	0
Bacteria	Actinobacteriota	Acidimicrobiia	Acidimicrobiales	Unclassified	0.00644247	0.0223174	0	0	0.0837521	0	0	0	0	0	0	0	0.0837521	0	0	0	0	0
Bacteria	Actinobacteriota	Acidimicrobiia	IMCC26256	Unclassified	0.027691	0.0567941	0	0	0.190597	0	0	0	0	0	0	0	0	0	0.190597	0	0.109469	0.0599161
Bacteria	Actinobacteriota	Acidimicrobiia	Microtrichales	Ilumatobacteraceae	1.0205	0.683563	0.826446	0	2.30548	1.3363	0.826446	0.713012	0.442478	2.08333	2.30548	0	0.670017	0.866824	0.127065	1.53453	1.64204	0.718993
Bacteria	Actinobacteriota	Acidimicrobiia	Microtrichales	MedAcidi-G1	0.47951	0.407306	0.47951	0	1.25	0.890869	0	0.534759	0	1.25	0.576369	0	0.335008	0.315209	0.508259	0.613811	1.14943	0.0599161
Bacteria	Actinobacteriota	Acidimicrobiia	Microtrichales	Microtrichaceae	0.120593	0.134386	0.0788022	0	0.356506	0	0	0.356506	0	0	0.288184	0	0.251256	0.0788022	0.0635324	0.255754	0.273673	0
Bacteria	Actinobacteriota	Acidimicrobiia	Microtrichales	TK06	0.462998	0.48672	0.462998	0	1.33333	0	0.275482	0	0	0	1.15274	1.33333	0.502513	0.630418	0	1.07417	0.930487	0.119832
Bacteria	Actinobacteriota	Acidimicrobiia	Microtrichales	UBA11606	0.0176411	0.0265922	0	0	0.0635324	0	0	0	0	0	0	0	0	0	0.0635324	0.0511509	0.0547345	0.0599161
Bacteria	Actinobacteriota	Acidimicrobiia	Microtrichales	UBA8592	0.32228	0.293997	0.315209	0	0.753769	0.668151	0	0.713012	0.442478	0	0	0	0.753769	0.315209	0.190597	0.613811	0.492611	0
Bacteria	Actinobacteriota	Acidimicrobiia	Microtrichales	Unclassified	1.115	0.872689	1.08878	0	3.11804	3.11804	0.550964	1.42602	0	2.5	1.44092	0	1.08878	1.41844	0.444727	0.818414	1.14943	0.539245
Bacteria	Actinobacteriota	Acidimicrobiia	TMED189	TMED189	0.0529117	0.110366	0	0	0.419413	0	0	0	0	0	0	0	0.0837521	0.0788022	0	0.0511509	0.0547345	0.419413
Bacteria	Actinobacteriota	Acidimicrobiia	UBA5794	UBA4744	0.0720209	0.138779	0	0	0.442478	0	0	0	0.442478	0	0	0	0	0	0.25413	0	0	0.239664
Bacteria	Actinobacteriota	Acidimicrobiia	UBA5794	UBA5794	0.850617	0.366539	0.767263	0.366539	1.72911	0.445434	0.550964	0.891266	0.442478	1.25	1.72911	0.444444	0.670017	1.02443	1.14358	0.767263	1.03996	0.659077
Bacteria	Actinobacteriota	Acidimicrobiia	UBA5794	Unclassified	0.909497	0.527139	0.826446	0	2.08333	0.890869	0.826446	0.534759	0	2.08333	1.72911	0.888889	0.753769	0.472813	1.39771	0.716113	0.930487	0.599161
Bacteria	Actinobacteriota	Acidimicrobiia	UBA5794	ZC4RG35	0.103435	0.123488	0.0788022	0	0.356506	0	0	0.356506	0	0	0	0	0.251256	0.0788022	0.127065	0.306905	0.164204	0.0599161
Bacteria	Actinobacteriota	Acidimicrobiia	Unclassified	Unclassified	0.36852	0.424498	0.36852	0	1.65289	0.445434	1.65289	0.713012	0	0.416667	0	0	0.251256	0.157604	0.127065	0.409207	0.437876	0.179748
Bacteria	Actinobacteriota	Actinobacteria	Actinomycetales	Microbacteriaceae	0.0611764	0.123262	0	0	0.442478	0	0	0	0.442478	0	0	0	0	0	0.190597	0.102302	0	0.0599161
Bacteria	Actinobacteriota	Actinobacteria	Euzebyales	Euzebyaceae	0.0118041	0.0408904	0	0	0.153453	0	0	0	0	0	0	0	0	0	0	0.153453	0	0
Bacteria	Actinobacteriota	Actinobacteria	Mycobacteriales	Mycobacteriaceae	0.00460893	0.0159658	0	0	0.0599161	0	0	0	0	0	0	0	0	0	0	0	0	0.0599161
Bacteria	Actinobacteriota	Actinobacteria	Propionibacteriales	Nocardioidaceae	0.00488711	0.0169294	0	0	0.0635324	0	0	0	0	0	0	0	0	0	0.0635324	0	0	0
Bacteria	Actinobacteriota	Actinobacteria	Propionibacteriales	Propionibacteriaceae	0.00421035	0.0145851	0	0	0.0547345	0	0	0	0	0	0	0	0	0	0	0	0.0547345	0
Bacteria	Actinobacteriota	Actinobacteria	Streptomycetales	Streptomycetaceae	0.00977422	0.0338589	0	0	0.127065	0	0	0	0	0	0	0	0	0	0.127065	0	0	0
Bacteria	Actinobacteriota	Actinobacteria	Unclassified	Unclassified	0.295377	0.329311	0.190597	0	0.884956	0	0.826446	0.356506	0.884956	0	0	0	0.167504	0.157604	0.190597	0.818414	0.437876	0
Bacteria	Actinobacteriota	Coriobacteriia	OPB41	UBA2279	0.0123554	0.0311515	0	0	0.109469	0	0	0	0	0	0	0	0	0	0	0.0511509	0.109469	0
Bacteria	Actinobacteriota	Thermoleophilia	20CM-4-69-9	20CM-4-69-9	0.0470053	0.0872832	0	0	0.299581	0	0	0	0	0	0	0	0.0837521	0	0.0635324	0	0.164204	0.299581
Bacteria	Actinobacteriota	Thermoleophilia	Ga0077560	Ga0077560	0.0148632	0.0352202	0	0	0.109469	0	0	0	0	0	0	0	0.0837521	0	0	0	0.109469	0
Bacteria	Actinobacteriota	Thermoleophilia	Solirubrobacterales	70-9	0.014105	0.0348732	0	0	0.119832	0	0	0	0	0	0	0	0	0	0.0635324	0	0	0.119832
Bacteria	Actinobacteriota	Thermoleophilia	Solirubrobacterales	Solirubrobacteraceae	0.00977422	0.0338589	0	0	0.127065	0	0	0	0	0	0	0	0	0	0.127065	0	0	0
Bacteria	Actinobacteriota	Thermoleophilia	Solirubrobacterales	Unclassified	0.00921786	0.0319316	0	0	0.119832	0	0	0	0	0	0	0	0	0	0	0	0	0.119832
Bacteria	Actinobacteriota	Thermoleophilia	Unclassified	Unclassified	0.00882179	0.0208309	0	0	0.0635324	0	0	0	0	0	0	0	0	0	0.0635324	0.0511509	0	0
Bacteria	Actinobacteriota	UBA4738	UBA4738	UBA4738	0.00488711	0.0169294	0	0	0.0635324	0	0	0	0	0	0	0	0	0	0.0635324	0	0	0
Bacteria	Actinobacteriota	Unclassified	Unclassified	Unclassified	0.00488711	0.0169294	0	0	0.0635324	0	0	0	0	0	0	0	0	0	0.0635324	0	0	0
Bacteria	Armatimonadota	Unclassified	Unclassified	Unclassified	0.00909746	0.0214051	0	0	0.0635324	0	0	0	0	0	0	0	0	0	0.0635324	0	0.0547345	0
Bacteria	Bacteroidota	Bacteroidia	AKYH767	Unclassified	0.036177	0.074471	0	0	0.275482	0	0.275482	0	0	0	0	0	0.0837521	0	0	0.0511509	0	0.0599161
Bacteria	Bacteroidota	Bacteroidia	AKYH767-A	Unclassified	0.0320513	0.111029	0	0	0.416667	0	0	0	0	0.416667	0	0	0	0	0	0	0	0
Bacteria	Bacteroidota	Bacteroidia	Bacteroidales	DTU049	0.0340368	0.117907	0	0	0.442478	0	0	0	0.442478	0	0	0	0	0	0	0	0	0
Bacteria	Bacteroidota	Bacteroidia	Bacteroidales	F082	0.0280335	0.0510769	0	0	0.179748	0	0	0	0	0	0	0	0	0.0788022	0	0.0511509	0.0547345	0.179748
Bacteria	Bacteroidota	Bacteroidia	Bacteroidales	Marinifilaceae	0.00488711	0.0169294	0	0	0.0635324	0	0	0	0	0	0	0	0	0	0.0635324	0	0	0
Bacteria	Bacteroidota	Bacteroidia	Bacteroidales	ML635J-15	0.00921786	0.0319316	0	0	0.119832	0	0	0	0	0	0	0	0	0	0	0	0	0.119832
Bacteria	Bacteroidota	Bacteroidia	Bacteroidales	Rikenellaceae	0.00921786	0.0319316	0	0	0.119832	0	0	0	0	0	0	0	0	0	0	0	0	0.119832
Bacteria	Bacteroidota	Bacteroidia	Bacteroidales	TTA-H9	0.00606171	0.0209984	0	0	0.0788022	0	0	0	0	0	0	0	0	0.0788022	0	0	0	0
Bacteria	Bacteroidota	Bacteroidia	Bacteroidales	UBA12077	0.00606171	0.0209984	0	0	0.0788022	0	0	0	0	0	0	0	0	0.0788022	0	0	0	0
Bacteria	Bacteroidota	Bacteroidia	Bacteroidales	UBA1556	0.00977422	0.0338589	0	0	0.127065	0	0	0	0	0	0	0	0	0	0.127065	0	0	0
Bacteria	Bacteroidota	Bacteroidia	Bacteroidales	UBA5342	0.0442356	0.103849	0	0	0.299581	0	0.275482	0	0	0	0	0	0	0	0	0	0	0.299581
Bacteria	Bacteroidota	Bacteroidia	Bacteroidales	UBA932	0.00488711	0.0169294	0	0	0.0635324	0	0	0	0	0	0	0	0	0	0.0635324	0	0	0
Bacteria	Bacteroidota	Bacteroidia	Bacteroidales	Unclassified	0.211948	0.233029	0.211948	0	0.718993	0	0.275482	0	0.442478	0.416667	0	0	0	0.236407	0.508259	0.102302	0.0547345	0.718993
Bacteria	Bacteroidota	Bacteroidia	Bacteroidales	vadinHA17	0.0740929	0.13542	0	0	0.444444	0	0.275482	0	0	0	0	0.444444	0	0	0.0635324	0	0	0.179748
Bacteria	Bacteroidota	Bacteroidia	Bacteroidales	WCHB1-69	0.0424575	0.119078	0	0	0.442478	0	0	0	0.442478	0	0	0	0	0	0	0	0.109469	0
Bacteria	Bacteroidota	Bacteroidia	Chitinophagales	BACL12	0.0239838	0.0507649	0	0	0.178253	0	0	0.178253	0	0	0	0	0	0.0788022	0	0	0.0547345	0
Bacteria	Bacteroidota	Bacteroidia	Chitinophagales	Chitinophagaceae	0.037481	0.0784841	0	0	0.275482	0	0.275482	0	0	0	0	0	0	0	0	0.102302	0.109469	0
Bacteria	Bacteroidota	Bacteroidia	Chitinophagales	Saprospiraceae	2.41062	2.04599	2.26131	0	6.68151	6.68151	3.0303	2.6738	0	1.66667	6.05187	0	2.26131	2.12766	0.25413	3.17136	3.11987	0.299581
Bacteria	Bacteroidota	Bacteroidia	Chitinophagales	Unclassified	0.0904644	0.13068	0.0788022	0	0.442478	0	0.275482	0	0.442478	0	0	0	0.167504	0.0788022	0	0.102302	0.109469	0
Bacteria	Bacteroidota	Bacteroidia	Cytophagales	Amoebophilaceae	0.00644247	0.0223174	0	0	0.0837521	0	0	0	0	0	0	0	0.0837521	0	0	0	0	0
Bacteria	Bacteroidota	Bacteroidia	Cytophagales	Cyclobacteriaceae	0.223689	0.240814	0.236407	0	0.864553	0	0.275482	0	0	0	0.864553	0.444444	0.251256	0.236407	0.0635324	0.358056	0.0547345	0.359497
Bacteria	Bacteroidota	Bacteroidia	Cytophagales	Flammeovirgaceae	0.00393468	0.0136301	0	0	0.0511509	0	0	0	0	0	0	0	0	0	0	0.0511509	0	0
Bacteria	Bacteroidota	Bacteroidia	Cytophagales	Hymenobacteraceae	0.0313582	0.0948398	0	0	0.356506	0	0	0.356506	0	0	0	0	0	0	0	0.0511509	0	0
Bacteria	Bacteroidota	Bacteroidia	Cytophagales	Marinoscillaceae	0.108474	0.177626	0.0511509	0	0.550964	0.445434	0.550964	0	0	0	0	0	0.0837521	0	0	0.0511509	0.218938	0.0599161
Bacteria	Bacteroidota	Bacteroidia	Cytophagales	Microscillaceae	0.0272526	0.0746505	0	0	0.275482	0	0.275482	0	0	0	0	0	0	0.0788022	0	0	0	0
Bacteria	Bacteroidota	Bacteroidia	Cytophagales	Unclassified	0.0629818	0.100424	0	0	0.306905	0	0	0	0	0	0	0	0.251256	0.0788022	0.127065	0.306905	0.0547345	0
Bacteria	Bacteroidota	Bacteroidia	Flavobacteriales	1G12	0.0296698	0.0827214	0	0	0.306905	0	0	0	0	0	0	0	0	0.0788022	0	0.306905	0	0
Bacteria	Bacteroidota	Bacteroidia	Flavobacteriales	BACL11	0.00606171	0.0209984	0	0	0.0788022	0	0	0	0	0	0	0	0	0.0788022	0	0	0	0
Bacteria	Bacteroidota	Bacteroidia	Flavobacteriales	Crocinitomicaceae	0.116731	0.168641	0.0837521	0	0.534759	0.222717	0	0.534759	0	0	0	0	0.0837521	0.157604	0	0.409207	0.109469	0
Bacteria	Bacteroidota	Bacteroidia	Flavobacteriales	Cryomorphaceae	0.236632	0.226323	0.236632	0	0.826446	0	0.826446	0.178253	0	0.416667	0	0	0.251256	0.315209	0.381194	0.358056	0.109469	0.239664
Bacteria	Bacteroidota	Bacteroidia	Flavobacteriales	Flavobacteriaceae	7.6746	3.91714	6.66667	1.91732	12.9477	12.9176	12.9477	5.7041	3.09735	6.66667	6.62824	2.22222	9.29648	10.7959	4.38374	11.1509	12.0416	1.91732
Bacteria	Bacteroidota	Bacteroidia	Flavobacteriales	koll-22	0.376901	0.567066	0.204604	0	2.00445	2.00445	0.550964	0	0	0.833333	0	0	0.251256	0.945626	0	0.204604	0.109469	0
Bacteria	Bacteroidota	Bacteroidia	Flavobacteriales	UA16	0.152144	0.219882	0	0	0.716113	0	0	0	0	0.416667	0	0	0.335008	0.236407	0	0.716113	0.273673	0
Bacteria	Bacteroidota	Bacteroidia	Flavobacteriales	UBA10066	0.109971	0.141559	0.109469	0	0.445434	0.445434	0.275482	0	0	0	0.288184	0	0	0.157604	0	0.153453	0.109469	0
Bacteria	Bacteroidota	Bacteroidia	Flavobacteriales	Unclassified	0.354838	0.656717	0.222717	0	2.5	0.222717	0	0	0	2.5	0	0	0.335008	0.394011	0	0.613811	0.547345	0
Bacteria	Bacteroidota	Bacteroidia	NS11-12g	UBA9320	0.0692874	0.114213	0	0	0.306905	0	0	0	0	0	0	0	0.0837521	0.236407	0	0.306905	0.273673	0
Bacteria	Bacteroidota	Bacteroidia	NS11-12g	Unclassified	0.00644247	0.0223174	0	0	0.0837521	0	0	0	0	0	0	0	0.0837521	0	0	0	0	0
Bacteria	Bacteroidota	Bacteroidia	Sphingobacteriales	Sphingobacteriaceae	0.0556179	0.123355	0	0	0.442478	0	0	0.178253	0.442478	0	0	0	0	0	0	0.102302	0	0
Bacteria	Bacteroidota	Bacteroidia	Unclassified	Unclassified	0.105417	0.178944	0	0	0.630418	0	0	0.178253	0	0	0	0	0.251256	0.630418	0	0.255754	0.0547345	0
Bacteria	Bacteroidota	Ignavibacteria	Ignavibacteriales	Ignavibacteriaceae	0.121778	0.142878	0.121778	0	0.442478	0.222717	0	0	0.442478	0	0	0	0.251256	0.236407	0.190597	0	0	0.239664
Bacteria	Bacteroidota	Ignavibacteria	Ignavibacteriales	Melioribacteraceae	0.638903	0.93713	0.317662	0	3.55556	0	0.275482	0.178253	0	1.25	1.15274	3.55556	0.335008	0.236407	0.317662	0.0511509	0.0547345	0.898742
Bacteria	Bacteroidota	Ignavibacteria	Ignavibacteriales	Unclassified	0.00460893	0.0159658	0	0	0.0599161	0	0	0	0	0	0	0	0	0	0	0	0	0.0599161
Bacteria	Bacteroidota	Ignavibacteria	SJA-28	B-1AR	0.0106528	0.025623	0	0	0.0837521	0	0	0	0	0	0	0	0.0837521	0	0	0	0.0547345	0
Bacteria	Bacteroidota	Kapabacteria	Kapabacteriales	GCA-002839825	0.00488711	0.0169294	0	0	0.0635324	0	0	0	0	0	0	0	0	0	0.0635324	0	0	0
Bacteria	Bacteroidota	Kapabacteria	Kapabacteriales	NICIL-2	0.0482587	0.0927234	0	0	0.317662	0	0	0	0	0	0	0	0	0.0788022	0.317662	0.0511509	0	0.179748
Bacteria	Bacteroidota	Kapabacteria	Kapabacteriales	Unclassified	0.00421035	0.0145851	0	0	0.0547345	0	0	0	0	0	0	0	0	0	0	0	0.0547345	0
Bacteria	Bacteroidota	Rhodothermia	Balneolales	Balneolaceae	0.0745929	0.126497	0	0	0.416667	0	0	0	0	0.416667	0.288184	0	0.0837521	0.0788022	0	0.102302	0	0
Bacteria	Bacteroidota	Rhodothermia	Rhodothermales	Rubricoccaceae	0.42791	0.398136	0.356506	0	1.25	0.668151	0.275482	0.356506	0	1.25	0.576369	0	0.251256	0.157604	0.190597	1.12532	0.711549	0
Bacteria	Bacteroidota	Rhodothermia	Rhodothermales	Salinibacteraceae	0.0213424	0.0599213	0	0	0.222717	0.222717	0	0	0	0	0	0	0	0	0	0	0.0547345	0
Bacteria	Bacteroidota	Rhodothermia	Rhodothermales	UBA10348	0.0130321	0.0239242	0	0	0.0635324	0	0	0	0	0	0	0	0	0	0.0635324	0.0511509	0.0547345	0
Bacteria	Bacteroidota	Rhodothermia	Rhodothermales	Unclassified	0.880238	0.60775	0.880238	0	2.08333	0	1.10193	0.178253	1.32743	2.08333	0.864553	0	1.25628	1.18203	0.25413	1.22762	1.36836	0.599161
Bacteria	Bacteroidota	Rhodothermia	Unclassified	Unclassified	0.0553572	0.0841296	0	0	0.218938	0	0	0	0	0	0	0	0.167504	0	0	0.153453	0.218938	0.179748
Bacteria	Bacteroidota	SZUA-365	SZUA-365	Unclassified	0.00488711	0.0169294	0	0	0.0635324	0	0	0	0	0	0	0	0	0	0.0635324	0	0	0
Bacteria	Bacteroidota	UBA10030	UBA10030	UBA10030	0.00977422	0.0338589	0	0	0.127065	0	0	0	0	0	0	0	0	0	0.127065	0	0	0
Bacteria	Bacteroidota	UBA10030	UBA10030	UBA6906	0.0290445	0.0848222	0	0	0.317662	0	0	0	0	0	0	0	0	0	0.317662	0	0	0.0599161
Bacteria	Bacteroidota	UBA10030	UBA10030	Unclassified	0.00460893	0.0159658	0	0	0.0599161	0	0	0	0	0	0	0	0	0	0	0	0	0.0599161
Bacteria	Bacteroidota	Unclassified	Unclassified	Unclassified	0.16897	0.170313	0.16897	0	0.550964	0.222717	0.550964	0.356506	0	0	0.288184	0	0.251256	0.315209	0	0.102302	0.109469	0
Bacteria	Bdellovibrionota	Bacteriovoracia	Bacteriovoracales	Bacteriovoracaceae	0.0690761	0.100737	0	0	0.299581	0.222717	0	0	0	0	0	0	0.167504	0	0	0.153453	0.0547345	0.299581
Bacteria	Bdellovibrionota	Bacteriovoracia	UBA1018	Unclassified	0.0933295	0.136177	0.0511509	0	0.416667	0	0.275482	0	0	0.416667	0.288184	0	0	0	0.127065	0.0511509	0.0547345	0
Bacteria	Bdellovibrionota	Bacteriovoracia	Unclassified	Unclassified	0.0412691	0.112943	0	0	0.416667	0	0	0	0	0.416667	0	0	0	0	0	0	0	0.119832
Bacteria	Bdellovibrionota	Bdellovibrionia	Bdellovibrionales	UBA1609	0.0388343	0.0842971	0	0	0.315209	0	0	0	0	0	0	0	0.0837521	0.315209	0	0.0511509	0.0547345	0
Bacteria	Bdellovibrionota	Bdellovibrionia	Bdellovibrionales	Unclassified	0.0102721	0.0245482	0	0	0.0788022	0	0	0	0	0	0	0	0	0.0788022	0	0	0.0547345	0
Bacteria	Bdellovibrionota_B	Oligoflexia	Oligoflexales	Oligoflexaceae	0.0506297	0.0921455	0	0	0.288184	0.222717	0	0	0	0	0.288184	0	0.0837521	0	0.0635324	0	0	0
Bacteria	Bdellovibrionota_B	Oligoflexia	Oligoflexales	Unclassified	0.00606171	0.0209984	0	0	0.0788022	0	0	0	0	0	0	0	0	0.0788022	0	0	0	0
Bacteria	Bdellovibrionota_B	Oligoflexia	Unclassified	Unclassified	0.00421035	0.0145851	0	0	0.0547345	0	0	0	0	0	0	0	0	0	0	0	0.0547345	0
Bacteria	Bdellovibrionota_B	UBA2361	Unclassified	Unclassified	0.383965	0.371082	0.371082	0	0.930487	0.222717	0	0.178253	0	0.416667	0.864553	0	0.921273	0.630418	0	0.767263	0.930487	0.0599161
Bacteria	Bdellovibrionota_B	Unclassified	Unclassified	Unclassified	0.0385563	0.0757814	0	0	0.275482	0	0.275482	0	0	0	0	0	0	0	0.0635324	0.102302	0	0.0599161
Bacteria	Binatota	Binatia	UBA9968	UBA9968	0.00949604	0.0222815	0	0	0.0635324	0	0	0	0	0	0	0	0	0	0.0635324	0	0	0.0599161
Bacteria	Binatota	Binatia	Unclassified	Unclassified	0.106116	0.138711	0.102302	0	0.419413	0.222717	0	0	0	0	0	0	0.335008	0	0.190597	0.102302	0.109469	0.419413
Bacteria	Bipolaricaulota	Bipolaricaulia	UBA7950	UBA7950	0.00460893	0.0159658	0	0	0.0599161	0	0	0	0	0	0	0	0	0	0	0	0	0.0599161
Bacteria	BMS3Abin14	BMS3Abin14	BMS3Abin14	BMS3Abin14	0.102902	0.237073	0	0	0.884956	0	0	0	0.884956	0	0	0	0	0.0788022	0.25413	0	0	0.119832
Bacteria	Caldatribacteriota	JS1	SB-45	Unclassified	0.00460893	0.0159658	0	0	0.0599161	0	0	0	0	0	0	0	0	0	0	0	0	0.0599161
Bacteria	Calditrichota	Calditrichia	Unclassified	Unclassified	0.00977422	0.0338589	0	0	0.127065	0	0	0	0	0	0	0	0	0	0.127065	0	0	0
Bacteria	Campylobacterota	Campylobacteria	Campylobacterales	Sulfurimonadaceae	0.0601943	0.190926	0	0	0.718993	0	0	0	0	0	0	0	0	0	0.0635324	0	0	0.718993
Bacteria	Campylobacterota	Campylobacteria	Campylobacterales	Sulfurovaceae	0.0138268	0.0478974	0	0	0.179748	0	0	0	0	0	0	0	0	0	0	0	0	0.179748
Bacteria	Chloroflexota	Anaerolineae	4572-78	Unclassified	0.10687	0.123762	0.10687	0	0.356506	0	0.275482	0.356506	0	0	0.288184	0	0.167504	0	0.127065	0	0.0547345	0.119832
Bacteria	Chloroflexota	Anaerolineae	Anaerolineales	Anaerolineaceae	0.230971	0.346708	0	0	1.13841	0.445434	0.275482	0	0	0	0	0.444444	0	0	0.698856	0	0	1.13841
Bacteria	Chloroflexota	Anaerolineae	Anaerolineales	envOPS12	0.014105	0.0348732	0	0	0.119832	0	0	0	0	0	0	0	0	0	0.0635324	0	0	0.119832
Bacteria	Chloroflexota	Anaerolineae	Anaerolineales	UBA4823	0.0248782	0.0658713	0	0	0.239664	0	0	0	0	0	0	0	0.0837521	0	0	0	0	0.239664
Bacteria	Chloroflexota	Anaerolineae	Anaerolineales	UBA6092	0.0110514	0.026336	0	0	0.0837521	0	0	0	0	0	0	0	0.0837521	0	0	0	0	0.0599161
Bacteria	Chloroflexota	Anaerolineae	Anaerolineales	Unclassified	0.235896	0.376303	0.0788022	0	1.32743	0.222717	0	0	1.32743	0	0	0.444444	0	0.0788022	0.698856	0	0.0547345	0.239664
Bacteria	Chloroflexota	Anaerolineae	Caldilineales	Caldilineaceae	0.093461	0.152877	0.0547345	0	0.576369	0	0	0.178253	0	0	0.576369	0	0.167504	0	0.127065	0.0511509	0.0547345	0.0599161
Bacteria	Chloroflexota	Anaerolineae	Promineofilales	Promineofilaceae	0.330308	0.30012	0.275482	0	1.01857	0	0.275482	0.178253	0	0.416667	0.864553	0.444444	0.251256	0.0788022	0.444727	0.102302	0.218938	1.01857
Bacteria	Chloroflexota	Anaerolineae	Promineofilales	Unclassified	0.00949604	0.0222815	0	0	0.0635324	0	0	0	0	0	0	0	0	0	0.0635324	0	0	0.0599161
Bacteria	Chloroflexota	Anaerolineae	SBR1031	A4b	0.0511549	0.117999	0	0	0.444444	0	0	0	0	0	0	0.444444	0	0	0.0635324	0.102302	0.0547345	0
Bacteria	Chloroflexota	Anaerolineae	SBR1031	Unclassified	0.04136	0.111183	0	0	0.419413	0	0	0	0	0	0	0	0	0	0.0635324	0	0.0547345	0.419413
Bacteria	Chloroflexota	Anaerolineae	UBA1429	UBA1429	0.00460893	0.0159658	0	0	0.0599161	0	0	0	0	0	0	0	0	0	0	0	0	0.0599161
Bacteria	Chloroflexota	Anaerolineae	UBA3071	Unclassified	0.0211909	0.0734075	0	0	0.275482	0	0.275482	0	0	0	0	0	0	0	0	0	0	0
Bacteria	Chloroflexota	Anaerolineae	UBA7937	UBA7937	0.00921786	0.0319316	0	0	0.119832	0	0	0	0	0	0	0	0	0	0	0	0	0.119832
Bacteria	Chloroflexota	Anaerolineae	Unclassified	Unclassified	0.260357	0.29937	0.236407	0	0.884956	0	0	0.534759	0.884956	0	0	0.444444	0	0.236407	0.698856	0.0511509	0.0547345	0.479329
Bacteria	Chloroflexota	Dehalococcoidia	Dehalococcoidales	Dehalococcoidaceae	0.0184357	0.0638632	0	0	0.239664	0	0	0	0	0	0	0	0	0	0	0	0	0.239664
Bacteria	Chloroflexota	Dehalococcoidia	Dehalococcoidales	RBG-16-60-22	0.107451	0.354284	0	0	1.33333	0	0	0	0	0	0	1.33333	0	0	0.0635324	0	0	0
Bacteria	Chloroflexota	Dehalococcoidia	Dehalococcoidales	UBA2162	0.0824567	0.234438	0	0	0.884956	0	0	0	0.884956	0	0	0	0	0	0.127065	0	0	0.0599161
Bacteria	Chloroflexota	Dehalococcoidia	Dehalococcoidales	UBA3254	0.0282099	0.0697463	0	0	0.239664	0	0	0	0	0	0	0	0	0	0.127065	0	0	0.239664
Bacteria	Chloroflexota	Dehalococcoidia	Dehalococcoidales	UBA5760	0.0851645	0.189386	0	0	0.599161	0	0	0	0	0	0	0.444444	0	0	0.0635324	0	0	0.599161
Bacteria	Chloroflexota	Dehalococcoidia	Dehalococcoidales	Unclassified	0.168202	0.375557	0	0	1.33333	0	0	0	0	0	0	1.33333	0	0	0.25413	0	0	0.599161
Bacteria	Chloroflexota	Dehalococcoidia	GIF9	UBA5629	0.00488711	0.0169294	0	0	0.0635324	0	0	0	0	0	0	0	0	0	0.0635324	0	0	0
Bacteria	Chloroflexota	Dehalococcoidia	SAR202	UBA11138	0.00488711	0.0169294	0	0	0.0635324	0	0	0	0	0	0	0	0	0	0.0635324	0	0	0
Bacteria	Chloroflexota	Dehalococcoidia	SAR202	UBA826	0.00644247	0.0223174	0	0	0.0837521	0	0	0	0	0	0	0	0.0837521	0	0	0	0	0
Bacteria	Chloroflexota	Dehalococcoidia	SM23-28-2	RBG-16-68-14	0.00460893	0.0159658	0	0	0.0599161	0	0	0	0	0	0	0	0	0	0	0	0	0.0599161
Bacteria	Chloroflexota	Dehalococcoidia	SM23-28-2	Unclassified	0.0618416	0.145985	0	0	0.444444	0	0	0	0	0	0	0.444444	0	0	0	0	0	0.359497
Bacteria	Chloroflexota	Dehalococcoidia	UBA1151	Bin127	0.0914331	0.177896	0	0	0.550964	0	0.550964	0	0	0	0	0.444444	0.0837521	0	0	0	0.109469	0
Bacteria	Chloroflexota	Dehalococcoidia	UBA1151	TMED-70	0.00644247	0.0223174	0	0	0.0837521	0	0	0	0	0	0	0	0.0837521	0	0	0	0	0
Bacteria	Chloroflexota	Dehalococcoidia	UBA2979	UBA2979	0.0194721	0.036856	0	0	0.109469	0	0	0	0	0	0	0	0.0837521	0	0	0	0.109469	0.0599161
Bacteria	Chloroflexota	Dehalococcoidia	UBA3495	UBA3495	0.00460893	0.0159658	0	0	0.0599161	0	0	0	0	0	0	0	0	0	0	0	0	0.0599161
Bacteria	Chloroflexota	Dehalococcoidia	Unclassified	Unclassified	0.0670727	0.137523	0	0	0.479329	0	0	0	0	0	0	0	0.0837521	0	0.25413	0	0.0547345	0.479329
Bacteria	Chloroflexota	Ktedonobacteria	Ktedonobacterales	Ktedonobacteraceae	0.00488711	0.0169294	0	0	0.0635324	0	0	0	0	0	0	0	0	0	0.0635324	0	0	0
Bacteria	Chloroflexota	Unclassified	Unclassified	Unclassified	0.00460893	0.0159658	0	0	0.0599161	0	0	0	0	0	0	0	0	0	0	0	0	0.0599161
Bacteria	Chloroflexota_A	Ellin6529	CSP1-4	CSP1-4	0.00882179	0.0208309	0	0	0.0635324	0	0	0	0	0	0	0	0	0	0.0635324	0.0511509	0	0
Bacteria	Cloacimonadota	Cloacimonadia	Cloacimonadales	Cloacimonadaceae	0.183559	0.226085	0.167504	0	0.884956	0.222717	0	0.178253	0.884956	0	0.288184	0	0.167504	0.157604	0	0.153453	0.273673	0.0599161
Bacteria	Cloacimonadota	Cloacimonadia	Cloacimonadales	Unclassified	0.0555902	0.0940249	0	0	0.288184	0.222717	0	0	0	0	0.288184	0	0	0	0	0.102302	0.109469	0
Bacteria	Cloacimonadota	Cloacimonadia	JGIOTU-2	JGIOTU-2	0.019595	0.0382291	0	0	0.119832	0	0	0	0	0	0	0	0.0837521	0	0	0.0511509	0	0.119832
Bacteria	Cloacimonadota	Cloacimonadia	Unclassified	Unclassified	0.0340368	0.117907	0	0	0.442478	0	0	0	0.442478	0	0	0	0	0	0	0	0	0
Bacteria	Cyanobacteria	Vampirovibrionia	Unclassified	Unclassified	0.00488711	0.0169294	0	0	0.0635324	0	0	0	0	0	0	0	0	0	0.0635324	0	0	0
Bacteria	Dadabacteria	UBA1144	UBA2774	UBA2774	0.012631	0.0437552	0	0	0.164204	0	0	0	0	0	0	0	0	0	0	0	0.164204	0
Bacteria	Dadabacteria	UBA1144	UBA2774	Unclassified	0.00977422	0.0338589	0	0	0.127065	0	0	0	0	0	0	0	0	0	0.127065	0	0	0
Bacteria	Dadabacteria	UBA1144	Unclassified	Unclassified	0.0125042	0.029341	0	0	0.0837521	0	0	0	0	0	0	0	0.0837521	0.0788022	0	0	0	0
Bacteria	Deferrisomatota	Defferisomatia	Defferisomatales	Unclassified	0.0302657	0.0528	0	0	0.179748	0	0	0	0	0	0	0	0.0837521	0.0788022	0	0.0511509	0	0.179748
Bacteria	Deinococcota	Deinococci	Deinococcales	Trueperaceae	0.0844472	0.121468	0	0	0.328407	0	0.275482	0.178253	0	0	0	0	0	0	0	0.255754	0.328407	0.0599161
Bacteria	Delongbacteria	UBA4055	UBA4055	UBA4055	0.00881928	0.020708	0	0	0.0599161	0	0	0	0	0	0	0	0	0	0	0	0.0547345	0.0599161
Bacteria	Dependentiae	Babeliae	Babeliales	Babeliaceae	0.0346191	0.0772935	0	0	0.275482	0	0.275482	0	0	0	0	0	0	0	0	0	0.0547345	0.119832
Bacteria	Dependentiae	Babeliae	Babeliales	UBA12409	0.0340368	0.117907	0	0	0.442478	0	0	0	0.442478	0	0	0	0	0	0	0	0	0
Bacteria	Dependentiae	Babeliae	Babeliales	Unclassified	0.0198885	0.0506702	0	0	0.179748	0	0	0	0	0	0	0	0	0.0788022	0	0	0	0.179748
Bacteria	Dependentiae	Babeliae	Babeliales	Vermiphilaceae	0.00460893	0.0159658	0	0	0.0599161	0	0	0	0	0	0	0	0	0	0	0	0	0.0599161
Bacteria	Desulfobacterota	BSN033	BSN033	Unclassified	0.0238792	0.0576957	0	0	0.190597	0	0	0	0	0	0	0	0	0	0.190597	0	0	0.119832
Bacteria	Desulfobacterota	BSN033	Unclassified	Unclassified	0.0559291	0.127116	0	0	0.444444	0.222717	0	0	0	0	0	0.444444	0	0	0	0	0	0.0599161
Bacteria	Desulfobacterota	Desulfarculia	Desulfarculales	Desulfarculaceae	0.0131525	0.0336581	0	0	0.119832	0	0	0	0	0	0	0	0	0	0	0.0511509	0	0.119832
Bacteria	Desulfobacterota	Desulfarculia	Unclassified	Unclassified	0.00488711	0.0169294	0	0	0.0635324	0	0	0	0	0	0	0	0	0	0.0635324	0	0	0
Bacteria	Desulfobacterota	Desulfobaccia	Desulfobaccales	Desulfobaccaceae	0.170184	0.589534	0	0	2.21239	0	0	0	2.21239	0	0	0	0	0	0	0	0	0
Bacteria	Desulfobacterota	Desulfobaccia	Desulfobaccales	Unclassified	0.00460893	0.0159658	0	0	0.0599161	0	0	0	0	0	0	0	0	0	0	0	0	0.0599161
Bacteria	Desulfobacterota	Desulfobacteria	C00003060	Unclassified	0.146332	0.354281	0	0	1.33333	0	0	0	0	0	0	1.33333	0	0.0788022	0.190597	0	0	0.299581
Bacteria	Desulfobacterota	Desulfobacteria	Desulfatiglandales	NaphS2	0.209772	0.474302	0	0	1.77778	0	0	0	0.442478	0	0	1.77778	0.0837521	0	0.0635324	0	0	0.359497
Bacteria	Desulfobacterota	Desulfobacteria	Desulfatiglandales	Unclassified	0.0778721	0.235162	0	0	0.888889	0	0	0	0	0	0	0.888889	0	0	0.0635324	0	0	0.0599161
Bacteria	Desulfobacterota	Desulfobacteria	Desulfobacterales	BuS5	0.294098	0.391787	0.178253	0	1.33333	0.668151	0.275482	0.178253	0	0	0	1.33333	0	0.0788022	0.698856	0.0511509	0	0.539245
Bacteria	Desulfobacterota	Desulfobacteria	Desulfobacterales	Desulfatirhabdiaceae	0.0404612	0.0852712	0	0	0.275482	0	0.275482	0	0	0	0	0	0	0	0.190597	0	0	0.0599161
Bacteria	Desulfobacterota	Desulfobacteria	Desulfobacterales	Desulfobacteraceae	0.184118	0.283743	0.0511509	0	0.888889	0	0	0	0	0	0.576369	0.888889	0.0837521	0	0.25413	0.0511509	0	0.539245
Bacteria	Desulfobacterota	Desulfobacteria	Desulfobacterales	Desulfosarcinaceae	0.227255	0.367824	0.102302	0	1.32743	0	0	0.178253	1.32743	0	0	0	0.0837521	0.472813	0.190597	0.102302	0	0.599161
Bacteria	Desulfobacterota	Desulfobacteria	Desulfobacterales	Desulfosarcinaceae_B	0.00606171	0.0209984	0	0	0.0788022	0	0	0	0	0	0	0	0	0.0788022	0	0	0	0
Bacteria	Desulfobacterota	Desulfobacteria	Desulfobacterales	UBA2156	0.657294	0.737969	0.472813	0	2.65487	0.890869	0	0.178253	2.65487	0	0.288184	1.33333	0.335008	0.472813	1.20712	0.0511509	0.0547345	1.07849
Bacteria	Desulfobacterota	Desulfobacteria	Desulfobacterales	Unclassified	1.20426	1.39135	0.70922	0	3.87548	1.3363	0	0.534759	3.09735	0	0.288184	1.33333	0	0.70922	3.87548	0.153453	0.492611	3.83463
Bacteria	Desulfobacterota	Desulfobacteria	Unclassified	Unclassified	0.0681196	0.148352	0	0	0.444444	0	0	0	0	0	0	0.444444	0	0	0.381194	0	0	0.0599161
Bacteria	Desulfobacterota	Desulfobulbia	Desulfobulbales	BM004	0.231649	0.369979	0.102302	0	1.33333	0	0.275482	0	0	0	0.288184	1.33333	0	0.0788022	0.698856	0.102302	0.0547345	0.179748
Bacteria	Desulfobacterota	Desulfobulbia	Desulfobulbales	Desulfobulbaceae	0.0287663	0.0724219	0	0	0.25413	0	0	0	0	0	0	0	0	0	0.25413	0	0	0.119832
Bacteria	Desulfobacterota	Desulfobulbia	Desulfobulbales	Desulfocapsaceae	0.419205	0.387604	0.394011	0	1.06952	0	0.826446	1.06952	0.884956	0	0	0	0.0837521	0.394011	0.825921	0.153453	0.492611	0.718993
Bacteria	Desulfobacterota	Desulfobulbia	Desulfobulbales	Desulfurivibrionaceae	0.415229	0.443436	0.415229	0	1.33333	0	0.275482	0.534759	0.442478	0	0.864553	1.33333	0.0837521	0	0.508259	0.102302	0.0547345	1.19832
Bacteria	Desulfobacterota	Desulfofervidia	Desulfofervidales	Unclassified	0.00393468	0.0136301	0	0	0.0511509	0	0	0	0	0	0	0	0	0	0	0.0511509	0	0
Bacteria	Desulfobacterota	Desulfomonilia	UBA1062	UBA1062	0.0138268	0.0478974	0	0	0.179748	0	0	0	0	0	0	0	0	0	0	0	0	0.179748
Bacteria	Desulfobacterota	Syntrophia	Syntrophales	Smithellaceae	0.130198	0.355215	0	0	1.33333	0	0.275482	0	0	0	0	1.33333	0.0837521	0	0	0	0	0
Bacteria	Desulfobacterota	Syntrophia	Syntrophales	Unclassified	0.00488711	0.0169294	0	0	0.0635324	0	0	0	0	0	0	0	0	0	0.0635324	0	0	0
Bacteria	Desulfobacterota	Syntrophobacteria	Syntrophobacterales	Syntrophobacteraceae	0.00488711	0.0169294	0	0	0.0635324	0	0	0	0	0	0	0	0	0	0.0635324	0	0	0
Bacteria	Desulfobacterota	Syntrophobacteria	Unclassified	Unclassified	0.566813	0.723687	0.356506	0	2.22222	0	0	0.356506	1.32743	0.833333	0	2.22222	0	0	1.01652	0	0.0547345	1.55782
Bacteria	Desulfobacterota	Syntrophorhabdia	Syntrophorhabdales	Unclassified	0.0680461	0.132658	0	0	0.416667	0	0	0	0	0.416667	0.288184	0	0	0	0	0	0	0.179748
Bacteria	Desulfobacterota	Thermodesulfobacteria	Thermodesulfobacteriales	Thermodesulfatatoraceae	0.00921786	0.0319316	0	0	0.119832	0	0	0	0	0	0	0	0	0	0	0	0	0.119832
Bacteria	Desulfobacterota	Thermodesulfobacteria	Thermodesulfobacteriales	Thermodesulfobacteriaceae	0.00488711	0.0169294	0	0	0.0635324	0	0	0	0	0	0	0	0	0	0.0635324	0	0	0
Bacteria	Desulfobacterota	Unclassified	Unclassified	Unclassified	0.0463254	0.0973983	0	0	0.288184	0	0	0	0	0	0.288184	0	0	0	0.25413	0	0	0.0599161
Bacteria	Desulfuromonadota	Desulfuromonadia	Desulfuromonadales	Desulfuromonadaceae	0.014105	0.0348732	0	0	0.119832	0	0	0	0	0	0	0	0	0	0.0635324	0	0	0.119832
Bacteria	Desulfuromonadota	Desulfuromonadia	Desulfuromonadales	Geopsychrobacteraceae	0.136251	0.21007	0	0	0.659077	0	0.275482	0.356506	0	0.416667	0	0	0	0	0.0635324	0	0	0.659077
Bacteria	Desulfuromonadota	Desulfuromonadia	Desulfuromonadales	SZUA-401	0.00488711	0.0169294	0	0	0.0635324	0	0	0	0	0	0	0	0	0	0.0635324	0	0	0
Bacteria	Desulfuromonadota	Desulfuromonadia	Desulfuromonadales	UBA2294	0.014105	0.0348732	0	0	0.119832	0	0	0	0	0	0	0	0	0	0.0635324	0	0	0.119832
Bacteria	Desulfuromonadota	Desulfuromonadia	Desulfuromonadales	Unclassified	0.163602	0.240927	0.109469	0	0.762389	0.222717	0.275482	0	0	0	0	0	0	0.157604	0.762389	0	0.109469	0.599161
Bacteria	Desulfuromonadota	Desulfuromonadia	Geobacterales	Geobacteraceae	0.0106528	0.025623	0	0	0.0837521	0	0	0	0	0	0	0	0.0837521	0	0	0	0.0547345	0
Bacteria	Desulfuromonadota	Desulfuromonadia	Geobacterales	Pelobacteraceae	0.00393468	0.0136301	0	0	0.0511509	0	0	0	0	0	0	0	0	0	0	0.0511509	0	0
Bacteria	Desulfuromonadota	Desulfuromonadia	Unclassified	Unclassified	0.00460893	0.0159658	0	0	0.0599161	0	0	0	0	0	0	0	0	0	0	0	0	0.0599161
Bacteria	Edwardsbacteria	AC1	AC1	EtOH8	0.0554472	0.142365	0	0	0.534759	0	0	0.534759	0	0	0	0	0.0837521	0	0	0.102302	0	0
Bacteria	Eisenbacteria	RBG-16-71-46	Unclassified	Unclassified	0.118834	0.147533	0.0837521	0	0.444444	0.222717	0	0.178253	0	0	0	0.444444	0.0837521	0	0.381194	0	0.0547345	0.179748
Bacteria	Elusimicrobiota	Elusimicrobia	Elusimicrobiales	UBA9959	0.00921786	0.0319316	0	0	0.119832	0	0	0	0	0	0	0	0	0	0	0	0	0.119832
Bacteria	Elusimicrobiota	Elusimicrobia	F11	Unclassified	0.0160581	0.0430593	0	0	0.157604	0	0	0	0	0	0	0	0	0.157604	0	0.0511509	0	0
Bacteria	Elusimicrobiota	Elusimicrobia	Unclassified	Unclassified	0.00460893	0.0159658	0	0	0.0599161	0	0	0	0	0	0	0	0	0	0	0	0	0.0599161
Bacteria	Elusimicrobiota	Endomicrobia	Endomicrobiales	XYA2-FULL-47-53	0.00488711	0.0169294	0	0	0.0635324	0	0	0	0	0	0	0	0	0	0.0635324	0	0	0
Bacteria	Elusimicrobiota	Endomicrobia	Unclassified	Unclassified	0.00488711	0.0169294	0	0	0.0635324	0	0	0	0	0	0	0	0	0	0.0635324	0	0	0
Bacteria	Fermentibacterota	Fermentibacteria	Fermentibacterales	Fermentibacteraceae	0.00488711	0.0169294	0	0	0.0635324	0	0	0	0	0	0	0	0	0	0.0635324	0	0	0
Bacteria	Fibrobacterota	Chitinivibrionia	Chitinivibrionales	Chitinispirillaceae	0.00921786	0.0319316	0	0	0.119832	0	0	0	0	0	0	0	0	0	0	0	0	0.119832
Bacteria	Fibrobacterota	Chitinivibrionia	Chitinivibrionales	Unclassified	0.0121234	0.0419967	0	0	0.157604	0	0	0	0	0	0	0	0	0.157604	0	0	0	0
Bacteria	Fibrobacterota	Fibrobacteria	Unclassified	Unclassified	0.00949604	0.0222815	0	0	0.0635324	0	0	0	0	0	0	0	0	0	0.0635324	0	0	0.0599161
Bacteria	Fibrobacterota	OXYB2-FULL-49-7	OXYB2-FULL-49-7	Unclassified	0.00949604	0.0222815	0	0	0.0635324	0	0	0	0	0	0	0	0	0	0.0635324	0	0	0.0599161
Bacteria	Fibrobacterota	Unclassified	Unclassified	Unclassified	0.0439622	0.120432	0	0	0.444444	0	0	0	0	0	0	0.444444	0	0	0.127065	0	0	0
Bacteria	Firmicutes	Bacilli	Bacillales	Amphibacillaceae	0.00488711	0.0169294	0	0	0.0635324	0	0	0	0	0	0	0	0	0	0.0635324	0	0	0
Bacteria	Firmicutes	Bacilli	Izemoplasmatales	Izemoplasmataceae	0.00393468	0.0136301	0	0	0.0511509	0	0	0	0	0	0	0	0	0	0	0.0511509	0	0
Bacteria	Firmicutes	Bacilli	Mycoplasmatales	Mycoplasmoidaceae	0.0164389	0.030794	0	0	0.0837521	0	0	0	0	0	0	0	0.0837521	0.0788022	0	0.0511509	0	0
Bacteria	Firmicutes_A	Clostridia	Peptostreptococcales	Anaerovoracaceae	0.0233228	0.064691	0	0	0.239664	0	0	0	0	0	0	0	0	0	0.0635324	0	0	0.239664
Bacteria	Firmicutes_A	Clostridia	Peptostreptococcales	Thermotaleaceae	0.034188	0.118431	0	0	0.444444	0	0	0	0	0	0	0.444444	0	0	0	0	0	0
Bacteria	Firmicutes_A	Clostridia	Peptostreptococcales	Unclassified	0.00644247	0.0223174	0	0	0.0837521	0	0	0	0	0	0	0	0.0837521	0	0	0	0	0
Bacteria	Firmicutes_A	Clostridia	Unclassified	Unclassified	0.00460893	0.0159658	0	0	0.0599161	0	0	0	0	0	0	0	0	0	0	0	0	0.0599161
Bacteria	Firmicutes_B	Desulfotomaculia	Ammonifexales	Unclassified	0.00421035	0.0145851	0	0	0.0547345	0	0	0	0	0	0	0	0	0	0	0	0.0547345	0
Bacteria	Firmicutes_B	TC1	TC1	Unclassified	0.00460893	0.0159658	0	0	0.0599161	0	0	0	0	0	0	0	0	0	0	0	0	0.0599161
Bacteria	Firmicutes_B	Unclassified	Unclassified	Unclassified	0.0383984	0.118113	0	0	0.444444	0	0	0	0	0	0	0.444444	0	0	0	0	0.0547345	0
Bacteria	Firmicutes_D	Dethiobacteria	DTU022	DTU022	0.038797	0.118176	0	0	0.444444	0	0	0	0	0	0	0.444444	0	0	0	0	0	0.0599161
Bacteria	Firmicutes_F	Halanaerobiia	Halanaerobiales	Halanaerobiaceae	0.00488711	0.0169294	0	0	0.0635324	0	0	0	0	0	0	0	0	0	0.0635324	0	0	0
Bacteria	Firmicutes_F	Halanaerobiia	Halobacteroidales	Halobacteroidaceae	0.0910825	0.150871	0.0547345	0	0.534759	0	0	0.534759	0	0	0	0	0.251256	0.0788022	0	0.204604	0.0547345	0.0599161
Bacteria	Firmicutes_G	Limnochordia	DTU010	Unclassified	0.00421035	0.0145851	0	0	0.0547345	0	0	0	0	0	0	0	0	0	0	0	0.0547345	0
Bacteria	Firmicutes_G	SHA-98	UBA4971	UBA4971	0.00488711	0.0169294	0	0	0.0635324	0	0	0	0	0	0	0	0	0	0.0635324	0	0	0
Bacteria	Fusobacteriota	Fusobacteriia	Fusobacteriales	Fusobacteriaceae	0.0423819	0.146815	0	0	0.550964	0	0.550964	0	0	0	0	0	0	0	0	0	0	0
Bacteria	Fusobacteriota	Fusobacteriia	Unclassified	Unclassified	0.070545	0.221318	0	0	0.833333	0	0	0	0	0.833333	0	0	0.0837521	0	0	0	0	0
Bacteria	Gemmatimonadota	Gemmatimonadetes	Gemmatimonadales	Gemmatimonadaceae	0.0639533	0.127957	0	0	0.444444	0	0	0	0	0	0	0.444444	0.0837521	0	0.0635324	0	0	0.239664
Bacteria	Gemmatimonadota	Gemmatimonadetes	Gemmatimonadales	GWC2-71-9	0.156872	0.277767	0	0	0.825921	0	0.275482	0	0	0	0	0	0	0	0.825921	0	0.218938	0.718993
Bacteria	Gemmatimonadota	Gemmatimonadetes	Gemmatimonadales	Unclassified	0.0189921	0.044563	0	0	0.127065	0	0	0	0	0	0	0	0	0	0.127065	0	0	0.119832
Bacteria	Gemmatimonadota	Gemmatimonadetes	SG8-23	UBA6960	1.77318	0.642186	1.92837	0.642186	2.6738	0.668151	1.92837	2.6738	1.32743	2.08333	0.864553	0.888889	2.26131	2.04886	2.1601	2.25064	2.51779	1.37807
Bacteria	Gemmatimonadota	Gemmatimonadetes	Unclassified	Unclassified	0.101493	0.240114	0	0	0.888889	0	0	0	0	0	0.288184	0.888889	0	0.0788022	0.0635324	0	0	0
Bacteria	Gemmatimonadota	Unclassified	Unclassified	Unclassified	0.0565675	0.124339	0	0	0.442478	0	0	0	0.442478	0	0	0	0	0	0.190597	0.102302	0	0
Bacteria	Goldbacteria	PGYV01	PGYV01	Palsa-1178	0.00921786	0.0319316	0	0	0.119832	0	0	0	0	0	0	0	0	0	0	0	0	0.119832
Bacteria	Hydrogenedentota	Hydrogenedentia	Hydrogenedentiales	Unclassified	0.207038	0.259021	0.164204	0	0.838826	0	0.550964	0.534759	0	0	0	0	0.167504	0.0788022	0.25413	0.102302	0.164204	0.838826
Bacteria	Krumholzibacteriota	Krumholzibacteria	LZORAL124-64-63	LZORAL124-64-63	0.0777459	0.143561	0	0	0.479329	0	0	0	0	0	0	0	0.0837521	0.0788022	0.317662	0.0511509	0	0.479329
Bacteria	Krumholzibacteriota	Krumholzibacteria	SSS58A	SSS58A	0.0478636	0.123511	0	0	0.442478	0	0	0	0.442478	0	0	0	0	0	0	0	0	0.179748
Bacteria	Krumholzibacteriota	Krumholzibacteria	Unclassified	Unclassified	0.228579	0.223433	0.190597	0	0.77891	0.222717	0	0.178253	0.442478	0.416667	0	0.444444	0.167504	0.0788022	0.190597	0.0511509	0	0.77891
Bacteria	KSB1	UBA2214	JdFR-76	Unclassified	0.0781503	0.23646	0	0	0.888889	0	0	0	0	0	0	0.888889	0	0	0.127065	0	0	0
Bacteria	KSB1	UBA2214	Unclassified	Unclassified	0.0729606	0.235009	0	0	0.884956	0	0	0	0.884956	0	0	0	0	0	0.0635324	0	0	0
Bacteria	Latescibacterota	UBA2968	UBA2968	UBA2968	0.0423669	0.0763381	0	0	0.222717	0.222717	0	0	0	0	0	0	0	0	0.0635324	0.204604	0	0.0599161
Bacteria	Latescibacterota	UBA2968	UBA2968	Unclassified	0.0817971	0.151403	0	0	0.444444	0	0	0	0	0.416667	0	0.444444	0	0.0788022	0.0635324	0	0	0.0599161
Bacteria	Latescibacterota	UBA2968	UBA8231	GCA-002724215	0.00460893	0.0159658	0	0	0.0599161	0	0	0	0	0	0	0	0	0	0	0	0	0.0599161
Bacteria	Latescibacterota	UBA2968	UBA8231	UBA8231	0.0377258	0.0776503	0	0	0.288184	0	0	0	0	0	0.288184	0	0	0.0788022	0.0635324	0	0	0.0599161
Bacteria	Latescibacterota	UBA2968	UBA8231	Unclassified	0.034188	0.118431	0	0	0.444444	0	0	0	0	0	0	0.444444	0	0	0	0	0	0
Bacteria	Latescibacterota	UBA2968	Unclassified	Unclassified	0.00921786	0.0319316	0	0	0.119832	0	0	0	0	0	0	0	0	0	0	0	0	0.119832
Bacteria	Latescibacterota	Unclassified	Unclassified	Unclassified	0.179484	0.590025	0	0	2.22222	0	0	0	0	0	0	2.22222	0	0	0	0.0511509	0	0.0599161
Bacteria	Margulisbacteria	Unclassified	Unclassified	Unclassified	0.00488711	0.0169294	0	0	0.0635324	0	0	0	0	0	0	0	0	0	0.0635324	0	0	0
Bacteria	Margulisbacteria	WOR-1	O2-12-FULL-45-9	O2-12-FULL-45-9	0.00488711	0.0169294	0	0	0.0635324	0	0	0	0	0	0	0	0	0	0.0635324	0	0	0
Bacteria	Margulisbacteria	ZB3	UBA817	Unclassified	0.296673	1.02771	0	0	3.85675	0	3.85675	0	0	0	0	0	0	0	0	0	0	0
Bacteria	Marinisomatota	Marinisomatia	Marinisomatales	UBA8229	0.0428713	0.101699	0	0	0.317662	0	0	0	0	0	0	0	0	0	0.317662	0	0	0.239664
Bacteria	Marinisomatota	Marinisomatia	Marinisomatales	Unclassified	0.0189921	0.044563	0	0	0.127065	0	0	0	0	0	0	0	0	0	0.127065	0	0	0.119832
Bacteria	Marinisomatota	Marinisomatia	SCGC-AAA003-L08	Unclassified	0.0251256	0.073537	0	0	0.275482	0	0.275482	0	0	0	0	0	0	0	0	0.0511509	0	0
Bacteria	Marinisomatota	Marinisomatia	Unclassified	Unclassified	0.00949604	0.0222815	0	0	0.0635324	0	0	0	0	0	0	0	0	0	0.0635324	0	0	0.0599161
Bacteria	Marinisomatota	Unclassified	Unclassified	Unclassified	0.00460893	0.0159658	0	0	0.0599161	0	0	0	0	0	0	0	0	0	0	0	0	0.0599161
Bacteria	MBNT15	MBNT15	MBNT15	MBNT15	0.0777426	0.170775	0	0	0.508259	0	0	0	0.442478	0	0	0	0	0	0.508259	0	0	0.0599161
Bacteria	Methylomirabilota	Methylomirabilia	Methylomirabilales	CSP1-5	0.00949604	0.0222815	0	0	0.0635324	0	0	0	0	0	0	0	0	0	0.0635324	0	0	0.0599161
Bacteria	Methylomirabilota	Methylomirabilia	Methylomirabilales	Unclassified	0.0171321	0.0593473	0	0	0.222717	0.222717	0	0	0	0	0	0	0	0	0	0	0	0
Bacteria	Methylomirabilota	Methylomirabilia	Rokubacteriales	GWA2-73-35	0.303117	0.256682	0.288184	0	0.888889	0	0	0.713012	0	0.416667	0.288184	0.888889	0.41876	0.315209	0.25413	0.306905	0.218938	0.119832
Bacteria	Moduliflexota	Moduliflexia	Moduliflexales	Moduliflexaceae	0.0121234	0.0419967	0	0	0.157604	0	0	0	0	0	0	0	0	0.157604	0	0	0	0
Bacteria	Myxococcota	Bradimonadia	Bradymonadales	Bradymonadaceae	0.0164389	0.030794	0	0	0.0837521	0	0	0	0	0	0	0	0.0837521	0.0788022	0	0.0511509	0	0
Bacteria	Myxococcota	Bradimonadia	Bradymonadales	UBA4248	0.00460893	0.0159658	0	0	0.0599161	0	0	0	0	0	0	0	0	0	0	0	0	0.0599161
Bacteria	Myxococcota	Bradimonadia	Bradymonadales	Unclassified	0.056583	0.106879	0	0	0.317662	0	0	0.178253	0	0	0	0	0	0	0.317662	0	0	0.239664
Bacteria	Myxococcota	Bradimonadia	UBA7976	UBA1532	0.00999639	0.0240626	0	0	0.0788022	0	0	0	0	0	0	0	0	0.0788022	0	0.0511509	0	0
Bacteria	Myxococcota	Bradimonadia	Unclassified	Unclassified	0.00393468	0.0136301	0	0	0.0511509	0	0	0	0	0	0	0	0	0	0	0.0511509	0	0
Bacteria	Myxococcota	Myxococcia	Myxococcales	Vulgatibacteraceae	0.0164389	0.030794	0	0	0.0837521	0	0	0	0	0	0	0	0.0837521	0.0788022	0	0.0511509	0	0
Bacteria	Myxococcota	Polyangia	Haliangiales	Haliangiaceae	0.106093	0.229429	0	0	0.864553	0.222717	0	0	0	0	0.864553	0	0.0837521	0	0	0.153453	0.0547345	0
Bacteria	Myxococcota	Polyangia	HGW-17	HGW-17	0.0143118	0.0337608	0	0	0.102302	0	0	0	0	0	0	0	0.0837521	0	0	0.102302	0	0
Bacteria	Myxococcota	Polyangia	Nannocystales	Nannocystaceae	0.0148835	0.0277112	0	0	0.0788022	0	0	0	0	0	0	0	0	0.0788022	0.0635324	0.0511509	0	0
Bacteria	Myxococcota	Polyangia	Palsa-1104	Fen-1088	0.00488711	0.0169294	0	0	0.0635324	0	0	0	0	0	0	0	0	0	0.0635324	0	0	0
Bacteria	Myxococcota	Polyangia	Palsa-1104	Unclassified	0.0408543	0.094316	0	0	0.356506	0	0	0.356506	0	0	0	0	0	0	0.0635324	0.0511509	0	0.0599161
Bacteria	Myxococcota	Polyangia	Polyangiales	Polyangiaceae	0.0646185	0.151628	0	0	0.534759	0	0	0.534759	0	0	0	0	0	0	0.25413	0.0511509	0	0
Bacteria	Myxococcota	Polyangia	Polyangiales	SG8-38	0.610384	0.577209	0.576369	0	2.31729	0.222717	0.550964	2.31729	0.442478	0	0.576369	0	0.670017	0.945626	0.698856	0.460358	0.930487	0.119832
Bacteria	Myxococcota	Polyangia	Polyangiales	Unclassified	0.0733693	0.187879	0	0	0.713012	0	0	0.713012	0	0	0	0	0.0837521	0	0	0.102302	0.0547345	0
Bacteria	Myxococcota	Polyangia	Unclassified	Unclassified	0.0572564	0.1079	0	0	0.317662	0	0	0	0	0	0.288184	0	0.0837521	0	0.317662	0	0.0547345	0
Bacteria	Myxococcota	UBA727	Unclassified	Unclassified	0.00460893	0.0159658	0	0	0.0599161	0	0	0	0	0	0	0	0	0	0	0	0	0.0599161
Bacteria	Myxococcota	UBA796	UBA796	UBA796	0.0698644	0.0899116	0.0599161	0	0.25413	0.222717	0	0.178253	0	0	0	0	0.0837521	0	0.25413	0	0.109469	0.0599161
Bacteria	Myxococcota	UBA796	UBA9615	UBA9615	0.00488711	0.0169294	0	0	0.0635324	0	0	0	0	0	0	0	0	0	0.0635324	0	0	0
Bacteria	Myxococcota	UBA796	Unclassified	Unclassified	0.0331168	0.0779739	0	0	0.288184	0	0	0	0	0	0.288184	0	0	0.0788022	0.0635324	0	0	0
Bacteria	Myxococcota	UBA9042	Unclassified	Unclassified	0.0849039	0.157037	0	0	0.576369	0	0	0	0	0	0.576369	0	0	0	0.190597	0.102302	0.0547345	0.179748
Bacteria	Myxococcota	UBA9160	UBA9160	UBA4427	0.266927	0.198678	0.275482	0	0.599161	0	0.275482	0.356506	0	0	0	0.444444	0.41876	0.315209	0.381194	0.460358	0.218938	0.599161
Bacteria	Myxococcota	UBA9160	UBA9160	UBA6930	0.0618535	0.122857	0	0	0.442478	0	0	0.178253	0.442478	0	0	0	0	0	0.0635324	0	0	0.119832
Bacteria	Myxococcota	UBA9160	UBA9160	UBA9160	0.253098	0.352947	0.167504	0	1.32743	0	0	0.356506	1.32743	0.416667	0.288184	0	0.167504	0	0.508259	0.0511509	0.0547345	0.119832
Bacteria	Myxococcota	UBA9160	UBA9160	Unclassified	0.265939	0.257458	0.239664	0	0.884956	0.222717	0	0.178253	0.884956	0	0.288184	0	0.502513	0.0788022	0.444727	0.56266	0.0547345	0.239664
Bacteria	Myxococcota	Unclassified	Unclassified	Unclassified	0.418331	0.544964	0.356506	0	2.22222	0.445434	0.275482	0.356506	0.442478	0.416667	0	2.22222	0	0.157604	0.508259	0.204604	0.109469	0.299581
Bacteria	Nitrospinota	Nitrospinia	Nitrospinales	Nitrospinaceae	0.0791377	0.141308	0	0	0.444444	0	0.275482	0	0	0	0	0.444444	0	0	0.25413	0	0.0547345	0
Bacteria	Nitrospinota	Unclassified	Unclassified	Unclassified	0.00909746	0.0214051	0	0	0.0635324	0	0	0	0	0	0	0	0	0	0.0635324	0	0.0547345	0
Bacteria	Nitrospirota	Nitrospiria	HDB-SIOI813	HDB-SIOI813	0.00421035	0.0145851	0	0	0.0547345	0	0	0	0	0	0	0	0	0	0	0	0.0547345	0
Bacteria	Nitrospirota	Nitrospiria	Nitrospirales	Nitrospiraceae	0.00488711	0.0169294	0	0	0.0635324	0	0	0	0	0	0	0	0	0	0.0635324	0	0	0
Bacteria	Nitrospirota	Nitrospiria	Nitrospirales	UBA8639	0.0547696	0.092632	0	0	0.299581	0	0	0	0	0	0	0	0	0.0788022	0.0635324	0.0511509	0.218938	0.299581
Bacteria	Nitrospirota	Nitrospiria	Nitrospirales	Unclassified	0.0683143	0.145039	0	0	0.550964	0	0.550964	0	0	0	0	0	0.0837521	0.0788022	0	0	0.0547345	0.119832
Bacteria	Nitrospirota	Nitrospiria	Unclassified	Unclassified	0.0739933	0.120199	0	0	0.381194	0.222717	0	0.178253	0	0	0	0	0	0	0.381194	0	0	0.179748
Bacteria	Nitrospirota	Thermodesulfovibrionia	Thermodesulfovibrionales	UBA6898	0.0778477	0.235422	0	0	0.884956	0	0	0	0.884956	0	0	0	0	0	0.127065	0	0	0
Bacteria	Nitrospirota	Thermodesulfovibrionia	Thermodesulfovibrionales	Unclassified	0.0565373	0.120481	0	0	0.442478	0	0	0	0.442478	0	0	0	0.0837521	0.157604	0	0.0511509	0	0
Bacteria	Nitrospirota	Thermodesulfovibrionia	UBA6902	UBA6902	0.247564	0.440464	0.119832	0	1.65184	0	0	0	0.442478	0	0	0	0.0837521	0.551615	1.65184	0.204604	0.164204	0.119832
Bacteria	Nitrospirota	Thermodesulfovibrionia	Unclassified	Unclassified	0.0313582	0.0948398	0	0	0.356506	0	0	0.356506	0	0	0	0	0	0	0	0.0511509	0	0
Bacteria	Nitrospirota	UBA9217	UBA9217	UBA9217	0.00393468	0.0136301	0	0	0.0511509	0	0	0	0	0	0	0	0	0	0	0.0511509	0	0
Bacteria	Nitrospirota	Unclassified	Unclassified	Unclassified	0.00949604	0.0222815	0	0	0.0635324	0	0	0	0	0	0	0	0	0	0.0635324	0	0	0.0599161
Bacteria	Omnitrophota	koll11	GIF10	UBA6249	0.0677831	0.219489	0	0	0.826446	0	0.826446	0	0	0	0	0	0	0	0	0	0.0547345	0
Bacteria	Omnitrophota	koll11	UBA10015	GCA-002753745	0.00460893	0.0159658	0	0	0.0599161	0	0	0	0	0	0	0	0	0	0	0	0	0.0599161
Bacteria	Omnitrophota	koll11	UBA10015	kpj58rc	0.216274	0.180449	0.216274	0	0.550964	0	0.550964	0	0.442478	0.416667	0	0	0.251256	0.236407	0.317662	0.306905	0.109469	0.179748
Bacteria	Omnitrophota	koll11	UBA10015	Unclassified	0.00606171	0.0209984	0	0	0.0788022	0	0	0	0	0	0	0	0	0.0788022	0	0	0	0
Bacteria	Omnitrophota	koll11	UBA1560	2-01-FULL-45-10	0.00393468	0.0136301	0	0	0.0511509	0	0	0	0	0	0	0	0	0	0	0.0511509	0	0
Bacteria	Omnitrophota	koll11	UBA1560	Unclassified	0.00460893	0.0159658	0	0	0.0599161	0	0	0	0	0	0	0	0	0	0	0	0	0.0599161
Bacteria	Omnitrophota	koll11	Unclassified	Unclassified	0.037591	0.0702146	0	0	0.190597	0	0	0.178253	0	0	0	0	0	0	0.190597	0	0	0.119832
Bacteria	Omnitrophota	Omnitrophia	Omnitrophales	UBA2337	0.00606171	0.0209984	0	0	0.0788022	0	0	0	0	0	0	0	0	0.0788022	0	0	0	0
Bacteria	Omnitrophota	Omnitrophia	Omnitrophales	Unclassified	0.0301506	0.0524749	0	0	0.178253	0	0	0.178253	0	0	0	0	0.0837521	0.0788022	0	0.0511509	0	0
Bacteria	Omnitrophota	Unclassified	Unclassified	Unclassified	0.0779483	0.158012	0	0	0.445434	0.445434	0	0	0	0	0	0.444444	0	0	0.0635324	0	0	0.0599161
Bacteria	Patescibacteria	ABY1	BM507	GWE2-39-37	0.00460893	0.0159658	0	0	0.0599161	0	0	0	0	0	0	0	0	0	0	0	0	0.0599161
Bacteria	Patescibacteria	ABY1	BM507	UBA12075	0.0314704	0.0595144	0	0	0.179748	0	0	0	0	0	0	0	0	0	0.127065	0.102302	0	0.179748
Bacteria	Patescibacteria	ABY1	BM507	UBA917	0.0195484	0.0677178	0	0	0.25413	0	0	0	0	0	0	0	0	0	0.25413	0	0	0
Bacteria	Patescibacteria	ABY1	BM507	Unclassified	0.0505136	0.120265	0	0	0.381194	0	0.275482	0	0	0	0	0	0	0	0.381194	0	0	0
Bacteria	Patescibacteria	ABY1	Magasanikbacterales	UBA922	0.0183153	0.0361951	0	0	0.119832	0	0	0	0	0	0	0	0	0	0.0635324	0	0.0547345	0.119832
Bacteria	Patescibacteria	ABY1	SG8-24	GWF2-40-263	0.00488711	0.0169294	0	0	0.0635324	0	0	0	0	0	0	0	0	0	0.0635324	0	0	0
Bacteria	Patescibacteria	ABY1	SG8-24	SG8-24	0.00460893	0.0159658	0	0	0.0599161	0	0	0	0	0	0	0	0	0	0	0	0	0.0599161
Bacteria	Patescibacteria	ABY1	SG8-24	UBA9934	0.0197735	0.0503076	0	0	0.178253	0	0	0.178253	0	0	0	0	0	0.0788022	0	0	0	0
Bacteria	Patescibacteria	ABY1	SG8-24	Unclassified	0.00460893	0.0159658	0	0	0.0599161	0	0	0	0	0	0	0	0	0	0	0	0	0.0599161
Bacteria	Patescibacteria	ABY1	UBA11705	UBA11705	0.00488711	0.0169294	0	0	0.0635324	0	0	0	0	0	0	0	0	0	0.0635324	0	0	0
Bacteria	Patescibacteria	ABY1	UBA1558	GWA2-36-10	0.00644247	0.0223174	0	0	0.0837521	0	0	0	0	0	0	0	0.0837521	0	0	0	0	0
Bacteria	Patescibacteria	ABY1	UBA1558	Unclassified	0.0238232	0.0509582	0	0	0.179748	0	0	0	0	0	0	0	0	0.0788022	0	0.0511509	0	0.179748
Bacteria	Patescibacteria	ABY1	UBA9570	Unclassified	0.0106528	0.025623	0	0	0.0837521	0	0	0	0	0	0	0	0.0837521	0	0	0	0.0547345	0
Bacteria	Patescibacteria	ABY1	UBA9629	UBA9629	0.00460893	0.0159658	0	0	0.0599161	0	0	0	0	0	0	0	0	0	0	0	0	0.0599161
Bacteria	Patescibacteria	ABY1	Unclassified	Unclassified	0.00921786	0.0319316	0	0	0.119832	0	0	0	0	0	0	0	0	0	0	0	0	0.119832
Bacteria	Patescibacteria	CPR2	UBA1875	Unclassified	0.00488711	0.0169294	0	0	0.0635324	0	0	0	0	0	0	0	0	0	0.0635324	0	0	0
Bacteria	Patescibacteria	Dojkabacteria	B142	OLB20	0.0423819	0.146815	0	0	0.550964	0	0.550964	0	0	0	0	0	0	0	0	0	0	0
Bacteria	Patescibacteria	Dojkabacteria	SC72	SC72	0.00421035	0.0145851	0	0	0.0547345	0	0	0	0	0	0	0	0	0	0	0	0.0547345	0
Bacteria	Patescibacteria	Doudnabacteria	UBA920	Unclassified	0.00488711	0.0169294	0	0	0.0635324	0	0	0	0	0	0	0	0	0	0.0635324	0	0	0
Bacteria	Patescibacteria	Gracilibacteria	Absconditabacterales	X112	0.038113	0.111264	0	0	0.416667	0	0	0	0	0.416667	0	0	0	0.0788022	0	0	0	0
Bacteria	Patescibacteria	Gracilibacteria	Peribacterales	Peribacteraceae	0.03183	0.0521155	0	0	0.164204	0	0	0	0	0	0	0	0.0837521	0	0.0635324	0.102302	0.164204	0
Bacteria	Patescibacteria	Gracilibacteria	UBA1369	UBA12470	0.0137118	0.047499	0	0	0.178253	0	0	0.178253	0	0	0	0	0	0	0	0	0	0
Bacteria	Patescibacteria	Gracilibacteria	UBA1369	Unclassified	0.0804949	0.175225	0	0	0.550964	0	0.550964	0	0	0.416667	0	0	0	0.0788022	0	0	0	0
Bacteria	Patescibacteria	Gracilibacteria	UM-FILTER-43-11	UM-FILTER-43-11	0.00881928	0.020708	0	0	0.0599161	0	0	0	0	0	0	0	0	0	0	0	0.0547345	0.0599161
Bacteria	Patescibacteria	Microgenomatia	GCA-001788215	Unclassified	0.0211909	0.0734075	0	0	0.275482	0	0.275482	0	0	0	0	0	0	0	0	0	0	0
Bacteria	Patescibacteria	Microgenomatia	GWA2-44-7	UBA8517	0.076503	0.148586	0	0	0.444444	0	0	0	0	0	0	0.444444	0	0	0.190597	0	0	0.359497
Bacteria	Patescibacteria	Microgenomatia	Levybacterales	UBA12049	0.00921786	0.0319316	0	0	0.119832	0	0	0	0	0	0	0	0	0	0	0	0	0.119832
Bacteria	Patescibacteria	Paceibacteria	GWC2-36-17	M10-OD1-4	0.034188	0.118431	0	0	0.444444	0	0	0	0	0	0	0.444444	0	0	0	0	0	0
Bacteria	Patescibacteria	Paceibacteria	Paceibacterales	CG1-02-41-26	0.0138268	0.0478974	0	0	0.179748	0	0	0	0	0	0	0	0	0	0	0	0	0.179748
Bacteria	Patescibacteria	Paceibacteria	Paceibacterales	Unclassified	0.014105	0.0348732	0	0	0.119832	0	0	0	0	0	0	0	0	0	0.0635324	0	0	0.119832
Bacteria	Patescibacteria	Paceibacteria	Portnoybacterales	UBA2143	0.00460893	0.0159658	0	0	0.0599161	0	0	0	0	0	0	0	0	0	0	0	0	0.0599161
Bacteria	Patescibacteria	Paceibacteria	Portnoybacterales	Unclassified	0.0138268	0.0478974	0	0	0.179748	0	0	0	0	0	0	0	0	0	0	0	0	0.179748
Bacteria	Patescibacteria	Paceibacteria	UBA6257	Colwellbacteraceae	0.0423819	0.146815	0	0	0.550964	0	0.550964	0	0	0	0	0	0	0	0	0	0	0
Bacteria	Patescibacteria	Paceibacteria	UBA6257	GWB1-50-10	0.0958219	0.144017	0.0511509	0	0.444444	0	0	0.178253	0	0	0	0.444444	0	0.157604	0	0.0511509	0.0547345	0.359497
Bacteria	Patescibacteria	Paceibacteria	UBA9983	UBA9983	0.0146613	0.0507883	0	0	0.190597	0	0	0	0	0	0	0	0	0	0.190597	0	0	0
Bacteria	Patescibacteria	Paceibacteria	UBA9983	Unclassified	0.00460893	0.0159658	0	0	0.0599161	0	0	0	0	0	0	0	0	0	0	0	0	0.0599161
Bacteria	Patescibacteria	Paceibacteria	UBA9983_A	UBA1006	0.0305887	0.0798412	0	0	0.288184	0	0	0	0	0	0.288184	0	0	0	0	0	0.109469	0
Bacteria	Patescibacteria	Paceibacteria	UBA9983_A	UBA11359	0.00421035	0.0145851	0	0	0.0547345	0	0	0	0	0	0	0	0	0	0	0	0.0547345	0
Bacteria	Patescibacteria	Paceibacteria	UBA9983_A	UBA12079	0.00488711	0.0169294	0	0	0.0635324	0	0	0	0	0	0	0	0	0	0.0635324	0	0	0
Bacteria	Patescibacteria	Paceibacteria	UBA9983_A	UBA2163	0.262077	0.357014	0.239664	0	1.44092	0.222717	0.275482	0.178253	0	0	1.44092	0	0.251256	0.315209	0.0635324	0.255754	0.164204	0.239664
Bacteria	Patescibacteria	Paceibacteria	UBA9983_A	UBA9973	0.0296116	0.0766986	0	0	0.275482	0	0.275482	0	0	0	0	0	0	0	0	0	0.109469	0
Bacteria	Patescibacteria	Paceibacteria	UBA9983_A	Unclassified	0.0467037	0.0896826	0	0	0.315209	0	0	0	0	0	0	0	0.0837521	0.315209	0	0.153453	0.0547345	0
Bacteria	Patescibacteria	Paceibacteria	Unclassified	Unclassified	0.00488711	0.0169294	0	0	0.0635324	0	0	0	0	0	0	0	0	0	0.0635324	0	0	0
Bacteria	Patescibacteria	Paceibacteria	WO2-41-13	Unclassified	0.00488711	0.0169294	0	0	0.0635324	0	0	0	0	0	0	0	0	0	0.0635324	0	0	0
Bacteria	Patescibacteria	Paceibacteria_A	Moranbacterales	UBA2206	0.00644247	0.0223174	0	0	0.0837521	0	0	0	0	0	0	0	0.0837521	0	0	0	0	0
Bacteria	Patescibacteria	Saccharimonadia	Saccharimonadales	Saccharimonadaceae	0.0813242	0.13167	0	0	0.416667	0	0	0	0	0.416667	0	0	0.251256	0.0788022	0	0.255754	0.0547345	0
Bacteria	Patescibacteria	Saccharimonadia	Saccharimonadales	UBA10212	0.0254013	0.0736407	0	0	0.275482	0	0.275482	0	0	0	0	0	0	0	0	0	0.0547345	0
Bacteria	Patescibacteria	Saccharimonadia	Saccharimonadales	UBA4665	0.0186928	0.0469289	0	0	0.164204	0	0	0	0	0	0	0	0	0.0788022	0	0	0.164204	0
Bacteria	Patescibacteria	Saccharimonadia	Saccharimonadales	Unclassified	0.12809	0.170241	0	0	0.445434	0.445434	0.275482	0.356506	0	0	0	0	0	0	0	0.204604	0.383142	0
Bacteria	Patescibacteria	UBA1384	XYA2-FULL-43-10	XYA2-FULL-43-10	0.00644247	0.0223174	0	0	0.0837521	0	0	0	0	0	0	0	0.0837521	0	0	0	0	0
Bacteria	Patescibacteria	WWE3	UBA101185	UBA10185	0.0761531	0.156593	0	0	0.534759	0	0.275482	0.534759	0	0	0	0	0	0	0	0	0	0.179748
Bacteria	Planctomycetota	Brocadiae	Brocadiales	Scalinduaceae	0.00488711	0.0169294	0	0	0.0635324	0	0	0	0	0	0	0	0	0	0.0635324	0	0	0
[truncated: 223 more rows]

## Sheet: Genus
% Abundance
[truncated: 874 more rows]
