# Supplementary material for: Metabolic flexibility allows bacterial habitat generalists to become dominant in a frequently disturbed ecosystem
Source: ISME J. 2021 May 3;15(10):2986–3004. doi: 10.1038/s41396-021-00988-w (PMC8443593; doi:10.1038/s41396-021-00988-w)
Supplement: Supplementary file 9 — Table S8 [file 41396_2021_988_MOESM9_ESM.xlsx]

## Sheet: Summary
Estimated abundance in community (%)		Carbon fixation						Trace gas metabolism								Sulfur metabolism							Nitrogen metabolism											Photophosphorylation			Alternative e donor					Alternative e acceptor			Aerobic respiration
Metagenome ID	Sample Site	AclB	AcsB	HbsC	HbsT	Mcr	RbcL	CooS	CoxL	Fe	FeFe	NiFe	MmoA	PmoA	McrA	FCC	Sqr	SoxB	r-DsrA	DsrA	AsrA	Sor	AmoA	HzsA	NxrA	NifH	NarG	NapA	NrfA	NirS	NirK	NorB	NosZ	PsaA	PsbA	RHO	ArsC	MtrB	OmcB	RdhA	YgfK	ARO	Cyc2	FdhA	AtpA	CcoN	CoxA	CydA	CyoA
SB6928	Flow-through reactor	0.384353	5.19636	0	2.98753	0.286855	13.6673	9.15127	13.701	0	4.02684	119.023	0	0	0.0360952	10.1375	52.1197	16.8623	5.9084	5.99531	0.187695	0.725595	0.573513	0	0.802119	3.19843	8.5447	15.4974	5.68079	28.9392	8.80603	16.4713	37.0325	4.22629	8.01459	14.1083	60.9426	30.5687	0.208278	11.7986	2.87534	3.42523	1.58898	104.322	133.623	129.376	156.38	29.3445	1.46098
SB6932	Subtidal shallow A	1.1563	4.71465	0.0517425	2.17852	0.180192	34.1229	6.76627	14.924	0	6.17276	96.7122	0	0	0	10.3692	58.1579	13.3916	8.73015	5.41561	0.516474	0.942347	2.04383	0.0302789	0.955922	3.25239	9.41285	17.0228	5.43842	19.6566	8.53775	10.4188	47.0291	19.2561	14.8063	20.7018	61.6834	18.0327	0.16473	7.88508	2.41045	2.74816	1.37593	93.2321	150.307	122.332	149.327	23.8147	1.51598
SB6933	Subtidal intermediate A	0.223925	4.61439	0.0340692	0.763483	0.47482	14.5241	8.41054	17.9185	0	3.02574	125.56	0	0	0	12.2931	55.1434	16.8115	7.34465	5.15367	0.0961546	1.49622	0.0589373	0	0.662031	4.02264	10.6514	19.5035	6.9896	28.0656	8.89611	15.4306	29.8725	2.75014	3.36735	11.8196	62.9706	29.6952	0.128788	13.2796	3.50496	3.36555	0.83996	106.947	132.356	121.498	150.215	27.4045	1.25943
SB6934	Subtidal deep A	2.71609	37.6251	0.073381	0.0498318	0.45519	32.5804	59.3938	32.5076	0	11.0406	194.073	0	0.283959	0.17892	29.7298	78.7361	29.6899	28.9864	32.0641	0.417231	2.55591	1.12721	0.299024	1.9745	8.28709	27.9757	51.8668	7.34277	32.7647	3.59605	18.8364	47.0572	1.15893	2.56232	3.08713	48.7483	15.3644	1.04623	29.5634	5.81699	11.1077	5.26232	162.412	126.988	130.774	122.576	55.9399	0.642333
SB6935	Intertidal shallow A	0.939485	1.55113	0	9.0467	0.196926	12.1107	2.36555	22.334	0	3.90333	67.0946	0	0.138024	0	10.1472	50.465	15.6392	6.30025	1.24392	0.199563	0.330729	2.52218	0	1.98288	2.60744	12.4295	17.9449	6.78343	26.8104	14.0653	13.4282	36.9145	11.1057	7.27282	12.3962	67.8912	17.824	0	12.0748	1.34625	4.19048	0.414702	95.3379	145.596	119.89	163.369	25.8019	1.92384
SB6936	Intertidal intermediate A	0.620209	3.06065	0.0482207	2.61884	0.325071	22.1923	7.01617	22.6618	0	3.56932	95.3352	0	0	0.0287902	11.8412	54.7784	18.8169	9.35606	4.35393	0.142032	0.449238	1.35819	0	1.69594	2.01736	13.6564	23.2306	6.98752	26.6277	12.4597	12.4924	32.2375	11.0419	8.79108	8.65628	56.0808	19.9621	0.151503	15.755	2.44862	3.63691	0.497047	104.284	139.094	120.518	191.338	32.3229	1.52205
SB6937	Intertidal deep A	8.8985	41.6376	0	1.87887	0.280996	18.3921	61.8534	20.4504	0	14.7889	165.982	0	0.249801	0.9887	14.192	52.8346	15.0071	11.7166	38.0461	1.30551	0.803318	1.30104	0.0760659	5.12552	9.8771	21.3387	44.4049	6.68716	15.8031	5.26607	18.5791	28.6085	1.16156	2.29095	7.17532	32.0487	6.3798	0.6215	35.7004	5.41659	6.32324	4.49534	150.459	119.771	85.6586	100.245	55.9233	0.9539
SC9679	Subtidal shallow C	0.379589	2.21893	0.0136796	0.817486	0.323194	9.95782	3.39377	14.6982	0	3.67899	90.2409	0	0.131274	0.0113359	8.63225	49.5601	13.2695	5.34711	2.61181	0.0773661	0.332001	0.596878	0	0.727741	3.07233	8.71394	14.2582	6.64689	28.013	9.91954	13.4281	25.1019	1.86274	3.57302	12.1899	62.9669	28.3157	0.0875342	10.2488	2.18784	2.42682	0.655215	91.8178	122.783	99.3606	135.889	22.6407	1.28272
SC9680	Subtidal intermediate C	0.398172	4.19173	0.0261568	0.385843	0.342709	13.4197	7.64291	12.6291	0	4.77929	109.423	0	0.122113	0	9.17546	51.6454	13.6561	7.58711	5.41461	0.0917583	0.620319	0.387536	0.00773237	0.635043	3.79703	7.90175	15.4013	6.78454	27.2566	7.84788	14.6147	25.1494	2.71423	3.76692	12.8915	60.4307	30.487	0.123435	10.6949	3.08212	2.10666	1.28642	95.0846	121.599	99.1987	127.031	25.7005	1.20542
SC9681	Subtidal deep C	2.22788	33.3231	0.0744132	1.27488	0.344843	16.8388	44.8393	21.3535	0	9.96159	140.458	0.00954113	0.157558	0.143017	13.4053	50.8246	15.6466	11.9315	30.4666	0.689759	0.952859	1.32059	0.105735	4.58391	7.48986	19.2878	41.787	7.21806	15.9921	5.89393	12.3532	24.6052	0.133582	0.823574	2.2901	37.0154	11.0186	0.616545	31.6592	4.49839	5.65383	3.31629	140.014	119.207	80.6364	102.486	49.8079	2.07725
SC9682	Intertidal shallow C	0.503082	1.19752	0	1.38149	0.300546	7.26983	2.10632	17.9141	0	2.65697	67.0894	0	0.0827217	0	8.95694	48.2715	13.5883	3.89832	1.38531	0.180931	0.365858	0.84939	0.0150843	0.980366	2.70077	11.2363	13.3572	4.55843	25.0849	11.8155	12.1982	26.7523	1.86366	3.63416	12.3017	65.2242	20.7002	0.0143039	10.891	1.5055	2.76507	0.412335	83.9407	121.798	90.4447	138.047	23.311	1.83837
SC9683	Intertidal intermediate C	0.509883	2.18202	0.00920236	1.11235	0.356261	7.25682	3.13166	18.9391	0	3.0302	76.6647	0.0165538	0.0323348	0	9.40929	51.808	13.3216	3.67047	2.10517	0.166307	0.362332	0.664046	0	0.859612	2.71511	10.6897	13.7701	5.00551	24.1092	11.7211	11.3275	28.0065	1.06131	2.93792	13.8257	63.0638	20.5606	0.0677576	11.4712	1.87867	3.25278	0.638257	86.8058	120.185	92.6165	136.994	23.9389	2.01372
SC9684	Intertidal deep C	4.40492	45.754	0.0207812	1.58092	0.388373	12.2158	61.7804	15.924	0	15.013	146.843	0	0.197783	0.680413	6.94709	45.0564	7.09127	6.15194	31.6411	0.94926	0.9463	1.99296	0.151485	3.37637	8.98457	16.9365	33.9038	10.123	13.0198	3.90615	10.9355	20.153	0.370668	0.619349	2.5838	27.2491	8.03047	0.663721	40.0485	5.74421	3.3469	3.50432	144.398	110.602	59.0047	77.1696	59.0657	0.877681
[truncated: 3 more columns]

## Sheet: Hit count
Metagenome ID	Gene	Raw hits	Length nornalised hit count (hits/kb/millions)	Estimated abundance in community (%)	Average gene copy number (length normalised hit / mean of single copy marker)
SB6928	AclB	8	0.691666	0.384353	0.00384353
SB6932	AclB	20	1.75558	1.1563	0.011563
SB6933	AclB	6	0.373855	0.223925	0.00223925
SB6934	AclB	33	3.50417	2.71609	0.0271609
SB6935	AclB	12	1.49474	0.939485	0.00939485
SB6936	AclB	11	0.763661	0.620209	0.00620209
SB6937	AclB	122	11.7535	8.8985	0.088985
SC9679	AclB	25	0.681466	0.379589	0.00379589
SC9680	AclB	27	0.692247	0.398172	0.00398172
SC9681	AclB	185	3.45828	2.22788	0.0222788
SC9682	AclB	52	0.895625	0.503082	0.00503082
SC9683	AclB	49	0.931135	0.509883	0.00509883
SC9684	AclB	380	6.55456	4.40492	0.0440492
SB6928	AcsB	179	9.35117	5.19636	0.0519636
SB6932	AcsB	140	7.15809	4.71465	0.0471465
SB6933	AcsB	205	7.70398	4.61439	0.0461439
SB6934	AcsB	729	48.5422	37.6251	0.376251
SB6935	AcsB	33	2.46788	1.55113	0.0155113
SB6936	AcsB	95	3.76857	3.06065	0.0306065
SB6937	AcsB	937	54.9967	41.6376	0.416376
SC9679	AcsB	248	3.9836	2.21893	0.0221893
SC9680	AcsB	486	7.28758	4.19173	0.0419173
SC9681	AcsB	4628	51.7267	33.3231	0.333231
SC9682	AcsB	212	2.13192	1.19752	0.0119752
SC9683	AcsB	358	3.98475	2.18202	0.0218202
SC9684	AcsB	6316	68.0824	45.754	0.45754
SB6928	AmoA	6	1.03207	0.573513	0.00573513
SB6932	AmoA	18	3.10307	2.04383	0.0204383
SB6933	AmoA	1	0.098399	0.0589373	0.000589373
SB6934	AmoA	7	1.45428	1.12721	0.0112721
SB6935	AmoA	16	4.01284	2.52218	0.0252218
SB6936	AmoA	14	1.67233	1.35819	0.0135819
SB6937	AmoA	9	1.71848	1.30104	0.0130104
SC9679	AmoA	22	1.07156	0.596878	0.00596878
SC9680	AmoA	14	0.673754	0.387536	0.00387536
SC9681	AmoA	58	2.04992	1.32059	0.0132059
SC9682	AmoA	46	1.51215	0.84939	0.0084939
SC9683	AmoA	35	1.21266	0.664046	0.00664046
SC9684	AmoA	91	2.96555	1.99296	0.0199296
SB6928	ARO	142	6.16392	3.42523	0.0342523
SB6932	ARO	96	4.17244	2.74816	0.0274816
SB6933	ARO	180	5.61897	3.36555	0.0336555
SB6934	ARO	273	14.3306	11.1077	0.111077
SB6935	ARO	105	6.66714	4.19048	0.0419048
SB6936	ARO	134	4.47812	3.63691	0.0363691
SB6937	ARO	176	8.35202	6.32324	0.0632324
SC9679	ARO	323	4.35681	2.42682	0.0242682
SC9680	ARO	290	3.66256	2.10666	0.0210666
SC9681	ARO	979	8.7763	5.65383	0.0565383
SC9682	ARO	585	4.92258	2.76507	0.0276507
SC9683	ARO	643	5.94014	3.25278	0.0325278
SC9684	ARO	598	4.98022	3.3469	0.033469
SB6928	ArsC	348	109.67	60.9426	0.609426
SB6932	ArsC	293	93.6518	61.6834	0.616834
SB6933	ArsC	458	105.133	62.9706	0.629706
SB6934	ArsC	166	62.8927	48.7483	0.487483
SB6935	ArsC	229	108.016	67.8912	0.678912
SB6936	ArsC	281	69.0521	56.0808	0.560808
SB6937	ArsC	120	42.3314	32.0487	0.320487
SC9679	ArsC	1140	113.043	62.9669	0.629669
SC9680	ArsC	1130	105.063	60.4307	0.604307
SC9681	ArsC	866	57.458	37.0154	0.370154
SC9682	ArsC	1865	116.117	65.2242	0.652242
SC9683	ArsC	1692	115.166	63.0638	0.630638
SC9684	ArsC	654	40.547	27.2491	0.272491
SB6928	AsrA	3	0.337769	0.187695	0.00187695
SB6932	AsrA	7	0.784145	0.516474	0.00516474
SB6933	AsrA	2	0.160535	0.0961546	0.000961546
SB6934	AsrA	4	0.538291	0.417231	0.00417231
SB6935	AsrA	2	0.317509	0.199563	0.00199563
SB6936	AsrA	2	0.174883	0.142032	0.00142032
SB6937	AsrA	14	1.72437	1.30551	0.0130551
SC9679	AsrA	4	0.138893	0.0773661	0.000773661
SC9680	AsrA	5	0.159527	0.0917583	0.000917583
SC9681	AsrA	46	1.07069	0.689759	0.00689759
SC9682	AsrA	15	0.322108	0.180931	0.00180931
SC9683	AsrA	13	0.303706	0.166307	0.00166307
SC9684	AsrA	65	1.41251	0.94926	0.0094926
SB6928	AtpA	3352	240.464	133.623	1.33623
SB6932	AtpA	3167	228.205	150.307	1.50307
SB6933	AtpA	4238	220.975	132.356	1.32356
SB6934	AtpA	1891	163.834	126.988	1.26988
SB6935	AtpA	2181	231.645	145.596	1.45596
SB6936	AtpA	3062	171.266	139.094	1.39094
SB6937	AtpA	1991	158.199	119.771	1.19771
SC9679	AtpA	9798	220.43	122.783	1.22783
SC9680	AtpA	10040	211.407	121.599	1.21599
SC9681	AtpA	12292	185.042	119.207	1.19207
SC9682	AtpA	15426	216.834	121.798	1.21798
SC9683	AtpA	14257	219.479	120.185	1.20185
SC9684	AtpA	11719	164.578	110.602	1.10602
SB6928	CcoN	3058	232.82	129.376	1.29376
SB6932	CcoN	2442	185.733	122.332	1.22332
SB6933	CcoN	3692	202.847	121.498	1.21498
SB6934	CcoN	1833	168.718	130.774	1.30774
SB6935	CcoN	1709	190.748	119.89	1.1989
SB6936	CcoN	2521	148.393	120.518	1.20518
SB6937	CcoN	1334	113.142	85.6586	0.856586
SC9679	CcoN	7493	178.38	99.3606	0.993606
SC9680	CcoN	7708	172.463	99.1987	0.991987
SC9681	CcoN	7788	125.17	80.6364	0.806364
SC9682	CcoN	10844	161.017	90.4447	0.904447
SC9683	CcoN	10419	169.134	92.6165	0.926165
SC9684	CcoN	5813	87.7996	59.0047	0.590047
SB6928	CooS	291	16.4683	9.15127	0.0915127
SB6932	CooS	181	10.273	6.76627	0.0676627
SB6933	CooS	341	14.0419	8.41054	0.0841054
SB6934	CooS	1118	76.627	59.3938	0.593938
SB6935	CooS	45	3.76364	2.36555	0.0236555
SB6936	CooS	197	8.63899	7.01617	0.0701617
SB6937	CooS	1297	81.6986	61.8534	0.618534
SC9679	CooS	343	6.09276	3.39377	0.0339377
SC9680	CooS	801	13.2877	7.64291	0.0764291
SC9681	CooS	5843	69.6029	44.8393	0.448393
SC9682	CooS	336	3.74984	2.10632	0.0210632
SC9683	CooS	471	5.71896	3.13166	0.0313166
SC9684	CooS	8242	91.9299	61.7804	0.617804
SB6928	CoxA	4275	281.415	156.38	1.5638
SB6932	CoxA	3446	226.718	149.327	1.49327
SB6933	CoxA	5243	250.792	150.215	1.50215
SB6934	CoxA	1971	158.141	122.576	1.22576
SB6935	CoxA	2689	259.924	163.369	1.63369
SB6936	CoxA	4557	235.594	191.338	1.91338
SB6937	CoxA	1803	132.408	100.245	1.00245
SC9679	CoxA	11806	243.958	135.889	1.35889
SC9680	CoxA	11387	220.851	127.031	1.27031
SC9681	CoxA	11507	159.087	102.486	1.02486
SC9682	CoxA	19151	245.763	138.047	1.38047
SC9683	CoxA	17841	250.175	136.994	1.36994
SC9684	CoxA	8877	114.829	77.1696	0.771696
SB6928	CoxL	528	24.6558	13.701	0.13701
SB6932	CoxL	483	22.6586	14.924	0.14924
SB6933	CoxL	882	29.9159	17.9185	0.179185
SB6934	CoxL	751	41.9397	32.5076	0.325076
SB6935	CoxL	515	35.5338	22.334	0.22334
SB6936	CoxL	769	27.9034	22.6618	0.226618
SB6937	CoxL	524	27.0118	20.4504	0.204504
SC9679	CoxL	1798	26.3873	14.6982	0.146982
SC9680	CoxL	1600	21.9564	12.6291	0.126291
SC9681	CoxL	3376	33.1465	21.3535	0.213535
SC9682	CoxL	3476	31.892	17.9141	0.179141
SC9683	CoxL	3444	34.5861	18.9391	0.189391
SC9684	CoxL	2578	23.695	15.924	0.15924
SB6928	Cyc2	31	2.85947	1.58898	0.0158898
SB6932	Cyc2	23	2.08903	1.37593	0.0137593
SB6933	Cyc2	21	1.40236	0.83996	0.0083996
SB6934	Cyc2	63	6.78919	5.26232	0.0526232
SB6935	Cyc2	5	0.659798	0.414702	0.00414702
SB6936	Cyc2	9	0.612012	0.497047	0.00497047
SB6937	Cyc2	58	5.93763	4.49534	0.0449534
SC9679	Cyc2	41	1.17629	0.655215	0.00655215
SC9680	Cyc2	85	2.23652	1.28642	0.0128642
SC9681	Cyc2	267	5.14779	3.31629	0.0331629
SC9682	Cyc2	42	0.734071	0.412335	0.00412335
SC9683	Cyc2	60	1.16557	0.638257	0.00638257
SC9684	Cyc2	288	5.21447	3.50432	0.0350432
SB6928	CydA	685	52.8073	29.3445	0.293445
SB6932	CydA	474	36.157	23.8147	0.238147
SB6933	CydA	824	45.7533	27.4045	0.274045
SB6934	CydA	788	72.171	55.9399	0.559399
SB6935	CydA	366	41.0514	25.8019	0.258019
SB6936	CydA	680	39.7991	32.3229	0.323229
SB6937	CydA	899	73.866	55.9233	0.559233
SC9679	CydA	1681	40.6464	22.6407	0.226407
SC9680	CydA	1981	44.6819	25.7005	0.257005
SC9681	CydA	4931	77.3156	49.8079	0.498079
SC9682	CydA	2732	41.4999	23.311	0.23311
SC9683	CydA	2642	43.7166	23.9389	0.239389
SC9684	CydA	5926	87.8904	59.0657	0.590657
SB6928	CyoA	23	2.62912	1.46098	0.0146098
SB6932	CyoA	20	2.30166	1.51598	0.0151598
SB6933	CyoA	25	2.10269	1.25943	0.0125943
SB6934	CyoA	6	0.828708	0.642333	0.00642333
SB6935	CyoA	19	3.06087	1.92384	0.0192384
SB6936	CyoA	22	1.87409	1.52205	0.0152205
SB6937	CyoA	10	1.25995	0.9539	0.009539
SC9679	CyoA	65	2.30283	1.28272	0.0128272
SC9680	CyoA	62	2.09571	1.20542	0.0120542
SC9681	CyoA	130	3.22447	2.07725	0.0207725
SC9682	CyoA	147	3.27281	1.83837	0.0183837
SC9683	CyoA	150	3.6774	2.01372	0.0201372
SC9684	CyoA	56	1.306	0.877681	0.00877681
SB6928	DsrA	242	21.4215	11.9037	0.119037
SB6932	DsrA	242	21.477	14.1458	0.141458
SB6933	DsrA	324	20.8666	12.4983	0.124983
SB6934	DsrA	735	78.7645	61.0505	0.610505
SB6935	DsrA	92	12.0029	7.54417	0.0754417
SB6936	DsrA	245	16.8811	13.71	0.1371
SB6937	DsrA	670	65.9924	49.9623	0.499623
SC9679	DsrA	514	14.2885	7.95893	0.0795893
SC9680	DsrA	869	22.6043	13.0017	0.130017
SC9681	DsrA	3523	65.8295	42.4084	0.424084
SC9682	DsrA	541	9.40633	5.28364	0.0528364
SC9683	DsrA	556	10.5473	5.77564	0.0577564
SC9684	DsrA	3237	56.3565	37.8737	0.378737
SB6928	FCC	209	18.2431	10.1375	0.101375
SB6932	FCC	180	15.7433	10.3692	0.103692
SB6933	FCC	324	20.524	12.2931	0.122931
SB6934	FCC	365	38.3559	29.7298	0.297298
SB6935	FCC	125	16.1443	10.1472	0.101472
SB6936	FCC	215	14.58	11.8412	0.118412
SB6937	FCC	194	18.7455	14.192	0.14192
SC9679	FCC	566	15.4973	8.63225	0.0863225
SC9680	FCC	626	15.9521	9.17546	0.0917546
SC9681	FCC	1141	20.8087	13.4053	0.134053
SC9682	FCC	930	15.9458	8.95694	0.0895694
SC9683	FCC	915	17.183	9.40929	0.0940929
SC9684	FCC	607	10.3373	6.94709	0.0694709
SB6928	FdhA	4765	187.734	104.322	1.04322
SB6932	FdhA	3569	141.551	93.2321	0.932321
SB6933	FdhA	6236	178.553	106.947	1.06947
SB6934	FdhA	4403	209.537	162.412	1.62412
SB6935	FdhA	2605	151.684	95.3379	0.953379
SB6936	FdhA	4186	128.405	104.284	1.04284
SB6937	FdhA	4506	198.732	150.459	1.50459
SC9679	FdhA	13353	164.838	91.8178	0.918178
SC9680	FdhA	14316	165.31	95.0846	0.950846
SC9681	FdhA	26229	217.34	140.014	1.40014
SC9682	FdhA	19418	149.438	83.9407	0.839407
SC9683	FdhA	18785	158.523	86.8058	0.868058
SC9684	FdhA	27568	214.865	144.398	1.44398
SB6928	FeFe	45	7.24656	4.02684	0.0402684
SB6932	FeFe	59	9.37188	6.17276	0.0617276
SB6933	FeFe	45	5.05164	3.02574	0.0302574
SB6934	FeFe	72	14.2441	11.0406	0.110406
SB6935	FeFe	27	6.21026	3.90333	0.0390333
SB6936	FeFe	36	4.39489	3.56932	0.0356932
SB6937	FeFe	108	19.5338	14.7889	0.147889
SC9679	FeFe	133	6.60481	3.67899	0.0367899
SC9680	FeFe	175	8.30909	4.77929	0.0477929
SC9681	FeFe	439	15.4631	9.96159	0.0996159
SC9682	FeFe	156	4.73014	2.65697	0.0265697
SC9683	FeFe	165	5.53367	3.0302	0.030302
SC9684	FeFe	676	22.3395	15.013	0.15013
SB6932	HbsC	1	0.0785589	0.0517425	0.000517425
SB6933	HbsC	1	0.0568805	0.0340692	0.000340692
SB6934	HbsC	1	0.0946727	0.073381	0.00073381
SB6936	HbsC	1	0.059374	0.0482207	0.000482207
SC9679	HbsC	1	0.0245587	0.0136796	0.000136796
SC9680	HbsC	2	0.0454752	0.0261568	0.000261568
SC9681	HbsC	7	0.11551	0.0744132	0.000744132
SC9683	HbsC	1	0.0168051	0.00920236	9.20236e-05
SC9684	HbsC	2	0.0309227	0.0207812	0.000207812
SB6928	HbsT	101	5.37624	2.98753	0.0298753
SB6932	HbsT	62	3.30758	2.17852	0.0217852
SB6933	HbsT	33	1.27468	0.763483	0.00763483
SB6934	HbsT	1	0.0642906	0.0498318	0.000498318
SB6935	HbsT	183	14.3935	9.0467	0.090467
SB6936	HbsT	78	3.22457	2.61884	0.0261884
SB6937	HbsT	42	2.4817	1.87887	0.0187887
SC9679	HbsT	88	1.46761	0.817486	0.00817486
SC9680	HbsT	43	0.670812	0.385843	0.00385843
SC9681	HbsT	177	1.97897	1.27488	0.0127488
SC9682	HbsT	236	2.45944	1.38149	0.0138149
SC9683	HbsT	178	2.03135	1.11235	0.0111235
SC9684	HbsT	225	2.35243	1.58092	0.0158092
SB6932	HzsA	1	0.0459715	0.0302789	0.000302789
SB6934	HzsA	7	0.385787	0.299024	0.00299024
SB6937	HzsA	2	0.100471	0.0760659	0.000760659
SC9680	HzsA	1	0.0134432	0.00773237	7.73237e-05
SC9681	HzsA	17	0.164129	0.105735	0.00105735
SC9682	HzsA	3	0.0268542	0.0150843	0.000150843
SC9684	HzsA	25	0.225411	0.151485	0.00151485
SB6928	IsoA	1	0.0732833	0.0407228	0.000407228
SC9680	IsoA	1	0.0215624	0.0124024	0.000124024
SC9681	IsoA	1	0.0157044	0.0101171	0.000101171
SC9684	IsoA	1	0.0147132	0.00988785	9.88785e-05
SB6928	L11_rplK	543	144.414
SB6932	L11_rplK	472	125.705
SB6933	L11_rplK	751	144.842
SB6934	L11_rplK	401	129.187
SB6935	L11_rplK	329	129.137
SB6936	L11_rplK	515	106.581
SB6937	L11_rplK	352	104.405
SC9679	L11_rplK	2142	178.339
SC9680	L11_rplK	2141	166.742
SC9681	L11_rplK	2718	152.041
SC9682	L11_rplK	3266	169.99
SC9683	L11_rplK	3256	185.592
SC9684	L11_rplK	2961	154.928
SB6928	L14b_L23e_rplN	671	204.544
SB6932	L14b_L23e_rplN	497	152.148
SB6933	L14b_L23e_rplN	784	173.883
SB6934	L14b_L23e_rplN	301	111.094
SB6935	L14b_L23e_rplN	353	159.244
SB6936	L14b_L23e_rplN	519	123.132
SB6937	L14b_L23e_rplN	400	136.078
SC9679	L14b_L23e_rplN	1764	169.255
SC9680	L14b_L23e_rplN	1882	168.499
SC9681	L14b_L23e_rplN	2248	144.316
SC9682	L14b_L23e_rplN	2806	168.482
SC9683	L14b_L23e_rplN	2707	177.643
SC9684	L14b_L23e_rplN	2370	142.397
SB6928	L16_L10E_rplP	579	157.453
SB6932	L16_L10E_rplP	490	133.934
SB6933	L16_L10E_rplP	716	141.367
SB6934	L16_L10E_rplP	306	100.736
SB6935	L16_L10E_rplP	311	125.206
SB6936	L16_L10E_rplP	470	99.2857
SB6937	L16_L10E_rplP	305	92.7124
SC9679	L16_L10E_rplP	2020	172.807
SC9680	L16_L10E_rplP	2140	171.056
SC9681	L16_L10E_rplP	2628	150.484
SC9682	L16_L10E_rplP	3150	168.293
SC9683	L16_L10E_rplP	3072	179.5
SC9684	L16_L10E_rplP	2602	139.612
SB6928	L2_rplB	1555	211.346
SB6932	L2_rplB	1352	184.319
SB6933	L2_rplB	1910	188.388
SB6934	L2_rplB	930	153.13
SB6935	L2_rplB	959	194.865
SB6936	L2_rplB	1417	149.801
SB6937	L2_rplB	901	137.797
SC9679	L2_rplB	4819	204.998
SC9680	L2_rplB	4747	189.07
SC9681	L2_rplB	6186	178.287
SC9682	L2_rplB	7439	197.911
SC9683	L2_rplB	6933	201.858
SC9684	L2_rplB	6127	165.85
SB6928	L3_rplC	921	169.944
SB6932	L3_rplC	758	138.916
SB6933	L3_rplC	1140	152.085
SB6934	L3_rplC	512	112.973
SB6935	L3_rplC	479	129.638
SB6936	L3_rplC	837	119.831
SB6937	L3_rplC	582	118.138
SC9679	L3_rplC	3201	184.448
SC9680	L3_rplC	3322	179.116
SC9681	L3_rplC	3980	152.891
SC9682	L3_rplC	5165	185.831
SC9683	L3_rplC	4810	189.268
SC9684	L3_rplC	4153	149.138
SB6928	L5_rplE	959	201.247
SB6932	L5_rplE	816	171.689
SB6933	L5_rplE	1237	189.094
SB6934	L5_rplE	483	122.61
SB6935	L5_rplE	620	193.997
SB6936	L5_rplE	830	135.149
SB6937	L5_rplE	676	159.075
SC9679	L5_rplE	3137	208.31
SC9680	L5_rplE	3361	207.908
SC9681	L5_rplE	4103	182.85
SC9682	L5_rplE	5054	209.077
SC9683	L5_rplE	4679	211.617
SC9684	L5_rplE	4060	168.763
SB6928	L6_rplF	927	198.019
SB6932	L6_rplF	807	172.58
SB6933	L6_rplF	1118	173.197
SB6934	L6_rplF	578	150.137
SB6935	L6_rplF	562	177.147
SB6936	L6_rplF	866	143.785
SB6937	L6_rplF	516	123.688
SC9679	L6_rplF	2831	189.532
SC9680	L6_rplF	2896	181.382
SC9681	L6_rplF	3541	159.722
SC9682	L6_rplF	4504	188.437
SC9683	L6_rplF	3995	182.811
SC9684	L6_rplF	3531	149.128
SB6928	Mcr	17	0.516214	0.286855	0.00286855
SB6932	Mcr	9	0.273579	0.180192	0.00180192
SB6933	Mcr	36	0.792738	0.47482	0.0047482
SB6934	Mcr	16	0.587264	0.45519	0.0045519
SB6935	Mcr	7	0.313313	0.196926	0.00196926
SB6936	Mcr	17	0.400259	0.325071	0.00325071
SB6937	Mcr	11	0.371151	0.280996	0.00280996
SC9679	Mcr	61	0.580222	0.323194	0.00323194
SC9680	Mcr	67	0.595821	0.342709	0.00342709
SC9681	Mcr	84	0.535291	0.344843	0.00344843
SC9682	Mcr	90	0.535055	0.300546	0.00300546
SC9683	Mcr	100	0.650596	0.356261	0.00356261
SC9684	Mcr	97	0.577903	0.388373	0.00388373
SB6928	McrA	1	0.0649557	0.0360952	0.000360952
SB6934	McrA	3	0.230834	0.17892	0.0017892
SB6936	McrA	1	0.0354493	0.0287902	0.000287902
SB6937	McrA	19	1.30592	0.9887	0.009887
SC9679	McrA	1	0.0203511	0.0113359	0.000113359
SC9681	McrA	17	0.222002	0.143017	0.00143017
SC9684	McrA	84	1.01246	0.680413	0.00680413
SC9681	MmoA	1	0.0148104	0.00954113	9.54113e-05
SC9683	MmoA	2	0.0302301	0.0165538	0.000165538
SB6928	MtrB	1029	55.0102	30.5687	0.00708339
SB6932	MtrB	511	27.3785	18.0327	0.00975172
SB6933	MtrB	1278	49.5778	29.6952	0.0114142
SB6934	MtrB	307	19.8224	15.3644	0.0141615
SB6935	MtrB	359	28.3583	17.824	0.00426263
SB6936	MtrB	592	24.5793	19.9621	0.0073861
SB6937	MtrB	142	8.42672	6.3798	0.00173661
SC9679	MtrB	3035	50.8344	28.3157	0.0107245
SC9680	MtrB	3383	53.0035	30.487	0.0114331
SC9681	MtrB	1523	17.1039	11.0186	0.00863548
SC9682	MtrB	3521	36.852	20.7002	0.00581612
SC9683	MtrB	3276	37.5473	20.5606	0.00670895
SC9684	MtrB	1138	11.9494	8.03047	0.00626411
SB6928	NapA	612	27.8885	15.4974	0.154974
SB6932	NapA	566	25.8451	17.0228	0.170228
SB6933	NapA	991	32.5622	19.5035	0.195035
SB6934	NapA	1240	66.916	51.8668	0.518668
SB6935	NapA	423	28.5507	17.9449	0.179449
SB6936	NapA	806	28.6037	23.2306	0.232306
SB6937	NapA	1161	58.6519	44.4049	0.444049
SC9679	NapA	1781	25.5974	14.2582	0.142582
SC9680	NapA	2009	26.7762	15.4013	0.154013
SC9681	NapA	6819	64.8649	41.787	0.41787
SC9682	NapA	2640	23.7794	13.3572	0.133572
SC9683	NapA	2549	25.1467	13.7701	0.137701
SC9684	NapA	5632	50.4492	33.9038	0.339038
SB6928	NarG	496	15.3767	8.5447	0.085447
SB6932	NarG	458	14.2912	9.41285	0.0941285
SB6933	NarG	788	17.7831	10.6514	0.106514
SB6934	NarG	915	36.093	27.9757	0.279757
SB6935	NarG	434	19.7755	12.4295	0.124295
SB6936	NarG	700	16.8151	13.6564	0.136564
SB6937	NarG	784	28.1851	21.3387	0.213387
SC9679	NarG	1615	15.6439	8.71394	0.0871394
SC9680	NarG	1497	13.7377	7.90175	0.0790175
SC9681	NarG	4381	29.94	19.2878	0.192878
SC9682	NarG	3313	20.0038	11.2363	0.112363
SC9683	NarG	2963	19.5212	10.6897	0.106897
SC9684	NarG	3883	25.2017	16.9365	0.169365
SB6928	NiFe	3032	214.189	119.023	1.19023
SB6932	NiFe	2024	146.835	96.7122	0.967122
SB6933	NiFe	4033	209.628	125.56	1.2556
SB6934	NiFe	2794	250.384	194.073	1.94073
SB6935	NiFe	988	106.749	67.0946	0.670946
SB6936	NiFe	2079	117.386	95.3352	0.953352
SB6937	NiFe	2607	219.237	165.982	1.65982
SC9679	NiFe	7253	162.007	90.2409	0.902409
SC9680	NiFe	9104	190.239	109.423	1.09423
SC9681	NiFe	14035	218.03	140.458	1.40458
SC9682	NiFe	8469	119.438	67.0894	0.670894
SC9683	NiFe	9074	140.003	76.6647	0.766647
SC9684	NiFe	14841	218.504	146.843	1.46843
SB6928	NifH	43	5.75578	3.19843	0.0319843
SB6932	NifH	37	4.93799	3.25239	0.0325239
SB6933	NifH	69	6.71601	4.02264	0.0402264
SB6934	NifH	69	10.6916	8.28709	0.0828709
SB6935	NifH	21	4.14848	2.60744	0.0260744
SB6936	NifH	24	2.48397	2.01736	0.0201736
SB6937	NifH	88	13.0461	9.8771	0.098771
SC9679	NifH	132	5.51567	3.07233	0.0307233
SC9680	NifH	170	6.60138	3.79703	0.0379703
SC9681	NifH	418	11.6263	7.48986	0.0748986
SC9682	NifH	184	4.80812	2.70077	0.0270077
SC9683	NifH	174	4.95826	2.71511	0.0271511
SC9684	NifH	513	13.3691	8.98457	0.0898457
SB6928	NirK	193	15.847	8.80603	0.0880603
SB6932	NirK	154	12.9626	8.53775	0.0853775
SB6933	NirK	245	14.8525	8.89611	0.0889611
SB6934	NirK	47	4.63945	3.59605	0.0359605
SB6935	NirK	191	22.3781	14.0653	0.140653
SB6936	NirK	240	15.3416	12.4597	0.124597
SB6937	NirK	71	6.95566	5.26607	0.0526607
SC9679	NirK	680	17.8083	9.91954	0.0991954
SC9680	NirK	561	13.644	7.84788	0.0784788
SC9681	NirK	500	9.149	5.89393	0.0589393
SC9682	NirK	1267	21.0349	11.8155	0.118155
SC9683	NirK	1179	21.4048	11.7211	0.117211
SC9684	NirK	346	5.81239	3.90615	0.0390615
SB6928	NirS	869	52.0779	28.9392	0.289392
SB6932	NirS	494	29.8439	19.6566	0.196566
SB6933	NirS	1078	46.8571	28.0656	0.280656
SB6934	NirS	550	42.2714	32.7647	0.327647
SB6935	NirS	477	42.6558	26.8104	0.268104
SB6936	NirS	703	32.7866	26.6277	0.266277
SB6937	NirS	295	20.8734	15.8031	0.158031
SC9679	NirS	2704	50.291	28.013	0.28013
SC9680	NirS	2709	47.3872	27.2566	0.272566
SC9681	NirS	1901	24.8241	15.9921	0.159921
SC9682	NirS	3839	44.6581	25.0849	0.250849
SC9683	NirS	3438	44.0275	24.1092	0.241092
SC9684	NirS	1600	19.3737	13.0198	0.130198
SB6928	NorB	416	29.6411	16.4713	0.164713
SB6932	NorB	227	15.8185	10.4188	0.104188
SB6933	NorB	510	25.7623	15.4306	0.154306
SB6934	NorB	303	24.3018	18.8364	0.188364
SB6935	NorB	222	21.3645	13.4282	0.134282
SB6936	NorB	301	15.3818	12.4924	0.124924
SB6937	NorB	352	24.5401	18.5791	0.185791
SC9679	NorB	1111	24.1071	13.4281	0.134281
SC9680	NorB	1248	25.4085	14.6147	0.146147
SC9681	NorB	1532	19.1756	12.3532	0.123532
SC9682	NorB	1630	21.7163	12.1982	0.121982
SC9683	NorB	1442	20.686	11.3275	0.113275
SC9684	NorB	1467	16.2721	10.9355	0.109355
SB6928	NosZ	1182	66.6424	37.0325	0.370325
SB6932	NosZ	1264	71.4027	47.0291	0.470291
SB6933	NosZ	1228	49.8737	29.8725	0.298725
SB6934	NosZ	930	60.7109	47.0572	0.470572
SB6935	NosZ	702	58.7317	36.9145	0.369145
SB6936	NosZ	909	39.694	32.2375	0.322375
SB6937	NosZ	632	37.7873	28.6085	0.286085
SC9679	NosZ	2556	45.0649	25.1019	0.251019
SC9680	NosZ	2661	43.7238	25.1494	0.251494
SC9681	NosZ	3297	38.194	24.6052	0.246052
SC9682	NosZ	4298	47.6265	26.7523	0.267523
SC9683	NosZ	4227	51.1448	28.0065	0.280065
SC9684	NosZ	2791	29.9879	20.153	0.20153
SB6928	NrfA	137	10.2229	5.68079	0.0568079
SB6932	NrfA	110	8.25696	5.43842	0.0543842
SB6933	NrfA	214	11.6695	6.9896	0.069896
SB6934	NrfA	104	9.47329	7.34277	0.0734277
SB6935	NrfA	97	10.7926	6.78343	0.0678343
SB6936	NrfA	148	8.60371	6.98752	0.0698752
SB6937	NrfA	105	8.83269	6.68716	0.0668716
SC9679	NrfA	509	11.933	6.64689	0.0664689
SC9680	NrfA	536	11.7953	6.78454	0.0678454
SC9681	NrfA	706	11.2044	7.21806	0.0721806
SC9682	NrfA	551	8.11527	4.55843	0.0455843
SC9683	NrfA	567	9.14095	5.00551	0.0500551
SC9684	NrfA	1016	15.0631	10.123	0.10123
SB6928	NuoF	2781	223.256	124.061	1.24061
SB6932	NuoF	1897	153.827	101.317	1.01317
SB6933	NuoF	3616	210.346	125.989	1.25989
SB6934	NuoF	2341	224.36	173.902	1.73902
SB6935	NuoF	1279	153.707	96.6091	0.966091
SB6936	NuoF	2234	140.322	113.963	1.13963
SB6937	NuoF	2548	221.064	167.366	1.67366
SC9679	NuoF	8176	206.425	114.983	1.14983
SC9680	NuoF	8994	211.379	121.583	1.21583
SC9681	NuoF	16586	274.828	177.049	1.77049
SC9682	NuoF	11376	180.523	101.402	1.01402
SC9683	NuoF	11322	196.302	107.494	1.07494
SC9684	NuoF	18571	283.918	190.804	1.90804
SB6928	NxrA	44	1.44346	0.802119	0.00802119
SB6932	NxrA	43	1.45134	0.955922	0.00955922
SB6933	NxrA	47	1.1053	0.662031	0.00662031
SB6934	NxrA	66	2.54741	1.9745	0.019745
SB6935	NxrA	66	3.1548	1.98288	0.0198288
SB6936	NxrA	83	2.0882	1.69594	0.0169594
SB6937	NxrA	187	6.77001	5.12552	0.0512552
SC9679	NxrA	127	1.3065	0.727741	0.00727741
SC9680	NxrA	114	1.10406	0.635043	0.00635043
SC9681	NxrA	1052	7.11549	4.58391	0.0458391
SC9682	NxrA	275	1.74532	0.980366	0.00980366
SC9683	NxrA	226	1.5698	0.859612	0.00859612
SC9684	NxrA	792	5.02407	3.37637	0.0337637
SB6928	OmcB	8	0.37481	0.208278	0.00208278
SB6932	OmcB	5	0.250104	0.16473	0.0016473
SB6933	OmcB	6	0.215018	0.128788	0.00128788
SB6934	OmcB	22	1.34979	1.04623	0.0104623
SB6936	OmcB	5	0.186545	0.151503	0.00151503
SB6937	OmcB	16	0.820905	0.6215	0.006215
SC9679	OmcB	10	0.157148	0.0875342	0.000875342
SC9680	OmcB	14	0.2146	0.123435	0.00123435
SC9681	OmcB	97	0.957047	0.616545	0.00616545
SC9682	OmcB	3	0.0254649	0.0143039	0.000143039
SC9683	OmcB	12	0.123737	0.0677576	0.000677576
SC9684	OmcB	103	0.987624	0.663721	0.00663721
SB6934	PmoA	2	0.36635	0.283959	0.00283959
SB6935	PmoA	1	0.219599	0.138024	0.00138024
SB6937	PmoA	2	0.329947	0.249801	0.00249801
SC9679	PmoA	5	0.235674	0.131274	0.00131274
SC9680	PmoA	5	0.212301	0.122113	0.00122113
SC9681	PmoA	8	0.244574	0.157558	0.00157558
SC9682	PmoA	5	0.147268	0.0827217	0.000827217
SC9683	PmoA	2	0.059049	0.0323348	0.000323348
SC9684	PmoA	10	0.294304	0.197783	0.00197783
SB6928	PsaA	154	7.60546	4.22629	0.0422629
SB6932	PsaA	591	29.2359	19.2561	0.192561
SB6933	PsaA	128	4.5915	2.75014	0.0275014
SB6934	PsaA	25	1.49519	1.15893	0.0115893
SB6935	PsaA	242	17.6693	11.1057	0.111057
SB6936	PsaA	354	13.5959	11.0419	0.110419
SB6937	PsaA	28	1.53424	1.16156	0.0116156
SC9679	PsaA	216	3.34414	1.86274	0.0186274
SC9680	PsaA	326	4.71886	2.71423	0.0271423
SC9681	PsaA	20	0.207356	0.133582	0.00133582
SC9682	PsaA	343	3.31783	1.86366	0.0186366
SC9683	PsaA	183	1.93814	1.06131	0.0106131
SC9684	PsaA	57	0.551557	0.370668	0.00370668
SB6928	PsbA	131	14.4228	8.01459	0.0801459
SB6932	PsbA	214	22.4798	14.8063	0.148063
SB6933	PsbA	68	5.62198	3.36735	0.0336735
SB6934	PsbA	26	3.30579	2.56232	0.0256232
SB6935	PsbA	75	11.5712	7.27282	0.0727282
SB6936	PsbA	131	10.8244	8.79108	0.0879108
SB6937	PsbA	26	3.02599	2.29095	0.0229095
SC9679	PsbA	187	6.41456	3.57302	0.0357302
SC9680	PsbA	207	6.54902	3.76692	0.0376692
SC9681	PsbA	55	1.27841	0.823574	0.00823574
SC9682	PsbA	303	6.46982	3.63416	0.0363416
SC9683	PsbA	225	5.36515	2.93792	0.0293792
SC9684	PsbA	44	0.921598	0.619349	0.00619349
SB6928	RbcL	314	24.5952	13.6673	0.136673
SB6932	RbcL	674	51.8076	34.1229	0.341229
SB6933	RbcL	426	24.2488	14.5241	0.145241
SB6934	RbcL	443	42.0336	32.5804	0.325804
SB6935	RbcL	168	19.2683	12.1107	0.121107
SB6936	RbcL	456	27.3253	22.1923	0.221923
SB6937	RbcL	275	24.2931	18.3921	0.183921
SC9679	RbcL	728	17.877	9.95782	0.0995782
SC9680	RbcL	1016	23.331	13.4197	0.134197
SC9681	RbcL	1570	26.1384	16.8388	0.168388
SC9682	RbcL	847	12.9423	7.26983	0.0726983
SC9683	RbcL	789	13.2522	7.25682	0.0725682
SC9684	RbcL	1150	18.1773	12.2158	0.122158
SB6928	RdhA	363	21.2323	11.7986	0.117986
SB6932	RdhA	203	11.9716	7.88508	0.0788508
SB6933	RdhA	495	22.171	13.2796	0.132796
SB6934	RdhA	394	38.1413	29.5634	0.295634
SB6935	RdhA	224	19.2113	12.0748	0.120748
SB6936	RdhA	397	19.3991	15.755	0.15755
SB6937	RdhA	526	47.1547	35.7004	0.357004
SC9679	RdhA	975	18.3994	10.2488	0.102488
SC9680	RdhA	1015	18.5937	10.6949	0.106949
SC9681	RdhA	3010	49.1438	31.6592	0.316592
SC9682	RdhA	1716	19.389	10.891	0.10891
SC9683	RdhA	1700	20.9484	11.4712	0.114712
SC9684	RdhA	3686	59.5926	40.0485	0.400485
SB6928	RHO	176	25.3887	14.1083	0.141083
SB6932	RHO	216	31.4308	20.7018	0.207018
SB6933	RHO	191	19.7335	11.8196	0.118196
SB6934	RHO	24	3.98287	3.08713	0.0308713
SB6935	RHO	93	19.7226	12.3962	0.123962
SB6936	RHO	97	10.6585	8.65628	0.0865628
SB6937	RHO	60	9.47747	7.17532	0.0717532
SC9679	RHO	484	21.8841	12.1899	0.121899
SC9680	RHO	530	22.4126	12.8915	0.128915
SC9681	RHO	118	3.55486	2.2901	0.022901
SC9682	RHO	769	21.9004	12.3017	0.123017
SC9683	RHO	814	25.2481	13.8257	0.138257
SC9684	RHO	140	3.84472	2.5838	0.025838
SB6928	S10_rpsJ	426	155.636
SB6932	S10_rpsJ	355	130.728
SB6933	S10_rpsJ	573	151.928
SB6934	S10_rpsJ	269	118.593
SB6935	S10_rpsJ	236	127.436
SB6936	S10_rpsJ	335	95.0103
SB6937	S10_rpsJ	337	137.134
SC9679	S10_rpsJ	1363	156.106
SC9680	S10_rpsJ	1470	157.389
SC9681	S10_rpsJ	1859	142.768
SC9682	S10_rpsJ	2143	153.4
SC9683	S10_rpsJ	1990	156.076
SC9684	S10_rpsJ	1927	138.501
SB6928	S12_S23	594	185.839
SB6932	S12_S23	489	152.694
SB6933	S12_S23	788	179.745
SB6934	S12_S23	353	132.017
SB6935	S12_S23	314	142.314
SB6936	S12_S23	619	148.062
SB6937	S12_S23	402	136.851
SC9679	S12_S23	1737	169.68
SC9680	S12_S23	1769	162.325
SC9681	S12_S23	2212	143.171
SC9682	S12_S23	2755	166.603
SC9683	S12_S23	2703	179.698
SC9684	S12_S23	2300	138.588
SB6928	S15P_S13e	370	155.101
SB6932	S15P_S13e	266	111.963
SB6933	S15P_S13e	508	154.67
SB6934	S15P_S13e	243	123.261
SB6935	S15P_S13e	308	190.652
SB6936	S15P_S13e	308	100.981
SB6937	S15P_S13e	219	102.245
SC9679	S15P_S13e	1169	153.811
SC9680	S15P_S13e	1138	139.884
SC9681	S15P_S13e	1587	140.157
SC9682	S15P_S13e	1835	150.844
SC9683	S15P_S13e	1784	160.692
SC9684	S15P_S13e	1619	133.692
SB6928	S19_rpsS	401	167.253
SB6932	S19_rpsS	370	154.311
SB6933	S19_rpsS	495	149.619
SB6934	S19_rpsS	293	147.315
SB6935	S19_rpsS	249	153.582
SB6936	S19_rpsS	400	129.564
SB6937	S19_rpsS	318	146.351
SC9679	S19_rpsS	1216	158.955
SC9680	S19_rpsS	1300	159.018
SC9681	S19_rpsS	1569	137.203
SC9682	S19_rpsS	2016	164.701
SC9683	S19_rpsS	1801	161.045
SC9684	S19_rpsS	1648	134.915
SB6928	S2_rpsB	1329	202.557
SB6932	S2_rpsB	1194	182.157
SB6933	S2_rpsB	1750	192.467
SB6934	S2_rpsB	684	126.506
SB6935	S2_rpsB	793	179.444
SB6936	S2_rpsB	1160	136.863
SB6937	S2_rpsB	963	163.77
SC9679	S2_rpsB	3972	188.902
SC9680	S2_rpsB	4269	190.061
SC9681	S2_rpsB	5264	169.863
SC9682	S2_rpsB	6460	192.052
SC9683	S2_rpsB	6005	195.304
SC9684	S2_rpsB	5387	163.482
SB6928	S5	815	182.081
SB6932	S5	613	137.321
SB6933	S5	1037	167.992
SB6934	S5	472	127.675
SB6935	S5	490	162.555
SB6936	S5	605	105.31
SB6937	S5	431	108.517
SC9679	S5	2639	184.717
SC9680	S5	2629	172.055
SC9681	S5	3355	158.174
SC9682	S5	4104	179.46
SC9683	S5	3827	183.395
SC9684	S5	3387	150.079
SB6928	S7	757	183.954
SB6932	S7	729	177.106
SB6933	S7	1013	178.098
SB6934	S7	519	150.979
SB6935	S7	452	162.209
SB6936	S7	691	130.462
SB6937	S7	675	182.42
SC9679	S7	2550	193.526
SC9680	S7	2675	189.48
SC9681	S7	3178	161.256
SC9682	S7	4164	197.308
SC9683	S7	3703	192.147
SC9684	S7	3241	154.143
SB6928	SdhA_FrdA	4940	295.997	164.483	1.64483
SB6932	SdhA_FrdA	3908	233.477	153.779	1.53779
SB6933	SdhA_FrdA	6415	279.155	167.203	1.67203
SB6934	SdhA_FrdA	3059	225.236	174.581	1.74581
SB6935	SdhA_FrdA	2983	265.321	166.762	1.66762
SB6936	SdhA_FrdA	4487	209.716	170.321	1.70321
SB6937	SdhA_FrdA	3222	217.806	164.899	1.64899
SC9679	SdhA_FrdA	14439	270.587	150.722	1.50722
SC9680	SdhA_FrdA	14888	261.225	150.253	1.50253
SC9681	SdhA_FrdA	19497	248.892	160.34	1.6034
SC9682	SdhA_FrdA	22722	265.536	149.155	1.49155
SC9683	SdhA_FrdA	21004	268.633	147.101	1.47101
SC9684	SdhA_FrdA	19125	228.605	153.631	1.53631
SB6928	Sor	11	1.30575	0.725595	0.00725595
SB6932	Sor	12	1.43073	0.942347	0.00942347
SB6933	Sor	29	2.49802	1.49622	0.0149622
SB6934	Sor	23	3.29751	2.55591	0.0255591
SB6935	Sor	3	0.526195	0.330729	0.00330729
SB6936	Sor	6	0.553145	0.449238	0.00449238
SB6937	Sor	8	1.06106	0.803318	0.00803318
SC9679	Sor	16	0.596034	0.332001	0.00332001
SC9680	Sor	31	1.07846	0.620319	0.00620319
SC9681	Sor	59	1.4791	0.952859	0.00952859
SC9682	Sor	28	0.651329	0.365858	0.00365858
SC9683	Sor	26	0.661682	0.362332	0.00362332
SC9684	Sor	60	1.4081	0.9463	0.009463
SB6928	SoxB	475	30.3448	16.8623	0.168623
SB6932	SoxB	319	20.332	13.3916	0.133916
SB6933	SoxB	608	28.0677	16.8115	0.168115
SB6934	SoxB	500	38.3045	29.6899	0.296899
SB6935	SoxB	262	24.8822	15.6392	0.156392
SB6936	SoxB	466	23.1691	18.8169	0.188169
SB6937	SoxB	280	19.8221	15.0071	0.150071
SC9679	SoxB	1191	23.8225	13.2695	0.132695
SC9680	SoxB	1274	23.742	13.6561	0.136561
SC9681	SoxB	1820	24.2878	15.6466	0.156466
SC9682	SoxB	1923	24.1909	13.5883	0.135883
SC9683	SoxB	1763	24.3275	13.3216	0.133216
SC9684	SoxB	846	10.5519	7.09127	0.0709127
SB6928	Sqr	1056	93.7927	52.1197	0.521197
SB6932	Sqr	982	88.2991	58.1579	0.581579
SB6933	Sqr	1418	92.065	55.1434	0.551434
SB6934	Sqr	938	101.582	78.7361	0.787361
SB6935	Sqr	604	80.2907	50.465	0.50465
SB6936	Sqr	975	67.4485	54.7784	0.547784
SB6937	Sqr	699	69.7863	52.8346	0.528346
SC9679	Sqr	3185	88.9741	49.5601	0.495601
SC9680	Sqr	3428	89.7886	51.6454	0.516454
SC9681	Sqr	4195	78.8936	50.8246	0.508246
SC9682	Sqr	4926	85.9366	48.2715	0.482715
SC9683	Sqr	4940	94.6104	51.808	0.51808
SC9684	Sqr	3795	67.0444	45.0564	0.450564
SB6928	YgfK	150	5.17436	2.87534	0.0287534
SB6932	YgfK	104	3.6597	2.41045	0.0241045
SB6933	YgfK	232	5.85173	3.50496	0.0350496
SB6934	YgfK	182	7.50481	5.81699	0.0581699
SB6935	YgfK	42	2.14191	1.34625	0.0134625
SB6936	YgfK	112	3.01498	2.44862	0.0244862
SB6937	YgfK	187	7.15447	5.41659	0.0541659
SC9679	YgfK	360	3.92777	2.18784	0.0218784
SC9680	YgfK	524	5.35845	3.08212	0.0308212
SC9681	YgfK	966	6.98274	4.49839	0.0449839
SC9682	YgfK	393	2.68021	1.5055	0.015055
SC9683	YgfK	460	3.43079	1.87867	0.0187867
SC9684	YgfK	1266	8.54745	5.74421	0.0574421

## Sheet: Subgroup hit count
Metagenome ID	Gene	Subgroup/clade	Raw hits	Length nornalised hit count (hits/kb/millions)	Estimated abundance in community (%)	Average gene copy number (length normalised hit / mean of single copy marker)
SB6928	AmoA	AOA	6	1.03207	0.573513	0.00573513
SB6928	CoxL	Actinobacterial	123	5.74908	3.19471	0.0319471
SB6928	CoxL	Halobacterial	19	0.854964	0.475096	0.00475096
SB6928	CoxL	Mixed 1	186	8.81344	4.89755	0.0489755
SB6928	CoxL	Mixed 2	79	3.70283	2.05763	0.0205763
SB6928	CoxL	Proteobacterial	121	5.53546	3.076	0.03076
SB6928	DsrA	Oxidative	121	10.6325	5.9084	0.059084
SB6928	DsrA	Reductive	121	10.7889	5.99531	0.0599531
SB6928	FeFe	Group A1	3	0.513659	0.285435	0.00285435
SB6928	FeFe	Group A3	22	3.64846	2.02742	0.0202742
SB6928	FeFe	Group C2	19	2.86967	1.59465	0.0159465
SB6928	FeFe	Group C3	1	0.214767	0.119344	0.00119344
SB6928	IsoA	Actinobacteriota-type	1	0.0732833	0.0407228	0.000407228
SB6928	McrA	Reductive	1	0.0649557	0.0360952	0.000360952
SB6928	NiFe	Group 1a	26	1.94658	1.0817	0.010817
SB6928	NiFe	Group 1b	35	2.35082	1.30633	0.0130633
SB6928	NiFe	Group 1c	186	12.2174	6.78911	0.0678911
SB6928	NiFe	Group 1d	520	32.779	18.215	0.18215
SB6928	NiFe	Group 1e	821	52.6148	29.2375	0.292375
SB6928	NiFe	Group 1f	62	4.04849	2.24971	0.0224971
SB6928	NiFe	Group 1h	13	0.80883	0.44946	0.0044946
SB6928	NiFe	Group 1l	40	2.36487	1.31413	0.0131413
SB6928	NiFe	Group 2a	14	0.974667	0.541613	0.00541613
SB6928	NiFe	Group 2b	8	0.609111	0.338477	0.00338477
SB6928	NiFe	Group 2c	6	0.436125	0.242351	0.00242351
SB6928	NiFe	Group 3b	373	32.0622	17.8167	0.178167
SB6928	NiFe	Group 3c	171	13.1829	7.32559	0.0732559
SB6928	NiFe	Group 3d	722	54.6067	30.3444	0.303444
SB6928	NiFe	Group 4b	3	0.201739	0.112105	0.00112105
SB6928	NiFe	Group 4d	1	0.0872175	0.0484659	0.000484659
SB6928	NiFe	Group 4e	2	0.206702	0.114862	0.00114862
SB6928	NiFe	Group 4f	2	0.138067	0.0767228	0.000767228
SB6928	NiFe	Group 4g	26	2.45374	1.36352	0.0136352
SB6928	NiFe	Group 4h	1	0.099079	0.0550573	0.000550573
SB6928	NosZ	Atypical	1093	61.4729	34.1599	0.341599
SB6928	NosZ	Halobacterial	2	0.111326	0.061863	0.00061863
SB6928	NosZ	Typical	87	5.05819	2.81079	0.0281079
SB6928	NxrA	Comammox-type	8	0.290516	0.161437	0.00161437
SB6928	NxrA	Nitrobacter-type	1	0.0306051	0.017007	0.00017007
SB6928	NxrA	Nitrospina-type	17	0.549217	0.305195	0.00305195
SB6928	NxrA	Nitrospira-type	5	0.162191	0.0901279	0.000901279
SB6928	NxrA	Nitrotoga-type	12	0.381399	0.21194	0.0021194
SB6928	NxrA	Thiocapsa-type	1	0.0295347	0.0164121	0.000164121
SB6928	PsaA	Chloroplast-type	135	6.67005	3.70648	0.0370648
SB6928	PsaA	Cyanobacteria-type	19	0.935417	0.519802	0.00519802
SB6928	PsbA	Chloroplast-type	57	5.90124	3.27926	0.0327926
SB6928	PsbA	Cyanobacteria-type	11	1.13761	0.632162	0.00632162
SB6928	PsbA	Proteobacteria-type	63	7.3839	4.10317	0.0410317
SB6928	RbcL	Type IA	211	16.5903	9.21905	0.0921905
SB6928	RbcL	Type IB	3	0.235491	0.13086	0.0013086
SB6928	RbcL	Type IC	34	2.59008	1.43928	0.0143928
SB6928	RbcL	Type ID	36	2.73623	1.5205	0.015205
SB6928	RbcL	Type IE	1	0.0778923	0.043284	0.00043284
SB6928	RbcL	Type II	24	1.93591	1.07576	0.0107576
SB6928	RbcL	Type III	5	0.429306	0.238561	0.00238561
SB6928	RHO	Proteorhodopsin	106	15.9394	8.85738	0.0885738
SB6928	RHO	Sodium rhodopsin	27	3.56259	1.9797	0.019797
SB6928	RHO	Xanthorhodopsin	43	5.8867	3.27118	0.0327118
SB6928	SdhA_FrdA	FrdA	848	51.6878	28.7224	0.287224
SB6928	SdhA_FrdA	SdhA	4092	244.309	135.76	1.3576
SB6932	AmoA	AOA	18	3.10307	2.04383	0.0204383
SB6932	CoxL	Actinobacterial	123	5.77317	3.80248	0.0380248
SB6932	CoxL	Halobacterial	26	1.17406	0.773291	0.00773291
SB6932	CoxL	Mixed 1	196	9.31592	6.1359	0.061359
SB6932	CoxL	Mixed 2	37	1.73842	1.14501	0.0114501
SB6932	CoxL	Proteobacterial	101	4.65707	3.06736	0.0306736
SB6932	DsrA	Oxidative	150	13.2547	8.73015	0.0873015
SB6932	DsrA	Reductive	92	8.22233	5.41561	0.0541561
SB6932	FeFe	Group A1	4	0.648814	0.427339	0.00427339
SB6932	FeFe	Group A3	25	3.9814	2.62233	0.0262233
SB6932	FeFe	Group A4	2	0.323799	0.213269	0.00213269
SB6932	FeFe	Group C2	27	4.20263	2.76805	0.0276805
SB6932	FeFe	Group C3	1	0.215242	0.141768	0.00141768
SB6932	NiFe	Group 1a	12	0.889803	0.586065	0.00586065
SB6932	NiFe	Group 1b	30	2.02328	1.33263	0.0133263
SB6932	NiFe	Group 1c	160	10.5254	6.93251	0.0693251
SB6932	NiFe	Group 1d	249	15.7719	10.3881	0.103881
SB6932	NiFe	Group 1e	384	24.6651	16.2456	0.162456
SB6932	NiFe	Group 1f	33	2.166	1.42663	0.0142663
SB6932	NiFe	Group 1h	20	1.24458	0.819741	0.00819741
SB6932	NiFe	Group 1l	27	1.6032	1.05594	0.0105594
SB6932	NiFe	Group 2a	9	0.623751	0.410831	0.00410831
SB6932	NiFe	Group 2b	14	1.08159	0.712387	0.00712387
SB6932	NiFe	Group 2c	3	0.219475	0.144556	0.00144556
SB6932	NiFe	Group 3b	301	25.9302	17.0788	0.170788
SB6932	NiFe	Group 3c	163	12.523	8.24823	0.0824823
SB6932	NiFe	Group 3d	581	44.0852	29.0365	0.290365
SB6932	NiFe	Group 4a	2	0.131126	0.0863657	0.000863657
SB6932	NiFe	Group 4b	1	0.0638712	0.0420685	0.000420685
SB6932	NiFe	Group 4c	1	0.103149	0.0679389	0.000679389
SB6932	NiFe	Group 4d	5	0.442585	0.291507	0.00291507
SB6932	NiFe	Group 4e	3	0.310885	0.204764	0.00204764
SB6932	NiFe	Group 4f	1	0.0675806	0.0445117	0.000445117
SB6932	NiFe	Group 4g	25	2.3632	1.55651	0.0155651
SB6932	NosZ	Atypical	1157	65.1551	42.9142	0.429142
SB6932	NosZ	Halobacterial	8	0.457695	0.301459	0.00301459
SB6932	NosZ	Typical	99	5.78986	3.81347	0.0381347
SB6932	NxrA	Comammox-type	15	0.532556	0.350766	0.00350766
SB6932	NxrA	Nitrobacter-type	6	0.214195	0.141078	0.00141078
SB6932	NxrA	Nitrospina-type	9	0.291786	0.192184	0.00192184
SB6932	NxrA	Nitrospira-type	4	0.129858	0.0855308	0.000855308
SB6932	NxrA	Nitrotoga-type	7	0.223748	0.147371	0.00147371
SB6932	NxrA	Thiocapsa-type	2	0.0592002	0.038992	0.00038992
SB6932	PsaA	Chloroplast-type	453	22.4316	14.7745	0.147745
SB6932	PsaA	Cyanobacteria-type	138	6.80432	4.48164	0.0448164
SB6932	PsbA	Chloroplast-type	146	15.1281	9.96409	0.0996409
SB6932	PsbA	Cyanobacteria-type	50	5.22948	3.44438	0.0344438
SB6932	PsbA	Proteobacteria-type	18	2.1222	1.39778	0.0139778
SB6932	RbcL	Type IA	149	11.7438	7.73499	0.0773499
SB6932	RbcL	Type IB	5	0.393141	0.258941	0.00258941
SB6932	RbcL	Type IC	107	8.11671	5.34604	0.0534604
SB6932	RbcL	Type ID	345	26.2192	17.2692	0.172692
SB6932	RbcL	Type IE	40	3.12227	2.05647	0.0205647
SB6932	RbcL	Type II	27	2.12276	1.39815	0.0139815
SB6932	RbcL	Type III	1	0.0897275	0.0590987	0.000590987
SB6932	RHO	Pantorhodopsin	1	0.15261	0.100516	0.00100516
SB6932	RHO	Proteorhodopsin	163	24.3703	16.0514	0.160514
SB6932	RHO	Sodium rhodopsin	22	2.87622	1.89441	0.0189441
SB6932	RHO	Xanthorhodopsin	30	4.03176	2.6555	0.026555
SB6932	SdhA_FrdA	FrdA	493	29.9804	19.7465	0.197465
SB6932	SdhA_FrdA	SdhA	3415	203.496	134.032	1.34032
SB6933	AmoA	AOB-1	1	0.098399	0.0589373	0.000589373
SB6933	CoxL	Actinobacterial	218	7.39892	4.43167	0.0443167
SB6933	CoxL	Halobacterial	28	0.914458	0.547726	0.00547726
SB6933	CoxL	Mixed 1	317	10.9549	6.56158	0.0656158
SB6933	CoxL	Mixed 2	98	3.33247	1.99602	0.0199602
SB6933	CoxL	Proteobacterial	221	7.31517	4.38151	0.0438151
SB6933	DsrA	Oxidative	191	12.2623	7.34465	0.0734465
SB6933	DsrA	Reductive	133	8.60434	5.15367	0.0515367
SB6933	FeFe	Group A1	1	0.124246	0.0744185	0.000744185
SB6933	FeFe	Group A2	3	0.364342	0.218227	0.00218227
SB6933	FeFe	Group A3	3	0.354702	0.212453	0.00212453
SB6933	FeFe	Group C2	37	4.05516	2.42889	0.0242889
SB6933	FeFe	Group C3	1	0.153189	0.0917546	0.000917546
SB6933	NiFe	Group 1a	27	1.45614	0.872175	0.00872175
SB6933	NiFe	Group 1b	46	2.2464	1.34551	0.0134551
SB6933	NiFe	Group 1c	300	14.2804	8.55343	0.0855343
SB6933	NiFe	Group 1d	598	27.3593	16.3872	0.163872
SB6933	NiFe	Group 1e	919	42.6748	25.5606	0.255606
SB6933	NiFe	Group 1f	117	5.55628	3.328	0.03328
SB6933	NiFe	Group 1h	35	1.58181	0.947447	0.00947447
SB6933	NiFe	Group 1l	37	1.59917	0.957845	0.00957845
SB6933	NiFe	Group 2a	17	0.879757	0.526941	0.00526941
SB6933	NiFe	Group 2b	28	1.56411	0.93684	0.0093684
SB6933	NiFe	Group 2c	6	0.317938	0.190433	0.00190433
SB6933	NiFe	Group 3b	654	40.815	24.4467	0.244467
SB6933	NiFe	Group 3c	242	13.3933	8.02206	0.0802206
SB6933	NiFe	Group 3d	945	51.9118	31.0932	0.310932
SB6933	NiFe	Group 4b	10	0.477265	0.285863	0.00285863
SB6933	NiFe	Group 4c	5	0.374895	0.224548	0.00224548
SB6933	NiFe	Group 4d	11	0.696185	0.416988	0.00416988
SB6933	NiFe	Group 4e	4	0.299572	0.179432	0.00179432
SB6933	NiFe	Group 4f	1	0.0489316	0.0293082	0.000293082
SB6933	NiFe	Group 4g	31	2.09531	1.25501	0.0125501
SB6933	NosZ	Atypical	1086	43.89	26.2884	0.262884
SB6933	NosZ	Halobacterial	12	0.501121	0.300152	0.00300152
SB6933	NosZ	Typical	130	5.48259	3.28386	0.0328386
SB6933	NxrA	Comammox-type	9	0.228119	0.136634	0.00136634
SB6933	NxrA	Nitrobacter-type	8	0.177232	0.106155	0.00106155
SB6933	NxrA	Nitrospina-type	10	0.234447	0.140425	0.00140425
SB6933	NxrA	Nitrospira-type	9	0.2118	0.12686	0.0012686
SB6933	NxrA	Nitrotoga-type	11	0.253699	0.151956	0.00151956
SB6933	PsaA	Chloroplast-type	120	4.30234	2.57694	0.0257694
SB6933	PsaA	Cyanobacteria-type	8	0.289161	0.173196	0.00173196
SB6933	PsbA	Chloroplast-type	14	1.0485	0.62801	0.0062801
SB6933	PsbA	Cyanobacteria-type	2	0.149785	0.0897156	0.000897156
SB6933	PsbA	Proteobacteria-type	52	4.4237	2.64963	0.0264963
SB6933	RbcL	Type IA	266	15.1792	9.09177	0.0909177
SB6933	RbcL	Type IB	9	0.509773	0.305335	0.00305335
SB6933	RbcL	Type IC	10	0.551615	0.330396	0.00330396
SB6933	RbcL	Type ID	59	3.25704	1.95084	0.0195084
SB6933	RbcL	Type IE	19	1.07393	0.643244	0.00643244
SB6933	RbcL	Type II	63	3.67726	2.20254	0.0220254
SB6933	RHO	Proteorhodopsin	107	11.5883	6.94094	0.0694094
SB6933	RHO	Sodium rhodopsin	30	2.86018	1.71314	0.0171314
SB6933	RHO	Xanthorhodopsin	54	5.28507	3.16556	0.0316556
SB6933	SdhA_FrdA	FrdA	1124	49.4851	29.6397	0.296397
SB6933	SdhA_FrdA	SdhA	5291	229.67	137.563	1.37563
SB6934	AmoA	AOA	7	1.45428	1.12721	0.0112721
SB6934	CoxL	Actinobacterial	139	7.86615	6.09707	0.0609707
SB6934	CoxL	Halobacterial	25	1.35633	1.0513	0.010513
SB6934	CoxL	Mixed 1	229	13.2115	10.2402	0.102402
SB6934	CoxL	Mixed 2	28	1.58888	1.23154	0.0123154
SB6934	CoxL	Proteobacterial	330	17.9169	13.8874	0.138874
SB6934	DsrA	Oxidative	351	37.3969	28.9864	0.289864
SB6934	DsrA	Reductive	384	41.3676	32.0641	0.320641
SB6934	FeFe	Group A1	14	2.89233	2.24185	0.0224185
SB6934	FeFe	Group A3	32	6.38388	4.94816	0.0494816
SB6934	FeFe	Group B	1	0.257901	0.1999	0.001999
SB6934	FeFe	Group C2	23	4.19562	3.25203	0.0325203
SB6934	FeFe	Group C3	2	0.514363	0.398684	0.00398684
SB6934	McrA	McrA-like	1	0.0739289	0.0573025	0.000573025
SB6934	McrA	Reductive	2	0.156905	0.121618	0.00121618
SB6934	NiFe	Group 1a	93	8.38848	6.50193	0.0650193
SB6934	NiFe	Group 1b	164	13.3881	10.3772	0.103772
SB6934	NiFe	Group 1c	240	19.0526	14.7677	0.147677
SB6934	NiFe	Group 1d	164	12.5784	9.74955	0.0974955
SB6934	NiFe	Group 1e	434	33.5914	26.0368	0.260368
SB6934	NiFe	Group 1f	110	8.68016	6.72801	0.0672801
SB6934	NiFe	Group 1h	4	0.299667	0.232273	0.00232273
SB6934	NiFe	Group 1i	2	0.162904	0.126268	0.00126268
SB6934	NiFe	Group 1j	1	0.079005	0.061237	0.00061237
SB6934	NiFe	Group 1k	1	0.0759304	0.0588538	0.000588538
SB6934	NiFe	Group 1l	15	1.07494	0.833191	0.00833191
SB6934	NiFe	Group 2a	9	0.750175	0.581462	0.00581462
SB6934	NiFe	Group 2b	10	0.929879	0.720752	0.00720752
SB6934	NiFe	Group 2c	42	3.69807	2.86638	0.0286638
SB6934	NiFe	Group 2e	1	0.0874754	0.0678024	0.000678024
SB6934	NiFe	Group 3b	616	63.8417	49.4838	0.494838
SB6934	NiFe	Group 3c	446	42.0958	32.6286	0.326286
SB6934	NiFe	Group 3d	367	33.5975	26.0415	0.260415
SB6934	NiFe	Group 4a	1	0.0797067	0.0617808	0.000617808
SB6934	NiFe	Group 4b	10	0.80627	0.624942	0.00624942
SB6934	NiFe	Group 4c	2	0.246916	0.191385	0.00191385
SB6934	NiFe	Group 4d	23	2.48711	1.92777	0.0192777
SB6934	NiFe	Group 4e	8	0.997235	0.772959	0.00772959
SB6934	NiFe	Group 4f	5	0.432414	0.335165	0.00335165
SB6934	NiFe	Group 4g	24	2.72334	2.11086	0.0211086
SB6934	NiFe	Group 4h	2	0.238383	0.184771	0.00184771
SB6934	NosZ	Atypical	827	53.4641	41.4402	0.414402
SB6934	NosZ	Halobacterial	1	0.0670775	0.0519919	0.000519919
SB6934	NosZ	Typical	102	7.17971	5.56501	0.0556501
SB6934	NxrA	Comammox-type	15	0.58788	0.455667	0.00455667
SB6934	NxrA	Nitrobacter-type	9	0.331953	0.257298	0.00257298
SB6934	NxrA	Nitrospina-type	20	0.780436	0.604918	0.00604918
SB6934	NxrA	Nitrospira-type	7	0.274071	0.212433	0.00212433
SB6934	NxrA	Nitrotoga-type	14	0.537423	0.416558	0.00416558
SB6934	NxrA	Thiocapsa-type	1	0.0356433	0.0276272	0.000276272
SB6934	PmoA	Gammaproteobacteria	1	0.18168	0.14082	0.0014082
SB6934	PmoA	Methylomirabilota	1	0.18467	0.143138	0.00143138
SB6934	PsaA	Chloroplast-type	8	0.477392	0.370028	0.00370028
SB6934	PsaA	Cyanobacteria-type	17	1.0178	0.788898	0.00788898
SB6934	PsbA	Chloroplast-type	2	0.249305	0.193237	0.00193237
SB6934	PsbA	Cyanobacteria-type	20	2.49654	1.93508	0.0193508
SB6934	PsbA	Proteobacteria-type	4	0.559938	0.434009	0.00434009
SB6934	RbcL	Type IA	308	29.2594	22.6791	0.226791
SB6934	RbcL	Type IB	10	0.950756	0.736933	0.00736933
SB6934	RbcL	Type IC	9	0.82006	0.63563	0.0063563
SB6934	RbcL	Type ID	62	5.66794	4.39323	0.0439323
SB6934	RbcL	Type IE	1	0.0934893	0.0724638	0.000724638
SB6934	RbcL	Type II	41	3.96963	3.07687	0.0307687
SB6934	RbcL	Type III	12	1.27233	0.986187	0.00986187
SB6934	RHO	Proteorhodopsin	7	1.28066	0.992643	0.00992643
SB6934	RHO	Sodium rhodopsin	14	2.18834	1.69619	0.0169619
SB6934	RHO	Xanthorhodopsin	3	0.513873	0.398304	0.00398304
SB6934	SdhA_FrdA	FrdA	478	35.8327	27.774	0.27774
SB6934	SdhA_FrdA	SdhA	2581	189.403	146.807	1.46807
SB6935	AmoA	AOA	15	3.81248	2.39625	0.0239625
SB6935	AmoA	AOB-1	1	0.200364	0.125934	0.00125934
SB6935	CoxL	Actinobacterial	152	10.4878	6.59185	0.0659185
SB6935	CoxL	Halobacterial	18	1.19343	0.750103	0.00750103
SB6935	CoxL	Mixed 1	205	14.384	9.04075	0.0904075
SB6935	CoxL	Mixed 2	40	2.77733	1.74563	0.0174563
SB6935	CoxL	Proteobacterial	100	6.69124	4.20564	0.0420564
SB6935	DsrA	Oxidative	77	10.0238	6.30025	0.0630025
SB6935	DsrA	Reductive	15	1.9791	1.24392	0.0124392
SB6935	FeFe	Group A1	1	0.205617	0.129236	0.00129236
SB6935	FeFe	Group A3	6	1.4525	0.912935	0.00912935
SB6935	FeFe	Group C2	19	4.24022	2.6651	0.026651
SB6935	FeFe	Group C3	1	0.31193	0.196057	0.00196057
SB6935	NiFe	Group 1a	3	0.332883	0.209226	0.00209226
SB6935	NiFe	Group 1b	4	0.402196	0.252791	0.00252791
SB6935	NiFe	Group 1c	52	5.04583	3.17145	0.0317145
SB6935	NiFe	Group 1d	136	12.639	7.94397	0.0794397
SB6935	NiFe	Group 1e	135	12.7716	8.02729	0.0802729
SB6935	NiFe	Group 1f	24	2.31807	1.45697	0.0145697
SB6935	NiFe	Group 1h	36	3.30993	2.08039	0.0208039
SB6935	NiFe	Group 1l	40	3.51677	2.21039	0.0221039
SB6935	NiFe	Group 2a	13	1.33603	0.839733	0.00839733
SB6935	NiFe	Group 2b	7	0.789893	0.49647	0.0049647
SB6935	NiFe	Group 2c	1	0.107226	0.0673945	0.000673945
SB6935	NiFe	Group 3b	218	27.6858	17.4013	0.174013
SB6935	NiFe	Group 3c	36	4.06653	2.55593	0.0255593
SB6935	NiFe	Group 3d	251	28.1405	17.6871	0.176871
SB6935	NiFe	Group 4a	1	0.0964845	0.0606432	0.000606432
SB6935	NiFe	Group 4b	3	0.290698	0.182712	0.00182712
SB6935	NiFe	Group 4c	2	0.304153	0.191169	0.00191169
SB6935	NiFe	Group 4e	1	0.152499	0.09585	0.0009585
SB6935	NiFe	Group 4g	25	3.4426	2.16377	0.0216377
SB6935	NosZ	Atypical	604	50.3199	31.6275	0.316275
SB6935	NosZ	Halobacterial	3	0.246436	0.154892	0.00154892
SB6935	NosZ	Typical	95	8.16538	5.13217	0.0513217
SB6935	NxrA	Comammox-type	17	0.831594	0.52268	0.0052268
SB6935	NxrA	Nitrobacter-type	2	0.0904443	0.0568468	0.000568468
SB6935	NxrA	Nitrospina-type	24	1.14545	0.719946	0.00719946
SB6935	NxrA	Nitrospira-type	18	0.862467	0.542085	0.00542085
SB6935	NxrA	Nitrotoga-type	2	0.0939259	0.0590351	0.000590351
SB6935	NxrA	Thiocapsa-type	3	0.130921	0.0822878	0.000822878
SB6935	PmoA	PxmA	1	0.219599	0.138024	0.00138024
SB6935	PsaA	Chloroplast-type	161	11.7542	7.38783	0.0738783
SB6935	PsaA	Cyanobacteria-type	81	5.91516	3.71785	0.0371785
SB6935	PsbA	Chloroflexota-type	2	0.171294	0.107663	0.00107663
SB6935	PsbA	Chloroplast-type	57	8.6985	5.46725	0.0546725
SB6935	PsbA	Cyanobacteria-type	2	0.307137	0.193044	0.00193044
SB6935	PsbA	Proteobacteria-type	14	2.39426	1.50486	0.0150486
SB6935	RbcL	Type IA	70	8.13406	5.11248	0.0511248
SB6935	RbcL	Type IB	2	0.230671	0.144983	0.00144983
SB6935	RbcL	Type IC	11	1.22457	0.769676	0.00769676
SB6935	RbcL	Type ID	62	6.98213	4.38846	0.0438846
SB6935	RbcL	Type IE	10	1.15094	0.723396	0.00723396
SB6935	RbcL	Type II	13	1.54593	0.971661	0.00971661
SB6935	RHO	Proteorhodopsin	57	12.6186	7.93112	0.0793112
SB6935	RHO	Sodium rhodopsin	16	3.1161	1.95855	0.0195855
SB6935	RHO	Xanthorhodopsin	20	3.98796	2.50654	0.0250654
SB6935	SdhA_FrdA	FrdA	287	25.9984	16.3407	0.163407
SB6935	SdhA_FrdA	SdhA	2696	239.323	150.421	1.50421
SB6936	AmoA	AOA	7	0.93514	0.759476	0.00759476
SB6936	AmoA	AOB-1	7	0.737191	0.598711	0.00598711
SB6936	CoxL	Actinobacterial	194	7.04284	5.71985	0.0571985
SB6936	CoxL	Halobacterial	19	0.66027	0.536239	0.00536239
SB6936	CoxL	Mixed 1	304	11.2538	9.13978	0.0913978
SB6936	CoxL	Mixed 2	72	2.62302	2.13029	0.0213029
SB6936	CoxL	Proteobacterial	180	6.32352	5.13566	0.0513566
SB6936	DsrA	Oxidative	168	11.5201	9.35606	0.0935606
SB6936	DsrA	Reductive	77	5.36099	4.35393	0.0435393
SB6936	FeFe	Group A1	3	0.374841	0.304428	0.00304428
SB6936	FeFe	Group A3	8	1.03806	0.843059	0.00843059
SB6936	FeFe	Group C2	24	2.8152	2.28637	0.0228637
SB6936	FeFe	Group C3	1	0.166796	0.135464	0.00135464
SB6936	McrA	Reductive	1	0.0354493	0.0287902	0.000287902
SB6936	NiFe	Group 1a	10	0.564599	0.45854	0.0045854
SB6936	NiFe	Group 1b	42	2.20724	1.79261	0.0179261
SB6936	NiFe	Group 1c	129	6.56489	5.33169	0.0533169
SB6936	NiFe	Group 1d	249	12.1449	9.86349	0.0986349
SB6936	NiFe	Group 1e	383	19.0322	15.457	0.15457
SB6936	NiFe	Group 1f	38	1.93387	1.57059	0.0157059
SB6936	NiFe	Group 1h	20	0.964645	0.783438	0.00783438
SB6936	NiFe	Group 1i	1	0.050892	0.041332	0.00041332
SB6936	NiFe	Group 1l	52	2.39271	1.94325	0.0194325
SB6936	NiFe	Group 2a	12	0.650382	0.528208	0.00528208
SB6936	NiFe	Group 2b	10	0.604359	0.490831	0.00490831
SB6936	NiFe	Group 2c	3	0.169743	0.137857	0.00137857
SB6936	NiFe	Group 3b	379	25.2685	20.5218	0.205218
SB6936	NiFe	Group 3c	130	7.72636	6.27498	0.0627498
SB6936	NiFe	Group 3d	560	32.9168	26.7334	0.267334
SB6936	NiFe	Group 4a	1	0.0512536	0.0416257	0.000416257
SB6936	NiFe	Group 4b	6	0.307593	0.249812	0.00249812
SB6936	NiFe	Group 4d	14	0.948311	0.770172	0.00770172
SB6936	NiFe	Group 4e	2	0.160533	0.130377	0.00130377
SB6936	NiFe	Group 4f	3	0.159598	0.129618	0.00129618
SB6936	NiFe	Group 4g	34	2.48956	2.0219	0.020219
SB6936	NiFe	Group 4h	1	0.0771544	0.0626611	0.000626611
SB6936	NosZ	Atypical	746	32.343	26.2674	0.262674
SB6936	NosZ	Halobacterial	5	0.216961	0.176205	0.00176205
SB6936	NosZ	Typical	158	7.13402	5.79391	0.0579391
SB6936	NxrA	Comammox-type	15	0.38669	0.314051	0.00314051
SB6936	NxrA	Nitrobacter-type	6	0.15391	0.124998	0.00124998
SB6936	NxrA	Nitrospina-type	36	0.903467	0.733752	0.00733752
SB6936	NxrA	Nitrospira-type	15	0.377847	0.306869	0.00306869
SB6936	NxrA	Nitrotoga-type	8	0.197473	0.160378	0.00160378
SB6936	NxrA	Thiocapsa-type	3	0.0688134	0.0558869	0.000558869
SB6936	PsaA	Chloroplast-type	312	11.9742	9.72487	0.0972487
SB6936	PsaA	Cyanobacteria-type	42	1.62165	1.31702	0.0131702
SB6936	PsbA	Chloroplast-type	98	7.86948	6.39121	0.0639121
SB6936	PsbA	Cyanobacteria-type	2	0.16031	0.130196	0.00130196
SB6936	PsbA	Proteobacteria-type	31	2.79464	2.26967	0.0226967
SB6936	RbcL	Type IA	179	10.9363	8.8819	0.088819
SB6936	RbcL	Type IB	2	0.122141	0.0991969	0.000991969
SB6936	RbcL	Type IC	51	3.0027	2.43865	0.0243865
SB6936	RbcL	Type ID	211	12.4628	10.1216	0.101216
SB6936	RbcL	Type IE	4	0.240857	0.195612	0.00195612
SB6936	RbcL	Type II	9	0.560621	0.455309	0.00455309
SB6936	RHO	Proteorhodopsin	50	5.78239	4.69618	0.0469618
SB6936	RHO	Sodium rhodopsin	20	2.06617	1.67804	0.0167804
SB6936	RHO	Xanthorhodopsin	27	2.80989	2.28206	0.0228206
SB6936	SdhA_FrdA	FrdA	629	29.7679	24.1761	0.241761
SB6936	SdhA_FrdA	SdhA	3858	179.948	146.145	1.46145
SB6937	AmoA	AOA	9	1.71848	1.30104	0.0130104
SB6937	CoxL	Actinobacterial	124	6.45013	4.88334	0.0488334
SB6937	CoxL	Halobacterial	15	0.750082	0.567881	0.00567881
SB6937	CoxL	Mixed 1	184	9.73821	7.37272	0.0737272
SB6937	CoxL	Mixed 2	20	1.04218	0.789027	0.00789027
SB6937	CoxL	Proteobacterial	181	9.03123	6.83747	0.0683747
SB6937	DsrA	Ancestral	3	0.26363	0.199592	0.00199592
SB6937	DsrA	Oxidative	158	15.4758	11.7166	0.117166
SB6937	DsrA	Reductive	509	50.2529	38.0461	0.380461
SB6937	FeFe	Group A1	6	1.10104	0.833589	0.00833589
SB6937	FeFe	Group A3	75	13.7072	10.3776	0.103776
SB6937	FeFe	Group C2	25	4.25288	3.21982	0.0321982
SB6937	FeFe	Group C3	2	0.472739	0.357907	0.00357907
SB6937	McrA	Reductive	19	1.30592	0.9887	0.009887
SB6937	NiFe	Group 1a	173	14.2781	10.8098	0.108098
SB6937	NiFe	Group 1b	201	15.0624	11.4037	0.114037
SB6937	NiFe	Group 1c	152	11.0705	8.38137	0.0838137
SB6937	NiFe	Group 1d	174	12.2558	9.27878	0.0927878
SB6937	NiFe	Group 1e	203	14.4973	10.9758	0.109758
SB6937	NiFe	Group 1f	106	7.68536	5.81852	0.0581852
SB6937	NiFe	Group 1h	5	0.345888	0.261869	0.00261869
SB6937	NiFe	Group 1i	1	0.0733869	0.0555606	0.000555606
SB6937	NiFe	Group 1j	3	0.217835	0.164921	0.00164921
SB6937	NiFe	Group 1k	5	0.346002	0.261955	0.00261955
SB6937	NiFe	Group 1l	17	1.11713	0.845768	0.00845768
SB6937	NiFe	Group 2a	3	0.231279	0.175099	0.00175099
SB6937	NiFe	Group 2b	8	0.682094	0.516408	0.00516408
SB6937	NiFe	Group 2c	26	2.10234	1.59166	0.0159166
SB6937	NiFe	Group 2d	1	0.098433	0.0745228	0.000745228
SB6937	NiFe	Group 3b	525	50.1502	37.9683	0.379683
SB6937	NiFe	Group 3c	533	45.5548	34.4892	0.344892
SB6937	NiFe	Group 3d	256	21.6103	16.361	0.16361
SB6937	NiFe	Group 4a	2	0.145741	0.110339	0.00110339
SB6937	NiFe	Group 4b	17	1.25968	0.953692	0.00953692
SB6937	NiFe	Group 4c	15	1.71311	1.29698	0.0129698
SB6937	NiFe	Group 4d	20	1.95539	1.48041	0.0148041
SB6937	NiFe	Group 4e	12	1.3764	1.04206	0.0104206
SB6937	NiFe	Group 4f	3	0.230352	0.174398	0.00174398
SB6937	NiFe	Group 4g	145	15.0668	11.4069	0.114069
SB6937	NiFe	Group 4h	1	0.109982	0.0832669	0.000832669
SB6937	NosZ	Atypical	525	30.8859	23.3835	0.233835
SB6937	NosZ	Typical	107	6.90143	5.22502	0.0522502
SB6937	NxrA	Comammox-type	35	1.34743	1.02013	0.0102013
SB6937	NxrA	Nitrobacter-type	10	0.390002	0.295267	0.00295267
SB6937	NxrA	Nitrospina-type	67	2.40442	1.82036	0.0182036
SB6937	NxrA	Nitrospira-type	31	1.11582	0.844777	0.00844777
SB6937	NxrA	Nitrotoga-type	28	0.987867	0.747906	0.00747906
SB6937	NxrA	Thiocapsa-type	16	0.524481	0.39708	0.0039708
SB6937	PmoA	PxmA	2	0.329947	0.249801	0.00249801
SB6937	PsaA	Chloroplast-type	24	1.31643	0.996655	0.00996655
SB6937	PsaA	Cyanobacteria-type	4	0.21781	0.164902	0.00164902
SB6937	PsbA	Chloroplast-type	5	0.577369	0.437122	0.00437122
SB6937	PsbA	Cyanobacteria-type	18	2.06634	1.56441	0.0156441
SB6937	PsbA	Proteobacteria-type	3	0.38228	0.289421	0.00289421
SB6937	RbcL	Type IA	162	14.1513	10.7138	0.107138
SB6937	RbcL	Type IB	3	0.261777	0.198189	0.00198189
SB6937	RbcL	Type IC	3	0.250833	0.189903	0.00189903
SB6937	RbcL	Type ID	34	2.85991	2.16521	0.0216521
SB6937	RbcL	Type II	38	3.36142	2.5449	0.025449
SB6937	RbcL	Type III	35	3.40791	2.5801	0.025801
SB6937	RHO	Proteorhodopsin	41	6.7065	5.07744	0.0507744
SB6937	RHO	Sodium rhodopsin	14	1.98875	1.50567	0.0150567
SB6937	RHO	Xanthorhodopsin	5	0.782216	0.59221	0.0059221
SB6937	SdhA_FrdA	FrdA	582	39.7577	30.1002	0.301002
SB6937	SdhA_FrdA	SdhA	2640	178.048	134.799	1.34799
SC9679	AmoA	AOA	12	0.646713	0.36023	0.0036023
SC9679	AmoA	AOB-1	10	0.424848	0.236648	0.00236648
SC9679	CoxL	Actinobacterial	498	7.29798	4.0651	0.040651
SC9679	CoxL	Halobacterial	54	0.762435	0.42469	0.0042469
SC9679	CoxL	Mixed 1	712	10.6297	5.92092	0.0592092
SC9679	CoxL	Mixed 2	228	3.35098	1.86655	0.0186655
SC9679	CoxL	Proteobacterial	306	4.34625	2.42094	0.0242094
SC9679	DsrA	Oxidative	346	9.59954	5.34711	0.0534711
SC9679	DsrA	Reductive	168	4.68892	2.61181	0.0261181
SC9679	FeFe	Group A1	10	0.517556	0.288288	0.00288288
SC9679	FeFe	Group A2	3	0.157546	0.0877558	0.000877558
SC9679	FeFe	Group A3	36	1.79941	1.0023	0.010023
SC9679	FeFe	Group B	1	0.064314	0.035824	0.00035824
SC9679	FeFe	Group C2	77	3.66103	2.03926	0.0203926
SC9679	FeFe	Group C3	6	0.404956	0.225568	0.00225568
SC9679	McrA	Reductive	1	0.0203511	0.0113359	0.000113359
SC9679	NiFe	Group 1a	35	0.823123	0.458494	0.00458494
SC9679	NiFe	Group 1b	78	1.64897	0.918504	0.00918504
SC9679	NiFe	Group 1c	328	6.74369	3.75635	0.0375635
SC9679	NiFe	Group 1d	1278	25.1435	14.0054	0.140054
SC9679	NiFe	Group 1e	1742	34.9099	19.4454	0.194454
SC9679	NiFe	Group 1f	146	2.99672	1.66923	0.0166923
SC9679	NiFe	Group 1h	96	1.86816	1.0406	0.010406
SC9679	NiFe	Group 1k	1	0.0195316	0.0108794	0.000108794
SC9679	NiFe	Group 1l	109	2.02244	1.12654	0.0112654
SC9679	NiFe	Group 2a	47	1.03264	0.575199	0.00575199
SC9679	NiFe	Group 2b	31	0.750911	0.418271	0.00418271
SC9679	NiFe	Group 2c	9	0.205251	0.114329	0.00114329
SC9679	NiFe	Group 3b	1171	31.5779	17.5895	0.175895
SC9679	NiFe	Group 3c	267	6.36017	3.54273	0.0354273
SC9679	NiFe	Group 3d	1797	42.545	23.6983	0.236983
SC9679	NiFe	Group 4a	5	0.101055	0.0562895	0.000562895
SC9679	NiFe	Group 4b	14	0.289123	0.161047	0.00161047
SC9679	NiFe	Group 4c	2	0.0646713	0.036023	0.00036023
SC9679	NiFe	Group 4d	6	0.167606	0.0933592	0.000933592
SC9679	NiFe	Group 4e	23	0.744535	0.414719	0.00414719
SC9679	NiFe	Group 4f	2	0.0441362	0.0245846	0.000245846
SC9679	NiFe	Group 4g	64	1.88658	1.05086	0.0105086
SC9679	NiFe	Group 4h	1	0.0311252	0.0173373	0.000173373
SC9679	NiFe	Group 4i	1	0.0305534	0.0170188	0.000170188
SC9679	NosZ	Atypical	2232	39.16	21.8128	0.218128
SC9679	NosZ	Halobacterial	6	0.105112	0.058549	0.00058549
SC9679	NosZ	Typical	318	5.7998	3.23059	0.0323059
SC9679	NxrA	Comammox-type	25	0.290477	0.161801	0.00161801
SC9679	NxrA	Nitrobacter-type	12	0.114736	0.0639098	0.000639098
SC9679	NxrA	Nitrospina-type	31	0.314167	0.174997	0.00174997
SC9679	NxrA	Nitrospira-type	19	0.193025	0.107518	0.00107518
SC9679	NxrA	Nitrotoga-type	34	0.33857	0.188589	0.00188589
SC9679	NxrA	Thiocapsa-type	6	0.0555207	0.030926	0.00030926
SC9679	PmoA	Gammaproteobacteria	1	0.0471289	0.0262516	0.000262516
SC9679	PmoA	Methylomirabilota	1	0.0479047	0.0266837	0.000266837
SC9679	PmoA	PxmA	2	0.0931266	0.0518732	0.000518732
SC9679	PmoA	Verrucomicrobia	1	0.0475136	0.0264659	0.000264659
SC9679	PsaA	Chloroplast-type	192	2.97235	1.65565	0.0165565
SC9679	PsaA	Cyanobacteria-type	24	0.371785	0.207091	0.00207091
SC9679	PsbA	Chloroplast-type	82	2.65981	1.48156	0.0148156
SC9679	PsbA	Cyanobacteria-type	19	0.616006	0.343126	0.00343126
SC9679	PsbA	Gemmatimonadota-type	1	0.0317189	0.017668	0.00017668
SC9679	PsbA	Proteobacteria-type	85	3.10702	1.73066	0.0173066
SC9679	RbcL	Type IA	509	12.5355	6.98247	0.0698247
SC9679	RbcL	Type IB	7	0.171656	0.0956151	0.000956151
SC9679	RbcL	Type IC	36	0.854359	0.475893	0.00475893
SC9679	RbcL	Type ID	84	1.99364	1.11049	0.0111049
SC9679	RbcL	Type IE	6	0.145621	0.0811135	0.000811135
SC9679	RbcL	Type II	84	2.12118	1.18153	0.0118153
SC9679	RbcL	Type III	2	0.0551219	0.0307039	0.000307039
SC9679	RHO	Proteorhodopsin	325	15.2913	8.51752	0.0851752
SC9679	RHO	Sodium rhodopsin	68	2.81473	1.56785	0.0156785
SC9679	RHO	Xanthorhodopsin	91	3.77813	2.10448	0.0210448
SC9679	SdhA_FrdA	FrdA	2311	44.1112	24.5707	0.245707
SC9679	SdhA_FrdA	SdhA	12128	226.476	126.151	1.26151
SC9680	AmoA	AOA	11	0.554532	0.31896	0.0031896
SC9680	AmoA	AOB-1	3	0.119223	0.0685754	0.000685754
SC9680	CoxL	Actinobacterial	423	5.79384	3.33255	0.0333255
SC9680	CoxL	Halobacterial	47	0.617763	0.35533	0.0035533
SC9680	CoxL	Mixed 1	633	8.83228	5.08022	0.0508022
SC9680	CoxL	Mixed 2	169	2.32377	1.33661	0.0133661
SC9680	CoxL	Proteobacterial	328	4.38874	2.52435	0.0252435
SC9680	DsrA	Oxidative	509	13.1907	7.58711	0.0758711
SC9680	DsrA	Reductive	360	9.41363	5.41461	0.0541461
SC9680	FeFe	Group A1	12	0.589632	0.339149	0.00339149
SC9680	FeFe	Group A2	3	0.146273	0.0841343	0.000841343
SC9680	FeFe	Group A3	59	2.7788	1.59833	0.0159833
SC9680	FeFe	Group A4	1	0.0494954	0.0284692	0.000284692
SC9680	FeFe	Group C1	1	0.0618693	0.0355865	0.000355865
SC9680	FeFe	Group C2	88	3.99603	2.29847	0.0229847
SC9680	FeFe	Group C3	11	0.686999	0.395154	0.00395154
SC9680	IsoA	Actinobacteriota-type	1	0.0215624	0.0124024	0.000124024
SC9680	NiFe	Group 1a	75	1.65947	0.954508	0.00954508
SC9680	NiFe	Group 1b	132	2.61466	1.50392	0.0150392
SC9680	NiFe	Group 1c	532	10.2324	5.88553	0.0588553
SC9680	NiFe	Group 1d	1448	26.7246	15.3716	0.153716
SC9680	NiFe	Group 1e	2306	43.2665	24.8864	0.248864
SC9680	NiFe	Group 1f	158	3.02849	1.74195	0.0174195
SC9680	NiFe	Group 1h	44	0.801009	0.460731	0.00460731
SC9680	NiFe	Group 1j	1	0.0189374	0.0108926	0.000108926
SC9680	NiFe	Group 1l	90	1.5655	0.90046	0.0090046
SC9680	NiFe	Group 2a	38	0.773407	0.444855	0.00444855
SC9680	NiFe	Group 2b	55	1.24102	0.713819	0.00713819
SC9680	NiFe	Group 2c	18	0.384285	0.221036	0.00221036
SC9680	NiFe	Group 3a	1	0.0249176	0.0143323	0.000143323
SC9680	NiFe	Group 3b	1286	32.4336	18.6554	0.186554
SC9680	NiFe	Group 3c	458	10.2871	5.91702	0.0591702
SC9680	NiFe	Group 3d	2315	51.2876	29.5	0.295
SC9680	NiFe	Group 4a	4	0.0803058	0.0461909	0.000461909
SC9680	NiFe	Group 4b	17	0.330586	0.190149	0.00190149
SC9680	NiFe	Group 4c	6	0.181486	0.104389	0.00104389
SC9680	NiFe	Group 4d	5	0.130283	0.0749375	0.000749375
SC9680	NiFe	Group 4e	25	0.757198	0.435531	0.00435531
SC9680	NiFe	Group 4f	4	0.0807317	0.0464359	0.000464359
SC9680	NiFe	Group 4g	86	2.33445	1.34275	0.0134275
SC9680	NosZ	Atypical	2379	38.9167	22.3844	0.223844
SC9680	NosZ	Halobacterial	10	0.165853	0.0953969	0.000953969
SC9680	NosZ	Typical	272	4.64122	2.66958	0.0266958
SC9680	NxrA	Comammox-type	29	0.298684	0.1718	0.001718
SC9680	NxrA	Nitrobacter-type	7	0.0716053	0.0411865	0.000411865
SC9680	NxrA	Nitrospina-type	32	0.303197	0.174395	0.00174395
SC9680	NxrA	Nitrospira-type	18	0.170965	0.0983371	0.000983371
SC9680	NxrA	Nitrotoga-type	26	0.242297	0.139367	0.00139367
SC9680	NxrA	Thiocapsa-type	2	0.0173116	0.00995742	9.95742e-05
SC9680	PmoA	Alphaproteobacteria	1	0.0375482	0.0215973	0.000215973
SC9680	PmoA	Gammaproteobacteria	1	0.044085	0.0253572	0.000253572
SC9680	PmoA	PxmA	3	0.130668	0.0751586	0.000751586
SC9680	PsaA	Chloroplast-type	299	4.32959	2.49033	0.0249033
SC9680	PsaA	Cyanobacteria-type	27	0.389269	0.223903	0.00223903
SC9680	PsbA	Chloroplast-type	118	3.57561	2.05665	0.0205665
SC9680	PsbA	Cyanobacteria-type	16	0.486608	0.279891	0.00279891
SC9680	PsbA	Gemmatimonadota-type	1	0.0296703	0.017066	0.00017066
SC9680	PsbA	Proteobacteria-type	72	2.45713	1.41331	0.0141331
SC9680	RbcL	Type IA	714	16.4515	9.46272	0.0946272
SC9680	RbcL	Type IB	4	0.092138	0.0529967	0.000529967
SC9680	RbcL	Type IC	48	1.06224	0.610986	0.00610986
SC9680	RbcL	Type ID	129	2.8661	1.64855	0.0164855
SC9680	RbcL	Type IE	7	0.159518	0.0917527	0.000917527
SC9680	RbcL	Type II	109	2.57357	1.48029	0.0148029
SC9680	RbcL	Type III	5	0.125935	0.072436	0.00072436
SC9680	RHO	Proteorhodopsin	346	15.2587	8.7766	0.087766
SC9680	RHO	Sodium rhodopsin	85	3.28606	1.8901	0.018901
SC9680	RHO	Xanthorhodopsin	99	3.86789	2.22477	0.0222477
SC9680	SdhA_FrdA	FrdA	2634	46.97	27.0166	0.270166
SC9680	SdhA_FrdA	SdhA	12254	214.255	123.237	1.23237
SC9681	AmoA	AOA	52	1.87901	1.21049	0.0121049
SC9681	AmoA	AOB-1	6	0.170915	0.110106	0.00110106
SC9681	CoxL	Actinobacterial	848	8.33446	5.36919	0.0536919
SC9681	CoxL	Halobacterial	91	0.85954	0.55373	0.0055373
SC9681	CoxL	Mixed 1	1325	13.2853	8.55863	0.0855863
SC9681	CoxL	Mixed 2	221	2.17822	1.40325	0.0140325
SC9681	CoxL	Proteobacterial	891	8.48892	5.4687	0.054687
SC9681	DsrA	Ancestral	1	0.0160599	0.010346	0.00010346
SC9681	DsrA	Oxidative	1001	18.521	11.9315	0.119315
SC9681	DsrA	Reductive	2521	47.2925	30.4666	0.304666
SC9681	FeFe	Group A1	60	2.14826	1.38394	0.0138394
SC9681	FeFe	Group A2	17	0.601681	0.387613	0.00387613
SC9681	FeFe	Group A3	177	6.0749	3.91355	0.0391355
SC9681	FeFe	Group B	2	0.0907571	0.0584672	0.000584672
SC9681	FeFe	Group C1	7	0.306249	0.19729	0.0019729
SC9681	FeFe	Group C2	134	4.37228	2.8167	0.028167
SC9681	FeFe	Group C3	42	1.86899	1.20403	0.0120403
SC9681	IsoA	Proteobacteria-type	1	0.0157044	0.0101171	0.000101171
SC9681	McrA	McrA-like	8	0.103251	0.0665161	0.000665161
SC9681	McrA	Reductive	9	0.118751	0.0765013	0.000765013
SC9681	NiFe	Group 1a	662	10.3038	6.63789	0.0663789
SC9681	NiFe	Group 1b	893	12.6851	8.17194	0.0817194
SC9681	NiFe	Group 1c	1126	15.523	10.0002	0.100002
SC9681	NiFe	Group 1d	1052	14.089	9.07639	0.0907639
SC9681	NiFe	Group 1e	1324	17.8571	11.5038	0.115038
SC9681	NiFe	Group 1f	905	12.4314	8.00854	0.0800854
SC9681	NiFe	Group 1g	4	0.04863	0.0313282	0.000313282
SC9681	NiFe	Group 1h	66	0.862379	0.555559	0.00555559
SC9681	NiFe	Group 1i	8	0.112605	0.0725417	0.000725417
SC9681	NiFe	Group 1j	1	0.0135741	0.00874465	8.74465e-05
SC9681	NiFe	Group 1k	6	0.0786409	0.0506618	0.000506618
SC9681	NiFe	Group 1l	97	1.20284	0.774887	0.00774887
SC9681	NiFe	Group 2a	33	0.480952	0.309837	0.00309837
SC9681	NiFe	Group 2b	57	0.920189	0.592801	0.00592801
SC9681	NiFe	Group 2c	208	3.18581	2.05235	0.0205235
SC9681	NiFe	Group 3b	2464	44.5819	28.7204	0.287204
SC9681	NiFe	Group 3c	2677	43.1948	27.8268	0.278268
SC9681	NiFe	Group 3d	1962	31.2581	20.1369	0.201369
SC9681	NiFe	Group 4a	7	0.0966805	0.0622831	0.000622831
SC9681	NiFe	Group 4b	69	0.96664	0.622725	0.00622725
SC9681	NiFe	Group 4c	22	0.475258	0.306169	0.00306169
SC9681	NiFe	Group 4d	65	1.20559	0.776663	0.00776663
SC9681	NiFe	Group 4e	43	0.933568	0.601419	0.00601419
SC9681	NiFe	Group 4f	10	0.145173	0.0935227	0.000935227
SC9681	NiFe	Group 4g	271	5.31429	3.42355	0.0342355
SC9681	NiFe	Group 4h	3	0.0624965	0.0402613	0.000402613
SC9681	NosZ	Atypical	2674	30.5813	19.7009	0.197009
SC9681	NosZ	Halobacterial	10	0.119489	0.0769768	0.000769768
SC9681	NosZ	Typical	613	7.49319	4.82723	0.0482723
SC9681	NxrA	Comammox-type	225	1.58301	1.0198	0.010198
SC9681	NxrA	Nitrobacter-type	59	0.391504	0.252213	0.00252213
SC9681	NxrA	Nitrospina-type	380	2.58024	1.66223	0.0166223
SC9681	NxrA	Nitrospira-type	169	1.1509	0.74143	0.0074143
SC9681	NxrA	Nitrotoga-type	108	0.72125	0.464641	0.00464641
SC9681	NxrA	Thiocapsa-type	111	0.688582	0.443596	0.00443596
SC9681	PmoA	Alphaproteobacteria	2	0.0553554	0.0356608	0.000356608
SC9681	PmoA	Gammaproteobacteria	4	0.126398	0.0814279	0.000814279
SC9681	PmoA	PxmA	2	0.0628201	0.0404697	0.000404697
SC9681	PsaA	Chloroplast-type	15	0.155826	0.100386	0.00100386
SC9681	PsaA	Cyanobacteria-type	5	0.0515301	0.0331965	0.000331965
SC9681	PsbA	Chloroplast-type	9	0.19562	0.126022	0.00126022
SC9681	PsbA	Cyanobacteria-type	15	0.326431	0.210292	0.00210292
SC9681	PsbA	Proteobacteria-type	31	0.756362	0.48726	0.0048726
SC9681	RbcL	Type IA	1070	17.6865	11.3939	0.113939
SC9681	RbcL	Type IB	17	0.279866	0.180294	0.00180294
SC9681	RbcL	Type IC	20	0.316837	0.204112	0.00204112
SC9681	RbcL	Type ID	127	2.02057	1.30169	0.0130169
SC9681	RbcL	Type IE	11	0.179418	0.115584	0.00115584
SC9681	RbcL	Type II	222	3.74364	2.41171	0.0241171
SC9681	RbcL	Type III	103	1.91159	1.23148	0.0123148
SC9681	RHO	Proteorhodopsin	67	2.13547	1.3757	0.013757
SC9681	RHO	Sodium rhodopsin	19	0.522564	0.336644	0.00336644
SC9681	RHO	Xanthorhodopsin	32	0.896832	0.577754	0.00577754
SC9681	SdhA_FrdA	FrdA	3125	40.7648	26.2613	0.262613
SC9681	SdhA_FrdA	SdhA	16372	208.127	134.079	1.34079
SC9682	AmoA	AOA	40	1.34706	0.756656	0.00756656
SC9682	AmoA	AOB-1	4	0.106191	0.0596488	0.000596488
SC9682	AmoA	AOB-2	2	0.0588997	0.0330846	0.000330846
SC9682	CoxL	Actinobacterial	1122	10.2691	5.76827	0.0576827
SC9682	CoxL	Halobacterial	133	1.16979	0.657083	0.00657083
SC9682	CoxL	Mixed 1	1360	12.6728	7.11845	0.0711845
SC9682	CoxL	Mixed 2	393	3.61014	2.02785	0.0202785
SC9682	CoxL	Proteobacterial	468	4.1702	2.34245	0.0234245
SC9682	DsrA	Oxidative	401	6.9401	3.89832	0.0389832
SC9682	DsrA	Reductive	140	2.46624	1.38531	0.0138531
SC9682	FeFe	Group A1	8	0.253777	0.142549	0.00142549
SC9682	FeFe	Group A2	4	0.131363	0.0737879	0.000737879
SC9682	FeFe	Group A3	23	0.721185	0.405097	0.00405097
SC9682	FeFe	Group C1	1	0.0401884	0.0225743	0.000225743
SC9682	FeFe	Group C2	117	3.45964	1.94331	0.0194331
SC9682	FeFe	Group C3	3	0.12399	0.0696468	0.000696468
SC9682	NiFe	Group 1a	38	0.554331	0.311374	0.00311374
SC9682	NiFe	Group 1b	63	0.829558	0.465971	0.00465971
SC9682	NiFe	Group 1c	406	5.21466	2.92913	0.0292913
SC9682	NiFe	Group 1d	1235	15.216	8.54697	0.0854697
SC9682	NiFe	Group 1e	1793	22.4734	12.6235	0.126235
SC9682	NiFe	Group 1f	153	1.95844	1.10008	0.0110008
SC9682	NiFe	Group 1g	2	0.0228029	0.0128086	0.000128086
SC9682	NiFe	Group 1h	196	2.3883	1.34153	0.0134153
SC9682	NiFe	Group 1l	351	4.06788	2.28497	0.0228497
SC9682	NiFe	Group 2a	68	0.932044	0.523539	0.00523539
SC9682	NiFe	Group 2b	45	0.68062	0.382312	0.00382312
SC9682	NiFe	Group 2c	6	0.0858093	0.0482	0.000482
SC9682	NiFe	Group 3b	1789	30.1316	16.9252	0.169252
SC9682	NiFe	Group 3c	240	3.58404	2.01319	0.0201319
SC9682	NiFe	Group 3d	1934	28.6436	16.0894	0.160894
SC9682	NiFe	Group 4a	3	0.0386696	0.0217211	0.000217211
SC9682	NiFe	Group 4b	24	0.308467	0.173269	0.00173269
SC9682	NiFe	Group 4c	8	0.161091	0.0904864	0.000904864
SC9682	NiFe	Group 4d	5	0.0863357	0.0484957	0.000484957
SC9682	NiFe	Group 4e	15	0.303259	0.170344	0.00170344
SC9682	NiFe	Group 4f	2	0.0270308	0.0151835	0.000151835
SC9682	NiFe	Group 4g	90	1.67143	0.93886	0.0093886
SC9682	NiFe	Group 4h	3	0.0583485	0.0327749	0.000327749
SC9682	NosZ	Atypical	3710	40.9314	22.9916	0.229916
SC9682	NosZ	Halobacterial	14	0.155263	0.0872127	0.000872127
SC9682	NosZ	Typical	574	6.53983	3.67349	0.0367349
SC9682	NxrA	Comammox-type	55	0.366389	0.205804	0.00205804
SC9682	NxrA	Nitrobacter-type	17	0.101655	0.0571007	0.000571007
SC9682	NxrA	Nitrospina-type	111	0.702316	0.394498	0.00394498
SC9682	NxrA	Nitrospira-type	33	0.209525	0.117692	0.00117692
SC9682	NxrA	Nitrotoga-type	55	0.342313	0.192281	0.00192281
SC9682	NxrA	Thiocapsa-type	4	0.0231245	0.0129893	0.000129893
SC9682	PmoA	Gammaproteobacteria	1	0.0294498	0.0165423	0.000165423
SC9682	PmoA	Methylomirabilota	1	0.0299346	0.0168146	0.000168146
SC9682	PmoA	PxmA	2	0.0581929	0.0326875	0.000326875
SC9682	PmoA	Verrucomicrobia	1	0.0296902	0.0166773	0.000166773
SC9682	PsaA	Chloroplast-type	306	2.96029	1.66283	0.0166283
SC9682	PsaA	Cyanobacteria-type	37	0.357535	0.200831	0.00200831
SC9682	PsbA	Chloroplast-type	147	2.97769	1.6726	0.016726
SC9682	PsbA	Cyanobacteria-type	33	0.667717	0.375063	0.00375063
SC9682	PsbA	Gemmatimonadota-type	1	0.0198205	0.0111334	0.000111334
SC9682	PsbA	Proteobacteria-type	122	2.80459	1.57537	0.0157537
SC9682	RbcL	Type IA	534	8.21831	4.61631	0.0461631
SC9682	RbcL	Type IB	9	0.137698	0.0773464	0.000773464
SC9682	RbcL	Type IC	46	0.678676	0.38122	0.0038122
SC9682	RbcL	Type ID	176	2.61174	1.46704	0.0146704
SC9682	RbcL	Type IE	7	0.106558	0.0598547	0.000598547
SC9682	RbcL	Type II	71	1.12006	0.629152	0.00629152
SC9682	RbcL	Type III	4	0.0692612	0.0389047	0.000389047
SC9682	RHO	Pantorhodopsin	4	0.122877	0.0690213	0.000690213
SC9682	RHO	Proteorhodopsin	543	16.0162	8.99647	0.0899647
SC9682	RHO	Sodium rhodopsin	117	3.01172	1.69172	0.0169172
SC9682	RHO	Xanthorhodopsin	105	2.74964	1.5445	0.015445
SC9682	SdhA_FrdA	FrdA	2777	33.1762	18.6354	0.186354
SC9682	SdhA_FrdA	SdhA	19945	232.36	130.519	1.30519
SC9683	AmoA	AOA	25	0.921948	0.504852	0.00504852
SC9683	AmoA	AOB-1	10	0.290716	0.159194	0.00159194
SC9683	CoxL	Actinobacterial	1050	10.5175	5.75933	0.0575933
SC9683	CoxL	Halobacterial	117	1.12594	0.616555	0.00616555
SC9683	CoxL	Mixed 1	1265	12.9072	7.06787	0.0706787
SC9683	CoxL	Mixed 2	462	4.64592	2.54407	0.0254407
SC9683	CoxL	Proteobacterial	550	5.38947	2.95123	0.0295123
SC9683	DsrA	Oxidative	354	6.70293	3.67047	0.0367047
SC9683	DsrA	Reductive	202	3.8444	2.10517	0.0210517
SC9683	FeFe	Group A1	7	0.248642	0.136154	0.00136154
SC9683	FeFe	Group A2	3	0.107644	0.0589449	0.000589449
SC9683	FeFe	Group A3	41	1.42207	0.778714	0.00778714
SC9683	FeFe	Group B	1	0.044009	0.024099	0.00024099
SC9683	FeFe	Group C2	109	3.52949	1.93272	0.0193272
SC9683	FeFe	Group C3	4	0.181822	0.0995643	0.000995643
SC9683	NiFe	Group 1a	49	0.779944	0.427092	0.00427092
SC9683	NiFe	Group 1b	90	1.29858	0.711095	0.00711095
SC9683	NiFe	Group 1c	479	6.74391	3.69292	0.0369292
SC9683	NiFe	Group 1d	1321	17.8277	9.76233	0.0976233
SC9683	NiFe	Group 1e	1825	25.0618	13.7237	0.137237
SC9683	NiFe	Group 1f	201	2.81888	1.5436	0.015436
SC9683	NiFe	Group 1h	188	2.50655	1.37257	0.0137257
SC9683	NiFe	Group 1i	1	0.0143784	0.0078735	7.8735e-05
SC9683	NiFe	Group 1j	1	0.0138774	0.00759916	7.59916e-05
SC9683	NiFe	Group 1l	381	4.83309	2.64656	0.0264656
SC9683	NiFe	Group 2a	55	0.83435	0.456884	0.00456884
SC9683	NiFe	Group 2b	32	0.530076	0.290266	0.00290266
SC9683	NiFe	Group 2c	15	0.234266	0.128282	0.00128282
SC9683	NiFe	Group 3b	1830	33.7574	18.4853	0.184853
SC9683	NiFe	Group 3c	321	5.27853	2.89048	0.0289048
SC9683	NiFe	Group 3d	2136	34.6452	18.9715	0.189715
SC9683	NiFe	Group 4a	4	0.055663	0.0304807	0.000304807
SC9683	NiFe	Group 4b	27	0.386578	0.211687	0.00211687
SC9683	NiFe	Group 4c	7	0.15446	0.0845813	0.000845813
SC9683	NiFe	Group 4d	7	0.132572	0.0725955	0.000725955
SC9683	NiFe	Group 4e	8	0.177325	0.097102	0.00097102
SC9683	NiFe	Group 4f	6	0.0915382	0.0501256	0.000501256
SC9683	NiFe	Group 4g	87	1.76255	0.965161	0.00965161
SC9683	NiFe	Group 4h	3	0.0638386	0.0349576	0.000349576
SC9683	NosZ	Atypical	3629	43.6816	23.9197	0.239197
SC9683	NosZ	Halobacterial	14	0.171577	0.0939541	0.000939541
SC9683	NosZ	Typical	584	7.29157	3.99281	0.0399281
SC9683	NxrA	Comammox-type	41	0.299039	0.163751	0.00163751
SC9683	NxrA	Nitrobacter-type	19	0.130893	0.0716761	0.000716761
SC9683	NxrA	Nitrospina-type	73	0.505893	0.277023	0.00277023
SC9683	NxrA	Nitrospira-type	33	0.229395	0.125615	0.00125615
SC9683	NxrA	Nitrotoga-type	51	0.347599	0.190343	0.00190343
SC9683	NxrA	Thiocapsa-type	9	0.0569828	0.0312033	0.000312033
SC9683	PmoA	Alphaproteobacteria	1	0.0271864	0.0148871	0.000148871
SC9683	PmoA	PxmA	1	0.0318625	0.0174477	0.000174477
SC9683	PsaA	Chloroplast-type	166	1.75897	0.963201	0.00963201
SC9683	PsaA	Cyanobacteria-type	17	0.179167	0.0981104	0.000981104
SC9683	PsbA	Chloroplast-type	82	1.81755	0.995276	0.00995276
SC9683	PsbA	Cyanobacteria-type	12	0.265837	0.14557	0.0014557
SC9683	PsbA	Proteobacteria-type	131	3.28176	1.79707	0.0179707
SC9683	RbcL	Type IA	544	9.16961	5.02121	0.0502121
SC9683	RbcL	Type IB	5	0.0836726	0.0458185	0.000458185
SC9683	RbcL	Type IC	35	0.56761	0.310819	0.00310819
SC9683	RbcL	Type ID	109	1.77418	0.971525	0.00971525
SC9683	RbcL	Type IE	10	0.166302	0.091066	0.00091066
SC9683	RbcL	Type II	80	1.37694	0.754004	0.00754004
SC9683	RbcL	Type III	6	0.113913	0.0623777	0.000623777
SC9683	RHO	Pantorhodopsin	1	0.032646	0.0178767	0.000178767
SC9683	RHO	Proteorhodopsin	553	17.8266	9.76171	0.0976171
SC9683	RHO	Sodium rhodopsin	142	4.01	2.19585	0.0219585
SC9683	RHO	Xanthorhodopsin	118	3.37884	1.85023	0.0185023
SC9683	SdhA_FrdA	FrdA	2732	35.7427	19.5724	0.195724
SC9683	SdhA_FrdA	SdhA	18272	232.89	127.529	1.27529
SC9684	AmoA	AOA	76	2.56773	1.72561	0.0172561
SC9684	AmoA	AOB-1	13	0.346244	0.232689	0.00232689
SC9684	AmoA	Comammox	2	0.0515743	0.0346599	0.000346599
SC9684	CoxL	Actinobacterial	737	6.78129	4.55729	0.0455729
SC9684	CoxL	Halobacterial	77	0.678609	0.456051	0.00456051
SC9684	CoxL	Mixed 1	967	9.03961	6.07496	0.0607496
SC9684	CoxL	Mixed 2	257	2.369	1.59206	0.0159206
SC9684	CoxL	Proteobacterial	540	4.82652	3.24361	0.0324361
SC9684	DsrA	Ancestral	8	0.120128	0.0807304	0.000807304
SC9684	DsrA	Oxidative	527	9.15416	6.15194	0.0615194
SC9684	DsrA	Reductive	2702	47.0822	31.6411	0.316411
SC9684	FeFe	Group A1	26	0.855569	0.574975	0.00574975
SC9684	FeFe	Group A2	3	0.0990646	0.0665752	0.000665752
SC9684	FeFe	Group A3	430	13.7588	9.24642	0.0924642
SC9684	FeFe	Group B	12	0.501473	0.337009	0.00337009
SC9684	FeFe	Group C1	19	0.771989	0.518806	0.00518806
SC9684	FeFe	Group C2	127	3.89084	2.61479	0.0261479
SC9684	FeFe	Group C3	59	2.46176	1.6544	0.016544
SC9684	IsoA	Actinobacteriota-type	1	0.0147132	0.00988785	9.88785e-05
SC9684	McrA	McrA-like	8	0.0959323	0.0644702	0.000644702
SC9684	McrA	Reductive	76	0.91653	0.615943	0.00615943
SC9684	NiFe	Group 1a	1198	17.4477	11.7255	0.117255
SC9684	NiFe	Group 1b	1106	14.6679	9.85739	0.0985739
SC9684	NiFe	Group 1c	1020	13.1531	8.83937	0.0883937
SC9684	NiFe	Group 1d	768	9.60654	6.45596	0.0645596
SC9684	NiFe	Group 1e	958	12.0808	8.11876	0.0811876
SC9684	NiFe	Group 1f	668	8.5679	5.75795	0.0575795
SC9684	NiFe	Group 1g	2	0.0228057	0.0153263	0.000153263
SC9684	NiFe	Group 1h	45	0.549404	0.369221	0.00369221
SC9684	NiFe	Group 1i	2	0.0261582	0.0175793	0.000175793
SC9684	NiFe	Group 1j	8	0.102427	0.0688351	0.000688351
SC9684	NiFe	Group 1k	74	0.908014	0.61022	0.0061022
SC9684	NiFe	Group 1l	83	0.966025	0.649206	0.00649206
SC9684	NiFe	Group 2a	21	0.285534	0.19189	0.0019189
SC9684	NiFe	Group 2b	42	0.631619	0.424472	0.00424472
SC9684	NiFe	Group 2c	173	2.47444	1.66292	0.0166292
SC9684	NiFe	Group 2d	2	0.0344328	0.0231401	0.000231401
SC9684	NiFe	Group 2e	1	0.0142256	0.00956018	9.56018e-05
SC9684	NiFe	Group 3a	2	0.0364637	0.024505	0.00024505
SC9684	NiFe	Group 3b	2505	42.3476	28.4592	0.284592
SC9684	NiFe	Group 3c	3444	51.9413	34.9065	0.349065
SC9684	NiFe	Group 3d	1985	29.6317	19.9137	0.199137
SC9684	NiFe	Group 4a	11	0.141744	0.0952573	0.000952573
SC9684	NiFe	Group 4b	68	0.885122	0.594836	0.00594836
SC9684	NiFe	Group 4c	43	0.865793	0.581846	0.00581846
SC9684	NiFe	Group 4d	123	2.15304	1.44693	0.0144693
SC9684	NiFe	Group 4e	49	0.993774	0.667854	0.00667854
SC9684	NiFe	Group 4f	20	0.273085	0.183523	0.00183523
SC9684	NiFe	Group 4g	415	7.59828	5.10633	0.0510633
SC9684	NiFe	Group 4h	3	0.0584861	0.0393049	0.000393049
SC9684	NiFe	Group 4i	2	0.0391301	0.0262969	0.000262969
SC9684	NosZ	Atypical	2410	25.6403	17.2312	0.172312
SC9684	NosZ	Halobacterial	2	0.0223947	0.0150501	0.000150501
SC9684	NosZ	Typical	379	4.3252	2.9067	0.029067
SC9684	NxrA	Comammox-type	149	0.993342	0.667564	0.00667564
SC9684	NxrA	Nitrobacter-type	53	0.327052	0.219791	0.00219791
SC9684	NxrA	Nitrospina-type	288	1.82903	1.22918	0.0122918
SC9684	NxrA	Nitrospira-type	138	0.878899	0.590654	0.00590654
SC9684	NxrA	Nitrotoga-type	100	0.624501	0.419688	0.00419688
SC9684	NxrA	Thiocapsa-type	64	0.371246	0.249492	0.00249492
SC9684	PmoA	Alphaproteobacteria	1	0.0285069	0.0191577	0.000191577
SC9684	PmoA	Gammaproteobacteria	7	0.206819	0.13899	0.0013899
SC9684	PmoA	PxmA	1	0.029191	0.0196175	0.000196175
SC9684	PmoA	Verrucomicrobia	1	0.0297868	0.0200178	0.000200178
SC9684	PsaA	Chloroplast-type	45	0.436701	0.29348	0.0029348
SC9684	PsaA	Cyanobacteria-type	12	0.114857	0.077188	0.00077188
SC9684	PsbA	Chloroplast-type	9	0.182444	0.122609	0.00122609
SC9684	PsbA	Cyanobacteria-type	23	0.466035	0.313193	0.00313193
SC9684	PsbA	Proteobacteria-type	12	0.27312	0.183547	0.00183547
SC9684	RbcL	Type IA	577	8.91466	5.991	0.05991
SC9684	RbcL	Type IB	4	0.061814	0.0415413	0.000415413
SC9684	RbcL	Type IC	10	0.147834	0.0993499	0.000993499
SC9684	RbcL	Type ID	83	1.23568	0.830427	0.00830427
SC9684	RbcL	Type IE	23	0.350875	0.235801	0.00235801
SC9684	RbcL	Type II	235	3.68175	2.47428	0.0247428
SC9684	RbcL	Type III	218	3.78465	2.54343	0.0254343
SC9684	RHO	Proteorhodopsin	59	1.7444	1.1723	0.011723
SC9684	RHO	Sodium rhodopsin	51	1.31374	0.882885	0.00882885
SC9684	RHO	Xanthorhodopsin	30	0.786577	0.52861	0.0052861
SC9684	SdhA_FrdA	FrdA	3129	38.0578	25.5763	0.255763
SC9684	SdhA_FrdA	SdhA	15996	190.547	128.055	1.28055

## Sheet: Photophosphorylation clade
Estimated abundance in community (%)		PsaA					PsbA					RHO
Metagenome ID	Sample Site	Chloroplast-type	Cyanobacteria-type	Acidobacteria-type	Chlorobi-type	Firmicutes-type	Chloroplast-type	Cyanobacteria-type	Chloroflexota-type	Gemmatimonadota-type	Proteobacteria-type	Bacteriorhodopsin	Proteorhodopsin	Pantorhodopsin	Xanthorhodopsin	Sodium rhodopsin	Eukaryotic rhodopsin
SB6928	Flow-through reactor	3.70648	0.519802	0	0	0	3.27926	0.632162	0	0	4.10317	0	8.85738	0	3.27118	1.9797	0
SB6932	Subtidal shallow A	14.7745	4.48164	0	0	0	9.96409	3.44438	0	0	1.39778	0	16.0514	0.100516	2.6555	1.89441	0
SB6933	Subtidal intermediate A	2.57694	0.173196	0	0	0	0.62801	0.0897156	0	0	2.64963	0	6.94094	0	3.16556	1.71314	0
SB6934	Subtidal deep A	0.370028	0.788898	0	0	0	0.193237	1.93508	0	0	0.434009	0	0.992643	0	0.398304	1.69619	0
SB6935	Intertidal shallow A	7.38783	3.71785	0	0	0	5.46725	0.193044	0.107663	0	1.50486	0	7.93112	0	2.50654	1.95855	0
SB6936	Intertidal intermediate A	9.72487	1.31702	0	0	0	6.39121	0.130196	0	0	2.26967	0	4.69618	0	2.28206	1.67804	0
SB6937	Intertidal deep A	0.996655	0.164902	0	0	0	0.437122	1.56441	0	0	0.289421	0	5.07744	0	0.59221	1.50567	0
SC9679	Subtidal shallow C	1.65565	0.207091	0	0	0	1.48156	0.343126	0	0.017668	1.73066	0	8.51752	0	2.10448	1.56785	0
SC9680	Subtidal intermediate C	2.49033	0.223903	0	0	0	2.05665	0.279891	0	0.017066	1.41331	0	8.7766	0	2.22477	1.8901	0
SC9681	Subtidal deep C	0.100386	0.0331965	0	0	0	0.126022	0.210292	0	0	0.48726	0	1.3757	0	0.577754	0.336644	0
SC9682	Intertidal shallow C	1.66283	0.200831	0	0	0	1.6726	0.375063	0	0.0111334	1.57537	0	8.99647	0.0690213	1.5445	1.69172	0
SC9683	Intertidal intermediate C	0.963201	0.0981104	0	0	0	0.995276	0.14557	0	0	1.79707	0	9.76171	0.0178767	1.85023	2.19585	0
SC9684	Intertidal deep C	0.29348	0.077188	0	0	0	0.122609	0.313193	0	0	0.183547	0	1.1723	0	0.52861	0.882885	0

## Sheet: Hydrogenase subgroup
Estimated abundance in community (%)		[NiFe]	[NiFe]	[NiFe]	[NiFe]	[NiFe]	[NiFe]	[NiFe]	[NiFe]	[NiFe]	[NiFe]	[NiFe]	[NiFe]	[NiFe]	[NiFe]	[NiFe]	[NiFe]	[NiFe]	[NiFe]	[NiFe]	[NiFe]	[NiFe]	[NiFe]	[NiFe]	[NiFe]	[NiFe]	[NiFe]	[NiFe]	[NiFe]	[NiFe]	[NiFe]	[FeFe]	[FeFe]	[FeFe]	[FeFe]	[FeFe]	[FeFe]	[FeFe]	[FeFe]	[Fe]
Metagenome ID	Sample Site	1a	1b	1c	1d	1e	1f	1g	1h	1i	1j	1k	1l	2a	2b	2c	2d	2e	3a	3b	3c	3d	4a	4b	4c	4d	4e	4f	4g	4h	4i	A1	A2	A3	A4	B	C1	C2	C3	[Fe]
SB6928	Flow-through reactor	1.0817	1.30633	6.78911	18.215	29.2375	2.24971	0	0.44946	0	0	0	1.31413	0.541613	0.338477	0.242351	0	0	0	17.8167	7.32559	30.3444	0	0.112105	0	0.0484659	0.114862	0.0767228	1.36352	0.0550573	0	0.285435	0	2.02742	0	0	0	1.59465	0.119344	0
SB6932	Subtidal shallow A	0.586065	1.33263	6.93251	10.3881	16.2456	1.42663	0	0.819741	0	0	0	1.05594	0.410831	0.712387	0.144556	0	0	0	17.0788	8.24823	29.0365	0.0863657	0.0420685	0.0679389	0.291507	0.204764	0.0445117	1.55651	0	0	0.427339	0	2.62233	0.213269	0	0	2.76805	0.141768	0
SB6933	Subtidal intermediate A	0.872175	1.34551	8.55343	16.3872	25.5606	3.328	0	0.947447	0	0	0	0.957845	0.526941	0.93684	0.190433	0	0	0	24.4467	8.02206	31.0932	0	0.285863	0.224548	0.416988	0.179432	0.0293082	1.25501	0	0	0.0744185	0.218227	0.212453	0	0	0	2.42889	0.0917546	0
SB6934	Subtidal deep A	6.50193	10.3772	14.7677	9.74955	26.0368	6.72801	0	0.232273	0.126268	0.061237	0.0588538	0.833191	0.581462	0.720752	2.86638	0	0.0678024	0	49.4838	32.6286	26.0415	0.0617808	0.624942	0.191385	1.92777	0.772959	0.335165	2.11086	0.184771	0	2.24185	0	4.94816	0	0.1999	0	3.25203	0.398684	0
SB6935	Intertidal shallow A	0.209226	0.252791	3.17145	7.94397	8.02729	1.45697	0	2.08039	0	0	0	2.21039	0.839733	0.49647	0.0673945	0	0	0	17.4013	2.55593	17.6871	0.0606432	0.182712	0.191169	0	0.09585	0	2.16377	0	0	0.129236	0	0.912935	0	0	0	2.6651	0.196057	0
SB6936	Intertidal intermediate A	0.45854	1.79261	5.33169	9.86349	15.457	1.57059	0	0.783438	0.041332	0	0	1.94325	0.528208	0.490831	0.137857	0	0	0	20.5218	6.27498	26.7334	0.0416257	0.249812	0	0.770172	0.130377	0.129618	2.0219	0.0626611	0	0.304428	0	0.843059	0	0	0	2.28637	0.135464	0
SB6937	Intertidal deep A	10.8098	11.4037	8.38137	9.27878	10.9758	5.81852	0	0.261869	0.0555606	0.164921	0.261955	0.845768	0.175099	0.516408	1.59166	0.0745228	0	0	37.9683	34.4892	16.361	0.110339	0.953692	1.29698	1.48041	1.04206	0.174398	11.4069	0.0832669	0	0.833589	0	10.3776	0	0	0	3.21982	0.357907	0
SC9679	Subtidal shallow C	0.458494	0.918504	3.75635	14.0054	19.4454	1.66923	0	1.0406	0	0	0.0108794	1.12654	0.575199	0.418271	0.114329	0	0	0	17.5895	3.54273	23.6983	0.0562895	0.161047	0.036023	0.0933592	0.414719	0.0245846	1.05086	0.0173373	0.0170188	0.288288	0.0877558	1.0023	0	0.035824	0	2.03926	0.225568	0
SC9680	Subtidal intermediate C	0.954508	1.50392	5.88553	15.3716	24.8864	1.74195	0	0.460731	0	0.0108926	0	0.90046	0.444855	0.713819	0.221036	0	0	0.0143323	18.6554	5.91702	29.5	0.0461909	0.190149	0.104389	0.0749375	0.435531	0.0464359	1.34275	0	0	0.339149	0.0841343	1.59833	0.0284692	0	0.0355865	2.29847	0.395154	0
SC9681	Subtidal deep C	6.63789	8.17194	10.0002	9.07639	11.5038	8.00854	0.0313282	0.555559	0.0725417	0.00874465	0.0506618	0.774887	0.309837	0.592801	2.05235	0	0	0	28.7204	27.8268	20.1369	0.0622831	0.622725	0.306169	0.776663	0.601419	0.0935227	3.42355	0.0402613	0	1.38394	0.387613	3.91355	0	0.0584672	0.19729	2.8167	1.20403	0
SC9682	Intertidal shallow C	0.311374	0.465971	2.92913	8.54697	12.6235	1.10008	0.0128086	1.34153	0	0	0	2.28497	0.523539	0.382312	0.0482	0	0	0	16.9252	2.01319	16.0894	0.0217211	0.173269	0.0904864	0.0484957	0.170344	0.0151835	0.93886	0.0327749	0	0.142549	0.0737879	0.405097	0	0	0.0225743	1.94331	0.0696468	0
SC9683	Intertidal intermediate C	0.427092	0.711095	3.69292	9.76233	13.7237	1.5436	0	1.37257	0.0078735	0.00759916	0	2.64656	0.456884	0.290266	0.128282	0	0	0	18.4853	2.89048	18.9715	0.0304807	0.211687	0.0845813	0.0725955	0.097102	0.0501256	0.965161	0.0349576	0	0.136154	0.0589449	0.778714	0	0.024099	0	1.93272	0.0995643	0
SC9684	Intertidal deep C	11.7255	9.85739	8.83937	6.45596	8.11876	5.75795	0.0153263	0.369221	0.0175793	0.0688351	0.61022	0.649206	0.19189	0.424472	1.66292	0.0231401	0.00956018	0.024505	28.4592	34.9065	19.9137	0.0952573	0.594836	0.581846	1.44693	0.667854	0.183523	5.10633	0.0393049	0.0262969	0.574975	0.0665752	9.24642	0	0.337009	0.518806	2.61479	1.6544	0

## Sheet: Statistical analysis
	P.value.ANOVA	P.fdr.ANOVA	F.value.ANOVA	P.value.Kruskal	P.fdr.Kruskal	Chi.squared.Kruskal
NuoF	0.355918	0.432186	1	0.317311	0.385306	1
FCC.Sqr	0.395565	0.463766	0.836886	0.563703	0.580785	0.333333
rDsrA	0.138455	0.213976	2.91809	0.0832645	0.134809	3
SoxB	0.564223	0.618825	0.372123	0.386476	0.423877	0.75
AmoA	0.897131	0.897131	0.0181877	1	1	0
NxrA	0.0135636	0.0384301	11.9313	0.0433081	0.0774988	4.08333	*
Cyc2	0.000511896	0.00290074	45.6813	0.0209213	0.0444578	5.33333	*	**
NiFe.ox	0.00752477	0.0284269	15.6143	0.0209213	0.0444578	5.33333	*
CooS	1.51018e-05	0.000171153	159.484	0.0209213	0.0444578	5.33333	*	**	***
CoxL	0.244532	0.347251	1.66413	0.248213	0.324586	1.33333
PmoA.MmoA	0.0160041	0.0418569	11.0225	0.0209213	0.0444578	5.33333	*
FdhA	0.0115798	0.035792	12.8489	0.0138744	0.0444578	6.05405	*
CoxA.CyoA	0.355918	0.432186	1	0.317311	0.385306	1
CydA.CcoN	0.115036	0.195561	3.39349	0.0907236	0.140209	2.86149
DsrA.AsrA	6.49971e-06	0.000171153	212.931	0.0209213	0.0444578	5.33333	*	**	***
FrdA	0.00899908	0.0305969	14.4174	0.0209213	0.0444578	5.33333	*
NarG.NapA	0.000850272	0.00412989	37.7672	0.0209213	0.0444578	5.33333	*	**
NirS.NirK	0.0560552	0.11211	5.58369	0.0433081	0.0774988	4.08333
NrfA	0.0781562	0.139859	4.49939	0.0433081	0.0774988	4.08333
NorB	0.245118	0.347251	1.65948	0.386476	0.423877	0.75
NosZ	0.639419	0.658795	0.24322	0.563703	0.580785	0.333333
MtrB.OmcB	0.0179912	0.043693	10.4098	0.0209213	0.0444578	5.33333	*
RdhA	7.01458e-05	0.000596239	93.493	0.0209213	0.0444578	5.33333	*	**	***
McrA	0.0518734	0.110231	5.85569	0.0179605	0.0444578	5.6
NiFe.re	0.000103701	0.000705164	81.4331	0.0179605	0.0444578	5.6	*	**	***
PsaAxPsbA	0.1241	0.200924	3.19477	0.0209213	0.0444578	5.33333
PsaA.PsbA	0.490053	0.555393	0.54024	0.248213	0.324586	1.33333
RHO	0.00439214	0.0186666	19.6829	0.0209213	0.0444578	5.33333	*
AclB	0.0468311	0.106151	6.22604	0.0209213	0.0444578	5.33333
AcsB	1.08893e-05	0.000171153	178.456	0.0209213	0.0444578	5.33333	*	**	***
Mcr	0.0629557	0.118916	5.19016	0.0832645	0.134809	3
RbcL	0.604051	0.641805	0.299311	0.248213	0.324586	1.33333
HbsC	0.294255	0.400187	1.32041	0.236724	0.324586	1.4
HbsT	0.312444	0.408581	1.21577	0.386476	0.423877	0.75
