# Supplementary material for: Metabolic flexibility allows bacterial habitat generalists to become dominant in a frequently disturbed ecosystem
Source: ISME J. 2021 May 3;15(10):2986–3004. doi: 10.1038/s41396-021-00988-w (PMC8443593; doi:10.1038/s41396-021-00988-w)
Supplement: Supplementary file 10 — Table S9 [file 41396_2021_988_MOESM10_ESM.xlsx]

## Sheet: MAG summary
Summary of metagenome-assembled genomes
		No. of MAGs	Proportion (%)		Domain	No. of MAGs	Proportion (%)	Phylum	Class	Order	Family
	Total	147	-		Archaea	1	0.680272	1	1	1	1
	New MAGs	135	91.8367		Bacteria	146	99.3197	12	18	42	-
	Previously published MAGs	12	8.16327
	MAGs from deep sediment	12	8.16327
	MAGs from surface sediment	135	91.8367
	High-quality MAGs	40	27.2109
	Medium-quality MAGs	107	72.7891
	Average completeness (%)	81.3	-
	Average contamination (%)	3.7	-
	Completeness normalized % of key metabolic marker genes							Carbon fixation							Sulfur metabolism							Nitrogen metabolism											Trace gas metabolism							Phototrophy			Alternative e acceptor			Alternative e donor
	Phylum	Order	No. of MAG	Proportion (%)	No. of high-quality MAG	Completeness	Contamination	AclB	AcsB	CooS	HbsC	HbsT	Mcr	RbcL	FCC	Sqr	SoxB	r-DsrA	DsrA	AsrA	Sor	AmoA	HzsA	NifH	NarG	NapA	NirS	NirK	NrfA	NosZ	NxrA	NorB	CoxL	Fe_hyd	FeFe_hyd	NiFe_hyd	MmoA	PmoA	McrA	PsaA	PsbA	RHO	FdhA	Cyc2	ARO	ArsC	RdhA	MtrB	OmcB
	Acidobacteriota	Pyrinomonadales	2	1.36054	1	92.35	2.18	0	0	0	0	0	0	0	0	54.1419	0	0	0	0	0	0	0	0	54.1419	0	0	0	0	0	0	108.284	0	0	0	0	0	0	0	0	0	0	108.284	0	0	0	0	0	0
	Actinobacteriota	Microtrichales	7	4.7619	2	82.0243	3.34571	0	0	0	0	0	0	0	0	87.0822	0	0	0	0	0	0	0	0	0	0	0	52.2493	0	0	0	0	87.0822	0	0	69.6658	0	0	0	0	0	52.2493	87.0822	0	0	104.499	52.2493	0	0
	Actinobacteriota	TMED189	1	0.680272	0	58.36	2.99	0	0	0	0	0	0	0	0	0	0	0	0	0	0	0	0	0	0	0	0	0	0	0	0	0	0	0	0	0	0	0	0	0	0	0	0	0	0	0	0	0	0
	Actinobacteriota	UBA5794	12	8.16327	2	84.1917	4.4625	0	9.89805	9.89805	0	0	0	0	0	98.9805	0	0	0	0	0	0	0	0	9.89805	0	0	69.2864	0	0	0	0	19.7961	0	0	118.777	0	0	0	0	0	29.6942	108.879	0	0	39.5922	9.89805	0	0
	ARS69	ARS69	1	0.680272	0	59.51	2.75	0	0	0	0	0	0	0	0	0	0	0	0	0	0	0	0	0	0	168.039	0	0	168.039	0	0	0	0	0	0	0	0	0	0	0	0	0	0	0	0	0	0	0	0
	ARS69	Unclassified	1	0.680272	0	87.75	3.78	0	0	0	0	0	0	0	0	113.96	0	0	0	0	0	0	0	0	0	113.96	0	0	0	0	0	0	0	0	0	113.96	0	0	0	0	0	0	0	0	0	0	0	0	0
	Bacteroidota	AKYH767-A	2	1.36054	0	74.45	3.67	0	0	0	0	0	0	0	0	0	0	0	0	0	0	0	0	0	0	0	0	0	0	67.1592	0	0	0	0	0	0	0	0	0	0	0	0	67.1592	0	0	0	0	0	0
	Bacteroidota	Chitinophagales	8	5.44218	3	86.01	3.4675	0	0	0	0	0	0	0	0	29.0664	0	0	0	0	0	0	0	0	0	0	0	0	0	101.732	0	0	14.5332	0	0	58.1328	0	0	0	0	0	58.1328	101.732	0	0	72.666	29.0664	0	0
	Bacteroidota	Flavobacteriales	27	18.3673	6	81.4089	3.81185	0	0	0	0	0	0	0	0	59.1436	0	0	0	0	0	0	0	0	0	4.54951	0	9.09902	0	81.8911	0	0	4.54951	0	0	22.7475	0	0	0	0	4.54951	36.3961	45.4951	0	0	104.639	0	0	0
	Bacteroidota	Ignavibacteriales	1	0.680272	0	63.81	2.08	0	0	0	0	0	0	0	0	156.715	0	0	0	0	0	0	0	0	0	0	0	0	0	156.715	0	0	0	0	0	0	0	0	0	0	0	0	0	0	0	0	156.715	0	0
	Bacteroidota	Rhodothermales	6	4.08163	2	81.125	4.49	0	0	0	0	0	0	0	0	102.722	0	0	0	0	0	0	0	0	0	0	0	0	20.5444	102.722	0	0	0	0	0	41.0889	0	0	0	0	0	20.5444	20.5444	0	0	20.5444	0	0	0
	Crenarchaeota	Nitrososphaerales	1	0.680272	0	75.53	4.85	0	0	0	0	132.398	0	0	0	0	0	0	0	0	0	0	0	0	0	0	0	0	0	0	0	0	0	0	0	0	0	0	0	0	0	0	0	0	0	132.398	0	0	0
	Desulfobacterota	Desulfatiglandales	1	0.680272	0	64.13	3.94	0	155.933	155.933	0	0	0	0	0	0	0	0	0	0	0	0	0	0	0	0	0	0	0	0	0	155.933	0	0	0	155.933	0	0	0	0	0	0	155.933	0	0	0	0	0	0
	Desulfobacterota	Desulfobacterales	1	0.680272	1	97.1	1.29	0	102.987	102.987	0	0	0	0	0	0	0	0	102.987	0	0	0	0	0	0	102.987	0	0	0	0	0	0	0	0	0	102.987	0	0	0	0	0	0	102.987	0	0	0	0	0	0
	Desulfobacterota	Desulfobulbales	2	1.36054	0	70.59	2.275	0	0	141.663	0	0	0	0	0	0	0	0	70.8316	0	0	0	0	0	0	141.663	0	0	0	0	0	0	0	0	0	70.8316	0	0	0	0	0	0	141.663	0	0	0	0	0	0
	Eisenbacteria	Unclassified	1	0.680272	1	90.94	2.2	0	0	0	0	0	0	0	0	109.963	0	0	0	0	0	0	0	0	0	109.963	0	0	0	109.963	0	0	0	0	0	0	0	0	0	0	0	0	0	0	0	109.963	0	0	0
	Gemmatimonadota	Gemmatimonadales	1	0.680272	0	86.68	2.65	0	0	0	0	0	0	0	0	115.367	0	0	0	0	0	0	0	0	0	115.367	0	0	0	115.367	0	0	0	0	0	115.367	0	0	0	0	0	0	0	0	0	0	0	0	0
	Gemmatimonadota	SG8-23	3	2.04082	0	70.3833	5.20667	0	0	0	0	0	0	0	0	142.079	0	0	0	0	0	0	0	0	0	0	0	47.3597	0	47.3597	0	0	0	0	0	47.3597	0	0	0	0	0	0	47.3597	0	0	0	47.3597	0	0
	MBNT15	MBNT15	2	1.36054	0	78.665	6.66	0	127.121	0	0	0	0	0	0	0	0	0	0	0	0	0	0	0	127.121	63.5607	0	0	0	0	0	127.121	0	0	0	127.121	0	0	0	0	0	0	63.5607	0	0	0	0	0	0
	Myxococcota	Polyangiales	3	2.04082	2	87.45	2.55333	0	0	0	0	0	0	0	0	0	0	0	0	0	0	0	0	0	0	0	0	0	0	76.234	0	0	0	0	0	114.351	0	0	0	0	0	76.234	0	0	0	0	0	0	0
	Planctomycetota	Phycisphaerales	1	0.680272	1	96.36	1.34	0	0	0	0	0	0	0	0	0	0	0	0	0	0	0	0	0	0	103.778	0	0	0	0	0	0	0	0	0	103.778	0	0	0	0	0	0	0	0	0	0	0	0	0
	Planctomycetota	Pirellulales	1	0.680272	0	92.86	6.57	0	0	0	0	0	0	0	0	0	0	0	0	0	0	0	0	0	0	107.689	0	0	0	0	0	0	0	0	0	107.689	0	0	0	0	0	0	0	0	0	0	0	0	0
	Proteobacteria	Azospirillales	1	0.680272	0	82.24	2.04	0	0	0	0	0	0	0	121.595	121.595	121.595	0	0	0	0	0	0	0	0	0	121.595	0	0	0	0	0	121.595	0	0	121.595	0	0	0	0	0	0	121.595	0	0	121.595	0	0	0
	Proteobacteria	Caulobacterales	4	2.72109	3	92.9575	1.7075	0	0	0	0	0	0	0	26.894	0	0	0	0	0	0	0	0	0	26.894	0	0	0	0	0	0	0	0	0	0	0	0	0	0	0	0	0	107.576	0	0	107.576	0	0	0
	Proteobacteria	GCA-001735895	1	0.680272	0	51.87	2.07	0	0	0	0	0	0	0	0	0	192.79	0	0	0	0	0	0	0	0	192.79	0	0	0	192.79	0	0	0	0	0	0	0	0	0	0	0	0	0	0	0	0	0	0	0
	Proteobacteria	GCA-2729495	2	1.36054	0	77.08	7.21	0	0	64.8677	0	0	0	0	0	0	0	0	0	0	0	0	0	0	0	0	0	0	0	0	0	0	0	0	0	0	0	0	0	0	0	0	0	0	0	64.8677	0	64.8677	0
	Proteobacteria	Granulosicoccales	1	0.680272	0	91.73	6.53	0	0	0	0	0	0	0	109.016	109.016	109.016	0	0	0	0	0	0	0	109.016	0	0	0	0	0	0	0	0	0	0	109.016	0	0	0	0	0	0	109.016	0	0	0	0	0	0
	Proteobacteria	Pseudomonadales	4	2.72109	2	80.3825	5.825	0	0	0	0	0	0	0	0	0	0	0	0	0	0	0	0	0	62.2026	31.1013	0	0	0	0	0	0	0	0	0	31.1013	0	0	0	0	0	0	0	0	0	93.3039	0	31.1013	0
	Proteobacteria	Rhizobiales	3	2.04082	0	72.8967	4.46333	0	0	0	0	0	0	0	91.4537	0	91.4537	0	0	0	0	0	0	0	0	45.7268	45.7268	45.7268	0	45.7268	0	0	0	0	0	0	0	0	0	0	0	0	137.18	0	91.4537	137.18	91.4537	0	0
	Proteobacteria	Rhodobacterales	10	6.80272	2	79.629	2.759	0	0	0	0	0	0	0	100.466	12.5582	100.466	0	0	0	0	0	0	0	75.3494	0	25.1165	12.5582	0	50.233	0	25.1165	0	0	0	37.6747	0	0	0	0	37.6747	0	113.024	0	25.1165	125.582	125.582	0	0
	Proteobacteria	Sphingomonadales	8	5.44218	5	89.2525	2.265	0	0	0	0	0	0	0	0	0	0	0	0	0	0	0	0	0	0	0	0	0	0	0	0	0	0	0	0	0	0	0	0	0	0	0	0	0	0	84.0313	0	0	0
	Proteobacteria	SZUA-146	7	4.7619	1	75.3914	2.36286	18.9487	0	0	0	0	0	0	0	0	18.9487	0	0	0	0	0	0	0	0	0	56.8462	0	0	0	0	37.8974	0	0	0	0	0	0	0	0	0	0	18.9487	0	0	113.692	0	75.7949	0
	Proteobacteria	SZUA-21	1	0.680272	0	57.19	3.92	0	0	0	0	0	0	174.856	174.856	0	174.856	174.856	0	0	0	0	0	0	0	0	0	0	0	0	0	0	0	0	0	174.856	0	0	0	0	0	0	0	0	0	0	0	0	0
	Proteobacteria	Thiohalobacterales	1	0.680272	0	77.92	4.59	0	0	0	0	0	0	128.337	128.337	0	128.337	128.337	0	0	0	0	0	0	0	128.337	0	0	0	0	0	0	0	0	0	128.337	0	0	0	0	0	0	0	0	0	0	0	0	0
	Proteobacteria	Thiohalomonadales	1	0.680272	0	61.78	4.92	0	0	0	0	0	0	161.865	161.865	161.865	161.865	0	0	0	0	0	0	0	0	161.865	0	0	0	161.865	0	0	161.865	0	0	161.865	0	0	0	0	0	0	0	0	161.865	0	0	0	0
	Proteobacteria	UBA10353	2	1.36054	1	81.775	2.135	0	0	0	0	0	0	0	0	122.287	0	0	0	0	0	0	0	0	0	0	122.287	0	0	0	0	61.1434	0	0	0	0	0	0	0	0	0	0	61.1434	0	0	122.287	0	0	0
	Proteobacteria	UBA4486	1	0.680272	0	68.62	5.37	0	0	0	0	0	0	0	0	0	0	0	0	0	0	0	0	0	0	0	0	145.73	0	0	0	0	0	0	0	145.73	0	0	0	0	0	0	145.73	0	0	145.73	0	0	0
	Proteobacteria	UBA4575	1	0.680272	1	92.47	3.29	0	0	0	0	0	0	0	108.143	108.143	0	108.143	0	0	0	0	0	0	0	0	0	0	0	0	0	0	0	0	0	0	0	0	0	0	0	0	108.143	0	0	108.143	0	0	0
	Proteobacteria	UBA6522	1	0.680272	0	76.58	5.54	0	0	0	0	0	0	0	0	0	0	0	0	0	0	0	0	0	0	0	0	0	0	0	0	0	0	0	0	0	0	0	0	0	0	0	130.582	0	0	130.582	0	130.582	0
	Proteobacteria	UBA6615	1	0.680272	1	93.74	2.7	0	0	0	0	0	0	0	0	0	0	0	0	0	0	0	0	0	0	0	0	0	0	0	0	0	0	0	0	0	0	0	0	0	0	0	106.678	0	0	106.678	106.678	0	0
	Proteobacteria	Woeseiales	7	4.7619	0	74.5657	4.50429	0	0	0	0	0	0	19.1586	0	38.3171	0	0	0	0	0	0	0	0	0	0	114.951	0	0	0	0	0	0	0	0	57.4757	0	0	0	0	0	0	76.6342	0	0	134.11	0	76.6342	0
	Proteobacteria	Xanthomonadales	3	2.04082	1	91.41	5.9	0	0	0	0	0	0	36.4657	0	72.9315	0	0	0	0	0	0	0	0	0	0	72.9315	0	0	0	0	0	0	0	0	36.4657	0	0	0	0	0	0	36.4657	0	0	109.397	0	109.397	0
	Verrucomicrobiota	Verrucomicrobiales	2	1.36054	2	96.43	2.89	0	0	0	0	0	0	0	0	0	0	0	0	0	0	0	0	0	0	0	0	0	0	0	0	0	0	0	0	0	0	0	0	0	0	0	0	0	0	103.702	0	0	0
	Total	-	147	-	40	-	-	0.90232	4.29891	5.37931	0	0.900665	0	4.82017	14.9007	45.1115	15.6471	2.7982	1.66428	0	0	0	0	0	11.566	14.2833	14.802	13.5607	1.98167	37.5684	0	8.60869	9.31763	0	0	45.3999	0	0	0	0	3.39853	17.1551	60.1261	0	4.67613	77.4094	18.0456	12.1083	0
[truncated: 9 more columns]

## Sheet: Gene presence | absence
Presence / Absence of key metabolic marker genes in MAG					Carbon fixation							Sulfur metabolism							Nitrogen metabolism											Trace gas metabolism							Phototrophy			Alternative e acceptor			Alternative e donor					Aerobic respiration
Phylum	Order	No. of MAG	Completeness	Contamination	AclB	AcsB	CooS	HbsC	HbsT	Mcr	RbcL	FCC	Sqr	SoxB	r-DsrA	DsrA	AsrA	Sor	AmoA	HzsA	NifH	NarG	NapA	NirS	NirK	NrfA	NosZ	NxrA	NorB	CoxL	Fe_hyd	FeFe_hyd	NiFe_hyd	MmoA	PmoA	McrA	PsaA	PsbA	RHO	FdhA	Cyc2	ARO	ArsC	RdhA	MtrB	OmcB	YgfK	SdhA	FrdA
Acidobacteriota	Pyrinomonadales	2	92.35	2.18	0	0	0	0	0	0	0	0	1	0	0	0	0	0	0	0	0	1	0	0	0	0	0	0	2	0	0	0	0	0	0	0	0	0	0	2	0	0	0	0	0	0	0	2	0
Actinobacteriota	Microtrichales	7	82.0243	3.34571	0	0	0	0	0	0	0	0	5	0	0	0	0	0	0	0	0	0	0	0	3	0	0	0	0	5	0	0	4	0	0	0	0	0	3	5	0	0	6	3	0	0	0	7	0
Actinobacteriota	TMED189	1	58.36	2.99	0	0	0	0	0	0	0	0	0	0	0	0	0	0	0	0	0	0	0	0	0	0	0	0	0	0	0	0	0	0	0	0	0	0	0	0	0	0	0	0	0	0	0	0	0
Actinobacteriota	UBA5794	12	84.1917	4.4625	0	1	1	0	0	0	0	0	10	0	0	0	0	0	0	0	0	1	0	0	7	0	0	0	0	2	0	0	12	0	0	0	0	0	3	11	0	0	4	1	0	0	6	12	0
ARS69	ARS69	1	59.51	2.75	0	0	0	0	0	0	0	0	0	0	0	0	0	0	0	0	0	0	1	0	0	1	0	0	0	0	0	0	0	0	0	0	0	0	0	0	0	0	0	0	0	0	0	0	0
ARS69		1	87.75	3.78	0	0	0	0	0	0	0	0	1	0	0	0	0	0	0	0	0	0	1	0	0	0	0	0	0	0	0	0	1	0	0	0	0	0	0	0	0	0	0	0	0	0	0	1	0
Bacteroidota	AKYH767-A	2	74.45	3.67	0	0	0	0	0	0	0	0	0	0	0	0	0	0	0	0	0	0	0	0	0	0	1	0	0	0	0	0	0	0	0	0	0	0	0	1	0	0	0	0	0	0	0	2	0
Bacteroidota	Chitinophagales	8	86.01	3.4675	0	0	0	0	0	0	0	0	2	0	0	0	0	0	0	0	0	0	0	0	0	0	7	0	0	1	0	0	4	0	0	0	0	0	4	7	0	0	5	2	0	0	0	7	0
Bacteroidota	Flavobacteriales	27	81.4089	3.81185	0	0	0	0	0	0	0	0	13	0	0	0	0	0	0	0	0	0	1	0	2	0	18	0	0	1	0	0	5	0	0	0	0	1	8	10	0	0	23	0	0	0	0	26	0
Bacteroidota	Ignavibacteriales	1	63.81	2.08	0	0	0	0	0	0	0	0	1	0	0	0	0	0	0	0	0	0	0	0	0	0	1	0	0	0	0	0	0	0	0	0	0	0	0	0	0	0	0	1	0	0	1	1	0
Bacteroidota	Rhodothermales	6	81.125	4.49	0	0	0	0	0	0	0	0	5	0	0	0	0	0	0	0	0	0	0	0	0	1	5	0	0	0	0	0	2	0	0	0	0	0	1	1	0	0	1	0	0	0	0	6	0
Crenarchaeota	Nitrososphaerales	1	75.53	4.85	0	0	0	0	1	0	0	0	0	0	0	0	0	0	0	0	0	0	0	0	0	0	0	0	0	0	0	0	0	0	0	0	0	0	0	0	0	0	1	0	0	0	0	0	0
Desulfobacterota	Desulfatiglandales	1	64.13	3.94	0	1	1	0	0	0	0	0	0	0	0	0	0	0	0	0	0	0	0	0	0	0	0	0	1	0	0	0	1	0	0	0	0	0	0	1	0	0	0	0	0	0	0	1	1
Desulfobacterota	Desulfobacterales	1	97.1	1.29	0	1	1	0	0	0	0	0	0	0	0	1	0	0	0	0	0	0	1	0	0	0	0	0	0	0	0	0	1	0	0	0	0	0	0	1	0	0	0	0	0	0	0	1	0
Desulfobacterota	Desulfobulbales	2	70.59	2.275	0	0	2	0	0	0	0	0	0	0	0	1	0	0	0	0	0	0	2	0	0	0	0	0	0	0	0	0	1	0	0	0	0	0	0	2	0	0	0	0	0	0	0	2	0
Eisenbacteria		1	90.94	2.2	0	0	0	0	0	0	0	0	1	0	0	0	0	0	0	0	0	0	1	0	0	0	1	0	0	0	0	0	0	0	0	0	0	0	0	0	0	0	1	0	0	0	0	1	0
Gemmatimonadota	Gemmatimonadales	1	86.68	2.65	0	0	0	0	0	0	0	0	1	0	0	0	0	0	0	0	0	0	1	0	0	0	1	0	0	0	0	0	1	0	0	0	0	0	0	0	0	0	0	0	0	0	0	1	0
Gemmatimonadota	SG8-23	3	70.3833	5.20667	0	0	0	0	0	0	0	0	3	0	0	0	0	0	0	0	0	0	0	0	1	0	1	0	0	0	0	0	1	0	0	0	0	0	0	1	0	0	0	1	0	0	0	3	0
MBNT15	MBNT15	2	78.665	6.66	0	2	0	0	0	0	0	0	0	0	0	0	0	0	0	0	0	2	1	0	0	0	0	0	2	0	0	0	2	0	0	0	0	0	0	1	0	0	0	0	0	0	0	1	0
Myxococcota	Polyangiales	3	87.45	2.55333	0	0	0	0	0	0	0	0	0	0	0	0	0	0	0	0	0	0	0	0	0	0	2	0	0	0	0	0	3	0	0	0	0	0	2	0	0	0	0	0	0	0	0	3	0
Planctomycetota	Phycisphaerales	1	96.36	1.34	0	0	0	0	0	0	0	0	0	0	0	0	0	0	0	0	0	0	1	0	0	0	0	0	0	0	0	0	1	0	0	0	0	0	0	0	0	0	0	0	0	0	0	1	0
Planctomycetota	Pirellulales	1	92.86	6.57	0	0	0	0	0	0	0	0	0	0	0	0	0	0	0	0	0	0	1	0	0	0	0	0	0	0	0	0	1	0	0	0	0	0	0	0	0	0	0	0	0	0	0	1	0
Proteobacteria	Azospirillales	1	82.24	2.04	0	0	0	0	0	0	0	1	1	1	0	0	0	0	0	0	0	0	0	1	0	0	0	0	0	1	0	0	1	0	0	0	0	0	0	1	0	0	1	0	0	0	0	1	0
Proteobacteria	Caulobacterales	4	92.9575	1.7075	0	0	0	0	0	0	0	1	0	0	0	0	0	0	0	0	0	1	0	0	0	0	0	0	0	0	0	0	0	0	0	0	0	0	0	4	0	0	4	0	0	0	0	4	0
Proteobacteria	GCA-001735895	1	51.87	2.07	0	0	0	0	0	0	0	0	0	1	0	0	0	0	0	0	0	0	1	0	0	0	1	0	0	0	0	0	0	0	0	0	0	0	0	0	0	0	0	0	0	0	0	0	0
Proteobacteria	GCA-2729495	2	77.08	7.21	0	0	1	0	0	0	0	0	0	0	0	0	0	0	0	0	0	0	0	0	0	0	0	0	0	0	0	0	0	0	0	0	0	0	0	0	0	0	1	0	1	0	0	1	1
Proteobacteria	Granulosicoccales	1	91.73	6.53	0	0	0	0	0	0	0	1	1	1	0	0	0	0	0	0	0	1	0	0	0	0	0	0	0	0	0	0	1	0	0	0	0	0	0	1	0	0	0	0	0	0	0	1	0
Proteobacteria	Pseudomonadales	4	80.3825	5.825	0	0	0	0	0	0	0	0	0	0	0	0	0	0	0	0	0	2	1	0	0	0	0	0	0	0	0	0	1	0	0	0	0	0	0	0	0	0	3	0	1	0	0	4	1
Proteobacteria	Rhizobiales	3	72.8967	4.46333	0	0	0	0	0	0	0	2	0	2	0	0	0	0	0	0	0	0	1	1	1	0	1	0	0	0	0	0	0	0	0	0	0	0	0	3	0	2	3	2	0	0	0	2	0
Proteobacteria	Rhodobacterales	10	79.629	2.759	0	0	0	0	0	0	0	8	1	8	0	0	0	0	0	0	0	6	0	2	1	0	4	0	2	0	0	0	3	0	0	0	0	3	0	9	0	2	10	10	0	0	0	9	0
Proteobacteria	Sphingomonadales	8	89.2525	2.265	0	0	0	0	0	0	0	0	0	0	0	0	0	0	0	0	0	0	0	0	0	0	0	0	0	0	0	0	0	0	0	0	0	0	0	0	0	0	6	0	0	0	0	6	0
Proteobacteria	SZUA-146	7	75.3914	2.36286	1	0	0	0	0	0	0	0	0	1	0	0	0	0	0	0	0	0	0	3	0	0	0	0	2	0	0	0	0	0	0	0	0	0	0	1	0	0	6	0	4	0	0	4	2
Proteobacteria	SZUA-21	1	57.19	3.92	0	0	0	0	0	0	1	1	0	1	1	0	0	0	0	0	0	0	0	0	0	0	0	0	0	0	0	0	1	0	0	0	0	0	0	0	0	0	0	0	0	0	0	1	0
Proteobacteria	Thiohalobacterales	1	77.92	4.59	0	0	0	0	0	0	1	1	0	1	1	0	0	0	0	0	0	0	1	0	0	0	0	0	0	0	0	0	1	0	0	0	0	0	0	0	0	0	0	0	0	0	0	1	0
Proteobacteria	Thiohalomonadales	1	61.78	4.92	0	0	0	0	0	0	1	1	1	1	0	0	0	0	0	0	0	0	1	0	0	0	1	0	0	1	0	0	1	0	0	0	0	0	0	0	0	1	0	0	0	0	0	1	0
Proteobacteria	UBA10353	2	81.775	2.135	0	0	0	0	0	0	0	0	2	0	0	0	0	0	0	0	0	0	0	2	0	0	0	0	1	0	0	0	0	0	0	0	0	0	0	1	0	0	2	0	0	0	0	2	0
Proteobacteria	UBA4486	1	68.62	5.37	0	0	0	0	0	0	0	0	0	0	0	0	0	0	0	0	0	0	0	0	1	0	0	0	0	0	0	0	1	0	0	0	0	0	0	1	0	0	1	0	0	0	0	1	0
Proteobacteria	UBA4575	1	92.47	3.29	0	0	0	0	0	0	0	1	1	0	1	0	0	0	0	0	0	0	0	0	0	0	0	0	0	0	0	0	0	0	0	0	0	0	0	1	0	0	1	0	0	0	0	1	0
Proteobacteria	UBA6522	1	76.58	5.54	0	0	0	0	0	0	0	0	0	0	0	0	0	0	0	0	0	0	0	0	0	0	0	0	0	0	0	0	0	0	0	0	0	0	0	1	0	0	1	0	1	0	0	1	0
Proteobacteria	UBA6615	1	93.74	2.7	0	0	0	0	0	0	0	0	0	0	0	0	0	0	0	0	0	0	0	0	0	0	0	0	0	0	0	0	0	0	0	0	0	0	0	1	0	0	1	1	0	0	0	1	0
Proteobacteria	Woeseiales	7	74.5657	4.50429	0	0	0	0	0	0	1	0	2	0	0	0	0	0	0	0	0	0	0	6	0	0	0	0	0	0	0	0	3	0	0	0	0	0	0	4	0	0	7	0	4	0	2	7	5
Proteobacteria	Xanthomonadales	3	91.41	5.9	0	0	0	0	0	0	1	0	2	0	0	0	0	0	0	0	0	0	0	2	0	0	0	0	0	0	0	0	1	0	0	0	0	0	0	1	0	0	3	0	3	0	0	3	1
Verrucomicrobiota	Verrucomicrobiales	2	96.43	2.89	0	0	0	0	0	0	0	0	0	0	0	0	0	0	0	0	0	0	0	0	0	0	0	0	0	0	0	0	0	0	0	0	0	0	0	0	0	0	2	0	0	0	0	2	0
Total	-	147	-	-	1	5	6	0	1	0	5	17	54	17	3	2	0	0	0	0	0	14	16	17	16	0	44	0	10	11	0	0	54	0	0	0	0	4	21	72	0	5	93	21	14	0	9	132	11
% of key metabolic marker genes					Carbon fixation							Sulfur metabolism							Nitrogen metabolism											Trace gas metabolism							Phototrophy			Alternative e acceptor			Alternative e donor					Aerobic respiration
Phylum	Order	No. of MAG	Completeness	Contamination	AclB	AcsB	CooS	HbsC	HbsT	Mcr	RbcL	FCC	Sqr	SoxB	r-DsrA	DsrA	AsrA	Sor	AmoA	HzsA	NifH	NarG	NapA	NirS	NirK	NrfA	NosZ	NxrA	NorB	CoxL	Fe_hyd	FeFe_hyd	NiFe_hyd	MmoA	PmoA	McrA	PsaA	PsbA	RHO	FdhA	Cyc2	ARO	ArsC	RdhA	MtrB	OmcB	YgfK	SdhA	FrdA
Acidobacteriota	Pyrinomonadales	2	92.35	2.18	0	0	0	0	0	0	0	0	50	0	0	0	0	0	0	0	0	50	0	0	0	0	0	0	100	0	0	0	0	0	0	0	0	0	0	100	0	0	0	0	0	0	0	100	0
Actinobacteriota	Microtrichales	7	82.0243	3.34571	0	0	0	0	0	0	0	0	71.4286	0	0	0	0	0	0	0	0	0	0	0	42.8571	0	0	0	0	71.4286	0	0	57.1429	0	0	0	0	0	42.8571	71.4286	0	0	85.7143	42.8571	0	0	0	100	0
Actinobacteriota	TMED189	1	58.36	2.99	0	0	0	0	0	0	0	0	0	0	0	0	0	0	0	0	0	0	0	0	0	0	0	0	0	0	0	0	0	0	0	0	0	0	0	0	0	0	0	0	0	0	0	0	0
Actinobacteriota	UBA5794	12	84.1917	4.4625	0	8.33333	8.33333	0	0	0	0	0	83.3333	0	0	0	0	0	0	0	0	8.33333	0	0	58.3333	0	0	0	0	16.6667	0	0	100	0	0	0	0	0	25	91.6667	0	0	33.3333	8.33333	0	0	50	100	0
ARS69	ARS69	1	59.51	2.75	0	0	0	0	0	0	0	0	0	0	0	0	0	0	0	0	0	0	100	0	0	100	0	0	0	0	0	0	0	0	0	0	0	0	0	0	0	0	0	0	0	0	0	0	0
ARS69		1	87.75	3.78	0	0	0	0	0	0	0	0	100	0	0	0	0	0	0	0	0	0	100	0	0	0	0	0	0	0	0	0	100	0	0	0	0	0	0	0	0	0	0	0	0	0	0	100	0
Bacteroidota	AKYH767-A	2	74.45	3.67	0	0	0	0	0	0	0	0	0	0	0	0	0	0	0	0	0	0	0	0	0	0	50	0	0	0	0	0	0	0	0	0	0	0	0	50	0	0	0	0	0	0	0	100	0
Bacteroidota	Chitinophagales	8	86.01	3.4675	0	0	0	0	0	0	0	0	25	0	0	0	0	0	0	0	0	0	0	0	0	0	87.5	0	0	12.5	0	0	50	0	0	0	0	0	50	87.5	0	0	62.5	25	0	0	0	87.5	0
Bacteroidota	Flavobacteriales	27	81.4089	3.81185	0	0	0	0	0	0	0	0	48.1481	0	0	0	0	0	0	0	0	0	3.7037	0	7.40741	0	66.6667	0	0	3.7037	0	0	18.5185	0	0	0	0	3.7037	29.6296	37.037	0	0	85.1852	0	0	0	0	96.2963	0
Bacteroidota	Ignavibacteriales	1	63.81	2.08	0	0	0	0	0	0	0	0	100	0	0	0	0	0	0	0	0	0	0	0	0	0	100	0	0	0	0	0	0	0	0	0	0	0	0	0	0	0	0	100	0	0	100	100	0
Bacteroidota	Rhodothermales	6	81.125	4.49	0	0	0	0	0	0	0	0	83.3333	0	0	0	0	0	0	0	0	0	0	0	0	16.6667	83.3333	0	0	0	0	0	33.3333	0	0	0	0	0	16.6667	16.6667	0	0	16.6667	0	0	0	0	100	0
Crenarchaeota	Nitrososphaerales	1	75.53	4.85	0	0	0	0	100	0	0	0	0	0	0	0	0	0	0	0	0	0	0	0	0	0	0	0	0	0	0	0	0	0	0	0	0	0	0	0	0	0	100	0	0	0	0	0	0
Desulfobacterota	Desulfatiglandales	1	64.13	3.94	0	100	100	0	0	0	0	0	0	0	0	0	0	0	0	0	0	0	0	0	0	0	0	0	100	0	0	0	100	0	0	0	0	0	0	100	0	0	0	0	0	0	0	100	100
Desulfobacterota	Desulfobacterales	1	97.1	1.29	0	100	100	0	0	0	0	0	0	0	0	100	0	0	0	0	0	0	100	0	0	0	0	0	0	0	0	0	100	0	0	0	0	0	0	100	0	0	0	0	0	0	0	100	0
Desulfobacterota	Desulfobulbales	2	70.59	2.275	0	0	100	0	0	0	0	0	0	0	0	50	0	0	0	0	0	0	100	0	0	0	0	0	0	0	0	0	50	0	0	0	0	0	0	100	0	0	0	0	0	0	0	100	0
Eisenbacteria		1	90.94	2.2	0	0	0	0	0	0	0	0	100	0	0	0	0	0	0	0	0	0	100	0	0	0	100	0	0	0	0	0	0	0	0	0	0	0	0	0	0	0	100	0	0	0	0	100	0
Gemmatimonadota	Gemmatimonadales	1	86.68	2.65	0	0	0	0	0	0	0	0	100	0	0	0	0	0	0	0	0	0	100	0	0	0	100	0	0	0	0	0	100	0	0	0	0	0	0	0	0	0	0	0	0	0	0	100	0
Gemmatimonadota	SG8-23	3	70.3833	5.20667	0	0	0	0	0	0	0	0	100	0	0	0	0	0	0	0	0	0	0	0	33.3333	0	33.3333	0	0	0	0	0	33.3333	0	0	0	0	0	0	33.3333	0	0	0	33.3333	0	0	0	100	0
MBNT15	MBNT15	2	78.665	6.66	0	100	0	0	0	0	0	0	0	0	0	0	0	0	0	0	0	100	50	0	0	0	0	0	100	0	0	0	100	0	0	0	0	0	0	50	0	0	0	0	0	0	0	50	0
Myxococcota	Polyangiales	3	87.45	2.55333	0	0	0	0	0	0	0	0	0	0	0	0	0	0	0	0	0	0	0	0	0	0	66.6667	0	0	0	0	0	100	0	0	0	0	0	66.6667	0	0	0	0	0	0	0	0	100	0
Planctomycetota	Phycisphaerales	1	96.36	1.34	0	0	0	0	0	0	0	0	0	0	0	0	0	0	0	0	0	0	100	0	0	0	0	0	0	0	0	0	100	0	0	0	0	0	0	0	0	0	0	0	0	0	0	100	0
Planctomycetota	Pirellulales	1	92.86	6.57	0	0	0	0	0	0	0	0	0	0	0	0	0	0	0	0	0	0	100	0	0	0	0	0	0	0	0	0	100	0	0	0	0	0	0	0	0	0	0	0	0	0	0	100	0
Proteobacteria	Azospirillales	1	82.24	2.04	0	0	0	0	0	0	0	100	100	100	0	0	0	0	0	0	0	0	0	100	0	0	0	0	0	100	0	0	100	0	0	0	0	0	0	100	0	0	100	0	0	0	0	100	0
Proteobacteria	Caulobacterales	4	92.9575	1.7075	0	0	0	0	0	0	0	25	0	0	0	0	0	0	0	0	0	25	0	0	0	0	0	0	0	0	0	0	0	0	0	0	0	0	0	100	0	0	100	0	0	0	0	100	0
Proteobacteria	GCA-001735895	1	51.87	2.07	0	0	0	0	0	0	0	0	0	100	0	0	0	0	0	0	0	0	100	0	0	0	100	0	0	0	0	0	0	0	0	0	0	0	0	0	0	0	0	0	0	0	0	0	0
Proteobacteria	GCA-2729495	2	77.08	7.21	0	0	50	0	0	0	0	0	0	0	0	0	0	0	0	0	0	0	0	0	0	0	0	0	0	0	0	0	0	0	0	0	0	0	0	0	0	0	50	0	50	0	0	50	50
Proteobacteria	Granulosicoccales	1	91.73	6.53	0	0	0	0	0	0	0	100	100	100	0	0	0	0	0	0	0	100	0	0	0	0	0	0	0	0	0	0	100	0	0	0	0	0	0	100	0	0	0	0	0	0	0	100	0
Proteobacteria	Pseudomonadales	4	80.3825	5.825	0	0	0	0	0	0	0	0	0	0	0	0	0	0	0	0	0	50	25	0	0	0	0	0	0	0	0	0	25	0	0	0	0	0	0	0	0	0	75	0	25	0	0	100	25
Proteobacteria	Rhizobiales	3	72.8967	4.46333	0	0	0	0	0	0	0	66.6667	0	66.6667	0	0	0	0	0	0	0	0	33.3333	33.3333	33.3333	0	33.3333	0	0	0	0	0	0	0	0	0	0	0	0	100	0	66.6667	100	66.6667	0	0	0	66.6667	0
Proteobacteria	Rhodobacterales	10	79.629	2.759	0	0	0	0	0	0	0	80	10	80	0	0	0	0	0	0	0	60	0	20	10	0	40	0	20	0	0	0	30	0	0	0	0	30	0	90	0	20	100	100	0	0	0	90	0
Proteobacteria	Sphingomonadales	8	89.2525	2.265	0	0	0	0	0	0	0	0	0	0	0	0	0	0	0	0	0	0	0	0	0	0	0	0	0	0	0	0	0	0	0	0	0	0	0	0	0	0	75	0	0	0	0	75	0
Proteobacteria	SZUA-146	7	75.3914	2.36286	14.2857	0	0	0	0	0	0	0	0	14.2857	0	0	0	0	0	0	0	0	0	42.8571	0	0	0	0	28.5714	0	0	0	0	0	0	0	0	0	0	14.2857	0	0	85.7143	0	57.1429	0	0	57.1429	28.5714
Proteobacteria	SZUA-21	1	57.19	3.92	0	0	0	0	0	0	100	100	0	100	100	0	0	0	0	0	0	0	0	0	0	0	0	0	0	0	0	0	100	0	0	0	0	0	0	0	0	0	0	0	0	0	0	100	0
Proteobacteria	Thiohalobacterales	1	77.92	4.59	0	0	0	0	0	0	100	100	0	100	100	0	0	0	0	0	0	0	100	0	0	0	0	0	0	0	0	0	100	0	0	0	0	0	0	0	0	0	0	0	0	0	0	100	0
Proteobacteria	Thiohalomonadales	1	61.78	4.92	0	0	0	0	0	0	100	100	100	100	0	0	0	0	0	0	0	0	100	0	0	0	100	0	0	100	0	0	100	0	0	0	0	0	0	0	0	100	0	0	0	0	0	100	0
Proteobacteria	UBA10353	2	81.775	2.135	0	0	0	0	0	0	0	0	100	0	0	0	0	0	0	0	0	0	0	100	0	0	0	0	50	0	0	0	0	0	0	0	0	0	0	50	0	0	100	0	0	0	0	100	0
Proteobacteria	UBA4486	1	68.62	5.37	0	0	0	0	0	0	0	0	0	0	0	0	0	0	0	0	0	0	0	0	100	0	0	0	0	0	0	0	100	0	0	0	0	0	0	100	0	0	100	0	0	0	0	100	0
Proteobacteria	UBA4575	1	92.47	3.29	0	0	0	0	0	0	0	100	100	0	100	0	0	0	0	0	0	0	0	0	0	0	0	0	0	0	0	0	0	0	0	0	0	0	0	100	0	0	100	0	0	0	0	100	0
Proteobacteria	UBA6522	1	76.58	5.54	0	0	0	0	0	0	0	0	0	0	0	0	0	0	0	0	0	0	0	0	0	0	0	0	0	0	0	0	0	0	0	0	0	0	0	100	0	0	100	0	100	0	0	100	0
Proteobacteria	UBA6615	1	93.74	2.7	0	0	0	0	0	0	0	0	0	0	0	0	0	0	0	0	0	0	0	0	0	0	0	0	0	0	0	0	0	0	0	0	0	0	0	100	0	0	100	100	0	0	0	100	0
Proteobacteria	Woeseiales	7	74.5657	4.50429	0	0	0	0	0	0	14.2857	0	28.5714	0	0	0	0	0	0	0	0	0	0	85.7143	0	0	0	0	0	0	0	0	42.8571	0	0	0	0	0	0	57.1429	0	0	100	0	57.1429	0	28.5714	100	71.4286
Proteobacteria	Xanthomonadales	3	91.41	5.9	0	0	0	0	0	0	33.3333	0	66.6667	0	0	0	0	0	0	0	0	0	0	66.6667	0	0	0	0	0	0	0	0	33.3333	0	0	0	0	0	0	33.3333	0	0	100	0	100	0	0	100	33.3333
Verrucomicrobiota	Verrucomicrobiales	2	96.43	2.89	0	0	0	0	0	0	0	0	0	0	0	0	0	0	0	0	0	0	0	0	0	0	0	0	0	0	0	0	0	0	0	0	0	0	0	0	0	0	100	0	0	0	0	100	0
Total	-	147	-	-	0.680272	3.40136	4.08163	0	0.680272	0	3.40136	11.5646	36.7347	11.5646	2.04082	1.36054	0	0	0	0	0	9.52381	10.8844	11.5646	10.8844	1.36054	29.932	0	6.80272	7.48299	0	0	36.7347	0	0	0	0	2.72109	14.2857	48.9796	0	3.40136	63.2653	14.2857	9.52381	0	6.12245	89.7959	7.48299
Completeness normalized % of key metabolic marker genes					Carbon fixation							Sulfur metabolism							Nitrogen metabolism											Trace gas metabolism							Phototrophy			Alternative e acceptor			Alternative e donor					Aerobic respiration
Phylum	Order	No. of MAG	Completeness	Contamination	AclB	AcsB	CooS	HbsC	HbsT	Mcr	RbcL	FCC	Sqr	SoxB	r-DsrA	DsrA	AsrA	Sor	AmoA	HzsA	NifH	NarG	NapA	NirS	NirK	NrfA	NosZ	NxrA	NorB	CoxL	Fe_hyd	FeFe_hyd	NiFe_hyd	MmoA	PmoA	McrA	PsaA	PsbA	RHO	FdhA	Cyc2	ARO	ArsC	RdhA	MtrB	OmcB	YgfK	SdhA	FrdA
Acidobacteriota	Pyrinomonadales	2	92.35	2.18	0	0	0	0	0	0	0	0	54.1419	0	0	0	0	0	0	0	0	54.1419	0	0	0	0	0	0	108.284	0	0	0	0	0	0	0	0	0	0	108.284	0	0	0	0	0	0	0	108.284	0
Actinobacteriota	Microtrichales	7	82.0243	3.34571	0	0	0	0	0	0	0	0	87.0822	0	0	0	0	0	0	0	0	0	0	0	52.2493	0	0	0	0	87.0822	0	0	69.6658	0	0	0	0	0	52.2493	87.0822	0	0	104.499	52.2493	0	0	0	121.915	0
Actinobacteriota	TMED189	1	58.36	2.99	0	0	0	0	0	0	0	0	0	0	0	0	0	0	0	0	0	0	0	0	0	0	0	0	0	0	0	0	0	0	0	0	0	0	0	0	0	0	0	0	0	0	0	0	0
Actinobacteriota	UBA5794	12	84.1917	4.4625	0	9.89805	9.89805	0	0	0	0	0	98.9805	0	0	0	0	0	0	0	0	9.89805	0	0	69.2864	0	0	0	0	19.7961	0	0	118.777	0	0	0	0	0	29.6942	108.879	0	0	39.5922	9.89805	0	0	59.3883	118.777	0
ARS69	ARS69	1	59.51	2.75	0	0	0	0	0	0	0	0	0	0	0	0	0	0	0	0	0	0	168.039	0	0	168.039	0	0	0	0	0	0	0	0	0	0	0	0	0	0	0	0	0	0	0	0	0	0	0
ARS69		1	87.75	3.78	0	0	0	0	0	0	0	0	113.96	0	0	0	0	0	0	0	0	0	113.96	0	0	0	0	0	0	0	0	0	113.96	0	0	0	0	0	0	0	0	0	0	0	0	0	0	113.96	0
Bacteroidota	AKYH767-A	2	74.45	3.67	0	0	0	0	0	0	0	0	0	0	0	0	0	0	0	0	0	0	0	0	0	0	67.1592	0	0	0	0	0	0	0	0	0	0	0	0	67.1592	0	0	0	0	0	0	0	134.318	0
Bacteroidota	Chitinophagales	8	86.01	3.4675	0	0	0	0	0	0	0	0	29.0664	0	0	0	0	0	0	0	0	0	0	0	0	0	101.732	0	0	14.5332	0	0	58.1328	0	0	0	0	0	58.1328	101.732	0	0	72.666	29.0664	0	0	0	101.732	0
Bacteroidota	Flavobacteriales	27	81.4089	3.81185	0	0	0	0	0	0	0	0	59.1436	0	0	0	0	0	0	0	0	0	4.54951	0	9.09902	0	81.8911	0	0	4.54951	0	0	22.7475	0	0	0	0	4.54951	36.3961	45.4951	0	0	104.639	0	0	0	0	118.287	0
Bacteroidota	Ignavibacteriales	1	63.81	2.08	0	0	0	0	0	0	0	0	156.715	0	0	0	0	0	0	0	0	0	0	0	0	0	156.715	0	0	0	0	0	0	0	0	0	0	0	0	0	0	0	0	156.715	0	0	156.715	156.715	0
Bacteroidota	Rhodothermales	6	81.125	4.49	0	0	0	0	0	0	0	0	102.722	0	0	0	0	0	0	0	0	0	0	0	0	20.5444	102.722	0	0	0	0	0	41.0889	0	0	0	0	0	20.5444	20.5444	0	0	20.5444	0	0	0	0	123.267	0
Crenarchaeota	Nitrososphaerales	1	75.53	4.85	0	0	0	0	132.398	0	0	0	0	0	0	0	0	0	0	0	0	0	0	0	0	0	0	0	0	0	0	0	0	0	0	0	0	0	0	0	0	0	132.398	0	0	0	0	0	0
Desulfobacterota	Desulfatiglandales	1	64.13	3.94	0	155.933	155.933	0	0	0	0	0	0	0	0	0	0	0	0	0	0	0	0	0	0	0	0	0	155.933	0	0	0	155.933	0	0	0	0	0	0	155.933	0	0	0	0	0	0	0	155.933	155.933
Desulfobacterota	Desulfobacterales	1	97.1	1.29	0	102.987	102.987	0	0	0	0	0	0	0	0	102.987	0	0	0	0	0	0	102.987	0	0	0	0	0	0	0	0	0	102.987	0	0	0	0	0	0	102.987	0	0	0	0	0	0	0	102.987	0
Desulfobacterota	Desulfobulbales	2	70.59	2.275	0	0	141.663	0	0	0	0	0	0	0	0	70.8316	0	0	0	0	0	0	141.663	0	0	0	0	0	0	0	0	0	70.8316	0	0	0	0	0	0	141.663	0	0	0	0	0	0	0	141.663	0
Eisenbacteria		1	90.94	2.2	0	0	0	0	0	0	0	0	109.963	0	0	0	0	0	0	0	0	0	109.963	0	0	0	109.963	0	0	0	0	0	0	0	0	0	0	0	0	0	0	0	109.963	0	0	0	0	109.963	0
Gemmatimonadota	Gemmatimonadales	1	86.68	2.65	0	0	0	0	0	0	0	0	115.367	0	0	0	0	0	0	0	0	0	115.367	0	0	0	115.367	0	0	0	0	0	115.367	0	0	0	0	0	0	0	0	0	0	0	0	0	0	115.367	0
Gemmatimonadota	SG8-23	3	70.3833	5.20667	0	0	0	0	0	0	0	0	142.079	0	0	0	0	0	0	0	0	0	0	0	47.3597	0	47.3597	0	0	0	0	0	47.3597	0	0	0	0	0	0	47.3597	0	0	0	47.3597	0	0	0	142.079	0
MBNT15	MBNT15	2	78.665	6.66	0	127.121	0	0	0	0	0	0	0	0	0	0	0	0	0	0	0	127.121	63.5607	0	0	0	0	0	127.121	0	0	0	127.121	0	0	0	0	0	0	63.5607	0	0	0	0	0	0	0	63.5607	0
Myxococcota	Polyangiales	3	87.45	2.55333	0	0	0	0	0	0	0	0	0	0	0	0	0	0	0	0	0	0	0	0	0	0	76.234	0	0	0	0	0	114.351	0	0	0	0	0	76.234	0	0	0	0	0	0	0	0	114.351	0
Planctomycetota	Phycisphaerales	1	96.36	1.34	0	0	0	0	0	0	0	0	0	0	0	0	0	0	0	0	0	0	103.778	0	0	0	0	0	0	0	0	0	103.778	0	0	0	0	0	0	0	0	0	0	0	0	0	0	103.778	0
Planctomycetota	Pirellulales	1	92.86	6.57	0	0	0	0	0	0	0	0	0	0	0	0	0	0	0	0	0	0	107.689	0	0	0	0	0	0	0	0	0	107.689	0	0	0	0	0	0	0	0	0	0	0	0	0	0	107.689	0
Proteobacteria	Azospirillales	1	82.24	2.04	0	0	0	0	0	0	0	121.595	121.595	121.595	0	0	0	0	0	0	0	0	0	121.595	0	0	0	0	0	121.595	0	0	121.595	0	0	0	0	0	0	121.595	0	0	121.595	0	0	0	0	121.595	0
Proteobacteria	Caulobacterales	4	92.9575	1.7075	0	0	0	0	0	0	0	26.894	0	0	0	0	0	0	0	0	0	26.894	0	0	0	0	0	0	0	0	0	0	0	0	0	0	0	0	0	107.576	0	0	107.576	0	0	0	0	107.576	0
Proteobacteria	GCA-001735895	1	51.87	2.07	0	0	0	0	0	0	0	0	0	192.79	0	0	0	0	0	0	0	0	192.79	0	0	0	192.79	0	0	0	0	0	0	0	0	0	0	0	0	0	0	0	0	0	0	0	0	0	0
Proteobacteria	GCA-2729495	2	77.08	7.21	0	0	64.8677	0	0	0	0	0	0	0	0	0	0	0	0	0	0	0	0	0	0	0	0	0	0	0	0	0	0	0	0	0	0	0	0	0	0	0	64.8677	0	64.8677	0	0	64.8677	64.8677
Proteobacteria	Granulosicoccales	1	91.73	6.53	0	0	0	0	0	0	0	109.016	109.016	109.016	0	0	0	0	0	0	0	109.016	0	0	0	0	0	0	0	0	0	0	109.016	0	0	0	0	0	0	109.016	0	0	0	0	0	0	0	109.016	0
Proteobacteria	Pseudomonadales	4	80.3825	5.825	0	0	0	0	0	0	0	0	0	0	0	0	0	0	0	0	0	62.2026	31.1013	0	0	0	0	0	0	0	0	0	31.1013	0	0	0	0	0	0	0	0	0	93.3039	0	31.1013	0	0	124.405	31.1013
Proteobacteria	Rhizobiales	3	72.8967	4.46333	0	0	0	0	0	0	0	91.4537	0	91.4537	0	0	0	0	0	0	0	0	45.7268	45.7268	45.7268	0	45.7268	0	0	0	0	0	0	0	0	0	0	0	0	137.18	0	91.4537	137.18	91.4537	0	0	0	91.4537	0
Proteobacteria	Rhodobacterales	10	79.629	2.759	0	0	0	0	0	0	0	100.466	12.5582	100.466	0	0	0	0	0	0	0	75.3494	0	25.1165	12.5582	0	50.233	0	25.1165	0	0	0	37.6747	0	0	0	0	37.6747	0	113.024	0	25.1165	125.582	125.582	0	0	0	113.024	0
Proteobacteria	Sphingomonadales	8	89.2525	2.265	0	0	0	0	0	0	0	0	0	0	0	0	0	0	0	0	0	0	0	0	0	0	0	0	0	0	0	0	0	0	0	0	0	0	0	0	0	0	84.0313	0	0	0	0	84.0313	0
Proteobacteria	SZUA-146	7	75.3914	2.36286	18.9487	0	0	0	0	0	0	0	0	18.9487	0	0	0	0	0	0	0	0	0	56.8462	0	0	0	0	37.8974	0	0	0	0	0	0	0	0	0	0	18.9487	0	0	113.692	0	75.7949	0	0	75.7949	37.8974
Proteobacteria	SZUA-21	1	57.19	3.92	0	0	0	0	0	0	174.856	174.856	0	174.856	174.856	0	0	0	0	0	0	0	0	0	0	0	0	0	0	0	0	0	174.856	0	0	0	0	0	0	0	0	0	0	0	0	0	0	174.856	0
Proteobacteria	Thiohalobacterales	1	77.92	4.59	0	0	0	0	0	0	128.337	128.337	0	128.337	128.337	0	0	0	0	0	0	0	128.337	0	0	0	0	0	0	0	0	0	128.337	0	0	0	0	0	0	0	0	0	0	0	0	0	0	128.337	0
Proteobacteria	Thiohalomonadales	1	61.78	4.92	0	0	0	0	0	0	161.865	161.865	161.865	161.865	0	0	0	0	0	0	0	0	161.865	0	0	0	161.865	0	0	161.865	0	0	161.865	0	0	0	0	0	0	0	0	161.865	0	0	0	0	0	161.865	0
Proteobacteria	UBA10353	2	81.775	2.135	0	0	0	0	0	0	0	0	122.287	0	0	0	0	0	0	0	0	0	0	122.287	0	0	0	0	61.1434	0	0	0	0	0	0	0	0	0	0	61.1434	0	0	122.287	0	0	0	0	122.287	0
Proteobacteria	UBA4486	1	68.62	5.37	0	0	0	0	0	0	0	0	0	0	0	0	0	0	0	0	0	0	0	0	145.73	0	0	0	0	0	0	0	145.73	0	0	0	0	0	0	145.73	0	0	145.73	0	0	0	0	145.73	0
Proteobacteria	UBA4575	1	92.47	3.29	0	0	0	0	0	0	0	108.143	108.143	0	108.143	0	0	0	0	0	0	0	0	0	0	0	0	0	0	0	0	0	0	0	0	0	0	0	0	108.143	0	0	108.143	0	0	0	0	108.143	0
Proteobacteria	UBA6522	1	76.58	5.54	0	0	0	0	0	0	0	0	0	0	0	0	0	0	0	0	0	0	0	0	0	0	0	0	0	0	0	0	0	0	0	0	0	0	0	130.582	0	0	130.582	0	130.582	0	0	130.582	0
Proteobacteria	UBA6615	1	93.74	2.7	0	0	0	0	0	0	0	0	0	0	0	0	0	0	0	0	0	0	0	0	0	0	0	0	0	0	0	0	0	0	0	0	0	0	0	106.678	0	0	106.678	106.678	0	0	0	106.678	0
Proteobacteria	Woeseiales	7	74.5657	4.50429	0	0	0	0	0	0	19.1586	0	38.3171	0	0	0	0	0	0	0	0	0	0	114.951	0	0	0	0	0	0	0	0	57.4757	0	0	0	0	0	0	76.6342	0	0	134.11	0	76.6342	0	38.3171	134.11	95.7928
Proteobacteria	Xanthomonadales	3	91.41	5.9	0	0	0	0	0	0	36.4657	0	72.9315	0	0	0	0	0	0	0	0	0	0	72.9315	0	0	0	0	0	0	0	0	36.4657	0	0	0	0	0	0	36.4657	0	0	109.397	0	109.397	0	0	109.397	36.4657
Verrucomicrobiota	Verrucomicrobiales	2	96.43	2.89	0	0	0	0	0	0	0	0	0	0	0	0	0	0	0	0	0	0	0	0	0	0	0	0	0	0	0	0	0	0	0	0	0	0	0	0	0	0	103.702	0	0	0	0	103.702	0
Total	-	147	-	-	0.90232	4.29891	5.37931	0	0.900665	0	4.82017	14.9007	45.1115	15.6471	2.7982	1.66428	0	0	0	0	0	11.566	14.2833	14.802	13.5607	1.98167	37.5684	0	8.60869	9.31763	0	0	45.3999	0	0	0	0	3.39853	17.1551	60.1261	0	4.67613	77.4094	18.0456	12.1083	0	7.73874	110.395	9.90002
[truncated: 6 more columns]

## Sheet: Pathway presence | absence
Presence / Absence of key metabolic metabolic pathway in MAG								KEGG module ID	M00001	M00004	M00008	M00009	M00012	M00149	M00150	M00144	M00155	M00156	M00417	M00153	M00157	M00173	M00377	M00374	M00375	M00376	M00166	M00595	M00596	M00176	M00528	M00175	M00530	M00529	M00804	M00531	M00174	M00567	M00598	M00597
								Module	Glycolysis (Embden-Meyerhof pathway)	Pentose phosphate cycle	Entner-Doudoroff pathway	Citrate cycle	Glyoxylate cycle	Succinate dehydrogenase, prokaryotes	Fumarate reductase, prokaryotes	NADH:quinone oxidoreductase, prokaryotes	Cytochrome c oxidase, prokaryotes	Cytochrome c oxidase, cbb3-type	Cytochrome o ubiquinol oxidase	Cytochrome d ubiquinol oxidase	F-type ATPase, prokaryotes and chloroplasts	Reductive citrate cycle (Arnon-Buchanan cycle)	Reductive acetyl-CoA pathway (Wood-Ljungdahl pathway)	Dicarboxylate-hydroxybutyrate cycle	Hydroxypropionate-hydroxybutylate cycle	3-Hydroxypropionate bi-cycle	Calvin–Benson–Bassham cycle, ribulose-5P => glyceraldehyde-3P	Thiosulfate oxidation by SOX complex, thiosulfate => sulfate	Dissimilatory sulfate reduction, sulfate => H2S	Assimilatory sulfate reduction, sulfate => H2S	Nitrification, ammonia => nitrite	Nitrogen fixation, nitrogen => ammonia	Dissimilatory nitrate reduction, nitrate => ammonia	Denitrification, nitrate => nitrogen	Complete nitrification, comammox, ammonia => nitrite => nitrate	Assimilatory nitrate reduction, nitrate => ammonia	Methane oxidation, methanotroph, methane => formaldehyde	Methanogenesis, CO2 => methane	Anoxygenic photosystem I	Anoxygenic photosystem II
								Signature gene	-	-	-	-	-	SdhA	FrdA	NuoF	CoxA	CcoN	CyoA	CydA	AtpA	AclB	AcsB, CooS	HbsC, HbsT	HbsC, HbsT	Mcr	RbcL	SoxB	DsrA	-	AmoA	NifH	NapA/NarG, NrfA	NapA/NarG, NirK/NirS, NorB, NosZ	AmoA, NxrA	-	PmoA; MmoA	McrA	PsaA	PsbA
MAG	Domain	Phylum	Class	Order	Family	Genus	Completeness	Contamination	Central carbohydrate metabolism					Aerobic respiration								Carbon fixation						Sulfur metabolism			Nitrogen metabolism						Trace gas metabolism		Phtototrophy
SS_bin_47	Archaea	Crenarchaeota	Nitrososphaeria	Nitrososphaerales	Nitrosopumilaceae	Nitrosopumilus	75.53	4.85	Absent	Absent	Absent	Absent	Absent	>70% complete but absence of SdhA	>70% complete but absence of FrdA	Absent	Absent	Absent	Absent	Absent	Incomplete with presence of AtpA	Absent	Absent	Incomplete with presence of HbsT	Incomplete with presence of HbsT	Absent	Absent	Absent	Absent	Absent	Absent	Absent	Absent	Absent	Absent	Absent	Absent	Absent	Absent	Absent
SS_bin_32	Bacteria	Acidobacteriota	Blastocatellia	Pyrinomonadales	Pyrinomonadaceae		89.83	1.8	>70% complete	>70% complete	Absent	>70% complete	Absent	>70% complete	Absent	>70% complete	>70% complete	Absent	Absent	Absent	>70% complete	Absent	Absent	Absent	Absent	Absent	Absent	Absent	Absent	Absent	Absent	Absent	Absent	Incomplete with presence of NorB	Absent	Absent	Absent	Absent	Absent	Absent
SS_bin_40	Bacteria	Acidobacteriota	Blastocatellia	Pyrinomonadales	Pyrinomonadaceae		94.87	2.56	>70% complete	>70% complete	Absent	>70% complete	Absent	>70% complete	Absent	>70% complete	>70% complete	Absent	Absent	Absent	>70% complete	Absent	Absent	Absent	Absent	Absent	Absent	Absent	Absent	Absent	Absent	Absent	Incomplete with presence of NapA/NarG	Incomplete with presence of NapA/NarG, NorB	Absent	Absent	Absent	Absent	Absent	Absent
SS_bin_52	Bacteria	Actinobacteriota	Acidimicrobiia	Microtrichales	Ilumatobacteraceae	Ilumatobacter	84.24	2.56	>70% complete	>70% complete	Absent	Absent	Absent	>70% complete	Absent	>70% complete	>70% complete	Absent	Absent	Absent	>70% complete	Absent	Absent	Absent	Absent	Absent	Absent	Absent	Absent	Absent	Absent	Absent	Absent	Absent	Absent	Absent	Absent	Absent	Absent	Absent
SS_bin_49	Bacteria	Actinobacteriota	Acidimicrobiia	Microtrichales	Ilumatobacteraceae	Ilumatobacter_A	58.53	5.98	>70% complete	Absent	Absent	Absent	Absent	>70% complete	Absent	>70% complete	>70% complete but absence of CoxA	Absent	Absent	>70% complete	>70% complete	Absent	Absent	Absent	Absent	Absent	Absent	Absent	Absent	Absent	Absent	Absent	Absent	Absent	Absent	Absent	Absent	Absent	Absent	Absent
SS_bin_31	Bacteria	Actinobacteriota	Acidimicrobiia	Microtrichales	SZUA-35		79.4	2.99	>70% complete	>70% complete	>70% complete	Absent	Absent	>70% complete	Absent	>70% complete	>70% complete	Absent	Absent	Absent	>70% complete but absence of AtpA	Absent	Absent	Absent	Absent	Absent	Absent	Absent	Absent	Absent	Absent	Absent	Absent	Absent	Absent	Absent	Absent	Absent	Absent	Absent
SS_bin_9	Bacteria	Actinobacteriota	Acidimicrobiia	Microtrichales	SZUA-35		95.73	2.99	>70% complete	>70% complete	>70% complete	>70% complete	Absent	>70% complete	Absent	>70% complete	>70% complete	Absent	Absent	Absent	>70% complete	Absent	Absent	Absent	Absent	Absent	Absent	Absent	Absent	Absent	Absent	Absent	Absent	Absent	Absent	Absent	Absent	Absent	Absent	Absent
MetaBAT.bin.19	Bacteria	Actinobacteriota	Acidimicrobiia	Microtrichales	UBA11606		83.19	4.27	>70% complete	>70% complete	Absent	>70% complete	Absent	>70% complete	Absent	>70% complete	>70% complete	Absent	Absent	Absent	>70% complete	Absent	Absent	Absent	Absent	Absent	Absent	Absent	Absent	Absent	Absent	Absent	Absent	Absent	Absent	Absent	Absent	Absent	Absent	Absent
SS_bin_103	Bacteria	Actinobacteriota	Acidimicrobiia	Microtrichales	UBA11606		91.03	2.92	>70% complete	>70% complete	Absent	>70% complete	>70% complete	>70% complete	Absent	>70% complete	>70% complete	Absent	Absent	Absent	>70% complete	Absent	Absent	Absent	Absent	Absent	Absent	Absent	Absent	Absent	Absent	Absent	Absent	Absent	Absent	Absent	Absent	Absent	Absent	Absent
SS_bin_33	Bacteria	Actinobacteriota	Acidimicrobiia	Microtrichales	UBA11606		82.05	1.71	>70% complete	>70% complete	Absent	>70% complete	Absent	>70% complete	Absent	>70% complete but absence of NuoF	>70% complete	Absent	Absent	Absent	>70% complete	Absent	Absent	Absent	Absent	Absent	Absent	Absent	Absent	Absent	Absent	Absent	Absent	Absent	Absent	Absent	Absent	Absent	Absent	Absent
SS_bin_95	Bacteria	Actinobacteriota	Acidimicrobiia	TMED189	TMED189	TMED189	58.36	2.99	Absent	Absent	Absent	Absent	Absent	>70% complete but absence of SdhA	Absent	>70% complete but absence of NuoF	>70% complete	Absent	Absent	Absent	>70% complete but absence of AtpA	Absent	Absent	Absent	Absent	Absent	Absent	Absent	Absent	Absent	Absent	Absent	Absent	Absent	Absent	Absent	Absent	Absent	Absent	Absent
SS_bin_54	Bacteria	Actinobacteriota	Acidimicrobiia	UBA5794	SZUA-232		64.64	3.85	Absent	Absent	Absent	Absent	Absent	>70% complete	Absent	>70% complete	>70% complete	Absent	Absent	Absent	>70% complete	Absent	Absent	Absent	Absent	Absent	Absent	Absent	Absent	Absent	Absent	Absent	Absent	Absent	Absent	Absent	Absent	Absent	Absent	Absent
SS_bin_100	Bacteria	Actinobacteriota	Acidimicrobiia	UBA5794	UBA5794		84.75	7.69	>70% complete	Absent	Absent	>70% complete	>70% complete	>70% complete	Absent	>70% complete but absence of NuoF	>70% complete	Absent	Absent	Absent	>70% complete	>70% complete but absence of AclB	Absent	Absent	Absent	Absent	Absent	Absent	Absent	Absent	Absent	Absent	Incomplete with presence of NapA/NarG	Incomplete with presence of NapA/NarG	Absent	Absent	Absent	Absent	Absent	Absent
SS_bin_7	Bacteria	Actinobacteriota	Acidimicrobiia	UBA5794	UBA5794		88.46	3.99	>70% complete	>70% complete	Absent	>70% complete	Absent	>70% complete	Absent	>70% complete but absence of NuoF	>70% complete	>70% complete but absence of CcoN	Absent	Absent	>70% complete	Absent	Absent	Absent	Absent	Absent	Absent	Absent	Absent	Absent	Absent	Absent	Absent	Absent	Absent	Absent	Absent	Absent	Absent	Absent
MetaBAT.bin.17	Bacteria	Actinobacteriota	Acidimicrobiia	UBA5794			82.3	1.28	>70% complete	>70% complete	Absent	>70% complete	>70% complete	>70% complete	Absent	>70% complete but absence of NuoF	>70% complete	>70% complete but absence of CcoN	Absent	Absent	>70% complete	>70% complete but absence of AclB	Absent	Absent	Absent	Absent	Absent	Absent	Absent	Absent	Absent	Absent	Absent	Absent	Absent	Absent	Absent	Absent	Absent	Absent
SS_bin_102	Bacteria	Actinobacteriota	Acidimicrobiia	UBA5794			87.18	7.42	>70% complete	>70% complete	Absent	>70% complete	>70% complete	>70% complete	Absent	>70% complete but absence of NuoF	>70% complete	>70% complete but absence of CcoN	Absent	Absent	>70% complete	>70% complete but absence of AclB	Absent	Absent	Absent	Absent	Absent	Absent	Absent	Absent	Absent	Absent	Absent	Absent	Absent	Absent	Absent	Absent	Absent	Absent
SS_bin_104	Bacteria	Actinobacteriota	Acidimicrobiia	UBA5794			79.77	8.12	Absent	>70% complete	Absent	>70% complete	>70% complete	>70% complete	Absent	>70% complete but absence of NuoF	>70% complete	>70% complete but absence of CcoN	Absent	Absent	>70% complete	Absent	Incomplete with presence of AcsB, CooS	Absent	Absent	Absent	Absent	Absent	Absent	Absent	Absent	Absent	Absent	Absent	Absent	Absent	Absent	Absent	Absent	Absent
SS_bin_112	Bacteria	Actinobacteriota	Acidimicrobiia	UBA5794			85.49	2.56	Absent	>70% complete	Absent	>70% complete	Absent	>70% complete	Absent	>70% complete but absence of NuoF	>70% complete	Absent	Absent	Absent	>70% complete	Absent	Absent	Absent	Absent	Absent	Absent	Absent	Absent	Absent	Absent	Absent	Absent	Absent	Absent	Absent	Absent	Absent	Absent	Absent
SS_bin_119	Bacteria	Actinobacteriota	Acidimicrobiia	UBA5794			79.82	3.94	Absent	>70% complete	Absent	>70% complete	>70% complete	>70% complete	Absent	>70% complete	>70% complete	Absent	Absent	Absent	>70% complete	>70% complete but absence of AclB	Absent	Absent	Absent	Absent	Absent	Absent	Absent	Absent	Absent	Absent	Absent	Absent	Absent	Absent	Absent	Absent	Absent	Absent
SS_bin_13	Bacteria	Actinobacteriota	Acidimicrobiia	UBA5794			85.47	2.99	>70% complete	>70% complete	Absent	>70% complete	>70% complete	>70% complete	Absent	>70% complete but absence of NuoF	>70% complete	>70% complete but absence of CcoN	Absent	Absent	>70% complete	Absent	Absent	Absent	Absent	Absent	Absent	Absent	Absent	Absent	Absent	Absent	Absent	Absent	Absent	Absent	Absent	Absent	Absent	Absent
SS_bin_3	Bacteria	Actinobacteriota	Acidimicrobiia	UBA5794			97.77	2.99	>70% complete	>70% complete	Absent	>70% complete	>70% complete	>70% complete	Absent	>70% complete but absence of NuoF	>70% complete	>70% complete but absence of CcoN	Absent	Absent	>70% complete	>70% complete but absence of AclB	Absent	Absent	Absent	Absent	Absent	Absent	Absent	Absent	Absent	Absent	Absent	Absent	Absent	Absent	Absent	Absent	Absent	Absent
SS_bin_83	Bacteria	Actinobacteriota	Acidimicrobiia	UBA5794			95.01	1.28	>70% complete	>70% complete	>70% complete	>70% complete	>70% complete	>70% complete	Absent	>70% complete but absence of NuoF	>70% complete	Absent	Absent	Absent	>70% complete	>70% complete but absence of AclB	Absent	Absent	Absent	Absent	Absent	Absent	Absent	Absent	Absent	Absent	Absent	Absent	Absent	Absent	Absent	Absent	Absent	Absent
SS_bin_89	Bacteria	Actinobacteriota	Acidimicrobiia	UBA5794			79.64	7.44	>70% complete	>70% complete	Absent	>70% complete	>70% complete	>70% complete	Absent	>70% complete	>70% complete	>70% complete but absence of CcoN	Absent	Absent	>70% complete	>70% complete but absence of AclB	Absent	Absent	Absent	Absent	Absent	Absent	Absent	Absent	Absent	Absent	Absent	Absent	Absent	Absent	Absent	Absent	Absent	Absent
SS_bin_18	Bacteria	ARS69	ARS69	ARS69	ARS69		59.51	2.75	Absent	Absent	Absent	Absent	Absent	>70% complete but absence of SdhA	Absent	Absent	>70% complete	>70% complete	Absent	Absent	>70% complete but absence of AtpA	Absent	Absent	Absent	Absent	Absent	Absent	Absent	Absent	Absent	Absent	Absent	>70% complete	Incomplete with presence of NapA/NarG	Absent	Absent	Absent	Absent	Absent	Absent
SS_bin_27	Bacteria	ARS69	ARS69				87.75	3.78	>70% complete	>70% complete	>70% complete	Absent	>70% complete	>70% complete	Absent	Absent	>70% complete	>70% complete	Absent	Absent	>70% complete	Absent	Absent	Absent	Absent	Absent	Absent	Absent	Absent	Absent	Absent	Absent	Incomplete with presence of NapA/NarG	Incomplete with presence of NapA/NarG	Absent	Absent	Absent	Absent	Absent	Absent
SS_bin_29	Bacteria	Bacteroidota	Bacteroidia	AKYH767-A	OLB10		60.98	4.63	Absent	Absent	Absent	Absent	Absent	>70% complete	Absent	>70% complete	>70% complete but absence of CoxA	Absent	Absent	Absent	>70% complete	Absent	Absent	Absent	Absent	Absent	Absent	Absent	Absent	Absent	Absent	Absent	Absent	Incomplete with presence of NosZ	Absent	Absent	Absent	Absent	Absent	Absent
SS_bin_84	Bacteria	Bacteroidota	Bacteroidia	AKYH767-A			87.92	2.71	>70% complete	Absent	Absent	>70% complete	>70% complete	>70% complete	Absent	Absent	>70% complete	>70% complete	Absent	Absent	>70% complete	Absent	Absent	Absent	Absent	Absent	Absent	Absent	Absent	Absent	Absent	Absent	Absent	Absent	Absent	Absent	Absent	Absent	Absent	Absent
SS_bin_15	Bacteria	Bacteroidota	Bacteroidia	Chitinophagales	Saprospiraceae		86.57	1.98	>70% complete	>70% complete	Absent	>70% complete	Absent	>70% complete	Absent	Absent	>70% complete	>70% complete	Absent	Absent	>70% complete	Absent	Absent	Absent	Absent	Absent	Absent	Absent	Absent	Absent	Absent	Absent	Absent	Incomplete with presence of NosZ	Absent	Absent	Absent	Absent	Absent	Absent
SS_bin_23	Bacteria	Bacteroidota	Bacteroidia	Chitinophagales	Saprospiraceae		77.68	2.82	>70% complete	Absent	Absent	Absent	Absent	>70% complete	Absent	Absent	>70% complete	Absent	Absent	Absent	>70% complete but absence of AtpA	Absent	Absent	Absent	Absent	Absent	Absent	Absent	Absent	Absent	Absent	Absent	Absent	Absent	Absent	Absent	Absent	Absent	Absent	Absent
SS_bin_60	Bacteria	Bacteroidota	Bacteroidia	Chitinophagales	Saprospiraceae		96.78	0.99	>70% complete	>70% complete	Absent	>70% complete	Absent	>70% complete	Absent	Absent	>70% complete	>70% complete	Absent	Absent	>70% complete	Absent	Absent	Absent	Absent	Absent	Absent	Absent	Absent	Absent	Absent	Absent	Absent	Incomplete with presence of NosZ	Absent	Absent	Absent	Absent	Absent	Absent
SS_bin_76	Bacteria	Bacteroidota	Bacteroidia	Chitinophagales	Saprospiraceae		75.92	8.76	Absent	Absent	Absent	>70% complete	Absent	>70% complete	Absent	>70% complete but absence of NuoF	>70% complete	>70% complete	Absent	Absent	>70% complete	Absent	Absent	Absent	Absent	Absent	Absent	Absent	Absent	Absent	Absent	Absent	Absent	Incomplete with presence of NosZ	Absent	Absent	Absent	Absent	Absent	Absent
SS_bin_77	Bacteria	Bacteroidota	Bacteroidia	Chitinophagales	Saprospiraceae		93.07	3.96	>70% complete	>70% complete	Absent	>70% complete	Absent	>70% complete	Absent	Absent	>70% complete	>70% complete	Absent	Absent	>70% complete	Absent	Absent	Absent	Absent	Absent	Absent	Absent	Absent	Absent	Absent	Absent	Absent	Incomplete with presence of NosZ	Absent	Absent	Absent	Absent	Absent	Absent
SS_bin_85	Bacteria	Bacteroidota	Bacteroidia	Chitinophagales	Saprospiraceae		74.21	4.24	>70% complete	>70% complete	>70% complete	>70% complete	Absent	>70% complete	Absent	Absent	Incomplete with presence of CoxA	>70% complete	Absent	Absent	>70% complete	>70% complete but absence of AclB	Absent	Absent	Absent	Absent	>70% complete but absence of RbcL	>70% complete but absence of SoxB	Absent	Absent	Absent	Absent	>70% complete but absence of NapA/NarG, NrfA	Incomplete with presence of NosZ	Absent	Absent	Absent	Absent	Absent	Absent
SS_bin_96	Bacteria	Bacteroidota	Bacteroidia	Chitinophagales	Saprospiraceae		98.14	3.76	>70% complete	>70% complete	>70% complete	>70% complete	>70% complete	>70% complete	Absent	>70% complete but absence of NuoF	>70% complete	>70% complete	Absent	Absent	>70% complete	>70% complete but absence of AclB	Absent	Absent	Absent	Absent	>70% complete but absence of RbcL	Absent	Absent	Absent	Absent	Absent	Absent	Incomplete with presence of NosZ	Absent	Absent	Absent	Absent	Absent	Absent
SS_bin_101	Bacteria	Bacteroidota	Bacteroidia	Chitinophagales	UBA8649		85.71	1.23	Absent	Absent	Absent	>70% complete	Absent	>70% complete but absence of SdhA	Absent	>70% complete but absence of NuoF	>70% complete	Absent	Absent	Absent	>70% complete	Absent	Absent	Absent	Absent	Absent	Absent	Absent	Absent	Absent	Absent	Absent	Absent	Incomplete with presence of NosZ	Absent	Absent	Absent	Absent	Absent	Absent
DS_bin_9	Bacteria	Bacteroidota	Bacteroidia	Flavobacteriales	Flavobacteriaceae	Arenibacter	71.48	5.73	Absent	Absent	Absent	Absent	Absent	>70% complete	Absent	Absent	>70% complete	>70% complete	Absent	>70% complete	>70% complete	Absent	Absent	Absent	Absent	Absent	Absent	>70% complete but absence of SoxB	Absent	Absent	Absent	Absent	Absent	Absent	Absent	Absent	Absent	Absent	Absent	Absent
SS_bin_70	Bacteria	Bacteroidota	Bacteroidia	Flavobacteriales	Flavobacteriaceae	CP2B	80.01	2.79	Absent	>70% complete	Absent	>70% complete	Absent	>70% complete	Absent	Absent	>70% complete	Absent	Absent	Absent	>70% complete	Absent	Absent	Absent	Absent	Absent	Absent	>70% complete but absence of SoxB	Absent	Absent	Absent	Absent	Absent	Incomplete with presence of NirS/NirK, NosZ	Absent	Absent	Absent	Absent	Absent	Absent
SS_bin_118	Bacteria	Bacteroidota	Bacteroidia	Flavobacteriales	Flavobacteriaceae	Croceitalea	94.77	1.79	>70% complete	>70% complete	Absent	>70% complete	Absent	>70% complete	Absent	Absent	>70% complete	>70% complete	Absent	Absent	>70% complete	Absent	Absent	Absent	Absent	Absent	Absent	>70% complete but absence of SoxB	Absent	Absent	Absent	Absent	Absent	Incomplete with presence of NosZ	Absent	Absent	Absent	Absent	Absent	Absent
SS_bin_120	Bacteria	Bacteroidota	Bacteroidia	Flavobacteriales	Flavobacteriaceae	Eudoraea	79.91	3.03	Absent	>70% complete	Absent	>70% complete	Absent	>70% complete	Absent	Absent	>70% complete	>70% complete	Absent	Absent	>70% complete	Absent	Absent	Absent	Absent	Absent	Absent	>70% complete but absence of SoxB	Absent	Absent	Absent	Absent	Absent	Incomplete with presence of NosZ	Absent	Absent	Absent	Absent	Absent	Absent
SS_bin_61	Bacteria	Bacteroidota	Bacteroidia	Flavobacteriales	Flavobacteriaceae	Eudoraea	81.83	7.4	>70% complete	>70% complete	>70% complete	Absent	Absent	>70% complete	Absent	>70% complete but absence of NuoF	>70% complete	>70% complete	Absent	Absent	>70% complete	Absent	Absent	Absent	Absent	Absent	Absent	>70% complete but absence of SoxB	Absent	Absent	Absent	Absent	Absent	Incomplete with presence of NosZ	Absent	Absent	Absent	Absent	Absent	Absent
SS_bin_98	Bacteria	Bacteroidota	Bacteroidia	Flavobacteriales	Flavobacteriaceae	Eudoraea	70.43	5.13	>70% complete	>70% complete	Absent	>70% complete	Absent	>70% complete	Absent	>70% complete but absence of NuoF	>70% complete	>70% complete	Absent	Absent	>70% complete	Absent	Absent	Absent	Absent	Absent	Absent	Absent	Absent	Absent	Absent	Absent	Absent	Absent	Absent	Absent	Absent	Absent	Absent	Absent
SS_bin_110	Bacteria	Bacteroidota	Bacteroidia	Flavobacteriales	Flavobacteriaceae	Flaviramulus	99.06	1.58	>70% complete	>70% complete	Absent	>70% complete	>70% complete	>70% complete	Absent	Absent	>70% complete	Absent	Absent	Absent	>70% complete	Absent	Absent	Absent	Absent	Absent	Absent	>70% complete but absence of SoxB	Absent	Absent	Absent	Absent	Absent	Incomplete with presence of NosZ	Absent	Absent	Absent	Absent	Absent	Absent
SS_bin_62	Bacteria	Bacteroidota	Bacteroidia	Flavobacteriales	Flavobacteriaceae	Maribacter_A	65.73	1.94	>70% complete	Absent	Absent	Absent	Absent	>70% complete	Absent	>70% complete but absence of NuoF	>70% complete	>70% complete	Absent	Absent	>70% complete	Absent	Absent	Absent	Absent	Absent	Absent	Absent	Absent	Absent	Absent	Absent	Absent	Incomplete with presence of NosZ	Absent	Absent	Absent	Absent	Absent	Absent
SS_bin_38	Bacteria	Bacteroidota	Bacteroidia	Flavobacteriales	Flavobacteriaceae	Pricia	69.48	2.7	>70% complete	>70% complete	>70% complete	Absent	Absent	>70% complete	Absent	Absent	>70% complete	Absent	Absent	Absent	>70% complete	Absent	Absent	Absent	Absent	Absent	Absent	>70% complete but absence of SoxB	Absent	Absent	Absent	Absent	Absent	Incomplete with presence of NirS/NirK, NosZ	Absent	Absent	Absent	Absent	Absent	Absent
SS_bin_75	Bacteria	Bacteroidota	Bacteroidia	Flavobacteriales	Flavobacteriaceae	RR4-38	97.09	1.86	>70% complete	>70% complete	Absent	>70% complete	Absent	>70% complete	Absent	Absent	>70% complete	>70% complete	Absent	Absent	>70% complete	Absent	Absent	Absent	Absent	Absent	Absent	>70% complete but absence of SoxB	Absent	Absent	Absent	Absent	Absent	Incomplete with presence of NosZ	Absent	Absent	Absent	Absent	Absent	Absent
SS_bin_57	Bacteria	Bacteroidota	Bacteroidia	Flavobacteriales	Flavobacteriaceae	UBA3611	57.21	2.17	Absent	Absent	Absent	Absent	Absent	>70% complete	Absent	Absent	>70% complete	Absent	Absent	Absent	>70% complete	Absent	Absent	Absent	Absent	Absent	Absent	Absent	Absent	Absent	Absent	Absent	Absent	Absent	Absent	Absent	Absent	Absent	Absent	Absent
SS_bin_108	Bacteria	Bacteroidota	Bacteroidia	Flavobacteriales	Flavobacteriaceae	Winogradskyella	73.8	2.45	>70% complete	Absent	Absent	>70% complete	Absent	>70% complete	Absent	Absent	>70% complete	>70% complete	Absent	Absent	>70% complete	Absent	Absent	Absent	Absent	Absent	Absent	Absent	Absent	Absent	Absent	Absent	Absent	Incomplete with presence of NosZ	Absent	Absent	Absent	Absent	Absent	Incomplete with presence of PsbA
SS_bin_1	Bacteria	Bacteroidota	Bacteroidia	Flavobacteriales	Flavobacteriaceae	Winogradskyella	79	4.11	>70% complete	Absent	Absent	>70% complete	Absent	>70% complete	Absent	Absent	>70% complete	>70% complete	Absent	Absent	>70% complete	Absent	Absent	Absent	Absent	Absent	Absent	>70% complete but absence of SoxB	Absent	Absent	Absent	Absent	Absent	Incomplete with presence of NosZ	Absent	Absent	Absent	Absent	Absent	Absent
SS_bin_48	Bacteria	Bacteroidota	Bacteroidia	Flavobacteriales	Flavobacteriaceae	Winogradskyella	98.2	5.18	>70% complete	Absent	Absent	>70% complete	Absent	>70% complete	Absent	Absent	>70% complete	Absent	Absent	Absent	>70% complete	Absent	Absent	Absent	Absent	Absent	Absent	Absent	Absent	Absent	Absent	Absent	Absent	Absent	Absent	Absent	Absent	Absent	Absent	Absent
MaxBin.003	Bacteria	Bacteroidota	Bacteroidia	Flavobacteriales	Flavobacteriaceae		93.43	7.95	>70% complete	Absent	Absent	>70% complete	Absent	>70% complete	Absent	Absent	>70% complete	>70% complete	Absent	Absent	>70% complete	Absent	Absent	Absent	Absent	Absent	Absent	>70% complete but absence of SoxB	Absent	Absent	Absent	Absent	Absent	Incomplete with presence of NosZ	Absent	Absent	Absent	Absent	Absent	Absent
MetaBAT.bin.5	Bacteria	Bacteroidota	Bacteroidia	Flavobacteriales	Flavobacteriaceae		78.92	5.07	>70% complete	Absent	Absent	Absent	Absent	>70% complete	Absent	Absent	>70% complete	>70% complete	Absent	Absent	>70% complete	Absent	Absent	Absent	Absent	Absent	Absent	>70% complete but absence of SoxB	Absent	Absent	Absent	Absent	Absent	Absent	Absent	Absent	Absent	Absent	Absent	Absent
SS_bin_105	Bacteria	Bacteroidota	Bacteroidia	Flavobacteriales	Flavobacteriaceae		89.24	3.54	>70% complete	>70% complete	Absent	Absent	Absent	>70% complete	Absent	Absent	>70% complete	>70% complete	Absent	Absent	>70% complete	Absent	Absent	Absent	Absent	Absent	Absent	>70% complete but absence of SoxB	Absent	Absent	Absent	Absent	Absent	Incomplete with presence of NosZ	Absent	Absent	Absent	Absent	Absent	Absent
SS_bin_109	Bacteria	Bacteroidota	Bacteroidia	Flavobacteriales	Flavobacteriaceae		96.69	0.34	>70% complete	Absent	Absent	>70% complete	Absent	>70% complete	Absent	Absent	>70% complete	>70% complete	Absent	Absent	>70% complete	Absent	Absent	Absent	Absent	Absent	Absent	>70% complete but absence of SoxB	Absent	Absent	Absent	Absent	Absent	Incomplete with presence of NosZ	Absent	Absent	Absent	Absent	Absent	Absent
SS_bin_56	Bacteria	Bacteroidota	Bacteroidia	Flavobacteriales	Flavobacteriaceae		78.74	4.09	>70% complete	>70% complete	Absent	>70% complete	Absent	>70% complete	Absent	Absent	>70% complete	>70% complete	Absent	Absent	>70% complete	Absent	Absent	Absent	Absent	Absent	Absent	>70% complete but absence of SoxB	Absent	Absent	Absent	Absent	Absent	Incomplete with presence of NosZ	Absent	Absent	Absent	Absent	Absent	Absent
SS_bin_5	Bacteria	Bacteroidota	Bacteroidia	Flavobacteriales	Flavobacteriaceae		94.39	3.15	>70% complete	Absent	Absent	>70% complete	Absent	>70% complete	Absent	Absent	>70% complete	>70% complete	Absent	Absent	>70% complete	Absent	Absent	Absent	Absent	Absent	Absent	Absent	Absent	Absent	Absent	Absent	Absent	Incomplete with presence of NosZ	Absent	Absent	Absent	Absent	Absent	Absent
SS_bin_63	Bacteria	Bacteroidota	Bacteroidia	Flavobacteriales	Flavobacteriaceae		94.18	6.52	>70% complete	Absent	Absent	>70% complete	Absent	>70% complete	Absent	Absent	>70% complete	>70% complete	Absent	Absent	>70% complete	Absent	Absent	Absent	Absent	Absent	Absent	>70% complete but absence of SoxB	Absent	Absent	Absent	Absent	Absent	Incomplete with presence of NosZ	Absent	Absent	Absent	Absent	Absent	Absent
SS_bin_6	Bacteria	Bacteroidota	Bacteroidia	Flavobacteriales	Flavobacteriaceae		87.91	2.23	>70% complete	>70% complete	Absent	>70% complete	Absent	>70% complete	Absent	>70% complete but absence of NuoF	>70% complete	>70% complete	Absent	Absent	>70% complete	Absent	Absent	Absent	Absent	Absent	Absent	>70% complete but absence of SoxB	Absent	Absent	Absent	Absent	Absent	Incomplete with presence of NosZ	Absent	Absent	Absent	Absent	Absent	Absent
SS_bin_99	Bacteria	Bacteroidota	Bacteroidia	Flavobacteriales	Flavobacteriaceae		70.52	4.79	>70% complete	Absent	Absent	Absent	Absent	>70% complete	Absent	Absent	>70% complete	>70% complete	Absent	Absent	>70% complete	Absent	Absent	Absent	Absent	Absent	Absent	Absent	Absent	Absent	Absent	Absent	Absent	Incomplete with presence of NosZ	Absent	Absent	Absent	Absent	Absent	Absent
SS_bin_53	Bacteria	Bacteroidota	Bacteroidia	Flavobacteriales	PHOS-HE28		81.68	6.72	>70% complete	Absent	Absent	>70% complete	Absent	>70% complete but absence of SdhA	Absent	Absent	>70% complete	>70% complete	Absent	Absent	>70% complete	Absent	Absent	Absent	Absent	Absent	Absent	Absent	Absent	Absent	Absent	Absent	Absent	Absent	Absent	Absent	Absent	Absent	Absent	Absent
SS_bin_88	Bacteria	Bacteroidota	Bacteroidia	Flavobacteriales	PHOS-HE28		91.56	2.17	>70% complete	Absent	Absent	Absent	Absent	>70% complete	Absent	Absent	>70% complete	>70% complete	Absent	Absent	>70% complete	Absent	Absent	Absent	Absent	Absent	Absent	Absent	Absent	Absent	Absent	Absent	Absent	Absent	Absent	Absent	Absent	Absent	Absent	Absent
SS_bin_39	Bacteria	Bacteroidota	Bacteroidia	Flavobacteriales	UA16		53.15	4.58	>70% complete	Absent	Absent	Absent	Absent	>70% complete	Absent	Absent	Absent	Absent	Absent	Absent	>70% complete	Absent	Absent	Absent	Absent	Absent	Absent	Absent	Absent	Absent	Absent	Absent	Incomplete with presence of NapA/NarG	Incomplete with presence of NapA/NarG	Absent	Absent	Absent	Absent	Absent	Absent
SS_bin_46	Bacteria	Bacteroidota	Bacteroidia	Flavobacteriales			69.63	3.91	Absent	Absent	Absent	Absent	Absent	>70% complete	Absent	Absent	>70% complete but absence of CoxA	>70% complete	Absent	Absent	>70% complete	Absent	Absent	Absent	Absent	Absent	Absent	Absent	Absent	Absent	Absent	Absent	Absent	Absent	Absent	Absent	Absent	Absent	Absent	Absent
DS_bin_3	Bacteria	Bacteroidota	Ignavibacteria	Ignavibacteriales	Ignavibacteriaceae	BMS3ABIN03	63.81	2.08	>70% complete	Absent	Absent	Absent	Absent	>70% complete	Absent	>70% complete but absence of NuoF	>70% complete	>70% complete	Absent	Absent	>70% complete	Absent	Absent	Absent	Absent	Absent	Absent	Absent	Absent	Absent	Absent	Absent	Absent	Incomplete with presence of NosZ	Absent	Absent	Absent	Absent	Absent	Absent
SS_bin_10	Bacteria	Bacteroidota	Rhodothermia	Rhodothermales	Rubricoccaceae		85.79	5.19	>70% complete	>70% complete	Absent	>70% complete	>70% complete	>70% complete	Absent	>70% complete	>70% complete	>70% complete	Absent	Absent	>70% complete	>70% complete but absence of AclB	Absent	Absent	Absent	Absent	Absent	Absent	Absent	Absent	Absent	Absent	Absent	Incomplete with presence of NosZ	Absent	Absent	Absent	Absent	Absent	Absent
SS_bin_24	Bacteria	Bacteroidota	Rhodothermia	Rhodothermales	UBA10348		74.78	2.54	>70% complete	Absent	Absent	>70% complete	Absent	>70% complete	Absent	>70% complete	>70% complete	>70% complete	Absent	>70% complete	Absent	Absent	Absent	Absent	Absent	Absent	Absent	Absent	Absent	Absent	Absent	Absent	Absent	Incomplete with presence of NosZ	Absent	Absent	Absent	Absent	Absent	Absent
SS_bin_20	Bacteria	Bacteroidota	Rhodothermia	Rhodothermales			51.42	9.54	Absent	Absent	Absent	Absent	Absent	>70% complete	Absent	>70% complete	>70% complete	Absent	Absent	>70% complete	>70% complete but absence of AtpA	Absent	Absent	Absent	Absent	Absent	Absent	>70% complete but absence of SoxB	Absent	Absent	Absent	Absent	Absent	Absent	Absent	Absent	Absent	Absent	Absent	Absent
SS_bin_36	Bacteria	Bacteroidota	Rhodothermia	Rhodothermales			84.56	2.68	>70% complete	>70% complete	Absent	>70% complete	Absent	>70% complete	Absent	>70% complete	>70% complete	>70% complete	Absent	Absent	>70% complete	>70% complete but absence of AclB	Absent	Absent	Absent	Absent	Absent	Absent	Absent	Absent	Absent	Absent	Incomplete with presence of NrfA	Incomplete with presence of NosZ	Absent	Absent	Absent	Absent	Absent	Absent
SS_bin_44	Bacteria	Bacteroidota	Rhodothermia	Rhodothermales			94.86	3.39	>70% complete	Absent	Absent	>70% complete	Absent	>70% complete	Absent	>70% complete	>70% complete	>70% complete but absence of CcoN	Absent	>70% complete	>70% complete	Absent	Absent	Absent	Absent	Absent	Absent	>70% complete but absence of SoxB	Absent	Absent	Absent	Absent	Absent	Incomplete with presence of NosZ	Absent	Absent	Absent	Absent	Absent	Absent
SS_bin_51	Bacteria	Bacteroidota	Rhodothermia	Rhodothermales			95.34	3.6	>70% complete	>70% complete	>70% complete	>70% complete	>70% complete	>70% complete	Absent	>70% complete	>70% complete	>70% complete	Absent	Absent	>70% complete	>70% complete but absence of AclB	Absent	Absent	Absent	Absent	Absent	>70% complete but absence of SoxB	Absent	Absent	Absent	Absent	Absent	Incomplete with presence of NosZ	Absent	Absent	Absent	Absent	Absent	Absent
DS_bin_6	Bacteria	Desulfobacterota	Desulfobacteria	Desulfatiglandales	HGW-15		64.13	3.94	Absent	Absent	Absent	Absent	Absent	>70% complete	>70% complete	>70% complete but absence of NuoF	Absent	>70% complete	Absent	Absent	>70% complete	Absent	Incomplete with presence of AcsB, CooS	Absent	Absent	Absent	Absent	Absent	Absent	Absent	Absent	Absent	Absent	Incomplete with presence of NorB	Absent	Absent	Absent	Absent	Absent	Absent
DS_bin_10	Bacteria	Desulfobacterota	Desulfobacteria	Desulfobacterales	Desulfosarcinaceae		97.1	1.29	>70% complete	Absent	Absent	>70% complete	>70% complete	>70% complete	Absent	>70% complete	Absent	>70% complete	Absent	>70% complete	>70% complete	>70% complete but absence of AclB	>70% complete	Absent	Absent	Absent	Absent	Absent	>70% complete	Absent	Absent	Absent	>70% complete but absence of NrfA	Incomplete with presence of NapA/NarG	Absent	Absent	Absent	Absent	Absent	Absent
SS_bin_78	Bacteria	Desulfobacterota	Desulfobulbia	Desulfobulbales	Desulfocapsaceae	Desulfofustis	86.61	1.85	>70% complete	>70% complete	Absent	>70% complete	Absent	>70% complete	Absent	>70% complete but absence of NuoF	>70% complete	Absent	Absent	>70% complete	>70% complete but absence of AtpA	Absent	>70% complete but absence of AcsB	Absent	Absent	Absent	>70% complete but absence of RbcL	Absent	Absent	Absent	Absent	Absent	Incomplete with presence of NapA/NarG	Incomplete with presence of NapA/NarG	Absent	Absent	Absent	Absent	Absent	Absent
MaxBin.051	Bacteria	Desulfobacterota	Desulfobulbia	Desulfobulbales	Desulfocapsaceae		54.57	2.7	>70% complete	Absent	Absent	Absent	Absent	>70% complete	Absent	>70% complete but absence of NuoF	Absent	>70% complete	Absent	>70% complete	>70% complete but absence of AtpA	Absent	Incomplete with presence of CooS	Absent	Absent	Absent	Absent	Absent	>70% complete	Absent	Absent	Absent	Incomplete with presence of NapA/NarG	Incomplete with presence of NapA/NarG	Absent	Absent	Absent	Absent	Absent	Absent
SS_bin_28	Bacteria	Eisenbacteria	RBG-16-71-46				90.94	2.2	>70% complete	>70% complete	Absent	>70% complete	>70% complete	>70% complete	Absent	>70% complete	>70% complete	>70% complete	Absent	Absent	>70% complete	Absent	Absent	Absent	Absent	Absent	Absent	Absent	Absent	Absent	Absent	Absent	>70% complete but absence of NrfA	Incomplete with presence of NapA/NarG, NosZ	Absent	Absent	Absent	Absent	Absent	Absent
DS_bin_5	Bacteria	Gemmatimonadota	Gemmatimonadetes	Gemmatimonadales	GWC2-71-9		86.68	2.65	>70% complete	Absent	Absent	>70% complete	>70% complete	>70% complete	Absent	>70% complete	>70% complete	Absent	Absent	>70% complete	>70% complete but absence of AtpA	Absent	Absent	Absent	Absent	Absent	Absent	>70% complete but absence of SoxB	Absent	Absent	Absent	Absent	Incomplete with presence of NapA/NarG	Incomplete with presence of NapA/NarG, NosZ	Absent	Absent	Absent	Absent	Absent	Absent
SS_bin_80	Bacteria	Gemmatimonadota	Gemmatimonadetes	SG8-23	UBA6960		60.05	8.24	>70% complete	Absent	Absent	Absent	Absent	>70% complete	Absent	Absent	>70% complete	>70% complete	Absent	Absent	Absent	Absent	Absent	Absent	Absent	Absent	Absent	>70% complete but absence of SoxB	Absent	Absent	Absent	Absent	Absent	Incomplete with presence of NosZ	Absent	Absent	Absent	Absent	Absent	Absent
SS_bin_81	Bacteria	Gemmatimonadota	Gemmatimonadetes	SG8-23	UBA6960		83.52	3.3	>70% complete	Absent	Absent	>70% complete	Absent	>70% complete	Absent	>70% complete but absence of NuoF	>70% complete	Absent	Absent	Absent	Absent	Absent	Absent	Absent	Absent	Absent	Absent	Absent	Absent	Absent	Absent	Absent	Absent	Incomplete with presence of NirS/NirK	Absent	Absent	Absent	Absent	Absent	Absent
SS_bin_82	Bacteria	Gemmatimonadota	Gemmatimonadetes	SG8-23	UBA6960		67.58	4.08	Absent	Absent	Absent	>70% complete	Absent	>70% complete	Absent	>70% complete but absence of NuoF	Absent	>70% complete	Absent	Absent	>70% complete	Absent	Absent	Absent	Absent	Absent	Absent	>70% complete but absence of SoxB	Absent	Absent	Absent	Absent	Absent	Absent	Absent	Absent	Absent	Absent	Absent	Absent
DS_bin_2	Bacteria	MBNT15	MBNT15	MBNT15	MBNT15	CSP1-8	91.8	8.84	>70% complete	>70% complete	Absent	>70% complete	Absent	>70% complete but absence of SdhA	Absent	>70% complete but absence of NuoF	>70% complete	Absent	Absent	Absent	>70% complete	Absent	Incomplete with presence of AcsB	Absent	Absent	Absent	Absent	>70% complete but absence of SoxB	Absent	Absent	Absent	Absent	Incomplete with presence of NapA/NarG	Incomplete with presence of NapA/NarG, NorB	Absent	Absent	Absent	Absent	Absent	Absent
DS_bin_8	Bacteria	MBNT15	MBNT15	MBNT15	MBNT15	CSP1-8	65.53	4.48	Absent	Absent	Absent	Absent	>70% complete	>70% complete	Absent	>70% complete but absence of NuoF	Absent	Absent	Absent	Absent	>70% complete	Absent	Incomplete with presence of AcsB	Absent	Absent	Absent	Absent	>70% complete but absence of SoxB	Absent	Absent	Absent	Absent	Incomplete with presence of NapA/NarG	Incomplete with presence of NapA/NarG, NorB	Absent	Absent	Absent	Absent	Absent	Absent
MetaBAT.bin.10	Bacteria	Myxococcota	Polyangia	Polyangiales	SG8-38	SG8-38	93.33	2.26	>70% complete	>70% complete	Absent	>70% complete	Absent	>70% complete	Absent	>70% complete	>70% complete	>70% complete	Absent	Absent	>70% complete	>70% complete but absence of AclB	Absent	Absent	Absent	Absent	Absent	Absent	Absent	Absent	Absent	Absent	Absent	Incomplete with presence of NosZ	Absent	Absent	Absent	Absent	Absent	Absent
SS_bin_106	Bacteria	Myxococcota	Polyangia	Polyangiales	SG8-38	SG8-38	92.69	1.94	>70% complete	>70% complete	Absent	>70% complete	Absent	>70% complete	Absent	>70% complete	>70% complete	>70% complete	Absent	Absent	>70% complete	>70% complete but absence of AclB	Absent	Absent	Absent	Absent	Absent	Absent	Absent	Absent	Absent	Absent	Absent	Incomplete with presence of NosZ	Absent	Absent	Absent	Absent	Absent	Absent
SS_bin_16	Bacteria	Myxococcota	Polyangia	Polyangiales	SG8-38	SG8-38	76.33	3.46	>70% complete	Absent	Absent	Absent	Absent	>70% complete	Absent	>70% complete	>70% complete	Incomplete with presence of CcoN	Absent	Absent	>70% complete	Absent	Absent	Absent	Absent	Absent	Absent	Absent	Absent	Absent	Absent	Absent	Absent	Absent	Absent	Absent	Absent	Absent	Absent	Absent
SS_bin_71	Bacteria	Planctomycetota	Phycisphaerae	Phycisphaerales	SM1A02		96.36	1.34	>70% complete	>70% complete	>70% complete	>70% complete	Absent	>70% complete	Absent	>70% complete but absence of NuoF	>70% complete	>70% complete	Absent	Absent	>70% complete	>70% complete but absence of AclB	Absent	Absent	Absent	Absent	Absent	>70% complete but absence of SoxB	Absent	Absent	Absent	Absent	>70% complete but absence of NrfA	Incomplete with presence of NapA/NarG	Absent	Absent	Absent	Absent	Absent	Absent
SS_bin_55	Bacteria	Planctomycetota	Planctomycetes	Pirellulales	Pirellulaceae		92.86	6.57	>70% complete	>70% complete	>70% complete	>70% complete	Absent	>70% complete	Absent	Absent	>70% complete	>70% complete	Absent	>70% complete	>70% complete	Absent	Absent	Absent	Absent	Absent	Absent	>70% complete but absence of SoxB	Absent	1	Absent	Absent	>70% complete but absence of NrfA	Incomplete with presence of NapA/NarG	Absent	Absent	Absent	Absent	Absent	Absent
DS_bin_12	Bacteria	Proteobacteria	Alphaproteobacteria	Azospirillales	Inquilinaceae		82.24	2.04	>70% complete	Absent	Absent	>70% complete	Absent	>70% complete	Absent	>70% complete	>70% complete	>70% complete	Absent	Absent	>70% complete	Absent	Absent	Absent	Absent	Absent	Absent	>70% complete	Absent	Absent	Absent	Absent	Absent	Incomplete with presence of NirS/NirK	Absent	Absent	Absent	Absent	Absent	Absent
SS_bin_43	Bacteria	Proteobacteria	Alphaproteobacteria	Caulobacterales	Maricaulaceae	Hellea	97.79	1.98	>70% complete	>70% complete	>70% complete	>70% complete	>70% complete	>70% complete	Absent	>70% complete	>70% complete	>70% complete	Absent	Absent	>70% complete	>70% complete but absence of AclB	Absent	Absent	Absent	Absent	Absent	>70% complete but absence of SoxB	Absent	1	Absent	Absent	Absent	Absent	Absent	Absent	Absent	Absent	Absent	Absent
GroopM.bin_13	Bacteria	Proteobacteria	Alphaproteobacteria	Caulobacterales	Maricaulaceae	Robiginitomaculum_A	77.14	1.84	>70% complete	Absent	Absent	Absent	Absent	>70% complete	Absent	>70% complete	>70% complete	>70% complete	Absent	Absent	>70% complete	Absent	Absent	Absent	Absent	Absent	Absent	>70% complete but absence of SoxB	Absent	1	Absent	Absent	Absent	Absent	Absent	Absent	Absent	Absent	Absent	Absent
SS_bin_111	Bacteria	Proteobacteria	Alphaproteobacteria	Caulobacterales	Maricaulaceae		99.19	2.11	>70% complete	>70% complete	>70% complete	>70% complete	>70% complete	>70% complete	Absent	>70% complete	>70% complete	>70% complete	Absent	Absent	>70% complete	>70% complete but absence of AclB	Absent	Absent	Absent	Absent	Absent	>70% complete but absence of SoxB	Absent	1	Absent	Absent	Absent	Absent	Absent	Absent	Absent	Absent	Absent	Absent
SS_bin_21	Bacteria	Proteobacteria	Alphaproteobacteria	Caulobacterales	Parvularculaceae	Marinicaulis	97.71	0.9	>70% complete	>70% complete	>70% complete	>70% complete	>70% complete	>70% complete	Absent	>70% complete	>70% complete	>70% complete	Absent	Absent	>70% complete	>70% complete but absence of AclB	Absent	Absent	Absent	Absent	Absent	>70% complete but absence of SoxB	Absent	1	Absent	Absent	Incomplete with presence of NapA/NarG	Incomplete with presence of NapA/NarG	Absent	Absent	Absent	Absent	Absent	Absent
SS_bin_17	Bacteria	Proteobacteria	Alphaproteobacteria	Rhizobiales	Anderseniellaceae		89.03	1.2	>70% complete	Absent	Absent	>70% complete	Absent	>70% complete	>70% complete but absence of FrdA	>70% complete	>70% complete but absence of CoxA	>70% complete	Absent	Absent	>70% complete	Absent	Absent	Absent	Absent	Absent	Absent	>70% complete	Absent	Absent	Absent	Absent	Absent	Incomplete with presence of NirS/NirK	Absent	Absent	Absent	Absent	Absent	Absent
SS_bin_69	Bacteria	Proteobacteria	Alphaproteobacteria	Rhizobiales	SZUA-8		52.06	9.07	Absent	Absent	>70% complete	Absent	Absent	Absent	Absent	>70% complete but absence of NuoF	Absent	Absent	Absent	Absent	>70% complete but absence of AtpA	Absent	Absent	Absent	Absent	Absent	Absent	>70% complete but absence of SoxB	Absent	Absent	Absent	Absent	Absent	Absent	Absent	Absent	Absent	Absent	Absent	Absent
SS_bin_11	Bacteria	Proteobacteria	Alphaproteobacteria	Rhizobiales			77.6	3.12	>70% complete	>70% complete	>70% complete	Absent	Absent	>70% complete	>70% complete but absence of FrdA	>70% complete	>70% complete	>70% complete	Absent	Absent	>70% complete	Absent	Absent	Absent	Absent	Absent	Absent	>70% complete	Absent	Absent	Absent	Absent	Incomplete with presence of NapA/NarG	>70% complete but absence of NorB	Absent	Absent	Absent	Absent	Absent	Absent
MaxBin.036	Bacteria	Proteobacteria	Alphaproteobacteria	Rhodobacterales	Rhodobacteraceae	Boseongicola	85.11	7.68	>70% complete	>70% complete	>70% complete	>70% complete	Absent	>70% complete	Absent	>70% complete	>70% complete	>70% complete	Absent	Absent	>70% complete	Absent	Absent	Absent	Absent	Absent	Absent	>70% complete but absence of SoxB	Absent	>70% complete	Absent	Absent	Absent	Incomplete with presence of NirS/NirK, NosZ	Absent	Absent	Absent	Absent	Absent	Absent
SS_bin_2	Bacteria	Proteobacteria	Alphaproteobacteria	Rhodobacterales	Rhodobacteraceae	Boseongicola	75.42	4.79	>70% complete	>70% complete	>70% complete	>70% complete	Absent	>70% complete	Absent	>70% complete	>70% complete	>70% complete	Absent	Absent	>70% complete	Absent	Absent	Absent	Absent	Absent	Absent	>70% complete but absence of SoxB	Absent	>70% complete	Absent	Absent	Incomplete with presence of NapA/NarG	Incomplete with presence of NapA/NarG	Absent	Absent	Absent	Absent	Absent	Absent
SS_bin_107	Bacteria	Proteobacteria	Alphaproteobacteria	Rhodobacterales	Rhodobacteraceae	Silicimonas	80.71	2.41	>70% complete	>70% complete	Absent	>70% complete	Absent	>70% complete	Absent	>70% complete	>70% complete	>70% complete	Absent	Absent	>70% complete	Absent	Absent	Absent	Absent	Absent	Absent	>70% complete	Absent	Absent	Absent	Absent	Incomplete with presence of NapA/NarG	Incomplete with presence of NapA/NarG	Absent	Absent	Absent	Absent	Absent	Absent
SS_bin_113	Bacteria	Proteobacteria	Alphaproteobacteria	Rhodobacterales	Rhodobacteraceae	Silicimonas	71.28	1.29	>70% complete	>70% complete	>70% complete	>70% complete	Absent	>70% complete	Absent	>70% complete	>70% complete	>70% complete	Absent	Absent	>70% complete	Absent	Absent	Absent	Absent	Absent	Absent	>70% complete	Absent	>70% complete	Absent	Absent	Incomplete with presence of NapA/NarG	Incomplete with presence of NapA/NarG, NosZ	Absent	Absent	Absent	Absent	Absent	Absent
SS_bin_123	Bacteria	Proteobacteria	Alphaproteobacteria	Rhodobacterales	Rhodobacteraceae	Silicimonas	60.2	1.59	Absent	Absent	Absent	>70% complete	Absent	>70% complete	Absent	>70% complete	>70% complete	>70% complete	Absent	Absent	>70% complete	Absent	Absent	Absent	Absent	Absent	Absent	>70% complete	Absent	>70% complete	Absent	Absent	Incomplete with presence of NapA/NarG	Incomplete with presence of NapA/NarG, NosZ	Absent	Absent	Absent	Absent	Absent	Absent
SS_bin_25	Bacteria	Proteobacteria	Alphaproteobacteria	Rhodobacterales	Rhodobacteraceae	Silicimonas	95.96	1.41	>70% complete	>70% complete	>70% complete	>70% complete	>70% complete	>70% complete	Absent	>70% complete	>70% complete	>70% complete	Absent	Absent	>70% complete	>70% complete but absence of AclB	Absent	Absent	Absent	Absent	Absent	>70% complete	Absent	>70% complete	Absent	Absent	Absent	>70% complete but absence of NapA/NarG	Absent	Absent	Absent	Absent	Absent	Absent
SS_bin_34	Bacteria	Proteobacteria	Alphaproteobacteria	Rhodobacterales	Rhodobacteraceae	Silicimonas	87.69	2.88	>70% complete	>70% complete	>70% complete	>70% complete	Absent	>70% complete	Absent	>70% complete	>70% complete	>70% complete	Absent	>70% complete	>70% complete	Absent	Absent	Absent	Absent	Absent	Absent	>70% complete	Absent	>70% complete	Absent	Absent	Absent	Absent	Absent	Absent	Absent	Absent	Absent	>70% complete
SS_bin_37	Bacteria	Proteobacteria	Alphaproteobacteria	Rhodobacterales	Rhodobacteraceae	Sulfitobacter	93.1	1.19	>70% complete	>70% complete	>70% complete	>70% complete	>70% complete	>70% complete	Absent	>70% complete	>70% complete	>70% complete	Absent	>70% complete	>70% complete	Absent	Absent	Absent	Absent	Absent	Absent	>70% complete	Absent	>70% complete	Absent	Absent	Incomplete with presence of NapA/NarG	>70% complete but absence of NosZ	Absent	Absent	Absent	Absent	Absent	>70% complete
SS_bin_72	Bacteria	Proteobacteria	Alphaproteobacteria	Rhodobacterales	Rhodobacteraceae		71.8	1.21	>70% complete	>70% complete	Absent	>70% complete	Absent	>70% complete	Absent	>70% complete but absence of NuoF	>70% complete	>70% complete	Absent	>70% complete	>70% complete	Absent	Absent	Absent	Absent	Absent	Absent	>70% complete	Absent	>70% complete	Absent	Absent	Incomplete with presence of NapA/NarG	Incomplete with presence of NapA/NarG	Absent	Absent	Absent	Absent	Absent	>70% complete
SS_bin_8	Bacteria	Proteobacteria	Alphaproteobacteria	Rhodobacterales	Rhodobacteraceae		75.02	3.14	>70% complete	>70% complete	Absent	Absent	Absent	>70% complete but absence of SdhA	Absent	>70% complete	>70% complete	Absent	Absent	Absent	>70% complete	Absent	Absent	Absent	Absent	Absent	Absent	>70% complete	Absent	>70% complete	Absent	Absent	Absent	Absent	Absent	Absent	Absent	Absent	Absent	Absent
DS_bin_7	Bacteria	Proteobacteria	Alphaproteobacteria	Sphingomonadales	Sphingomonadaceae	Altererythrobacter	92.31	3.4	>70% complete	>70% complete	>70% complete	>70% complete	>70% complete	>70% complete but absence of SdhA	Absent	>70% complete	>70% complete	>70% complete	Absent	Absent	>70% complete	Absent	Absent	Absent	Absent	Absent	Absent	>70% complete but absence of SoxB	Absent	>70% complete	Absent	Absent	Absent	Absent	Absent	Absent	Absent	Absent	Absent	Absent
SS_bin_45	Bacteria	Proteobacteria	Alphaproteobacteria	Sphingomonadales	Sphingomonadaceae	Altererythrobacter	89.47	0.29	>70% complete	>70% complete	Absent	>70% complete	>70% complete	>70% complete but absence of SdhA	Absent	>70% complete	>70% complete	>70% complete	Absent	Absent	>70% complete	Absent	Absent	Absent	Absent	Absent	Absent	>70% complete but absence of SoxB	Absent	>70% complete	Absent	Absent	Absent	Absent	Absent	Absent	Absent	Absent	Absent	Absent
SS_bin_117	Bacteria	Proteobacteria	Alphaproteobacteria	Sphingomonadales	Sphingomonadaceae	Erythrobacter_A	91.25	2.89	Absent	>70% complete	>70% complete	>70% complete	>70% complete	>70% complete	Absent	>70% complete	>70% complete	>70% complete	Absent	Absent	>70% complete	Absent	Absent	Absent	Absent	Absent	Absent	>70% complete but absence of SoxB	Absent	>70% complete	Absent	Absent	Absent	Absent	Absent	Absent	Absent	Absent	Absent	Absent
GroopM.bin_3	Bacteria	Proteobacteria	Alphaproteobacteria	Sphingomonadales	Sphingomonadaceae	Erythrobacter_C	81.08	1.57	>70% complete	>70% complete	>70% complete	>70% complete	Absent	>70% complete	Absent	>70% complete	Absent	Absent	Absent	Absent	>70% complete	Absent	Absent	Absent	Absent	Absent	Absent	>70% complete but absence of SoxB	Absent	>70% complete	Absent	Absent	Absent	Absent	Absent	Absent	Absent	Absent	Absent	Absent
SS_bin_114	Bacteria	Proteobacteria	Alphaproteobacteria	Sphingomonadales	Sphingomonadaceae	Erythrobacter_C	92.31	2.15	>70% complete	>70% complete	>70% complete	>70% complete	>70% complete	>70% complete	Absent	>70% complete	>70% complete	Absent	Absent	Absent	>70% complete but absence of AtpA	>70% complete but absence of AclB	Absent	Absent	Absent	Absent	Absent	>70% complete but absence of SoxB	Absent	>70% complete	Absent	Absent	Absent	Absent	Absent	Absent	Absent	Absent	Absent	Absent
MaxBin.075	Bacteria	Proteobacteria	Alphaproteobacteria	Sphingomonadales	Sphingomonadaceae	Sphingomonas_A	80.32	4.52	Absent	>70% complete	>70% complete	>70% complete	Absent	>70% complete	Absent	>70% complete	>70% complete	Absent	Absent	Absent	>70% complete	Absent	Absent	Absent	Absent	Absent	Absent	>70% complete but absence of SoxB	Absent	Absent	Absent	Absent	Absent	Absent	Absent	Absent	Absent	Absent	Absent	Absent
SS_bin_122	Bacteria	Proteobacteria	Alphaproteobacteria	Sphingomonadales	Sphingomonadaceae	Sphingomonas_A	96.11	1.81	>70% complete	>70% complete	>70% complete	>70% complete	Absent	>70% complete	Absent	>70% complete	>70% complete	Absent	Absent	Absent	>70% complete	Absent	Absent	Absent	Absent	Absent	Absent	>70% complete but absence of SoxB	Absent	Absent	Absent	Absent	Absent	Absent	Absent	Absent	Absent	Absent	Absent	Absent
SS_bin_87	Bacteria	Proteobacteria	Alphaproteobacteria	Sphingomonadales	Sphingomonadaceae		91.17	1.49	>70% complete	>70% complete	Absent	>70% complete	>70% complete	>70% complete	Absent	>70% complete	>70% complete	Absent	Absent	>70% complete	>70% complete	Absent	Absent	Absent	Absent	Absent	Absent	>70% complete but absence of SoxB	Absent	>70% complete	Absent	Absent	Absent	Absent	Absent	Absent	Absent	Absent	Absent	Absent
SS_bin_35	Bacteria	Proteobacteria	Alphaproteobacteria	UBA6615	UBA6615		93.74	2.7	>70% complete	Absent	Absent	Absent	Absent	>70% complete	Absent	>70% complete but absence of NuoF	>70% complete	Absent	Absent	Absent	>70% complete	Absent	Absent	Absent	Absent	Absent	Absent	>70% complete but absence of SoxB	Absent	Absent	Absent	Absent	Absent	Absent	Absent	Absent	Absent	Absent	Absent	Absent
SS_bin_41	Bacteria	Proteobacteria	Gammaproteobacteria	GCA-001735895	GCA-001735895		51.87	2.07	Absent	Absent	Absent	Absent	Absent	Absent	Absent	>70% complete	>70% complete	>70% complete	Absent	Absent	Absent	Absent	Absent	Absent	Absent	Absent	Absent	>70% complete	Absent	Absent	Absent	Absent	Incomplete with presence of NapA/NarG	Incomplete with presence of NapA/NarG, NosZ	Absent	Absent	Absent	Absent	Absent	Absent
SS_bin_65	Bacteria	Proteobacteria	Gammaproteobacteria	GCA-2729495	GCA-2729495	GCA-2729495	84.52	4.9	>70% complete	>70% complete	>70% complete	>70% complete	Absent	>70% complete	Absent	>70% complete	>70% complete	>70% complete	Absent	Absent	>70% complete	Absent	Absent	Absent	Absent	Absent	Absent	>70% complete but absence of SoxB	Absent	>70% complete	Absent	Absent	Absent	Absent	Absent	Absent	Absent	Absent	Absent	Absent
SS_bin_90	Bacteria	Proteobacteria	Gammaproteobacteria	GCA-2729495	GCA-2729495		69.64	9.52	>70% complete	Absent	Absent	>70% complete	Absent	>70% complete but absence of SdhA	>70% complete	>70% complete but absence of NuoF	Absent	>70% complete	Absent	Absent	Absent	Absent	Incomplete with presence of CooS	Absent	Absent	Absent	Absent	>70% complete but absence of SoxB	Absent	Absent	Absent	Absent	Absent	Absent	Absent	Absent	Absent	Absent	Absent	Absent
SS_bin_50	Bacteria	Proteobacteria	Gammaproteobacteria	Granulosicoccales	Granulosicoccaceae	Granulosicoccus	91.73	6.53	>70% complete	>70% complete	>70% complete	>70% complete	>70% complete	>70% complete	Absent	>70% complete	>70% complete	>70% complete	>70% complete	Absent	>70% complete	Absent	Absent	Absent	Absent	Absent	Absent	>70% complete	Absent	Absent	Absent	Absent	>70% complete but absence of NrfA	Incomplete with presence of NapA/NarG	Absent	Absent	Absent	Absent	Absent	Absent
SS_bin_26	Bacteria	Proteobacteria	Gammaproteobacteria	Pseudomonadales	Halieaceae	Halioglobus	83.38	7.69	>70% complete	Absent	>70% complete	>70% complete	Absent	>70% complete	>70% complete	Absent	>70% complete	>70% complete	Absent	Absent	>70% complete	Absent	Absent	Absent	Absent	Absent	Absent	>70% complete but absence of SoxB	Absent	>70% complete	Absent	Absent	>70% complete but absence of NrfA	Incomplete with presence of NapA/NarG	Absent	Absent	Absent	Absent	Absent	Absent
MetaBAT.bin.27	Bacteria	Proteobacteria	Gammaproteobacteria	Pseudomonadales	UBA7434	UBA7434	91.52	3.61	>70% complete	>70% complete	>70% complete	>70% complete	>70% complete	>70% complete	Absent	Absent	>70% complete	>70% complete	Absent	Absent	>70% complete	Absent	Absent	Absent	Absent	Absent	Absent	Absent	Absent	Absent	Absent	Absent	Incomplete with presence of NapA/NarG	Incomplete with presence of NapA/NarG	Absent	Absent	Absent	Absent	Absent	Absent
SS_bin_115	Bacteria	Proteobacteria	Gammaproteobacteria	Pseudomonadales	UBA7434	UBA7434	93.95	2.3	>70% complete	>70% complete	>70% complete	>70% complete	>70% complete	>70% complete	>70% complete but absence of FrdA	Absent	>70% complete	>70% complete	Absent	Absent	>70% complete	Absent	Absent	Absent	Absent	Absent	Absent	Absent	Absent	Absent	Absent	Absent	Incomplete with presence of NapA/NarG	Incomplete with presence of NapA/NarG	Absent	Absent	Absent	Absent	Absent	Absent
SS_bin_116	Bacteria	Proteobacteria	Gammaproteobacteria	Pseudomonadales	UBA7434	UBA7434	52.68	9.7	Absent	Absent	Absent	Absent	Absent	>70% complete	Absent	Absent	Absent	Absent	Absent	Absent	>70% complete	Absent	Absent	Absent	Absent	Absent	Absent	Absent	Absent	Absent	Absent	Absent	Absent	Absent	Absent	Absent	Absent	Absent	Absent	Absent
SS_bin_79	Bacteria	Proteobacteria	Gammaproteobacteria	SZUA-146	SZUA-146	SZUA-146	79.44	3.64	>70% complete	>70% complete	>70% complete	Absent	Absent	>70% complete	>70% complete	>70% complete	>70% complete	>70% complete	Absent	Absent	>70% complete	Absent	Absent	Absent	Absent	Absent	Absent	Absent	Absent	>70% complete	Absent	Absent	Absent	Incomplete with presence of NirS/NirK	Absent	Absent	Absent	Absent	Absent	Absent
SS_bin_12	Bacteria	Proteobacteria	Gammaproteobacteria	SZUA-146	SZUA-146		89.13	2.04	>70% complete	>70% complete	>70% complete	>70% complete	>70% complete	>70% complete	Absent	>70% complete	>70% complete	>70% complete	Absent	Absent	Absent	>70% complete but absence of AclB	Absent	Absent	Absent	Absent	Absent	Absent	Absent	Absent	Absent	Absent	Absent	Absent	Absent	Absent	Absent	Absent	Absent	Absent
SS_bin_19	Bacteria	Proteobacteria	Gammaproteobacteria	SZUA-146	SZUA-146		56.44	0.84	Absent	Absent	Absent	Absent	Absent	>70% complete but absence of SdhA	Absent	>70% complete	>70% complete	Absent	Absent	Absent	>70% complete	Incomplete with presence of AclB	Absent	Absent	Absent	Absent	Absent	Absent	Absent	Absent	Absent	Absent	Absent	Absent	Absent	Absent	Absent	Absent	Absent	Absent
SS_bin_4	Bacteria	Proteobacteria	Gammaproteobacteria	SZUA-146	SZUA-146		54.49	5.18	Absent	Absent	>70% complete	Absent	Absent	>70% complete but absence of SdhA	>70% complete	>70% complete but absence of NuoF	>70% complete	>70% complete	Absent	Absent	>70% complete	Absent	Absent	Absent	Absent	Absent	Absent	Absent	Absent	Absent	Absent	Absent	Absent	Incomplete with presence of NorB	Absent	Absent	Absent	Absent	Absent	Absent
SS_bin_58	Bacteria	Proteobacteria	Gammaproteobacteria	SZUA-146	SZUA-146		82.61	2.82	>70% complete	>70% complete	>70% complete	>70% complete	>70% complete	>70% complete	Absent	>70% complete	>70% complete	>70% complete	Absent	Absent	>70% complete	Absent	Absent	Absent	Absent	Absent	Absent	Absent	Absent	>70% complete	Absent	Absent	Absent	Incomplete with presence of NirS/NirK, NorB	Absent	Absent	Absent	Absent	Absent	Absent
SS_bin_68	Bacteria	Proteobacteria	Gammaproteobacteria	SZUA-146	SZUA-146		74.27	1.41	>70% complete	Absent	Absent	Absent	>70% complete	Absent	Absent	>70% complete	>70% complete	>70% complete but absence of CcoN	Absent	Absent	>70% complete	Absent	Absent	Absent	Absent	Absent	Absent	Absent	Absent	Absent	Absent	Absent	Absent	Incomplete with presence of NirS/NirK	Absent	Absent	Absent	Absent	Absent	Absent
SS_bin_97	Bacteria	Proteobacteria	Gammaproteobacteria	SZUA-146	SZUA-146		91.36	0.61	>70% complete	>70% complete	>70% complete	>70% complete	>70% complete	>70% complete	Absent	>70% complete	>70% complete	>70% complete	Absent	Absent	>70% complete	Absent	Absent	Absent	Absent	Absent	Absent	>70% complete	Absent	Absent	Absent	Absent	Absent	Absent	Absent	Absent	Absent	Absent	Absent	Absent
DS_bin_1	Bacteria	Proteobacteria	Gammaproteobacteria	SZUA-21			57.19	3.92	Absent	Absent	Absent	Absent	Absent	>70% complete	Absent	>70% complete	>70% complete	>70% complete	Absent	Absent	>70% complete	Absent	Absent	Absent	Absent	Absent	>70% complete	>70% complete	>70% complete	Absent	Absent	Absent	Absent	Absent	Absent	Absent	Absent	Absent	Absent	Absent
DS_bin_4	Bacteria	Proteobacteria	Gammaproteobacteria	Thiohalobacterales	Thiohalobacteraceae	SZUA-186	77.92	4.59	>70% complete	>70% complete	Absent	>70% complete	Absent	>70% complete	Absent	>70% complete but absence of NuoF	>70% complete	>70% complete	Absent	Absent	>70% complete	Absent	Absent	Absent	Absent	Absent	>70% complete	>70% complete	Incomplete with presence of DsrA	Absent	Absent	Absent	>70% complete but absence of NrfA	Incomplete with presence of NapA/NarG	Absent	Absent	Absent	Absent	Absent	Absent
DS_bin_11	Bacteria	Proteobacteria	Gammaproteobacteria	Thiohalomonadales			61.78	4.92	>70% complete	Absent	Absent	Absent	Absent	>70% complete	Absent	>70% complete but absence of NuoF	>70% complete	>70% complete	Absent	Absent	>70% complete	Absent	Absent	Absent	Absent	Absent	>70% complete	>70% complete	Absent	Absent	Absent	Absent	>70% complete but absence of NrfA	Incomplete with presence of NapA/NarG, NosZ	Absent	Absent	Absent	Absent	Absent	Absent
SS_bin_59	Bacteria	Proteobacteria	Gammaproteobacteria	UBA10353	UBA7415	UBA7415	97.56	0.61	>70% complete	>70% complete	>70% complete	>70% complete	>70% complete	>70% complete	Absent	>70% complete	>70% complete	>70% complete	Absent	Absent	>70% complete	Absent	Absent	Absent	Absent	Absent	Absent	Absent	Absent	Absent	Absent	Absent	Absent	Incomplete with presence of NirS/NirK, NorB	Absent	Absent	Absent	Absent	Absent	Absent
SS_bin_94	Bacteria	Proteobacteria	Gammaproteobacteria	UBA10353	UBA7415	UBA7415	65.99	3.66	Absent	Absent	>70% complete	Absent	Absent	>70% complete	Absent	>70% complete	>70% complete	Absent	Absent	Absent	>70% complete	Absent	Absent	Absent	Absent	Absent	Absent	>70% complete but absence of SoxB	Absent	Absent	Absent	Absent	Absent	Incomplete with presence of NirS/NirK	Absent	Absent	Absent	Absent	Absent	Absent
SS_bin_14	Bacteria	Proteobacteria	Gammaproteobacteria	UBA4486	UBA4486		68.62	5.37	>70% complete	Absent	Absent	>70% complete	Absent	>70% complete	Absent	>70% complete	>70% complete	>70% complete	Absent	Absent	>70% complete	Absent	Absent	Absent	Absent	Absent	>70% complete but absence of RbcL	>70% complete but absence of SoxB	Absent	Absent	Absent	Absent	Absent	Incomplete with presence of NirS/NirK	Absent	Absent	Absent	Absent	Absent	Absent
SS_bin_92	Bacteria	Proteobacteria	Gammaproteobacteria	UBA4575	UBA4575		92.47	3.29	>70% complete	Absent	Absent	>70% complete	>70% complete	>70% complete	Absent	>70% complete	>70% complete	>70% complete	Absent	Absent	>70% complete	>70% complete but absence of AclB	Absent	Absent	Absent	Absent	>70% complete but absence of RbcL	>70% complete but absence of SoxB	>70% complete	Absent	Absent	Absent	Absent	Absent	Absent	Absent	Absent	Absent	Absent	Absent
SS_bin_93	Bacteria	Proteobacteria	Gammaproteobacteria	UBA6522	UBA6522		76.58	5.54	Absent	Absent	Absent	>70% complete	Absent	>70% complete	Absent	>70% complete	Absent	>70% complete	Absent	Absent	>70% complete	Absent	Absent	Absent	Absent	Absent	Absent	>70% complete but absence of SoxB	Absent	Absent	Absent	Absent	Absent	Absent	Absent	Absent	Absent	Absent	Absent	Absent
SS_bin_86	Bacteria	Proteobacteria	Gammaproteobacteria	Woeseiales	Woeseiaceae	UBA1844	55.74	3.84	>70% complete	Absent	>70% complete	Absent	Absent	>70% complete	Incomplete with presence of FrdA	>70% complete	>70% complete	>70% complete	Absent	Absent	>70% complete but absence of AtpA	Absent	Absent	Absent	Absent	Absent	Absent	Absent	Absent	Absent	Absent	Absent	Absent	Incomplete with presence of NirS/NirK	Absent	Absent	Absent	Absent	Absent	Absent
SS_bin_42	Bacteria	Proteobacteria	Gammaproteobacteria	Woeseiales	Woeseiaceae	Woeseia	86.81	5.53	>70% complete	Absent	>70% complete	>70% complete	Absent	>70% complete	Absent	>70% complete	>70% complete	>70% complete	Absent	Absent	>70% complete but absence of AtpA	Absent	Absent	Absent	Absent	Absent	Absent	>70% complete but absence of SoxB	Absent	Absent	Absent	Absent	Absent	Incomplete with presence of NirS/NirK	Absent	Absent	Absent	Absent	Absent	Absent
GroopM.bin_14	Bacteria	Proteobacteria	Gammaproteobacteria	Woeseiales	Woeseiaceae		82.6	2.49	>70% complete	>70% complete	>70% complete	Absent	>70% complete	>70% complete	>70% complete	>70% complete	>70% complete	>70% complete	Absent	Absent	>70% complete	Absent	Absent	Absent	Absent	Absent	>70% complete	>70% complete but absence of SoxB	Absent	Absent	Absent	Absent	Absent	Incomplete with presence of NirS/NirK	Absent	Absent	Absent	Absent	Absent	Absent
SS_bin_121	Bacteria	Proteobacteria	Gammaproteobacteria	Woeseiales	Woeseiaceae		76.6	2.68	Absent	Absent	>70% complete	>70% complete	>70% complete	>70% complete	Absent	Incomplete with presence of NuoF	>70% complete	Absent	Absent	Absent	Absent	Absent	Absent	Absent	Absent	Absent	Absent	>70% complete but absence of SoxB	Absent	Absent	Absent	Absent	Absent	Incomplete with presence of NirS/NirK	Absent	Absent	Absent	Absent	Absent	Absent
SS_bin_64	Bacteria	Proteobacteria	Gammaproteobacteria	Woeseiales	Woeseiaceae		79.79	6.77	>70% complete	>70% complete	>70% complete	>70% complete	>70% complete	>70% complete	>70% complete	>70% complete	>70% complete	>70% complete	Absent	Absent	>70% complete	Absent	Absent	Absent	Absent	Absent	Absent	Absent	Absent	Absent	Absent	Absent	Absent	Incomplete with presence of NirS/NirK	Absent	Absent	Absent	Absent	Absent	Absent
SS_bin_73	Bacteria	Proteobacteria	Gammaproteobacteria	Woeseiales	Woeseiaceae		54.71	7.43	Absent	Absent	Absent	>70% complete	>70% complete	>70% complete	>70% complete	>70% complete	>70% complete	>70% complete	Absent	Absent	Absent	Absent	Absent	Absent	Absent	Absent	Absent	>70% complete but absence of SoxB	Absent	Absent	Absent	Absent	Absent	Incomplete with presence of NirS/NirK	Absent	Absent	Absent	Absent	Absent	Absent
SS_bin_74	Bacteria	Proteobacteria	Gammaproteobacteria	Woeseiales	Woeseiaceae		85.71	2.79	Absent	Absent	>70% complete	>70% complete	>70% complete	>70% complete	>70% complete	>70% complete	>70% complete	>70% complete	Absent	Absent	>70% complete	>70% complete but absence of AclB	Absent	Absent	Absent	Absent	>70% complete but absence of RbcL	>70% complete but absence of SoxB	Absent	Absent	Absent	Absent	Absent	Absent	Absent	Absent	Absent	Absent	Absent	Absent
SS_bin_22	Bacteria	Proteobacteria	Gammaproteobacteria	Xanthomonadales	SZUA-36		93.43	5.69	>70% complete	Absent	Absent	>70% complete	>70% complete	>70% complete	Absent	>70% complete	>70% complete	>70% complete	Absent	Absent	>70% complete	Absent	Absent	Absent	Absent	Absent	Absent	Absent	Absent	Absent	Absent	Absent	Absent	Incomplete with presence of NirS/NirK	Absent	Absent	Absent	Absent	Absent	Absent
SS_bin_66	Bacteria	Proteobacteria	Gammaproteobacteria	Xanthomonadales	SZUA-36		96.38	4.73	>70% complete	Absent	Absent	>70% complete	>70% complete	>70% complete	>70% complete	>70% complete	>70% complete	>70% complete	Absent	Absent	>70% complete	>70% complete but absence of AclB	Absent	Absent	Absent	Absent	>70% complete	Absent	Absent	Absent	Absent	Absent	Absent	Absent	Absent	Absent	Absent	Absent	Absent	Absent
SS_bin_67	Bacteria	Proteobacteria	Gammaproteobacteria	Xanthomonadales	SZUA-36		84.42	7.28	>70% complete	Absent	Absent	>70% complete	>70% complete	>70% complete	Absent	>70% complete	>70% complete	Absent	Absent	Absent	>70% complete but absence of AtpA	Absent	Absent	Absent	Absent	Absent	Absent	Absent	Absent	Absent	Absent	Absent	Absent	Incomplete with presence of NirS/NirK	Absent	Absent	Absent	Absent	Absent	Absent
SS_bin_91	Bacteria	Verrucomicrobiota	Verrucomicrobiae	Verrucomicrobiales	Akkermansiaceae		96.94	2.04	>70% complete	>70% complete	>70% complete	>70% complete	Absent	>70% complete	Absent	>70% complete	>70% complete but absence of CoxA	>70% complete but absence of CcoN	Absent	Absent	>70% complete	Absent	Absent	Absent	Absent	Absent	Absent	>70% complete but absence of SoxB	Absent	>70% complete	Absent	Absent	Absent	Absent	Absent	Absent	Absent	Absent	Absent	Absent
SS_bin_30	Bacteria	Verrucomicrobiota	Verrucomicrobiae	Verrucomicrobiales	DEV007		95.92	3.74	>70% complete	>70% complete	Absent	Absent	Absent	>70% complete	Absent	>70% complete	>70% complete but absence of CoxA	>70% complete but absence of CcoN	Absent	Absent	>70% complete	Absent	Absent	Absent	Absent	Absent	Absent	>70% complete but absence of SoxB	Absent	>70% complete	Absent	Absent	Absent	Absent	Absent	Absent	Absent	Absent	Absent	Absent

## Sheet: Gene_copy_no
Number of key metabolic marker genes in MAG										Carbon fixation							Sulfur metabolism							Nitrogen metabolism											Trace gas metabolism							Phototrophy			Alternative e acceptor			Alternative e donor
MAG	Sample Source	Domain	Phylum	Class	Order	Family	Genus	Completeness	Contamination	AclB	AcsB	CooS	HbsC	HbsT	Mcr	RbcL	FCC	Sqr	SoxB	r-DsrA	DsrA	AsrA	Sor	AmoA	HzsA	NifH	NarG	NapA	NirS	NirK	NrfA	NosZ	NxrA	NorB	CoxL	Fe_hyd	FeFe_hyd	NiFe_hyd	MmoA	PmoA	McrA	PsaA	PsbA	RHO	FdhA	Cyc2	ARO	ArsC	RdhA
SS_bin_47	Surface sediment (Subtidal shallow C, Subtidal intermediate C, Intertidal shallow C, Intertidal intermediate C)	Archaea	Crenarchaeota	Nitrososphaeria	Nitrososphaerales	Nitrosopumilaceae	Nitrosopumilus	75.53	4.85	0	0	0	0	1	0	0	0	0	0	0	0	0	0	0	0	0	0	0	0	0	0	0	0	0	0	0	0	0	0	0	0	0	0	0	0	0	0	1	0
SS_bin_32	Surface sediment (Subtidal shallow C, Subtidal intermediate C, Intertidal shallow C, Intertidal intermediate C)	Bacteria	Acidobacteriota	Blastocatellia	Pyrinomonadales	Pyrinomonadaceae		89.83	1.8	0	0	0	0	0	0	0	0	0	0	0	0	0	0	0	0	0	0	0	0	0	0	0	0	2	0	0	0	0	0	0	0	0	0	0	1	0	0	0	0
SS_bin_40	Surface sediment (Subtidal shallow C, Subtidal intermediate C, Intertidal shallow C, Intertidal intermediate C)	Bacteria	Acidobacteriota	Blastocatellia	Pyrinomonadales	Pyrinomonadaceae		94.87	2.56	0	0	0	0	0	0	0	0	1	0	0	0	0	0	0	0	0	1	0	0	0	0	0	0	1	0	0	0	0	0	0	0	0	0	0	1	0	0	0	0
SS_bin_52	Surface sediment (Subtidal shallow C, Subtidal intermediate C, Intertidal shallow C, Intertidal intermediate C)	Bacteria	Actinobacteriota	Acidimicrobiia	Microtrichales	Ilumatobacteraceae	Ilumatobacter	84.24	2.56	0	0	0	0	0	0	0	0	1	0	0	0	0	0	0	0	0	0	0	0	1	0	0	0	0	1	0	0	0	0	0	0	0	0	0	1	0	0	1	0
SS_bin_49	Surface sediment (Subtidal shallow C, Subtidal intermediate C, Intertidal shallow C, Intertidal intermediate C)	Bacteria	Actinobacteriota	Acidimicrobiia	Microtrichales	Ilumatobacteraceae	Ilumatobacter_A	58.53	5.98	0	0	0	0	0	0	0	0	0	0	0	0	0	0	0	0	0	0	0	0	1	0	0	0	0	0	0	0	0	0	0	0	0	0	0	0	0	0	0	0
SS_bin_31	Surface sediment (Subtidal shallow C, Subtidal intermediate C, Intertidal shallow C, Intertidal intermediate C)	Bacteria	Actinobacteriota	Acidimicrobiia	Microtrichales	SZUA-35		79.4	2.99	0	0	0	0	0	0	0	0	0	0	0	0	0	0	0	0	0	0	0	0	0	0	0	0	0	1	0	0	0	0	0	0	0	0	1	1	0	0	1	1
SS_bin_9	Surface sediment (Subtidal shallow C, Subtidal intermediate C, Intertidal shallow C, Intertidal intermediate C)	Bacteria	Actinobacteriota	Acidimicrobiia	Microtrichales	SZUA-35		95.73	2.99	0	0	0	0	0	0	0	0	1	0	0	0	0	0	0	0	0	0	0	0	1	0	0	0	0	1	0	0	1	0	0	0	0	0	0	1	0	0	1	0
MetaBAT.bin.19	Surface sediment (Intertidal shallow A, intertidal intermediate A, subtidal shallow A, subtidal intermediate A, FTR)	Bacteria	Actinobacteriota	Acidimicrobiia	Microtrichales	UBA11606		83.19	4.27	0	0	0	0	0	0	0	0	1	0	0	0	0	0	0	0	0	0	0	0	0	0	0	0	0	1	0	0	2	0	0	0	0	0	1	1	0	0	1	2
SS_bin_103	Surface sediment (Subtidal shallow C, Subtidal intermediate C, Intertidal shallow C, Intertidal intermediate C)	Bacteria	Actinobacteriota	Acidimicrobiia	Microtrichales	UBA11606		91.03	2.92	0	0	0	0	0	0	0	0	1	0	0	0	0	0	0	0	0	0	0	0	0	0	0	0	0	1	0	0	1	0	0	0	0	0	1	2	0	0	1	3
SS_bin_33	Surface sediment (Subtidal shallow C, Subtidal intermediate C, Intertidal shallow C, Intertidal intermediate C)	Bacteria	Actinobacteriota	Acidimicrobiia	Microtrichales	UBA11606		82.05	1.71	0	0	0	0	0	0	0	0	1	0	0	0	0	0	0	0	0	0	0	0	0	0	0	0	0	0	0	0	1	0	0	0	0	0	0	0	0	0	1	0
SS_bin_95	Surface sediment (Subtidal shallow C, Subtidal intermediate C, Intertidal shallow C, Intertidal intermediate C)	Bacteria	Actinobacteriota	Acidimicrobiia	TMED189	TMED189	TMED189	58.36	2.99	0	0	0	0	0	0	0	0	0	0	0	0	0	0	0	0	0	0	0	0	0	0	0	0	0	0	0	0	0	0	0	0	0	0	0	0	0	0	0	0
SS_bin_54	Surface sediment (Subtidal shallow C, Subtidal intermediate C, Intertidal shallow C, Intertidal intermediate C)	Bacteria	Actinobacteriota	Acidimicrobiia	UBA5794	SZUA-232		64.64	3.85	0	0	0	0	0	0	0	0	1	0	0	0	0	0	0	0	0	0	0	0	0	0	0	0	0	0	0	0	3	0	0	0	0	0	0	1	0	0	0	0
SS_bin_100	Surface sediment (Subtidal shallow C, Subtidal intermediate C, Intertidal shallow C, Intertidal intermediate C)	Bacteria	Actinobacteriota	Acidimicrobiia	UBA5794	UBA5794		84.75	7.69	0	0	0	0	0	0	0	0	1	0	0	0	0	0	0	0	0	2	0	0	0	0	0	0	0	0	0	0	1	0	0	0	0	0	0	1	0	0	0	0
SS_bin_7	Surface sediment (Subtidal shallow C, Subtidal intermediate C, Intertidal shallow C, Intertidal intermediate C)	Bacteria	Actinobacteriota	Acidimicrobiia	UBA5794	UBA5794		88.46	3.99	0	0	0	0	0	0	0	0	1	0	0	0	0	0	0	0	0	0	0	0	1	0	0	0	0	0	0	0	1	0	0	0	0	0	1	0	0	0	0	0
MetaBAT.bin.17	Surface sediment (Intertidal shallow A, intertidal intermediate A, subtidal shallow A, subtidal intermediate A, FTR)	Bacteria	Actinobacteriota	Acidimicrobiia	UBA5794			82.3	1.28	0	0	0	0	0	0	0	0	0	0	0	0	0	0	0	0	0	0	0	0	0	0	0	0	0	0	0	0	2	0	0	0	0	0	1	1	0	0	1	0
SS_bin_102	Surface sediment (Subtidal shallow C, Subtidal intermediate C, Intertidal shallow C, Intertidal intermediate C)	Bacteria	Actinobacteriota	Acidimicrobiia	UBA5794			87.18	7.42	0	0	0	0	0	0	0	0	2	0	0	0	0	0	0	0	0	0	0	0	1	0	0	0	0	0	0	0	1	0	0	0	0	0	0	1	0	0	1	0
SS_bin_104	Surface sediment (Subtidal shallow C, Subtidal intermediate C, Intertidal shallow C, Intertidal intermediate C)	Bacteria	Actinobacteriota	Acidimicrobiia	UBA5794			79.77	8.12	0	1	1	0	0	0	0	0	1	0	0	0	0	0	0	0	0	0	0	0	0	0	0	0	0	0	0	0	2	0	0	0	0	0	0	2	0	0	0	0
SS_bin_112	Intertidal shallow C	Bacteria	Actinobacteriota	Acidimicrobiia	UBA5794			85.49	2.56	0	0	0	0	0	0	0	0	1	0	0	0	0	0	0	0	0	0	0	0	1	0	0	0	0	1	0	0	1	0	0	0	0	0	0	1	0	0	0	0
SS_bin_119	Intertidal intermediate C	Bacteria	Actinobacteriota	Acidimicrobiia	UBA5794			79.82	3.94	0	0	0	0	0	0	0	0	1	0	0	0	0	0	0	0	0	0	0	0	1	0	0	0	0	1	0	0	1	0	0	0	0	0	0	2	0	0	0	0
SS_bin_13	Surface sediment (Subtidal shallow C, Subtidal intermediate C, Intertidal shallow C, Intertidal intermediate C)	Bacteria	Actinobacteriota	Acidimicrobiia	UBA5794			85.47	2.99	0	0	0	0	0	0	0	0	1	0	0	0	0	0	0	0	0	0	0	0	1	0	0	0	0	0	0	0	2	0	0	0	0	0	0	1	0	0	1	0
SS_bin_3	Surface sediment (Subtidal shallow C, Subtidal intermediate C, Intertidal shallow C, Intertidal intermediate C)	Bacteria	Actinobacteriota	Acidimicrobiia	UBA5794			97.77	2.99	0	0	0	0	0	0	0	0	1	0	0	0	0	0	0	0	0	0	0	0	0	0	0	0	0	0	0	0	1	0	0	0	0	0	1	2	0	0	1	0
SS_bin_83	Surface sediment (Subtidal shallow C, Subtidal intermediate C, Intertidal shallow C, Intertidal intermediate C)	Bacteria	Actinobacteriota	Acidimicrobiia	UBA5794			95.01	1.28	0	0	0	0	0	0	0	0	1	0	0	0	0	0	0	0	0	0	0	0	1	0	0	0	0	0	0	0	1	0	0	0	0	0	0	1	0	0	0	0
SS_bin_89	Surface sediment (Subtidal shallow C, Subtidal intermediate C, Intertidal shallow C, Intertidal intermediate C)	Bacteria	Actinobacteriota	Acidimicrobiia	UBA5794			79.64	7.44	0	0	0	0	0	0	0	0	0	0	0	0	0	0	0	0	0	0	0	0	1	0	0	0	0	0	0	0	1	0	0	0	0	0	0	2	0	0	0	1
SS_bin_18	Surface sediment (Subtidal shallow C, Subtidal intermediate C, Intertidal shallow C, Intertidal intermediate C)	Bacteria	ARS69	ARS69	ARS69	ARS69		59.51	2.75	0	0	0	0	0	0	0	0	0	0	0	0	0	0	0	0	0	0	1	0	0	1	0	0	0	0	0	0	0	0	0	0	0	0	0	0	0	0	0	0
SS_bin_27	Surface sediment (Subtidal shallow C, Subtidal intermediate C, Intertidal shallow C, Intertidal intermediate C)	Bacteria	ARS69	ARS69				87.75	3.78	0	0	0	0	0	0	0	0	2	0	0	0	0	0	0	0	0	0	2	0	0	0	0	0	0	0	0	0	1	0	0	0	0	0	0	0	0	0	0	0
SS_bin_29	Surface sediment (Subtidal shallow C, Subtidal intermediate C, Intertidal shallow C, Intertidal intermediate C)	Bacteria	Bacteroidota	Bacteroidia	AKYH767-A	OLB10		60.98	4.63	0	0	0	0	0	0	0	0	0	0	0	0	0	0	0	0	0	0	0	0	0	0	1	0	0	0	0	0	0	0	0	0	0	0	0	0	0	0	0	0
SS_bin_84	Surface sediment (Subtidal shallow C, Subtidal intermediate C, Intertidal shallow C, Intertidal intermediate C)	Bacteria	Bacteroidota	Bacteroidia	AKYH767-A			87.92	2.71	0	0	0	0	0	0	0	0	0	0	0	0	0	0	0	0	0	0	0	0	0	0	0	0	0	0	0	0	0	0	0	0	0	0	0	2	0	0	0	0
SS_bin_15	Surface sediment (Subtidal shallow C, Subtidal intermediate C, Intertidal shallow C, Intertidal intermediate C)	Bacteria	Bacteroidota	Bacteroidia	Chitinophagales	Saprospiraceae		86.57	1.98	0	0	0	0	0	0	0	0	0	0	0	0	0	0	0	0	0	0	0	0	0	0	1	0	0	0	0	0	0	0	0	0	0	0	0	1	0	0	0	0
SS_bin_23	Surface sediment (Subtidal shallow C, Subtidal intermediate C, Intertidal shallow C, Intertidal intermediate C)	Bacteria	Bacteroidota	Bacteroidia	Chitinophagales	Saprospiraceae		77.68	2.82	0	0	0	0	0	0	0	0	0	0	0	0	0	0	0	0	0	0	0	0	0	0	0	0	0	0	0	0	0	0	0	0	0	0	0	1	0	0	0	0
SS_bin_60	Surface sediment (Subtidal shallow C, Subtidal intermediate C, Intertidal shallow C, Intertidal intermediate C)	Bacteria	Bacteroidota	Bacteroidia	Chitinophagales	Saprospiraceae		96.78	0.99	0	0	0	0	0	0	0	0	0	0	0	0	0	0	0	0	0	0	0	0	0	0	1	0	0	0	0	0	0	0	0	0	0	0	1	2	0	0	1	0
SS_bin_76	Surface sediment (Subtidal shallow C, Subtidal intermediate C, Intertidal shallow C, Intertidal intermediate C)	Bacteria	Bacteroidota	Bacteroidia	Chitinophagales	Saprospiraceae		75.92	8.76	0	0	0	0	0	0	0	0	0	0	0	0	0	0	0	0	0	0	0	0	0	0	1	0	0	0	0	0	2	0	0	0	0	0	1	1	0	0	1	0
SS_bin_77	Surface sediment (Subtidal shallow C, Subtidal intermediate C, Intertidal shallow C, Intertidal intermediate C)	Bacteria	Bacteroidota	Bacteroidia	Chitinophagales	Saprospiraceae		93.07	3.96	0	0	0	0	0	0	0	0	3	0	0	0	0	0	0	0	0	0	0	0	0	0	1	0	0	0	0	0	2	0	0	0	0	0	1	1	0	0	1	1
SS_bin_85	Surface sediment (Subtidal shallow C, Subtidal intermediate C, Intertidal shallow C, Intertidal intermediate C)	Bacteria	Bacteroidota	Bacteroidia	Chitinophagales	Saprospiraceae		74.21	4.24	0	0	0	0	0	0	0	0	1	0	0	0	0	0	0	0	0	0	0	0	0	0	1	0	0	1	0	0	1	0	0	0	0	0	0	3	0	0	0	1
SS_bin_96	Surface sediment (Subtidal shallow C, Subtidal intermediate C, Intertidal shallow C, Intertidal intermediate C)	Bacteria	Bacteroidota	Bacteroidia	Chitinophagales	Saprospiraceae		98.14	3.76	0	0	0	0	0	0	0	0	0	0	0	0	0	0	0	0	0	0	0	0	0	0	1	0	0	0	0	0	2	0	0	0	0	0	1	1	0	0	1	0
SS_bin_101	Surface sediment (Subtidal shallow C, Subtidal intermediate C, Intertidal shallow C, Intertidal intermediate C)	Bacteria	Bacteroidota	Bacteroidia	Chitinophagales	UBA8649		85.71	1.23	0	0	0	0	0	0	0	0	0	0	0	0	0	0	0	0	0	0	0	0	0	0	1	0	0	0	0	0	0	0	0	0	0	0	0	0	0	0	1	0
DS_bin_9	Subtidal deep C	Bacteria	Bacteroidota	Bacteroidia	Flavobacteriales	Flavobacteriaceae	Arenibacter	71.48	5.73	0	0	0	0	0	0	0	0	0	0	0	0	0	0	0	0	0	0	0	0	0	0	0	0	0	0	0	0	0	0	0	0	0	0	0	1	0	0	1	0
SS_bin_70	Surface sediment (Subtidal shallow C, Subtidal intermediate C, Intertidal shallow C, Intertidal intermediate C)	Bacteria	Bacteroidota	Bacteroidia	Flavobacteriales	Flavobacteriaceae	CP2B	80.01	2.79	0	0	0	0	0	0	0	0	0	0	0	0	0	0	0	0	0	0	0	0	1	0	1	0	0	0	0	0	0	0	0	0	0	0	0	0	0	0	1	0
SS_bin_118	Intertidal shallow C	Bacteria	Bacteroidota	Bacteroidia	Flavobacteriales	Flavobacteriaceae	Croceitalea	94.77	1.79	0	0	0	0	0	0	0	0	1	0	0	0	0	0	0	0	0	0	0	0	0	0	1	0	0	0	0	0	0	0	0	0	0	0	1	0	0	0	0	0
SS_bin_120	Intertidal intermediate C	Bacteria	Bacteroidota	Bacteroidia	Flavobacteriales	Flavobacteriaceae	Eudoraea	79.91	3.03	0	0	0	0	0	0	0	0	1	0	0	0	0	0	0	0	0	0	0	0	0	0	1	0	0	0	0	0	0	0	0	0	0	0	1	0	0	0	1	0
SS_bin_61	Surface sediment (Subtidal shallow C, Subtidal intermediate C, Intertidal shallow C, Intertidal intermediate C)	Bacteria	Bacteroidota	Bacteroidia	Flavobacteriales	Flavobacteriaceae	Eudoraea	81.83	7.4	0	0	0	0	0	0	0	0	1	0	0	0	0	0	0	0	0	0	0	0	0	0	1	0	0	0	0	0	2	0	0	0	0	0	0	0	0	0	1	0
SS_bin_98	Surface sediment (Subtidal shallow C, Subtidal intermediate C, Intertidal shallow C, Intertidal intermediate C)	Bacteria	Bacteroidota	Bacteroidia	Flavobacteriales	Flavobacteriaceae	Eudoraea	70.43	5.13	0	0	0	0	0	0	0	0	0	0	0	0	0	0	0	0	0	0	0	0	0	0	0	0	0	0	0	0	0	0	0	0	0	0	0	0	0	0	1	0
SS_bin_110	Intertidal shallow C	Bacteria	Bacteroidota	Bacteroidia	Flavobacteriales	Flavobacteriaceae	Flaviramulus	99.06	1.58	0	0	0	0	0	0	0	0	0	0	0	0	0	0	0	0	0	0	0	0	0	0	2	0	0	0	0	0	0	0	0	0	0	0	0	1	0	0	1	0
SS_bin_62	Surface sediment (Subtidal shallow C, Subtidal intermediate C, Intertidal shallow C, Intertidal intermediate C)	Bacteria	Bacteroidota	Bacteroidia	Flavobacteriales	Flavobacteriaceae	Maribacter_A	65.73	1.94	0	0	0	0	0	0	0	0	1	0	0	0	0	0	0	0	0	0	0	0	0	0	1	0	0	0	0	0	2	0	0	0	0	0	1	0	0	0	0	0
SS_bin_38	Surface sediment (Subtidal shallow C, Subtidal intermediate C, Intertidal shallow C, Intertidal intermediate C)	Bacteria	Bacteroidota	Bacteroidia	Flavobacteriales	Flavobacteriaceae	Pricia	69.48	2.7	0	0	0	0	0	0	0	0	0	0	0	0	0	0	0	0	0	0	0	0	1	0	1	0	0	1	0	0	0	0	0	0	0	0	0	2	0	0	1	0
SS_bin_75	Surface sediment (Subtidal shallow C, Subtidal intermediate C, Intertidal shallow C, Intertidal intermediate C)	Bacteria	Bacteroidota	Bacteroidia	Flavobacteriales	Flavobacteriaceae	RR4-38	97.09	1.86	0	0	0	0	0	0	0	0	1	0	0	0	0	0	0	0	0	0	0	0	0	0	1	0	0	0	0	0	2	0	0	0	0	0	1	0	0	0	1	0
SS_bin_57	Surface sediment (Subtidal shallow C, Subtidal intermediate C, Intertidal shallow C, Intertidal intermediate C)	Bacteria	Bacteroidota	Bacteroidia	Flavobacteriales	Flavobacteriaceae	UBA3611	57.21	2.17	0	0	0	0	0	0	0	0	0	0	0	0	0	0	0	0	0	0	0	0	0	0	0	0	0	0	0	0	0	0	0	0	0	0	0	0	0	0	1	0
SS_bin_1	Surface sediment (Subtidal shallow C, Subtidal intermediate C, Intertidal shallow C, Intertidal intermediate C)	Bacteria	Bacteroidota	Bacteroidia	Flavobacteriales	Flavobacteriaceae	Winogradskyella	73.8	2.45	0	0	0	0	0	0	0	0	0	0	0	0	0	0	0	0	0	0	0	0	0	0	1	0	0	0	0	0	0	0	0	0	0	1	0	0	0	0	1	0
SS_bin_108	Subtidal shallow C	Bacteria	Bacteroidota	Bacteroidia	Flavobacteriales	Flavobacteriaceae	Winogradskyella	79	4.11	0	0	0	0	0	0	0	0	1	0	0	0	0	0	0	0	0	0	0	0	0	0	1	0	0	0	0	0	0	0	0	0	0	0	1	0	0	0	1	0
SS_bin_48	Surface sediment (Subtidal shallow C, Subtidal intermediate C, Intertidal shallow C, Intertidal intermediate C)	Bacteria	Bacteroidota	Bacteroidia	Flavobacteriales	Flavobacteriaceae	Winogradskyella	98.2	5.18	0	0	0	0	0	0	0	0	0	0	0	0	0	0	0	0	0	0	0	0	0	0	0	0	0	0	0	0	0	0	0	0	0	0	0	0	0	0	1	0
MaxBin.003	Surface sediment (Intertidal shallow A, intertidal intermediate A, subtidal shallow A, subtidal intermediate A, FTR)	Bacteria	Bacteroidota	Bacteroidia	Flavobacteriales	Flavobacteriaceae		93.43	7.95	0	0	0	0	0	0	0	0	1	0	0	0	0	0	0	0	0	0	0	0	0	0	1	0	0	0	0	0	0	0	0	0	0	0	0	2	0	0	1	0
MetaBAT.bin.5	Surface sediment (Intertidal shallow A, intertidal intermediate A, subtidal shallow A, subtidal intermediate A, FTR)	Bacteria	Bacteroidota	Bacteroidia	Flavobacteriales	Flavobacteriaceae		78.92	5.07	0	0	0	0	0	0	0	0	0	0	0	0	0	0	0	0	0	0	0	0	0	0	0	0	0	0	0	0	0	0	0	0	0	0	0	0	0	0	1	0
SS_bin_105	Surface sediment (Subtidal shallow C, Subtidal intermediate C, Intertidal shallow C, Intertidal intermediate C)	Bacteria	Bacteroidota	Bacteroidia	Flavobacteriales	Flavobacteriaceae		89.24	3.54	0	0	0	0	0	0	0	0	1	0	0	0	0	0	0	0	0	0	0	0	0	0	2	0	0	0	0	0	0	0	0	0	0	0	1	0	0	0	1	0
SS_bin_109	Subtidal shallow C	Bacteria	Bacteroidota	Bacteroidia	Flavobacteriales	Flavobacteriaceae		96.69	0.34	0	0	0	0	0	0	0	0	1	0	0	0	0	0	0	0	0	0	0	0	0	0	1	0	0	0	0	0	0	0	0	0	0	0	0	1	0	0	1	0
SS_bin_5	Surface sediment (Subtidal shallow C, Subtidal intermediate C, Intertidal shallow C, Intertidal intermediate C)	Bacteria	Bacteroidota	Bacteroidia	Flavobacteriales	Flavobacteriaceae		78.74	4.09	0	0	0	0	0	0	0	0	1	0	0	0	0	0	0	0	0	0	0	0	0	0	1	0	0	0	0	0	1	0	0	0	0	0	0	3	0	0	1	0
SS_bin_56	Surface sediment (Subtidal shallow C, Subtidal intermediate C, Intertidal shallow C, Intertidal intermediate C)	Bacteria	Bacteroidota	Bacteroidia	Flavobacteriales	Flavobacteriaceae		94.39	3.15	0	0	0	0	0	0	0	0	2	0	0	0	0	0	0	0	0	0	0	0	0	0	1	0	0	0	0	0	0	0	0	0	0	0	1	0	0	0	2	0
SS_bin_6	Surface sediment (Subtidal shallow C, Subtidal intermediate C, Intertidal shallow C, Intertidal intermediate C)	Bacteria	Bacteroidota	Bacteroidia	Flavobacteriales	Flavobacteriaceae		94.18	6.52	0	0	0	0	0	0	0	0	1	0	0	0	0	0	0	0	0	0	0	0	0	0	1	0	0	0	0	0	1	0	0	0	0	0	0	0	0	0	1	0
SS_bin_63	Surface sediment (Subtidal shallow C, Subtidal intermediate C, Intertidal shallow C, Intertidal intermediate C)	Bacteria	Bacteroidota	Bacteroidia	Flavobacteriales	Flavobacteriaceae		87.91	2.23	0	0	0	0	0	0	0	0	1	0	0	0	0	0	0	0	0	0	0	0	0	0	1	0	0	0	0	0	0	0	0	0	0	0	0	1	0	0	1	0
SS_bin_99	Surface sediment (Subtidal shallow C, Subtidal intermediate C, Intertidal shallow C, Intertidal intermediate C)	Bacteria	Bacteroidota	Bacteroidia	Flavobacteriales	Flavobacteriaceae		70.52	4.79	0	0	0	0	0	0	0	0	0	0	0	0	0	0	0	0	0	0	0	0	0	0	1	0	0	0	0	0	0	0	0	0	0	0	0	1	0	0	1	0
SS_bin_53	Surface sediment (Subtidal shallow C, Subtidal intermediate C, Intertidal shallow C, Intertidal intermediate C)	Bacteria	Bacteroidota	Bacteroidia	Flavobacteriales	PHOS-HE28		81.68	6.72	0	0	0	0	0	0	0	0	0	0	0	0	0	0	0	0	0	0	0	0	0	0	0	0	0	0	0	0	0	0	0	0	0	0	1	3	0	0	0	0
SS_bin_88	Surface sediment (Subtidal shallow C, Subtidal intermediate C, Intertidal shallow C, Intertidal intermediate C)	Bacteria	Bacteroidota	Bacteroidia	Flavobacteriales	PHOS-HE28		91.56	2.17	0	0	0	0	0	0	0	0	0	0	0	0	0	0	0	0	0	0	0	0	0	0	0	0	0	0	0	0	0	0	0	0	0	0	0	0	0	0	1	0
SS_bin_39	Surface sediment (Subtidal shallow C, Subtidal intermediate C, Intertidal shallow C, Intertidal intermediate C)	Bacteria	Bacteroidota	Bacteroidia	Flavobacteriales	UA16		53.15	4.58	0	0	0	0	0	0	0	0	0	0	0	0	0	0	0	0	0	0	1	0	0	0	0	0	0	0	0	0	0	0	0	0	0	0	0	0	0	0	0	0
SS_bin_46	Surface sediment (Subtidal shallow C, Subtidal intermediate C, Intertidal shallow C, Intertidal intermediate C)	Bacteria	Bacteroidota	Bacteroidia	Flavobacteriales			69.63	3.91	0	0	0	0	0	0	0	0	0	0	0	0	0	0	0	0	0	0	0	0	0	0	0	0	0	0	0	0	0	0	0	0	0	0	0	1	0	0	1	0
DS_bin_3	Deep sediment (Subtidal deep C, intertidal deep C)	Bacteria	Bacteroidota	Ignavibacteria	Ignavibacteriales	Ignavibacteriaceae	BMS3ABIN03	63.81	2.08	0	0	0	0	0	0	0	0	1	0	0	0	0	0	0	0	0	0	0	0	0	0	1	0	0	0	0	0	0	0	0	0	0	0	0	0	0	0	0	1
SS_bin_10	Surface sediment (Subtidal shallow C, Subtidal intermediate C, Intertidal shallow C, Intertidal intermediate C)	Bacteria	Bacteroidota	Rhodothermia	Rhodothermales	Rubricoccaceae		85.79	5.19	0	0	0	0	0	0	0	0	1	0	0	0	0	0	0	0	0	0	0	0	0	0	1	0	0	0	0	0	0	0	0	0	0	0	1	2	0	0	0	0
SS_bin_24	Surface sediment (Subtidal shallow C, Subtidal intermediate C, Intertidal shallow C, Intertidal intermediate C)	Bacteria	Bacteroidota	Rhodothermia	Rhodothermales	UBA10348		74.78	2.54	0	0	0	0	0	0	0	0	1	0	0	0	0	0	0	0	0	0	0	0	0	0	1	0	0	0	0	0	0	0	0	0	0	0	0	0	0	0	0	0
SS_bin_20	Surface sediment (Subtidal shallow C, Subtidal intermediate C, Intertidal shallow C, Intertidal intermediate C)	Bacteria	Bacteroidota	Rhodothermia	Rhodothermales			51.42	9.54	0	0	0	0	0	0	0	0	0	0	0	0	0	0	0	0	0	0	0	0	0	0	0	0	0	0	0	0	1	0	0	0	0	0	0	0	0	0	1	0
SS_bin_36	Surface sediment (Subtidal shallow C, Subtidal intermediate C, Intertidal shallow C, Intertidal intermediate C)	Bacteria	Bacteroidota	Rhodothermia	Rhodothermales			84.56	2.68	0	0	0	0	0	0	0	0	1	0	0	0	0	0	0	0	0	0	0	0	0	1	2	0	0	0	0	0	0	0	0	0	0	0	0	0	0	0	0	0
SS_bin_44	Surface sediment (Subtidal shallow C, Subtidal intermediate C, Intertidal shallow C, Intertidal intermediate C)	Bacteria	Bacteroidota	Rhodothermia	Rhodothermales			94.86	3.39	0	0	0	0	0	0	0	0	1	0	0	0	0	0	0	0	0	0	0	0	0	0	1	0	0	0	0	0	2	0	0	0	0	0	0	0	0	0	0	0
SS_bin_51	Surface sediment (Subtidal shallow C, Subtidal intermediate C, Intertidal shallow C, Intertidal intermediate C)	Bacteria	Bacteroidota	Rhodothermia	Rhodothermales			95.34	3.6	0	0	0	0	0	0	0	0	1	0	0	0	0	0	0	0	0	0	0	0	0	0	1	0	0	0	0	0	0	0	0	0	0	0	0	0	0	0	0	0
DS_bin_6	Deep sediment (Subtidal deep C, intertidal deep C)	Bacteria	Desulfobacterota	Desulfobacteria	Desulfatiglandales	HGW-15		64.13	3.94	0	1	1	0	0	0	0	0	0	0	0	0	0	0	0	0	0	0	0	0	0	0	0	0	1	0	0	0	1	0	0	0	0	0	0	3	0	0	0	0
DS_bin_10	Subtidal deep C	Bacteria	Desulfobacterota	Desulfobacteria	Desulfobacterales	Desulfosarcinaceae		97.1	1.29	0	1	2	0	0	0	0	0	0	0	0	1	0	0	0	0	0	0	1	0	0	0	0	0	0	0	0	0	3	0	0	0	0	0	0	3	0	0	0	0
SS_bin_78	Surface sediment (Subtidal shallow C, Subtidal intermediate C, Intertidal shallow C, Intertidal intermediate C)	Bacteria	Desulfobacterota	Desulfobulbia	Desulfobulbales	Desulfocapsaceae	Desulfofustis	86.61	1.85	0	0	1	0	0	0	0	0	0	0	0	0	0	0	0	0	0	0	1	0	0	0	0	0	0	0	0	0	2	0	0	0	0	0	0	2	0	0	0	0
MaxBin.051	Surface sediment (Intertidal shallow A, intertidal intermediate A, subtidal shallow A, subtidal intermediate A, FTR)	Bacteria	Desulfobacterota	Desulfobulbia	Desulfobulbales	Desulfocapsaceae		54.57	2.7	0	0	1	0	0	0	0	0	0	0	0	1	0	0	0	0	0	0	1	0	0	0	0	0	0	0	0	0	0	0	0	0	0	0	0	1	0	0	0	0
SS_bin_28	Surface sediment (Subtidal shallow C, Subtidal intermediate C, Intertidal shallow C, Intertidal intermediate C)	Bacteria	Eisenbacteria	RBG-16-71-46				90.94	2.2	0	0	0	0	0	0	0	0	1	0	0	0	0	0	0	0	0	0	1	0	0	0	1	0	0	0	0	0	0	0	0	0	0	0	0	0	0	0	1	0
DS_bin_5	Deep sediment (Subtidal deep C, intertidal deep C)	Bacteria	Gemmatimonadota	Gemmatimonadetes	Gemmatimonadales	GWC2-71-9		86.68	2.65	0	0	0	0	0	0	0	0	2	0	0	0	0	0	0	0	0	0	1	0	0	0	1	0	0	0	0	0	4	0	0	0	0	0	0	0	0	0	0	0
SS_bin_80	Surface sediment (Subtidal shallow C, Subtidal intermediate C, Intertidal shallow C, Intertidal intermediate C)	Bacteria	Gemmatimonadota	Gemmatimonadetes	SG8-23	UBA6960		60.05	8.24	0	0	0	0	0	0	0	0	2	0	0	0	0	0	0	0	0	0	0	0	0	0	1	0	0	0	0	0	0	0	0	0	0	0	0	0	0	0	0	0
SS_bin_81	Surface sediment (Subtidal shallow C, Subtidal intermediate C, Intertidal shallow C, Intertidal intermediate C)	Bacteria	Gemmatimonadota	Gemmatimonadetes	SG8-23	UBA6960		83.52	3.3	0	0	0	0	0	0	0	0	1	0	0	0	0	0	0	0	0	0	0	0	1	0	0	0	0	0	0	0	0	0	0	0	0	0	0	0	0	0	0	0
SS_bin_82	Surface sediment (Subtidal shallow C, Subtidal intermediate C, Intertidal shallow C, Intertidal intermediate C)	Bacteria	Gemmatimonadota	Gemmatimonadetes	SG8-23	UBA6960		67.58	4.08	0	0	0	0	0	0	0	0	1	0	0	0	0	0	0	0	0	0	0	0	0	0	0	0	0	0	0	0	1	0	0	0	0	0	0	1	0	0	0	1
DS_bin_2	Deep sediment (Subtidal deep C, intertidal deep C)	Bacteria	MBNT15	MBNT15	MBNT15	MBNT15	CSP1-8	91.8	8.84	0	2	0	0	0	0	0	0	0	0	0	0	0	0	0	0	0	3	1	0	0	0	0	0	1	0	0	0	2	0	0	0	0	0	0	0	0	0	0	0
DS_bin_8	Subtidal deep C	Bacteria	MBNT15	MBNT15	MBNT15	MBNT15	CSP1-8	65.53	4.48	0	1	0	0	0	0	0	0	0	0	0	0	0	0	0	0	0	1	0	0	0	0	0	0	1	0	0	0	1	0	0	0	0	0	0	1	0	0	0	0
MetaBAT.bin.10	Surface sediment (Intertidal shallow A, intertidal intermediate A, subtidal shallow A, subtidal intermediate A, FTR)	Bacteria	Myxococcota	Polyangia	Polyangiales	SG8-38	SG8-38	93.33	2.26	0	0	0	0	0	0	0	0	0	0	0	0	0	0	0	0	0	0	0	0	0	0	1	0	0	0	0	0	2	0	0	0	0	0	1	0	0	0	0	0
SS_bin_106	Subtidal shallow C	Bacteria	Myxococcota	Polyangia	Polyangiales	SG8-38	SG8-38	92.69	1.94	0	0	0	0	0	0	0	0	0	0	0	0	0	0	0	0	0	0	0	0	0	0	1	0	0	0	0	0	2	0	0	0	0	0	1	0	0	0	0	0
SS_bin_16	Surface sediment (Subtidal shallow C, Subtidal intermediate C, Intertidal shallow C, Intertidal intermediate C)	Bacteria	Myxococcota	Polyangia	Polyangiales	SG8-38	SG8-38	76.33	3.46	0	0	0	0	0	0	0	0	0	0	0	0	0	0	0	0	0	0	0	0	0	0	0	0	0	0	0	0	1	0	0	0	0	0	0	0	0	0	0	0
SS_bin_71	Surface sediment (Subtidal shallow C, Subtidal intermediate C, Intertidal shallow C, Intertidal intermediate C)	Bacteria	Planctomycetota	Phycisphaerae	Phycisphaerales	SM1A02		96.36	1.34	0	0	0	0	0	0	0	0	0	0	0	0	0	0	0	0	0	0	1	0	0	0	0	0	0	0	0	0	1	0	0	0	0	0	0	0	0	0	0	0
SS_bin_55	Surface sediment (Subtidal shallow C, Subtidal intermediate C, Intertidal shallow C, Intertidal intermediate C)	Bacteria	Planctomycetota	Planctomycetes	Pirellulales	Pirellulaceae		92.86	6.57	0	0	0	0	0	0	0	0	0	0	0	0	0	0	0	0	0	0	1	0	0	0	0	0	0	0	0	0	2	0	0	0	0	0	0	0	0	0	0	0
DS_bin_12	Deep sediment (Subtidal deep A, intertidal deep A)	Bacteria	Proteobacteria	Alphaproteobacteria	Azospirillales	Inquilinaceae		82.24	2.04	0	0	0	0	0	0	0	1	1	2	0	0	0	0	0	0	0	0	0	1	0	0	0	0	0	1	0	0	2	0	0	0	0	0	0	1	0	0	1	0
SS_bin_43	Surface sediment (Subtidal shallow C, Subtidal intermediate C, Intertidal shallow C, Intertidal intermediate C)	Bacteria	Proteobacteria	Alphaproteobacteria	Caulobacterales	Maricaulaceae	Hellea	97.79	1.98	0	0	0	0	0	0	0	1	0	0	0	0	0	0	0	0	0	0	0	0	0	0	0	0	0	0	0	0	0	0	0	0	0	0	0	1	0	0	1	0
GroopM.bin_13	Surface sediment (Intertidal shallow A, intertidal intermediate A, subtidal shallow A, subtidal intermediate A, FTR)	Bacteria	Proteobacteria	Alphaproteobacteria	Caulobacterales	Maricaulaceae	Robiginitomaculum_A	77.14	1.84	0	0	0	0	0	0	0	0	0	0	0	0	0	0	0	0	0	0	0	0	0	0	0	0	0	0	0	0	0	0	0	0	0	0	0	1	0	0	1	0
SS_bin_111	Intertidal shallow C	Bacteria	Proteobacteria	Alphaproteobacteria	Caulobacterales	Maricaulaceae		99.19	2.11	0	0	0	0	0	0	0	0	0	0	0	0	0	0	0	0	0	0	0	0	0	0	0	0	0	0	0	0	0	0	0	0	0	0	0	1	0	0	1	0
SS_bin_21	Surface sediment (Subtidal shallow C, Subtidal intermediate C, Intertidal shallow C, Intertidal intermediate C)	Bacteria	Proteobacteria	Alphaproteobacteria	Caulobacterales	Parvularculaceae	Marinicaulis	97.71	0.9	0	0	0	0	0	0	0	0	0	0	0	0	0	0	0	0	0	1	0	0	0	0	0	0	0	0	0	0	0	0	0	0	0	0	0	1	0	0	1	0
SS_bin_17	Surface sediment (Subtidal shallow C, Subtidal intermediate C, Intertidal shallow C, Intertidal intermediate C)	Bacteria	Proteobacteria	Alphaproteobacteria	Rhizobiales	Anderseniellaceae		89.03	1.2	0	0	0	0	0	0	0	1	0	1	0	0	0	0	0	0	0	0	0	0	1	0	0	0	0	0	0	0	0	0	0	0	0	0	0	1	0	1	1	1
SS_bin_69	Surface sediment (Subtidal shallow C, Subtidal intermediate C, Intertidal shallow C, Intertidal intermediate C)	Bacteria	Proteobacteria	Alphaproteobacteria	Rhizobiales	SZUA-8		52.06	9.07	0	0	0	0	0	0	0	0	0	0	0	0	0	0	0	0	0	0	0	0	0	0	0	0	0	0	0	0	0	0	0	0	0	0	0	1	0	0	1	0
SS_bin_11	Surface sediment (Subtidal shallow C, Subtidal intermediate C, Intertidal shallow C, Intertidal intermediate C)	Bacteria	Proteobacteria	Alphaproteobacteria	Rhizobiales			77.6	3.12	0	0	0	0	0	0	0	1	0	2	0	0	0	0	0	0	0	0	1	3	0	0	2	0	0	0	0	0	0	0	0	0	0	0	0	2	0	1	1	2
MaxBin.036	Surface sediment (Intertidal shallow A, intertidal intermediate A, subtidal shallow A, subtidal intermediate A, FTR)	Bacteria	Proteobacteria	Alphaproteobacteria	Rhodobacterales	Rhodobacteraceae	Boseongicola	85.11	7.68	0	0	0	0	0	0	0	0	0	0	0	0	0	0	0	0	0	0	0	1	0	0	1	0	0	0	0	0	1	0	0	0	0	0	0	2	0	0	1	2
SS_bin_2	Surface sediment (Subtidal shallow C, Subtidal intermediate C, Intertidal shallow C, Intertidal intermediate C)	Bacteria	Proteobacteria	Alphaproteobacteria	Rhodobacterales	Rhodobacteraceae	Boseongicola	75.42	4.79	0	0	0	0	0	0	0	1	0	0	0	0	0	0	0	0	0	1	0	0	0	0	0	0	0	0	0	0	0	0	0	0	0	0	0	2	0	0	1	2
SS_bin_107	Subtidal shallow C	Bacteria	Proteobacteria	Alphaproteobacteria	Rhodobacterales	Rhodobacteraceae	Silicimonas	80.71	2.41	0	0	0	0	0	0	0	1	0	1	0	0	0	0	0	0	0	2	0	0	0	0	0	0	0	0	0	0	0	0	0	0	0	0	0	1	0	0	1	1
SS_bin_113	Intertidal shallow C	Bacteria	Proteobacteria	Alphaproteobacteria	Rhodobacterales	Rhodobacteraceae	Silicimonas	71.28	1.29	0	0	0	0	0	0	0	1	0	1	0	0	0	0	0	0	0	2	0	0	0	0	1	0	0	0	0	0	0	0	0	0	0	0	0	1	0	0	1	1
SS_bin_123	Intertidal intermediate C	Bacteria	Proteobacteria	Alphaproteobacteria	Rhodobacterales	Rhodobacteraceae	Silicimonas	60.2	1.59	0	0	0	0	0	0	0	1	0	1	0	0	0	0	0	0	0	2	0	0	0	0	1	0	0	0	0	0	0	0	0	0	0	0	0	1	0	0	1	2
SS_bin_25	Surface sediment (Subtidal shallow C, Subtidal intermediate C, Intertidal shallow C, Intertidal intermediate C)	Bacteria	Proteobacteria	Alphaproteobacteria	Rhodobacterales	Rhodobacteraceae	Silicimonas	95.96	1.41	0	0	0	0	0	0	0	1	0	1	0	0	0	0	0	0	0	0	0	1	0	0	1	0	1	0	0	0	0	0	0	0	0	0	0	1	0	0	1	2
SS_bin_34	Surface sediment (Subtidal shallow C, Subtidal intermediate C, Intertidal shallow C, Intertidal intermediate C)	Bacteria	Proteobacteria	Alphaproteobacteria	Rhodobacterales	Rhodobacteraceae	Silicimonas	87.69	2.88	0	0	0	0	0	0	0	1	0	1	0	0	0	0	0	0	0	0	0	0	0	0	0	0	0	0	0	0	0	0	0	0	0	1	0	0	0	1	1	1
SS_bin_37	Surface sediment (Subtidal shallow C, Subtidal intermediate C, Intertidal shallow C, Intertidal intermediate C)	Bacteria	Proteobacteria	Alphaproteobacteria	Rhodobacterales	Rhodobacteraceae	Sulfitobacter	93.1	1.19	0	0	0	0	0	0	0	1	0	1	0	0	0	0	0	0	0	1	0	0	1	0	0	0	1	0	0	0	0	0	0	0	0	1	0	1	0	0	1	2
SS_bin_72	Surface sediment (Subtidal shallow C, Subtidal intermediate C, Intertidal shallow C, Intertidal intermediate C)	Bacteria	Proteobacteria	Alphaproteobacteria	Rhodobacterales	Rhodobacteraceae		71.8	1.21	0	0	0	0	0	0	0	0	0	1	0	0	0	0	0	0	0	1	0	0	0	0	0	0	0	0	0	0	1	0	0	0	0	1	0	1	0	0	1	1
SS_bin_8	Surface sediment (Subtidal shallow C, Subtidal intermediate C, Intertidal shallow C, Intertidal intermediate C)	Bacteria	Proteobacteria	Alphaproteobacteria	Rhodobacterales	Rhodobacteraceae		75.02	3.14	0	0	0	0	0	0	0	1	1	2	0	0	0	0	0	0	0	0	0	0	0	0	0	0	0	0	0	0	2	0	0	0	0	0	0	2	0	1	1	1
DS_bin_7	Subtidal deep C	Bacteria	Proteobacteria	Alphaproteobacteria	Sphingomonadales	Sphingomonadaceae	Altererythrobacter	92.31	3.4	0	0	0	0	0	0	0	0	0	0	0	0	0	0	0	0	0	0	0	0	0	0	0	0	0	0	0	0	0	0	0	0	0	0	0	0	0	0	1	0
SS_bin_45	Surface sediment (Subtidal shallow C, Subtidal intermediate C, Intertidal shallow C, Intertidal intermediate C)	Bacteria	Proteobacteria	Alphaproteobacteria	Sphingomonadales	Sphingomonadaceae	Altererythrobacter	89.47	0.29	0	0	0	0	0	0	0	0	0	0	0	0	0	0	0	0	0	0	0	0	0	0	0	0	0	0	0	0	0	0	0	0	0	0	0	0	0	0	1	0
SS_bin_117	Intertidal shallow C	Bacteria	Proteobacteria	Alphaproteobacteria	Sphingomonadales	Sphingomonadaceae	Erythrobacter_A	91.25	2.89	0	0	0	0	0	0	0	0	0	0	0	0	0	0	0	0	0	0	0	0	0	0	0	0	0	0	0	0	0	0	0	0	0	0	0	0	0	0	1	0
GroopM.bin_3	Surface sediment (Intertidal shallow A, intertidal intermediate A, subtidal shallow A, subtidal intermediate A, FTR)	Bacteria	Proteobacteria	Alphaproteobacteria	Sphingomonadales	Sphingomonadaceae	Erythrobacter_C	81.08	1.57	0	0	0	0	0	0	0	0	0	0	0	0	0	0	0	0	0	0	0	0	0	0	0	0	0	0	0	0	0	0	0	0	0	0	0	0	0	0	1	0
SS_bin_114	Intertidal shallow C	Bacteria	Proteobacteria	Alphaproteobacteria	Sphingomonadales	Sphingomonadaceae	Erythrobacter_C	92.31	2.15	0	0	0	0	0	0	0	0	0	0	0	0	0	0	0	0	0	0	0	0	0	0	0	0	0	0	0	0	0	0	0	0	0	0	0	0	0	0	1	0
MaxBin.075	Surface sediment (Intertidal shallow A, intertidal intermediate A, subtidal shallow A, subtidal intermediate A, FTR)	Bacteria	Proteobacteria	Alphaproteobacteria	Sphingomonadales	Sphingomonadaceae	Sphingomonas_A	80.32	4.52	0	0	0	0	0	0	0	0	0	0	0	0	0	0	0	0	0	0	0	0	0	0	0	0	0	0	0	0	0	0	0	0	0	0	0	0	0	0	0	0
SS_bin_122	Intertidal intermediate C	Bacteria	Proteobacteria	Alphaproteobacteria	Sphingomonadales	Sphingomonadaceae	Sphingomonas_A	96.11	1.81	0	0	0	0	0	0	0	0	0	0	0	0	0	0	0	0	0	0	0	0	0	0	0	0	0	0	0	0	0	0	0	0	0	0	0	0	0	0	1	0
SS_bin_87	Surface sediment (Subtidal shallow C, Subtidal intermediate C, Intertidal shallow C, Intertidal intermediate C)	Bacteria	Proteobacteria	Alphaproteobacteria	Sphingomonadales	Sphingomonadaceae		91.17	1.49	0	0	0	0	0	0	0	0	0	0	0	0	0	0	0	0	0	0	0	0	0	0	0	0	0	0	0	0	0	0	0	0	0	0	0	0	0	0	0	0
SS_bin_35	Surface sediment (Subtidal shallow C, Subtidal intermediate C, Intertidal shallow C, Intertidal intermediate C)	Bacteria	Proteobacteria	Alphaproteobacteria	UBA6615	UBA6615		93.74	2.7	0	0	0	0	0	0	0	0	0	0	0	0	0	0	0	0	0	0	0	0	0	0	0	0	0	0	0	0	0	0	0	0	0	0	0	2	0	0	1	1
SS_bin_41	Surface sediment (Subtidal shallow C, Subtidal intermediate C, Intertidal shallow C, Intertidal intermediate C)	Bacteria	Proteobacteria	Gammaproteobacteria	GCA-001735895	GCA-001735895		51.87	2.07	0	0	0	0	0	0	0	0	0	1	0	0	0	0	0	0	0	0	1	0	0	0	1	0	0	0	0	0	0	0	0	0	0	0	0	0	0	0	0	0
SS_bin_65	Surface sediment (Subtidal shallow C, Subtidal intermediate C, Intertidal shallow C, Intertidal intermediate C)	Bacteria	Proteobacteria	Gammaproteobacteria	GCA-2729495	GCA-2729495	GCA-2729495	84.52	4.9	0	0	0	0	0	0	0	0	0	0	0	0	0	0	0	0	0	0	0	0	0	0	0	0	0	0	0	0	0	0	0	0	0	0	0	0	0	0	1	0
SS_bin_90	Surface sediment (Subtidal shallow C, Subtidal intermediate C, Intertidal shallow C, Intertidal intermediate C)	Bacteria	Proteobacteria	Gammaproteobacteria	GCA-2729495	GCA-2729495		69.64	9.52	0	0	1	0	0	0	0	0	0	0	0	0	0	0	0	0	0	0	0	0	0	0	0	0	0	0	0	0	0	0	0	0	0	0	0	0	0	0	0	0
SS_bin_50	Surface sediment (Subtidal shallow C, Subtidal intermediate C, Intertidal shallow C, Intertidal intermediate C)	Bacteria	Proteobacteria	Gammaproteobacteria	Granulosicoccales	Granulosicoccaceae	Granulosicoccus	91.73	6.53	0	0	0	0	0	0	0	2	1	1	0	0	0	0	0	0	0	1	0	0	0	0	0	0	0	0	0	0	1	0	0	0	0	0	0	1	0	0	0	0
SS_bin_26	Surface sediment (Subtidal shallow C, Subtidal intermediate C, Intertidal shallow C, Intertidal intermediate C)	Bacteria	Proteobacteria	Gammaproteobacteria	Pseudomonadales	Halieaceae	Halioglobus	83.38	7.69	0	0	0	0	0	0	0	0	0	0	0	0	0	0	0	0	0	0	2	0	0	0	0	0	0	0	0	0	0	0	0	0	0	0	0	0	0	0	2	0
MetaBAT.bin.27	Surface sediment (Intertidal shallow A, intertidal intermediate A, subtidal shallow A, subtidal intermediate A, FTR)	Bacteria	Proteobacteria	Gammaproteobacteria	Pseudomonadales	UBA7434	UBA7434	91.52	3.61	0	0	0	0	0	0	0	0	0	0	0	0	0	0	0	0	0	1	0	0	0	0	0	0	0	0	0	0	0	0	0	0	0	0	0	0	0	0	1	0
SS_bin_115	Intertidal shallow C	Bacteria	Proteobacteria	Gammaproteobacteria	Pseudomonadales	UBA7434	UBA7434	93.95	2.3	0	0	0	0	0	0	0	0	0	0	0	0	0	0	0	0	0	1	0	0	0	0	0	0	0	0	0	0	0	0	0	0	0	0	0	0	0	0	1	0
SS_bin_116	Intertidal shallow C	Bacteria	Proteobacteria	Gammaproteobacteria	Pseudomonadales	UBA7434	UBA7434	52.68	9.7	0	0	0	0	0	0	0	0	0	0	0	0	0	0	0	0	0	0	0	0	0	0	0	0	0	0	0	0	1	0	0	0	0	0	0	0	0	0	0	0
SS_bin_79	Surface sediment (Subtidal shallow C, Subtidal intermediate C, Intertidal shallow C, Intertidal intermediate C)	Bacteria	Proteobacteria	Gammaproteobacteria	SZUA-146	SZUA-146	SZUA-146	79.44	3.64	0	0	0	0	0	0	0	0	0	0	0	0	0	0	0	0	0	0	0	1	0	0	0	0	0	0	0	0	0	0	0	0	0	0	0	1	0	0	0	0
SS_bin_12	Surface sediment (Subtidal shallow C, Subtidal intermediate C, Intertidal shallow C, Intertidal intermediate C)	Bacteria	Proteobacteria	Gammaproteobacteria	SZUA-146	SZUA-146		89.13	2.04	0	0	0	0	0	0	0	0	0	0	0	0	0	0	0	0	0	0	0	0	0	0	0	0	0	0	0	0	0	0	0	0	0	0	0	0	0	0	1	0
SS_bin_19	Surface sediment (Subtidal shallow C, Subtidal intermediate C, Intertidal shallow C, Intertidal intermediate C)	Bacteria	Proteobacteria	Gammaproteobacteria	SZUA-146	SZUA-146		56.44	0.84	1	0	0	0	0	0	0	0	0	0	0	0	0	0	0	0	0	0	0	0	0	0	0	0	0	0	0	0	0	0	0	0	0	0	0	0	0	0	1	0
SS_bin_4	Surface sediment (Subtidal shallow C, Subtidal intermediate C, Intertidal shallow C, Intertidal intermediate C)	Bacteria	Proteobacteria	Gammaproteobacteria	SZUA-146	SZUA-146		54.49	5.18	0	0	0	0	0	0	0	0	0	0	0	0	0	0	0	0	0	0	0	0	0	0	0	0	1	0	0	0	0	0	0	0	0	0	0	0	0	0	2	0
SS_bin_58	Surface sediment (Subtidal shallow C, Subtidal intermediate C, Intertidal shallow C, Intertidal intermediate C)	Bacteria	Proteobacteria	Gammaproteobacteria	SZUA-146	SZUA-146		82.61	2.82	0	0	0	0	0	0	0	0	0	0	0	0	0	0	0	0	0	0	0	1	0	0	0	0	1	0	0	0	0	0	0	0	0	0	0	0	0	0	1	0
SS_bin_68	Surface sediment (Subtidal shallow C, Subtidal intermediate C, Intertidal shallow C, Intertidal intermediate C)	Bacteria	Proteobacteria	Gammaproteobacteria	SZUA-146	SZUA-146		74.27	1.41	0	0	0	0	0	0	0	0	0	0	0	0	0	0	0	0	0	0	0	1	0	0	0	0	0	0	0	0	0	0	0	0	0	0	0	0	0	0	1	0
SS_bin_97	Surface sediment (Subtidal shallow C, Subtidal intermediate C, Intertidal shallow C, Intertidal intermediate C)	Bacteria	Proteobacteria	Gammaproteobacteria	SZUA-146	SZUA-146		91.36	0.61	0	0	0	0	0	0	0	0	0	1	0	0	0	0	0	0	0	0	0	0	0	0	0	0	0	0	0	0	0	0	0	0	0	0	0	0	0	0	1	0
DS_bin_1	Deep sediment (Subtidal deep C, intertidal deep C)	Bacteria	Proteobacteria	Gammaproteobacteria	SZUA-21			57.19	3.92	0	0	0	0	0	0	1	1	0	2	1	0	0	0	0	0	0	0	0	0	0	0	0	0	0	0	0	0	1	0	0	0	0	0	0	0	0	0	0	0
DS_bin_4	Deep sediment (Subtidal deep C, intertidal deep C)	Bacteria	Proteobacteria	Gammaproteobacteria	Thiohalobacterales	Thiohalobacteraceae	SZUA-186	77.92	4.59	0	0	0	0	0	0	1	1	0	1	1	0	0	0	0	0	0	0	1	0	0	0	0	0	0	0	0	0	2	0	0	0	0	0	0	0	0	0	0	0
DS_bin_11	Deep sediment (Subtidal deep A, intertidal deep A)	Bacteria	Proteobacteria	Gammaproteobacteria	Thiohalomonadales			61.78	4.92	0	0	0	0	0	0	2	1	3	1	0	0	0	0	0	0	0	0	1	0	0	0	1	0	0	1	0	0	2	0	0	0	0	0	0	0	0	1	0	0
SS_bin_59	Surface sediment (Subtidal shallow C, Subtidal intermediate C, Intertidal shallow C, Intertidal intermediate C)	Bacteria	Proteobacteria	Gammaproteobacteria	UBA10353	UBA7415	UBA7415	97.56	0.61	0	0	0	0	0	0	0	0	1	0	0	0	0	0	0	0	0	0	0	1	0	0	0	0	1	0	0	0	0	0	0	0	0	0	0	1	0	0	2	0
SS_bin_94	Surface sediment (Subtidal shallow C, Subtidal intermediate C, Intertidal shallow C, Intertidal intermediate C)	Bacteria	Proteobacteria	Gammaproteobacteria	UBA10353	UBA7415	UBA7415	65.99	3.66	0	0	0	0	0	0	0	0	1	0	0	0	0	0	0	0	0	0	0	1	0	0	0	0	0	0	0	0	0	0	0	0	0	0	0	0	0	0	1	0
SS_bin_14	Surface sediment (Subtidal shallow C, Subtidal intermediate C, Intertidal shallow C, Intertidal intermediate C)	Bacteria	Proteobacteria	Gammaproteobacteria	UBA4486	UBA4486		68.62	5.37	0	0	0	0	0	0	0	0	0	0	0	0	0	0	0	0	0	0	0	0	1	0	0	0	0	0	0	0	1	0	0	0	0	0	0	1	0	0	1	0
SS_bin_92	Surface sediment (Subtidal shallow C, Subtidal intermediate C, Intertidal shallow C, Intertidal intermediate C)	Bacteria	Proteobacteria	Gammaproteobacteria	UBA4575	UBA4575		92.47	3.29	0	0	0	0	0	0	0	1	1	0	2	0	0	0	0	0	0	0	0	0	0	0	0	0	0	0	0	0	0	0	0	0	0	0	0	2	0	0	1	0
SS_bin_93	Surface sediment (Subtidal shallow C, Subtidal intermediate C, Intertidal shallow C, Intertidal intermediate C)	Bacteria	Proteobacteria	Gammaproteobacteria	UBA6522	UBA6522		76.58	5.54	0	0	0	0	0	0	0	0	0	0	0	0	0	0	0	0	0	0	0	0	0	0	0	0	0	0	0	0	0	0	0	0	0	0	0	2	0	0	1	0
SS_bin_86	Surface sediment (Subtidal shallow C, Subtidal intermediate C, Intertidal shallow C, Intertidal intermediate C)	Bacteria	Proteobacteria	Gammaproteobacteria	Woeseiales	Woeseiaceae	UBA1844	55.74	3.84	0	0	0	0	0	0	0	0	0	0	0	0	0	0	0	0	0	0	0	1	0	0	0	0	0	0	0	0	0	0	0	0	0	0	0	0	0	0	1	0
SS_bin_42	Surface sediment (Subtidal shallow C, Subtidal intermediate C, Intertidal shallow C, Intertidal intermediate C)	Bacteria	Proteobacteria	Gammaproteobacteria	Woeseiales	Woeseiaceae	Woeseia	86.81	5.53	0	0	0	0	0	0	0	0	0	0	0	0	0	0	0	0	0	0	0	1	0	0	0	0	0	0	0	0	0	0	0	0	0	0	0	0	0	0	1	0
GroopM.bin_14	Surface sediment (Intertidal shallow A, intertidal intermediate A, subtidal shallow A, subtidal intermediate A, FTR)	Bacteria	Proteobacteria	Gammaproteobacteria	Woeseiales	Woeseiaceae		82.6	2.49	0	0	0	0	0	0	1	0	2	0	0	0	0	0	0	0	0	0	0	1	0	0	0	0	0	0	0	0	2	0	0	0	0	0	0	1	0	0	1	0
SS_bin_121	Intertidal intermediate C	Bacteria	Proteobacteria	Gammaproteobacteria	Woeseiales	Woeseiaceae		76.6	2.68	0	0	0	0	0	0	0	0	0	0	0	0	0	0	0	0	0	0	0	1	0	0	0	0	0	0	0	0	0	0	0	0	0	0	0	1	0	0	1	0
SS_bin_64	Surface sediment (Subtidal shallow C, Subtidal intermediate C, Intertidal shallow C, Intertidal intermediate C)	Bacteria	Proteobacteria	Gammaproteobacteria	Woeseiales	Woeseiaceae		79.79	6.77	0	0	0	0	0	0	0	0	0	0	0	0	0	0	0	0	0	0	0	1	0	0	0	0	0	0	0	0	1	0	0	0	0	0	0	1	0	0	1	0
SS_bin_73	Surface sediment (Subtidal shallow C, Subtidal intermediate C, Intertidal shallow C, Intertidal intermediate C)	Bacteria	Proteobacteria	Gammaproteobacteria	Woeseiales	Woeseiaceae		54.71	7.43	0	0	0	0	0	0	0	0	0	0	0	0	0	0	0	0	0	0	0	1	0	0	0	0	0	0	0	0	0	0	0	0	0	0	0	0	0	0	1	0
SS_bin_74	Surface sediment (Subtidal shallow C, Subtidal intermediate C, Intertidal shallow C, Intertidal intermediate C)	Bacteria	Proteobacteria	Gammaproteobacteria	Woeseiales	Woeseiaceae		85.71	2.79	0	0	0	0	0	0	0	0	1	0	0	0	0	0	0	0	0	0	0	0	0	0	0	0	0	0	0	0	2	0	0	0	0	0	0	2	0	0	1	0
SS_bin_22	Surface sediment (Subtidal shallow C, Subtidal intermediate C, Intertidal shallow C, Intertidal intermediate C)	Bacteria	Proteobacteria	Gammaproteobacteria	Xanthomonadales	SZUA-36		93.43	5.69	0	0	0	0	0	0	0	0	0	0	0	0	0	0	0	0	0	0	0	1	0	0	0	0	0	0	0	0	0	0	0	0	0	0	0	0	0	0	1	0
SS_bin_66	Surface sediment (Subtidal shallow C, Subtidal intermediate C, Intertidal shallow C, Intertidal intermediate C)	Bacteria	Proteobacteria	Gammaproteobacteria	Xanthomonadales	SZUA-36		96.38	4.73	0	0	0	0	0	0	1	0	1	0	0	0	0	0	0	0	0	0	0	0	0	0	0	0	0	0	0	0	2	0	0	0	0	0	0	1	0	0	1	0
SS_bin_67	Surface sediment (Subtidal shallow C, Subtidal intermediate C, Intertidal shallow C, Intertidal intermediate C)	Bacteria	Proteobacteria	Gammaproteobacteria	Xanthomonadales	SZUA-36		84.42	7.28	0	0	0	0	0	0	0	0	1	0	0	0	0	0	0	0	0	0	0	1	0	0	0	0	0	0	0	0	0	0	0	0	0	0	0	0	0	0	1	0
SS_bin_91	Surface sediment (Subtidal shallow C, Subtidal intermediate C, Intertidal shallow C, Intertidal intermediate C)	Bacteria	Verrucomicrobiota	Verrucomicrobiae	Verrucomicrobiales	Akkermansiaceae		96.94	2.04	0	0	0	0	0	0	0	0	0	0	0	0	0	0	0	0	0	0	0	0	0	0	0	0	0	0	0	0	0	0	0	0	0	0	0	0	0	0	1	0
SS_bin_30	Surface sediment (Subtidal shallow C, Subtidal intermediate C, Intertidal shallow C, Intertidal intermediate C)	Bacteria	Verrucomicrobiota	Verrucomicrobiae	Verrucomicrobiales	DEV007		95.92	3.74	0	0	0	0	0	0	0	0	0	0	0	0	0	0	0	0	0	0	0	0	0	0	0	0	0	0	0	0	0	0	0	0	0	0	0	0	0	0	1	0
[truncated: 11 more columns]

## Sheet: MAG_info_detail
Characterization of MAGs
MAG	Samples	Completeness	Contamination	Bin quality	Strain heterogeneity	Size (bp)	N50 (bp)	Domain	Phylum	Class	Order	Family	Genus	GTDB Taxonomy (R04-RS89)	Assembly	Binning program
DS_bin_1	Deep sediment (Subtidal deep C, intertidal deep C)	57.19	3.92	Medium	5.88	979601	2150	Bacteria	Proteobacteria	Gammaproteobacteria	SZUA-21			d__Bacteria;p__Proteobacteria;c__Gammaproteobacteria;o__SZUA-21;f__;g__;s__	Co-assembly	Maxbin2
DS_bin_2	Deep sediment (Subtidal deep C, intertidal deep C)	91.8	8.84	Medium	65	2208117	3069	Bacteria	MBNT15	MBNT15	MBNT15	MBNT15	CSP1-8	d__Bacteria;p__MBNT15;c__MBNT15;o__MBNT15;f__MBNT15;g__CSP1-8;s__	Co-assembly	Maxbin2
DS_bin_3	Deep sediment (Subtidal deep C, intertidal deep C)	63.81	2.08	Medium	14.29	2151026	3185	Bacteria	Bacteroidota	Ignavibacteria	Ignavibacteriales	Ignavibacteriaceae	BMS3ABIN03	d__Bacteria;p__Bacteroidota;c__Ignavibacteria;o__Ignavibacteriales;f__Ignavibacteriaceae;g__BMS3ABIN03;s__	Co-assembly	Concoct
DS_bin_4	Deep sediment (Subtidal deep C, intertidal deep C)	77.92	4.59	Medium	37.93	1790320	4979	Bacteria	Proteobacteria	Gammaproteobacteria	Thiohalobacterales	Thiohalobacteraceae	SZUA-186	d__Bacteria;p__Proteobacteria;c__Gammaproteobacteria;o__Thiohalobacterales;f__Thiohalobacteraceae;g__SZUA-186;s__	Co-assembly	Metabat2
DS_bin_5	Deep sediment (Subtidal deep C, intertidal deep C)	86.68	2.65	Medium	50	3026508	5502	Bacteria	Gemmatimonadota	Gemmatimonadetes	Gemmatimonadales	GWC2-71-9		d__Bacteria;p__Gemmatimonadota;c__Gemmatimonadetes;o__Gemmatimonadales;f__GWC2-71-9;g__;s__	Co-assembly	Metabat2
DS_bin_6	Deep sediment (Subtidal deep C, intertidal deep C)	64.13	3.94	Medium	25	2382315	4180	Bacteria	Desulfobacterota	Desulfobacteria	Desulfatiglandales	HGW-15		d__Bacteria;p__Desulfobacterota;c__Desulfobacteria;o__Desulfatiglandales;f__HGW-15;g__;s__	Co-assembly	Metabat2
DS_bin_7	Subtidal deep C	92.31	3.4	High	68.75	2263220	16553	Bacteria	Proteobacteria	Alphaproteobacteria	Sphingomonadales	Sphingomonadaceae	Altererythrobacter	d__Bacteria;p__Proteobacteria;c__Alphaproteobacteria;o__Sphingomonadales;f__Sphingomonadaceae;g__Altererythrobacter;s__	Individual assembly	Maxbin2
DS_bin_8	Subtidal deep C	65.53	4.48	Medium	66.67	1242785	3158	Bacteria	MBNT15	MBNT15	MBNT15	MBNT15	CSP1-8	d__Bacteria;p__MBNT15;c__MBNT15;o__MBNT15;f__MBNT15;g__CSP1-8;s__	Individual assembly	Maxbin2
DS_bin_9	Subtidal deep C	71.48	5.73	Medium	12.5	3100464	3743	Bacteria	Bacteroidota	Bacteroidia	Flavobacteriales	Flavobacteriaceae	Arenibacter	d__Bacteria;p__Bacteroidota;c__Bacteroidia;o__Flavobacteriales;f__Flavobacteriaceae;g__Arenibacter;s__	Individual assembly	Maxbin2
DS_bin_10	Subtidal deep C	97.1	1.29	High	0	5497389	86229	Bacteria	Desulfobacterota	Desulfobacteria	Desulfobacterales	Desulfosarcinaceae		d__Bacteria;p__Desulfobacterota;c__Desulfobacteria;o__Desulfobacterales;f__Desulfosarcinaceae;g__;s__	Individual assembly	Metabat2
DS_bin_11	Deep sediment (Subtidal deep A, intertidal deep A)	61.78	4.92	Medium	36.67	1953991	2236	Bacteria	Proteobacteria	Gammaproteobacteria	Thiohalomonadales			d__Bacteria;p__Proteobacteria;c__Gammaproteobacteria;o__Thiohalomonadales;f__;g__;s__	Co-assembly	Concoct
DS_bin_12	Deep sediment (Subtidal deep A, intertidal deep A)	82.24	2.04	Medium	57.14	3590190	7035	Bacteria	Proteobacteria	Alphaproteobacteria	Azospirillales	Inquilinaceae		d__Bacteria;p__Proteobacteria;c__Alphaproteobacteria;o__Azospirillales;f__Inquilinaceae;g__;s__	Co-assembly	Metabat2
SS_bin_1	Surface sediment (Subtidal shallow C, Subtidal intermediate C, Intertidal shallow C, Intertidal intermediate C)	73.8	2.45	Medium	47.83	1984050	8856	Bacteria	Bacteroidota	Bacteroidia	Flavobacteriales	Flavobacteriaceae	Winogradskyella	d__Bacteria;p__Bacteroidota;c__Bacteroidia;o__Flavobacteriales;f__Flavobacteriaceae;g__Winogradskyella;s__	Co-assembly	Maxbin2
SS_bin_2	Surface sediment (Subtidal shallow C, Subtidal intermediate C, Intertidal shallow C, Intertidal intermediate C)	75.42	4.79	Medium	65.52	2670746	3683	Bacteria	Proteobacteria	Alphaproteobacteria	Rhodobacterales	Rhodobacteraceae	Boseongicola	d__Bacteria;p__Proteobacteria;c__Alphaproteobacteria;o__Rhodobacterales;f__Rhodobacteraceae;g__Boseongicola;s__	Co-assembly	Maxbin2
SS_bin_3	Surface sediment (Subtidal shallow C, Subtidal intermediate C, Intertidal shallow C, Intertidal intermediate C)	97.77	2.99	High	0	2819996	14544	Bacteria	Actinobacteriota	Acidimicrobiia	UBA5794			d__Bacteria;p__Actinobacteriota;c__Acidimicrobiia;o__UBA5794;f__;g__;s__	Co-assembly	Maxbin2
SS_bin_4	Surface sediment (Subtidal shallow C, Subtidal intermediate C, Intertidal shallow C, Intertidal intermediate C)	54.49	5.18	Medium	39.29	2155375	5933	Bacteria	Proteobacteria	Gammaproteobacteria	SZUA-146	SZUA-146		d__Bacteria;p__Proteobacteria;c__Gammaproteobacteria;o__SZUA-146;f__SZUA-146;g__;s__	Co-assembly	Maxbin2
SS_bin_5	Surface sediment (Subtidal shallow C, Subtidal intermediate C, Intertidal shallow C, Intertidal intermediate C)	78.74	4.09	Medium	61.9	2437600	10320	Bacteria	Bacteroidota	Bacteroidia	Flavobacteriales	Flavobacteriaceae		d__Bacteria;p__Bacteroidota;c__Bacteroidia;o__Flavobacteriales;f__Flavobacteriaceae;g__;s__	Co-assembly	Maxbin2
SS_bin_6	Surface sediment (Subtidal shallow C, Subtidal intermediate C, Intertidal shallow C, Intertidal intermediate C)	94.18	6.52	Medium	31.43	3127513	68054	Bacteria	Bacteroidota	Bacteroidia	Flavobacteriales	Flavobacteriaceae		d__Bacteria;p__Bacteroidota;c__Bacteroidia;o__Flavobacteriales;f__Flavobacteriaceae;g__;s__	Co-assembly	Maxbin2
SS_bin_7	Surface sediment (Subtidal shallow C, Subtidal intermediate C, Intertidal shallow C, Intertidal intermediate C)	88.46	3.99	Medium	27.27	2134753	5683	Bacteria	Actinobacteriota	Acidimicrobiia	UBA5794	UBA5794		d__Bacteria;p__Actinobacteriota;c__Acidimicrobiia;o__UBA5794;f__UBA5794;g__;s__	Co-assembly	Maxbin2
SS_bin_8	Surface sediment (Subtidal shallow C, Subtidal intermediate C, Intertidal shallow C, Intertidal intermediate C)	75.02	3.14	Medium	56.25	2732459	9510	Bacteria	Proteobacteria	Alphaproteobacteria	Rhodobacterales	Rhodobacteraceae		d__Bacteria;p__Proteobacteria;c__Alphaproteobacteria;o__Rhodobacterales;f__Rhodobacteraceae;g__;s__	Co-assembly	Maxbin2
SS_bin_9	Surface sediment (Subtidal shallow C, Subtidal intermediate C, Intertidal shallow C, Intertidal intermediate C)	95.73	2.99	High	0	3995572	53803	Bacteria	Actinobacteriota	Acidimicrobiia	Microtrichales	SZUA-35		d__Bacteria;p__Actinobacteriota;c__Acidimicrobiia;o__Microtrichales;f__SZUA-35;g__;s__	Co-assembly	Maxbin2
SS_bin_10	Surface sediment (Subtidal shallow C, Subtidal intermediate C, Intertidal shallow C, Intertidal intermediate C)	85.79	5.19	Medium	0	3250640	11889	Bacteria	Bacteroidota	Rhodothermia	Rhodothermales	Rubricoccaceae		d__Bacteria;p__Bacteroidota;c__Rhodothermia;o__Rhodothermales;f__Rubricoccaceae;g__;s__	Co-assembly	Maxbin2
SS_bin_11	Surface sediment (Subtidal shallow C, Subtidal intermediate C, Intertidal shallow C, Intertidal intermediate C)	77.6	3.12	Medium	7.14	4183240	3867	Bacteria	Proteobacteria	Alphaproteobacteria	Rhizobiales			d__Bacteria;p__Proteobacteria;c__Alphaproteobacteria;o__Rhizobiales;f__;g__;s__	Co-assembly	Concoct
SS_bin_12	Surface sediment (Subtidal shallow C, Subtidal intermediate C, Intertidal shallow C, Intertidal intermediate C)	89.13	2.04	Medium	6.25	3265127	59621	Bacteria	Proteobacteria	Gammaproteobacteria	SZUA-146	SZUA-146		d__Bacteria;p__Proteobacteria;c__Gammaproteobacteria;o__SZUA-146;f__SZUA-146;g__;s__	Co-assembly	Concoct
SS_bin_13	Surface sediment (Subtidal shallow C, Subtidal intermediate C, Intertidal shallow C, Intertidal intermediate C)	85.47	2.99	Medium	50	3243957	19304	Bacteria	Actinobacteriota	Acidimicrobiia	UBA5794			d__Bacteria;p__Actinobacteriota;c__Acidimicrobiia;o__UBA5794;f__;g__;s__	Co-assembly	Concoct
SS_bin_14	Surface sediment (Subtidal shallow C, Subtidal intermediate C, Intertidal shallow C, Intertidal intermediate C)	68.62	5.37	Medium	26.09	2106929	2262	Bacteria	Proteobacteria	Gammaproteobacteria	UBA4486	UBA4486		d__Bacteria;p__Proteobacteria;c__Gammaproteobacteria;o__UBA4486;f__UBA4486;g__;s__	Co-assembly	Concoct
SS_bin_15	Surface sediment (Subtidal shallow C, Subtidal intermediate C, Intertidal shallow C, Intertidal intermediate C)	86.57	1.98	Medium	20	3107960	10703	Bacteria	Bacteroidota	Bacteroidia	Chitinophagales	Saprospiraceae		d__Bacteria;p__Bacteroidota;c__Bacteroidia;o__Chitinophagales;f__Saprospiraceae;g__;s__	Co-assembly	Concoct
SS_bin_16	Surface sediment (Subtidal shallow C, Subtidal intermediate C, Intertidal shallow C, Intertidal intermediate C)	76.33	3.46	Medium	37.5	4071511	5386	Bacteria	Myxococcota	Polyangia	Polyangiales	SG8-38	SG8-38	d__Bacteria;p__Myxococcota;c__Polyangia;o__Polyangiales;f__SG8-38;g__SG8-38;s__	Co-assembly	Concoct
SS_bin_17	Surface sediment (Subtidal shallow C, Subtidal intermediate C, Intertidal shallow C, Intertidal intermediate C)	89.03	1.2	Medium	60	4303601	10782	Bacteria	Proteobacteria	Alphaproteobacteria	Rhizobiales	Anderseniellaceae		d__Bacteria;p__Proteobacteria;c__Alphaproteobacteria;o__Rhizobiales;f__Anderseniellaceae;g__;s__	Co-assembly	Concoct
SS_bin_18	Surface sediment (Subtidal shallow C, Subtidal intermediate C, Intertidal shallow C, Intertidal intermediate C)	59.51	2.75	Medium	66.67	2266113	2880	Bacteria	ARS69	ARS69	ARS69	ARS69		d__Bacteria;p__ARS69;c__ARS69;o__ARS69;f__ARS69;g__;s__	Co-assembly	Concoct
SS_bin_19	Surface sediment (Subtidal shallow C, Subtidal intermediate C, Intertidal shallow C, Intertidal intermediate C)	56.44	0.84	Medium	25	1493085	4861	Bacteria	Proteobacteria	Gammaproteobacteria	SZUA-146	SZUA-146		d__Bacteria;p__Proteobacteria;c__Gammaproteobacteria;o__SZUA-146;f__SZUA-146;g__;s__	Co-assembly	Concoct
SS_bin_20	Surface sediment (Subtidal shallow C, Subtidal intermediate C, Intertidal shallow C, Intertidal intermediate C)	51.42	9.54	Medium	3.57	3093147	2788	Bacteria	Bacteroidota	Rhodothermia	Rhodothermales			d__Bacteria;p__Bacteroidota;c__Rhodothermia;o__Rhodothermales;f__;g__;s__	Co-assembly	Concoct
SS_bin_21	Surface sediment (Subtidal shallow C, Subtidal intermediate C, Intertidal shallow C, Intertidal intermediate C)	97.71	0.9	High	20	3436327	65108	Bacteria	Proteobacteria	Alphaproteobacteria	Caulobacterales	Parvularculaceae	Marinicaulis	d__Bacteria;p__Proteobacteria;c__Alphaproteobacteria;o__Caulobacterales;f__Parvularculaceae;g__Marinicaulis;s__	Co-assembly	Concoct
SS_bin_22	Surface sediment (Subtidal shallow C, Subtidal intermediate C, Intertidal shallow C, Intertidal intermediate C)	93.43	5.69	Medium	25	3038825	24754	Bacteria	Proteobacteria	Gammaproteobacteria	Xanthomonadales	SZUA-36		d__Bacteria;p__Proteobacteria;c__Gammaproteobacteria;o__Xanthomonadales;f__SZUA-36;g__;s__	Co-assembly	Concoct
SS_bin_23	Surface sediment (Subtidal shallow C, Subtidal intermediate C, Intertidal shallow C, Intertidal intermediate C)	77.68	2.82	Medium	37.5	2839163	5309	Bacteria	Bacteroidota	Bacteroidia	Chitinophagales	Saprospiraceae		d__Bacteria;p__Bacteroidota;c__Bacteroidia;o__Chitinophagales;f__Saprospiraceae;g__;s__	Co-assembly	Concoct
SS_bin_24	Surface sediment (Subtidal shallow C, Subtidal intermediate C, Intertidal shallow C, Intertidal intermediate C)	74.78	2.54	Medium	20	2286409	3978	Bacteria	Bacteroidota	Rhodothermia	Rhodothermales	UBA10348		d__Bacteria;p__Bacteroidota;c__Rhodothermia;o__Rhodothermales;f__UBA10348;g__;s__	Co-assembly	Concoct
SS_bin_25	Surface sediment (Subtidal shallow C, Subtidal intermediate C, Intertidal shallow C, Intertidal intermediate C)	95.96	1.41	High	25	3681879	40667	Bacteria	Proteobacteria	Alphaproteobacteria	Rhodobacterales	Rhodobacteraceae	Silicimonas	d__Bacteria;p__Proteobacteria;c__Alphaproteobacteria;o__Rhodobacterales;f__Rhodobacteraceae;g__Silicimonas;s__	Co-assembly	Concoct
SS_bin_26	Surface sediment (Subtidal shallow C, Subtidal intermediate C, Intertidal shallow C, Intertidal intermediate C)	83.38	7.69	Medium	48.48	3811068	4957	Bacteria	Proteobacteria	Gammaproteobacteria	Pseudomonadales	Halieaceae	Halioglobus	d__Bacteria;p__Proteobacteria;c__Gammaproteobacteria;o__Pseudomonadales;f__Halieaceae;g__Halioglobus;s__	Co-assembly	Concoct
SS_bin_27	Surface sediment (Subtidal shallow C, Subtidal intermediate C, Intertidal shallow C, Intertidal intermediate C)	87.75	3.78	Medium	44.44	3888216	5940	Bacteria	ARS69	ARS69				d__Bacteria;p__ARS69;c__ARS69;o__;f__;g__;s__	Co-assembly	Concoct
SS_bin_28	Surface sediment (Subtidal shallow C, Subtidal intermediate C, Intertidal shallow C, Intertidal intermediate C)	90.94	2.2	High	50	3667337	6020	Bacteria	Eisenbacteria	RBG-16-71-46				d__Bacteria;p__Eisenbacteria;c__RBG-16-71-46;o__;f__;g__;s__	Co-assembly	Concoct
SS_bin_29	Surface sediment (Subtidal shallow C, Subtidal intermediate C, Intertidal shallow C, Intertidal intermediate C)	60.98	4.63	Medium	0	1879300	5519	Bacteria	Bacteroidota	Bacteroidia	AKYH767-A	OLB10		d__Bacteria;p__Bacteroidota;c__Bacteroidia;o__AKYH767-A;f__OLB10;g__;s__	Co-assembly	Concoct
SS_bin_30	Surface sediment (Subtidal shallow C, Subtidal intermediate C, Intertidal shallow C, Intertidal intermediate C)	95.92	3.74	High	22.22	4973214	11455	Bacteria	Verrucomicrobiota	Verrucomicrobiae	Verrucomicrobiales	DEV007		d__Bacteria;p__Verrucomicrobiota;c__Verrucomicrobiae;o__Verrucomicrobiales;f__DEV007;g__;s__	Co-assembly	Concoct
SS_bin_31	Surface sediment (Subtidal shallow C, Subtidal intermediate C, Intertidal shallow C, Intertidal intermediate C)	79.4	2.99	Medium	0	2902324	8956	Bacteria	Actinobacteriota	Acidimicrobiia	Microtrichales	SZUA-35		d__Bacteria;p__Actinobacteriota;c__Acidimicrobiia;o__Microtrichales;f__SZUA-35;g__;s__	Co-assembly	Concoct
SS_bin_32	Surface sediment (Subtidal shallow C, Subtidal intermediate C, Intertidal shallow C, Intertidal intermediate C)	89.83	1.8	Medium	0	3851259	10436	Bacteria	Acidobacteriota	Blastocatellia	Pyrinomonadales	Pyrinomonadaceae		d__Bacteria;p__Acidobacteriota;c__Blastocatellia;o__Pyrinomonadales;f__Pyrinomonadaceae;g__;s__	Co-assembly	Concoct
SS_bin_33	Surface sediment (Subtidal shallow C, Subtidal intermediate C, Intertidal shallow C, Intertidal intermediate C)	82.05	1.71	Medium	0	3417292	9123	Bacteria	Actinobacteriota	Acidimicrobiia	Microtrichales	UBA11606		d__Bacteria;p__Actinobacteriota;c__Acidimicrobiia;o__Microtrichales;f__UBA11606;g__;s__	Co-assembly	Concoct
SS_bin_34	Surface sediment (Subtidal shallow C, Subtidal intermediate C, Intertidal shallow C, Intertidal intermediate C)	87.69	2.88	Medium	50	3428214	15190	Bacteria	Proteobacteria	Alphaproteobacteria	Rhodobacterales	Rhodobacteraceae	Silicimonas	d__Bacteria;p__Proteobacteria;c__Alphaproteobacteria;o__Rhodobacterales;f__Rhodobacteraceae;g__Silicimonas;s__	Co-assembly	Concoct
SS_bin_35	Surface sediment (Subtidal shallow C, Subtidal intermediate C, Intertidal shallow C, Intertidal intermediate C)	93.74	2.7	High	25	3941075	10575	Bacteria	Proteobacteria	Alphaproteobacteria	UBA6615	UBA6615		d__Bacteria;p__Proteobacteria;c__Alphaproteobacteria;o__UBA6615;f__UBA6615;g__;s__	Co-assembly	Concoct
SS_bin_36	Surface sediment (Subtidal shallow C, Subtidal intermediate C, Intertidal shallow C, Intertidal intermediate C)	84.56	2.68	Medium	20	3580623	7073	Bacteria	Bacteroidota	Rhodothermia	Rhodothermales			d__Bacteria;p__Bacteroidota;c__Rhodothermia;o__Rhodothermales;f__;g__;s__	Co-assembly	Concoct
SS_bin_37	Surface sediment (Subtidal shallow C, Subtidal intermediate C, Intertidal shallow C, Intertidal intermediate C)	93.1	1.19	High	55.56	3619459	21468	Bacteria	Proteobacteria	Alphaproteobacteria	Rhodobacterales	Rhodobacteraceae	Sulfitobacter	d__Bacteria;p__Proteobacteria;c__Alphaproteobacteria;o__Rhodobacterales;f__Rhodobacteraceae;g__Sulfitobacter;s__	Co-assembly	Concoct
SS_bin_38	Surface sediment (Subtidal shallow C, Subtidal intermediate C, Intertidal shallow C, Intertidal intermediate C)	69.48	2.7	Medium	30.77	3003330	3055	Bacteria	Bacteroidota	Bacteroidia	Flavobacteriales	Flavobacteriaceae	Pricia	d__Bacteria;p__Bacteroidota;c__Bacteroidia;o__Flavobacteriales;f__Flavobacteriaceae;g__Pricia;s__	Co-assembly	Concoct
SS_bin_39	Surface sediment (Subtidal shallow C, Subtidal intermediate C, Intertidal shallow C, Intertidal intermediate C)	53.15	4.58	Medium	0	1718572	2037	Bacteria	Bacteroidota	Bacteroidia	Flavobacteriales	UA16		d__Bacteria;p__Bacteroidota;c__Bacteroidia;o__Flavobacteriales;f__UA16;g__;s__	Co-assembly	Concoct
SS_bin_40	Surface sediment (Subtidal shallow C, Subtidal intermediate C, Intertidal shallow C, Intertidal intermediate C)	94.87	2.56	High	0	4225043	23200	Bacteria	Acidobacteriota	Blastocatellia	Pyrinomonadales	Pyrinomonadaceae		d__Bacteria;p__Acidobacteriota;c__Blastocatellia;o__Pyrinomonadales;f__Pyrinomonadaceae;g__;s__	Co-assembly	Concoct
SS_bin_41	Surface sediment (Subtidal shallow C, Subtidal intermediate C, Intertidal shallow C, Intertidal intermediate C)	51.87	2.07	Medium	40	2184696	3070	Bacteria	Proteobacteria	Gammaproteobacteria	GCA-001735895	GCA-001735895		d__Bacteria;p__Proteobacteria;c__Gammaproteobacteria;o__GCA-001735895;f__GCA-001735895;g__;s__	Co-assembly	Concoct
SS_bin_42	Surface sediment (Subtidal shallow C, Subtidal intermediate C, Intertidal shallow C, Intertidal intermediate C)	86.81	5.53	Medium	18.52	3286579	14666	Bacteria	Proteobacteria	Gammaproteobacteria	Woeseiales	Woeseiaceae	Woeseia	d__Bacteria;p__Proteobacteria;c__Gammaproteobacteria;o__Woeseiales;f__Woeseiaceae;g__Woeseia;s__	Co-assembly	Maxbin2
SS_bin_43	Surface sediment (Subtidal shallow C, Subtidal intermediate C, Intertidal shallow C, Intertidal intermediate C)	97.79	1.98	High	57.89	2936636	74766	Bacteria	Proteobacteria	Alphaproteobacteria	Caulobacterales	Maricaulaceae	Hellea	d__Bacteria;p__Proteobacteria;c__Alphaproteobacteria;o__Caulobacterales;f__Maricaulaceae;g__Hellea;s__	Co-assembly	Maxbin2
SS_bin_44	Surface sediment (Subtidal shallow C, Subtidal intermediate C, Intertidal shallow C, Intertidal intermediate C)	94.86	3.39	High	25	4103496	17426	Bacteria	Bacteroidota	Rhodothermia	Rhodothermales			d__Bacteria;p__Bacteroidota;c__Rhodothermia;o__Rhodothermales;f__;g__;s__	Co-assembly	Maxbin2
SS_bin_45	Surface sediment (Subtidal shallow C, Subtidal intermediate C, Intertidal shallow C, Intertidal intermediate C)	89.47	0.29	Medium	100	2095963	17426	Bacteria	Proteobacteria	Alphaproteobacteria	Sphingomonadales	Sphingomonadaceae	Altererythrobacter	d__Bacteria;p__Proteobacteria;c__Alphaproteobacteria;o__Sphingomonadales;f__Sphingomonadaceae;g__Altererythrobacter;s__	Co-assembly	Maxbin2
SS_bin_46	Surface sediment (Subtidal shallow C, Subtidal intermediate C, Intertidal shallow C, Intertidal intermediate C)	69.63	3.91	Medium	0	1903869	56253	Bacteria	Bacteroidota	Bacteroidia	Flavobacteriales			d__Bacteria;p__Bacteroidota;c__Bacteroidia;o__Flavobacteriales;f__;g__;s__	Co-assembly	Maxbin2
SS_bin_47	Surface sediment (Subtidal shallow C, Subtidal intermediate C, Intertidal shallow C, Intertidal intermediate C)	75.53	4.85	Medium	16.67	1487769	8699	Archaea	Crenarchaeota	Nitrososphaeria	Nitrososphaerales	Nitrosopumilaceae	Nitrosopumilus	d__Archaea;p__Crenarchaeota;c__Nitrososphaeria;o__Nitrososphaerales;f__Nitrosopumilaceae;g__Nitrosopumilus;s__	Co-assembly	Maxbin2
SS_bin_48	Surface sediment (Subtidal shallow C, Subtidal intermediate C, Intertidal shallow C, Intertidal intermediate C)	98.2	5.18	Medium	22.73	2993747	29189	Bacteria	Bacteroidota	Bacteroidia	Flavobacteriales	Flavobacteriaceae	Winogradskyella	d__Bacteria;p__Bacteroidota;c__Bacteroidia;o__Flavobacteriales;f__Flavobacteriaceae;g__Winogradskyella;s__	Co-assembly	Maxbin2
SS_bin_49	Surface sediment (Subtidal shallow C, Subtidal intermediate C, Intertidal shallow C, Intertidal intermediate C)	58.53	5.98	Medium	30	2540303	4832	Bacteria	Actinobacteriota	Acidimicrobiia	Microtrichales	Ilumatobacteraceae	Ilumatobacter_A	d__Bacteria;p__Actinobacteriota;c__Acidimicrobiia;o__Microtrichales;f__Ilumatobacteraceae;g__Ilumatobacter_A;s__	Co-assembly	Maxbin2
SS_bin_50	Surface sediment (Subtidal shallow C, Subtidal intermediate C, Intertidal shallow C, Intertidal intermediate C)	91.73	6.53	Medium	20	4462742	24700	Bacteria	Proteobacteria	Gammaproteobacteria	Granulosicoccales	Granulosicoccaceae	Granulosicoccus	d__Bacteria;p__Proteobacteria;c__Gammaproteobacteria;o__Granulosicoccales;f__Granulosicoccaceae;g__Granulosicoccus;s__	Co-assembly	Maxbin2
SS_bin_51	Surface sediment (Subtidal shallow C, Subtidal intermediate C, Intertidal shallow C, Intertidal intermediate C)	95.34	3.6	High	30	3982405	26719	Bacteria	Bacteroidota	Rhodothermia	Rhodothermales			d__Bacteria;p__Bacteroidota;c__Rhodothermia;o__Rhodothermales;f__;g__;s__	Co-assembly	Maxbin2
SS_bin_52	Surface sediment (Subtidal shallow C, Subtidal intermediate C, Intertidal shallow C, Intertidal intermediate C)	84.24	2.56	Medium	22.22	3332633	26527	Bacteria	Actinobacteriota	Acidimicrobiia	Microtrichales	Ilumatobacteraceae	Ilumatobacter	d__Bacteria;p__Actinobacteriota;c__Acidimicrobiia;o__Microtrichales;f__Ilumatobacteraceae;g__Ilumatobacter;s__	Co-assembly	Maxbin2
SS_bin_53	Surface sediment (Subtidal shallow C, Subtidal intermediate C, Intertidal shallow C, Intertidal intermediate C)	81.68	6.72	Medium	28.57	2745427	17343	Bacteria	Bacteroidota	Bacteroidia	Flavobacteriales	PHOS-HE28		d__Bacteria;p__Bacteroidota;c__Bacteroidia;o__Flavobacteriales;f__PHOS-HE28;g__;s__	Co-assembly	Maxbin2
SS_bin_54	Surface sediment (Subtidal shallow C, Subtidal intermediate C, Intertidal shallow C, Intertidal intermediate C)	64.64	3.85	Medium	11.11	1903765	4387	Bacteria	Actinobacteriota	Acidimicrobiia	UBA5794	SZUA-232		d__Bacteria;p__Actinobacteriota;c__Acidimicrobiia;o__UBA5794;f__SZUA-232;g__;s__	Co-assembly	Maxbin2
SS_bin_55	Surface sediment (Subtidal shallow C, Subtidal intermediate C, Intertidal shallow C, Intertidal intermediate C)	92.86	6.57	Medium	50	7599090	9707	Bacteria	Planctomycetota	Planctomycetes	Pirellulales	Pirellulaceae		d__Bacteria;p__Planctomycetota;c__Planctomycetes;o__Pirellulales;f__Pirellulaceae;g__;s__	Co-assembly	Maxbin2
SS_bin_56	Surface sediment (Subtidal shallow C, Subtidal intermediate C, Intertidal shallow C, Intertidal intermediate C)	94.39	3.15	High	57.89	2809051	13255	Bacteria	Bacteroidota	Bacteroidia	Flavobacteriales	Flavobacteriaceae		d__Bacteria;p__Bacteroidota;c__Bacteroidia;o__Flavobacteriales;f__Flavobacteriaceae;g__;s__	Co-assembly	Maxbin2
SS_bin_57	Surface sediment (Subtidal shallow C, Subtidal intermediate C, Intertidal shallow C, Intertidal intermediate C)	57.21	2.17	Medium	44.44	1451329	3609	Bacteria	Bacteroidota	Bacteroidia	Flavobacteriales	Flavobacteriaceae	UBA3611	d__Bacteria;p__Bacteroidota;c__Bacteroidia;o__Flavobacteriales;f__Flavobacteriaceae;g__UBA3611;s__	Co-assembly	Maxbin2
SS_bin_58	Surface sediment (Subtidal shallow C, Subtidal intermediate C, Intertidal shallow C, Intertidal intermediate C)	82.61	2.82	Medium	40.91	3135093	14003	Bacteria	Proteobacteria	Gammaproteobacteria	SZUA-146	SZUA-146		d__Bacteria;p__Proteobacteria;c__Gammaproteobacteria;o__SZUA-146;f__SZUA-146;g__;s__	Co-assembly	Metabat2
SS_bin_59	Surface sediment (Subtidal shallow C, Subtidal intermediate C, Intertidal shallow C, Intertidal intermediate C)	97.56	0.61	High	100	2998685	90475	Bacteria	Proteobacteria	Gammaproteobacteria	UBA10353	UBA7415	UBA7415	d__Bacteria;p__Proteobacteria;c__Gammaproteobacteria;o__UBA10353;f__UBA7415;g__UBA7415;s__	Co-assembly	Metabat2
SS_bin_60	Surface sediment (Subtidal shallow C, Subtidal intermediate C, Intertidal shallow C, Intertidal intermediate C)	96.78	0.99	High	0	4227152	35907	Bacteria	Bacteroidota	Bacteroidia	Chitinophagales	Saprospiraceae		d__Bacteria;p__Bacteroidota;c__Bacteroidia;o__Chitinophagales;f__Saprospiraceae;g__;s__	Co-assembly	Metabat2
SS_bin_61	Surface sediment (Subtidal shallow C, Subtidal intermediate C, Intertidal shallow C, Intertidal intermediate C)	81.83	7.4	Medium	40.43	2555263	6448	Bacteria	Bacteroidota	Bacteroidia	Flavobacteriales	Flavobacteriaceae	Eudoraea	d__Bacteria;p__Bacteroidota;c__Bacteroidia;o__Flavobacteriales;f__Flavobacteriaceae;g__Eudoraea;s__	Co-assembly	Metabat2
SS_bin_62	Surface sediment (Subtidal shallow C, Subtidal intermediate C, Intertidal shallow C, Intertidal intermediate C)	65.73	1.94	Medium	90	2508382	5256	Bacteria	Bacteroidota	Bacteroidia	Flavobacteriales	Flavobacteriaceae	Maribacter_A	d__Bacteria;p__Bacteroidota;c__Bacteroidia;o__Flavobacteriales;f__Flavobacteriaceae;g__Maribacter_A;s__	Co-assembly	Metabat2
SS_bin_63	Surface sediment (Subtidal shallow C, Subtidal intermediate C, Intertidal shallow C, Intertidal intermediate C)	87.91	2.23	Medium	33.33	2738595	22545	Bacteria	Bacteroidota	Bacteroidia	Flavobacteriales	Flavobacteriaceae		d__Bacteria;p__Bacteroidota;c__Bacteroidia;o__Flavobacteriales;f__Flavobacteriaceae;g__;s__	Co-assembly	Metabat2
SS_bin_64	Surface sediment (Subtidal shallow C, Subtidal intermediate C, Intertidal shallow C, Intertidal intermediate C)	79.79	6.77	Medium	63.41	2734557	38249	Bacteria	Proteobacteria	Gammaproteobacteria	Woeseiales	Woeseiaceae		d__Bacteria;p__Proteobacteria;c__Gammaproteobacteria;o__Woeseiales;f__Woeseiaceae;g__;s__	Co-assembly	Metabat2
SS_bin_65	Surface sediment (Subtidal shallow C, Subtidal intermediate C, Intertidal shallow C, Intertidal intermediate C)	84.52	4.9	Medium	29.17	2419224	29378	Bacteria	Proteobacteria	Gammaproteobacteria	GCA-2729495	GCA-2729495	GCA-2729495	d__Bacteria;p__Proteobacteria;c__Gammaproteobacteria;o__GCA-2729495;f__GCA-2729495;g__GCA-2729495;s__	Co-assembly	Metabat2
SS_bin_66	Surface sediment (Subtidal shallow C, Subtidal intermediate C, Intertidal shallow C, Intertidal intermediate C)	96.38	4.73	High	0	3304398	62721	Bacteria	Proteobacteria	Gammaproteobacteria	Xanthomonadales	SZUA-36		d__Bacteria;p__Proteobacteria;c__Gammaproteobacteria;o__Xanthomonadales;f__SZUA-36;g__;s__	Co-assembly	Metabat2
SS_bin_67	Surface sediment (Subtidal shallow C, Subtidal intermediate C, Intertidal shallow C, Intertidal intermediate C)	84.42	7.28	Medium	6.52	2372863	10555	Bacteria	Proteobacteria	Gammaproteobacteria	Xanthomonadales	SZUA-36		d__Bacteria;p__Proteobacteria;c__Gammaproteobacteria;o__Xanthomonadales;f__SZUA-36;g__;s__	Co-assembly	Metabat2
SS_bin_68	Surface sediment (Subtidal shallow C, Subtidal intermediate C, Intertidal shallow C, Intertidal intermediate C)	74.27	1.41	Medium	20	2171096	29523	Bacteria	Proteobacteria	Gammaproteobacteria	SZUA-146	SZUA-146		d__Bacteria;p__Proteobacteria;c__Gammaproteobacteria;o__SZUA-146;f__SZUA-146;g__;s__	Co-assembly	Metabat2
SS_bin_69	Surface sediment (Subtidal shallow C, Subtidal intermediate C, Intertidal shallow C, Intertidal intermediate C)	52.06	9.07	Medium	24.39	1926590	3222	Bacteria	Proteobacteria	Alphaproteobacteria	Rhizobiales	SZUA-8		d__Bacteria;p__Proteobacteria;c__Alphaproteobacteria;o__Rhizobiales;f__SZUA-8;g__;s__	Co-assembly	Metabat2
SS_bin_70	Surface sediment (Subtidal shallow C, Subtidal intermediate C, Intertidal shallow C, Intertidal intermediate C)	80.01	2.79	Medium	57.14	2166921	8005	Bacteria	Bacteroidota	Bacteroidia	Flavobacteriales	Flavobacteriaceae	CP2B	d__Bacteria;p__Bacteroidota;c__Bacteroidia;o__Flavobacteriales;f__Flavobacteriaceae;g__CP2B;s__	Co-assembly	Metabat2
SS_bin_71	Surface sediment (Subtidal shallow C, Subtidal intermediate C, Intertidal shallow C, Intertidal intermediate C)	96.36	1.34	High	20	4570896	18368	Bacteria	Planctomycetota	Phycisphaerae	Phycisphaerales	SM1A02		d__Bacteria;p__Planctomycetota;c__Phycisphaerae;o__Phycisphaerales;f__SM1A02;g__;s__	Co-assembly	Metabat2
SS_bin_72	Surface sediment (Subtidal shallow C, Subtidal intermediate C, Intertidal shallow C, Intertidal intermediate C)	71.8	1.21	Medium	0	2468940	71915	Bacteria	Proteobacteria	Alphaproteobacteria	Rhodobacterales	Rhodobacteraceae		d__Bacteria;p__Proteobacteria;c__Alphaproteobacteria;o__Rhodobacterales;f__Rhodobacteraceae;g__;s__	Co-assembly	Metabat2
SS_bin_73	Surface sediment (Subtidal shallow C, Subtidal intermediate C, Intertidal shallow C, Intertidal intermediate C)	54.71	7.43	Medium	24.24	1613801	6532	Bacteria	Proteobacteria	Gammaproteobacteria	Woeseiales	Woeseiaceae		d__Bacteria;p__Proteobacteria;c__Gammaproteobacteria;o__Woeseiales;f__Woeseiaceae;g__;s__	Co-assembly	Metabat2
SS_bin_74	Surface sediment (Subtidal shallow C, Subtidal intermediate C, Intertidal shallow C, Intertidal intermediate C)	85.71	2.79	Medium	8.33	2723452	36284	Bacteria	Proteobacteria	Gammaproteobacteria	Woeseiales	Woeseiaceae		d__Bacteria;p__Proteobacteria;c__Gammaproteobacteria;o__Woeseiales;f__Woeseiaceae;g__;s__	Co-assembly	Metabat2
SS_bin_75	Surface sediment (Subtidal shallow C, Subtidal intermediate C, Intertidal shallow C, Intertidal intermediate C)	97.09	1.86	High	14.29	2950095	65620	Bacteria	Bacteroidota	Bacteroidia	Flavobacteriales	Flavobacteriaceae	RR4-38	d__Bacteria;p__Bacteroidota;c__Bacteroidia;o__Flavobacteriales;f__Flavobacteriaceae;g__RR4-38;s__	Co-assembly	Metabat2
SS_bin_76	Surface sediment (Subtidal shallow C, Subtidal intermediate C, Intertidal shallow C, Intertidal intermediate C)	75.92	8.76	Medium	7.41	2963287	5502	Bacteria	Bacteroidota	Bacteroidia	Chitinophagales	Saprospiraceae		d__Bacteria;p__Bacteroidota;c__Bacteroidia;o__Chitinophagales;f__Saprospiraceae;g__;s__	Co-assembly	Metabat2
SS_bin_77	Surface sediment (Subtidal shallow C, Subtidal intermediate C, Intertidal shallow C, Intertidal intermediate C)	93.07	3.96	High	30	5349555	14256	Bacteria	Bacteroidota	Bacteroidia	Chitinophagales	Saprospiraceae		d__Bacteria;p__Bacteroidota;c__Bacteroidia;o__Chitinophagales;f__Saprospiraceae;g__;s__	Co-assembly	Metabat2
SS_bin_78	Surface sediment (Subtidal shallow C, Subtidal intermediate C, Intertidal shallow C, Intertidal intermediate C)	86.61	1.85	Medium	16.67	3047887	6482	Bacteria	Desulfobacterota	Desulfobulbia	Desulfobulbales	Desulfocapsaceae	Desulfofustis	d__Bacteria;p__Desulfobacterota;c__Desulfobulbia;o__Desulfobulbales;f__Desulfocapsaceae;g__Desulfofustis;s__	Co-assembly	Metabat2
SS_bin_79	Surface sediment (Subtidal shallow C, Subtidal intermediate C, Intertidal shallow C, Intertidal intermediate C)	79.44	3.64	Medium	38.46	3296142	8024	Bacteria	Proteobacteria	Gammaproteobacteria	SZUA-146	SZUA-146	SZUA-146	d__Bacteria;p__Proteobacteria;c__Gammaproteobacteria;o__SZUA-146;f__SZUA-146;g__SZUA-146;s__	Co-assembly	Metabat2
SS_bin_80	Surface sediment (Subtidal shallow C, Subtidal intermediate C, Intertidal shallow C, Intertidal intermediate C)	60.05	8.24	Medium	37.5	2847745	6642	Bacteria	Gemmatimonadota	Gemmatimonadetes	SG8-23	UBA6960		d__Bacteria;p__Gemmatimonadota;c__Gemmatimonadetes;o__SG8-23;f__UBA6960;g__;s__	Co-assembly	Metabat2
SS_bin_81	Surface sediment (Subtidal shallow C, Subtidal intermediate C, Intertidal shallow C, Intertidal intermediate C)	83.52	3.3	Medium	33.33	4006981	41906	Bacteria	Gemmatimonadota	Gemmatimonadetes	SG8-23	UBA6960		d__Bacteria;p__Gemmatimonadota;c__Gemmatimonadetes;o__SG8-23;f__UBA6960;g__;s__	Co-assembly	Metabat2
SS_bin_82	Surface sediment (Subtidal shallow C, Subtidal intermediate C, Intertidal shallow C, Intertidal intermediate C)	67.58	4.08	Medium	71.43	4332367	4674	Bacteria	Gemmatimonadota	Gemmatimonadetes	SG8-23	UBA6960		d__Bacteria;p__Gemmatimonadota;c__Gemmatimonadetes;o__SG8-23;f__UBA6960;g__;s__	Co-assembly	Metabat2
SS_bin_83	Surface sediment (Subtidal shallow C, Subtidal intermediate C, Intertidal shallow C, Intertidal intermediate C)	95.01	1.28	High	0	2918911	20252	Bacteria	Actinobacteriota	Acidimicrobiia	UBA5794			d__Bacteria;p__Actinobacteriota;c__Acidimicrobiia;o__UBA5794;f__;g__;s__	Co-assembly	Metabat2
SS_bin_84	Surface sediment (Subtidal shallow C, Subtidal intermediate C, Intertidal shallow C, Intertidal intermediate C)	87.92	2.71	Medium	78.57	2686693	15403	Bacteria	Bacteroidota	Bacteroidia	AKYH767-A			d__Bacteria;p__Bacteroidota;c__Bacteroidia;o__AKYH767-A;f__;g__;s__	Co-assembly	Metabat2
SS_bin_85	Surface sediment (Subtidal shallow C, Subtidal intermediate C, Intertidal shallow C, Intertidal intermediate C)	74.21	4.24	Medium	8.33	5329352	6688	Bacteria	Bacteroidota	Bacteroidia	Chitinophagales	Saprospiraceae		d__Bacteria;p__Bacteroidota;c__Bacteroidia;o__Chitinophagales;f__Saprospiraceae;g__;s__	Co-assembly	Metabat2
SS_bin_86	Surface sediment (Subtidal shallow C, Subtidal intermediate C, Intertidal shallow C, Intertidal intermediate C)	55.74	3.84	Medium	33.33	2257315	12454	Bacteria	Proteobacteria	Gammaproteobacteria	Woeseiales	Woeseiaceae	UBA1844	d__Bacteria;p__Proteobacteria;c__Gammaproteobacteria;o__Woeseiales;f__Woeseiaceae;g__UBA1844;s__	Co-assembly	Metabat2
SS_bin_87	Surface sediment (Subtidal shallow C, Subtidal intermediate C, Intertidal shallow C, Intertidal intermediate C)	91.17	1.49	High	9.09	2487813	14998	Bacteria	Proteobacteria	Alphaproteobacteria	Sphingomonadales	Sphingomonadaceae		d__Bacteria;p__Proteobacteria;c__Alphaproteobacteria;o__Sphingomonadales;f__Sphingomonadaceae;g__;s__	Co-assembly	Metabat2
SS_bin_88	Surface sediment (Subtidal shallow C, Subtidal intermediate C, Intertidal shallow C, Intertidal intermediate C)	91.56	2.17	High	50	2758749	10815	Bacteria	Bacteroidota	Bacteroidia	Flavobacteriales	PHOS-HE28		d__Bacteria;p__Bacteroidota;c__Bacteroidia;o__Flavobacteriales;f__PHOS-HE28;g__;s__	Co-assembly	Metabat2
SS_bin_89	Surface sediment (Subtidal shallow C, Subtidal intermediate C, Intertidal shallow C, Intertidal intermediate C)	79.64	7.44	Medium	9.09	2905523	7311	Bacteria	Actinobacteriota	Acidimicrobiia	UBA5794			d__Bacteria;p__Actinobacteriota;c__Acidimicrobiia;o__UBA5794;f__;g__;s__	Co-assembly	Metabat2
SS_bin_90	Surface sediment (Subtidal shallow C, Subtidal intermediate C, Intertidal shallow C, Intertidal intermediate C)	69.64	9.52	Medium	9.26	2552324	12562	Bacteria	Proteobacteria	Gammaproteobacteria	GCA-2729495	GCA-2729495		d__Bacteria;p__Proteobacteria;c__Gammaproteobacteria;o__GCA-2729495;f__GCA-2729495;g__;s__	Co-assembly	Metabat2
SS_bin_91	Surface sediment (Subtidal shallow C, Subtidal intermediate C, Intertidal shallow C, Intertidal intermediate C)	96.94	2.04	High	50	5134369	18906	Bacteria	Verrucomicrobiota	Verrucomicrobiae	Verrucomicrobiales	Akkermansiaceae		d__Bacteria;p__Verrucomicrobiota;c__Verrucomicrobiae;o__Verrucomicrobiales;f__Akkermansiaceae;g__;s__	Co-assembly	Metabat2
SS_bin_92	Surface sediment (Subtidal shallow C, Subtidal intermediate C, Intertidal shallow C, Intertidal intermediate C)	92.47	3.29	High	50	2641988	21085	Bacteria	Proteobacteria	Gammaproteobacteria	UBA4575	UBA4575		d__Bacteria;p__Proteobacteria;c__Gammaproteobacteria;o__UBA4575;f__UBA4575;g__;s__	Co-assembly	Metabat2
SS_bin_93	Surface sediment (Subtidal shallow C, Subtidal intermediate C, Intertidal shallow C, Intertidal intermediate C)	76.58	5.54	Medium	20.51	3099234	6209	Bacteria	Proteobacteria	Gammaproteobacteria	UBA6522	UBA6522		d__Bacteria;p__Proteobacteria;c__Gammaproteobacteria;o__UBA6522;f__UBA6522;g__;s__	Co-assembly	Metabat2
SS_bin_94	Surface sediment (Subtidal shallow C, Subtidal intermediate C, Intertidal shallow C, Intertidal intermediate C)	65.99	3.66	Medium	0	2604658	5013	Bacteria	Proteobacteria	Gammaproteobacteria	UBA10353	UBA7415	UBA7415	d__Bacteria;p__Proteobacteria;c__Gammaproteobacteria;o__UBA10353;f__UBA7415;g__UBA7415;s__	Co-assembly	Metabat2
SS_bin_95	Surface sediment (Subtidal shallow C, Subtidal intermediate C, Intertidal shallow C, Intertidal intermediate C)	58.36	2.99	Medium	0	1073198	5275	Bacteria	Actinobacteriota	Acidimicrobiia	TMED189	TMED189	TMED189	d__Bacteria;p__Actinobacteriota;c__Acidimicrobiia;o__TMED189;f__TMED189;g__TMED189;s__	Co-assembly	Metabat2
SS_bin_96	Surface sediment (Subtidal shallow C, Subtidal intermediate C, Intertidal shallow C, Intertidal intermediate C)	98.14	3.76	High	16.67	6207119	71208	Bacteria	Bacteroidota	Bacteroidia	Chitinophagales	Saprospiraceae		d__Bacteria;p__Bacteroidota;c__Bacteroidia;o__Chitinophagales;f__Saprospiraceae;g__;s__	Co-assembly	Metabat2
SS_bin_97	Surface sediment (Subtidal shallow C, Subtidal intermediate C, Intertidal shallow C, Intertidal intermediate C)	91.36	0.61	High	0	2252514	28330	Bacteria	Proteobacteria	Gammaproteobacteria	SZUA-146	SZUA-146		d__Bacteria;p__Proteobacteria;c__Gammaproteobacteria;o__SZUA-146;f__SZUA-146;g__;s__	Co-assembly	Metabat2
SS_bin_98	Surface sediment (Subtidal shallow C, Subtidal intermediate C, Intertidal shallow C, Intertidal intermediate C)	70.43	5.13	Medium	20.59	2232124	7279	Bacteria	Bacteroidota	Bacteroidia	Flavobacteriales	Flavobacteriaceae	Eudoraea	d__Bacteria;p__Bacteroidota;c__Bacteroidia;o__Flavobacteriales;f__Flavobacteriaceae;g__Eudoraea;s__	Co-assembly	Metabat2
SS_bin_99	Surface sediment (Subtidal shallow C, Subtidal intermediate C, Intertidal shallow C, Intertidal intermediate C)	70.52	4.79	Medium	66.67	1909685	5035	Bacteria	Bacteroidota	Bacteroidia	Flavobacteriales	Flavobacteriaceae		d__Bacteria;p__Bacteroidota;c__Bacteroidia;o__Flavobacteriales;f__Flavobacteriaceae;g__;s__	Co-assembly	Metabat2
SS_bin_100	Surface sediment (Subtidal shallow C, Subtidal intermediate C, Intertidal shallow C, Intertidal intermediate C)	84.75	7.69	Medium	40	3308638	6515	Bacteria	Actinobacteriota	Acidimicrobiia	UBA5794	UBA5794		d__Bacteria;p__Actinobacteriota;c__Acidimicrobiia;o__UBA5794;f__UBA5794;g__;s__	Co-assembly	Metabat2
SS_bin_101	Surface sediment (Subtidal shallow C, Subtidal intermediate C, Intertidal shallow C, Intertidal intermediate C)	85.71	1.23	Medium	0	3004704	35197	Bacteria	Bacteroidota	Bacteroidia	Chitinophagales	UBA8649		d__Bacteria;p__Bacteroidota;c__Bacteroidia;o__Chitinophagales;f__UBA8649;g__;s__	Co-assembly	Metabat2
SS_bin_102	Surface sediment (Subtidal shallow C, Subtidal intermediate C, Intertidal shallow C, Intertidal intermediate C)	87.18	7.42	Medium	16	2248434	6216	Bacteria	Actinobacteriota	Acidimicrobiia	UBA5794			d__Bacteria;p__Actinobacteriota;c__Acidimicrobiia;o__UBA5794;f__;g__;s__	Co-assembly	Metabat2
SS_bin_103	Surface sediment (Subtidal shallow C, Subtidal intermediate C, Intertidal shallow C, Intertidal intermediate C)	91.03	2.92	High	22.22	3452074	20822	Bacteria	Actinobacteriota	Acidimicrobiia	Microtrichales	UBA11606		d__Bacteria;p__Actinobacteriota;c__Acidimicrobiia;o__Microtrichales;f__UBA11606;g__;s__	Co-assembly	Metabat2
SS_bin_104	Surface sediment (Subtidal shallow C, Subtidal intermediate C, Intertidal shallow C, Intertidal intermediate C)	79.77	8.12	Medium	0	2508537	16401	Bacteria	Actinobacteriota	Acidimicrobiia	UBA5794			d__Bacteria;p__Actinobacteriota;c__Acidimicrobiia;o__UBA5794;f__;g__;s__	Co-assembly	Metabat2
SS_bin_105	Surface sediment (Subtidal shallow C, Subtidal intermediate C, Intertidal shallow C, Intertidal intermediate C)	89.24	3.54	Medium	66.67	2814762	9713	Bacteria	Bacteroidota	Bacteroidia	Flavobacteriales	Flavobacteriaceae		d__Bacteria;p__Bacteroidota;c__Bacteroidia;o__Flavobacteriales;f__Flavobacteriaceae;g__;s__	Individual assembly	Concoct
SS_bin_106	Subtidal shallow C	92.69	1.94	High	0	4376582	33343	Bacteria	Myxococcota	Polyangia	Polyangiales	SG8-38	SG8-38	d__Bacteria;p__Myxococcota;c__Polyangia;o__Polyangiales;f__SG8-38;g__SG8-38;s__	Individual assembly	Concoct
SS_bin_107	Subtidal shallow C	80.71	2.41	Medium	52.94	3113496	4961	Bacteria	Proteobacteria	Alphaproteobacteria	Rhodobacterales	Rhodobacteraceae	Silicimonas	d__Bacteria;p__Proteobacteria;c__Alphaproteobacteria;o__Rhodobacterales;f__Rhodobacteraceae;g__Silicimonas;s__	Individual assembly	Concoct
SS_bin_108	Subtidal shallow C	79	4.11	Medium	53.33	2421452	6029	Bacteria	Bacteroidota	Bacteroidia	Flavobacteriales	Flavobacteriaceae	Winogradskyella	d__Bacteria;p__Bacteroidota;c__Bacteroidia;o__Flavobacteriales;f__Flavobacteriaceae;g__Winogradskyella;s__	Individual assembly	Concoct
SS_bin_109	Subtidal shallow C	96.69	0.34	High	33.33	2877650	53183	Bacteria	Bacteroidota	Bacteroidia	Flavobacteriales	Flavobacteriaceae		d__Bacteria;p__Bacteroidota;c__Bacteroidia;o__Flavobacteriales;f__Flavobacteriaceae;g__;s__	Individual assembly	Concoct
SS_bin_110	Intertidal shallow C	99.06	1.58	High	30	2675201	28477	Bacteria	Bacteroidota	Bacteroidia	Flavobacteriales	Flavobacteriaceae	Flaviramulus	d__Bacteria;p__Bacteroidota;c__Bacteroidia;o__Flavobacteriales;f__Flavobacteriaceae;g__Flaviramulus;s__	Individual assembly	Concoct
SS_bin_111	Intertidal shallow C	99.19	2.11	High	25	3488918	136951	Bacteria	Proteobacteria	Alphaproteobacteria	Caulobacterales	Maricaulaceae		d__Bacteria;p__Proteobacteria;c__Alphaproteobacteria;o__Caulobacterales;f__Maricaulaceae;g__;s__	Individual assembly	Concoct
SS_bin_112	Intertidal shallow C	85.49	2.56	Medium	66.67	2469962	5378	Bacteria	Actinobacteriota	Acidimicrobiia	UBA5794			d__Bacteria;p__Actinobacteriota;c__Acidimicrobiia;o__UBA5794;f__;g__;s__	Individual assembly	Concoct
SS_bin_113	Intertidal shallow C	71.28	1.29	Medium	60	2842481	4858	Bacteria	Proteobacteria	Alphaproteobacteria	Rhodobacterales	Rhodobacteraceae	Silicimonas	d__Bacteria;p__Proteobacteria;c__Alphaproteobacteria;o__Rhodobacterales;f__Rhodobacteraceae;g__Silicimonas;s__	Individual assembly	Concoct
SS_bin_114	Intertidal shallow C	92.31	2.15	High	42.86	2239366	16236	Bacteria	Proteobacteria	Alphaproteobacteria	Sphingomonadales	Sphingomonadaceae	Erythrobacter_C	d__Bacteria;p__Proteobacteria;c__Alphaproteobacteria;o__Sphingomonadales;f__Sphingomonadaceae;g__Erythrobacter_C;s__	Individual assembly	Maxbin2
SS_bin_115	Intertidal shallow C	93.95	2.3	High	91.67	2686365	21999	Bacteria	Proteobacteria	Gammaproteobacteria	Pseudomonadales	UBA7434	UBA7434	d__Bacteria;p__Proteobacteria;c__Gammaproteobacteria;o__Pseudomonadales;f__UBA7434;g__UBA7434;s__	Individual assembly	Maxbin2
SS_bin_116	Intertidal shallow C	52.68	9.7	Medium	16	1373749	1406	Bacteria	Proteobacteria	Gammaproteobacteria	Pseudomonadales	UBA7434	UBA7434	d__Bacteria;p__Proteobacteria;c__Gammaproteobacteria;o__Pseudomonadales;f__UBA7434;g__UBA7434;s__	Individual assembly	Maxbin2
SS_bin_117	Intertidal shallow C	91.25	2.89	High	88.24	2561877	11608	Bacteria	Proteobacteria	Alphaproteobacteria	Sphingomonadales	Sphingomonadaceae	Erythrobacter_A	d__Bacteria;p__Proteobacteria;c__Alphaproteobacteria;o__Sphingomonadales;f__Sphingomonadaceae;g__Erythrobacter_A;s__	Individual assembly	Metabat2
SS_bin_118	Intertidal shallow C	94.77	1.79	High	90	2637974	17940	Bacteria	Bacteroidota	Bacteroidia	Flavobacteriales	Flavobacteriaceae	Croceitalea	d__Bacteria;p__Bacteroidota;c__Bacteroidia;o__Flavobacteriales;f__Flavobacteriaceae;g__Croceitalea;s__	Individual assembly	Metabat2
SS_bin_119	Intertidal intermediate C	79.82	3.94	Medium	16.67	2210539	5860	Bacteria	Actinobacteriota	Acidimicrobiia	UBA5794			d__Bacteria;p__Actinobacteriota;c__Acidimicrobiia;o__UBA5794;f__;g__;s__	Individual assembly	Concoct
SS_bin_120	Intertidal intermediate C	79.91	3.03	Medium	87.5	2357536	5791	Bacteria	Bacteroidota	Bacteroidia	Flavobacteriales	Flavobacteriaceae	Eudoraea	d__Bacteria;p__Bacteroidota;c__Bacteroidia;o__Flavobacteriales;f__Flavobacteriaceae;g__Eudoraea;s__	Individual assembly	Concoct
SS_bin_121	Intertidal intermediate C	76.6	2.68	Medium	42.86	2595731	28068	Bacteria	Proteobacteria	Gammaproteobacteria	Woeseiales	Woeseiaceae		d__Bacteria;p__Proteobacteria;c__Gammaproteobacteria;o__Woeseiales;f__Woeseiaceae;g__;s__	Individual assembly	Metabat2
SS_bin_122	Intertidal intermediate C	96.11	1.81	High	36.36	2075316	175218	Bacteria	Proteobacteria	Alphaproteobacteria	Sphingomonadales	Sphingomonadaceae	Sphingomonas_A	d__Bacteria;p__Proteobacteria;c__Alphaproteobacteria;o__Sphingomonadales;f__Sphingomonadaceae;g__Sphingomonas_A;s__	Individual assembly	Metabat2
SS_bin_123	Intertidal intermediate C	60.2	1.59	Medium	75	2278405	4561	Bacteria	Proteobacteria	Alphaproteobacteria	Rhodobacterales	Rhodobacteraceae	Silicimonas	d__Bacteria;p__Proteobacteria;c__Alphaproteobacteria;o__Rhodobacterales;f__Rhodobacteraceae;g__Silicimonas;s__	Individual assembly	Metabat2
GroopM.bin_3	Surface sediment (Intertidal shallow A, intertidal intermediate A, subtidal shallow A, subtidal intermediate A, FTR)	81.08	1.57	Medium	-	1939840	-	Bacteria	Proteobacteria	Alphaproteobacteria	Sphingomonadales	Sphingomonadaceae	Erythrobacter_C	d__Bacteria;p__Proteobacteria;c__Alphaproteobacteria;o__Sphingomonadales;f__Sphingomonadaceae;g__Erythrobacter_C;s__	-	GroopM
GroopM.bin_13	Surface sediment (Intertidal shallow A, intertidal intermediate A, subtidal shallow A, subtidal intermediate A, FTR)	77.14	1.84	Medium	-	2710016	-	Bacteria	Proteobacteria	Alphaproteobacteria	Caulobacterales	Maricaulaceae	Robiginitomaculum_A	d__Bacteria;p__Proteobacteria;c__Alphaproteobacteria;o__Caulobacterales;f__Maricaulaceae;g__Robiginitomaculum_A;s__	-	GroopM
GroopM.bin_14	Surface sediment (Intertidal shallow A, intertidal intermediate A, subtidal shallow A, subtidal intermediate A, FTR)	82.6	2.49	Medium	-	3394151	-	Bacteria	Proteobacteria	Gammaproteobacteria	Woeseiales	Woeseiaceae		d__Bacteria;p__Proteobacteria;c__Gammaproteobacteria;o__Woeseiales;f__Woeseiaceae;g__;s__	-	GroopM
MaxBin.003	Surface sediment (Intertidal shallow A, intertidal intermediate A, subtidal shallow A, subtidal intermediate A, FTR)	93.43	7.95	Medium	-	3079230	-	Bacteria	Bacteroidota	Bacteroidia	Flavobacteriales	Flavobacteriaceae		d__Bacteria;p__Bacteroidota;c__Bacteroidia;o__Flavobacteriales;f__Flavobacteriaceae;g__;s__	-	Maxbin2
MaxBin.036	Surface sediment (Intertidal shallow A, intertidal intermediate A, subtidal shallow A, subtidal intermediate A, FTR)	85.11	7.68	Medium	-	3185338	-	Bacteria	Proteobacteria	Alphaproteobacteria	Rhodobacterales	Rhodobacteraceae	Boseongicola	d__Bacteria;p__Proteobacteria;c__Alphaproteobacteria;o__Rhodobacterales;f__Rhodobacteraceae;g__Boseongicola;s__	-	Maxbin2
MaxBin.051	Surface sediment (Intertidal shallow A, intertidal intermediate A, subtidal shallow A, subtidal intermediate A, FTR)	54.57	2.7	Medium	-	2241832	-	Bacteria	Desulfobacterota	Desulfobulbia	Desulfobulbales	Desulfocapsaceae		d__Bacteria;p__Desulfobacterota;c__Desulfobulbia;o__Desulfobulbales;f__Desulfocapsaceae;g__;s__	-	Maxbin2
MaxBin.075	Surface sediment (Intertidal shallow A, intertidal intermediate A, subtidal shallow A, subtidal intermediate A, FTR)	80.32	4.52	Medium	-	1818743	-	Bacteria	Proteobacteria	Alphaproteobacteria	Sphingomonadales	Sphingomonadaceae	Sphingomonas_A	d__Bacteria;p__Proteobacteria;c__Alphaproteobacteria;o__Sphingomonadales;f__Sphingomonadaceae;g__Sphingomonas_A;s__	-	Maxbin2
MetaBAT.bin.5	Surface sediment (Intertidal shallow A, intertidal intermediate A, subtidal shallow A, subtidal intermediate A, FTR)	78.92	5.07	Medium	-	2405689	-	Bacteria	Bacteroidota	Bacteroidia	Flavobacteriales	Flavobacteriaceae		d__Bacteria;p__Bacteroidota;c__Bacteroidia;o__Flavobacteriales;f__Flavobacteriaceae;g__;s__	-	Metabat2
MetaBAT.bin.10	Surface sediment (Intertidal shallow A, intertidal intermediate A, subtidal shallow A, subtidal intermediate A, FTR)	93.33	2.26	High	-	4312764	-	Bacteria	Myxococcota	Polyangia	Polyangiales	SG8-38	SG8-38	d__Bacteria;p__Myxococcota;c__Polyangia;o__Polyangiales;f__SG8-38;g__SG8-38;s__	-	Metabat2
MetaBAT.bin.17	Surface sediment (Intertidal shallow A, intertidal intermediate A, subtidal shallow A, subtidal intermediate A, FTR)	82.3	1.28	Medium	-	2550234	-	Bacteria	Actinobacteriota	Acidimicrobiia	UBA5794			d__Bacteria;p__Actinobacteriota;c__Acidimicrobiia;o__UBA5794;f__;g__;s__	-	Metabat2
MetaBAT.bin.19	Surface sediment (Intertidal shallow A, intertidal intermediate A, subtidal shallow A, subtidal intermediate A, FTR)	83.19	4.27	Medium	-	3480653	-	Bacteria	Actinobacteriota	Acidimicrobiia	Microtrichales	UBA11606		d__Bacteria;p__Actinobacteriota;c__Acidimicrobiia;o__Microtrichales;f__UBA11606;g__;s__	-	Metabat2
MetaBAT.bin.27	Surface sediment (Intertidal shallow A, intertidal intermediate A, subtidal shallow A, subtidal intermediate A, FTR)	91.52	3.61	High	-	2841121	-	Bacteria	Proteobacteria	Gammaproteobacteria	Pseudomonadales	UBA7434	UBA7434	d__Bacteria;p__Proteobacteria;c__Gammaproteobacteria;o__Pseudomonadales;f__UBA7434;g__UBA7434;s__	-	Metabat2

## Sheet: Homology-based search
Summary of homology-based search results
Gene	Abbre	Subgroup / Clade	Process	MAG	Domain	Phylum	Class	Order	Family	Genus	Qtitle	Stitle	% ID	Length	Qstart	Qend	Sstart	Send	E-value	Bitscore	Qcovhsp	Scovhsp	Protein sequences
ATP-citrate lyase	AclB		Reductive TCA cycle	SS_bin_19	Bacteria	Proteobacteria	Gammaproteobacteria	SZUA-146	SZUA-146		k127_222347_2 # 876 # 2153 # -1 # ID=371_2;partial=00;start_type=ATG;rbs_motif=AGxAGG/AGGxGG;rbs_spacer=3-4bp;gc_cont=0.467	AclB-RLF27850.1 - Thermoplasmata archaeon	51.5	423	1	423	1	421	5e-127	454.5	99.3	99.3	MAHRAIREFDGKRMISDLFQQQNRGGALQANRCVQVTESTDYDQLTKDNPWLSSEKLVVKPDQLIKRRGNNNLLLLNADWSAVTSWISDKLNQDINVDDVQGTLTTFIVEPFVKHDNTDEYYFAIHSQREHDEILFYHQGGVDVGDIDAKALRLRVPTLEKLDKNAIFSDLLPEIDETRQSSIAEFISTIFDIYRQAGFVYLEVNPIVYVDDKINLLDLAAKLDDTAEHECGQLWGDFQFPPPFGRRSTTAERYISELDAQSGASLKFTVLNPNGRIWTMVAGGGASVVYTDTIADLGYGTELANYGEYSGDPTADETYEYARTIIELMTEHPDPQGREKVLIIGGGIANFTDVGRTFGVIALAIKQYRDRLANVNAKIYVRRGGPNYKEALAEMRALG…
Acetyl-CoA synthase	AcsB		Wood-Ljungdahl cycle / Acetogenesis	SS_bin_104	Bacteria	Actinobacteriota	Acidimicrobiia	UBA5794			k127_3076711_11 # 8176 # 10464 # 1 # ID=75_11;partial=00;start_type=ATG;rbs_motif=AGGAG;rbs_spacer=5-10bp;gc_cont=0.618	AcsB-WP_008868933.1 - Desulfonatronospira thiodismutans	54.2	762	1	762	1	726	1.5e-243	842.4	99.9	100	MSRYIATRAIRGANSLVNEAEVMLERALSEKGADMPVAFPNTAYFLPVTFGMMGKEVERLGELPEILAHARTLLHPTPSDKKWTPYLGETLDSGMATLFAAEVIEAIRYIYGLQPESMPGFELTGGTAFTSPDMNGEGESSNGHLNGAIDDIQLRSWGIQLVDGRMPGFAAIVGCAKSNEAAVQIVRELQRRNILCFLSGNVNGRSIIDQLAEEGVELGYDTYTVPFGTDTISAIYALGFATRSALTFGGLKGGQAREILNYNKDRVFAFVLALGEVDDLKYAAAAGAINFGFPVVADTVIPQILPTGVTTYEHVVSMPWNEILGADDSEKAERLVQKCIEVRGVKIQVADVPVPVPYGSAFEGEVVRKADMRAEFGGRDSRCFEYLKMAKLDELTDGK…
Acetyl-CoA synthase	AcsB		Wood-Ljungdahl cycle / Acetogenesis	DS_bin_6	Bacteria	Desulfobacterota	Desulfobacteria	Desulfatiglandales	HGW-15		k127_1557165_2 # 362 # 2581 # 1 # ID=321_2;partial=00;start_type=ATG;rbs_motif=AGGAGG;rbs_spacer=5-10bp;gc_cont=0.535	AcsB-WP_028319829.1 - Desulfatiglans anilini	88.1	738	1	738	1	738	0	1362.1	99.7	100	MSKLVAFAAIQGAYNIVSKAEGQYKRALETFGGSQKLEFPNTAYFLPIIYSLTGIKVTDLDSAEKPLEFARRLLPPHVKKDCHLPYLGGLLDAGMAALFAEEITEAIRYVEDPEFYQPEMEDPDVDNGKVWLGAADDAIMRKRGVEFVDGTAPGFAAIVGSAPDSATAKQMAEEYQLKTIYVFMAANQNGTTFAEQLLEENVQIGWNTRLVPFGPDISAAVFALGFANRAGMAFGGIEPGDFKKQLAYQKDRIFAFVNALGDVNAEWAANAAGAINWGFPTIADTDIPEVLPTGVCTYEHVVANVTHDEMPQKSIEIRGLKVTIAEIDIPLAYGPAFEGERVRKDDLYLEIGGGKTQCTELTKMADMNEIEDGEVELIGPDVTDIKKGDRLPLGIYVQV…
Acetyl-CoA synthase	AcsB		Wood-Ljungdahl cycle / Acetogenesis	DS_bin_10	Bacteria	Desulfobacterota	Desulfobacteria	Desulfobacterales	Desulfosarcinaceae		k127_447680_63 # 68584 # 70797 # -1 # ID=30_63;partial=00;start_type=ATG;rbs_motif=AGGAGG;rbs_spacer=5-10bp;gc_cont=0.526	AcsB-WP_054029834.1 - Desulfatitalea tepidiphila	85.8	737	1	737	1	737	0	1331.2	99.9	100	MSRLVAFAAIQGGYNIVSKVEGQYKRALETYNADTKVGFPNTAYFLPVIYSLLGLKVETLEDIKKPLDFARGLLPPHVKGSNHLPYLGPLLDAGMAALVAFEIEEALRYLNDPDFYLHSEEPDLESGKIWLGAADDTVFRKRGVEFVDGSAPGFAAIVGSAPDPETAKLIVEEYQRRSLYIFCAANQNGTTVIEQLIEADVQVGWNTRIVPFGPDISSAIFALGFANRAAMAFGGIQPGDHKKMLLYNKDRIFAFVNALGDVNAEWAAAAAGCVNWGFPTLADTDIPEILPTGICTYEHVVANVAHEQMVQRSVEVRGLKTTVSEIEIPCAFGPAYEGERVRGADLYCQSGGGKTQCTEFLRMAEMNEIEDGKVEVIGPDMADMKEGDTFYLGIFAQVA…
Acetyl-CoA synthase	AcsB		Wood-Ljungdahl cycle / Acetogenesis	DS_bin_2	Bacteria	MBNT15	MBNT15	MBNT15	MBNT15	CSP1-8	k127_163122_1 # 3 # 677 # 1 # ID=734_1;partial=10;start_type=Edge;rbs_motif=None;rbs_spacer=None;gc_cont=0.615	AcsB-WP_008868933.1 - Desulfonatronospira thiodismutans	62.1	224	1	224	504	726	5.8e-82	303.9	99.6	30.7	CTLCQSFAPNNVCIVTPERLGLCGAINWLDGKAGFEITPTGPNQPVLKGNELDRAKGAWEGVNDFVSEQSRNTVPGFNLYSIMEAPMTSCGCFECILALVPEANGFMVVNREHEGAETPCGMGFSTLAGSVGGGVQTPGFMGVGKQYLLSKKFLSAEGGLPRIVWMTREMKEQLGPALAKRAQEIGIPDLLDKIADETIAVTPDRLMEFLQKVGHPALSMKPLV*
Acetyl-CoA synthase	AcsB		Wood-Ljungdahl cycle / Acetogenesis	DS_bin_2	Bacteria	MBNT15	MBNT15	MBNT15	MBNT15	CSP1-8	k127_435951_1 # 2 # 1180 # 1 # ID=772_1;partial=11;start_type=Edge;rbs_motif=None;rbs_spacer=None;gc_cont=0.645	AcsB-WP_004093935.1 - Acetonema longum	56.5	391	3	393	198	588	1.1e-128	459.9	99.5	55.2	AVIHAVNFAVRAGLTFGGIGRGQADLMLAYLANRVKAFVCALGPLDDVSLAIAAGAMKAGIPVLSDQAVPEIPGALLSRPPGEEMVRAGMEARGIKVKIVKVPVPIAFGPAYEGERIRKSDTFAEFGGGRSTAYELVTSAPLSEVRDREILVVGPDIPDVKKGDALPLGIEVRVAGTRMQKDFESVLERRIHRIVNFGEGTMHVAQRDTTWIRISDEAVGRGFRLADLGLMIYAKMLSDFENIVDKASVMIHTREEDVQAGLALAREVYAERDARAVTLTDDAVGEFYSCTLCQSFAPNHVCIVTPERLGLCGAINWLDGKAGYEITPTGPNQPVLKGNELDRAKGAWEGVNDFVREHSRNTVPGFNLYSIMEAPMTSCGCFECILALVPEAN
Acetyl-CoA synthase	AcsB		Wood-Ljungdahl cycle / Acetogenesis	DS_bin_8	Bacteria	MBNT15	MBNT15	MBNT15	MBNT15	CSP1-8	k127_617963_1 # 2 # 2005 # 1 # ID=184_1;partial=10;start_type=Edge;rbs_motif=None;rbs_spacer=None;gc_cont=0.638	AcsB-WP_004093935.1 - Acetonema longum	52.5	670	1	667	40	708	8.8e-203	706.8	99.9	94.5	PGTAYEIPVIFGLTSLGVTTFREAEAGISLAEGMIREQPTVENALDAGAATLLCADILEALNHADGPPYPPPCVGFVPDSILRKLGIFMVDGSVPGVAVVVGKGDNPAVAASMIRDFQEVGLLVFLAGDVIEQMETAGIKMGEDFKTFPLGPLPAVIHAVNFAVRAGLTFGGIGRGQADLMLAYLANRVKAFVCALGPLDDVSLAIAAGAIKAGIPVLSDQAVPEIPGALLSRPPGEEMVRAGMEARGIKVKIVKVPVPIAFGPAYEGERIRKSDTFAEFGGGRSTAYELVTSAPLSEVRDREILVVGPDIPDVKKGDALPLGIEVRVAGTRMQKDFESVLERRIHRIVNFGEGTMHVAQRDTTWIRISDEAVGRGFRLADLGLMIYAKMLSDFENIVD…
Arsenite oxidase	ARO		Arsenite oxidation to arsenate	SS_bin_17	Bacteria	Proteobacteria	Alphaproteobacteria	Rhizobiales	Anderseniellaceae		k127_1264313_1 # 1 # 762 # 1 # ID=246_1;partial=10;start_type=Edge;rbs_motif=None;rbs_spacer=None;gc_cont=0.576	ARO-WP_152502832.1 arsenate reductase (azurin) large subunit [Labrenzia sp. THAF82]	85	253	1	253	639	891	4.5e-131	467.2	99.6	28.4	GKTLHEKLGEFGTNGIQGPVLMDKDGTLVETKRLHDVNRVLPEEGPIGANVFNKKLTHFNSQTGKCNLQKAPWSLFSDYWEWLKPKDDELWSTSGRINERWQSGYDDRRRPYIVQRWPENWVELHPDDAAARGIESGDYVMLYSDRIPVQKDTIIGIEGDDFTFTKLMENGHIELHKAAITAVAIVTPALKKGVMYMDFLHTSQPANALAGRVVDWISGNYNYKMGIGKVKKIGVSPYKTDFRSMSFARRDIA*
Arsenite oxidase	ARO		Arsenite oxidation to arsenate	SS_bin_11	Bacteria	Proteobacteria	Alphaproteobacteria	Rhizobiales			k127_2582890_2 # 2243 # 2581 # -1 # ID=212_2;partial=01;start_type=Edge;rbs_motif=None;rbs_spacer=None;gc_cont=0.537	ARO-WP_068310179.1 arsenate reductase (azurin) large subunit [Pseudovibrio hongkongensis]	84.8	112	1	112	780	891	1.2e-51	202.2	99.1	12.6	LYSDRIPVQVDTIIGVEGSDFTFTKLMENGHIRLEKAAITAVAIVTPALKKGVMYMDFLHTSQPANALSGRVVDWISGNYNYKMGIGNIKKIGISPYKNDFRSMSFARRDIA*
Arsenite oxidase	ARO		Arsenite oxidation to arsenate	SS_bin_34	Bacteria	Proteobacteria	Alphaproteobacteria	Rhodobacterales	Rhodobacteraceae	Silicimonas	k127_1713096_2 # 1854 # 4529 # -1 # ID=134_2;partial=00;start_type=ATG;rbs_motif=AGGAG;rbs_spacer=5-10bp;gc_cont=0.585	ARO-WP_131569230.1 arsenate reductase (azurin) large subunit [Oricola cellulosilytica]	93.9	891	1	891	1	891	0	1761.9	99.9	100	MSTPYYVPESSVPLPPPDADVISTACDYCIVACGYKVYRWPVAGGKVGGPKAEENAFGEDFPVAPLGAWVAPNQHNIVLHNGEPHHVVIIPDKDTEFVNYSGNSSIRGGALAQKVYNPQTPTRDRLKSPMVRMFGVLMPVTWDFAMDIAAEVGNYVLEKHGTNAYGVKTFSYGYMENTYAITKYALRHVRTANFTFHDTPSDVTSTPGFRDAGFDNFGPSYDDWADADTLLMCGTDPYESKTILFTDYIMPAIQGGQKAIFLLPRRTSGTAFAEKNGGMVIDIQPGTDLPVVLAIARVIVENGWEDSEWIQQWVNNKWESSSGFGQGTRNTPWQWRTTWGKFQTAGFEDWKEWLLSQDYSEPEKAAEIADIDVQKIYTAAEWMAKPKEDGSRPKTSIMI…
Arsenite oxidase	ARO		Arsenite oxidation to arsenate	SS_bin_8	Bacteria	Proteobacteria	Alphaproteobacteria	Rhodobacterales	Rhodobacteraceae		k127_3158453_7 # 7695 # 10370 # 1 # ID=300_7;partial=00;start_type=ATG;rbs_motif=AGGAG;rbs_spacer=5-10bp;gc_cont=0.601	ARO-WP_131569230.1 arsenate reductase (azurin) large subunit [Oricola cellulosilytica]	94.1	891	1	891	1	891	0	1773.8	99.9	100	MSTPYYVPETSVPLPPPDADVISTACDYCIVACGYKVYRWPVAGGKVGGPRAEENAFGEDFPVAPLGAWIAPNMHNIVLHNGEPHHIVIIPDKDAEFVNYSGNSSIRGGALAQKVYNPQTPTRDRLQSPMVRMFGVLMPVTWDFALDIAAEVGNHVLEKHGTNAYGVKTFSYGYMENTYAITKYALRHVRTANFTFHDTPSDVTSTPGFRDAGFDNFGPSYDDWADADTLLMCGTDPYESKTILFTDYIMPAIQGGQKAIFLLPRRTSGTAFAEKNGGMVIDIQPGTDLPVVLAIARVIVENGWQDDEWIQNWVNNKWESSSGFGQGTRNTPWQWRTTWGQFQTAGFEDWKEWLLAQDYSVPEKAAEIAQIDVQKIYTAAEWMAKPKEDGTRPKTSIMI…
Arsenite oxidase	ARO		Arsenite oxidation to arsenate	DS_bin_11	Bacteria	Proteobacteria	Gammaproteobacteria	Thiohalomonadales			k127_83059_1 # 3 # 1730 # 1 # ID=306_1;partial=10;start_type=Edge;rbs_motif=None;rbs_spacer=None;gc_cont=0.451	ARO-WP_150094794.1 arsenate reductase (azurin) large subunit [Thiohalocapsa marina]	76.8	574	1	574	248	821	2.7e-277	954.1	99.7	69.7	ALPNMQGNTLDKKKKWFPGETAGAARVIFVDPRRSLTISVAEEMAGKKNILHLDINPGTDTALFNGLLTYIVEQGWYDKNFIDKHTTGFKKALEANRMSLEECSKITGVSISDIKKAASWAYKPKTSGHRTRTVHAYEKGIIWGNDNYRIQSALVDLVLASHNVGRRGTGVVRMGGHQEGYARPPYPGGRPAVYVDQEIIKGNGKILTIWACNAFQSTLNAEEYREAVYRRSNIVREAMARVRGATTQELVDVIYDAIENRGGLFVVDIDLYRVKFADAAHMLLPAAHPGEMNLTSMNGERRMRLSEKFMDPPGVAKADCLIAADIANTLKRMYEKEDDKKMAKRFSGFDWKTEEDAFNDGFRKPKGIDSQGGGTGHLVTYDRLRERGNNGVQLPVKEY…
Arsenate reductase (glutaredoxin)	ArsC		Arsenate reduction to arsenite	SS_bin_47	Archaea	Crenarchaeota	Nitrososphaeria	Nitrososphaerales	Nitrosopumilaceae	Nitrosopumilus	k127_2153249_5 # 5188 # 5541 # 1 # ID=75_5;partial=00;start_type=ATG;rbs_motif=None;rbs_spacer=None;gc_cont=0.299	ArsC-WP_086907404.1 arsenate reductase [Candidatus Nitrosomarinus catalina]	74.1	108	10	117	4	111	1.5e-41	168.7	91.5	96.4	MSKNEKIITYHKASCITCKKTISQLERMKVDLKKRDFFKEPFTESELKKIIKLTGKKPSEMIRKRDKMYKEFDLDNNKKTDSQIIKLMVKHPGLIMRPIIIAENKAFVGKIDTKLIK*
Arsenate reductase (glutaredoxin)	ArsC		Arsenate reduction to arsenite	SS_bin_52	Bacteria	Actinobacteriota	Acidimicrobiia	Microtrichales	Ilumatobacteraceae	Ilumatobacter	k127_2082428_16 # 15289 # 15588 # 1 # ID=3_16;partial=00;start_type=GTG;rbs_motif=None;rbs_spacer=None;gc_cont=0.647	ArsC-WP_083908390.1 arsenate reductase [Ilumatobacter coccineus]	78.8	99	1	99	19	117	1.5e-37	155.2	99	84.6	MRIAEELGVDFETVNYIKEPPDADTLRGIIAKLDDPVTALVRRDSKFKQLELSDDDVATDDQVVDVLVKHKQLLQRPIVVTADTAIIGRPKDRVAELLA*
Arsenate reductase (glutaredoxin)	ArsC		Arsenate reduction to arsenite	SS_bin_31	Bacteria	Actinobacteriota	Acidimicrobiia	Microtrichales	SZUA-35		k127_2590628_18 # 22453 # 22752 # -1 # ID=93_18;partial=00;start_type=GTG;rbs_motif=None;rbs_spacer=None;gc_cont=0.613	ArsC-WP_083914103.1 arsenate reductase [Ilumatobacter nonamiensis]	72.7	99	1	99	19	117	4.9e-33	140.2	99	84.6	MRIAEELGVDFEERNYIKEPPDAEEIRSIIAILEDEPTALVRRDAKFKKLGLTDDDVATEDQVVDILVQHKQLLQRPVVVTKEKAIVGRPKDRVRELLS*
Arsenate reductase (glutaredoxin)	ArsC		Arsenate reduction to arsenite	SS_bin_9	Bacteria	Actinobacteriota	Acidimicrobiia	Microtrichales	SZUA-35		k127_3733303_169 # 191546 # 191845 # 1 # ID=49_169;partial=00;start_type=GTG;rbs_motif=None;rbs_spacer=None;gc_cont=0.547	ArsC-WP_083908390.1 arsenate reductase [Ilumatobacter coccineus]	75.8	99	1	99	19	117	2.6e-34	144.4	99	84.6	MRIAEELGVDFDEINYIQNPPDEKALRSIISKLEDQPTALVRRDSKFKKLELTDQDVATEDQIVDILLKHKQLLQRPIVVTKKKAIIGRPKERVRELLA*
Arsenate reductase (glutaredoxin)	ArsC		Arsenate reduction to arsenite	MetaBAT.bin.19	Bacteria	Actinobacteriota	Acidimicrobiia	Microtrichales	UBA11606		RZV45839.1 arsenate reductase [Acidimicrobiales bacterium]	ArsC-WP_056397782.1 arsenate reductase [Aeromicrobium sp. Root236]	60.2	83	1	83	35	116	5.8e-19	93.2	98.8	69.5	MKEPPDRATLERIVKGLEDPVEDLVRKDSQFKKLGLNPDDYVGNPEAVIDLLVERKALLQRPVVVKGKKAIIGRPKTRIAEFLK
Arsenate reductase (glutaredoxin)	ArsC		Arsenate reduction to arsenite	SS_bin_103	Bacteria	Actinobacteriota	Acidimicrobiia	Microtrichales	UBA11606		k127_3743526_26 # 26016 # 26318 # 1 # ID=98_26;partial=00;start_type=TTG;rbs_motif=None;rbs_spacer=None;gc_cont=0.581	ArsC-WP_083908390.1 arsenate reductase [Ilumatobacter coccineus]	61.9	97	3	99	21	116	1.4e-27	122.1	96	82.1	MAVAEELGVDADVVLYMKEPPDRATLERIVKGLEDPVEDLVRKDSQFKKLGLNPDDYVGNPEAVIDLLVERKALLQRPVVVKGKKAIIGRPKTRIAEFLK*
Arsenate reductase (glutaredoxin)	ArsC		Arsenate reduction to arsenite	SS_bin_33	Bacteria	Actinobacteriota	Acidimicrobiia	Microtrichales	UBA11606		k127_1764182_6 # 4242 # 4544 # -1 # ID=295_6;partial=00;start_type=TTG;rbs_motif=None;rbs_spacer=None;gc_cont=0.604	ArsC-WP_083914103.1 arsenate reductase [Ilumatobacter nonamiensis]	61.9	97	3	99	21	116	1.8e-27	121.7	96	82.1	MAVAEELGVDYEVVEYIKDPPDKAALEKLVKKLQDPVEDLVRKDSKFKKLELDPDDFVDNPEAVVDILVKHKQLLQRPVIVKGNKAIVGRPKARIYELLQ*
Arsenate reductase (glutaredoxin)	ArsC		Arsenate reduction to arsenite	MetaBAT.bin.17	Bacteria	Actinobacteriota	Acidimicrobiia	UBA5794			RZV40873.1 arsenate reductase, partial [Acidimicrobiia bacterium]	ArsC-WP_083914103.1 arsenate reductase [Ilumatobacter nonamiensis]	58.2	98	2	99	21	117	7.6e-26	116.3	99	82.9	AVAGELGVEHDTVLYMKDPPDRATLEHIVSILEDPVEDLVRKDSKFKKLGLNPDDFVGNPEAVVDIILQHKALMQRPVLVKGAKAIIGRPKSRIAELLG
Arsenate reductase (glutaredoxin)	ArsC		Arsenate reduction to arsenite	SS_bin_102	Bacteria	Actinobacteriota	Acidimicrobiia	UBA5794			k127_1690680_5 # 3250 # 3552 # -1 # ID=122_5;partial=00;start_type=TTG;rbs_motif=None;rbs_spacer=None;gc_cont=0.620	ArsC-WP_083914103.1 arsenate reductase [Ilumatobacter nonamiensis]	61.2	98	3	100	21	117	2.4e-27	121.3	97	82.9	MAVAGELGVEHDTVLYMKEPPDRDTLERIVSILEDPVEDLVRKDSKFKKLELDPDDYVDNPEAVVDIILQHKALMQRPVVVKGDTAIIGRPKSRIGELLG*
Arsenate reductase (glutaredoxin)	ArsC		Arsenate reduction to arsenite	SS_bin_13	Bacteria	Actinobacteriota	Acidimicrobiia	UBA5794			k127_598247_2 # 1435 # 1752 # 1 # ID=176_2;partial=00;start_type=TTG;rbs_motif=None;rbs_spacer=None;gc_cont=0.582	ArsC-WP_083914103.1 arsenate reductase [Ilumatobacter nonamiensis]	56.7	97	3	99	21	116	1.3e-23	109	91.5	82.1	MAVAEDQGVRYDTVLYMKEPPDRAALEHLVSILEDPVEDLVRKDSKFKKLGLDPDDYVGNPSAVVDIILQHKALMQRPVVVKGNKAIIGRPKVRVAEMLRSADGV*
Arsenate reductase (glutaredoxin)	ArsC		Arsenate reduction to arsenite	SS_bin_3	Bacteria	Actinobacteriota	Acidimicrobiia	UBA5794			k127_834802_2 # 881 # 1165 # 1 # ID=252_2;partial=00;start_type=TTG;rbs_motif=GGxGG;rbs_spacer=11-12bp;gc_cont=0.596	ArsC-WP_083908390.1 arsenate reductase [Ilumatobacter coccineus]	60.2	93	1	93	25	116	4.7e-25	113.6	97.9	78.6	MGVEHDTVLYMKEPPDRATLEHIVSILEDPVEDLVRKDSKFKKLGLNPDDYVGNPEAVVDIILQHKALMQRPVVVKGAKAIIGRPKSRITELLG*
Arsenate reductase (glutaredoxin)	ArsC		Arsenate reduction to arsenite	SS_bin_60	Bacteria	Bacteroidota	Bacteroidia	Chitinophagales	Saprospiraceae		k127_3484445_15 # 16022 # 16360 # -1 # ID=47_15;partial=00;start_type=ATG;rbs_motif=TAA;rbs_spacer=12bp;gc_cont=0.345	ArsC-WP_147165377.1 arsenate reductase (glutaredoxin) [Phaeodactylibacter luteus]	62.2	111	1	111	1	111	5e-34	143.7	98.2	99.1	MEIFHNPRCRKSRETLALLEDNKVNPEIVLYLEEKLTQKRLKEVISKLGIKASQLVRKTEPIYKEKYKGKDISDAEWVKILVKEPKLIERPIVIKGKKAVIGRPPSNVLTLI*
Arsenate reductase (glutaredoxin)	ArsC		Arsenate reduction to arsenite	SS_bin_76	Bacteria	Bacteroidota	Bacteroidia	Chitinophagales	Saprospiraceae		k127_1285954_5 # 3463 # 3675 # 1 # ID=340_5;partial=01;start_type=ATG;rbs_motif=AATAA;rbs_spacer=6bp;gc_cont=0.380	ArsC-WP_111371269.1 arsenate reductase (glutaredoxin) [Arcticibacterium luteifluviistationis]	70	70	1	70	1	70	1.3e-22	105.1	98.6	61.4	MKIYHNPRCSKSRDSFNLLNEKGLDFEVVEYLKTPLTEDDVTKLLKMLGMDARDLVRKTEAIYKEQFKGKE
Arsenate reductase (glutaredoxin)	ArsC		Arsenate reduction to arsenite	SS_bin_77	Bacteria	Bacteroidota	Bacteroidia	Chitinophagales	Saprospiraceae		k127_3279801_5 # 3436 # 3774 # -1 # ID=103_5;partial=00;start_type=ATG;rbs_motif=None;rbs_spacer=None;gc_cont=0.354	ArsC-WP_160075791.1 arsenate reductase (glutaredoxin) [Saprospirales bacterium GYS_P2D]	63.1	111	3	112	4	114	6.6e-34	143.3	97.3	96.5	MTKIYHNPRCRKSREALQLLQDKNIEPEIILYLKEPPTKGELKSLLKKLNLKPLEIIRKKEKEFAPYKGKSLTDDEWINILVENPKLIERPIVVQGNKAAIGRPKENILEIL*
Arsenate reductase (glutaredoxin)	ArsC		Arsenate reduction to arsenite	SS_bin_96	Bacteria	Bacteroidota	Bacteroidia	Chitinophagales	Saprospiraceae		k127_3479265_46 # 67342 # 67680 # 1 # ID=8_46;partial=00;start_type=ATG;rbs_motif=GGA/GAG/AGG;rbs_spacer=3-4bp;gc_cont=0.460	ArsC-WP_147165377.1 arsenate reductase (glutaredoxin) [Phaeodactylibacter luteus]	59.5	111	1	111	1	111	8.6e-34	142.9	98.2	99.1	MKIYHNPRCRKSRETLNIINNNGIEPEIVLYLETPPSRKEIQDLLTKLGMSAFELIRKEEKLFKEEYRGKELSEEEWIRIMADNPKLIQRPVVVKGKKAIVGRPPESVHVLL*
Arsenate reductase (glutaredoxin)	ArsC		Arsenate reduction to arsenite	SS_bin_101	Bacteria	Bacteroidota	Bacteroidia	Chitinophagales	UBA8649		k127_743896_24 # 25889 # 26227 # 1 # ID=31_24;partial=00;start_type=ATG;rbs_motif=TAAA;rbs_spacer=9bp;gc_cont=0.375	ArsC-WP_069840601.1 arsenate reductase (glutaredoxin) [Fabibacter sp. 4D4]	70.5	112	1	112	2	113	2.8e-40	164.5	99.1	99.1	MKIYHNPRCRKSRETLAIIEKKGVDVEVIEYLKTPPSVSELTAIIKKLGIEATDLLRKGEAIYKEKFKAKDLSEKEWVEVMVKHPKLIERPIVVKGNKAVLGRPPENVKSLL*
Arsenate reductase (glutaredoxin)	ArsC		Arsenate reduction to arsenite	DS_bin_9	Bacteria	Bacteroidota	Bacteroidia	Flavobacteriales	Flavobacteriaceae	Arenibacter	k127_721579_2 # 394 # 741 # 1 # ID=60_2;partial=00;start_type=ATG;rbs_motif=AACAA;rbs_spacer=12bp;gc_cont=0.402	ArsC-WP_126163448.1 arsenate reductase (glutaredoxin) [Arenibacter sp. GUO666]	93	115	1	115	1	115	2.2e-56	218	99.1	100	MIKIYHNPRCRKSREGLAILENSGKDFEVIKYLEEVPSHEELKSILEILDIPPIELVRKNEAIWKENFKGKTMTDEEVITAMVNHPKLIERPIVISNNQGVIGRPPQNIDSLLGQ*
Arsenate reductase (glutaredoxin)	ArsC		Arsenate reduction to arsenite	SS_bin_70	Bacteria	Bacteroidota	Bacteroidia	Flavobacteriales	Flavobacteriaceae	CP2B	k127_2529501_2 # 495 # 836 # 1 # ID=294_2;partial=00;start_type=ATG;rbs_motif=TAAA;rbs_spacer=14bp;gc_cont=0.459	ArsC-WP_133644360.1 arsenate reductase (glutaredoxin) [Zeaxanthinibacter enoshimensis]	82.3	113	1	113	1	113	2.3e-50	198	99.1	100	MIKIYHNPRCRKSREGLAILENSGESFEIIRYLDEPLNEKQLSDLLQALGIPAEQLVRKNEAIWKSDFKGKSLSEKETISAMVAHPKLIERPIVVKDGKAVIGRPAEKIHEIL*
Arsenate reductase (glutaredoxin)	ArsC		Arsenate reduction to arsenite	SS_bin_120	Bacteria	Bacteroidota	Bacteroidia	Flavobacteriales	Flavobacteriaceae	Eudoraea	k127_311438_2 # 1047 # 1394 # 1 # ID=417_2;partial=00;start_type=ATG;rbs_motif=AAGAA;rbs_spacer=10bp;gc_cont=0.397	ArsC-WP_129604245.1 arsenate reductase (glutaredoxin) [Muriicola sp. MMS17-SY002]	71.3	115	1	115	1	115	8.5e-45	179.5	99.1	100	MIKIYHNPRCRKSREGLAIVEESGKPFEIIKYLENNLSRSELLEILNTLNINASELVRKQEAIWKSDFKGKDLTEEMIVNALLAHPKLIERPVVIYNGKGVIGRPPENISELLAE*
Arsenate reductase (glutaredoxin)	ArsC		Arsenate reduction to arsenite	SS_bin_61	Bacteria	Bacteroidota	Bacteroidia	Flavobacteriales	Flavobacteriaceae	Eudoraea	k127_463_3 # 1808 # 2149 # 1 # ID=1_3;partial=00;start_type=ATG;rbs_motif=TATAA;rbs_spacer=4bp;gc_cont=0.401	ArsC-WP_103441103.1 arsenate reductase (glutaredoxin) [Arenibacter hampyeongensis]	69	113	1	113	1	113	6.6e-42	169.9	99.1	99.1	MLKIYHNPRCRKSREGLAILENSGKEFEQVLYLKNIPTREELLDLLNKLGYAPIDLVRTNEAIWKENFKGKSLTDAMIIDAMLQHPKLIERPIVVSEGKAVVGRPPEKIKDIL*
Arsenate reductase (glutaredoxin)	ArsC		Arsenate reduction to arsenite	SS_bin_98	Bacteria	Bacteroidota	Bacteroidia	Flavobacteriales	Flavobacteriaceae	Eudoraea	k127_2225224_5 # 6017 # 6367 # 1 # ID=246_5;partial=00;start_type=ATG;rbs_motif=AACAA;rbs_spacer=11bp;gc_cont=0.427	ArsC-WP_087525184.1 arsenate reductase (glutaredoxin) [Gilvibacter sp. SZ-19]	65.5	116	1	116	1	116	1.6e-38	158.7	99.1	99.1	MITIYHNPRCRKSREGLQLVESSGIPFEVRLYLKDPLTKKELQSILKELGLPAEALLRKNEAIWKSNYKGKSLSEDAIIAAMVAIPALIERPIVSDGRHAVIGRPGEKISEFLATI*
Arsenate reductase (glutaredoxin)	ArsC		Arsenate reduction to arsenite	SS_bin_110	Bacteria	Bacteroidota	Bacteroidia	Flavobacteriales	Flavobacteriaceae	Flaviramulus	k127_169171_20 # 17859 # 18200 # -1 # ID=46_20;partial=00;start_type=ATG;rbs_motif=None;rbs_spacer=None;gc_cont=0.269	ArsC-WP_100612995.1 arsenate reductase (glutaredoxin) [Confluentibacter lentus]	80.5	113	1	113	1	113	4e-47	187.2	99.1	100	MVTIYHNNRCRKSREGLEILEKSGKDFKIVKYLEDVPSSNELKDIIKLLGIKPIDLVRKTESIWKENFKNKKLSDAEIIKAMVDNPKLIERPIIINGNKAVIGRPPELILNII*
Arsenate reductase (glutaredoxin)	ArsC		Arsenate reduction to arsenite	SS_bin_38	Bacteria	Bacteroidota	Bacteroidia	Flavobacteriales	Flavobacteriaceae	Pricia	k127_565336_1 # 1 # 285 # 1 # ID=471_1;partial=10;start_type=Edge;rbs_motif=None;rbs_spacer=None;gc_cont=0.389	ArsC-WP_152573730.1 arsenate reductase (glutaredoxin) [Flavobacteriaceae bacterium]	73.4	94	1	94	20	113	3.1e-37	154.1	98.9	81	LENSNKDFQVVKYLEEVPNKEELRHLIDCLAITPEMLVRKNEAIWKEKFKGQSLSDEEILDAMVAYPKLIERPIVINGNRAVIGRPTERIQEIL*
Arsenate reductase (glutaredoxin)	ArsC		Arsenate reduction to arsenite	SS_bin_75	Bacteria	Bacteroidota	Bacteroidia	Flavobacteriales	Flavobacteriaceae	RR4-38	k127_563914_39 # 39282 # 39623 # -1 # ID=41_39;partial=00;start_type=ATG;rbs_motif=AAAAA;rbs_spacer=7bp;gc_cont=0.386	ArsC-WP_130286718.1 arsenate reductase (glutaredoxin) [Aquimarina brevivitae]	65.5	113	1	113	1	113	5.6e-41	166.8	99.1	100	MTTIYHNPRCRKSRETLHLLEERNESVNTVLYLDDPPTVKELKNILNMLGMKPIELVRKNEAIWKENFKNKDLSDDDILKAMRNHPKLIERPIVLKNGKAALGRPPENVINIL*
Arsenate reductase (glutaredoxin)	ArsC		Arsenate reduction to arsenite	SS_bin_57	Bacteria	Bacteroidota	Bacteroidia	Flavobacteriales	Flavobacteriaceae	UBA3611	k127_2605431_2 # 697 # 1038 # -1 # ID=111_2;partial=00;start_type=TTG;rbs_motif=TAA;rbs_spacer=12bp;gc_cont=0.365	ArsC-WP_121916747.1 arsenate reductase (glutaredoxin) [Dokdonia sp. SH27]	69	113	1	113	1	113	3.1e-39	161	99.1	100	MIQIYHNPRCSKSRQCLQLLEQTKQPFEIIKYLDQPFSKEDLIQLLQKLEIAPIDLVRTQEAIWKEKFKGKDLADNEIIQALINYPKLIERPIVVNGDQAVIGRPPEDALKIV*
Arsenate reductase (glutaredoxin)	ArsC		Arsenate reduction to arsenite	SS_bin_108	Bacteria	Bacteroidota	Bacteroidia	Flavobacteriales	Flavobacteriaceae	Winogradskyella	k127_81304_6 # 6415 # 6756 # 1 # ID=28_6;partial=00;start_type=ATG;rbs_motif=None;rbs_spacer=None;gc_cont=0.345	ArsC-WP_094968440.1 arsenate reductase (glutaredoxin) [Winogradskyella aurantia]	71.7	113	1	113	1	113	2.7e-43	174.5	99.1	100	MIQILHNPRCRKSREGLAIVEASGQPFEVIKYLDEPLNKSQLKTIIDQLQIEPLALVRTNESIWKENYKGKDLSDEAIIDAMVKHPKLIERPIVIKNNKAVVGRPPEQIKTLL*
Arsenate reductase (glutaredoxin)	ArsC		Arsenate reduction to arsenite	SS_bin_1	Bacteria	Bacteroidota	Bacteroidia	Flavobacteriales	Flavobacteriaceae	Winogradskyella	k127_2167983_12 # 14323 # 14664 # 1 # ID=226_12;partial=00;start_type=ATG;rbs_motif=None;rbs_spacer=None;gc_cont=0.345	ArsC-WP_094968440.1 arsenate reductase (glutaredoxin) [Winogradskyella aurantia]	71.7	113	1	113	1	113	2.7e-43	174.5	99.1	100	MIQILHNPRCRKSREGLAIVEASGQPFEVIKYLDEPLNKSQLKTIIDQLQIEPLALVRTNESIWKENYKGKDLSDEAIIDAMVKHPKLIERPIVIKNNKAVVGRPPEQIKTLL*
Arsenate reductase (glutaredoxin)	ArsC		Arsenate reduction to arsenite	SS_bin_48	Bacteria	Bacteroidota	Bacteroidia	Flavobacteriales	Flavobacteriaceae	Winogradskyella	k127_3017226_25 # 23068 # 23409 # -1 # ID=14_25;partial=00;start_type=ATG;rbs_motif=TAA;rbs_spacer=9bp;gc_cont=0.336	ArsC-WP_114309444.1 arsenate reductase (glutaredoxin) [Winogradskyella arenosi]	73.5	113	1	113	1	113	1.2e-43	175.6	99.1	100	MIEIYHNPRCSKSRQGLAILEESGKDYKIIKYLDENLGPEQLKNIIAKLDIKPIELVRKNEAIWKSDYKGKTLSDQEIIEAMVANPKLIERPIVTNGNDAVVGRPPETILNII*
Arsenate reductase (glutaredoxin)	ArsC		Arsenate reduction to arsenite	MaxBin.003	Bacteria	Bacteroidota	Bacteroidia	Flavobacteriales	Flavobacteriaceae		RZW42938.1 arsenate reductase (glutaredoxin) [Flavobacteriaceae bacterium]	ArsC-WP_120200543.1 arsenate reductase (glutaredoxin) [Ichthyenterobacterium magnum]	76.1	113	1	113	1	113	3.7e-45	180.6	100	100	MIIIYHNPRCRKSRDTLEILETKKADYKVIKYLDTPLSEEKLGKIIKLLKIRPIELIRKNESIWKENFKDLDFSDEELIQVMAKYPKLIERPIVINGNKAVIGRPPELILDIL
Arsenate reductase (glutaredoxin)	ArsC		Arsenate reduction to arsenite	MetaBAT.bin.5	Bacteria	Bacteroidota	Bacteroidia	Flavobacteriales	Flavobacteriaceae		RZV57106.1 arsenate reductase, partial [Flavobacteriaceae bacterium]	ArsC-WP_028892644.1 arsenate reductase (glutaredoxin) [Tenacibaculum sp. 47A_GOM-205m]	72.9	70	1	70	1	70	2.9e-24	110.5	100	61.9	MIKIYHNPRCRKSRQGLAIVENSGKEFEVIEYLKETPTREELKNIIDLLEINHLELVRKNEQVWKDNYKG
Arsenate reductase (glutaredoxin)	ArsC		Arsenate reduction to arsenite	SS_bin_105	Bacteria	Bacteroidota	Bacteroidia	Flavobacteriales	Flavobacteriaceae		k127_406680_1 # 2 # 256 # 1 # ID=76_1;partial=10;start_type=Edge;rbs_motif=None;rbs_spacer=None;gc_cont=0.337	ArsC-WP_108424638.1 arsenate reductase (glutaredoxin) [Muricauda sp. GCL-11]	60.7	84	1	84	30	113	2.2e-26	117.9	98.8	74.3	IEYLKETPTREELKNIIDLLEINPLELVRKNEQVWKDNYKGKDLSDEAIVEALLTHPKLIERPIVINNNNAVIGRPPDVIKTII*
Arsenate reductase (glutaredoxin)	ArsC		Arsenate reduction to arsenite	SS_bin_109	Bacteria	Bacteroidota	Bacteroidia	Flavobacteriales	Flavobacteriaceae		k127_755926_2 # 142 # 483 # 1 # ID=51_2;partial=00;start_type=ATG;rbs_motif=TAAAA;rbs_spacer=4bp;gc_cont=0.342	ArsC-WP_120200543.1 arsenate reductase (glutaredoxin) [Ichthyenterobacterium magnum]	76.1	113	1	113	1	113	1.7e-45	181.8	99.1	100	MIIIYHNPRCRKSRDTLEILETKKADYKVIKYLDTPLSEEKLGKIIKLLKIRPIELIRKNESIWKENFKDLDFSDEELIQVMAKYPKLIERPIVINGNKAVIGRPPELILDIL*
Arsenate reductase (glutaredoxin)	ArsC		Arsenate reduction to arsenite	SS_bin_56	Bacteria	Bacteroidota	Bacteroidia	Flavobacteriales	Flavobacteriaceae		k127_501968_14 # 14639 # 14980 # -1 # ID=58_14;partial=00;start_type=ATG;rbs_motif=TAAA;rbs_spacer=5bp;gc_cont=0.392	ArsC-WP_100945577.1 arsenate reductase (glutaredoxin) [Polaribacter sp. ALD11]	70.6	109	1	109	1	109	1.8e-39	161.8	95.6	96.5	MTKIYHNPRCTKSRQTLELLESLKEEITIVRYLEEVPSKEELKSLIKMLGLKPIQLVRKGEPVWKEKFKGKELSDTQLISAMVTHPKLIERPIVVKEGKAVIGRPPEKVKILL*
Arsenate reductase (glutaredoxin)	ArsC		Arsenate reduction to arsenite	SS_bin_56	Bacteria	Bacteroidota	Bacteroidia	Flavobacteriales	Flavobacteriaceae		k127_227029_3 # 1302 # 1643 # 1 # ID=288_3;partial=00;start_type=TTG;rbs_motif=TAA;rbs_spacer=12bp;gc_cont=0.363	ArsC-WP_062055270.1 arsenate reductase (glutaredoxin) [Aquimarina longa]	63.7	113	1	113	1	113	4.2e-36	150.6	99.1	100	MTTIYHNPRCRKSREALQILEEQNESIEIVKYLENPPSVEELESILKLLQKIPSEIVRTNEALWKENFRDKNLSGKKLIEVLSKNPKLIERPIVIKNDRAVIGRPPENIKKIL*
Arsenate reductase (glutaredoxin)	ArsC		Arsenate reduction to arsenite	SS_bin_5	Bacteria	Bacteroidota	Bacteroidia	Flavobacteriales	Flavobacteriaceae		k127_2401941_2 # 1260 # 1601 # 1 # ID=180_2;partial=00;start_type=ATG;rbs_motif=TAA;rbs_spacer=15bp;gc_cont=0.371	ArsC-WP_120200543.1 arsenate reductase (glutaredoxin) [Ichthyenterobacterium magnum]	77.9	113	1	113	1	113	8.9e-47	186	99.1	100	MIVIYHNPRCRKSRETLEILETRKADYKVIKYLDVPLGAEKLGKIIKILNIPPIDLVRKNEKIWKENFKHLNFSDEELIQVMAKYPQLIERPIVINGNKAVIGRPPNRILEII*
Arsenate reductase (glutaredoxin)	ArsC		Arsenate reduction to arsenite	SS_bin_63	Bacteria	Bacteroidota	Bacteroidia	Flavobacteriales	Flavobacteriaceae		k127_4162352_16 # 18651 # 18992 # -1 # ID=1_16;partial=00;start_type=ATG;rbs_motif=TAA;rbs_spacer=3bp;gc_cont=0.365	ArsC-WP_120200543.1 arsenate reductase (glutaredoxin) [Ichthyenterobacterium magnum]	78.8	113	1	113	1	113	1.4e-47	188.7	99.1	100	MIVIYHNPRCRKSRDCLDILETRKADYKAIKYLDIPLSEEKLGKIIKILNIKPIELVRKNESIWKENFKTLNFSDQELIQVMAKYPQLIERPIVINGDKAVIGRPPKRILDII*
Arsenate reductase (glutaredoxin)	ArsC		Arsenate reduction to arsenite	SS_bin_6	Bacteria	Bacteroidota	Bacteroidia	Flavobacteriales	Flavobacteriaceae		k127_4277790_30 # 31654 # 31995 # -1 # ID=69_30;partial=00;start_type=ATG;rbs_motif=TAAAAA;rbs_spacer=9bp;gc_cont=0.398	ArsC-WP_120200543.1 arsenate reductase (glutaredoxin) [Ichthyenterobacterium magnum]	77.9	113	1	113	1	113	1.3e-45	182.2	99.1	100	MIVIYHNPRCRKSRETLEILETKKADYKVIKYLDVPLSAEKLSKIIKILKIKPDELIRKNEKIWKENFKDLDFSDEELIEVMAKYPQLIERPIVINGDKAVIGRPPQRILDIL*
Arsenate reductase (glutaredoxin)	ArsC		Arsenate reduction to arsenite	SS_bin_99	Bacteria	Bacteroidota	Bacteroidia	Flavobacteriales	Flavobacteriaceae		k127_2427309_1 # 87 # 428 # -1 # ID=217_1;partial=00;start_type=ATG;rbs_motif=None;rbs_spacer=None;gc_cont=0.333	ArsC-WP_109405141.1 arsenate reductase (glutaredoxin) [Polaribacter sp. ZY113]	70.8	113	1	113	1	113	9.6e-41	166	99.1	100	MIKIYHNNRCRKSREGLAILEKSGQEFEIINYLENPPSKSELEDILHRLGISPIQLVRKNEKIWKENFKHKDLTDDQIIEIMIQNPKLIERPIVIKDDRVVLGRPPEDILNIL*
Arsenate reductase (glutaredoxin)	ArsC		Arsenate reduction to arsenite	SS_bin_88	Bacteria	Bacteroidota	Bacteroidia	Flavobacteriales	PHOS-HE28		k127_4382786_5 # 6242 # 6592 # 1 # ID=301_5;partial=00;start_type=ATG;rbs_motif=AACAA;rbs_spacer=6bp;gc_cont=0.484	ArsC-WP_160631105.1 arsenate reductase (glutaredoxin) [Cryomorphaceae bacterium S-15]	62.5	112	3	114	1	112	1.2e-35	149.1	95.7	100	MKVEIYHITRCRKSREALNYLQDEGHEVEVFEYLKEVPSREEFQKVLAKLNLKPSDLLRKGETLFKEKFKGMGFNEDEWLDVMLEHPKLIERPIVIRGNKAVVGRPLENVIRLLES*
Arsenate reductase (glutaredoxin)	ArsC		Arsenate reduction to arsenite	SS_bin_46	Bacteria	Bacteroidota	Bacteroidia	Flavobacteriales			k127_3522716_11 # 15302 # 15640 # -1 # ID=18_11;partial=00;start_type=ATG;rbs_motif=TAA;rbs_spacer=13bp;gc_cont=0.339	ArsC-WP_160631105.1 arsenate reductase (glutaredoxin) [Cryomorphaceae bacterium S-15]	67	112	1	112	1	112	8e-40	162.9	99.1	100	MKIYHNPRCRKSRETLGIIEVNGKKVEIVEYLKTPPTKEEIENLLHKLNVNVKDIIRKNEVLYKEKFKNKEFTDDEWIIILTENPKLIERPIVVRGNKAVIGRPPENVLELI*
Arsenate reductase (glutaredoxin)	ArsC		Arsenate reduction to arsenite	SS_bin_20	Bacteria	Bacteroidota	Rhodothermia	Rhodothermales			k127_1618994_3 # 1165 # 1527 # 1 # ID=2_3;partial=00;start_type=ATG;rbs_motif=None;rbs_spacer=None;gc_cont=0.584	ArsC-WP_131621936.1 arsenate reductase (glutaredoxin) [Frankia sp. BMG5.11]	65.5	116	5	120	1	116	9.5e-39	159.5	95.9	85.9	MFAAMKNTIYHNPACSKSRNTLALLRDAGIEPEIVLYLDTPPTSDKLAALIKAMAITPRELLRQGEAPFEELGLADPTLTDAQLIDAMVENPVLINRPIVETPKGVRLCRPPERVQEILD*
Arsenate reductase (glutaredoxin)	ArsC		Arsenate reduction to arsenite	SS_bin_28	Bacteria	Eisenbacteria	RBG-16-71-46				k127_3712556_6 # 3883 # 4236 # 1 # ID=52_6;partial=00;start_type=ATG;rbs_motif=GGAG/GAGG;rbs_spacer=5-10bp;gc_cont=0.517	ArsC-WP_135795870.1 arsenate reductase (glutaredoxin) [Hydrogenovibrio crunogenus]	58.1	117	1	117	1	117	6.9e-34	143.3	99.2	100	MAKVTIYHNPRCSKSRQTLAILNDEGESVDVVEYLNEPPSASKLDSILKSLDLQPLDVIRAGEKRFKELGLSKKDDRPRKEWIKLMVENPILIERPIVVKNKKAALGRPPENVLDIL*
Arsenate reductase (glutaredoxin)	ArsC		Arsenate reduction to arsenite	DS_bin_12	Bacteria	Proteobacteria	Alphaproteobacteria	Azospirillales	Inquilinaceae		k127_12921_14 # 14170 # 14517 # 1 # ID=319_14;partial=00;start_type=ATG;rbs_motif=GGAG/GAGG;rbs_spacer=5-10bp;gc_cont=0.632	ArsC-WP_148634559.1 arsenate reductase (glutaredoxin) [Rhodobacterales bacterium]	64.3	115	1	115	1	115	4e-42	170.6	99.1	83.9	MTVRIYHNPNCGTSRTVLGILRESGAALQIVEYLKTPPSRAELVDLLGQMGICPRDLLRRRGTPYDALGLDDPNWTDDRLIDLILEQPILMERPVVATDKGVRLCRPADRVHEIL*
Arsenate reductase (glutaredoxin)	ArsC		Arsenate reduction to arsenite	SS_bin_43	Bacteria	Proteobacteria	Alphaproteobacteria	Caulobacterales	Maricaulaceae	Hellea	k127_741832_98 # 97959 # 98303 # -1 # ID=32_98;partial=00;start_type=GTG;rbs_motif=AGGAG/GGAGG;rbs_spacer=11-12bp;gc_cont=0.464	ArsC-WP_013661676.1 arsenate reductase (glutaredoxin) [Marinomonas mediterranea]	63.7	113	1	113	1	112	5.5e-36	150.2	98.3	99.1	MVKIYHNPRCSKSRQTLQLIRDNGIEPEIVLYLDTSLTPDDIQSLIQMLGLPSARDLMRRGEAIYKDLDLKKETDENALIKAMAAYPKLIERPIVIHKGKAVLGRPPENILDII*
Arsenate reductase (glutaredoxin)	ArsC		Arsenate reduction to arsenite	GroopM.bin_13	Bacteria	Proteobacteria	Alphaproteobacteria	Caulobacterales	Maricaulaceae	Robiginitomaculum_A	RZV40635.1 arsenate reductase (glutaredoxin) [Acidimicrobiales bacterium]	ArsC-WP_022697102.1 arsenate reductase (glutaredoxin) [Euryhalocaulis caribicus]	65.2	112	1	112	1	112	8.5e-37	152.9	97.4	94.9	MTLKIYHNPRCSKSRQTLALLLEHGHDPEIVQYLNDVPSEAQIKSLIKMLGFSTARGLMRKSEQAYKDLGLKGVDDEAILVKAMSENPKLIERPIVVKNGKAALGRPPENVLTLF
Arsenate reductase (glutaredoxin)	ArsC		Arsenate reduction to arsenite	SS_bin_111	Bacteria	Proteobacteria	Alphaproteobacteria	Caulobacterales	Maricaulaceae		k127_303964_23 # 22272 # 22619 # -1 # ID=6_23;partial=00;start_type=ATG;rbs_motif=GGAG/GAGG;rbs_spacer=5-10bp;gc_cont=0.471	ArsC-WP_022697102.1 arsenate reductase (glutaredoxin) [Euryhalocaulis caribicus]	65.2	112	1	112	1	112	5e-37	153.7	96.6	94.9	MTLKIYHNPRCSKSRQTLALLLEHGHDPEIVQYLNDVPSEAQIKSLIKMLGFSTARGLMRKSEQAYKDLGLKGVDDEAILVKAMSENPKLIERPIVVKNGKAALGRPPENVLTLF*
Arsenate reductase (glutaredoxin)	ArsC		Arsenate reduction to arsenite	SS_bin_21	Bacteria	Proteobacteria	Alphaproteobacteria	Caulobacterales	Parvularculaceae	Marinicaulis	k127_1254539_45 # 45031 # 45390 # -1 # ID=67_45;partial=00;start_type=ATG;rbs_motif=3Base/5BMM;rbs_spacer=13-15bp;gc_cont=0.547	ArsC-WP_104829419.1 arsenate reductase (glutaredoxin) [Marinicaulis flavus]	75.6	119	1	119	1	115	2.6e-44	177.9	99.2	100	MTIKIYHNPRCSKSRQTLALLEENGASPEVVLYLENPPSKTALKGLVKSLGIDSARDMMRTREAPYIELDLENVDAETALIDAIAENPTLLERPIVVNEEKAAPNAKIGRPPEQVLEIL*
Arsenate reductase (glutaredoxin)	ArsC		Arsenate reduction to arsenite	SS_bin_17	Bacteria	Proteobacteria	Alphaproteobacteria	Rhizobiales	Anderseniellaceae		k127_2495678_4 # 2756 # 3103 # 1 # ID=403_4;partial=00;start_type=ATG;rbs_motif=GGA/GAG/AGG;rbs_spacer=5-10bp;gc_cont=0.598	ArsC-WP_116931319.1 arsenate reductase (glutaredoxin) [Rhodobiaceae bacterium]	69.6	115	1	115	1	115	1.1e-39	162.5	99.1	100	MNVTIYHNPRCSKSRQTLELIRAEGIEPMIVEYLSETPSAAEIKGLLEKLGKAPRDIVRKGEAVYKELGLKDAAISDDALIEAMAANPILIERPIVVNGDKAALGRPPEDVLKIL*
Arsenate reductase (glutaredoxin)	ArsC		Arsenate reduction to arsenite	SS_bin_69	Bacteria	Proteobacteria	Alphaproteobacteria	Rhizobiales	SZUA-8		k127_2067314_4 # 2091 # 2453 # -1 # ID=554_4;partial=00;start_type=ATG;rbs_motif=AGGAG;rbs_spacer=5-10bp;gc_cont=0.573	ArsC-WP_127522655.1 arsenate reductase (glutaredoxin) [Mesorhizobium sp. Z1-4]	72.9	118	1	118	1	118	1e-48	192.6	97.5	86.8	MSVTIYHNPKCGTSRKTLAILRDSGAELEVIEYLKTPPSRERLVELIADMGISVREALRRKGSPYDQLGLDDPKWTDDQLIDLMIEHPILINRPIVATPRGVRLCRPCEVVLEILPGSGS*
Arsenate reductase (glutaredoxin)	ArsC		Arsenate reduction to arsenite	SS_bin_11	Bacteria	Proteobacteria	Alphaproteobacteria	Rhizobiales			k127_3532118_2 # 679 # 1020 # -1 # ID=342_2;partial=00;start_type=ATG;rbs_motif=AGGA/GGAG/GAGG;rbs_spacer=11-12bp;gc_cont=0.544	ArsC-WP_053440335.1 arsenate reductase (glutaredoxin) [Vibrio ouci]	63.2	114	1	113	1	114	6.2e-32	136.7	99.1	100	MTVTIWHNPRCSKSRRALALIEEQGHEPEIIEYLENPPSTQQLKELAELLGKGPGEFIRKGEKVYKELELKGSDDQTLFAAMSGNPILIERAIVFANGKAVIGRPPEDVLQIL*
Arsenate reductase (glutaredoxin)	ArsC		Arsenate reduction to arsenite	MaxBin.036	Bacteria	Proteobacteria	Alphaproteobacteria	Rhodobacterales	Rhodobacteraceae	Boseongicola	RZW11733.1 arsenate reductase (glutaredoxin) [Rhodobacteraceae bacterium]	ArsC-WP_120001142.1 arsenate reductase (glutaredoxin) [Rhodobacteraceae bacterium]	63.2	114	1	114	3	116	6.1e-35	146.7	98.3	98.3	MNVTIWHNPRCSKSREALALLDARGIAPDVRLYLQDPPSEDAIIGVLAALGKPAIDLVRTGETLSREMGLSRETPEMDLIAAMARHPILIERPVVIADGRGALGRPPEAVLELFSG
Arsenate reductase (glutaredoxin)	ArsC		Arsenate reduction to arsenite	SS_bin_2	Bacteria	Proteobacteria	Alphaproteobacteria	Rhodobacterales	Rhodobacteraceae	Boseongicola	k127_1655658_4 # 2506 # 2856 # 1 # ID=392_4;partial=00;start_type=ATG;rbs_motif=GGAGG;rbs_spacer=5-10bp;gc_cont=0.644	ArsC-WP_120001142.1 arsenate reductase (glutaredoxin) [Rhodobacteraceae bacterium]	62.3	114	1	114	3	116	6.2e-35	146.7	97.4	98.3	MNVTIWHNPRCSKSREALALLDARGIAPNVRLYLQDPPSEDAIIGVLAALGKPAIDLVRTGESLSREMGLSLETPEKDLIAAMARHPILIERPVVIADGRAALGRPPEAVLELFSG*
Arsenate reductase (glutaredoxin)	ArsC		Arsenate reduction to arsenite	SS_bin_107	Bacteria	Proteobacteria	Alphaproteobacteria	Rhodobacterales	Rhodobacteraceae	Silicimonas	k127_203763_8 # 8806 # 9156 # 1 # ID=67_8;partial=00;start_type=ATG;rbs_motif=GGAGG;rbs_spacer=5-10bp;gc_cont=0.644	ArsC-WP_120001142.1 arsenate reductase (glutaredoxin) [Rhodobacteraceae bacterium]	62.3	114	1	114	3	116	4.7e-35	147.1	97.4	98.3	MNVTIWHNPRCSKSREALALLDARGIAPDVRLYLQDPPSEYAIIGVLAALGKPAFDLVRTGETLSREMGLSRETPENDLIAAMARHPILIERPVVIADGRAALGRPPEAVLELFSG*
Arsenate reductase (glutaredoxin)	ArsC		Arsenate reduction to arsenite	SS_bin_113	Bacteria	Proteobacteria	Alphaproteobacteria	Rhodobacterales	Rhodobacteraceae	Silicimonas	k127_354754_2 # 756 # 1106 # 1 # ID=577_2;partial=00;start_type=ATG;rbs_motif=GGAGG;rbs_spacer=5-10bp;gc_cont=0.641	ArsC-WP_108851628.1 arsenate reductase (glutaredoxin) [Defluviimonas aquaemixtae]	67.3	110	5	114	6	115	2.8e-35	147.9	94	95.7	MNVTIWHNPRCSKSREALALLDARGIAPNVRLYLQDPPSEDAIIGVLAALGKPAIDLVRTGDSLSREMGLSLETPEKDLIAAMARHPILIERPVVIADGRAALGRPPEAVLELFSG*
Arsenate reductase (glutaredoxin)	ArsC		Arsenate reduction to arsenite	SS_bin_123	Bacteria	Proteobacteria	Alphaproteobacteria	Rhodobacterales	Rhodobacteraceae	Silicimonas	k127_1132195_2 # 1381 # 1731 # -1 # ID=6_2;partial=00;start_type=ATG;rbs_motif=GGAGG;rbs_spacer=5-10bp;gc_cont=0.638	ArsC-WP_120001142.1 arsenate reductase (glutaredoxin) [Rhodobacteraceae bacterium]	62.3	114	1	114	3	116	6.2e-35	146.7	97.4	98.3	MNVTIWHNPRCSKSREALALLDARGIAPNVRLYLQDPPSEDAIIGVLAALGKPAIDLVRTGESLSREMGLSLETPEKDLIAAMARHPILIERPVVIADGRAALGRPPEAVLELFSG*
Arsenate reductase (glutaredoxin)	ArsC		Arsenate reduction to arsenite	SS_bin_25	Bacteria	Proteobacteria	Alphaproteobacteria	Rhodobacterales	Rhodobacteraceae	Silicimonas	k127_1756841_26 # 18567 # 18917 # -1 # ID=89_26;partial=00;start_type=ATG;rbs_motif=AGxAGG/AGGxGG;rbs_spacer=3-4bp;gc_cont=0.632	ArsC-WP_120001142.1 arsenate reductase (glutaredoxin) [Rhodobacteraceae bacterium]	71.3	115	1	115	1	115	3.4e-41	167.5	98.3	99.1	MVVSVTIWHNPRCSKSRATLALLQEAGIDPKVRLYLSDSPDEAEVRQALKVLGIAAIGLVRRGEAAFRDAGLSKDSGEDALIRAMAAHPMLIERPVVFAHGRAAIGRPPEAVLTLF*
Arsenate reductase (glutaredoxin)	ArsC		Arsenate reduction to arsenite	SS_bin_34	Bacteria	Proteobacteria	Alphaproteobacteria	Rhodobacterales	Rhodobacteraceae	Silicimonas	k127_2356772_7 # 5057 # 5401 # -1 # ID=60_7;partial=00;start_type=GTG;rbs_motif=GGAG/GAGG;rbs_spacer=5-10bp;gc_cont=0.536	ArsC-WP_152475658.1 arsenate reductase (glutaredoxin) [Roseovarius sp. THAF9]	58.9	112	3	114	4	115	1.7e-32	138.7	97.4	97.4	MSVEIWHNPRCSKSRQALALLKDQGVTPNIRLYLKDSPSEKELRTVLDQLGMTARDILRTGEPECLEAGVDKISDEETLITAMVQFPKLIERPIIRAGDKAILGRPPENVLDII*
Arsenate reductase (glutaredoxin)	ArsC		Arsenate reduction to arsenite	SS_bin_37	Bacteria	Proteobacteria	Alphaproteobacteria	Rhodobacterales	Rhodobacteraceae	Sulfitobacter	k127_1260341_12 # 10734 # 11075 # -1 # ID=135_12;partial=00;start_type=GTG;rbs_motif=AGGA;rbs_spacer=5-10bp;gc_cont=0.661	ArsC-WP_114877390.1 arsenate reductase (glutaredoxin) [Sulfitobacter sp. SK011]	69	113	1	112	1	113	8.4e-37	152.9	98.2	99.1	MITLWHNPRCSKSRQALALIEASGTLVTVRRYLEDSPDAAEITAALAALGIPAIEMMRRGEKAFTQAGLSTSDDEATLVAAMVAHPILIERPIAFAGDRAVIGRPPEEVQELF*
Arsenate reductase (glutaredoxin)	ArsC		Arsenate reduction to arsenite	SS_bin_72	Bacteria	Proteobacteria	Alphaproteobacteria	Rhodobacterales	Rhodobacteraceae		k127_4170216_33 # 31523 # 31861 # -1 # ID=2_33;partial=00;start_type=ATG;rbs_motif=GGAG/GAGG;rbs_spacer=5-10bp;gc_cont=0.628	ArsC-WP_129683523.1 arsenate reductase (glutaredoxin) [Loktanella sp. IMCC34160]	61.6	112	1	112	1	112	6e-35	146.7	99.1	100	MTEIWHNPRCSKSRTTLSLLQEAGHEPQVRLYLSDPPSRGELRAISEKLGLPPSGFIRNSETLYKELGLAQQSEDALLDAMARNPILIERPIVVAGGKAAIGRPPEAVLRLF*
Arsenate reductase (glutaredoxin)	ArsC		Arsenate reduction to arsenite	SS_bin_8	Bacteria	Proteobacteria	Alphaproteobacteria	Rhodobacterales	Rhodobacteraceae		k127_4394101_10 # 7180 # 7524 # -1 # ID=1_10;partial=00;start_type=GTG;rbs_motif=GGAG/GAGG;rbs_spacer=5-10bp;gc_cont=0.591	ArsC-WP_103764879.1 arsenate reductase (glutaredoxin) [Roseovarius confluentis]	67	112	3	114	4	115	5.5e-36	150.2	97.4	97.4	MSVVIWHNPRCSKSRDTLALLEAEGITPVVRLYLKDPPDPDELSEALGLLGIAAKDLIRTGEKRYRELGLTSDTEDEVLIAAMTSEPILIERPIVFNGEKAAIGRPPRAVLDIL*
Arsenate reductase (glutaredoxin)	ArsC		Arsenate reduction to arsenite	DS_bin_7	Bacteria	Proteobacteria	Alphaproteobacteria	Sphingomonadales	Sphingomonadaceae	Altererythrobacter	k127_401665_16 # 13490 # 13831 # -1 # ID=24_16;partial=00;start_type=GTG;rbs_motif=AGGAG;rbs_spacer=5-10bp;gc_cont=0.608	ArsC-WP_067601586.1 arsenate reductase (glutaredoxin) [Altererythrobacter ishigakiensis]	87.6	113	1	113	1	113	2.4e-52	204.5	99.1	100	MKATIWHNPKCGTSRKTLAILEEGGADVTVVEYLKDAPSRDKLAQLYRDAGITPQKGLRIRGTDAAERGLPDADADTVLNAMATEPILIERPLVETDKGVRLCRPQDVVHEIL*
Arsenate reductase (glutaredoxin)	ArsC		Arsenate reduction to arsenite	SS_bin_45	Bacteria	Proteobacteria	Alphaproteobacteria	Sphingomonadales	Sphingomonadaceae	Altererythrobacter	k127_623233_17 # 14832 # 15173 # -1 # ID=206_17;partial=00;start_type=GTG;rbs_motif=AGGAG;rbs_spacer=5-10bp;gc_cont=0.608	ArsC-WP_067601586.1 arsenate reductase (glutaredoxin) [Altererythrobacter ishigakiensis]	87.6	113	1	113	1	113	2.4e-52	204.5	99.1	100	MKATIWHNPKCGTSRKTLAILEEGGADVTVVEYLKDAPSRDKLAQLYRDAGITPQKGLRIRGTDAAERGLPDADADTVLNAMATEPILIERPLVETDKGVRLCRPQDVVHEIL*
Arsenate reductase (glutaredoxin)	ArsC		Arsenate reduction to arsenite	SS_bin_117	Bacteria	Proteobacteria	Alphaproteobacteria	Sphingomonadales	Sphingomonadaceae	Erythrobacter_A	k127_456804_10 # 7517 # 7861 # -1 # ID=34_10;partial=00;start_type=ATG;rbs_motif=AGGAG;rbs_spacer=5-10bp;gc_cont=0.614	ArsC-WP_040965119.1 arsenate reductase (glutaredoxin) [Erythrobacter vulgaris]	87.7	114	1	114	1	114	4.9e-53	206.8	99.1	100	MKATIWHNPKCGTSRKTLAILENLSKVEVEVIEYLKDPPTADKLAQLYKDAGLAPNEGLRIRGTDAVERGLPDADAQVVLDAMAADPILIERPLVETDKGVRLCRPQDVVLEIL*
Arsenate reductase (glutaredoxin)	ArsC		Arsenate reduction to arsenite	GroopM.bin_3	Bacteria	Proteobacteria	Alphaproteobacteria	Sphingomonadales	Sphingomonadaceae	Erythrobacter_C	RZV33683.1 arsenate reductase (glutaredoxin) [Sphingomonadaceae bacterium]	ArsC-WP_128891879.1 arsenate reductase (glutaredoxin) [Erythrobacter sp. HKB08]	84.2	114	1	114	1	114	7.8e-51	199.5	100	100	MKATIWHNPKCGTSRKTLTILENLSQVDVTVVEYLRDPPSRDQLAELFQKAGISPQEGLRLRGTDAEERGLPDADDDTVLEAMVVDPILINRPLVETDKGVRLCRPQDIVLEIL
Arsenate reductase (glutaredoxin)	ArsC		Arsenate reduction to arsenite	SS_bin_114	Bacteria	Proteobacteria	Alphaproteobacteria	Sphingomonadales	Sphingomonadaceae	Erythrobacter_C	k127_844065_24 # 22002 # 22346 # -1 # ID=85_24;partial=00;start_type=ATG;rbs_motif=GGA/GAG/AGG;rbs_spacer=5-10bp;gc_cont=0.580	ArsC-WP_128891879.1 arsenate reductase (glutaredoxin) [Erythrobacter sp. HKB08]	84.2	114	1	114	1	114	2.7e-51	201.1	99.1	100	MKATIWHNPKCGTSRKTLTILENLSQVDVTVVEYLRDPPSRDQLAELFQKAGISPQEGLRLRGTDAEERGLPDADDDTVLEAMVVDPILINRPLVETDKGVRLCRPQDIVLEIL*
Arsenate reductase (glutaredoxin)	ArsC		Arsenate reduction to arsenite	SS_bin_122	Bacteria	Proteobacteria	Alphaproteobacteria	Sphingomonadales	Sphingomonadaceae	Sphingomonas_A	k127_274480_29 # 27638 # 27985 # -1 # ID=7_29;partial=00;start_type=GTG;rbs_motif=GGAGG;rbs_spacer=5-10bp;gc_cont=0.612	ArsC-WP_025560740.1 arsenate reductase (glutaredoxin) [Sphingomonas sp. UNC305MFCol5.2]	65.5	113	4	115	3	114	2.2e-32	138.3	96.6	98.2	MKTARMTFNPRCGTARKTKAILEEEGYEVETIDYLGDEKLSRDALTTWYERAGLTPRQGLRAKEAIAKELGLAEASDEEILDAMMAHPILIERPLVETDKGALLARPQDKVREII*
Arsenate reductase (glutaredoxin)	ArsC		Arsenate reduction to arsenite	SS_bin_35	Bacteria	Proteobacteria	Alphaproteobacteria	UBA6615	UBA6615		k127_54918_7 # 6348 # 6701 # -1 # ID=127_7;partial=00;start_type=ATG;rbs_motif=GGAG/GAGG;rbs_spacer=5-10bp;gc_cont=0.568	ArsC-WP_017366186.1 arsenate reductase (glutaredoxin) [Methylococcus capsulatus]	68.1	113	5	117	3	115	4.9e-40	163.7	95.8	97.4	MSDPVVIYHNPRCSKSRAALQLLEERGIEPQIIEYLKTPPDATRLKELLAMLGMSPRELMRKGEAPYKELNLADEALDDDALIAAMVANPILIERAIVVAGAKARLGRPPEQILELL*
Arsenate reductase (glutaredoxin)	ArsC		Arsenate reduction to arsenite	SS_bin_65	Bacteria	Proteobacteria	Gammaproteobacteria	GCA-2729495	GCA-2729495	GCA-2729495	k127_3480171_7 # 5046 # 5393 # 1 # ID=13_7;partial=00;start_type=ATG;rbs_motif=AGGAG/GGAGG;rbs_spacer=11-12bp;gc_cont=0.583	ArsC-WP_019593605.1 arsenate reductase (glutaredoxin) [Thioalkalivibrio sp. ALM2T]	58.9	112	4	115	6	117	3.7e-32	137.5	96.6	94.9	MPVTLYHNPRCSKSRATLALLEDRGIAPDVIEYLKTPPNAATLATVIDKLGIDATHLMRTGEAEYQAAKDELDTMNEPERIAWLCANPRVIERPIVVTDHAARIGRPPEAVLEIL*
Arsenate reductase (glutaredoxin)	ArsC		Arsenate reduction to arsenite	SS_bin_26	Bacteria	Proteobacteria	Gammaproteobacteria	Pseudomonadales	Halieaceae	Halioglobus	k127_1450706_4 # 1804 # 2133 # -1 # ID=258_4;partial=01;start_type=Edge;rbs_motif=None;rbs_spacer=None;gc_cont=0.570	ArsC-WP_078084599.1 arsenate reductase (glutaredoxin) [Microbulbifer mangrovi]	75.2	109	1	109	6	114	1e-39	162.5	99.1	95.6	HNPRCSKSRQTLQLLAARGIEPEITLYLEQTPDAAELKELLAMLGMSARDLLRKGEDAYKTNNLKDPALDDEQLIAAMVQHPKLIERPIVVSNGKAALGRPPERVLEIL*
Arsenate reductase (glutaredoxin)	ArsC		Arsenate reduction to arsenite	SS_bin_26	Bacteria	Proteobacteria	Gammaproteobacteria	Pseudomonadales	Halieaceae	Halioglobus	k127_1353575_4 # 2691 # 3041 # -1 # ID=792_4;partial=00;start_type=ATG;rbs_motif=GGA/GAG/AGG;rbs_spacer=5-10bp;gc_cont=0.624	ArsC-WP_066050696.1 arsenate reductase (glutaredoxin) [Halioglobus sp. HI00S01]	76.7	116	1	116	1	116	3.2e-47	187.6	99.1	100	MSEFTIYHNPRCSKSRNTLALLEENGVNPDIVLYLETSPDEAQIERLLSSLGISAAQLVRKGEDEYKAAGLGKDSSEAELVAAMARYPRLIERPIVVRGDRAVLGRPPENVLELLD*
Arsenate reductase (glutaredoxin)	ArsC		Arsenate reduction to arsenite	MetaBAT.bin.27	Bacteria	Proteobacteria	Gammaproteobacteria	Pseudomonadales	UBA7434	UBA7434	RZV60161.1 arsenate reductase (glutaredoxin) [Pseudomonadales bacterium]	ArsC-WP_121466267.1 arsenate reductase (glutaredoxin) [Alteromonadaceae bacterium 2052S.S.stab0a.01]	69.9	113	18	130	5	117	1.2e-39	162.5	86.9	96.6	MLICCAEKNHTQRAKPPVKIYHNPKCSKSRQTLALIEAAGIEPEIVLYLQSPPSKSELAAVLKQLGIPARGLLRKGEDEYKSLNLADPGKSEAEIIAAMCSHPRLIERPIVVEGGRAVLGRPPENVQALL
Arsenate reductase (glutaredoxin)	ArsC		Arsenate reduction to arsenite	SS_bin_115	Bacteria	Proteobacteria	Gammaproteobacteria	Pseudomonadales	UBA7434	UBA7434	k127_160039_8 # 9403 # 9744 # 1 # ID=30_8;partial=00;start_type=GTG;rbs_motif=AGGA/GGAG/GAGG;rbs_spacer=11-12bp;gc_cont=0.550	ArsC-WP_121466267.1 arsenate reductase (glutaredoxin) [Alteromonadaceae bacterium 2052S.S.stab0a.01]	69.9	113	1	113	5	117	1.8e-39	161.8	99.1	96.6	MKIYHNPKCSKSRQTLALIEAAGIEPEIVLYLQSPPSKSELAAVLKQLGIPARGLLRKGEDEYKSLNLADPGKSEAEIIAAMCSHPRLIERPIVVEGGRAVLGRPPENVQALL*
Arsenate reductase (glutaredoxin)	ArsC		Arsenate reduction to arsenite	SS_bin_12	Bacteria	Proteobacteria	Gammaproteobacteria	SZUA-146	SZUA-146		k127_476961_40 # 44558 # 44914 # -1 # ID=16_40;partial=00;start_type=ATG;rbs_motif=None;rbs_spacer=None;gc_cont=0.611	ArsC-WP_038034937.1 arsenate reductase (glutaredoxin) [Thermopetrobacter sp. TC1]	64.7	116	4	118	1	116	1.2e-38	159.1	96.6	100	MAGMEVTIYHNPRCSKSRATLALLEKRGIEPRVILYLETPPSAQQIRELLGLLGMTPRELIRSGEKEYRELRLSDPATTDEDLISAMHNCPRLLQRPIVVVNGAARIGRPPESVLDIL*
Arsenate reductase (glutaredoxin)	ArsC		Arsenate reduction to arsenite	SS_bin_19	Bacteria	Proteobacteria	Gammaproteobacteria	SZUA-146	SZUA-146		k127_3630560_2 # 1101 # 1454 # 1 # ID=263_2;partial=00;start_type=ATG;rbs_motif=None;rbs_spacer=None;gc_cont=0.452	ArsC-WP_090237854.1 arsenate reductase (glutaredoxin) [Pseudomonas guineae]	53.1	113	5	117	4	116	1.1e-31	136	95.8	96.6	MSQKITIYHNPRCSKSRATLALLNERDLTPTVIEYLDQPPSTEQLFDMVKRLGVSAREIVRTGDKNFKNSELDNPSLSERELITALSSNINFLQRPIVIVDDRACIGRPPENVLGIL*
Arsenate reductase (glutaredoxin)	ArsC		Arsenate reduction to arsenite	SS_bin_4	Bacteria	Proteobacteria	Gammaproteobacteria	SZUA-146	SZUA-146		k127_286484_8 # 5585 # 5941 # 1 # ID=203_8;partial=00;start_type=ATG;rbs_motif=GGA/GAG/AGG;rbs_spacer=5-10bp;gc_cont=0.574	ArsC-WP_068511451.1 MULTISPECIES: arsenate reductase (glutaredoxin) [unclassified Oleiphilus]	54.3	116	3	118	5	117	1.2e-33	142.5	97.5	96.6	MLMRLYHNPHCSKSRATLALLQDRGIEAELCLYLQNPPDHEELRELLRLLGIGPRDLMRKGEKEYRDHNLADLADRALTDAELIDALHRFPQLIERPILVAGDQARIGRPPESVIDII*
Arsenate reductase (glutaredoxin)	ArsC		Arsenate reduction to arsenite	SS_bin_4	Bacteria	Proteobacteria	Gammaproteobacteria	SZUA-146	SZUA-146		k127_3755209_7 # 5585 # 5932 # 1 # ID=213_7;partial=00;start_type=ATG;rbs_motif=GGA/GAG/AGG;rbs_spacer=5-10bp;gc_cont=0.560	ArsC-WP_101746374.1 arsenate reductase (glutaredoxin) [Endozoicomonas acroporae]	58.3	115	1	115	1	115	5e-37	153.7	99.1	100	MSMRLYHNPRCSKSRATLALLQDRGIEAEICLYLQNPPDHEELRELLRLLGIGPRDLMRKGEKEYRDQNLADPALTDAELIDALHRFPQLIERPILVAGDQARIGRPPESVIDII*
Arsenate reductase (glutaredoxin)	ArsC		Arsenate reduction to arsenite	SS_bin_58	Bacteria	Proteobacteria	Gammaproteobacteria	SZUA-146	SZUA-146		k127_3933379_28 # 25610 # 25978 # -1 # ID=6_28;partial=00;start_type=GTG;rbs_motif=GGA/GAG/AGG;rbs_spacer=3-4bp;gc_cont=0.604	ArsC-WP_142899202.1 arsenate reductase (glutaredoxin) [Rhodospirillaceae bacterium R148]	65.2	115	8	122	1	115	4.8e-38	157.1	93.5	100	MAFDNIAMDIMLFHNPRCSKSRATLQLLEDRGHPPEIVRYLDDPPSEETIRELLSLLGFAPRELMRKGEAVYTELELDDPSLSEDQLVRAMHENPILIERPIVIAEGQARIGRPPESVLEIL*
Arsenate reductase (glutaredoxin)	ArsC		Arsenate reduction to arsenite	SS_bin_68	Bacteria	Proteobacteria	Gammaproteobacteria	SZUA-146	SZUA-146		k127_3937214_22 # 24615 # 24965 # 1 # ID=9_22;partial=00;start_type=ATG;rbs_motif=None;rbs_spacer=None;gc_cont=0.578	ArsC-WP_091711540.1 arsenate reductase (glutaredoxin) [Methylophaga sulfidovorans]	57	114	2	115	3	116	9.9e-33	139.4	97.4	98.3	MTIKIYHNPKCSKSRQALGLLTDRGLDVRIVAYLEEPPSEDELAAIVKKLGIAPRDLLRTSEPEYRRLALDSKALSDTEILRAIAEHPILMQRPIVVSKRGARIGRPPELILEIVE*
Arsenate reductase (glutaredoxin)	ArsC		Arsenate reduction to arsenite	SS_bin_97	Bacteria	Proteobacteria	Gammaproteobacteria	SZUA-146	SZUA-146		k127_2791191_14 # 14854 # 15198 # -1 # ID=19_14;partial=00;start_type=ATG;rbs_motif=TAA;rbs_spacer=4bp;gc_cont=0.452	ArsC-WP_025897710.1 arsenate reductase (glutaredoxin) [Sneathiella glossodoripedis]	57.5	113	2	114	3	115	8.5e-29	126.3	98.3	98.3	MIKIYHNPRCSKSRQTLALLEAQQVDHSVIEYLKTPPGKSELKDILKKLNKEPLEIMRKKEKIMDKLNIDLTSKSDVELIDLIIKHPILLERPIVVTDEDARIGRPPESVLELF*
Arsenate reductase (glutaredoxin)	ArsC		Arsenate reduction to arsenite	SS_bin_59	Bacteria	Proteobacteria	Gammaproteobacteria	UBA10353	UBA7415	UBA7415	k127_4162009_111 # 103607 # 103963 # 1 # ID=1_111;partial=00;start_type=ATG;rbs_motif=None;rbs_spacer=None;gc_cont=0.476	ArsC-WP_036645202.1 arsenate reductase family protein [Paenibacillus pini]	53.9	115	1	115	4	117	7.4e-28	123.2	96.6	95.8	MKLYQYPNCSTCRKAIKYLQDQGVEFDSIDITAQPPTQAELKAMLRCYDGEIRKLFNTSGLQYRELGMKDKLPDMSKAEAIKLLAGNGKLIKRPFIITKSKIGLVGFKPEQWQSLLTD*
Arsenate reductase (glutaredoxin)	ArsC		Arsenate reduction to arsenite	SS_bin_59	Bacteria	Proteobacteria	Gammaproteobacteria	UBA10353	UBA7415	UBA7415	k127_3980964_97 # 108055 # 108405 # 1 # ID=25_97;partial=00;start_type=GTG;rbs_motif=GGAG/GAGG;rbs_spacer=5-10bp;gc_cont=0.521	ArsC-WP_113954309.1 arsenate reductase (glutaredoxin) [Arenicella xantha]	67.2	116	1	116	1	116	8.3e-40	162.9	99.1	100	MDVTIYHNPRCSKSRQTLQLLESQDIQPIIIEYLKQPPTHQQLDSILRGLDMQPRDLMRRGEDAYAELQLDDDTLSRDQLIEAMIAQPKLIQRPIVVAGDGIVIGRPPEAVLEILP*
Arsenate reductase (glutaredoxin)	ArsC		Arsenate reduction to arsenite	SS_bin_94	Bacteria	Proteobacteria	Gammaproteobacteria	UBA10353	UBA7415	UBA7415	k127_1605934_12 # 11045 # 11296 # -1 # ID=521_12;partial=01;start_type=Edge;rbs_motif=None;rbs_spacer=None;gc_cont=0.552	ArsC-WP_113954309.1 arsenate reductase (glutaredoxin) [Arenicella xantha]	66.3	83	1	83	34	116	4.6e-24	110.2	98.8	71.6	LKTPPTHQELDSMLRGLELEPRELMRTSEREFSENNLSDSSLSRDQLIAAMIEHPKLIERPIVIAGDEIVIGRPPEAVQTILP*
Arsenate reductase (glutaredoxin)	ArsC		Arsenate reduction to arsenite	SS_bin_14	Bacteria	Proteobacteria	Gammaproteobacteria	UBA4486	UBA4486		k127_1977257_13 # 10197 # 10544 # -1 # ID=535_13;partial=00;start_type=ATG;rbs_motif=GGAGG;rbs_spacer=5-10bp;gc_cont=0.397	ArsC-WP_138380442.1 arsenate reductase (glutaredoxin) [Emcibacter sp. MEBiC09520]	73	115	1	115	1	115	1.8e-42	171.8	99.1	100	MAITIYHNPRCSKSRQTLDLLEEKGIQPDINEYLLSPPSADDLKIILKMLGKSARELMRKKETVYKENGLDDENLSEDELINAMIHHPILIERPIVLANGKAAIGRPPENVLDII*
Arsenate reductase (glutaredoxin)	ArsC		Arsenate reduction to arsenite	SS_bin_92	Bacteria	Proteobacteria	Gammaproteobacteria	UBA4575	UBA4575		k127_1248552_12 # 13676 # 13975 # -1 # ID=78_12;partial=00;start_type=ATG;rbs_motif=TAA;rbs_spacer=7bp;gc_cont=0.383	ArsC-WP_053952338.1 MULTISPECIES: arsenate reductase (glutaredoxin) [Idiomarina]	61.2	98	2	99	18	115	2.8e-28	124.4	98	85.2	MTLELLNEKGAEPEVIEYLQTIPSKTELKEILAQLGIAADQLLRKHESAYQEAGLNDSSSEKEILDAMMNFPILIERPIVVHNGKAAIGRPPENVLEIL*
Arsenate reductase (glutaredoxin)	ArsC		Arsenate reduction to arsenite	SS_bin_93	Bacteria	Proteobacteria	Gammaproteobacteria	UBA6522	UBA6522		k127_1021888_4 # 1094 # 1444 # -1 # ID=257_4;partial=00;start_type=ATG;rbs_motif=None;rbs_spacer=None;gc_cont=0.598	ArsC-WP_018140656.1 MULTISPECIES: arsenate reductase (glutaredoxin) [unclassified Thioalkalivibrio]	57.5	113	3	115	5	117	5.2e-34	143.7	96.6	95.8	MIPRIYHNPHCSKSRATLELLRARGIEPEIVEYLKTPLATEALRELLGKLGLEPRDIVRTGEAEFKEAGIDLSVADDDTVLGLIADHPKVLQRPIVETERAARIGRPPEQILELFE*
Arsenate reductase (glutaredoxin)	ArsC		Arsenate reduction to arsenite	SS_bin_86	Bacteria	Proteobacteria	Gammaproteobacteria	Woeseiales	Woeseiaceae	UBA1844	k127_4040358_13 # 13227 # 13586 # -1 # ID=148_13;partial=00;start_type=ATG;rbs_motif=GGA/GAG/AGG;rbs_spacer=5-10bp;gc_cont=0.567	ArsC-WP_068616243.1 arsenate reductase (glutaredoxin) [Woeseia oceani]	53.8	119	1	119	1	119	6.6e-32	136.7	99.2	100	MPLTIYHNPRCSKSRKTLEILENAGASPNIVEYLKTPPSAGRIVEMAALLGVPVLQLLRRNEDVFKEAVDLPELESDAALAAWIASHPKALQRPIVVDDENRQAVIGRPPENVDALLSR*
Arsenate reductase (glutaredoxin)	ArsC		Arsenate reduction to arsenite	SS_bin_42	Bacteria	Proteobacteria	Gammaproteobacteria	Woeseiales	Woeseiaceae	Woeseia	k127_1427878_10 # 9233 # 9592 # 1 # ID=129_10;partial=00;start_type=ATG;rbs_motif=GGA/GAG/AGG;rbs_spacer=5-10bp;gc_cont=0.583	ArsC-WP_068616243.1 arsenate reductase (glutaredoxin) [Woeseia oceani]	64.7	119	1	119	1	119	5.9e-41	166.8	99.2	100	MTIRIYHNPRCSKSRKTLELLQASGVQPEVVAYLEAPPGEETLLELAGLLARPLKKLLRTGEEEFKAAQDSLDLDDDKLLARWLQQHPRVLERPIVVDSASGRAIIGRPPENVLELLPK*
Arsenate reductase (glutaredoxin)	ArsC		Arsenate reduction to arsenite	GroopM.bin_14	Bacteria	Proteobacteria	Gammaproteobacteria	Woeseiales	Woeseiaceae		RZV37652.1 arsenate reductase (glutaredoxin) [Chromatiales bacterium]	ArsC-WP_068616243.1 arsenate reductase (glutaredoxin) [Woeseia oceani]	60.7	117	1	117	1	117	6.9e-34	143.3	99.2	98.3	MSLKIYHNPRCSKSRNTLEIIRNAGLEPKIVRYLDEAPSAAEILDLAGKLGGSVADLLRRGESEFKNAPDLPDLDDDAALAAWVAAHPKVLERPIVVDTASGKAVMGRPPENVHQLLS
Arsenate reductase (glutaredoxin)	ArsC		Arsenate reduction to arsenite	SS_bin_121	Bacteria	Proteobacteria	Gammaproteobacteria	Woeseiales	Woeseiaceae		k127_537548_13 # 12690 # 13046 # 1 # ID=36_13;partial=00;start_type=ATG;rbs_motif=GGAG/GAGG;rbs_spacer=5-10bp;gc_cont=0.585	ArsC-WP_068616243.1 arsenate reductase (glutaredoxin) [Woeseia oceani]	53	117	1	117	1	117	2.7e-30	131.3	98.3	98.3	MAVTIYHNPRCSKSRKTLQIIRDAGVEPTIILYLEEAPGAAEILDLAAKLGVPLSNLLRRGEKVVKEAKDLPALDNDVALAAWMEAHPITLQRPIVVDMASGKAVVGRPPENVADLLS*
Arsenate reductase (glutaredoxin)	ArsC		Arsenate reduction to arsenite	SS_bin_64	Bacteria	Proteobacteria	Gammaproteobacteria	Woeseiales	Woeseiaceae		k127_3376595_15 # 16981 # 17337 # 1 # ID=85_15;partial=00;start_type=ATG;rbs_motif=GGAG/GAGG;rbs_spacer=5-10bp;gc_cont=0.613	ArsC-WP_068616243.1 arsenate reductase (glutaredoxin) [Woeseia oceani]	55.1	118	1	118	1	118	3.2e-31	134.4	99.2	99.2	MSLTIYHNPRCSKSRKTLEIIRSAGIVPTVVLYLQDPPDAAGIGAMAARLGMPVVELLRRGESAVKDATDLPAMGDDDALAAWIAAHPIALQRPIVVDAQSGRAIIGRPPEKVRELLP*
Arsenate reductase (glutaredoxin)	ArsC		Arsenate reduction to arsenite	SS_bin_73	Bacteria	Proteobacteria	Gammaproteobacteria	Woeseiales	Woeseiaceae		k127_508347_22 # 20453 # 20809 # -1 # ID=127_22;partial=00;start_type=ATG;rbs_motif=GGAG/GAGG;rbs_spacer=5-10bp;gc_cont=0.644	ArsC-WP_068616243.1 arsenate reductase (glutaredoxin) [Woeseia oceani]	57.3	117	1	117	1	117	4.5e-33	140.6	98.3	98.3	MALTIYHNPRCSKSRQTLKIIRDAGVEPLVVLYLQDPPDAAAILDIAAMLGTPVADLLRRGESAFREAADLPDLDDSAALSRWLAAHPIVLQRPIVIDGDSGDAIIGRPPENVLSLLR*
Arsenate reductase (glutaredoxin)	ArsC		Arsenate reduction to arsenite	SS_bin_74	Bacteria	Proteobacteria	Gammaproteobacteria	Woeseiales	Woeseiaceae		k127_1649617_59 # 65985 # 66341 # -1 # ID=39_59;partial=00;start_type=ATG;rbs_motif=4Base/6BMM;rbs_spacer=13-15bp;gc_cont=0.647	ArsC-WP_068616243.1 arsenate reductase (glutaredoxin) [Woeseia oceani]	55.6	117	1	117	1	117	8.5e-32	136.3	98.3	98.3	MALTIYHNPRCSKSRKTLQIIRDAGVEPSIVLYLEKTPSAAQIVDVAGRLGIRVADLLRRGEGEFKEADDLPDLEDDNALAHWLEAHPKVLERPIVLDDDSGRAVVGRPPQNVDALLS*
Arsenate reductase (glutaredoxin)	ArsC		Arsenate reduction to arsenite	SS_bin_22	Bacteria	Proteobacteria	Gammaproteobacteria	Xanthomonadales	SZUA-36		k127_1093341_22 # 19795 # 20142 # 1 # ID=156_22;partial=00;start_type=GTG;rbs_motif=GGAG/GAGG;rbs_spacer=5-10bp;gc_cont=0.566	ArsC-WP_096782235.1 arsenate reductase (glutaredoxin) [Marinobacter sp. ANT_B65]	72.6	113	3	115	5	117	1.5e-41	168.7	97.4	96.6	MSLKIFHNPRCSKSRATLQLLTDRGLEPEVVLYLENPPGVDELEEILEKLGRRPRELMRTGEQEYRSLGLDDVTLSDRQLVETMVKTPKLIERPIVLANGRAAVGRPPESVLEIL*
Arsenate reductase (glutaredoxin)	ArsC		Arsenate reduction to arsenite	SS_bin_66	Bacteria	Proteobacteria	Gammaproteobacteria	Xanthomonadales	SZUA-36		k127_1938751_2 # 1400 # 1747 # 1 # ID=41_2;partial=00;start_type=ATG;rbs_motif=GGA/GAG/AGG;rbs_spacer=5-10bp;gc_cont=0.606	ArsC-WP_111496683.1 arsenate reductase (glutaredoxin) [Marinobacter bohaiensis]	69.6	112	4	115	6	117	3.7e-40	164.1	96.6	95.7	MTIRIFHNPRCSKSRATLALLQERGLEPEITLYLDSPPEAAELRSILGKLDITARGLLRKGEPEYRELGLSDESLSEQALITAMTAHPKLIERPIVLANGRAALGRPPEAVLEIL*
Arsenate reductase (glutaredoxin)	ArsC		Arsenate reduction to arsenite	SS_bin_67	Bacteria	Proteobacteria	Gammaproteobacteria	Xanthomonadales	SZUA-36		k127_2012150_6 # 4473 # 4820 # -1 # ID=222_6;partial=00;start_type=ATG;rbs_motif=AGGAG/GGAGG;rbs_spacer=11-12bp;gc_cont=0.635	ArsC-WP_123635507.1 arsenate reductase (glutaredoxin) [Marinobacter sp. R17]	66.1	112	4	115	6	117	2.2e-40	164.9	96.6	95.7	MSLKILHNPRCSKSRATLQLLQERGLEPDVILYLETPPTQDELRSILGKLGRTPRELIRKGEAEYRELGLDRPDVTDEQLIAAMVSHPRLIERPVVLSGDRAAVGRPPESVLEIL*
Arsenate reductase (glutaredoxin)	ArsC		Arsenate reduction to arsenite	SS_bin_91	Bacteria	Verrucomicrobiota	Verrucomicrobiae	Verrucomicrobiales	Akkermansiaceae		k127_2075434_20 # 23206 # 23421 # 1 # ID=392_20;partial=00;start_type=GTG;rbs_motif=GGA/GAG/AGG;rbs_spacer=5-10bp;gc_cont=0.644	ArsC-WP_108578567.1 MULTISPECIES: arsenate reductase [unclassified Aeromicrobium]	67.2	67	4	70	51	116	3.2e-18	90.5	93.1	55	MAGLEDPVEDLVRKDAKFKKLELDPADFVGNPEAVIDILLKHKQLLQRPVIVRGGKAIIGRPKARIAAFLG*
Arsenate reductase (glutaredoxin)	ArsC		Arsenate reduction to arsenite	SS_bin_30	Bacteria	Verrucomicrobiota	Verrucomicrobiae	Verrucomicrobiales	DEV007		k127_472684_3 # 1938 # 2240 # 1 # ID=25_3;partial=00;start_type=TTG;rbs_motif=None;rbs_spacer=None;gc_cont=0.512	ArsC-WP_083908390.1 arsenate reductase [Ilumatobacter coccineus]	60.8	97	3	99	21	116	2.7e-26	117.9	96	82.1	MAVAEELGVDHDVVLYIKEPPGREELEEIVNGLEDPVEDLVCKDSKFKKLELNPDDFVGKKEAVIEILLKHKQLLQRPVLVKDGKAMIGRPKARIYDFLG*
ATP synthase (F-type)	AtpA		Oxidative phosphorylation	SS_bin_47	Archaea	Crenarchaeota	Nitrososphaeria	Nitrososphaerales	Nitrosopumilaceae	Nitrosopumilus	k127_3735540_7 # 5137 # 6864 # 1 # ID=37_7;partial=01;start_type=ATG;rbs_motif=AGGA;rbs_spacer=5-10bp;gc_cont=0.378	AtpA-WP_011821955.1 ATP synthase subunit A [Hyperthermus butylicus]	60.8	581	1	574	1	578	2.1e-208	725.3	99.7	96.2	MAAQGRIVWVSGPAVKADGMADAKMYETVTVGNSKLVGEVIRLTGDVAFIQVYESTSGLKPGEPVIGTGNPLSVLLGPGIIGQLYDGIQRPLRELSKASGSFIGRGITTTPVDMTKKYHFVPTVSNGDEVLPGNIIGTVQETDLIEHSIMLPPDHPGGKISNIVSEGDYDLETELASAEKNGQNVPIKMYHRWPVRKPRPYKKRYDPTVPLLTGQRVIDTFFPIAKGGTGSIPGAFGTGKTVTLHQIAKWADSQVVVYIGCGERGNEMTEVLVEFPHLKDPRSGKPLMDRTVLVANTSNMPVAAREASIYTGVTIAEYYRDMGKDVVLVADSTSRWAEALREMSGRLEEMPAEEGYPSYLASRLAEFYERAGRVRAAGSPDRDGSVTLIGAVSPSGGDF…
ATP synthase (F-type)	AtpA		Oxidative phosphorylation	SS_bin_32	Bacteria	Acidobacteriota	Blastocatellia	Pyrinomonadales	Pyrinomonadaceae		k127_3871083_14 # 9709 # 11010 # -1 # ID=375_14;partial=00;start_type=ATG;rbs_motif=None;rbs_spacer=None;gc_cont=0.517	AtpA-WP_083437873.1 F0F1 ATP synthase subunit alpha [Pyrinomonas methylaliphatogenes]	84.3	432	1	432	1	432	5.7e-211	733.4	99.5	80.6	MEAIKANEINEIIRSQIENFEATMTVDEVGSVIKVGDGIAEIYGLEKVMAGELLEFPHDVRGLALNLEEDKVGAVLFGDFQKVKEGDEAKRTGRIMSVPVGDAMIGRVVDALGNPIDGKGEIITDEYNPIEKIAPGIIDRQPVSEPLQTGLKAIDAMVPIGRGQRELIIGDRQTGKTAVAIDTIINQRGKDVICVYVAIGQKRSTVAQVVEKLKEFGAMDYTIVVSATASDPAAMQYLAPYTGVATGEYFRDSGRHALTIYDDLSKQAAAYREISLLLRRPPGREAFPGDVFYLHSRLLERAAKMSDARGGGSLTSLPIIETQAGDISAYIPTNVISITDGQIFLEADLFNSGIRPAINVGNSVSRVGGAAQVKAMKQVAGTLRIDLAQYRELAAFAQF…
ATP synthase (F-type)	AtpA		Oxidative phosphorylation	SS_bin_40	Bacteria	Acidobacteriota	Blastocatellia	Pyrinomonadales	Pyrinomonadaceae		k127_998888_13 # 14584 # 16170 # 1 # ID=90_13;partial=00;start_type=ATG;rbs_motif=AAA;rbs_spacer=14bp;gc_cont=0.526	AtpA-WP_083437873.1 F0F1 ATP synthase subunit alpha [Pyrinomonas methylaliphatogenes]	78.6	510	1	510	1	510	2.6e-234	811.2	96.4	95.1	MEAIKANEINEIIRAQIEDFDSSMTVAEVGTVIKVGDGIAEIYGLEKVMAGELLEFPHDVRGLALNLEEDKVGVVLFGDFQKIKEGDEAKRSGRIMSVPVGEALVGRVVDALGNPIDGLGEIVTDEYNPIERIAPGIIDRQPVSEPLQTGLKAIDSMVPIGRGQRELIIGDRQTGKTAVAIDTIINQKGKDVICVYVAIGQKKSTVAQVVEKLKEFGAMDYTIVVSATASDPAAMQYLAPYTGVAMGEYFRDTGRHAVTVYDDLSKQAAAYREISLLLRRPPGREAYPGDVFYLHSRLLERAAKMSEARGGGSLTSLPIIETQAGDISAYIPTNVISITDGQIFLEADLFNSGIRPAINVGNSVSRVGGAAQVKAMKQVAGTLRIDLAQYRELAAFAQF…
ATP synthase (F-type)	AtpA		Oxidative phosphorylation	SS_bin_52	Bacteria	Actinobacteriota	Acidimicrobiia	Microtrichales	Ilumatobacteraceae	Ilumatobacter	k127_3841174_28 # 29185 # 30780 # 1 # ID=131_28;partial=00;start_type=ATG;rbs_motif=GGA/GAG/AGG;rbs_spacer=5-10bp;gc_cont=0.684	AtpA-WP_040493143.1 F0F1 ATP synthase subunit alpha [Ilumatobacter nonamiensis]	88.5	531	1	531	1	530	8.2e-260	896	99.8	100	MAELTISAADIASALQKNLEGFAPSFEARTVGRIESVGDGIARVSGLPDAAVNELLEFEDGSVGLALNLDEDSIGAVVLGDVDNIEEGQTVKATGGILSMPVGDGMLGRVVNALGHPVDGLGDLTSTEQRRMEVQAPGILGRQPVHEPLQTGIKSIDAMTPIGRGQRELIIGDRKTGKTTVAIDTILNQQGLGVKCIYVAVGQKGSTVAQTVDTLRQAGAMDYTVVVTAPAADPAPFKYLAPYAGCAIGQHWMDNGEHALVVYDDLSKQADAYRQLSLLLRRPPGREAYPGDVFYLHSRLLERAAKLSDENGAGSLTALPIIETKAGDVSAFIPTNVISITDGQVFLQDALFKSGVRPAVDVGISVSRVGGAAQIKSMKAVAGTLKLDLAQFRELEAFA…
ATP synthase (F-type)	AtpA		Oxidative phosphorylation	SS_bin_49	Bacteria	Actinobacteriota	Acidimicrobiia	Microtrichales	Ilumatobacteraceae	Ilumatobacter_A	k127_280156_5 # 2308 # 3903 # 1 # ID=257_5;partial=00;start_type=ATG;rbs_motif=GGA/GAG/AGG;rbs_spacer=5-10bp;gc_cont=0.692	AtpA-WP_015440625.1 F0F1 ATP synthase subunit alpha [Ilumatobacter coccineus]	86.3	531	1	531	1	530	3.8e-257	887.1	99.8	100	MAELTISAADIASALKNNLEGLDSSLEARTVGRVAEVGDGIARVSGLPDAAVNELLEFEDGSFGLALNLDEESIGAVVLGDVDEIEEGQTVKATGRILSIPVGDAMLGRVVNALGQPIDGQGDIVGGIQRRMEVQAPGILGRKPVHEPLQTGIKSIDAMTPIGRGQRELIIGDRKTGKTAICVDTILNQKGLGVKCIYVAIGQKGSTVAQTVDTLRQAGAMEYTVVVSAPAADSAPFKYLAPYAGCAIGQHWMENGEHALVVYDDLSKQADAYRQLSLLLRRPPGREAYPGDVFYLHSRLLERAAKLSDENGAGSLTALPIIETKAGDVSAFIPTNVISITDGQVFLQDALFKSGVRPAVDVGISVSRVGSAAQTKAMKAVAGTLKLDLAQFRELEAFA…
ATP synthase (F-type)	AtpA		Oxidative phosphorylation	SS_bin_9	Bacteria	Actinobacteriota	Acidimicrobiia	Microtrichales	SZUA-35		k127_4164892_28 # 22707 # 24326 # -1 # ID=9_28;partial=00;start_type=ATG;rbs_motif=GGAG/GAGG;rbs_spacer=5-10bp;gc_cont=0.604	AtpA-WP_154109053.1 F0F1 ATP synthase subunit alpha [Actinobacteria bacterium]	76.5	533	3	535	4	535	2.4e-235	814.7	98.7	99.1	MALTFDPSEIASALKKNLDSFSTDVSSSTVGKVVEVGDGIARVGGLPNVAVNEMLRFEDGTIGLALNLDEASIGAVVLGDVDGIEEGQNVEATGQILSVPVGDGLLGRVVNTLGEPVDGKGPLTNVTQRRMEVQAPGITGRQPVHEPVQTGIKAVDSLIPIGRGQRELIIGDRKTGKTTIAIDSILAQKGAGIKCVYVAIGQKASTVAQTVANLEEHGAMEYTVVVIAPASDPAPFKFLAPYSGCAMGQHWMDNGGHALAIYDDLSKQAEAYRQVSLLLRRPPGREAFPGDVFYLHSRLLERAAKLSEERGAGSLTALPVIETKAGDVSAFIPTNVISITDGQIYLQDDLFKSGVRPAVDVGISVSRVGSAAQIKAMKSAVGTLKSDLQQFRELQAFAA…
ATP synthase (F-type)	AtpA		Oxidative phosphorylation	MetaBAT.bin.19	Bacteria	Actinobacteriota	Acidimicrobiia	Microtrichales	UBA11606		RZV47516.1 F0F1 ATP synthase subunit alpha [Acidimicrobiales bacterium]	AtpA-WP_154109053.1 F0F1 ATP synthase subunit alpha [Actinobacteria bacterium]	79.3	535	1	535	1	534	8.1e-239	826.2	98.7	99.4	MSDLTINTQDIAAALKKNLEGFSSDLSATQVGRVLEVGDGICRVSGLPEAAVNEMLEFENGAIGLALNLDEESIGAVLLGSTDGIEEGQPVRSTGDILSVPVGDGVLGRVVNSLGQPIDGKGPLTGTEARRMEIQAPGIIGRQPVDTPMQTGIKAIDSLIPIGRGQRELIIGDRKTGKTTIGIDTILNQKGLGVKCIYVAIGQKASTVAQIVAELEVNGAMDYTVVVVAPASDPAPFKYIAPYAGCAMGQHWMDNGEHALVVYDDLSKQAEAYRQMSLLLRRPPGREAYPGDVFYLHSRLLERAANLSDDMGAGSLTALPVIETKAGDVSAYIPTNVISITDGQIFLQDDLFKSGVRPAIDVGISVSRVGSAAQIKAMKSAVGTLKSDLQQFRELEAFA…
ATP synthase (F-type)	AtpA		Oxidative phosphorylation	SS_bin_103	Bacteria	Actinobacteriota	Acidimicrobiia	Microtrichales	UBA11606		k127_1439652_10 # 9414 # 11042 # -1 # ID=107_10;partial=00;start_type=ATG;rbs_motif=AGxAG;rbs_spacer=5-10bp;gc_cont=0.630	AtpA-WP_154109053.1 F0F1 ATP synthase subunit alpha [Actinobacteria bacterium]	79.3	535	1	535	1	534	6.2e-239	826.6	98.5	99.4	MSDLTINTQDIAAALKKNLEGFSSDLSATQVGRVLEVGDGICRVSGLPEAAVNEMLEFENGAIGLALNLDEESIGAVLLGSTDGIEEGQPVRSTGDILSVPVGDGVLGRVVNSLGQPIDGKGPLTGTEARRMEIQAPGIIGRQPVDTPMQTGIKAIDSLIPIGRGQRELIIGDRKTGKTTIGIDTILNQKGLGVKCIYVAIGQKASTVAQIVAELEVNGAMDYTVVVVAPASDPAPFKYIAPYAGCAMGQHWMDNGEHALVVYDDLSKQAEAYRQMSLLLRRPPGREAYPGDVFYLHSRLLERAANLSDDMGAGSLTALPVIETKAGDVSAYIPTNVISITDGQIFLQDDLFKSGVRPAIDVGISVSRVGSAAQIKAMKSAVGTLKSDLQQFRELEAFA…
ATP synthase (F-type)	AtpA		Oxidative phosphorylation	SS_bin_33	Bacteria	Actinobacteriota	Acidimicrobiia	Microtrichales	UBA11606		k127_1853166_5 # 3379 # 5007 # -1 # ID=8_5;partial=00;start_type=ATG;rbs_motif=AGGA/GGAG/GAGG;rbs_spacer=11-12bp;gc_cont=0.659	AtpA-WP_154084788.1 F0F1 ATP synthase subunit alpha [Actinobacteria bacterium]	78.3	540	1	540	1	537	1.5e-237	822	99.4	99.6	MSDLTLDTASITAALKKNLEGFAPSLESSQVGRILEVGDGIARVSGLPNAAVNEMLEFENGATGLALNLDEESIGAVVLGSVEGIEEGQAVRATGQILSVPVGEGVVGRVVSPLGEPLDGKGPLTNVTDRRMEIQAPGIMGRQPVHEPMQTGIKSIDSLIPIGRGQRELIIGDRKTGKTTIGIDTILNQKGLGVKCIYVAIGQKASTVAQIVAQLEELGAMEYTVVVVAPASEPAPFKYIAPYAGCAMGQHWMETGEHALVVYDDLSKQAEAYRQMSLLLRRPPGREAYPGDVFYLHSRLLERAAKLSDELGAGSLTALPVIETKAGDVSAYIPTNVISITDGQIFLQDDLFKSGVRPAVDVGISVSRVGSAAQVKAMKTAVGTLKSDLQQFRELEAFA…
ATP synthase (F-type)	AtpA		Oxidative phosphorylation	SS_bin_54	Bacteria	Actinobacteriota	Acidimicrobiia	UBA5794	SZUA-232		k127_1679598_3 # 1804 # 3321 # -1 # ID=149_3;partial=00;start_type=ATG;rbs_motif=GGAG/GAGG;rbs_spacer=5-10bp;gc_cont=0.670	AtpA-WP_049745566.1 F0F1 ATP synthase subunit alpha [Mycolicibacterium goodii]	66	515	1	505	1	515	2.3e-187	655.2	99.8	94	MADLTISAEDITSALRAQLADWQPSVDTETVGYVTAIADGVARVEGLPNAMASELLEFPGGLMGVALNLDEGDLGVVLMGEYEHIEEGDPVKQTGTVLSVPVGDGMLGRVVDPLGNPIDGKGPIQATERRLLETQAPSVVERQPVGEPLQTGIKAIDAMTPIGRGQRQLIIGDRQTGKTAVVLDTIINQAGQGVKCVYVAIGQKNSTVAEVADALERAGAMEYTTIVNAPASSAAALQMYAPYAGSAIGQYWMFNGEHALVIFDDLSKQAVAYREISLLLRRPPGREAYPGDVFYLHSRLLERCAKLSDDLGGGSLTGLPIIETKAGDVSAFIPTNVISITDGQIFLETDLFFSGVRPAINAGISVSRVGGAAQVSAMKKVAGPLRLNLAQFRELEAFA…
ATP synthase (F-type)	AtpA		Oxidative phosphorylation	SS_bin_100	Bacteria	Actinobacteriota	Acidimicrobiia	UBA5794	UBA5794		k127_564198_1 # 1 # 1119 # 1 # ID=278_1;partial=10;start_type=Edge;rbs_motif=None;rbs_spacer=None;gc_cont=0.616	AtpA-WP_011719487.1 F0F1 ATP synthase subunit alpha [Acidothermus cellulolyticus]	71.4	377	1	366	135	511	2e-143	508.8	98.1	68.1	VQAPSVVQRQPVHEPLQTGIKAIDAMTPIGRGQRQLIIGDRQTGKTAVVVDTIINQKNTGVKCVYVAIGQKASTVAEVAASLEEAGAMDYTVIVNAAASAAAAMQMYAPYAGSAIGQYWMYKGEHALIIFDDLSKQAVAYREISLLLRRPPGREAYPGDVFYLHSRLLERCAKLSDELGAGSMTGLPIIETKANDVSAYIPTNVISITDGQIFLETDLFFSGIRPAINAGISVSRVGGAAQIKAMKKVAGPLRLNLAQFRELEAFAEFGSELDAVSLAQLERGRRVVEVLKQGQYAPVPVEEQVAVIYAVTEGHMDDVDIADVPKFETGLLEFMRTRYSGLLSQIADTGELPADELAAAIDDYKATSGAGDE*
ATP synthase (F-type)	AtpA		Oxidative phosphorylation	SS_bin_100	Bacteria	Actinobacteriota	Acidimicrobiia	UBA5794	UBA5794		k127_4270909_1 # 15 # 1556 # -1 # ID=300_1;partial=00;start_type=ATG;rbs_motif=GGAG/GAGG;rbs_spacer=5-10bp;gc_cont=0.621	AtpA-WP_096635517.1 F0F1 ATP synthase subunit alpha [bacterium JGI 053]	71.4	514	5	510	4	517	1.1e-200	699.5	98.4	91	MATSDAQLRASEIKGVLLAEIENYDEQLQAEEVGEVLEVKDGIARIYGLTRAMASEMLEIQTDSGETITALALNLEEDNIGAVIMGDWTGLHEGDQVRRTGRVLEISVGKGYIGRVVDALGNPIDGQGPIEHEGTRQIDIVAPGIVKRQPVTEPLQTGLKAIDAMIPVGRGQRELIIGDRGTGKSAVAIDTIINQKGKGVICVYCAIGQRAGKVANVVETLREHGAMEYTIVVSSSASEPAPMQYIAPYSATALAEHFMWQGQHTLCVYDDLSKQAQAYRQLSLVLRRPPGREAYPGDVFYLHSRLLERAAKLSDEVGGGSLTALPIIETQGGDVSAYIPTNVISITDGQIYLEPDLFYSGVRPAVNVGLSVSRVGGNAQIKGMKKVAGRLRLDLAQFR…
ATP synthase (F-type)	AtpA		Oxidative phosphorylation	SS_bin_7	Bacteria	Actinobacteriota	Acidimicrobiia	UBA5794	UBA5794		k127_2320858_8 # 3572 # 4273 # 1 # ID=19_8;partial=01;start_type=ATG;rbs_motif=GGAG/GAGG;rbs_spacer=5-10bp;gc_cont=0.677	AtpA-WP_052609520.1 F0F1 ATP synthase subunit alpha [Actinobacteria bacterium IMCC26256]	66.2	231	1	231	1	231	5.1e-81	300.8	98.7	42.4	MSELTLDPGAISQALRHNLEGWSPAMESGTVGYVTSVGDGVARVEGLPNVMASELLEFPGGLIGVALNLDEDSIGAVLMGESSHVEEGAEVHPTGRVLSVPVGDGFLGRVVDPLGNPVDGKGPIQADGQRRLEVQAPSVVQRQPVSEPMQTGIKAIDSMIPIGRGQRELIIGDRQTGKTAIALDTIINQRGQDVKCIYVAIGQKASTVAEVVLQLEQAGAMEYTVVVNAPASAP
ATP synthase (F-type)	AtpA		Oxidative phosphorylation	MetaBAT.bin.17	Bacteria	Actinobacteriota	Acidimicrobiia	UBA5794			RZV41633.1 F0F1 ATP synthase subunit alpha [Acidimicrobiia bacterium]	AtpA-WP_011719487.1 F0F1 ATP synthase subunit alpha [Acidothermus cellulolyticus]	67.4	513	1	502	1	513	1.9e-189	662.1	99.6	92.6	MADLTINQEEIAASIRRHLEGWSPEVDAETVGYVTSIGDGVARVSGLPNAMASEMLEFPGGLLGVALNLESDSIGAVLMGESHHVEEGDPVKQTGKVLSVPVGDALLGRVIDPLGVPLDGKGPINSTETRFLEETAPSVVERQPVSEPLQTGIKAIDGMIPIGRGQRELIIGDRQTGKTAIAIDTIINQKTTGVKCIYVAIGQKASTVAEVVDTLERYGAMEYTVVVNAPASSPAAHQMYAPYAGSAIGQHWMYNGEHALIIFDDLSKQAVAYRAISLLLRRPPGREAYPGDVFYLHSRLLERCAKVSDELGGGSLTGLPIVETKAGDVSAFIPTNVISITDGQIFLETDLFYSGVRPAINAGISVSRVGGNAQIKGMKKVAGPLRLNLAQFRELEAFA…
ATP synthase (F-type)	AtpA		Oxidative phosphorylation	SS_bin_102	Bacteria	Actinobacteriota	Acidimicrobiia	UBA5794			k127_3862301_6 # 2410 # 3966 # 1 # ID=275_6;partial=00;start_type=ATG;rbs_motif=GGAG/GAGG;rbs_spacer=5-10bp;gc_cont=0.651	AtpA-WP_066885064.1 F0F1 ATP synthase subunit alpha [Streptomyces thermoautotrophicus]	66.5	508	1	498	1	508	3.7e-188	657.9	96	90.1	MSELTLDPGAITQALRHNLEGWSPEMQAGTVGYVTSVGDGVARVEGLPNVMASELLEFPGGLIGVALNLDEDSIGAVLMGESSYVEEGDEVHPTGRVLSVPVGDAFLGRVIDPLGNPVDGKGPIQADGQRRLEVQAPSVVQRQPVGEPLQTGIKAIDSMIPIGRGQRELIIGDRQTGKTAIALDTIINQRGQDVKCIYVAIGQKASTVAEVVLQLEQAGAMEYTVVVNAPASAPAALQMYAPYSGSALGQHWMYNGQHALVVFDDLSKQAVAYRQISLLLRRPPGREAYPGDVFYLHSRLLERCAKLSDELGAGSMTGLPIVETKAGDVSAYIPTNVISITDGQIFLETDLFYSGVRPAVNAGISVSRVGGAAQIKAMKSVAGQLRLDLAQFRDLEAFA…
ATP synthase (F-type)	AtpA		Oxidative phosphorylation	SS_bin_104	Bacteria	Actinobacteriota	Acidimicrobiia	UBA5794			k127_2784468_5 # 2220 # 3737 # 1 # ID=5_5;partial=00;start_type=ATG;rbs_motif=AGGAG;rbs_spacer=5-10bp;gc_cont=0.623	AtpA-WP_154065453.1 F0F1 ATP synthase subunit alpha [Actinobacteria bacterium]	65.2	503	1	503	1	502	1.4e-187	656	99.4	97.7	MSEMTIKPEEITASLRKNLEGWEPSITQETVGYVSSIADGVARVKGLPSVMASELLEFPGGLQGVALNVDETDLGVVLMGESSHIEEGAAVRQTGKVLSVPVGDELLGRVVDSLGNPMDGKGPINSTESRLLETQAPSVVERQPVVEPLQTGVKAIDAMTPIGRGQRELIIGDRQTGKTAIAVDTIINQKGLGVKCIYVAIGQKSSTVAEVVDSLETHGAMEYTVVVNASAAAPAALQMYAPYAGSAIGQYWMYKGEHALIIFDDLSKQAVAYREISLLLRRPPGREAYPGDVFYLHSRLLERCAKLSDELGGGSLTGLPIVETKAGDVSAYIPTNVISITDGQIFLEADLFYSGIRPAINAGISVSRVGGNAQVKGMKKVAGPLRLNLAQFRELEAFA…
ATP synthase (F-type)	AtpA		Oxidative phosphorylation	SS_bin_112	Bacteria	Actinobacteriota	Acidimicrobiia	UBA5794			k127_1125910_12 # 7867 # 8994 # 1 # ID=13_12;partial=01;start_type=ATG;rbs_motif=AGGAG;rbs_spacer=5-10bp;gc_cont=0.609	AtpA-WP_153758707.1 F0F1 ATP synthase subunit alpha [Iamiaceae bacterium SCSIO 58843]	70.5	376	1	376	1	376	9.8e-151	533.1	100	69	MSELTINPEDITAALRSNLEGWKPSLEAETVGHVDTIADGVATVTGLPNVMASELLEFPGGLLGVALNLDEASIGSVLMGESNHVEAGDPVKQTGRVLSIPVGDAMLGRVIDPLGNPIDGKGPILTTETRLLETQAPSVVERQPVHEPLQTGIKAIDSMIPIGRGQRELIIGDRQTGKTAIAVDTIMNQKGQGVNCIYVAIGQKASTVAEVVDALEQAGAMEYTVVVNAPASAPAALQMYAPYAGSAIGQHWMYNGQHALIVFDDLSKQAIAYREISLLLRRPPGREAYPGDVFYLHSRLLERCAKVSDELGGGSMTGFPIVETKAGDVSAYIPTNVISITDGQIYLETDLFNAGIRPAINAGLSVSRVGGAAQTK
ATP synthase (F-type)	AtpA		Oxidative phosphorylation	SS_bin_112	Bacteria	Actinobacteriota	Acidimicrobiia	UBA5794			k127_1009375_8 # 7205 # 7795 # -1 # ID=259_8;partial=01;start_type=Edge;rbs_motif=None;rbs_spacer=None;gc_cont=0.582	AtpA-WP_075530071.1 F0F1 ATP synthase subunit alpha [Lactobacillus ruminis]	64.8	193	1	192	306	498	2.8e-64	245	97.5	38.4	DELGGGSMTGFPIVETKAGDVSAYIPTNVISITDGQIYLDGDLFYSGVRPAIDAGTSVSRVGGAAQIKSMRKVAGPLRVNLAQFRELEAFAEFASELDAASQAQLARGRRIVEVLKQPQFSPVPVGEQVVAIYAVTNGNFDKIPVDQIQHAEAGLLEFMRTRHQGLLDEIVHDGLPEGDRLDAVISEFTDSFDAGS*
ATP synthase (F-type)	AtpA		Oxidative phosphorylation	SS_bin_119	Bacteria	Actinobacteriota	Acidimicrobiia	UBA5794			k127_603637_7 # 2831 # 4345 # 1 # ID=35_7;partial=00;start_type=ATG;rbs_motif=AGGAG;rbs_spacer=5-10bp;gc_cont=0.595	AtpA-WP_154065453.1 F0F1 ATP synthase subunit alpha [Actinobacteria bacterium]	65.2	500	1	500	1	500	2.8e-185	648.3	99	97.3	MSELTINPEDITAALRSNLEGWKPSLEAETVGHVETIADGVATVTGLPNVMASELLEFPGGLLGVALNLDEASIGSVLMGESNHVEAGDPVKQTGRVLSIPVGDAMLGRVIDPLGNPIDGKGPILTTETRLLETQAPSVVERQPVHEPLQTGIKAIDSMIPIGRGQRELIIGDRQTGKTAIAVDTIMNQKGQGVNCIYVAIGQKASTVAEVVDALEQAGAMEYTVVVNAPASAPAALQMYAPYAGSAIGQHWMYNGQHALIVFDDLSKQAIAYREISLLLRRPPGREAYPGDVFYLHSRLLERCAKVSDELGGGSMTGFPIVETKAGDVSAYIPTNVISITDGQIYLDGDLFYSGVRPAIDAGTSVSRVGGAAQIKSMRKVAGPLRVNLAQFRELEAFA…
ATP synthase (F-type)	AtpA		Oxidative phosphorylation	SS_bin_13	Bacteria	Actinobacteriota	Acidimicrobiia	UBA5794			k127_2242677_9 # 5042 # 6292 # 1 # ID=200_9;partial=01;start_type=ATG;rbs_motif=None;rbs_spacer=None;gc_cont=0.627	AtpA-WP_052609520.1 F0F1 ATP synthase subunit alpha [Actinobacteria bacterium IMCC26256]	71.9	416	1	416	1	416	3.7e-167	587.8	99.8	76.3	MAELTIDSGDITAALRRNLEGWSPKMEAGTVGYVRSVGDGVARVTGLPNVMASELLEFPGGLVGVALNLDEDSIGVVLMGDASHIEEGDEVHPTGNVLSIPVGDGFLGRVVDSLGAPLDGKGPIASDERRLLEVQAPTVVERQPVSEPLQTGIKSIDAMIPIGRGQRELIIGDRQTGKTAIALDTIINQKGQDVKCVYVAIGQKASTVAEVVAQLEAAGALEYTVVVNAPASAPAALQMYAPYAGSALGQYWMYNGQHALIVFDDLSKQAVAYRQISLLLRRPPGREAYPGDVFYLHSRLLERCAKLSDELGAGSMTGLPIVETKAGDVSAYIPTNVISITDGQIFLETDLFYSGVRPAVNAGISVSRVGGAAQIKAMKAVAGQLRIDLAQFRDLEAFA…
ATP synthase (F-type)	AtpA		Oxidative phosphorylation	SS_bin_3	Bacteria	Actinobacteriota	Acidimicrobiia	UBA5794			k127_4202918_18 # 13711 # 15225 # 1 # ID=99_18;partial=00;start_type=ATG;rbs_motif=GGAG/GAGG;rbs_spacer=5-10bp;gc_cont=0.640	AtpA-WP_011719487.1 F0F1 ATP synthase subunit alpha [Acidothermus cellulolyticus]	67.4	513	1	502	1	513	1.4e-189	662.5	99.4	92.6	MADLTINQEEIAASIRRHLEGWSPEVDAETVGYVTSIGDGVARVSGLPNAMASEMLEFPGGLLGVALNLESDSIGAVLMGESHHVEEGDPVKQTGKVLSVPVGDALLGRVIDPLGVPLDGKGPINSTETRFLEETAPSVVERQPVSEPLQTGIKAIDGMIPIGRGQRELIIGDRQTGKTAIAIDTIINQKTTGVKCIYVAIGQKASTVAEVVDTLERYGAMEYTVVVNAPASSPAAHQMYAPYAGSAIGQHWMYNGEHALIIFDDLSKQAVAYRAISLLLRRPPGREAYPGDVFYLHSRLLERCAKVSDELGGGSLTGLPIVETKAGDVSAFIPTNVISITDGQIFLETDLFYSGVRPAINAGISVSRVGGNAQIKGMKKVAGPLRLNLAQFRELEAFA…
ATP synthase (F-type)	AtpA		Oxidative phosphorylation	SS_bin_83	Bacteria	Actinobacteriota	Acidimicrobiia	UBA5794			k127_281217_15 # 9557 # 11071 # 1 # ID=75_15;partial=00;start_type=ATG;rbs_motif=GGAG/GAGG;rbs_spacer=5-10bp;gc_cont=0.658	AtpA-WP_011719487.1 F0F1 ATP synthase subunit alpha [Acidothermus cellulolyticus]	66.3	513	1	502	1	513	1.6e-188	659.1	99.4	92.6	MADLTINQDEIAASIRRHLEGWTPEVDAETVGYVTSIGDGVARVSGLPNAMASEMLEFPGGLLGVALNLESDSIGAVLMGNANHVQEGDPVKQTGKVLSVPVGDELLGRVIDPLGTPLDGKGPLNATQTRFLEETAPSVVERQPVHEPLQTGIKAIDGMIPIGRGQRELIIGDRQTGKTAIAIDTIINQKTTGVKCIYVAIGQKASTVAEVVDTLDRYGALEYTVIVNAPASSPAAHQMYAPYAGSAIGQHWMYNGEHALIIFDDLSKQAVAYRAISLLLRRPPGREAYPGDVFYLHSRLLERCAKVSEELGGGSLTGLPIVETKAGDVSAFIPTNVISITDGQIFLETDLFYSGVRPAINAGISVSRVGGNAQIKAMKKVAGPLRINLAQFRELEAFA…
ATP synthase (F-type)	AtpA		Oxidative phosphorylation	SS_bin_89	Bacteria	Actinobacteriota	Acidimicrobiia	UBA5794			k127_3286117_1 # 1 # 1194 # 1 # ID=98_1;partial=10;start_type=Edge;rbs_motif=None;rbs_spacer=None;gc_cont=0.621	AtpA-WP_012222613.1 F0F1 ATP synthase subunit alpha [Candidatus Microthrix parvicella]	78.3	397	1	397	143	539	1.2e-175	615.9	99.7	72.4	PVHEPVQTGIKAVDSLIPIGRGQRELIIGDRKTGKTTIATDAILAQKGTGIKCVYVAIGQKASTVAQTVANLEAAGAMEYTVVVVAPASDPAPFKFLAPYAGCAMGQHWMDNGGHALAIYDDLSKQAEAYRQVSLLLRRPPGREAFPGDVFYLHSRLLERAAKLSDEMGAGSLTALPVIETKAGDVSAFIPTNVISITDGQIYLQDDLFKSGVRPAVDVGISVSRVGSAAQIKAMKSAVGTLKSDLQQFRELEAFAAFGSDLDAVSQAQLDRGYRLTELLKQGINAPVPVQEQVVLLYAGTRGYLDGVDVTDVKKYEREILEWFNSRHGDMMTAIVETGQVPDEEALEAAIGAFTDQFQGTVEAPHEPDAEAQAAAEEAMVDAPNILPEADISRAEA*
ATP synthase (F-type)	AtpA		Oxidative phosphorylation	SS_bin_89	Bacteria	Actinobacteriota	Acidimicrobiia	UBA5794			k127_4560748_2 # 177 # 1691 # 1 # ID=350_2;partial=00;start_type=ATG;rbs_motif=GGAG/GAGG;rbs_spacer=5-10bp;gc_cont=0.638	AtpA-WP_103936740.1 F0F1 ATP synthase subunit alpha [Actinomadura echinospora]	65.7	513	1	502	1	513	2.7e-188	658.3	99.4	94	MADLTINQEEIAASIRRHLEGWTPEVDAETVGYVLSVGDGVARVSGLPNAMASEMLEFPGGLLGVALNLEEESIGAVLMGDSRHVQEGDPVKQTGKVLSVPVGDALLGRVIDPLGTPLDGKGPINATETRFLEETAPSVVERQPVSEPLQTGIKAIDGMIPIGRGQRELIIGDRQTGKTAIAIDTIINQKNTGVKCIYVAIGQKASTVAEVVNTLDRYGALEYTVIVNAPASSPAAHQMYAPYAGSAIGQHWMYNSEHALIIFDDLSKQAVAYRAISLLLRRPPGREAYPGDVFYLHSRLLERCAKVSAELGGGSLTGLPIVETKAGDVSAFIPTNVISITDGQIFLETDLFYSGVRPAINAGISVSRVGGNAQIKGMKKVAGPLRLNLAQFRELEAFA…
ATP synthase (F-type)	AtpA		Oxidative phosphorylation	SS_bin_27	Bacteria	ARS69	ARS69				k127_832318_1 # 2 # 484 # -1 # ID=504_1;partial=10;start_type=ATG;rbs_motif=GGAG/GAGG;rbs_spacer=5-10bp;gc_cont=0.594	AtpA-WP_011393857.1 F0F1 ATP synthase subunit alpha [Moorella thermoacetica]	67.5	157	5	161	3	159	5.8e-60	230.3	97.5	31	MATKIRPDEITSVIKQRLEQFGSALAVEEVGTVLEVGDGIARIYGLSKAMAGEMLDFGKDVFGIALNLEEDSIGAVILGDYLHISEGDEVKRTGRIIEVPVGEALVGRVVNPLGQPMDDGGPIKSDKFRPLEFKAPGIIERQTVNEPLQTGIKAIDSMIPV
ATP synthase (F-type)	AtpA		Oxidative phosphorylation	SS_bin_29	Bacteria	Bacteroidota	Bacteroidia	AKYH767-A	OLB10		k127_991740_3 # 2014 # 3591 # -1 # ID=113_3;partial=00;start_type=ATG;rbs_motif=TAA;rbs_spacer=12bp;gc_cont=0.418	AtpA-WP_103907630.1 F0F1 ATP synthase subunit alpha [Sphingobacterium lactis]	83.2	524	1	524	1	524	8.1e-252	869.4	99.6	100	MSQVRPDEVTAILREQLAGFKSSTELEEVGTVLQVGDGIARLYGLTKVQSGELIEFENGLQGIVLNLEEDNVGAVLLGSSSSIKEGDTARRTGRIGSIKVGEGMLGRVVDTLGNPIDGKGPITGDLYEMPLERKAPGVIYRQPVNEPLQTGLKAVDAMIPIGRGQRELIIGDRQTGKTAVAVDTIINQKEFYDKGEPVYCIYVAIGQKGSTIANLVKTLEQKGAMAYTVIVSATAAEPAPMQFYAPMAGAAIGEYFRDTGRPALITYDDLSKQAVAYREVSLLLRRPPGREAYPGDVFYLHSRLLERAAKVINDDKIAADMNDLPEALKGKVKGGGSLTALPIIETQAGDVSAYIPTNVISITDGQIFLEANLFNSGVRPAINVGISVSRVGGNAQIKS…
ATP synthase (F-type)	AtpA		Oxidative phosphorylation	SS_bin_84	Bacteria	Bacteroidota	Bacteroidia	AKYH767-A			k127_1213158_6 # 6610 # 7728 # -1 # ID=89_6;partial=01;start_type=Edge;rbs_motif=None;rbs_spacer=None;gc_cont=0.379	AtpA-WP_093098690.1 F0F1 ATP synthase subunit alpha [Sphingobacterium mizutaii]	84	368	1	368	157	524	6.7e-176	616.7	98.7	70.2	AMIPIGRGQRELIIGDRQTGKTAVAIDTIINQREFNEKGEPVFCIYVAVGQKGSTVANIVKTLEQNGAMPYTVVVSATAADPSPMQFFAPMAGAAVGEYFRDTGRPALIIYDDLSKQAVAYREVSLLLRRPPGREAYPGDVFYLHSRLLERAAKIIDSDKIAAEMNDLPEALKDKVKGGGSLTALPIIETQAGDVSAYIPTNVISITDGQIFLEANLFNSGVRPAINVGISVSRVGGNAQIKSMKKVAGTLKLDQAQYRELEAFSKFGSDLDAATMAVLDKGARNVEILKQGQYAPVSVDKQVAIIYCGSKGLLRDVPVNKIKEFETIFLTQLESQHKDVLDSLGAGKLTDEVTKKLEDLALDLAKRFKVTE*
ATP synthase (F-type)	AtpA		Oxidative phosphorylation	SS_bin_15	Bacteria	Bacteroidota	Bacteroidia	Chitinophagales	Saprospiraceae		k127_2939672_15 # 13557 # 14984 # -1 # ID=262_15;partial=00;start_type=TTG;rbs_motif=TAAA;rbs_spacer=15bp;gc_cont=0.409	AtpA-WP_160077642.1 F0F1 ATP synthase subunit alpha [Saprospirales bacterium GYS_P2D]	84.8	474	1	474	53	526	9.3e-231	799.3	99.6	89.9	MVEFENGVQAIVLNLEEDNVGVVLMGSSAGIKEGSTVRRTGRIASLNVGEGYVGRVVNTLGEPIDGKGPIQGDTYEMPLERKAPGVIFRQPVNEPLQTGIKAIDAMIPIGRGQRELIIGDRQTGKTAIAIDTIINQKEFYDRGEPVFCIYVASGQKASTVAQVARTLEENGAMDYTVIVSASAADPAPLQFYAPFAGAAIGEFFRDTGRPALIIYDDLSKQAVAYREVSLLLRRPPGREAYPGDVFYLHSRLLERAAKVINDDSIAQNMNDLPDSLKASGLVKGGGSLTALPIIETQAGDVSAYIPTNVISITDGQIFLESNLFNAGIRPAINVGISVSRVGGSAQIKSMKKVAGTLKLDQAQYRELEAFSKFGSDLDAATTAVLDKGKRNVEILKQGQ…
ATP synthase (F-type)	AtpA		Oxidative phosphorylation	SS_bin_60	Bacteria	Bacteroidota	Bacteroidia	Chitinophagales	Saprospiraceae		k127_5360_3 # 1017 # 2600 # 1 # ID=16_3;partial=00;start_type=ATG;rbs_motif=TAA;rbs_spacer=11bp;gc_cont=0.391	AtpA-WP_160077642.1 F0F1 ATP synthase subunit alpha [Saprospirales bacterium GYS_P2D]	84.2	526	1	526	1	526	4e-251	867.1	99.6	99.8	MAGVKPEEISAILKQQLSGFKSESELEEVGSVLQVGDGIARVYGLTKTKAGELVEFESGVQAIVLNLEEDNVGVVLMGSSDGIKEGSTVRRTGRIASINVGEGFCGRVVDALGKPIDGKGPIAGETFEMPIERKAPGVIYRQPVTEPLQTGIKAIDAMIPIGRGQRELIIGDRQTGKTAIALDTIINQKEFYDRGEPVYCIYVASGQKASTVAQVAKVLEEAGAMAYTTIVSAAASDPAPLQFYAPFAGACIGEYFRDTGRPALIIYDDLSKQAVAYREVSLLLRRPPGREAYPGDVFYLHSRLLERAAKVIDNDEIANQMNDLPPSLKAAGKVKGGGSLTALPIIETQAGDVSAYIPTNVISITDGQIFLESNLFNAGIRPAINVGISVSRVGGSAQI…
ATP synthase (F-type)	AtpA		Oxidative phosphorylation	SS_bin_76	Bacteria	Bacteroidota	Bacteroidia	Chitinophagales	Saprospiraceae		k127_3736659_6 # 3655 # 5238 # -1 # ID=108_6;partial=00;start_type=ATG;rbs_motif=TAAA;rbs_spacer=11bp;gc_cont=0.419	AtpA-WP_160077642.1 F0F1 ATP synthase subunit alpha [Saprospirales bacterium GYS_P2D]	84.2	526	1	526	1	526	1.9e-253	874.8	99.6	99.8	MAGVKPEEISAILKQQLSGFKSESELEEVGTVLQVGDGIARVYGLTKVKAGELVEFENGVQAIVLNLEEDNVGVVLMGSGDGIKEGSTVRRTGRIASLNVGEGYTGRVVNTLGQPIDGKGPITGKTYEMPLERKAPGVIFRQPVNEPLQTGIKAIDAMIPIGRGQRELIIGDRQTGKTAIAIDTIINQKEFYDRGEPVYCIYVASGQKSSTVAQVARILEENGAMEYTVIVSASAADPAPLQFYAPFAGAAIGEFFRDTGRPALIIYDDLSKQAVAYREVSLLLRRPPGREAYPGDVFYLHSRLLERAAKIINDDSIAQDMNDLPDSLKNSGMVKGGGSLTALPIIETQAGDVSAYIPTNVISITDGQIFLESNLFNAGIRPAINVGISVSRVGGNAQI…
ATP synthase (F-type)	AtpA		Oxidative phosphorylation	SS_bin_77	Bacteria	Bacteroidota	Bacteroidia	Chitinophagales	Saprospiraceae		k127_176925_5 # 4663 # 6246 # -1 # ID=431_5;partial=00;start_type=ATG;rbs_motif=TAA;rbs_spacer=12bp;gc_cont=0.417	AtpA-WP_160077642.1 F0F1 ATP synthase subunit alpha [Saprospirales bacterium GYS_P2D]	86.1	526	1	526	1	526	7.6e-258	889.4	99.6	99.8	MVGIKPDEISAILKQQLSGFNTEAELEEVGAVLQVGDGIARVYGLSKAQAGELVSFESGVEAIVLNLEEDNVGVVLLGPGDGIKEGSTVRRTGKIASLEVGEGMLGRVVNPLGQPIDGKGPIEGDKYEMPLERKAPGVIYRQPVSEPLQTGIKAIDSMIPIGRGQRELIIGDRQTGKTAIAIDTIINQKEFYDKGEPVFCIYVASGQKASTVAQVAKSLEEAGAMAYTVIVSASASDPAPLQFYSPFAGAAIGEFFRDTGRPALIVYDDLSKQAVAYREVSLLLRRPPGREAYPGDVFYLHSRLLERAAKVIDNDEIANNMNDLPDSLKEAGIVKGGGSLTALPIIETQAGDVSAYIPTNVISITDGQIFLESNLFNSGIRPAINVGISVSRVGGSAQI…
ATP synthase (F-type)	AtpA		Oxidative phosphorylation	SS_bin_85	Bacteria	Bacteroidota	Bacteroidia	Chitinophagales	Saprospiraceae		k127_162999_2 # 858 # 2459 # -1 # ID=664_2;partial=00;start_type=ATG;rbs_motif=TAAAAA;rbs_spacer=9bp;gc_cont=0.466	AtpA-WP_099152904.1 F0F1 ATP synthase subunit alpha [Lewinella nigricans]	84.6	532	1	532	1	532	9.4e-256	882.5	99.6	99.8	MVDVKPDEISAILKEELSGFKTETQLEEVGTVLQVGDGIARVYGLTEVQAGELVQFDNGTQAIALNLEEDNVGVVLLGSGDGIKEGSNVKRTGQIASIDVGEGFLGRVVNPLGAPIDGKGPIGGTKFALPLERKAPGVIYRQPVNEPLQTGIKAIDSMIPIGRGQRELIIGDRQTGKTAIAIDTIINQKEFYDRGEPVYCIYVASGQKSSTVAQVAKVLEENGALPYTIIVSASAADPAPLQFYAPFAGAAIGEFFRDTGRPALIIYDDLSKQAVAYREVSLLLRRPPGREAYPGDVFYLHSRLLERAAKIINDDGIARNMNDLPVSLQNAKDAQGEPLVRGGGSLTALPIIETQAGDVSAYIPTNVISITDGQIFLESNLFNSGIRPAINVGISVSRV…
ATP synthase (F-type)	AtpA		Oxidative phosphorylation	SS_bin_96	Bacteria	Bacteroidota	Bacteroidia	Chitinophagales	Saprospiraceae		k127_279147_17 # 17334 # 18935 # -1 # ID=42_17;partial=00;start_type=ATG;rbs_motif=TAAA;rbs_spacer=11bp;gc_cont=0.474	AtpA-WP_147166840.1 F0F1 ATP synthase subunit alpha [Phaeodactylibacter luteus]	85.3	532	1	532	1	532	6.5e-257	886.3	99.6	99.6	MVDVKPDEISAILKEELSGFKTEAELEEVGTVLQVGDGIARVYGLTQVQAGELVQFESGTRAIALNLEEDNVGVVLLGSPEGIKEGSTVKRTGEIASINVGEGFVGRVLNPLGQPIDGKGPIEGTTYPMPLERKAPGVIFREPVSEPLQTGIKAIDSMIPIGRGQRELIIGDRQTGKTAIAVDTIINQKEFYDGGEPVYCIYVASGQKSSTVAQVAKVLEDNGAMAYTVIVSASASDPAPLQFYAPFAGASIGEFFRDTGRPALIIYDDLSKQAVAYREVSLLLRRPPGREAYPGDVFYLHSRLLERAAKVLNDDDIARTMNDLPESLKDAKDADGNPLVKGGGSLTALPIIETQAGDVSAYIPTNVISITDGQIFLESNLFNAGIRPAINVGISVSRV…
ATP synthase (F-type)	AtpA		Oxidative phosphorylation	SS_bin_101	Bacteria	Bacteroidota	Bacteroidia	Chitinophagales	UBA8649		k127_3294195_10 # 12266 # 13843 # -1 # ID=39_10;partial=00;start_type=ATG;rbs_motif=AAAA;rbs_spacer=11bp;gc_cont=0.424	AtpA-WP_088748589.1 MULTISPECIES: F0F1 ATP synthase subunit alpha [unclassified Sphingobacteriales (miscellaneous)]	79.1	526	1	524	1	526	3.5e-239	827.4	99.6	99.8	MVEVKPDEISAILREQISSFRTETELEEVGTVLQVGDGIARVYGLSNARAGELVEFSNATKAIVLNLEEDNVGVVMLGQTGDIKEGDTVKRTGVIASIRAGEGMLGRVVNPLGEPIDGKGPIKGETFEMPIERKAPGVIYRQPVNEPLQTGIKAIDAMIPIGRGQRELIIGDRQTGKSAIAIDTIINQKEFYEKGEPVICIYVASGQKGSTIAQVAKTLEENGAMDYTIIVAATASDPAPIVFYSPFAGCAIGEYFRDTGRPALIIYDDLSKQAVSYREVSLLLRRPPGREAYPGDVFYLHSRLLERAAKIINNDEIAANMNDLPASLKDKVKGGGSLTALPIIETQAGDVSAYIPTNVISITDGQIFLESDLFNSGVRPAINVGISVSRVGGNAQIKT…
ATP synthase (F-type)	AtpA		Oxidative phosphorylation	DS_bin_9	Bacteria	Bacteroidota	Bacteroidia	Flavobacteriales	Flavobacteriaceae	Arenibacter	k127_721467_2 # 1355 # 2932 # -1 # ID=58_2;partial=00;start_type=ATG;rbs_motif=TATAA;rbs_spacer=3bp;gc_cont=0.441	AtpA-WP_126161631.1 F0F1 ATP synthase subunit alpha [Arenibacter sp. GUO666]	99.8	525	1	525	1	525	1e-291	1001.9	99.8	100	MAGVKAAEVSAILKKQLSGFEASASLNEVGTVLQVGDGIARVYGLSNVQYGELVEFEGGLQGIVLNLEEDNVGVVLLSPSRNVKEGSVVKRTQTIASIKVGEGIVGRVVDTLGAPIDGKGPITGELYELPLERKAPGVVFRQPVNEPLQTGIKAIDAMIPVGRGQRELVIGDRQTGKTTVCVDTILNQKEFYDAGEPVYCIYVAIGQKASTVANIAKTLEDAGALAYTTIVAANASDPASMQVYAPFAGAAIGEYFRDTGRPALIIYDDLSKQAVAYREISLLLRRPPGREAYPGDVFYLHSRLLERSAKVIADDSIAKNMNDLPDALKPVVKGGGSLTALPIIETQAGDVSAYIPTNVISITDGQIFLTQDLFNQGVRPAINVGISVSRVGGSAQIKS…
ATP synthase (F-type)	AtpA		Oxidative phosphorylation	SS_bin_70	Bacteria	Bacteroidota	Bacteroidia	Flavobacteriales	Flavobacteriaceae	CP2B	k127_1167308_17 # 14560 # 16140 # -1 # ID=14_17;partial=00;start_type=ATG;rbs_motif=TAA;rbs_spacer=6bp;gc_cont=0.486	AtpA-WP_133642779.1 F0F1 ATP synthase subunit alpha [Zeaxanthinibacter enoshimensis]	98.9	526	1	526	1	526	3e-291	1000.3	99.8	100	MAGVKAAEVSAILKKQLSGYEATASLDEVGTVLQVGDGIARVYGLSNAQYGELVEFEGGLEGIVLNLEEDNVGVVLLGPSKEVGEGATVKRTQRIASIKVGEGIVGRVVDTLGTPIDGKGPISGDTYEMPLERKAPGVIFRQPVNEPLQTGIKAIDAMIPIGRGQRELVIGDRQTGKTTVCIDTILNQKEFYDAGEPVYCIYVAIGQKASTVAAIAKTLEDKGALAYTTIVAANASDPAPMQVYAPFAGAAIGEYFRDTGRPALIIYDDLSKQAVAYREVSLLLRRPPGREAYPGDVFFLHSRLLERAAKVINDDEIAKNMNDLPEVLKPIVKGGGSLTALPIIETQAGDVSAYIPTNVISITDGQIFLEQDLFNQGVRPAINVGISVSRVGGSAQIKS…
ATP synthase (F-type)	AtpA		Oxidative phosphorylation	SS_bin_118	Bacteria	Bacteroidota	Bacteroidia	Flavobacteriales	Flavobacteriaceae	Croceitalea	k127_1209924_17 # 14615 # 16195 # 1 # ID=57_17;partial=00;start_type=ATG;rbs_motif=TACAA;rbs_spacer=13bp;gc_cont=0.445	AtpA-WP_138836740.1 F0F1 ATP synthase subunit alpha [Flagellimonas sp. AsT0115]	94.5	526	1	526	1	526	5.8e-282	969.5	99.8	100	MAGVKAAEVSAILKKQLSGFEATATLDEVGTVLQVGDGIARVYGLANVQYGELVEFEGGMQGIVLNLEEDNVGVVLLGPSKEIKEGATVKRTQRIASINVGEGIVGRVVDTLGNTIDGKGPIAGKTYEMPLERKAPGVIFRQPVNEPLQTGVKAIDAMIPIGRGQRELVIGDRQTGKTTVCIDTILNQKEFYDAGEPVYCIYVAIGQKASTVAAIAKNLEDKGALAYTTIVAANASDPAPMQVYAPFAGAAIGEYFRDTGRPALIIYDDLSKQAVAYREVSLLLRRPPGREAYPGDVFYLHSRLLERAAKVINDDGIAKEMNDLPDSLKKMVKGGGSLTALPIIETQAGDVSAYIPTNVISITDGQIFLEQDLFNQGVRPAINVGISVSRVGGSAQIKS…
ATP synthase (F-type)	AtpA		Oxidative phosphorylation	SS_bin_120	Bacteria	Bacteroidota	Bacteroidia	Flavobacteriales	Flavobacteriaceae	Eudoraea	k127_30763_14 # 11538 # 13118 # -1 # ID=364_14;partial=00;start_type=ATG;rbs_motif=TAA;rbs_spacer=5bp;gc_cont=0.454	AtpA-WP_129606660.1 F0F1 ATP synthase subunit alpha [Muriicola sp. MMS17-SY002]	97.1	526	1	526	1	526	5.8e-290	996.1	99.8	100	MAGVKAAEVSAILKKQLSGFEAKASLDEIGTVLQVGDGIARVYGLSNAQYGELVEFDGGLEGIVLNLEEDNVGVVLLGPSKEIKEGTTVKRTQRIASINVGEGITGRVVDTLGNPIDGKGPIAGKTYEMPLERKAPGVIFRQPVNEPLQTGIKAIDAMIPIGRGQRELVIGDRQTGKTTVCIDTIINQKEFYDAGNPVYCIYVAIGQKASTVANIAKTLEDKGALAYTTIVAANASDPAPMQVYAPFAGAAIGEYFRDSGRPALIIYDDLSKQAVAYREVSLLLRRPPGREAYPGDVFYLHSRLLERAAKVIDDDAIAKNMNDLPEPIRPMVKGGGSLTALPVIETQAGDVSAYIPTNVISITDGQIFLEQDLFNQGVRPAINVGISVSRVGGSAQIKS…
ATP synthase (F-type)	AtpA		Oxidative phosphorylation	SS_bin_61	Bacteria	Bacteroidota	Bacteroidia	Flavobacteriales	Flavobacteriaceae	Eudoraea	k127_1520734_5 # 2325 # 2597 # 1 # ID=342_5;partial=01;start_type=ATG;rbs_motif=TAA;rbs_spacer=5bp;gc_cont=0.418	AtpA-WP_076453118.1 F0F1 ATP synthase subunit alpha [Zobellia uliginosa]	94.5	91	1	91	1	91	7.6e-41	166	100	17.3	MAGVKAAEVSAILKKQLSGFEATATLDEIGTVLQVGDGIARVYGLSNAQYGELVEFEGGLEGIVLNLEEDNVGVVLLGHSRAVKEGTTVKR
ATP synthase (F-type)	AtpA		Oxidative phosphorylation	SS_bin_98	Bacteria	Bacteroidota	Bacteroidia	Flavobacteriales	Flavobacteriaceae	Eudoraea	k127_2579363_3 # 1223 # 2806 # -1 # ID=61_3;partial=00;start_type=ATG;rbs_motif=TATAA;rbs_spacer=12bp;gc_cont=0.438	AtpA-WP_090257204.1 F0F1 ATP synthase subunit alpha [Fabibacter pacificus]	81.5	524	1	524	1	524	4.8e-244	843.6	99.2	100	MADVRPDEVSAILREQLTNVKTEAELEEIGTILQVGDGVARIYGLTKAQAGELLEFDNGLKGMVLNLEEDNVGAVLLGPSNDIREGDSVKRTGTIASIQVGEGMVGRVVDTLANPIDGKGEITGELFEMPLERKAPGVIFRQPVSEPLQTGIKAIDSMIPIGRGQRELLIGDRQTGKTAVVIDTIINQKEFYEKGEPVYCVYVAIGQKKSTVAGVVAALEKGGAMDYTIVVASSASDPAPLQFYSAFAGAAIGEYFRDTGRPALVIYDDLSKQAVSYREVSLLLRRPPGREAYPGDVFYLHSRLLERAAKVVDNDELAANMNDLPPSLKKKVKGGGSLTALPVIETQAGDVSAYIPTNVISITDGQIFLETDLFNSGIRPAINVGISVSRVGGAAQIKS…
ATP synthase (F-type)	AtpA		Oxidative phosphorylation	SS_bin_98	Bacteria	Bacteroidota	Bacteroidia	Flavobacteriales	Flavobacteriaceae	Eudoraea	k127_2729177_8 # 6179 # 7756 # 1 # ID=296_8;partial=00;start_type=ATG;rbs_motif=TAAA;rbs_spacer=5bp;gc_cont=0.445	AtpA-WP_133642779.1 F0F1 ATP synthase subunit alpha [Zeaxanthinibacter enoshimensis]	92	525	1	525	1	525	1.7e-273	941.4	99.8	99.8	MSEVKAAEVSAILKKQLSAFEASATLDEVGTVLQVGDGIARVYGLSNAQYGELVEFDGGLEGIVLNLEEDNVGVVLLGPSKEIKEGSTVKRTGRISSIKVGEDIVGRVVNTLGNPIDGKGPISGDLYEMPLERKAPGVIYRQPVNEPLQTGVKAIDAMIPIGRGQRELVIGDRQTGKTTVCIDTIINQKEFYDAGEPVYCIYVAIGQKASTVALIAKTLEDKGAMAYTTIVAANASDPAPMQVYAPMAGAAIGEYFRDSGRPALIIYDDLSKQAVAYREVSLLLRRPPGREAYPGDVFYLHSRLLERAAKIINDDSIAQQMNDLPDVLKPMAKGGGSLTALPIIETQAGDVAAYIPTNVISITDGQIFLEQDLFNQGVRPAINVGISVSRVGGSAQIKS…
ATP synthase (F-type)	AtpA		Oxidative phosphorylation	SS_bin_110	Bacteria	Bacteroidota	Bacteroidia	Flavobacteriales	Flavobacteriaceae	Flaviramulus	k127_19668_69 # 65300 # 66880 # -1 # ID=50_69;partial=00;start_type=ATG;rbs_motif=TAA;rbs_spacer=12bp;gc_cont=0.366	AtpA-WP_072400363.1 F0F1 ATP synthase subunit alpha [Flaviramulus basaltis]	97.5	526	1	526	1	526	9.2e-288	988.8	99.8	100	MAEVKPAEISAILKKQLSGFEASASLDEVGTVLTVGDGIVRAYGLANAQYGELVEFEGGLEGIVLNLEEDNVGIVLLGTSVGVREGSTVKRTDRIASINVGEGIVGRVVDTLGSPIDGKGPITGKTYEMPLERKAPGVIFREPVTEPLQTGIKSIDAMIPVGRGQRELVIGDRQTGKTAVCIDTILNQKEFYDAGEPVYCIYVAVGQKASTVALIAKTLEEKGALAYTTIVAANASDPAAMQVYAPFTGASIGEYFRDTGRPALIVFDDLSKQAVAYREVSLLLRRPPGREAYPGDVFYLHSRLLERSAKVINNDEIAKNMNDLPDSLKPIVKGGGSLTALPIIETQAGDVSAYIPTNVISITDGQIFLDGDLFNSGVRPAINVGISVSRVGGNAQIKS…
ATP synthase (F-type)	AtpA		Oxidative phosphorylation	SS_bin_62	Bacteria	Bacteroidota	Bacteroidia	Flavobacteriales	Flavobacteriaceae	Maribacter_A	k127_3016226_1 # 1 # 1194 # -1 # ID=33_1;partial=10;start_type=ATG;rbs_motif=TAAAA;rbs_spacer=3bp;gc_cont=0.429	AtpA-WP_120709920.1 F0F1 ATP synthase subunit alpha [Ulvibacterium marinum]	95	398	1	398	1	398	6.9e-211	733	100	75.7	MAGVKAAEVSAILKQQLSGFEATASLDEVGTVLQVGDGIARVYGLSNAEYGELVEFEGGLEGIVLNLEEDNVGVVLLGPSKEISEGATVKRTQRIASIKVGEDIVGRVVNTLGAPIDGKGAISGELFEMPLERKAPGVIFRQPVNEPLQTGVKAIDAMIPIGRGQRELVIGDRQTGKTTVCIDTILNQKEFYDAGEPVYCIYVAIGQKASNVANIAKVLEDKGALAYTTIVAANASDPAPMQVYAPFAGAAIGEYFRDSGRPALIIYDDLSKQAVAYREISLLLRRPPGREAYPGDVFYLHSRLLERAAKVIADDAIAKNMNDLPEPLKPMVKGGGSLTALPIIETQAGDVSAYIPTNVISITDGQIFLEQDLFNQGVRPAINVGISVSRVGGNAQVK
ATP synthase (F-type)	AtpA		Oxidative phosphorylation	SS_bin_38	Bacteria	Bacteroidota	Bacteroidia	Flavobacteriales	Flavobacteriaceae	Pricia	k127_2394625_3 # 1765 # 2826 # -1 # ID=363_3;partial=01;start_type=Edge;rbs_motif=None;rbs_spacer=None;gc_cont=0.449	AtpA-WP_038236891.1 MULTISPECIES: F0F1 ATP synthase subunit alpha [Zobellia]	98	353	1	353	174	526	5.2e-194	676.8	99.7	67.1	QTGKTTVCIDTILNQKEFYDAGEPVYCIYVAIGQKASTGAAIAQTLEDKGALAYTTIVAANASDPAPMQVYAPFAGASIGEYFRDTGRPALIIYDDLSKQAVAYREVSLLLRRPPGREAYPGDVFYLHSRLLERAAKIIDDDNIAKNMNDLPEVLKPMVKGGGSLTALPIIETQAGDVSAYIPTNVISITDGQIFLEQDLFNQGVRPAINVGISVSRVGGNAQIKSMKKVAGTLKLDQAQFRELEAFAKFGSDLDAATLNVIEKGRRNVEILKQAQNDPFTVEDQVAIIYAGSKNLLRDVPVEKVKEFERDYLEFLNAKHRDVLDTLKAGKLTDEVTDTLTAVAKDLSGKYRN*
ATP synthase (F-type)	AtpA		Oxidative phosphorylation	SS_bin_38	Bacteria	Bacteroidota	Bacteroidia	Flavobacteriales	Flavobacteriaceae	Pricia	k127_3687646_1 # 3 # 533 # -1 # ID=1042_1;partial=10;start_type=ATG;rbs_motif=TAA;rbs_spacer=12bp;gc_cont=0.484	AtpA-WP_121850551.1 F0F1 ATP synthase subunit alpha [Euzebyella marina]	95.5	177	1	177	1	177	4.6e-90	330.5	100	33.7	MAGVKAAEVSAILKKQLSGFEATATLDEVGTVLQVGDGIARVYGLSNAQYGELVEFEGGLEGIVLNLEEDNVGVVLLGPSKEIFEGSTVKRTQRIASIKVGEGIIGRVVDTLGIPIDGKGPIAGETYEMPLERKAPGVIFREPVTEPLQSGIKAIDAMIPVGRGQRELVIGDRQTGK
ATP synthase (F-type)	AtpA		Oxidative phosphorylation	SS_bin_75	Bacteria	Bacteroidota	Bacteroidia	Flavobacteriales	Flavobacteriaceae	RR4-38	k127_1027316_122 # 129987 # 131564 # 1 # ID=43_122;partial=00;start_type=ATG;rbs_motif=TAAA;rbs_spacer=11bp;gc_cont=0.451	AtpA-WP_105215627.1 F0F1 ATP synthase subunit alpha [Aureitalea sp. RR4-38]	96	525	1	525	1	525	7.3e-285	979.2	99.8	100	MAEVKPAEVSAILKKQLSGFEATASLDEVGTVLTIGDGIARVYGLSNAQYGELVEFENGLEGIVLNLEEDNVGVVLLGPYTEIKEGATVKRTQRIASINVGEGIVGRVVNTLGEPIDGKGPISGETFEMPLERKAPGVIYRQPVNEPLQTGIKSVDAMIPIGRGQRELVIGDRQTGKTTVCIDTIINQKEFYDAGEPVYCIYVAVGQKASTVANIARVLEEKGALAYTTIVAANASDPAPMQVYAPFAGAAIGEYFRDTGRPALIIYDDLSKQAVAYREVSLLLRRPPGREAYPGDVFYLHSRLLERAAKVIDDDSIAKNMNDLPEPLKGKVKGGGSLTALPIIETQAGDVSAYIPTNVISITDGQIFLESDLFNSGVRPAINVGISVSRVGGNAQIKS…
ATP synthase (F-type)	AtpA		Oxidative phosphorylation	SS_bin_57	Bacteria	Bacteroidota	Bacteroidia	Flavobacteriales	Flavobacteriaceae	UBA3611	k127_1134667_4 # 1962 # 3545 # -1 # ID=372_4;partial=00;start_type=ATG;rbs_motif=TAA;rbs_spacer=12bp;gc_cont=0.424	AtpA-WP_034260127.1 F0F1 ATP synthase subunit alpha [Altibacter lentus]	93.2	526	1	526	1	526	1.7e-278	958	99.6	100	MAEVKPAEVSAILKQQLTGYEATASLDEVGSVLTVGDGIARIYGLSNAQYGELVEFDNGLEGIVLNLEEDNVGVVLLGSSKEIKEGATVKRTQRIASINVGEGIVGRVVNTLGAPIDGKGPIAGDTYEMPLERKAPGVIYREPVTEPLQTGIKSIDAMIPVGRGQRELVIGDRQTGKSTVCIDTILNQKEFYDAGEPVYCIYVAIGQKASTVANIAKVLEDAGALAYTTIVAANASDPAPMQVYAPFAGAAIGEYFRDTGRPALIVFDDLSKQAVAYREVSLLLRRPPGREAYPGDVFYLHSRLLERAAKVINDDDIAKEMNDLPEVLKPMVKGGGSLTALPIIETQAGDVSAYIPTNVISITDGQIFLDGDLFNSGVRPAINVGISVSRVGGNAQIKS…
ATP synthase (F-type)	AtpA		Oxidative phosphorylation	SS_bin_108	Bacteria	Bacteroidota	Bacteroidia	Flavobacteriales	Flavobacteriaceae	Winogradskyella	k127_722968_2 # 504 # 2081 # 1 # ID=34_2;partial=00;start_type=ATG;rbs_motif=None;rbs_spacer=None;gc_cont=0.380	AtpA-WP_114301943.1 F0F1 ATP synthase subunit alpha [Winogradskyella sp. KYW1333]	94.1	524	1	524	1	524	3.2e-280	963.8	99.6	99.6	MAEVKPAEISAILKQQLSGFEAGASLDEVGTVLTVGDGIVRAYGLSNAQYGELVEFEGGLEGIVLNLEEDNVGIVLLGPSKEIKEGSTVKRTNRIASINVGEEMVGRVVDTLGAPIDGKGPIGGKLYEMPLERKAPGVIFRQPVNEPLQTGIKSIDAMIPVGRGQRELVIGDRQTGKTAVCIDTILNQKEFYDAGEPVYCIYVAVGQKASTVALIAKTLEDRGALAYTTIVAANASDPAPMQVYAPFAGAAIGEYFRDTGRPALIVYDDLSKQAVAYREVSLLLRRPPGREAYPGDVFYLHSRLLERSAKVINDDDIAKNMNDLPDALKPVVKGGGSLTALPIIETQAGDVSAYIPTNVISITDGQIFLDGDLFNSGVRPAINVGISVSRVGGSAQIKS…
ATP synthase (F-type)	AtpA		Oxidative phosphorylation	SS_bin_1	Bacteria	Bacteroidota	Bacteroidia	Flavobacteriales	Flavobacteriaceae	Winogradskyella	k127_950203_3 # 1819 # 3396 # -1 # ID=88_3;partial=00;start_type=ATG;rbs_motif=TAA;rbs_spacer=11bp;gc_cont=0.382	AtpA-WP_114301943.1 F0F1 ATP synthase subunit alpha [Winogradskyella sp. KYW1333]	94.3	524	1	524	1	524	1.4e-280	964.9	99.6	99.6	MAEVKPAEISAILKQQLSGFEAGASLDEVGTVLTVGDGIVRAYGLSNAQYGELVEFEGGLEGIVLNLEEDNVGIVLLGPSKEIKEGSTVKRTNRIASINVGEEMVGRVVDTLGAPIDGKGPIGGKLYEMPLERKAPGVIFRQPVNEPLQTGIKSIDAMIPVGRGQRELVIGDRQTGKTAVCIDTILNQKEFYDAGEPVYCIYVAVGQKASTVALIAKTLEDRGALAYTTIVAANASDPAPMQVYAPFAGAAIGEYFRDTGRPALIVYDDLSKQAVAYREVSLLLRRPPGREAYPGDVFYLHSRLLERSAKVINDDDIAKNMNDLPDALKPVVKGGGSLTALPIIETQAGDVSAYIPTNVISITDGQIFLDGDLFNSGVRPAINVGISVSRVGGSAQIKS…
ATP synthase (F-type)	AtpA		Oxidative phosphorylation	SS_bin_48	Bacteria	Bacteroidota	Bacteroidia	Flavobacteriales	Flavobacteriaceae	Winogradskyella	k127_3565149_69 # 68102 # 69682 # 1 # ID=115_69;partial=00;start_type=ATG;rbs_motif=TAA;rbs_spacer=12bp;gc_cont=0.379	AtpA-WP_155089248.1 F0F1 ATP synthase subunit alpha [Winogradskyella sp. ZXX205]	98.5	526	1	526	1	526	4.4e-290	996.5	99.8	100	MAEVKPAEISAILKQQLSGFEAGASLDEVGTVLTVGDGIVRAYGLANAQYGELVEFEGGAEGIVLNLEEDNVGIVLLGTSVGVKEGSTVKRTERIASVKVGEGIVGRVVDTLGNPIDGKGPITGETYEMPVERKAPGVIYREPVTEPLQTGIKAIDAMIPVGRGQRELVIGDRQTGKTTVCIDTILNQKEFYDAGEPVYCIYVAVGQKASTVANIAKTLEERGALAYTTIVAANASDPAAMQVYAPMTGASIGEYFRDTGRPALIIYDDLSKQAVAYREVSLLLRRPPGREAYPGDVFYLHSRLLERSAKIINDDAIAKEMNDLPESLKPMVKGGGSLTALPIIETQAGDVSAYIPTNVISITDGQIFLDGDLFNSGVRPAINVGISVSRVGGNAQIKS…
ATP synthase (F-type)	AtpA		Oxidative phosphorylation	MaxBin.003	Bacteria	Bacteroidota	Bacteroidia	Flavobacteriales	Flavobacteriaceae		RZW40184.1 F0F1 ATP synthase subunit alpha, partial [Flavobacteriaceae bacterium]	AtpA-WP_012595988.1 F0F1 ATP synthase subunit alpha [Rippkaea orientalis]	78.2	467	1	467	35	501	1.2e-206	719.2	99.8	92.8	VGDGIARVYGLDQVMSGELLEFEDKTIGIALNLENDNVGVVLMGTGRQILEGGTVKATGRIAQIPVGEGFLGRVVNALGAPIDGKGEIEAADSQLLEAMAPGIISRKSVCEPLQTGITSVDAMIPIGRGQRELIIGDRQTGKTAIAVDTIINQKTEDVVCVYVGVGQKASTIAQVVNVLEEKDAMAYTIIVAASANDPATLQYIAPYAGAALAEYFMYKGKATLVIYDDLTKQAMAYRQMSLLLRRPPGREAYPGDVFYLHSRLLERAAKLSDALGGGSMTALPIIETQASDVSAYIPTNVISITDGQIFLSNDLFNSGIRPAINVGISVSRVGSAAQTKAMKKVAGKLKLELAQFAELEAFSQFASDLDEATQKQLARGTRLREVLKQPQNSPLSVAE…
ATP synthase (F-type)	AtpA		Oxidative phosphorylation	MaxBin.003	Bacteria	Bacteroidota	Bacteroidia	Flavobacteriales	Flavobacteriaceae		RZW55717.1 F0F1 ATP synthase subunit alpha [Flavobacteriaceae bacterium]	AtpA-WP_148542679.1 F0F1 ATP synthase subunit alpha [Seonamhaeicola marinus]	93.7	525	1	525	1	525	7.5e-282	969.1	100	99.8	MAEVKPAEVSAILKQQLSGFETSASLDEVGSVLTIGDGIARVYGLSNAQYGELVEFENGLEGIVLNLEEDNVGVVLLGPSKEIKEGATVKRTERIASVKVGENIVGRVVDTLGNPIDGKGPIGGELYEMPLERKAPGVIYREPVTEPLQTGIKSIDAMIPVGRGQRELVIGDRQTGKTTVCIDTILNQKEFYDAGEPVFCIYVAVGQKASTVAGIAKTLEERGAMAYTVIVAANASDPAPMQVYAPFAGAAIGEYFRDTGRPALIIYDDLSKQAVAYREVSLLLRRPPGREAYPGDVFYLHSRLLERSAKVINDDGIAKAMNDLPDALKPIVKGGGSLTALPIIETQAGDVSAYIPTNVISITDGQIFLESDLFNSGVRPAINVGISVSRVGGNAQIKS…
ATP synthase (F-type)	AtpA		Oxidative phosphorylation	MetaBAT.bin.5	Bacteria	Bacteroidota	Bacteroidia	Flavobacteriales	Flavobacteriaceae		RZV65968.1 F0F1 ATP synthase subunit alpha [Flavobacteriaceae bacterium]	AtpA-WP_133355726.1 F0F1 ATP synthase subunit alpha [Seonamhaeicola sp. W255]	91.8	526	1	526	1	526	2.3e-275	947.6	100	100	MAEVKPAEVSAILKQQISGFEASASLDEVGTVLTVGDGIVRAYGLSNAQYGELVEFEGGLEGIVLNLEEDNVGIVLLGPSKGISEGSTVKRTNRIASLNVGEEIVGRVVNTLGEPIDGKGPIGGKLYEMPLERKAPGVIFREPVTEPLQTGIKSIDAMIPVGRGQRELVIGDRQTGKTTVCIDTILNQKEFYDAGEPVYCIYVAVGQKASTVANIAKVLEEKGALAYTTIVAANASDPAPMQVYAPMAGAAIGEYFRDTGRPALIIYDDLSKQAVAYREVSLLLRRPPGREAYPGDVFYLHSRLLERSSKVINDDTIAKEMNDLPDSLRPLVKGGGSLTALPIIETQAGDVSAYIPTNVISITDGQIFLESDLFNSGVRPAINVGISVSRVGGNAQIKS…
ATP synthase (F-type)	AtpA		Oxidative phosphorylation	SS_bin_105	Bacteria	Bacteroidota	Bacteroidia	Flavobacteriales	Flavobacteriaceae		k127_691127_20 # 18585 # 20165 # 1 # ID=119_20;partial=00;start_type=ATG;rbs_motif=TAA;rbs_spacer=11bp;gc_cont=0.415	AtpA-WP_133355726.1 F0F1 ATP synthase subunit alpha [Seonamhaeicola sp. W255]	91.8	526	1	526	1	526	2.3e-275	947.6	99.8	100	MAEVKPAEVSAILKQQISGFEASASLDEVGTVLTVGDGIVRAYGLSNAQYGELVEFEGGLEGIVLNLEEDNVGIVLLGPSKGISEGSTVKRTNRIASLNVGEEIVGRVVNTLGEPIDGKGPIGGKLYEMPLERKAPGVIFREPVTEPLQTGIKSIDAMIPVGRGQRELVIGDRQTGKTTVCIDTILNQKEFYDAGEPVYCIYVAVGQKASTVANIAKVLEEKGALAYTTIVAANASDPAPMQVYAPMAGAAIGEYFRDTGRPALIIYDDLSKQAVAYREVSLLLRRPPGREAYPGDVFYLHSRLLERSSKVINDDTIAKEMNDLPDSLRPLVKGGGSLTALPIIETQAGDVSAYIPTNVISITDGQIFLESDLFNSGVRPAINVGISVSRVGGNAQIKS…
ATP synthase (F-type)	AtpA		Oxidative phosphorylation	SS_bin_109	Bacteria	Bacteroidota	Bacteroidia	Flavobacteriales	Flavobacteriaceae		k127_244088_78 # 96140 # 97717 # -1 # ID=44_78;partial=00;start_type=ATG;rbs_motif=AATAA;rbs_spacer=6bp;gc_cont=0.385	AtpA-WP_148542679.1 F0F1 ATP synthase subunit alpha [Seonamhaeicola marinus]	93.7	525	1	525	1	525	5.8e-282	969.5	99.8	99.8	MAEVKPAEVSAILKQQLSGFETSASLDEVGSVLTIGDGIARVYGLSNAQYGELVEFENGLEGIVLNLEEDNVGVVLLGPSKEIKEGATVKRTERIASVKVGENIVGRVVDTLGNPIDGKGPIGGELYEMPLERKAPGVIYREPVTEPLQTGIKSIDAMIPVGRGQRELVIGDRQTGKTTVCIDTILNQKEFYDAGEPVFCIYVAVGQKASTVAGIAKTLEERGAMAYTVIVAANASDPAPMQVYAPFAGAAIGEYFRDTGRPALIIYDDLSKQAVAYREVSLLLRRPPGREAYPGDVFYLHSRLLERSAKVINDDGIAKAMNDLPDALKPIVKGGGSLTALPIIETQAGDVSAYIPTNVISITDGQIFLESDLFNSGVRPAINVGISVSRVGGNAQIKS…
ATP synthase (F-type)	AtpA		Oxidative phosphorylation	SS_bin_56	Bacteria	Bacteroidota	Bacteroidia	Flavobacteriales	Flavobacteriaceae		k127_1196737_3 # 1193 # 2767 # -1 # ID=61_3;partial=00;start_type=ATG;rbs_motif=TAA;rbs_spacer=4bp;gc_cont=0.423	AtpA-WP_036120066.1 F0F1 ATP synthase subunit alpha [Mangrovimonas yunxiaonensis]	94.8	524	1	524	1	524	6.6e-278	956.1	99.8	99.6	MAEVKPAEISAILKQQLSGFGASASLDEVGTVLTIGDGIARVYGLSNAQYGELVEFENGLEGIVLNLEEDNVGVVLLGPYKEIKEGATVKRTQRIASINVGEGIVGRVVNTLGQPIDGKGPIAGETYEMPLERKAPGVIYRQPVSEPLQTGIKSIDAMIPVGRGQRELVIGDRQTGKTTVCIDTILNQKEFYDAGEPVYCIYVAIGQKASTVANIAKVLEDRGALAYTTIVAANASDPAPMQVYAPFAGAAIGEYFRDTGRPALIIYDDLSKQAVAYREVSLLLRRPPGREAYPGDVFYLHSRLLERSAKVIADDDIAKNMNDLPESLKDKVKGGGSLTALPIIETQAGDVSAYIPTNVISITDGQIFLESDLFNSGVRPAINVGISVSRVGGSAQIKS…
ATP synthase (F-type)	AtpA		Oxidative phosphorylation	SS_bin_5	Bacteria	Bacteroidota	Bacteroidia	Flavobacteriales	Flavobacteriaceae		k127_924095_8 # 5082 # 6659 # 1 # ID=352_8;partial=00;start_type=ATG;rbs_motif=TAAA;rbs_spacer=11bp;gc_cont=0.446	AtpA-WP_148542679.1 F0F1 ATP synthase subunit alpha [Seonamhaeicola marinus]	91.6	524	1	524	1	524	3.1e-275	947.2	99.6	99.6	MAEVKPAEVSAILKQQLSGFEASASLDEVGTVLNVGDGIARIYGLSNAQYGELVEFENGLEGIVLNLEEDNVGVVLLGPSTEIKEGATVKRTERIASINVGEKMLGRVVDTLGTPIDGKGPIGGDLYEMPLERKAPGVIFRQPVNEPLQTGVKAIDSMIPIGRGQRELVIGDRQTGKTTVCIDTIINQKEFYDAGEPVFCIYVAVGQKASTVAQIAKTLEEKGALDYTIIVSASAADPAPMQVYAPFAGAAIGEYFRDTGRPALIIYDDLSKQAVAYREVSLLLRRPPGREAYPGDVFYLHSRLLERAAKVINDDSVAQNMNDLPEPLKPVVKGGGSLTALPIIETQAGDVSAYIPTNVISITDGQIFLESDLFNSGVRPAINVGISVSRVGGSAQIKS…
ATP synthase (F-type)	AtpA		Oxidative phosphorylation	SS_bin_63	Bacteria	Bacteroidota	Bacteroidia	Flavobacteriales	Flavobacteriaceae		k127_2994672_20 # 17561 # 19138 # -1 # ID=199_20;partial=00;start_type=ATG;rbs_motif=AATAA;rbs_spacer=6bp;gc_cont=0.428	AtpA-WP_148542679.1 F0F1 ATP synthase subunit alpha [Seonamhaeicola marinus]	93.9	524	1	524	1	524	6.4e-281	966.1	99.6	99.6	MAEVKPAEVSAILKQQLSGFEASASLDEVGSVLTVGDGIARVYGLSNVQYGELVEFENGLEGIVLNLEEDNVGVVLLGPSKEIKEGATVKRTERIASINVGDQMVGRVVDTLGNPIDGKGPIGGDLYEMPLERKAPGVIFRQPVDEPLQTGIKSIDAMIPVGRGQRELVIGDRQTGKTTVCIDTILNQKEFYDAGEPVFCIYVAVGQKASTVAGIAKVLEERGASAYTVIVAANASDPAPMQVYAPFAGAAIGEYFRDTGRPALIIYDDLSKQAVAYREVSLLLRRPPGREAYPGDVFYLHSRLLERSAKVIADDSIAQTMNDLPESIKPIVKGGGSLTALPIIETQAGDVSAYIPTNVISITDGQIFLESDLFNSGVRPAINVGISVSRVGGNAQIKS…
ATP synthase (F-type)	AtpA		Oxidative phosphorylation	SS_bin_6	Bacteria	Bacteroidota	Bacteroidia	Flavobacteriales	Flavobacteriaceae		k127_3105436_90 # 101658 # 103235 # 1 # ID=60_90;partial=00;start_type=ATG;rbs_motif=TATAA;rbs_spacer=11bp;gc_cont=0.433	AtpA-WP_148542679.1 F0F1 ATP synthase subunit alpha [Seonamhaeicola marinus]	92	524	1	524	1	524	1e-278	958.7	99.6	99.6	MSEVKPAEVSAILKQQLSGFEASASLDEVGTVLNVGDGIARIYGLSNAQYGELVEFENGLEGIVLNLEEDNVGVVLLGPSKEIKEGATVKRTERIASIKVGEKMLGRVVDTLGNPIDGKGPIGGDLYEMPLERKAPGVIFRQPVNEPLQTGIKSVDAMIPIGRGQRELVIGDRQTGKTTVCIDTIINQKEFYDAGEPVFCIYVAIGQKASTVAGIAKTLEEKGALDYTIIVAANASDPAPMQVYAPFAGAAIGEYFRDTGRPALIIYDDLSKQAVAYREVSLLLRRPPGREAYPGDVFYLHSRLLERAAKVIDDDNIAKNMNDLPEPLKPVVKGGGSLTALPIIETQAGDVSAYIPTNVISITDGQIFLESDLFNSGVRPAINVGISVSRVGGSAQIKS…
ATP synthase (F-type)	AtpA		Oxidative phosphorylation	SS_bin_99	Bacteria	Bacteroidota	Bacteroidia	Flavobacteriales	Flavobacteriaceae		k127_1647105_1 # 3 # 1352 # 1 # ID=59_1;partial=10;start_type=Edge;rbs_motif=None;rbs_spacer=None;gc_cont=0.411	AtpA-WP_117881519.1 F0F1 ATP synthase subunit alpha [Lutibacter sp. SM1352]	92	449	1	449	77	525	1.8e-236	818.1	99.8	85.5	LGPSTEIREGATVKRTERIASLRVGEGIVGRVVNTLGEPIDGKGPIEGETYEMPLERKAPGVIYREPVTEPLQTGIKSVDAMIPIGRGQRELIIGDRQTGKSTVAIDTILNQKEFYDAGEPVYCIYVAIGQKGSTVAAIANMLEERGALAYTTIVAANASDPAPMQVYAPMAGASIGEYFRDTGRPALIIYDDLSKQAVAYREVSLLLRRPPGREAYPGDVFYLHSRLLERAAKIINDDTIAAQMNDVPDSLKGKVKGGGSLTALPIIETQAGDVSAYIPTNVISITDGQIFLESDLFNSGVRPAINVGISVSRVGGNAQIKSMKKVAGTLKLDQAQYRELEAFAKFGSDLDAATMNVIEKGKRNVEILKQAQNDPFTVEDQVAIIYAGSKNLLRDVPV…
ATP synthase (F-type)	AtpA		Oxidative phosphorylation	SS_bin_53	Bacteria	Bacteroidota	Bacteroidia	Flavobacteriales	PHOS-HE28		k127_3608614_67 # 79393 # 80970 # 1 # ID=149_67;partial=00;start_type=ATG;rbs_motif=None;rbs_spacer=None;gc_cont=0.448	AtpA-WP_147101611.1 F0F1 ATP synthase subunit alpha [Vicingus serpentipes]	82.8	524	1	524	1	524	3.2e-248	857.4	99.6	99.6	MAEVKPAEVSAILKEQLAGVSSDVSLEEIGTVLQVGDGIARLYGLSNVQSGELIEFENGLQGIVLNLEEDNVGAVLLGTAEGIREGDKAKRTGRIASINVGEGMLGRVVDTLGNPIDGKGPIQGETFEMPLERKAPGVIFRQPVNEPLQTGIKAIDSMIPIGRGQRELVIGDRQTGKSAVCIDTIINQKEFYDKGEPVFCIYVAIGQKGSTVAQVANTLEKNGALAYTVIVAANASDPAPMQFYAPFAGAAIGEFFRDTGRPALIIYDDLSKQAVAYREVSLLLRRPPGREAYPGDVFYLHSRLLERAAKINATDEIAQQMNDLPPSLEGKVKGGGSLTALPIIETQAGDVSAYIPTNVISITDGQIFLESNLFLSGVRPAINVGISVSRVGGNAQIKS…
ATP synthase (F-type)	AtpA		Oxidative phosphorylation	SS_bin_88	Bacteria	Bacteroidota	Bacteroidia	Flavobacteriales	PHOS-HE28		k127_1023467_5 # 7322 # 8899 # -1 # ID=144_5;partial=00;start_type=ATG;rbs_motif=AAA;rbs_spacer=10bp;gc_cont=0.499	AtpA-WP_163285937.1 F0F1 ATP synthase subunit alpha [Cryomorpha ignava]	83.4	524	1	524	1	524	1.2e-247	855.5	99.6	100	MAEVKPAEVSAILKEQLAGVSSDATLEEVGTVLQVGDGIARLYGLSNVQSGELIEFENGLQGIVLNLEEDNVGAVLLGTAEGIKEGDKAKRTGRIASINVGEGMLGRVVDTLGNPIDGKGPIQGETFEMPLERKAPGVIFRQPVNEPLQTGIKAIDSMIPIGRGQRELVIGDRQTGKSAVCIDTIINQKEFYDKGEPVFCIYVAIGQKGSTVAQVVNTLEKNGALPYTVVVAANASDPAPMQFYAPFAGAAIGEYFRDTGRPALIVYDDLSKQAVAYREVSLLLRRPPGREAYPGDVFYLHSRLLERAAKINATDEIAQQMNDLPPSLEGKVKGGGSLTALPIIETQAGDVSAYIPTNVISITDGQIFLESNLFLSGVRPAINVGISVSRVGGSAQIKS…
ATP synthase (F-type)	AtpA		Oxidative phosphorylation	SS_bin_39	Bacteria	Bacteroidota	Bacteroidia	Flavobacteriales	UA16		k127_723205_5 # 2241 # 3302 # 1 # ID=103_5;partial=01;start_type=ATG;rbs_motif=AAA;rbs_spacer=10bp;gc_cont=0.495	AtpA-WP_147012578.1 F0F1 ATP synthase subunit alpha [Luteibaculum oceani]	88.4	354	1	354	1	354	1.6e-174	612.1	100	67.3	MAEVKPAEVSAILREQLAGFKSEAELEEVGTVLQVGDGIARIYGLSNVQSGELIEFENGVRGIVLNLEEDNVGAVLLEPSGDLKEGATVKRTRTIASINVGEGMLGRVVNTLGEPIDGKGPIEGELYEMPIERKAPGVIYRQPVNEPLQTGIKAIDAMIPIGRGQRELIIGDRQTGKTTVAIDTIINQREFYEAGEPVFCIYVAIGQKGSTVAQILKQLEDNGAMPYTVVVAATAADPAPLQFYAPFAGAAIGEFFRDTGRPALIVYDDLSKQAVAYREVSLLLRRPPGREAYPGDVFYLHSRLLERSAKVINSDEIAANMNDLPESLKGIVKGGGSLTALPIIETQAGDVSAY
ATP synthase (F-type)	AtpA		Oxidative phosphorylation	SS_bin_39	Bacteria	Bacteroidota	Bacteroidia	Flavobacteriales	UA16		k127_525982_4 # 2094 # 2516 # -1 # ID=231_4;partial=01;start_type=Edge;rbs_motif=None;rbs_spacer=None;gc_cont=0.466	AtpA-WP_028070616.1 F0F1 ATP synthase subunit alpha [Sphingobacterium thalpophilum]	77	139	1	139	386	524	1.3e-52	205.7	98.6	26.5	ISVSRVGGSAQIKSMKKVAGTLKLDQAQYRELEAFAKFGSDLDEATTAVLNKGMRNVEVLKQNVNSPMRVEEQVAIIYLGTKGLLRKVPVNKVKEFELEFIEYLRANKPEVLAGFKAGKYTEELTNVLEEVAADLSAKYA*
ATP synthase (F-type)	AtpA		Oxidative phosphorylation	SS_bin_46	Bacteria	Bacteroidota	Bacteroidia	Flavobacteriales			k127_452995_70 # 93668 # 95245 # -1 # ID=78_70;partial=00;start_type=ATG;rbs_motif=TAA;rbs_spacer=11bp;gc_cont=0.427	AtpA-WP_014202693.1 F0F1 ATP synthase subunit alpha [Owenweeksia hongkongensis]	83	524	1	524	1	524	1.6e-247	855.1	99.6	100	MAEVKPAEVSAILREQLAGSASSSELEEVGTVLQVGDGIARIYGMSNVQSGELIEFANGLRGIVLNLEEDNVGAVILGASTEIKEGDSVKRTSQIASINVGEGMLGRIVNTLGEPIDGKGPIQGETFEMPIERKAPGVIFRQPVSEPLQTGIKAIDSMIPIGRGQRELIIGDRQTGKSTVAIDTIINQKEFYDKGEPVFCIYVAIGQKGSTVAGVAQMLEQNGAMPYTVIVAANASDSAPMQFYAPFAGAAIGEYFRDTGRPALIVYDDLSKQAVAYREVSLLLRRPPGREAYPGDVFYLHSRLLERAAKINASDDIASQMNDLPESLKGKVKGGGSLTALPIIETQAGDVSAYIPTNVISITDGQIFLESNLFLSGVRPAINVGISVSRVGGSAQIKS…
ATP synthase (F-type)	AtpA		Oxidative phosphorylation	DS_bin_3	Bacteria	Bacteroidota	Ignavibacteria	Ignavibacteriales	Ignavibacteriaceae	BMS3ABIN03	k127_965991_1 # 1 # 528 # -1 # ID=653_1;partial=10;start_type=ATG;rbs_motif=AGGA;rbs_spacer=5-10bp;gc_cont=0.415	AtpA-WP_014854953.1 F0F1 ATP synthase subunit alpha [Melioribacter roseus]	85.8	176	1	176	1	176	2.2e-84	311.6	100	34.2	MAEVRPDEISAILRKQLSGFESEVDVYDVGTVLQVGDGIARVYGLSKVMASELVEFPNDVIGMVLNLDEDSVGCVLFGDSSLVKEGDTVKRTKRVASLPVGEELLGRVVNPLGQPIDGKGAINTDKYLPIERKALGVIQRQPVKEPIQTGIAAVDAMIPIGRGQRELIIGDRQTGK
ATP synthase (F-type)	AtpA		Oxidative phosphorylation	SS_bin_10	Bacteria	Bacteroidota	Rhodothermia	Rhodothermales	Rubricoccaceae		k127_3903629_1 # 3 # 455 # -1 # ID=369_1;partial=10;start_type=ATG;rbs_motif=None;rbs_spacer=None;gc_cont=0.684	AtpA-WP_095512037.1 F0F1 ATP synthase subunit alpha [Rubrivirga marina]	88.1	151	1	151	1	151	4.5e-70	263.8	100	28.5	MATAIRPDEVTAVLRSELGGFESETDVYEVGTVLQVGDGIARLYGLSNVQAGELIEFPESGVTGMVLNLEEDNVGAVLFGDAESVREGAEARRTGRIASIRVSEGMLGRVIDPLGNPVDGKGPIAGPTYEMPLERKAPGVIYREPVTEPLQ
ATP synthase (F-type)	AtpA		Oxidative phosphorylation	SS_bin_36	Bacteria	Bacteroidota	Rhodothermia	Rhodothermales			k127_3098986_12 # 7383 # 8972 # 1 # ID=287_12;partial=00;start_type=ATG;rbs_motif=None;rbs_spacer=None;gc_cont=0.613	AtpA-WP_068124327.1 MULTISPECIES: F0F1 ATP synthase subunit alpha [unclassified Rhodothermaceae]	81.9	526	1	526	1	526	5.7e-245	846.7	99.2	99.4	MATAIRPDEVTAVLKRELGGFESDTDVYEVGSVLQVGDGIARIYGLSKVQAGELLEFPSTGVTGMVLNLEEDNVGAVLFGAVDTVKEGDEVRRTKRIASINVGEGMLGRVINPLGAPIDGRGAISGETYEMPLERKAPSVIYREPVSEPLQTGIKAIDSMIPIGRGQRELVIGDRQTGKTSVLVDTIIAQKATHKTDKPVYCIYVAVGQKNSTVAQVQRALEENGAMEYTTIVNASASDPATLQFIAPYAGACLGEFFRDTGRHALVIYDDLSKQAVAYRQVSLLLRRPPGREAYPGDVFYLHSRLLERAAKVNATDSVAQAMNDVPDSLKGKIKGGGSLTALPVIETQAGDVSAYIPTNVISITDGQIFLESNLFNAGVRPAINVGISVSRVGGNAQT…
ATP synthase (F-type)	AtpA		Oxidative phosphorylation	SS_bin_44	Bacteria	Bacteroidota	Rhodothermia	Rhodothermales			k127_3302968_15 # 11596 # 13185 # 1 # ID=165_15;partial=00;start_type=ATG;rbs_motif=None;rbs_spacer=None;gc_cont=0.577	AtpA-WP_068124327.1 MULTISPECIES: F0F1 ATP synthase subunit alpha [unclassified Rhodothermaceae]	81	527	1	527	1	527	8.5e-249	859.4	99.4	99.6	MATAIRPDEVTAVLRKELGGFDSATDVYEVGTVLQVGDGIARIYGLSNVEAGELIEFPSSGVMGMVLNLEEDNVGAVLFGEVDEVKEGDEVRRTKRIASIEVGEGMIGRVVDALGMPVDGRGALSGKTYKMPIERKAPGVIFREPVKEPLQTGIKAIDSMIPIGRGQRELVIGDRQTGKTAVLIDTIINQKSTHETDSPVFCIYVAIGQKNSTVAQVRAALEENGAMDYTVIVNAPAAVPATMQFLAPFAGACIGEFFRDTGRHALVIYDDLSKQAVAYRQVSLLLRRPPGREAYPGDVFYLHSRLLERAAKVIGSDEVARQMNNVPDSIKSMVKGGGSLTALPVIETQAGDVSAYIPTNVISITDGQIYLEANLFNAGVRPAINVGISVSRVGGNAQI…
ATP synthase (F-type)	AtpA		Oxidative phosphorylation	SS_bin_51	Bacteria	Bacteroidota	Rhodothermia	Rhodothermales			k127_3281511_19 # 14869 # 16461 # 1 # ID=70_19;partial=00;start_type=ATG;rbs_motif=None;rbs_spacer=None;gc_cont=0.523	AtpA-WP_068124327.1 MULTISPECIES: F0F1 ATP synthase subunit alpha [unclassified Rhodothermaceae]	81.4	527	1	527	1	527	1.7e-249	861.7	99.2	99.6	MATAIRPDEVTAVLKRELGGFEAGTDVYEVGTVLQVGDGIARIYGLTNVQSGELIEFPRSGVSGMVLNLEEDNVGAVLFGESDSVKEGDEVRRTKRIASVNVGEGMIGRVVDGLGLPVDGRGPIGGETFEMPIERKAPGVIFREPVKQPLQTGIKAIDSMIPIGRGQRELVIGDRQTGKTAVLIDTIINQKSTHETDEPVFCIYVAVGQKNSTVAQVKAALEENGAMDYTVIVNAPASAPATMQYLSPFTGACVGEFFRDTGRHALVIYDDLSKQAVAYRQVSLLLRRPPGREAYPGDVFYLHSRLLERAAKVIDKDEVAQQMNNIPDSLKGMIKGGGSLTALPVIETQAGDVSAYIPTNVISITDGQIYLESNLFNAGIRPAINVGISVSRVGGNAQI…
ATP synthase (F-type)	AtpA		Oxidative phosphorylation	DS_bin_6	Bacteria	Desulfobacterota	Desulfobacteria	Desulfatiglandales	HGW-15		k127_618385_6 # 2916 # 4250 # 1 # ID=597_6;partial=01;start_type=ATG;rbs_motif=4Base/6BMM;rbs_spacer=13-15bp;gc_cont=0.561	AtpA-WP_028320159.1 F0F1 ATP synthase subunit alpha [Desulfatiglans anilini]	91.5	445	1	445	1	445	1.3e-234	812	100	88.3	MEIKAEEISRVIRGQIKDYEKKVEVSETGTVLSVGDGVARVYGVEKAMAMEMLEFPGGIYGLCLNLEEDNVGVAIMGDDSKIKEGDTVKRTGRIAEIPVGEAVLGRVIDAVGNPLDGKGPIDATEFRRIEMVAPGVIARQPVNEPMYTGCKAIDAMTPIGRGQRELIIGDRQIGKTALCVDAIINQKNTDIFCIYVAVGQKKSTVAQVVDTLQRHGSMEYTTVVSACASDPATQQFLAPYSGCSIGEYYRNSGKHALIIYDDLSKQAAAYRQVSLLLRRPPGREAFPGDIFYNHSRLLERAAKMNDELGGGSFTALPIIETQAGDVSAYIPTNVISITDGQVYLEPSLFFSGVRPAINVGLSVSRVGGAAQTKAMKKVAGTLKLDMAQFRELEAFAQFG…
ATP synthase (F-type)	AtpA		Oxidative phosphorylation	DS_bin_10	Bacteria	Desulfobacterota	Desulfobacteria	Desulfobacterales	Desulfosarcinaceae		k127_646672_9 # 7743 # 9260 # -1 # ID=29_9;partial=00;start_type=ATG;rbs_motif=GGA/GAG/AGG;rbs_spacer=5-10bp;gc_cont=0.516	AtpA-WP_054031913.1 F0F1 ATP synthase subunit alpha [Desulfatitalea tepidiphila]	91.7	505	1	505	1	505	3.7e-262	903.7	99.8	100	MELKAEEISQIIKEQITDYDKKVELSETGVVLSVGDGIARVYGLEKVMALELVEFPGGILGLVLNLEEDNVGIAVMGEDIHIKEGDIVKRTGRIAEVPVGEAVLGRVVDGTGLPIDGKGPIDAKETRRVEMVAPGVIARKSVHEPCYTGLKAVDAMTPVGKGQRELIIGDRQIGKTACAVDAILAQKETDVYCIYVACGQKKSTVAQVHAVLEKHGAMEYTTIVSACASDPATLQFIAPYAGCAMGEYFRDSGRHALIIYDDLSKQAAAYRQVSLLLRRPPGREAYPGDIFYNHSRLLERSAKLSDELGAGSLTALPIIETQAGDVSAYIPTNVISITDGQIYLEPSLFFAGIRPAINVGLSVSRVGGSAQVKAMKQVAGTLRLAMAQYRQLEAFAAFG…
ATP synthase (F-type)	AtpA		Oxidative phosphorylation	SS_bin_28	Bacteria	Eisenbacteria	RBG-16-71-46				k127_2014554_5 # 2357 # 3880 # 1 # ID=496_5;partial=00;start_type=ATG;rbs_motif=GGAG/GAGG;rbs_spacer=5-10bp;gc_cont=0.548	AtpA-WP_156048881.1 F0F1 ATP synthase subunit alpha [candidate division Zixibacteria bacterium]	73.7	505	1	505	1	500	1.7e-209	728.8	99.4	99.4	MSFRPEEVSAVIQKELSKYSKKLEMESRGSILQVGDGIARVWGLEEAMAGELLEFPGGVMGMVLNLEEDNVGAVLFGDDTGIKEGDTVTRTGKVAQIPVGDALIGRVVSPLGQPLDGKGPIVTDKFRVLEGEAPGVIDRQPVTQPVQTGLKAVDSMIPIGRGQRELIIGDRQTGKTAIALDTIINQKESNKTDRPLFCIYVAIGQKQSTVAQVVATLEEHGAMEYTTVVVAGASDPAPLQFIAPYAGVTIAEEIMYSGRDALVIYDDLSKHAVAYRQLSLLLRRPPGREAYPGDVFYLHSRLLERAARLSDERGGGSVTALPIIETQAGDVSAYIPTNVISITDGQIFLESDLFYSGVRPAVNVGISVSRVGGNAQTKAMRSVAGSLRLDLAQYRELAA…
ATP synthase (F-type)	AtpA		Oxidative phosphorylation	SS_bin_82	Bacteria	Gemmatimonadota	Gemmatimonadetes	SG8-23	UBA6960		k127_150404_3 # 648 # 2213 # 1 # ID=689_3;partial=00;start_type=ATG;rbs_motif=GGA/GAG/AGG;rbs_spacer=5-10bp;gc_cont=0.651	AtpA-WP_096635517.1 F0F1 ATP synthase subunit alpha [bacterium JGI 053]	71.6	518	3	513	4	521	2.6e-202	704.9	97.9	91.7	MSDSQLRASEIKGVLLAEIENYEESLHAEEVGEVLEVKDGVARIYGLTRAMASEMLEITSSESGDAVTALALNLEEDNIGAVIMGDWTGLHEGDQVKRTGRVLDVPVGDAYLGRVVNPLGEPVDGGPPIETSERRQIDVVAPGIVKRQPVGEPLQTGIKAIDSMIPIGRGQRELIIGDRGTGKTAIAIDAIINQKNTDVVCIYCAVGQRAGKVASVVETLKQHGAMDYTVVVAANASDPAPTQYVAPYSATAIAEYFMWLGKHALVIYDDLSKQAQAYRQLSLVLRRPPGREAYPGDVFYLHSRLLERAAKLSDELGGGSLTALPIIETQAGDVSAYIPTNVISITDGQIYLEPDLFYSGVRPAVNVGISVSRVGGAAQIKAMKAVAGRLRLDLAQYRA…
ATP synthase (F-type)	AtpA		Oxidative phosphorylation	DS_bin_2	Bacteria	MBNT15	MBNT15	MBNT15	MBNT15	CSP1-8	k127_473423_4 # 1444 # 2928 # 1 # ID=307_4;partial=00;start_type=ATG;rbs_motif=None;rbs_spacer=None;gc_cont=0.646	AtpA-WP_010940787.1 F0F1 ATP synthase subunit alpha [Geobacter sulfurreducens]	77.2	495	1	494	1	495	2.5e-218	758.1	99.8	98.4	MNIRAEEITEILKSQIKGYETSVDVAETGVVLSVGDGIARVHGLEKAMAGELLEFPEDVRGMVLNLEEDNVGIALLGEDQLIKEGDVVRRTGRIVEVPCGDAMIGRVVNSLGHPIDGRGPIETKDFRRIEIKAPGIVQRQPVKEPLQTGLKAIDSMIPIGRGQRELIIGDRQTGKTAVALDTIINQKGADVVCVYVAIGQKQSTVAQVVEKLRQYGAMDYTIVISATASESAPLNFIAPYTGCTIGEYYRDSGRHALCIYDDLSKHAVAYRQLSLLLRRPPGREAYPGDVFYLHSRLLERAAKLADDQGGGSLTALPIIETQAGDVSAYIPTNVISITDGQIYLEADLFYAGVRPAVNVGLSVSRVGGNAQIKAMKQVAGRLRLELAQYREMAAFAQFG…
ATP synthase (F-type)	AtpA		Oxidative phosphorylation	DS_bin_8	Bacteria	MBNT15	MBNT15	MBNT15	MBNT15	CSP1-8	k127_313667_7 # 5461 # 6969 # -1 # ID=326_7;partial=00;start_type=ATG;rbs_motif=None;rbs_spacer=None;gc_cont=0.645	AtpA-WP_039647330.1 F0F1 ATP synthase subunit alpha [Geobacter soli]	77.4	501	1	500	1	501	8.4e-222	769.6	99.4	99.6	MNIRAEEITEILKSQIKGYETSVDVAETGVVLSVGDGIARVHGLEKAMAGELLEFPEDVRGMVLNLEEDNVGIALLGEDQLIKEGDVVRRTGRIVEVPCGDAMIGRVVNSLGHPIDGRGPIETKDFRRIEIKAPGIVQRQPVKEPLQTGLKAIDSMIPIGRGQRELIIGDRQTGKTAVALDTIINQKGADVVCVYVAIGQKQSTVAQVVEKLRQYGAMDYTIVISATASESAPLNFIAPYTGCTIGEYYRDSGRHALCIYDDLSKHAVAYRQLSLLLRRPPGREAYPGDVFYLHSRLLERAAKLADDQGGGSLTALPIIETQAGDVSAYIPTNVISITDGQIYLEADLFYAGVRPAVNVGLSVSRVGGNAQIKAMKQVAGRLRLELAQYREMAAFAQFG…
ATP synthase (F-type)	AtpA		Oxidative phosphorylation	MetaBAT.bin.10	Bacteria	Myxococcota	Polyangia	Polyangiales	SG8-38	SG8-38	RZV54482.1 F0F1 ATP synthase subunit alpha [Deltaproteobacteria bacterium]	AtpA-WP_053232700.1 F0F1 ATP synthase subunit alpha [Sandaracinus amylolyticus]	76.7	546	1	544	1	546	3.6e-234	810.8	98.9	95.8	MQLRAEEISNIIKQQIASYEKAVDVVETGTVLTVGDGIARLYGLESAMAGELLEFPGGVFGMALNLEEDNVGCAIFGSDVGINEGDTVKRTGRIVEVPVGPALVGRVVNALGQPIDGKGPIESKLSRRVELKAPGIVARQPVSEPLQTGLKAIDSMIPIGRGQRELIIGDRQTGKTAVALDTIINQKGKGVYCFYVAIGQKQSTVAQVVDKLTQYGAMEYTTVVLAGASEPAPLQFIAPYTGVTMGEYFRDNGQHALCIYDDLSKQAVAYRQLSLLLRRPPGREAYPGDVFYVHSRLLERAAKMAEDWVVVKSDQEPSRLGNQVFSGPESKHEAEAAAKEKGAGYVAKKLADSGGSLTALPIIETQAGDVSAYIPTNVISITDGQIFLESDLFNSGVRP…
ATP synthase (F-type)	AtpA		Oxidative phosphorylation	SS_bin_106	Bacteria	Myxococcota	Polyangia	Polyangiales	SG8-38	SG8-38	k127_643037_11 # 8225 # 9877 # 1 # ID=12_11;partial=00;start_type=ATG;rbs_motif=AGGAG;rbs_spacer=5-10bp;gc_cont=0.627	AtpA-WP_053232700.1 F0F1 ATP synthase subunit alpha [Sandaracinus amylolyticus]	76.7	546	1	544	1	546	2.7e-234	811.2	98.7	95.8	MQLRAEEISNIIKQQIASYEKAVDVVETGTVLTVGDGIARLYGLESAMAGELLEFPGGVFGMALNLEEDNVGCAIFGSDVGINEGDTVKRTGRIVEVPVGPALVGRVVNALGQPIDGKGPIESKLSRRVELKAPGIVARQPVSEPLQTGLKAIDSMIPIGRGQRELIIGDRQTGKTAVALDTIINQKGKGVYCFYVAIGQKQSTVAQVVDKLTQYGAMEYTTVVLAGASEPAPLQFIAPYTGVTMGEYFRDNGQHALCIYDDLSKQAVAYRQLSLLLRRPPGREAYPGDVFYVHSRLLERAAKMAEDWVVVKSDQEPSRLGNQVFSGPESKHEAEAAAKEKGAGYVAKKLADSGGSLTALPIIETQAGDVSAYIPTNVISITDGQIFLESDLFNSGVRP…
ATP synthase (F-type)	AtpA		Oxidative phosphorylation	SS_bin_16	Bacteria	Myxococcota	Polyangia	Polyangiales	SG8-38	SG8-38	k127_2015222_1 # 1 # 1107 # 1 # ID=629_1;partial=10;start_type=Edge;rbs_motif=None;rbs_spacer=None;gc_cont=0.628	AtpA-WP_053232700.1 F0F1 ATP synthase subunit alpha [Sandaracinus amylolyticus]	72.5	364	1	362	183	546	2.8e-142	505	98.1	63.9	ILNQKDQDVKCFYVAIGQKQSTVAAVVDRLKKSGAMEYTTVVLAGASEPAPLQFIAPYTGVTMGEYFRDNGQHALCVYDDLSKQAVAYRQLSLLLRRPPGREAYPGDVFYVHSRLLERAAKMAEDWVVVKSDQEPSRLGNQVFSGPESKHEAEAAAKENGEGHVAKKLADSGGSLTALPIIETQAGDVSAYIPTNVISITDGQIFLESDLFNSGVRPAINVGISVSRVGGNAQIKAMKQVAGTLRLELAQFREMAAFAQFASDLDAATRQQLSRGERLVEVLKQGQFVPWPVDEQVVSIFAGTHGYLDGLPVDSIGRYQQELISYLKSERASILSDIVSKGKLDDALESQLEDALKAFAEIFEPTQSD*
ATP synthase (F-type)	AtpA		Oxidative phosphorylation	SS_bin_71	Bacteria	Planctomycetota	Phycisphaerae	Phycisphaerales	SM1A02		k127_1859440_9 # 6604 # 8091 # 1 # ID=31_9;partial=01;start_type=GTG;rbs_motif=GGAG/GAGG;rbs_spacer=5-10bp;gc_cont=0.666	AtpA-WP_154196996.1 F0F1 ATP synthase subunit alpha [Planctomycetes bacterium]	81.5	496	1	496	1	496	3.8e-227	787.3	100	96.1	MKIKTDEITSVIKQEIEQFSSELEISQVGRVVEVGDGIARIYGLSHAMSGELLDFQTSEGPVQGQVMNLELDTVGAVIYGNYLAVKEGDTVTSTKRLLEIPAGEAMLGRVVDPLGNPLDDAGPIQAETTMKLDIVAPGIAFRQPVKEPLQTGVKAIDSMIPIGRGQRELIIGDRKTGKTAVAVDTIINQKQYWGTPDAVVCVYVAVGQKESTVAGVVETLKANGAMDYTIVVNAGSSDAAPLQYIAPYAGCAMAEFFMNQGMEGKTPKHALCVYDDLSKQATAYRQLSLLLRRPPGREAYPGDVFYLHSRLLERATKLSDERGGGSLTALPIIETQEGDVSAYIPTNVISITDGQIYLQPELFAAGVRPAINVGISVSRVGGNAQIKAMKEVAGSLRLD…
ATP synthase (F-type)	AtpA		Oxidative phosphorylation	SS_bin_55	Bacteria	Planctomycetota	Planctomycetes	Pirellulales	Pirellulaceae		k127_3431760_5 # 2398 # 3918 # 1 # ID=941_5;partial=00;start_type=ATG;rbs_motif=None;rbs_spacer=None;gc_cont=0.554	AtpA-WP_145421007.1 F0F1 ATP synthase subunit alpha [Planctomycetes bacterium K23_9]	93.3	506	1	506	1	506	2.3e-267	921	99.8	100	MKFSSDEIASVLQQEIVDFDSKIDVREVGTVLEVSDGIARVYGLSGVMAGEMVEFPNGAIGLAFNLEENSVGIIILGDYLTIQEGDEVKALGTLLSVPAGDAVIGRVLDPLGQPLDGKGPVQTDVTRPVEIIATGVAERQPVTEPMQTGIKAIDAMTPIGRGQRELVIGDRKTGKTAIAIDAILNQKGKGVKCFYIAIGQKDSAVATVVDTLNKYGAMEYTTVVAAGASAPAPLQYIAPYAGTAMAEHFMFNGGHALVVYDDLSKQATAYRQMSLLMRRPPGREAYPGDVFYCHSRLLERSSKLSDDLGGGSITSLPIIETLEGEVSAYIPTNVISITDGQIYVQPDLFFAGVRPAMNAGISVSRVGGAAQVKAMKKVSGGLRLDLAAFRALEAFAQLG…
ATP synthase (F-type)	AtpA		Oxidative phosphorylation	DS_bin_12	Bacteria	Proteobacteria	Alphaproteobacteria	Azospirillales	Inquilinaceae		k127_167870_13 # 11057 # 12586 # -1 # ID=494_13;partial=00;start_type=ATG;rbs_motif=AGxAGG/AGGxGG;rbs_spacer=5-10bp;gc_cont=0.662	AtpA-WP_012567415.1 F0F1 ATP synthase subunit alpha [Rhodospirillum centenum]	85.9	509	1	509	1	509	1.3e-246	852	99.8	100	MEIRAAEISAILKDQIAGFGTEADVAEVGQVLSVGDGVARVYGLDNVRAGEMVEFPGGVKGMALNLETDNVGVVIFGEDRAIREGDIVKRTGAIVEVTVGRGLLGRVVDGLGNPIDGKGPIKGGEQRRVEVKAPGIIPRKSVHEPMQTGLKSIDALTPIGRGQRELIIGDRQTGKTAVAIDTILNQREINQGDDESKKLYCIYVAIGQKRSTVAQIVKALEENGAMEYSVVVAATASEPAPLQFLAPYTGCTMGEYFRDSGTHALIIYDDLSKQAVAYRQMSLLLRRPPGREAYPGDVFYLHSRLLERAAKMNDEQGAGSLTALPIIETQAGDVSAYIPTNVISITDGQIFLETGLFYKGVRPAINVGLSVSRVGSAAQIKAMKQVAGSIKLELAQFRE…
ATP synthase (F-type)	AtpA		Oxidative phosphorylation	SS_bin_43	Bacteria	Proteobacteria	Alphaproteobacteria	Caulobacterales	Maricaulaceae	Hellea	k127_3877812_167 # 198592 # 200121 # -1 # ID=87_167;partial=00;start_type=ATG;rbs_motif=GGAG/GAGG;rbs_spacer=5-10bp;gc_cont=0.493	AtpA-WP_026941100.1 F0F1 ATP synthase subunit alpha [Hellea balneolensis]	93.1	509	1	509	1	509	4.9e-270	929.9	99.8	99.8	MDIRAAEISNILKKQIKGFNSQAKVSDIGQVLSVGDGIARVYGLDNVRAGEMVEFPGGIKGMALNLESDNVGVVIFGDDRGIKEGDTVKRLGEIVDVPVGKGLLGRVVNPLGEPIDGKGPIKSTERRRVDVKAPGIIPRKSVHEPVQTGIKAIDALIPIGRGQRELIIGDRQTGKTAVAVDAILNQKAAFDEDRENDKLYCIYVVIGQKRSTVAQLVKTLEENGAMDYSIIVAATASEPAPLQYLAPFAGCAMGEFFRDNGMHGLIIYDDLSKQAVAYRQMSLLLRRPPGREAYPGDVFYLHSRLLERAAKMNDDMGAGSLTALPIIETQGNDVSAFIPTNVISITDGQIFLETDLFFQGIRPALNVGLSVSRVGSSAQIKAMKQVAGPIKGELAQYRE…
ATP synthase (F-type)	AtpA		Oxidative phosphorylation	GroopM.bin_13	Bacteria	Proteobacteria	Alphaproteobacteria	Caulobacterales	Maricaulaceae	Robiginitomaculum_A	RZV37045.1 F0F1 ATP synthase subunit alpha, partial [Acidimicrobiales bacterium]	AtpA-WP_017931656.1 F0F1 ATP synthase subunit alpha [Robiginitomaculum antarcticum]	89.8	88	1	88	1	88	6.9e-39	159.5	100	17.2	MDIRAAEISSILKKQIKGYGSEAKVTDIGQVLSVGDGIARIHGLDNVRAGEMVEFPGGIKGMALNLESDNVGVVIFGDDRGISEGDTV
ATP synthase (F-type)	AtpA		Oxidative phosphorylation	SS_bin_111	Bacteria	Proteobacteria	Alphaproteobacteria	Caulobacterales	Maricaulaceae		k127_640977_201 # 219803 # 221338 # -1 # ID=28_201;partial=00;start_type=ATG;rbs_motif=GGAG/GAGG;rbs_spacer=5-10bp;gc_cont=0.491	AtpA-WP_017931656.1 F0F1 ATP synthase subunit alpha [Robiginitomaculum antarcticum]	87.9	511	1	511	1	511	2e-255	881.3	99.8	100	MDIRAAEISSILKKQIKGYGSEAKVTDIGQVLSVGDGIARIHGLDNVRAGEMVEFPGGIKGMALNLESDNVGVVIFGDDRGISEGDTVKRLGEIVDVPVGKSLLGRVVNALGEPIDGKGPLKDVKERRRVDVKAPGIIPRKSVHEPVQTGIKAIDALIPIGRGQRELIIGDRQTGKTAVAVDAILNQRAAFEAGDEDDQLYCIYVVIGQKRSTVAQLVKVLEENGAMQYTTIVSATASEPAPMQFLAPFAGCAMGEYFRDNGMHGLIVYDDLSKQAVAYRQMSLLLRRPPGREAYPGDVFYLHSRLLERAAKLNEDNGAGSLTALPIIETQGNDVSAFIPTNVISITDGQIFLETDLFFQGIRPALNVGLSVSRVGSSAQIKAMKQVAGPIKGELAQYR…
ATP synthase (F-type)	AtpA		Oxidative phosphorylation	SS_bin_21	Bacteria	Proteobacteria	Alphaproteobacteria	Caulobacterales	Parvularculaceae	Marinicaulis	k127_1201223_36 # 34199 # 35728 # 1 # ID=39_36;partial=00;start_type=ATG;rbs_motif=GGAG/GAGG;rbs_spacer=5-10bp;gc_cont=0.550	AtpA-WP_104829362.1 F0F1 ATP synthase subunit alpha [Marinicaulis flavus]	90.2	509	1	509	1	509	1.3e-262	905.2	99.8	100	MELNAAEISSILKQQIKDFGKDAEVSEIGQVLSVGDGIARIYGLDNVQAGEMVEFANGVKGMALNLEADNVGVVIFGEDREIKEGDTVKRTKAIVDVPVGKGLLGRVVDGLGNPIDGKGPIDAAERRVVDVKAPGILPRKSVHEPMQTGIKAIDAMIPIGRGQRELVIGDRQTGKTAICVDAILNQKDINQSDDESKKLYCVYVAIGQKRSTVAQIVKTLEDNGAMEYSIVVAATASEPAPLQFLAPFAGCAMGEYFRDNGMHSLIIYDDLSKQAVAYRQMSLLLRRPPGREAYPGDVFYLHSRLLERSAKLNENHGAGSMTALPIIETQANDVSAYIPTNVISITDGQIFLETDLFFQGIRPAVNVGLSVSRVGSAAQIKAMKQVAGKIKGELAQYRE…
ATP synthase (F-type)	AtpA		Oxidative phosphorylation	SS_bin_17	Bacteria	Proteobacteria	Alphaproteobacteria	Rhizobiales	Anderseniellaceae		k127_2905780_3 # 1144 # 2676 # 1 # ID=285_3;partial=00;start_type=ATG;rbs_motif=GGA/GAG/AGG;rbs_spacer=5-10bp;gc_cont=0.596	AtpA-WP_108880471.1 F0F1 ATP synthase subunit alpha [Anderseniella sp. Alg231-50]	89.4	510	1	510	1	510	1.5e-263	908.3	99.8	100	MDIRAAEISSILKKQIKDFGKEAEVSEIGQVLSVGDGIARVYGLDNVQAGELVEFPGGIAGMALNLEVDNVGIVIFGSDRDIKEGDTVKRTGNIVEVPVGKELLGRVVDPLGNPLDGKGPIKSKQRARVDVKAPGIMPRKSVHEPMSTGLKAIDALIPVGRGQRELVIGDRQTGKTAIILDTILNQKPIHVNGPENDKLYCVYVACGQKRSTVAQFVKVLEENGALEYSIIVAATASDPAPLQFLAPFAGCTMGEYFRDNGMHALIGYDDLSKQAVAYRQMSLLLRRPPGREAYPGDVFYLHSRLLERSAKLNEDHGAGSLTALPVIETQGNDVSAFIPTNVISITDGQIFLETDLFYQGIRPAVNVGLSVSRVGSAAQVKAMKQVAGKIKGELAQYRE…
ATP synthase (F-type)	AtpA		Oxidative phosphorylation	SS_bin_11	Bacteria	Proteobacteria	Alphaproteobacteria	Rhizobiales			k127_1475813_5 # 3967 # 4371 # 1 # ID=466_5;partial=01;start_type=ATG;rbs_motif=GGAG/GAGG;rbs_spacer=5-10bp;gc_cont=0.573	AtpA-WP_137857114.1 MULTISPECIES: F0F1 ATP synthase subunit alpha [unclassified Rhizobiales (miscellaneous)]	93.3	135	1	135	1	135	4.3e-64	243.8	100	26.5	MDIRAAEISAILKDQIKDFGKEAEVSEIGQVLSVGDGIARVYGLDNVQAGEMVEFPGGIAGMALNLEVDNVGIVIFGDDRSIKEGDTVKRTGAIVEVPVGKELLGRVVDGLGNPIDGKGPIKSAERRQVDVKAPG
ATP synthase (F-type)	AtpA		Oxidative phosphorylation	MaxBin.036	Bacteria	Proteobacteria	Alphaproteobacteria	Rhodobacterales	Rhodobacteraceae	Boseongicola	RZW05695.1 F0F1 ATP synthase subunit alpha [Rhodobacteraceae bacterium]	AtpA-WP_093972898.1 F0F1 ATP synthase subunit alpha [Boseongicola aestuarii]	93.9	512	1	512	1	512	6.2e-273	939.5	100	100	MAIQAAEISAILKDQIKNFGQEAEVAEVGRVLSVGDGIARVYGLDNVQAGEMVEFPGGIMGMALNLESDNVGIVIFGSDRDIKEGDTVKRTNSIVDVPAGDALLGRVVDGLGNPLDGKGPIEAAERRVADVKAPGIIPRKSVHEPMATGLKAIDAMIPIGRGQRELIIGDRQTGKTAVALDAILNQKSYNDEYADDESKKLYCVYVAIGQKRSTVAQLVKRLEESGAIDYSIIVAATASDPAPMQFLAPYAATAMAEYFRDNGRHALIIYDDLSKQAVAYRQMSLLLRRPPGREAYPGDVFYLHSRLLERAAKLNEENGGGSITALPIIETQGGDVSAFIPTNVISITDGQIFLETELFFQGVRPAVNTGLSVSRVGSSAQTNAMSSVAGPVKLSLAQY…
ATP synthase (F-type)	AtpA		Oxidative phosphorylation	SS_bin_2	Bacteria	Proteobacteria	Alphaproteobacteria	Rhodobacterales	Rhodobacteraceae	Boseongicola	k127_1631468_3 # 1607 # 1711 # 1 # ID=152_3;partial=01;start_type=ATG;rbs_motif=GGAG/GAGG;rbs_spacer=5-10bp;gc_cont=0.590	AtpA-WP_017928911.1 F0F1 ATP synthase subunit alpha [Limimaricola hongkongensis]	100	35	1	35	1	35	1.4e-11	67.4	100	6.8	MAIQAAEISAILKDQIKNFGQEAEVAEVGRVLSVG
ATP synthase (F-type)	AtpA		Oxidative phosphorylation	SS_bin_2	Bacteria	Proteobacteria	Alphaproteobacteria	Rhodobacterales	Rhodobacteraceae	Boseongicola	k127_2827242_4 # 2934 # 3764 # -1 # ID=514_4;partial=01;start_type=Edge;rbs_motif=None;rbs_spacer=None;gc_cont=0.613	AtpA-WP_160764419.1 F0F1 ATP synthase subunit alpha [Alphaproteobacteria bacterium GH1-50]	93.5	276	1	276	237	512	5.9e-145	513.5	99.6	53.9	TASDPAPMQFLAPYAATAMAEYFRDNGRHALIIYDDLSKQAVAYRQMSLLLRRPPGREAYPGDVFYLHSRLLERAAKLNEENGGGSITALPIIETQGGDVSAFIPTNVISITDGQIFLETELFFQGVRPAVNTGLSVSRVGSSAQTNAMSSVAGPVKLSLAQYREMAAFAQFGSDLDASTQALLNRGARLTELMKQPQYSPLTNAEIVVVIFAGTNGYLDKLPLADVSRFEKGLLAHMHSKHSDVMDWITNEDPKIKGDAADRLKSAIEDFSKDFS*
ATP synthase (F-type)	AtpA		Oxidative phosphorylation	SS_bin_107	Bacteria	Proteobacteria	Alphaproteobacteria	Rhodobacterales	Rhodobacteraceae	Silicimonas	k127_566099_7 # 6137 # 7675 # -1 # ID=108_7;partial=00;start_type=ATG;rbs_motif=GGAG/GAGG;rbs_spacer=5-10bp;gc_cont=0.618	AtpA-WP_093972898.1 F0F1 ATP synthase subunit alpha [Boseongicola aestuarii]	93.9	512	1	512	1	512	6.2e-273	939.5	99.8	100	MAIQAAEISAILKDQIKNFGQEAEVAEVGRVLSVGDGIARVYGLDNVQAGEMVEFPGGIMGMALNLESDNVGIVIFGSDRDIKEGDTVKRTNSIVDVPAGDALLGRVVDGLGNPLDGKGPIEAAERRVADVKAPGIIPRKSVHEPMATGLKAIDAMIPIGRGQRELIIGDRQTGKTAVALDAILNQKSYNDEYADDESKKLYCVYVAIGQKRSTVAQLVKRLEESGAIDYSIIVAATASDPAPMQFLAPYAATAMAEYFRDNGRHALIIYDDLSKQAVAYRQMSLLLRRPPGREAYPGDVFYLHSRLLERAAKLNEENGGGSITALPIIETQGGDVSAFIPTNVISITDGQIFLETELFFQGVRPAVNTGLSVSRVGSSAQTNAMSSVAGPVKLSLAQY…
ATP synthase (F-type)	AtpA		Oxidative phosphorylation	SS_bin_113	Bacteria	Proteobacteria	Alphaproteobacteria	Rhodobacterales	Rhodobacteraceae	Silicimonas	k127_993146_5 # 3579 # 5117 # 1 # ID=279_5;partial=00;start_type=ATG;rbs_motif=GGAG/GAGG;rbs_spacer=5-10bp;gc_cont=0.620	AtpA-WP_093972898.1 F0F1 ATP synthase subunit alpha [Boseongicola aestuarii]	93.9	512	1	512	1	512	6.2e-273	939.5	99.8	100	MAIQAAEISAILKDQIKNFGQEAEVAEVGRVLSVGDGIARVYGLDNVQAGEMVEFPGGIMGMALNLESDNVGIVIFGSDRDIKEGDTVKRTNSIVDVPAGDALLGRVVDGLGNPLDGKGPIEAAERRVADVKAPGIIPRKSVHEPMATGLKAIDAMIPIGRGQRELIIGDRQTGKTAVALDAILNQKSYNDEYADDESKKLYCVYVAIGQKRSTVAQLVKRLEESGAIDYSIIVAATASDPAPMQFLAPYAATAMAEYFRDNGRHALIIYDDLSKQAVAYRQMSLLLRRPPGREAYPGDVFYLHSRLLERAAKLNEENGGGSITALPIIETQGGDVSAFIPTNVISITDGQIFLETELFFQGVRPAVNTGLSVSRVGSSAQTNAMSSVAGPVKLSLAQY…
ATP synthase (F-type)	AtpA		Oxidative phosphorylation	SS_bin_123	Bacteria	Proteobacteria	Alphaproteobacteria	Rhodobacterales	Rhodobacteraceae	Silicimonas	k127_669387_3 # 1186 # 2724 # 1 # ID=73_3;partial=00;start_type=ATG;rbs_motif=GGAG/GAGG;rbs_spacer=5-10bp;gc_cont=0.619	AtpA-WP_093972898.1 F0F1 ATP synthase subunit alpha [Boseongicola aestuarii]	94.1	512	1	512	1	512	2.1e-273	941	99.8	100	MAIQAAEISAILKDQIKNFGQEAEVAEVGRVLSVGDGIARVYGLDNVQAGEMVEFPGGIMGMALNLESDNVGIVIFGSDRDIKEGDTVKRTNSIVDVPAGDALLGRVVDGLGNPLDGKGPIEAAERRVADVKAPGIIPRKSVHEPMATGLKAIDAMIPIGRGQRELIIGDRQTGKTAVALDAILNQKSYNDEYADDESKKLYCVYVAIGQKRSTVAQLVKRLEESGAIDYSIIVAATASDPAPMQFLAPYAATAMAEYFRDNGRHALIIYDDLSKQAVAYRQMSLLLRRPPGREAYPGDVFYLHSRLLERAAKLNEENGGGSITALPIIETQGGDVSAFIPTNVISITDGQIFLETELFFQGVRPAVNTGLSVSRVGSSAQTNAMSSVAGPVKLSLAQY…
ATP synthase (F-type)	AtpA		Oxidative phosphorylation	SS_bin_25	Bacteria	Proteobacteria	Alphaproteobacteria	Rhodobacterales	Rhodobacteraceae	Silicimonas	k127_728704_3 # 1915 # 3453 # -1 # ID=27_3;partial=00;start_type=ATG;rbs_motif=GGAG/GAGG;rbs_spacer=5-10bp;gc_cont=0.594	AtpA-WP_049642022.1 F0F1 ATP synthase subunit alpha [Candidatus Rhodobacter lobularis]	93.2	511	1	511	1	511	3.2e-269	927.2	99.6	99.8	MAIQAAEISAILKDQIKNFGQEAEVAEVGRVLSVGDGIARVYGLDNVQAGEMVEFPGGIMGMALNLESDNVGIVIFGSDRDIKEGDTVKRTNSIVDVPAGDALLGRVVDGLGNPLDGKGTIEAAERRVADVKAPGIIPRKSVHEPMATGLKAVDAMIPIGRGQRELIIGDRQTGKTAVALDTILNQKSYNEAAGDDESKKLYCIYVAVGQKRSTVAQLVKKLEETGAIDYTIVVAATASDPAPMQFLAPYSATAMAEYFRDNGRHALIIYDDLSKQAVSYRQMSLLLRRPPGREAYPGDVFYLHSRLLERSAKLNEDNGAGSLTALPIIETQGGDVSAFIPTNVISITDGQIFLETELFYQGIRPAVNTGLSVSRVGSSAQTNAMKSVAGSVKLELAQY…
ATP synthase (F-type)	AtpA		Oxidative phosphorylation	SS_bin_34	Bacteria	Proteobacteria	Alphaproteobacteria	Rhodobacterales	Rhodobacteraceae	Silicimonas	k127_2356766_1 # 1 # 243 # 1 # ID=59_1;partial=10;start_type=Edge;rbs_motif=None;rbs_spacer=None;gc_cont=0.531	AtpA-WP_160764419.1 F0F1 ATP synthase subunit alpha [Alphaproteobacteria bacterium GH1-50]	83.8	80	1	80	433	512	3.6e-34	143.7	98.8	15.6	PQYSPLTNAEIVIVIFAGTNGYLDNLALGDVARFEKELLAHMHSKHADIMQWITDEDPKIKGDAADKVKAAIGDFAKDFA*
ATP synthase (F-type)	AtpA		Oxidative phosphorylation	SS_bin_34	Bacteria	Proteobacteria	Alphaproteobacteria	Rhodobacterales	Rhodobacteraceae	Silicimonas	k127_3091179_1 # 3 # 1298 # -1 # ID=118_1;partial=10;start_type=ATG;rbs_motif=GGAG/GAGG;rbs_spacer=5-10bp;gc_cont=0.579	AtpA-WP_093972898.1 F0F1 ATP synthase subunit alpha [Boseongicola aestuarii]	96.1	432	1	432	1	432	4.2e-230	797	100	84.4	MAIQAAEISAILKDQIKNFGAEAEVAEVGRVLSVGDGIARVYGLDSVQAGEMVEFPGGIMGMALNLESDNVGIVIFGSDRDIKEGDTVKRTNSIVDVPVGDALLGRVVDGLGNPIDGKGPIASSERSVADVKAPGIIPRKSVHEPMATGLKAVDAMIPIGRGQRELIIGDRQTGKTAVALDAILNQKSYNDAAGDDESKKLYCVYVAIGQKRSTVAQLVKRLEESGAIDYSIVVAATASDPAPMQFLAPYAATSMAEHFRDNGRHALIVYDDLSKQAVAYRQMSLLLRRPPGREAYPGDVFYLHSRLLERSAKLNEDNGAGSLTALPIIETQGGDVSAFIPTNVISITDGQIFLETELFFQGIRPAVNTGLSVSRVGSSAQTDAMSSVAGPVKLSLAQY…
ATP synthase (F-type)	AtpA		Oxidative phosphorylation	SS_bin_34	Bacteria	Proteobacteria	Alphaproteobacteria	Rhodobacterales	Rhodobacteraceae	Silicimonas	k127_1109620_3 # 1564 # 2073 # 1 # ID=247_3;partial=01;start_type=ATG;rbs_motif=GGAG/GAGG;rbs_spacer=5-10bp;gc_cont=0.614	AtpA-WP_067920316.1 MULTISPECIES: F0F1 ATP synthase subunit alpha [unclassified Sulfitobacter]	92.6	162	1	159	1	162	4.7e-76	283.9	93.5	31.6	MGIQAAEISAILKDQIKNFGQEAEVAEVGRVLSVGDGIARVYGLDNVQAGEMVEFPGGIQGMALNLEADNVGVVIFGSDRDIKEGDTVKRTNSIVSVPIGDELLGRVVDGLGNPIDGKGPINAAKTGVADVKAPGIIPRKSVHEPMATVVAEMLGHGGGRVRGEELHRRR
ATP synthase (F-type)	AtpA		Oxidative phosphorylation	SS_bin_37	Bacteria	Proteobacteria	Alphaproteobacteria	Rhodobacterales	Rhodobacteraceae	Sulfitobacter	k127_4423311_9 # 6029 # 7567 # -1 # ID=38_9;partial=00;start_type=ATG;rbs_motif=GGAG/GAGG;rbs_spacer=5-10bp;gc_cont=0.615	AtpA-WP_025050665.1 F0F1 ATP synthase subunit alpha [Sulfitobacter noctilucae]	93.4	512	1	512	1	512	8.4e-270	929.1	99.8	100	MGIQAAEISAILKDQIKNFGQEAEVDEVGHVLSVGDGIARVYGLDKVQAGEMVEFPGGIQGMALNLESDNVGVVIFGSDRDIKEGDTVKRTNSIVDVPVGNELLGRVVDGLGNPIDGKGAIGAKERGIADVKAPGIIPRKSVHEPMATGLKAIDSMIPIGRGQRELIIGDRQTGKTAVALDAILNQRQVNEAADGDESKKMYCVYVAIGQKRSTVAQLVKRLEESGAIEYSIVVAATASDPAPMQFLAPYAATAMAEFFRDNGRHALIIYDDLSKQAVSYRQMSLLLRRPPGREAYPGDVFYLHSRLLERSAKLNEDFGGGSLTALPVIETQGGDVSAFIPTNVISITDGQIFLETELFYQGIRPAVNTGLSVSRVGSSAQTKAMSSVAGPVKLSLAQY…
ATP synthase (F-type)	AtpA		Oxidative phosphorylation	SS_bin_72	Bacteria	Proteobacteria	Alphaproteobacteria	Rhodobacterales	Rhodobacteraceae		k127_3307371_29 # 27758 # 29296 # -1 # ID=18_29;partial=00;start_type=ATG;rbs_motif=GGAG/GAGG;rbs_spacer=5-10bp;gc_cont=0.624	AtpA-WP_095594743.1 F0F1 ATP synthase subunit alpha [Actibacterium pelagium]	92.8	512	1	512	1	512	2.9e-270	930.6	99.8	100	MGIQAAEISAILKEQIKNFGQDAEVAEVGRVLSVGDGIARVHGLDNVQAGEMVEFPGGVRGMALNLEIDNVGVVIFGSDRDIKEGDTVKRTKSIVDVPAGDALLGRVVDALGNPIDDKGEIKASERRVADVKAPGIIPRKSVHEPMATGLKSVDAMIPIGRGQRELIIGDRQTGKTAVALDTILNQKSYNDAAGDDESKKLYCIYVAVGQKRSTVAQLVKKLEETGAIEYTIVLAATASDPAPMQFLAPYSATAMAEYFRDNGRHALIIYDDLSKQAVSYRQMSLLLRRPPGREAYPGDVFYLHSRLLERSAKLNEDNGAGSLTALPIIETQGGDVSAFIPTNVISITDGQIFLETELFFQGIRPAVNTGLSVSRVGSSAQTNAMKSVAGPVKLELAQY…
ATP synthase (F-type)	AtpA		Oxidative phosphorylation	SS_bin_8	Bacteria	Proteobacteria	Alphaproteobacteria	Rhodobacterales	Rhodobacteraceae		k127_387741_6 # 3979 # 5517 # -1 # ID=308_6;partial=00;start_type=ATG;rbs_motif=GGAG/GAGG;rbs_spacer=5-10bp;gc_cont=0.613	AtpA-WP_090029089.1 F0F1 ATP synthase subunit alpha [Lutimaribacter saemankumensis]	94.3	512	1	512	1	512	2.8e-273	940.6	99.8	100	MGIQAAEISAILKEQIKNFGQEAEVAEVGRVLSVGDGIARVYGLDNVQAGEMVEFPGGIQGMALNLESDNVGVVIFGSDRDIKEGDTVKRTNSIVDVPAGDALLGRVVDGLGNPLDGKGPIKAAERRVADVKAPGIIPRKSVHEPMATGLKSVDAMIPIGRGQRELIIGDRQTGKTAVALDTILNQKSYNDAAGDDESKKLYCVYVAIGQKRSTVAQLVKKLEESGAIEYTIVVAATASDPAPMQFLAPYAATAMSEFFRDNGRHALIIYDDLSKQAVSYRQMSLLLRRPPGREAYPGDVFYLHSRLLERSAKLNEDNGAGSLTALPIIETQGGDVSAFIPTNVISITDGQIFLETELFYQGIRPAVNTGLSVSRVGSSAQTNAMKSVAGPVKLELAQY…
ATP synthase (F-type)	AtpA		Oxidative phosphorylation	DS_bin_7	Bacteria	Proteobacteria	Alphaproteobacteria	Sphingomonadales	Sphingomonadaceae	Altererythrobacter	k127_70139_9 # 7627 # 9156 # 1 # ID=204_9;partial=00;start_type=ATG;rbs_motif=AGGA;rbs_spacer=5-10bp;gc_cont=0.569	AtpA-WP_118054592.1 F0F1 ATP synthase subunit alpha [Altererythrobacter sp. BPTF-M16]	99.2	509	1	509	1	509	1.3e-283	974.9	99.8	100	MEIRAAEISKVIKDQIANFGTEAEVSEVGSVLSVGDGIARIHGLDNVQAGEMVEFANGVQGMALNLEADNVGVVIFGSDAEIKEGDSVKRTETIVDVPVGKALLGRVVDALGNPIDGKGPIETTERSRVEVKAPGIIPRESVSEPVQSGLKAIDALVPVGRGQRELIIGDRQTGKTAVAIDTFINQKGPNQSDDESKKLYCVYVAVGQKRSTVAQIVKQLEENGAMEYSIVVAATASEPAPLQYLAPYTGCAMGEFFRDNGMHAVIVYDDLSKQAVAYRQMSLLLRRPPGREAYPGDVFYLHSRLLERAAKMNKDNGGGSLTALPIIETQAGDVSAYIPTNVISITDGQIFLETDLFFQGIRPAINVGLSVSRVGGAAQTKAMKKVSGSMKLDLAQYRE…
ATP synthase (F-type)	AtpA		Oxidative phosphorylation	SS_bin_45	Bacteria	Proteobacteria	Alphaproteobacteria	Sphingomonadales	Sphingomonadaceae	Altererythrobacter	k127_3606487_9 # 9309 # 10838 # 1 # ID=187_9;partial=00;start_type=ATG;rbs_motif=AGGA;rbs_spacer=5-10bp;gc_cont=0.568	AtpA-WP_118054592.1 F0F1 ATP synthase subunit alpha [Altererythrobacter sp. BPTF-M16]	99.2	509	1	509	1	509	1.3e-283	974.9	99.8	100	MEIRAAEISKVIKDQIANFGTEAEVSEVGSVLSVGDGIARIHGLDNVQAGEMVEFANGVQGMALNLEADNVGVVIFGSDAEIKEGDSVKRTETIVDVPVGKALLGRVVDALGNPIDGKGPIETTERSRVEVKAPGIIPRESVSEPVQSGLKAIDALVPVGRGQRELIIGDRQTGKTAVAIDTFINQKGPNQSDDESKKLYCVYVAVGQKRSTVAQIVKQLEENGAMEYSIVVAATASEPAPLQYLAPYTGCAMGEFFRDNGMHAVIVYDDLSKQAVAYRQMSLLLRRPPGREAYPGDVFYLHSRLLERAAKMNKDNGGGSLTALPIIETQAGDVSAYIPTNVISITDGQIFLETDLFFQGIRPAINVGLSVSRVGGAAQTKAMKKVSGSMKLDLAQYRE…
ATP synthase (F-type)	AtpA		Oxidative phosphorylation	SS_bin_117	Bacteria	Proteobacteria	Alphaproteobacteria	Sphingomonadales	Sphingomonadaceae	Erythrobacter_A	k127_991745_8 # 6073 # 7602 # 1 # ID=91_8;partial=00;start_type=ATG;rbs_motif=AGGA;rbs_spacer=5-10bp;gc_cont=0.608	AtpA-WP_040965798.1 F0F1 ATP synthase subunit alpha [Erythrobacter vulgaris]	97.6	509	1	509	1	509	4.4e-279	959.9	99.8	100	MDIRAAEISKVIKDQIANFGSEAEVSEVGSVLSVGDGIARIHGLDNVQAGEMIEFANGVQGMALNLEADNVGAVIFGSDQEIGEGDTVKRTGTIVDVPVGKGLLGRVVDALGNPIDGKGPIEATERKRVEVKAPGIIPRESVSEPVQSGLKAIDALVPVGRGQRELIIGDRQTGKSAVAIDTFINQKELNAGDDEFKKLYCVYVAVGQKRSTVAQIVKQLEENGAMEYSIVVAATASEPAPLQYLAPYTGCAMGEFFRDNGMHAVIVYDDLSKQAVAYRQMSLLLRRPPGREAYPGDVFYLHSRLLERAAKMNKSEGGGSLTALPIIETQAGDVSAYIPTNVISITDGQIFLETDLFYQGIRPAINVGLSVSRVGGAAQTKAMKKVSGSMKLDLAQYRE…
ATP synthase (F-type)	AtpA		Oxidative phosphorylation	GroopM.bin_3	Bacteria	Proteobacteria	Alphaproteobacteria	Sphingomonadales	Sphingomonadaceae	Erythrobacter_C	RZV35136.1 F0F1 ATP synthase subunit alpha [Sphingomonadaceae bacterium]	AtpA-WP_011414676.1 F0F1 ATP synthase subunit alpha [Erythrobacter litoralis]	96.7	509	1	509	1	509	3.2e-277	953.7	100	100	MDIRAAEISKVIKDQIANFGTEAQVSEVGSVLSVGDGIARIHGLDNVQAGEMVEFANGVQGMALNLEADNVGVVIFGSDAEIKEGDSVKRTETIVDVPVGKALLGRVVDALGNPIDGKGPIETTQRSRVELKAPGIIPRKSVDEPVQSGLKAIDALVPVGRGQRELIIGDRQTGKSAVAIDTFINQKDVNAGDDESKKLYCIYVAVGQKRSTVAQIVKQLEENGAMEYSIVVAATASEPAPLQYLAPYTGCAMGEFFRDNGMHAVIVYDDLSKQAVAYRQMSLLLRRPPGREAYPGDVFYLHSRLLERAAKMNDDNGGGSLTALPIIETQAGDVSAYIPTNVISITDGQIFLETDLFYQGIRPAINVGLSVSRVGGAAQTKAMKKVSGSIKLELAQYRE…
ATP synthase (F-type)	AtpA		Oxidative phosphorylation	MaxBin.075	Bacteria	Proteobacteria	Alphaproteobacteria	Sphingomonadales	Sphingomonadaceae	Sphingomonas_A	RZV49447.1 F0F1 ATP synthase subunit alpha, partial [Sphingomonadaceae bacterium]	AtpA-WP_155263886.1 F0F1 ATP synthase subunit alpha [Sphingomonas sp. YJ09]	86.6	357	1	357	1	346	1.6e-171	602.1	100	68	MDIRAAEISRVIRDEIANFDADAKVTEIGTVLSVGDGIARVHGLDKVQAGEMVEFDSGVKGMALNLEHDNVGVVIFGSDREVAEGSTVKRTGDIVDVPVGKGLLGRVVDGLGNPIDGKGPIEATERSRVEVKAPGIIPRKSVHEPVQTGLKALDALVPIGRGQRELIIGDRQTGKTAVALDTFINQKTINETGDESEKLYCIYVAVGQKRSTVAQIVRALEENGAMEYSIVVAATASEPAPMQFLAPYTGCAMGEYFRDNGMHACIVYDDLSKQAVAYRQMSLLLRRPPGREAYPGDVFYLHSRLLERAARVNEAYVEKFTDGKIKGKTGSLTALPIIETQAGDVSAFVPTNVISIT
ATP synthase (F-type)	AtpA		Oxidative phosphorylation	SS_bin_122	Bacteria	Proteobacteria	Alphaproteobacteria	Sphingomonadales	Sphingomonadaceae	Sphingomonas_A	k127_72860_4 # 2000 # 3529 # 1 # ID=5_4;partial=00;start_type=ATG;rbs_motif=GGA/GAG/AGG;rbs_spacer=5-10bp;gc_cont=0.614	AtpA-WP_037503980.1 F0F1 ATP synthase subunit alpha [Sphingomonas jaspsi]	87.6	509	1	509	1	509	1.9e-250	864.8	99.8	100	MDIRAAEISRVIRDEIANFDADAKVTEIGTVLSVGDGIARVHGLDKVQAGEMVEFDSGVKGMALNLEHDNVGVVIFGSDREVAEGSTVKRTGDIVDVPVGKGLLGRVVDGLGNPIDGKGPIEATERSRVEVKAPGIIPRKSVHEPVQTGLKALDALVPIGRGQRELIIGDRQTGKTAVALDTFINQKTINETGDESEKLYCIYVAVGQKRSTVAQIVRALEENGAMEYSIVVAATASEPAPMQFLAPYTGCAMGEYFRDNGMHACIVYDDLSKQAVAYRQMSLLLRRPPGREAYPGDVFYLHSRLLERAAKMNEENGSGSLTALPVIETQAGDVSAYIPTNVISITDGQIFLETDLFYQGIRPAISVGLSVSRVGSAAQTKAMKKVAGSIKLELAQYRE…
ATP synthase (F-type)	AtpA		Oxidative phosphorylation	SS_bin_87	Bacteria	Proteobacteria	Alphaproteobacteria	Sphingomonadales	Sphingomonadaceae		k127_1244795_3 # 1167 # 2696 # -1 # ID=100_3;partial=00;start_type=ATG;rbs_motif=GGA/GAG/AGG;rbs_spacer=5-10bp;gc_cont=0.601	AtpA-WP_116234723.1 F0F1 ATP synthase subunit alpha [Parasphingopyxis lamellibrachiae]	94.7	509	1	509	1	509	4e-272	936.8	99.8	100	MDINAAEISKVIKDQIANFGTEAEVSEIGTVLSVGDGIARVHGLDNVQAGEMVEFDNGIQGMALNLEADNVGIVIFGTDAEIKEGDTVKRTETIVDVPVGKGLLGRVVDGLGNPIDGKGPIESTERRRVEVKAPGIIPRKSVHEPVQTGLKALDALVPVGRGQRELIIGDRQTGKTAVAIDTFINQKGINAGDDEGKKLYCIYVAIGQKRSTVAQIVRQLEENGAMEYSIVVAATASEPAPLQYLAPYTGCTMGEYFRDNGMHSCIVYDDLSKQAVAYRQMSLLLRRPPGREAYPGDVFYLHSRLLERAAKMNEDNGSGSMTALPIIETQAGDVSAYIPTNVISITDGQIFLETDLFFQGIRPAINVGLSVSRVGSAAQTKAMKKVSGSIKLELAQYRE…
ATP synthase (F-type)	AtpA		Oxidative phosphorylation	SS_bin_35	Bacteria	Proteobacteria	Alphaproteobacteria	UBA6615	UBA6615		k127_2728905_3 # 2754 # 4283 # 1 # ID=418_3;partial=00;start_type=ATG;rbs_motif=GGA/GAG/AGG;rbs_spacer=5-10bp;gc_cont=0.594	AtpA-WP_155412257.1 F0F1 ATP synthase subunit alpha [Rhodospirillaceae bacterium]	81.9	509	1	509	1	509	2.1e-241	834.7	99.8	99.8	MEIRAAEISAILKDQIANFDAGSDVSEIGQVLSVGDGVARVYGLDNVQAGEMVEFPGGIKGMTLNLETDNVGIVIFGDDRDIKEGDTVKRTGDIVDVPVGKALLGRVIDALGNPIDGAGPVETTERRLVEVKAPGIIPRQSVSEPMQTGLKALDSLVPVGRGQRELIIGDRQTGKTAVAIDTILNQKAINESDDESKKLYCIYVAIGQKRSTVAQVVKTLQDTGAMDYTVVVAATASEPAPLQFLAPYVGCAIGEYFRDNGMHAVIIYDDLSKQATAYRQMSLLLRRPPGREAYPGDVFYVHSRLLERAAKMNADNGSGSLTALPVIETQANDVSAYIPTNVISITDGQIFLETDLFYKGVRPAINVGLSVSRVGSAAQSKAMKKVAGTIKLELAQFRE…
ATP synthase (F-type)	AtpA		Oxidative phosphorylation	SS_bin_65	Bacteria	Proteobacteria	Gammaproteobacteria	GCA-2729495	GCA-2729495	GCA-2729495	k127_2486728_15 # 12389 # 13930 # 1 # ID=132_15;partial=00;start_type=ATG;rbs_motif=GGAG/GAGG;rbs_spacer=5-10bp;gc_cont=0.587	AtpA-WP_068611648.1 F0F1 ATP synthase subunit alpha [Woeseia oceani]	82.8	513	1	513	1	513	1.7e-238	825.1	99.8	100	MAIKASEISALIKERISNFDSAAEARDVGTVIAVTDGITRIHGLSSAQYGEMLEFPGDTFGLALNLERDSVGAVVLGDYKHISEGDTVKTTGRILEVPIGEGLLGRVVNSLGEPIDGKGPINAAATSPIEKVAPGVIERQSVDQPVQTGLKSIDSMVPIGRGQRELIIGDRQTGKSAVAIDTIINQKGTGIKCIYVAIGQKASTIANVVRKLEEHGAMEHTIIVAAAASDSAAMQYIAPYSGCTMGEYFRDRGEDALIIYDDLTKQAWAYRQVSLLLRRPPGREAYPGDVFYLHSRLLERASRINAAEVERLTNGAVKGKTGSLTALPIIETQAGDVSAFVPTNVISITDGQIFLETDLFNAGIRPAINAGLSVSRVGGAAQTKIIKKLGGGVRLALAQ…
ATP synthase (F-type)	AtpA		Oxidative phosphorylation	SS_bin_50	Bacteria	Proteobacteria	Gammaproteobacteria	Granulosicoccales	Granulosicoccaceae	Granulosicoccus	k127_1670428_38 # 41846 # 43387 # 1 # ID=117_38;partial=00;start_type=ATG;rbs_motif=GGAG/GAGG;rbs_spacer=5-10bp;gc_cont=0.565	AtpA-WP_088921584.1 F0F1 ATP synthase subunit alpha [Granulosicoccus antarcticus]	87.7	512	2	513	3	514	5.1e-259	893.3	99.6	99.6	MQLNPSEISELIKQRIGNFEASADARTEGTIVSLNDGIVKIHGLADAMSGEMISFSNDLYGLALNLERDSVGAVVLGNYEDLSEGDKVQCTGRILEVPVGPELLGRVVNSLGQPIDGKGPIETRMTAPIEKVAPGVIERQSVDQPVQTGLKAIDAMVPVGRGQRELIIGDRQTGKTAVAVDAIINQKGTGIKCVYVAIGQKQSTIANVVAKLEEHGALEHTIIVAAGASDSAAMQYVAPYAGCSMGEYFRDRGEDALIVYDDLTKQAWAYRQVSLLLRRPPGREAYPGDVFYLHSRLLERASRVNATYVENFTNGEVKGQTGSLTALPIIETQAGDVSAFVPTNVISITDGQIFLETDLFNAGIRPAINAGLSVSRVGGAAQTKIIKKLGGGVRLALAQ…
ATP synthase (F-type)	AtpA		Oxidative phosphorylation	SS_bin_50	Bacteria	Proteobacteria	Gammaproteobacteria	Granulosicoccales	Granulosicoccaceae	Granulosicoccus	k127_1028771_19 # 22602 # 24134 # -1 # ID=199_19;partial=00;start_type=ATG;rbs_motif=GGAG/GAGG;rbs_spacer=5-10bp;gc_cont=0.589	AtpA-WP_043959326.1 F0F1 ATP synthase subunit alpha [Lysobacter sp. A03]	71.9	499	1	499	1	499	3.4e-202	704.5	97.7	97.8	MSSDVSVWTTRERIDALLQAPSPRPRLNEIGRVTEVGDGIAVVTGLARALADELLVFTSGVRGIVFDLEPGRLGVVLLGPSAQVSLGEDVRRSHSVVSVPVGRALLGRVIDSLGRVRDAGSPIDSTTRRPVEADARPILQRSAVSRPLATGLKAVDAAVPIGLGQRELIIGDRQTGKTSIAIDTILNQKDSGVRCIYCAIGQRGDAVAKVIGAIRDGGMQQNTLVMIAGDEEAPGLAYIAPYAAMSIAESFADDGDDVVVVFDDLTRHAHAYRELSLLLRRPPGREAFPGDIFYVHARLLERAGQFSPAVGGGSITALPVVETQAGNLSAYIPTNLISITDGQIALSPRLVQKNQFPAIDLGVSVSRVGGKAQSRSLRDIAGNLRVTLSQFEELEEFAR…
ATP synthase (F-type)	AtpA		Oxidative phosphorylation	SS_bin_26	Bacteria	Proteobacteria	Gammaproteobacteria	Pseudomonadales	Halieaceae	Halioglobus	k127_3726090_5 # 1869 # 3413 # 1 # ID=110_5;partial=00;start_type=ATG;rbs_motif=GGAG/GAGG;rbs_spacer=5-10bp;gc_cont=0.596	AtpA-WP_117953853.1 F0F1 ATP synthase subunit alpha [Halioglobus sp. U0301]	93.8	514	1	514	1	514	1.1e-274	945.3	99.8	100	MQQLNPSEISEIIKQRIDQLDVSSEARNEGTVVSVTDGIIRIHGLADVMYGEMIEFQGGIYGMALNLERDSVGAVILGDYKSLAEGQSCRCTGRILEVPIGPELQGRVVDALGNSIDGKGPINAAATDALEKVAPGVIERQSVDEPVQIGLKAIDSMVPIGRGQRELIIGDRQIGKTAIAVDAIINQKGTGIKCVYVAIGQKASSVAAVVRKLEEHGAMEHTIVVAATASDPAAMQFLAPFAGCTMGEYYRDRGEDALIIYDDLTKQAWAYRQISLLLRRPPGREAYPGDVFYLHSRLLERAARVNADYVEKFTGGQVKGQTGSLTALPIIETQAGDVSAFVPTNVISITDGQIFLESGMFNAGIRPAMDAGISVSRVGGAAQTKIMKKLSGGVRTALA…
ATP synthase (F-type)	AtpA		Oxidative phosphorylation	MetaBAT.bin.27	Bacteria	Proteobacteria	Gammaproteobacteria	Pseudomonadales	UBA7434	UBA7434	RZV54967.1 F0F1 ATP synthase subunit alpha [Pseudomonadales bacterium]	AtpA-WP_154002019.1 F0F1 ATP synthase subunit alpha [BD1-7 clade bacterium]	90.7	514	1	514	1	514	1.3e-267	921.8	100	100	MQQLNPSEISEIIKQRIDNLDVSSEAQNEGTVVSVTDGIIRIHGLADAMYGEMIEFEGGLYGLALNLERDSVGAVILGDYLSITEGQSCRCTGRILEVPVGPELQGRVVDALGTPIDGKGPIDAKETDAIEKVAPGVIARQSVDQPVQIGLKAIDAMVPIGRGQRELIIGDRQVGKTAIAVDAIINQKGTGIKCIYVAVGQKAASVSAVVRKLEEHGAMEHTIVVAATASDPAAMQFLAPFAGCTMGEYYRDRGEDALIIYDDLTKQAWAYRQISLLLRRPPGREAYPGDVFYLHSRLLERAARVNADYVEKFTDGKVKGQTGSLTALPVIETQAGDVSAFVPTNVISITDGQIFLESDLFNAGVRPAMNAGISVSRVGGAAQTKIMKKLSGGIRTALA…
ATP synthase (F-type)	AtpA		Oxidative phosphorylation	SS_bin_115	Bacteria	Proteobacteria	Gammaproteobacteria	Pseudomonadales	UBA7434	UBA7434	k127_525043_18 # 20145 # 21689 # 1 # ID=2_18;partial=00;start_type=ATG;rbs_motif=AGGA;rbs_spacer=5-10bp;gc_cont=0.546	AtpA-WP_154002019.1 F0F1 ATP synthase subunit alpha [BD1-7 clade bacterium]	90.7	514	1	514	1	514	7.9e-268	922.5	99.8	100	MQQLNPSEISEIIKQRIDNLDVSSEAQNEGTVVSVTDGIIRIHGLADAMYGEMIEFEGGLYGLALNLERDSVGAVILGDYLSITEGQSCRCTGRILEVPVGPELQGRVVDALGTPIDGKGPIDAKETDAIEKVAPGVIARQSVDQPVQIGLKAIDAMVPIGRGQRELIIGDRQVGKTAIAVDAIINQKGTGIKCIYVAVGQKAASVSAVVRKLEEHGAMEHTIVVAATASDPAAMQFLAPFAGCTMGEYYRDRGEDALIIYDDLTKQAWAYRQISLLLRRPPGREAYPGDVFYLHSRLLERAARVNADYVEKFTDGKVKGQTGSLTALPVIETQAGDVSAFVPTNVISITDGQIFLESDLFNAGVRPAMNAGISVSRVGGAAQTKIMKKLSGGIRTALA…
ATP synthase (F-type)	AtpA		Oxidative phosphorylation	SS_bin_116	Bacteria	Proteobacteria	Gammaproteobacteria	Pseudomonadales	UBA7434	UBA7434	k127_1305575_1 # 3 # 1019 # -1 # ID=417_1;partial=10;start_type=ATG;rbs_motif=AGGA;rbs_spacer=5-10bp;gc_cont=0.580	AtpA-WP_154002019.1 F0F1 ATP synthase subunit alpha [BD1-7 clade bacterium]	94.1	339	1	339	1	339	1.2e-179	629	100	66	MQQLNPSEISEIIKQRIDNLDVSSEAQNEGTVVSVTDGIIRIHGLADAMYGEMIEFEGGLYGLALNLERDSVGAVILGDYLSIKEGQSCRCTGRILEVPVGPELQGRVVDALGVPIDGKGPIEAKETDAIEKVAPGVIARQSVDQPVQIGLKAIDAMVPIGRGQRELIIGDRQIGKTAIAVDAIINQKGTGIKCIYVAIGQKAASVSAVVRKLEEHGAMEHTIVVAATASDPAAMQYLAPFAGCTMGEYYRDRGEDALIIYDDLTKQAWAYRQISLLLRRPPGREAYPGDVFYLHSRLLERAARVNADYVEKFTDGKVKGKTGSLTALPVIETQAGDVS
ATP synthase (F-type)	AtpA		Oxidative phosphorylation	SS_bin_116	Bacteria	Proteobacteria	Gammaproteobacteria	Pseudomonadales	UBA7434	UBA7434	k127_435519_1 # 3 # 896 # 1 # ID=801_1;partial=10;start_type=Edge;rbs_motif=None;rbs_spacer=None;gc_cont=0.538	AtpA-WP_117953853.1 F0F1 ATP synthase subunit alpha [Halioglobus sp. U0301]	89.2	297	1	297	218	514	1.7e-150	531.9	99.7	57.8	AMEHTIVVAATASDPAAMQFLAPFAGCTMGEYYRDRGQDALIIYDDLTKQAWAYRQISLLLRRPPGREAYPGDVFYLHSRLLERAARVNADYVENFTNGAVKGQTGSLTALPVIETQAGDVSAFVPTNVISITDGQIFLESDLFNAGIRPAMNAGISVSRVGGAAQTKVMKKLSGGIRTALAQYRELAAFSQFASDLDDATKAQLDHGERVTELMKQKQYSPQSIAEMGLLIYAADNGYLDDVAVDKVGDFEASLLSYVHAEHADLMGKIVASGDWNDEFESAFKGLLDTFKSTQTW*
ATP synthase (F-type)	AtpA		Oxidative phosphorylation	SS_bin_79	Bacteria	Proteobacteria	Gammaproteobacteria	SZUA-146	SZUA-146	SZUA-146	k127_2162597_6 # 3227 # 4768 # 1 # ID=201_6;partial=00;start_type=ATG;rbs_motif=GGAG/GAGG;rbs_spacer=5-10bp;gc_cont=0.554	AtpA-WP_063464275.1 F0F1 ATP synthase subunit alpha [Ectothiorhodospira sp. BSL-9]	78.8	513	1	513	1	513	5.2e-235	813.5	99.8	100	MSLKASEISDLIKQRIERFESAAEARNVGTVIAVTDGILRIHGLADAQYGEMLEFPGDTFGLALNLEQDSVGAVVLGDYKHITEGDTVKTTGRILEVPVGEALIGRVVDSLGRPIDGKGPINTTETAPIEKVAPGVITRQSVDQPVQTGLKSIDAMVPIGRGQRELIIGDRQTGKTAVAIDAIINQKGQDMVCIYVAIGQKASSVANVVRKLEEHGAMDHTIVVAATAAESPALQYIAPYSGCSMGEYFRDRGEDALIVYDDLSKQAVAYRQVSLLLRRPPGREAFPGDVFYLHSRLLERAARINADYVEKLTDGKVKGKTGSLTALPIIETQAGDVSAFVPTNVISITDGQIFLETDLFNAGIRPAINAGLSVSRVGGAAQTKVIKKLGGGVRLALAQ…
ATP synthase (F-type)	AtpA		Oxidative phosphorylation	SS_bin_19	Bacteria	Proteobacteria	Gammaproteobacteria	SZUA-146	SZUA-146		k127_2879141_2 # 312 # 1853 # -1 # ID=175_2;partial=00;start_type=ATG;rbs_motif=GGA/GAG/AGG;rbs_spacer=5-10bp;gc_cont=0.482	AtpA-WP_126457142.1 F0F1 ATP synthase subunit alpha [Sulfuriflexus mobilis]	79.3	511	3	513	4	514	2.7e-228	791.2	99.4	99.4	MALRASEVSDLIKARLEKFEATAEARNVGTVTQLTDGIVRIHGLADVQYGEMIEFPGNVFGLALNLEQDSVGAVVLGEYKHISEGDTVKTTGRILEVPVGEGLLGRVVDALGSPIDGKGAIQSTDTAPIEVIAPGVIERKSVDQPVQTGLKSIDSMVPIGRGQRELIIGDRQTGKTAIAIDAIINQKDTGIKCIYVAVGQKASSIAATVRKLEEHDAMAHTTIVAAAASVAPALQYIAPYSGCSMGEYYRDRGEDALIIYDDLSKQAVAYRQISLLLKRPPGREAFPGDVFYLHSRLLERASRVNAEEVERLTNGQVKGKTGSLTALPIIETQAGDVSAFVPTNVISITDGQIFLDSDLFNAGIRPAINAGLSVSRVGGAAQTKIIKKLGGGVRLALAQ…
ATP synthase (F-type)	AtpA		Oxidative phosphorylation	SS_bin_4	Bacteria	Proteobacteria	Gammaproteobacteria	SZUA-146	SZUA-146		k127_3224052_13 # 11701 # 13242 # 1 # ID=480_13;partial=00;start_type=ATG;rbs_motif=GGAG/GAGG;rbs_spacer=5-10bp;gc_cont=0.584	AtpA-WP_132978135.1 F0F1 ATP synthase subunit alpha [Thiobaca trueperi]	81.7	513	1	513	1	513	4.8e-241	833.6	99.8	100	MSIKASEISDLIKERIKNFQAPAEARDVGTVLTVTDGIVRIHGLGDARYGEMLEFPGNTFGMALNLEQDSVGAVVLGDYKHISEGDEVKTTGRILEVPVGEGLLGRVVNSLGQPIDGKGPIEASGSSPIEKVAPGVISRKSVDQPVQTGLKAIDAMVPIGRGQRELIIGDRQTGKTAVAVDTIINQKGTGIKCIYVAIGQKNSSIAGVVRKLEEHGAMEHTVVVAAAAAESAAMQYIAPYSGCSMGEYFRDKGEDALIIYDDLTKQAWAYRQVSLLLRRPPGREAYPGDVFYLHSRLLERAARINAEYVEKLTNGAVKGKTGSLTALPIIETQAGDVSAFVPTNVISITDGQIFLESDLFNAGIRPAINAGLSVSRVGGAAQTKIIKKLGGGIRLALAQ…
ATP synthase (F-type)	AtpA		Oxidative phosphorylation	SS_bin_58	Bacteria	Proteobacteria	Gammaproteobacteria	SZUA-146	SZUA-146		k127_3264518_5 # 1600 # 3141 # 1 # ID=75_5;partial=00;start_type=ATG;rbs_motif=AGGA;rbs_spacer=5-10bp;gc_cont=0.576	AtpA-WP_049724241.1 F0F1 ATP synthase subunit alpha [Wenzhouxiangella marina]	76.6	512	2	513	4	515	1.4e-227	788.9	99.6	99.4	MSLKASEISDLIKERIQRFDASAEARNVGTVIMLTDGIVRIHGLADVRYGEMLEFDNDTYGVALNLEQDSVGAVVLGDYKHISEGDSVKTTGRILEVPVGDSLVGRVVDALGRPIDGKGELNAAQRDPIEVVAPGVIERKSVDQPVQTGLKSVDAMVPVGRGQRELIIGDRQTGKTAVAIDAIINQKGKDLTCIYVAIGQKTSTIAQVVRKLEDHGAMDHTIVVSASASDAPALQYIAPYSGCTMGEFFRDRGRDALIVYDDLSKHAVAYRQISLLLRRPPGREAFPGDVFYLHSRLLERASRVNADYVEKFTKGAVTGQTGSLTALPIIETQAGDVSAFIPTNVISITDGQIYLETDLFNAGIRPAINAGLSVSRVGGAAQTKIIKKLGGGVRLALAQ…
ATP synthase (F-type)	AtpA		Oxidative phosphorylation	SS_bin_68	Bacteria	Proteobacteria	Gammaproteobacteria	SZUA-146	SZUA-146		k127_1563653_16 # 13864 # 14058 # 1 # ID=101_16;partial=01;start_type=ATG;rbs_motif=GGAG/GAGG;rbs_spacer=5-10bp;gc_cont=0.585	AtpA-WP_068611648.1 F0F1 ATP synthase subunit alpha [Woeseia oceani]	83.1	65	1	65	1	65	1.6e-24	111.3	100	12.7	MSIKASEISDLIKERIKNFQAPAEARDVGTVLTVTDGIVRIHGLGDARYGEMLEFPGNTFGLALN
ATP synthase (F-type)	AtpA		Oxidative phosphorylation	SS_bin_97	Bacteria	Proteobacteria	Gammaproteobacteria	SZUA-146	SZUA-146		k127_3101390_6 # 3289 # 4833 # 1 # ID=86_6;partial=00;start_type=ATG;rbs_motif=AAA;rbs_spacer=5bp;gc_cont=0.494	AtpA-WP_153975869.1 F0F1 ATP synthase subunit alpha [Thermochromatium tepidum]	82.8	511	4	514	3	513	5.2e-243	840.1	99.2	99.6	MQTLNPSEISELIKQRVEQFDLTSEARNEGTVVSVSDGIVRIHGLSDAAYGEMLEFPNNTFGMALNLEQDSVGAVVLGDYKHISEGNSVKTTGRILEVPVGEGLLGRVVNALGQPIDGKGPLGTTETAPIEKVAPGVITRKSVSQPVQTGLKAIDAMVPVGRGQRELIIGDRQTGKTAVAIDAIINQKGTGVKCIYVAIGQKNSSIANVVRKLEEHGALDHTIIVAASAADSAAMQYVAPYSGCSMGEYFRDNGEDALIIYDDLTKQAWAYRQVSLLLRRPPGREAYPGDVFYLHSRLLERSARVNEEYVEKFTNGKVKGKTGSLTAFPIIETQAGDVSAFVPTNVISITDGQIFLETDLFNAGIRPAINAGLSVSRVGGAAQTKIIKKLGGGVRLALA…
ATP synthase (F-type)	AtpA		Oxidative phosphorylation	DS_bin_1	Bacteria	Proteobacteria	Gammaproteobacteria	SZUA-21			k127_1469917_2 # 110 # 1066 # -1 # ID=299_2;partial=01;start_type=Edge;rbs_motif=None;rbs_spacer=None;gc_cont=0.513	AtpA-WP_126457142.1 F0F1 ATP synthase subunit alpha [Sulfuriflexus mobilis]	94.3	318	1	318	197	514	2.7e-165	581.3	99.7	61.9	VAVGQKASSIAGVVRKLEEHGALEHTIIVAAAASDSAAMQYIGPYAGCTMGEYFRDRGEDALIVYDDLTKQAWAYRQVSLLLKRPPGREAYPGDVFYLHSRLLERAARINADEVERLTNGEVKGKTGSLTALPIIETQAGDVSAFVPTNVISITDGQIFLESDLFNAGIRPAINAGLSVSRVGGAAQTKIIKKLGGGVRLALAQYRELAAFAQFASDLDEATRNQIERGIRVTELMKQAQYSPLSVAEMATSLYAANEGYLDDVDANKIVDFEAALLSYMNSSQAALISKINESGDWNDEIEAELKAAIDDFKANHAF*
ATP synthase (F-type)	AtpA		Oxidative phosphorylation	DS_bin_1	Bacteria	Proteobacteria	Gammaproteobacteria	SZUA-21			k127_584230_3 # 1200 # 2069 # -1 # ID=328_3;partial=01;start_type=Edge;rbs_motif=None;rbs_spacer=None;gc_cont=0.545	AtpA-WP_134080303.1 F0F1 ATP synthase subunit alpha [Thiohalophilus thiocyanatoxydans]	88.2	289	1	289	225	513	1.6e-140	498.8	99.7	56.3	AATAAESAAMQFIAPYSGCTMGEYFRDLGEDALIIYDDLTKQAWAYRQVSLLLRRPPGREAYPGDVFYLHSRLLERSARVNEEYVERETNGAVKGKTGSLTALPIIETQAGDVSAFVPTNVISITDGQIFLESDLFNAGIRPAINAGLSVSRVGGAAQTKIIKKLGGGVRLDLAQYRELAAFAQFASDLDESTRKQIERGQRVTELMKQKQYSPMSVAEQGFSLLAASKGFLDDVEVNKVVDFEAAMQAYLKSNEAELIAKINDTGDYNDEIEAAMAAAIEKFKATSTW*
ATP synthase (F-type)	AtpA		Oxidative phosphorylation	DS_bin_4	Bacteria	Proteobacteria	Gammaproteobacteria	Thiohalobacterales	Thiohalobacteraceae	SZUA-186	k127_1457004_4 # 2511 # 3104 # -1 # ID=163_4;partial=01;start_type=Edge;rbs_motif=None;rbs_spacer=None;gc_cont=0.593	AtpA-WP_090251952.1 F0F1 ATP synthase subunit alpha [Ectothiorhodospira marina]	84.3	197	1	197	317	513	1.3e-90	332.4	99.5	38.4	VKGRTGSLTALPIIETQAGDVSAFVPTNVISITDGQIFLESDLFNAGIRPAINAGLSVSRVGGAAQTKIIKKLGGGVRLALAQYRELAAFAQFASDLDETTRKQLERGQRVTELMKQKQYSPLTVAEMAVSLFAADQGYLDDIEIKKVVDFEHALLSYMRSSQTALMDKINETADYNDEIEAGLRSAIEDFKANQTW*
ATP synthase (F-type)	AtpA		Oxidative phosphorylation	DS_bin_11	Bacteria	Proteobacteria	Gammaproteobacteria	Thiohalomonadales			k127_64989_3 # 1326 # 2867 # -1 # ID=255_3;partial=00;start_type=ATG;rbs_motif=AGGA;rbs_spacer=5-10bp;gc_cont=0.547	AtpA-WP_134080303.1 F0F1 ATP synthase subunit alpha [Thiohalophilus thiocyanatoxydans]	88.1	513	1	513	1	513	3.9e-259	893.6	99.8	100	MQLNPSEISELIKKRIEGFETVTEARNEGTVVSLADGVVRIHGLEDVMAGEMIEFPGNTYGMALNLERDSVGAVILGDYEHISEGDKVKCTGRILEVPTGEAMLGRVVDALGNAIDGKGPIEAKASSPIEKVAPGVYWRKSVDQPVQVGLKSIDSMVPIGRGQRELIIGDRQTGKTAVAVDAIINQKGTGIKCIYVAVGQKASSVANVVRKLEEHGAMEHTIVVAATAAESAAMQFIAPYSGCTMGEYFRDLGEDALIIYDDLTKQAWAYRQVSLLLRRPPGREAYPGDVFYLHSRLLERAARVNAEYVERETNGAVKGKTGSLTALPIIETQAGDVSAFVPTNVISITDGQIFLESDLFNAGIRPAINAGLSVSRVGGAAQTKIIKKLGGGIRLDLAQ…
ATP synthase (F-type)	AtpA		Oxidative phosphorylation	SS_bin_59	Bacteria	Proteobacteria	Gammaproteobacteria	UBA10353	UBA7415	UBA7415	k127_3363144_73 # 77896 # 79437 # -1 # ID=51_73;partial=00;start_type=ATG;rbs_motif=GGAG/GAGG;rbs_spacer=5-10bp;gc_cont=0.524	AtpA-WP_113953325.1 F0F1 ATP synthase subunit alpha [Arenicella xantha]	89.9	513	1	513	1	513	1.5e-263	908.3	99.8	100	MTTQLNPSEISNLIKDRIKNFEASAESRTEGTVVSLTDGIARIHGLTEAMQGEMLEFPGDVFGLALNLEQDSVGAVVLGDYKHISEGDTVKCTGRILEVPVGPALLGRVVDSLGRPIDGKGAVETTETSPIEKIAPGVIERQGVDQPLETGFKSIDAMVPIGRGQRELIIGDRQTGKTAVAVDTIINQKGAGVKCFYVAIGQKASSVASVVRKLEEHGAMEYTTIVAANASDSAALQYIAPYSGCSMGEYYRDNGEDALIIYDDLSKQAVAYREVSLLLRRPPGREAYPGDVFYLHSRLLERASRINETEVERRTGVKGKTGSLTALPIIETQAGDVSAFVPTNVISITDGQIFMETDLFNSGIRPAVDPGLSVSRVGGNAQTNIIKKLGGGVRLALAQ…
ATP synthase (F-type)	AtpA		Oxidative phosphorylation	SS_bin_94	Bacteria	Proteobacteria	Gammaproteobacteria	UBA10353	UBA7415	UBA7415	k127_919079_3 # 1053 # 2594 # 1 # ID=538_3;partial=00;start_type=ATG;rbs_motif=GGAG/GAGG;rbs_spacer=5-10bp;gc_cont=0.529	AtpA-WP_113953325.1 F0F1 ATP synthase subunit alpha [Arenicella xantha]	92.4	513	1	513	1	513	6.4e-270	929.5	99.8	100	MTTQLNPSEISNLIKDRIKNFEASAESRTEGTVVSLSDGIARIHGLAEAMQGEMLEFPGDIFGLALNLEQDSVGAVVMGNYKNISEGDTVKCTGRILEVPVGRALLGRVVDTLGRPIDGKGAIETNETAPIEKVAPGVIERQSVDQPLETGFKSIDAMVPIGRGQRELIIGDRQTGKTAVAVDAIINQKSSGVKCIYVAIGQKASSVATVVRKLEEHGAMEYTIVVAANASDSAALQYLAPYAGCSMGEYFRDNGEDALIVYDDLSKQAVAYREVSLLLRRPPGREAYPGDVFYLHSRLLERSSRINEAEVERLSGVKGKTGSLTALPIIETQAGDVSAFVPTNVISITDGQIFMETDLFNSGIRPPVDPGLSVSRVGGAAQTQIIKKLGGGIRLALAQ…
ATP synthase (F-type)	AtpA		Oxidative phosphorylation	SS_bin_14	Bacteria	Proteobacteria	Gammaproteobacteria	UBA4486	UBA4486		k127_26069_6 # 2669 # 3334 # 1 # ID=105_6;partial=01;start_type=ATG;rbs_motif=GGAG/GAGG;rbs_spacer=5-10bp;gc_cont=0.470	AtpA-WP_020565026.1 F0F1 ATP synthase subunit alpha [Methylosarcina fibrata]	81.1	222	1	222	1	222	4.7e-100	364	100	43.3	MSISATEISDLIKKKIKDFDLQTEAHTEGTIVSLSDGIARIYGLSDAMQGEMLEFPGNTYGLAMNLERDSVGAVILGDYLHLSEGDTVKCTKRILEVPVGEGLLGRVVDSLGSPIDGKGDIKSEESSPIEKIAPGVIDRQSVSQPVQTGLKSIDSMVPVGRGQRELIIGDRQTGKTAVAVDTIINQKGTGVKCIYVAIGQKASSINVVIRKLEEHGAMDHTI
ATP synthase (F-type)	AtpA		Oxidative phosphorylation	SS_bin_92	Bacteria	Proteobacteria	Gammaproteobacteria	UBA4575	UBA4575		k127_500322_29 # 26001 # 27542 # 1 # ID=26_29;partial=00;start_type=ATG;rbs_motif=AATAA;rbs_spacer=13bp;gc_cont=0.430	AtpA-WP_006788303.1 F0F1 ATP synthase subunit alpha [Thiorhodospira sibirica]	83.8	513	1	513	1	513	5.3e-248	856.7	99.8	100	MQLNPTEISELIKKRIENFDAVAEARTEGTVVGVTDGIVRVHGLADVMAGEMLEFPKNTFGMALNLERDSVGAVVLGDYKHITEGDKVSCTGRILEVPIGPELLGRVVNSLGEPIDGKGPINTSLTAPIEKIAPGVIERKSVDQPVQTGLKSIDAMVPIGRGQRELIIGDRQTGKTAVAIDTIINQKGTGVKCIYVAIGQKNSSVANVVRKLEEHDAMGHTIIVNAAAAESAAMQYIAPYSGCSMGEYFRDRGEDALIIYDDLTKQAWAYRQVSLLLRRPPGREAYPGDVFYLHSRLLERASRVNAEYVEEFTKGEVKGKTGSLTALPIIETQAGDVSAFVPTNVISITDGQIFLESDLFNSGFRPAINAGLSVSRVGGAAQTKIIKKLGGGVRLALAQ…
ATP synthase (F-type)	AtpA		Oxidative phosphorylation	SS_bin_93	Bacteria	Proteobacteria	Gammaproteobacteria	UBA6522	UBA6522		k127_1501953_1 # 3 # 821 # 1 # ID=300_1;partial=10;start_type=Edge;rbs_motif=None;rbs_spacer=None;gc_cont=0.596	AtpA-WP_088921584.1 F0F1 ATP synthase subunit alpha [Granulosicoccus antarcticus]	81.6	272	1	272	243	514	1.4e-122	439.1	99.6	52.9	GASMGEYFLDKGEDALIIFDDLTKQAWAYRQVSLLLRRPPGREAYPGDVFYLHSRLLERASRVNAAHVEEVSGGKVKGKTGSLTALPIIETQAGDVSAFVPTNVISITDGQIFLETDLFNAGIRPAINAGLSVSRVGGAAQTKIIKKLGGGVRLALAQYRELAAFAQFASDLDAATRAQLQRGERVTELMKQKQYSPLSIAEMALSLFSANEGYLDDVPVERIVDYEEALHDFARANNQSDLDAMNESGDYNDDVEATLKSILDAFVEKGAY*
ATP synthase (F-type)	AtpA		Oxidative phosphorylation	SS_bin_93	Bacteria	Proteobacteria	Gammaproteobacteria	UBA6522	UBA6522		k127_2742042_5 # 2000 # 3541 # 1 # ID=512_5;partial=00;start_type=ATG;rbs_motif=None;rbs_spacer=None;gc_cont=0.601	AtpA-WP_068611648.1 F0F1 ATP synthase subunit alpha [Woeseia oceani]	82.1	513	1	513	1	513	1.8e-240	831.6	99.8	100	MALKASEISELIKKRIEQFESTSEARDVGTIIALTDGIVRIHGLGDAQYGEMIEFPGNTFGLALNLEQDSVGAVVLGEYKHLSEGDSVKTTGRILEVPVGEALLGRVVDSLGNPVDGKGPIEADLTSPIEKVAPGVIDRKSVSQPVQTGLKSIDAMVPVGRGQRELIIGDRQTGKSAVAIDTIINQKGTGIKCIYVAIGQKNSTVSNVVRKLEEHGAMEHTIIVSASAAESAAMQYIAPYSGCAMGEYFMDRGQDALIIYDDLTKQAWAYRQVSLLLRRPPGREAYPGDVFYLHSRLLERAARVNADYVERFTDGEVKGQTGSLTALPIIETQAGDVSAFVPTNVISITDGQIFLETDLFNAGIRPAINAGLSVSRVGGAAQTQIIKKLGGGVRLALAQ…
ATP synthase (F-type)	AtpA		Oxidative phosphorylation	GroopM.bin_14	Bacteria	Proteobacteria	Gammaproteobacteria	Woeseiales	Woeseiaceae		RZV33107.1 F0F1 ATP synthase subunit alpha, partial [Chromatiales bacterium]	AtpA-WP_068611648.1 F0F1 ATP synthase subunit alpha [Woeseia oceani]	84.2	272	1	272	242	513	4.6e-126	450.7	100	53	GASMGEYFLDKGEDALIIFDDLTKQAWAYRQVSLLLRRPPGREAYPGDVFYLHSRLLERASRVNAEHVENVSGGKVKGKTGSMTALPIIETQAGDVSAFVPTNVISITDGQIFLETDLFNAGIRPAINAGLSVSRVGGAAQTKIIKKLGGGVRLALAQYRELAAFAQFASDLDAATRQQLERGERVTELMKQKQYSPLSVAEMGLSLFAANEGFIDGVPVAKVVDYEEALHDFARANNQADLDAINASGDYNDDVAATLKGICEAFAEKGAY
ATP synthase (F-type)	AtpA		Oxidative phosphorylation	GroopM.bin_14	Bacteria	Proteobacteria	Gammaproteobacteria	Woeseiales	Woeseiaceae		RZV38129.1 F0F1 ATP synthase subunit alpha, partial [Chromatiales bacterium]	AtpA-WP_068611648.1 F0F1 ATP synthase subunit alpha [Woeseia oceani]	90.3	259	1	259	1	259	1.5e-126	452.2	100	50.5	MALKASEISTLIKERIENFEASAEARDVGTVIAVTDGIVRIHGLADARYGEMLEFPQNTFGMALNLEQDSVGAVVLGDYKHISEGDTVKTTGRILEVPIGEALLGRVVDSLGNPIDGKGPIETNLSAPIEKVAPGVIERQSVSQPVQTGLKSIDSMVPIGRGQRELIIGDRQTGKTAVAVDTIINQRGTGIKCIYVAIGQKASSIAGVVRKLEEEGALEHTIIVAAAAADSPAMQYIAPYAGASMGEYFLDKGEDALII
ATP synthase (F-type)	AtpA		Oxidative phosphorylation	SS_bin_64	Bacteria	Proteobacteria	Gammaproteobacteria	Woeseiales	Woeseiaceae		k127_937191_4 # 1407 # 2948 # 1 # ID=13_4;partial=00;start_type=ATG;rbs_motif=GGAG/GAGG;rbs_spacer=5-10bp;gc_cont=0.593	AtpA-WP_068611648.1 F0F1 ATP synthase subunit alpha [Woeseia oceani]	85.8	513	1	513	1	513	5.3e-248	856.7	99.8	100	MALKASEISTLIKERIENFEASAEARDVGTVIAVTDGIVRIHGLADARYGEMLEFPQNTFGMALNLEQDSVGSVVLGDYKHITEGDTVKTTGRILEVPIGDALLGRVVDALGMPIDGKGPINTNLSAPIEKVAPGVIERQSVSQPVQTGLKSIDSMVPIGRGQRELIIGDRQTGKTAVAVDTIINQRGTGIKCIYVAIGQKASSIAGVVRKLEEEGAMDHTIVVAAAAAESPAMQYIAPYSGASMGEYFLDRGEDALIIFDDLTKQAWAYRQVSLLLRRPPGREAYPGDVFYLHSRLLERASRVNAEHVENVSGGKIKGKTGSMTALPIIETQAGDVSAFVPTNVISITDGQIFLETDLFNAGIRPAINAGLSVSRVGGAAQTKIIKKLGGGVRLALAQ…
ATP synthase (F-type)	AtpA		Oxidative phosphorylation	SS_bin_74	Bacteria	Proteobacteria	Gammaproteobacteria	Woeseiales	Woeseiaceae		k127_3975048_9 # 9195 # 10736 # -1 # ID=49_9;partial=00;start_type=ATG;rbs_motif=GGAG/GAGG;rbs_spacer=5-10bp;gc_cont=0.639	AtpA-WP_068611648.1 F0F1 ATP synthase subunit alpha [Woeseia oceani]	86.7	513	1	513	1	513	2.5e-250	864.4	99.8	100	MALKASEISTLIKERIENFEASAEARDVGTVIAVTDGIVRIHGLADARYGEMLEFPENTFGMALNLEQDSVGAVVLGDYKHISEGATVKTTGRILEVPIGDALLGRVVDALGNPIDGKGPIDAEGTSPIEKVAPGVIERQSVDQPVQTGLKSIDSMVPIGRGQRELIIGDRQTGKTAVAVDTIINQVGTGIKCIYVAVGQKASSIAGVVRKLEEEGAMEHTIVIAAAAAESPAMQYIAPYSGASMGEYFMDKGEDALIIYDDLTKQAWAYRQVSLLLRRPPGREAYPGDVFYLHSRLLERAARVNAEHVENISGGKVKGKTGSLTALPIIETQAGDVSAFVPTNVISITDGQIFLETDLFNAGIRPAINAGLSVSRVGGAAQTKIIKKLGGGVRLALAQ…
ATP synthase (F-type)	AtpA		Oxidative phosphorylation	SS_bin_22	Bacteria	Proteobacteria	Gammaproteobacteria	Xanthomonadales	SZUA-36		k127_734836_1 # 3 # 968 # -1 # ID=36_1;partial=10;start_type=ATG;rbs_motif=GGA/GAG/AGG;rbs_spacer=5-10bp;gc_cont=0.590	AtpA-WP_150864332.1 F0F1 ATP synthase subunit alpha [Wenzhouxiangella sp. W260]	91.6	321	1	321	1	321	1.4e-169	595.5	99.7	62.5	MQATLNPSEISELIKKRVEELNIASETRNEGTVVSVSDGIARLHGLEDAMQGEMIEFPGNTFGLALNLERDSVGTVILGDYEHITEGDTVKCTGRILEVPHGPGLLGRVVDALGNPIDGQGEIENDGFAPIEKVAPGVIWRKSVDQPVQTGLKSIDAMVPIGRGQRELIIGDRQIGKSAIAIDTIINQAKSGIKCIYVAIGQKQSTVANVVAKLEEHGAMEHTIVVNASASESAAMQYIAPYSGCTMGEYFRDRGEDALIIYDDLTKQAWAYRQVSLLLRRPPGREAYPGDVFYLHSRLLERAARVNVDYVEKFTEGKVKGK
ATP synthase (F-type)	AtpA		Oxidative phosphorylation	SS_bin_22	Bacteria	Proteobacteria	Gammaproteobacteria	Xanthomonadales	SZUA-36		k127_2865491_37 # 39047 # 39850 # -1 # ID=77_37;partial=01;start_type=Edge;rbs_motif=None;rbs_spacer=None;gc_cont=0.612	AtpA-WP_150864332.1 F0F1 ATP synthase subunit alpha [Wenzhouxiangella sp. W260]	83.5	267	1	267	248	514	2.7e-126	451.4	99.6	51.9	GEYFRDRGQDALIIYDDLTKQAWAYRQVSLLLRRPPGREAYPGDVFYLHSRLLERAARVNEEYVEKETNGEVKGQTGSLTALPIIETQAGDVSAFVPTNVISITDGQIFLETDLFNGGIRPAVHAGLSVSRVGGAAQTKVIKKLGGGVRLALAQYRELAAFAQFASDLDEGTRAQLERGQRVTELMKQPQYSPMSVGEMAVSLYAVDRGFMDDIELSKIGAFESAMLDSMSATQAELMERLNGGDWNDEVEGLLKSAVENFKSSGSW*
ATP synthase (F-type)	AtpA		Oxidative phosphorylation	SS_bin_66	Bacteria	Proteobacteria	Gammaproteobacteria	Xanthomonadales	SZUA-36		k127_636198_196 # 200456 # 202000 # 1 # ID=75_196;partial=00;start_type=ATG;rbs_motif=AGGA;rbs_spacer=5-10bp;gc_cont=0.589	AtpA-WP_150864332.1 F0F1 ATP synthase subunit alpha [Wenzhouxiangella sp. W260]	86.6	514	1	514	1	514	8.8e-259	892.5	99.8	100	MQTTLNPSEISELIKKRVEELNITAETRNEGTVVSVSDGIARIHGLEDAMQGEMIEFPGNTFGLALNLERDSVGTVILGDYEHITEGDTVKCTGRILEVPHGPGLLGRVVNALGEPIDGQGPIDNDGFAPIEKVAPGVIWRKSVDQPVQTGLKSIDSMVPIGRGQRELIIGDRQIGKSAIAIDTIINQVGTGIKCVYVAIGQKQSTVANVVAKLEEHGAMEHTIVVNASASESAAMQYMAPYSGCTMGEYFRDRGEDALIIYDDLTKQAWAYRQVSLLLRRPPGREAYPGDVFYLHSRLLERAARVNEEYVEKFTEGKVTGKTGSLTALPIIETQAGDVSAFVPTNVISITDGQIFLETDMFNAGIRPAMHAGLSVSRVGGAAQTKVIKKLGGGIRLAL…
ATP synthase (F-type)	AtpA		Oxidative phosphorylation	SS_bin_91	Bacteria	Verrucomicrobiota	Verrucomicrobiae	Verrucomicrobiales	Akkermansiaceae		k127_2636016_6 # 3214 # 4746 # 1 # ID=164_6;partial=00;start_type=ATG;rbs_motif=None;rbs_spacer=None;gc_cont=0.651	AtpA-WP_143158162.1 F0F1 ATP synthase subunit alpha [Rubritalea squalenifaciens]	84.3	510	1	510	1	510	1.3e-243	842	99.8	100	MSSILQELEQEIANVTTGVEKTNVGTVREIGDGVAKVEGLSEAQLNEMISFPGNLFGLALNLEEGEVGVVMLGDSTHIAEGDECHTTGKLLSVPVGEALLGRVVDTLGRPLDGKGDIPSDTQYPVEKIAPGIIKRKSVSVPVQTGIAAIDAMIPIGRGQRELIIGDRYTGKTTIAIDTIISQAQQNKAAREGRLKDHKPLYCVYVAIGQKQSNIARTIATLEKADAMDNTIVVAASASDSATNQFLAPYSGCAMAEYLMDQGKDVLIVYDDLSKQAVAYRQVSLVLRRPSGREAYPGDVFYLHSRLLERSARLSDAEGGGSITALPIIETQAGDVSAYIPTNVISITDGQIFLETDLFYQGIRPAISVGLSVSRVGSAAQTKAIKKVSGTTKLDLAQFR…
ATP synthase (F-type)	AtpA		Oxidative phosphorylation	SS_bin_30	Bacteria	Verrucomicrobiota	Verrucomicrobiae	Verrucomicrobiales	DEV007		k127_2890776_8 # 10292 # 11830 # -1 # ID=297_8;partial=00;start_type=ATG;rbs_motif=None;rbs_spacer=None;gc_cont=0.549	AtpA-WP_113961573.1 F0F1 ATP synthase subunit alpha [Roseimicrobium gellanilyticum]	78.4	510	1	510	1	509	2.7e-228	791.2	99.4	100	MSNILQELESEIASLKTSVSKSNVGVVREAGDGVAKVEGLSDVMLNEMVEFPGGVYGLALNLEETEVGCILLGEGREIKEGDEVKTTGKLLQVPVGKSMLGRVVDALGRPIDGKGEINAEDHYPVEKIAPGIIPRQSVGEPVQTGILPIDAMIPVGRGQRELIIGDRSTGKTTVAIDTIISQAKQNKAAEEGTLKDHKPLYCIYVAIGQKQANVARTIQVLEENGAMEYTTIVSATASDPATNQYLAAYSGCSMGEWFMDQGMDALIVFDDLSKHAVAYREVSLVLRRPSGREAYPGDVFYLHSRLLERSARLSDENGDGSLTALPIIETQAGDVSAYIPTNVISITDGQIYLETDLFYQGIRPAISVGLSVSRVGSAAQTKAIKKVSGTTKLDLAQFR…
Cytochrome cbb3 oxidase	CcoN		Aerobic respiration	SS_bin_18	Bacteria	ARS69	ARS69	ARS69	ARS69		k127_865021_1 # 1 # 1275 # -1 # ID=627_1;partial=10;start_type=ATG;rbs_motif=AGGAG;rbs_spacer=5-10bp;gc_cont=0.651	CcoN-WP_112327359.1 cytochrome-c oxidase, cbb3-type subunit I [Rhodothermaceae bacterium]	70	413	13	425	24	435	6.5e-175	613.6	97.2	82.4	MSSNPSAATRQITYDDGIVRAFSAATMVWALVALLLGAVVATQLVWWQANLNISWLSFGRLRPLHTNAAIFAFVGNMMFAGIYYSTQRLLKVRMASDGLSWFNFWGWQAIIVAAAVTLPLGLTQGKEYAELIWPIDIAIAVVWVAFGVNFFWTLAVRNERNLYVALWFYIATIVTIAVLHIVNSLHLPTSFTHSYPLFSGVQDALVQWWYGHNAVGFFLTTPILGIMYYFLPKAAGRPVYSYRLSVVHFWGLVFVYIWAGPHHLLYTALPEWSQTLGMVFSLMLWAPSWGGMLNGLLTLRGAWDKLRTDPVIKFLIVAVTFYGMATFEGPLLSIKSVSSLAHYTDWIIGHVHGGALGWNGFMAAGMFYWLVPRLFGTKLRSTGLANMHFWIGMFGILLY…
Cytochrome cbb3 oxidase	CcoN		Aerobic respiration	SS_bin_27	Bacteria	ARS69	ARS69				k127_229698_3 # 2297 # 4831 # 1 # ID=825_3;partial=00;start_type=ATG;rbs_motif=AGGAGG;rbs_spacer=5-10bp;gc_cont=0.641	CcoN-WP_112327359.1 cytochrome-c oxidase, cbb3-type subunit I [Rhodothermaceae bacterium]	66.2	452	12	463	25	475	5.4e-181	634.8	53.5	90.2	MTTDALKQEIVYDDKIVRAFIVASVAFAIVAMSVGVLIAIQLVFWQANFGTSWTAFGRLRPLHTNAAIFAFVGNMMFAGIYYSTQRLIKARMGSDGLSWLHFWTWQIAILGAAVSLPLGLTQAKEYAELIWPIDIVIAVSWVAFSVNFFWALAKRNEKNLYVSLWFYIATIVTIPVLFIVNNLQLPTSFLHSYPIYAGVQDALVQWWYGHNAVGFFLTTPILGIMYYFIPKACGRPVYSYRLSVVHFWALIFLYIWAGPHHLLFTALPDWTQSTGMLFSLILLAPSWGGMLNGLLTLRGAWDKLKTDPVLKFFVVAITFYGMSTFEGPLLSIKSVNSLAHYTDWIIGHVHGGTLGWNGFMAAGMFYWLVPRLFGTKLWSTQLADAHFWTGTFGILLYVV…
Cytochrome cbb3 oxidase	CcoN		Aerobic respiration	SS_bin_84	Bacteria	Bacteroidota	Bacteroidia	AKYH767-A			k127_1540826_18 # 13346 # 15526 # -1 # ID=214_18;partial=00;start_type=ATG;rbs_motif=AAAAA;rbs_spacer=7bp;gc_cont=0.382	CcoN-WP_088748600.1 MULTISPECIES: cytochrome-c oxidase, cbb3-type subunit II, partial [unclassified Sphingobacteriales (miscellaneous)]	72.7	512	203	708	1	504	1.5e-227	789.3	69.6	97.1	MEIEKFSYDNRIVKLFSFATILWGVVGMLVGLIVALQLADPVIGGVRIMDWGWSYTSFGRIRPLHTNAVIFAFVGNGIFAGVYYSLQRLCKARMFSNVLSNIHFWGWQLIIVAAAITLPLGFTTSKEYAELEWPIDIAITLMWVVFGWNMFGTIIKRRERHLYVAIWFYIATFVTVAVLHIVNSFELPVSLFKSYSMYAGVQDALVQWWYGHNAVAFFLTTPYLGLMYYFIPKVANRPVYSYRLSIIHFWALIFIYIWAGPHHLLYTALPDWAQSLGIVFSIMLIAPSWGGMLNGLLTLRGAWDKVRDEPVLKFLVVAVTCYGMSTFEGPMMSLKSVNAISHFTDWTIAHVHIGGLGWNGFLTFGMLYFLIPKMYGTKLYSKKLANAHFWIGTLGIIFY…
Cytochrome cbb3 oxidase	CcoN		Aerobic respiration	SS_bin_15	Bacteria	Bacteroidota	Bacteroidia	Chitinophagales	Saprospiraceae		k127_902286_9 # 5931 # 7217 # -1 # ID=326_9;partial=01;start_type=Edge;rbs_motif=None;rbs_spacer=None;gc_cont=0.421	CcoN-WP_088748600.1 MULTISPECIES: cytochrome-c oxidase, cbb3-type subunit II, partial [unclassified Sphingobacteriales (miscellaneous)]	67.4	417	1	417	89	503	1.5e-174	612.5	97.2	80	GMLNGLLTLRGAWDRVRNDPILKFMVVAVTAYGMSTFEGPMMSIKSFNAITHYTDWTIAHVHVGALGWNGMLTFGMLYWLVPRIYKTKLFSTNLANVHFWLGTLGIIFYAIPLYWGGVTQQLMWKQFTPDGFLQYPNFLETVTQIIPMYAIRAVGGTLYFIGLIIMVYNIIKTMRGGSFAATEEASAPARVAHVAHKGEYWHRWLERRSVLFTVLTLIAVVIGGLIEIIPMMMVDKNVPKIATVEPYTPLELEGRDIYIREGCVGCHSQMIRPFRSETARYGEFSKSGEFIYDRPFLWGSKRTGPDLHRVGGKYSDSWHYNHMVDPESMSPGSIMPPYPWLLTDDLDVSKIAKKIKVLQTLNTPYPEGYADEALGDLQLQAGQIAERLRADGIDQENLE…
Cytochrome cbb3 oxidase	CcoN		Aerobic respiration	SS_bin_60	Bacteria	Bacteroidota	Bacteroidia	Chitinophagales	Saprospiraceae		k127_501234_30 # 41016 # 43133 # -1 # ID=102_30;partial=00;start_type=ATG;rbs_motif=AAAAAA;rbs_spacer=12bp;gc_cont=0.377	CcoN-WP_088748600.1 MULTISPECIES: cytochrome-c oxidase, cbb3-type subunit II, partial [unclassified Sphingobacteriales (miscellaneous)]	69	506	198	703	1	504	1.5e-221	769.2	71.7	97.1	MSQIETFKYDNTSVRNFGIATALWGLVGMLVGLIASLQLIWPELNFESQYISFGRIRPLHTNAVIFAFVGNGIFMGVYYSLQRLLKARMWSDLLSKIHFWGWQAIILAAALTLPLGITSSAEYAELEWPIDIAIALVWIVFGINMFATILKRREHHMYVAIWFYIATWVTVTVLHVIKNLEIPVHMWDSIPVFAGVQDALIQWWYGHNAVAFFLTTPYLGLMYYFLPKAANRPVYSYKLSIIHFWALIFIYIWAGPHHLLYTSLPDWAQSLGTVFSLMLIAPSWGGMLNGLLTLRGAWDKVRRDPILKFMVVAVTAYGMATLEGPLLSIKSINAISHYTDWTVGHVHVGTLGWNGMLTFGILYWLWPRLYNVKLHSVKLANTHFWLGTLGTMFYTIPLY…
Cytochrome cbb3 oxidase	CcoN		Aerobic respiration	SS_bin_76	Bacteria	Bacteroidota	Bacteroidia	Chitinophagales	Saprospiraceae		k127_965215_6 # 5246 # 6568 # 1 # ID=115_6;partial=01;start_type=ATG;rbs_motif=TAAA;rbs_spacer=11bp;gc_cont=0.401	CcoN-WP_112327359.1 cytochrome-c oxidase, cbb3-type subunit I [Rhodothermaceae bacterium]	66.1	440	2	441	17	455	3.3e-182	637.9	99.8	87.8	MSTTVEHFKYDNAIVRNFALATIIFGVIGMLVGLLIALQLVFPVLNFELPYTTFGRLRPLHTNAVVFAFVGNGIFTGVYYSLQRLLKAPMYSKFLSNFHFWGWQLIILAAAITLPLGYTSSHEYAELEWPIDIAIAVVWLAFGWNMIGTILKRRETHLYVAVWFYIATFITVTLLHVFNNLEIPVSIMKSIPVFAGVQDALIQWWYGHNAVAFFLTTSYLGLMYYYLPKAANRPVYSYKLSVIHFWALIFIYIWAGPHHLLYTSLPDWAQSLGMVFSLMLIAPSWGGMLNGLLTLRGAWDRVRNDPILKFMVVAVTAYGMSTFEGPMMSIKSFNAITHYTDWTIGHVHVGALGWNGMLTFGVLYWLIPKIYNTKIYSVNLANIHFWLGTLGIIFYAIPL…
Cytochrome cbb3 oxidase	CcoN		Aerobic respiration	SS_bin_77	Bacteria	Bacteroidota	Bacteroidia	Chitinophagales	Saprospiraceae		k127_3269715_14 # 10195 # 12330 # -1 # ID=76_14;partial=00;start_type=ATG;rbs_motif=TAAA;rbs_spacer=8bp;gc_cont=0.410	CcoN-WP_088748600.1 MULTISPECIES: cytochrome-c oxidase, cbb3-type subunit II, partial [unclassified Sphingobacteriales (miscellaneous)]	68.4	506	199	704	2	504	2.8e-223	775	71.1	96.9	MSNIETFRYDNKIVRDFAIATAIFGIVGMLVGVIAALQLVWPEMNLGFAETTFGRIRPLHTNAAIFAFVGNGIFMGVYYSLQRLLKARMYSDLLSKIHFWGWQLIIVAAAITLPMGITSSQEYAELEWPIDIAIALVWIVFGINMFMTIIKRRESHLYVAIWFYIATWVTVTVLHVFNNIQIPVSMTDGIPVLAGVQSALVQWWYGHNAVAFFLTTPYLGLMYYFLPKAANRPVYSYKLSIVHFWGLIFIYIWAGPHHLLYTSLPDWAQSLGTAFSLMLIAPSWGGMLNGLLTLRGAWDRVRNDPILKFMVVAVSAYGMATLEGPLLSIKSINAISHYTDWTVGHVHIGTLGWNGMLTFGILYWLIPKIYNTKLYSMKAANAHFWIGTLGILFYAIPLY…
Cytochrome cbb3 oxidase	CcoN		Aerobic respiration	SS_bin_85	Bacteria	Bacteroidota	Bacteroidia	Chitinophagales	Saprospiraceae		k127_1344359_4 # 3298 # 5430 # 1 # ID=750_4;partial=00;start_type=ATG;rbs_motif=TAAA;rbs_spacer=12bp;gc_cont=0.450	CcoN-WP_088748600.1 MULTISPECIES: cytochrome-c oxidase, cbb3-type subunit II, partial [unclassified Sphingobacteriales (miscellaneous)]	71.7	506	198	703	1	504	3.5e-226	784.6	71.2	97.1	MSKVEQFSYDNSIVRKFAIASVVFGIVGMLVGLTIALQLVFPAINFELPYTTYGRLRPLHTNAVIFAFVGNGIFMGVYYSLQRLLKAPMYSKLLSNIHFWGWQAIIVAAAITLPLGFTSSHEYAELEWPIDIAIALVWVVFGINMFGTILKRRENHLYVAIWFYIATWVTVTMLHICNNLVLPVSLFKSYPVFAGVQDALVQWWYGHNAVAFFLTTPYLGLMYYFLPKAANRPIFSYRLSIIHFWALIFLYIWAGPHHLLYTSLPDWAQSLGMVFSLMLIAPSWGGMLNGLLTLRGAWDRVRNDPILKFLVVAVTAYGMSTFEGPMMSIKAFNAITHYTDWTIGHVHIGALGWNGMLTFGILYWLLPRIYNTKLYSVRLANVHFWLGTLGIIFYAVPLY…
Cytochrome cbb3 oxidase	CcoN		Aerobic respiration	SS_bin_96	Bacteria	Bacteroidota	Bacteroidia	Chitinophagales	Saprospiraceae		k127_1234569_9 # 7118 # 9250 # -1 # ID=65_9;partial=00;start_type=ATG;rbs_motif=None;rbs_spacer=None;gc_cont=0.443	CcoN-WP_088748600.1 MULTISPECIES: cytochrome-c oxidase, cbb3-type subunit II, partial [unclassified Sphingobacteriales (miscellaneous)]	70.4	506	198	703	1	504	2.2e-223	775.4	71.2	97.1	MSKIEHFNYDNAIVRKFAIASIVFGIVGMLVGLIIALQLVFPSLNFEIPWLTYGRLRPLHTNAVIFAFVGNGIFMGVYYSLQRLLKAPMFNKALSNIHFWGWQLIIVAAAITLPLGYTSSHEYAELEWPIDIAIALVWVVFGINMFGTILKRRENHMYVAIWFYIATWITVTILHIFNNLELPVSMMKSYPVFAGVQDALVQWWYGHNAVAFFLTTPYLGLMYYFLPKAANRPIFSYRLSIIHFWALIFIYIWAGPHHLLYTSLPDWAQSLGMAFSLMLIAPSWGGMLNGLLTLRGAWDRVRTDPILKFMVVAVTAYGMSTFEGPMMSIKSFNAITHYTDWTIGHVHIGALGWNGMLTFGVMYWLIPRIYRTSLYSLRLANIHFWLGTLGIVFYAVPLY…
Cytochrome cbb3 oxidase	CcoN		Aerobic respiration	DS_bin_9	Bacteria	Bacteroidota	Bacteroidia	Flavobacteriales	Flavobacteriaceae	Arenibacter	k127_610438_1 # 1 # 606 # -1 # ID=246_1;partial=10;start_type=ATG;rbs_motif=AAAAA;rbs_spacer=8bp;gc_cont=0.442	CcoN-WP_094546702.1 cytochrome-c oxidase, cbb3-type subunit I [Rubricoccus marinus]	71.1	197	6	202	34	229	5.6e-76	283.9	97.5	38.7	MEVQQFYYDNKIVKKFLYATMFWGIVGMSVGLLLAFMFLFPNLTDGISWLSFGRLRPLHTNAVIFAFVGNAIFAGVYYSTQRLLKARMFSDALSNFNFWGWQAIIVAAAITLPLGYTSSKEYAELEWPIDLAIAVVWVAFGWNLIGTMFKRRQRHLYVAIWFYLATFVTVAVLHIFNSLSLPVSALKSYSVYAGVQDALVQW
Cytochrome cbb3 oxidase	CcoN		Aerobic respiration	SS_bin_118	Bacteria	Bacteroidota	Bacteroidia	Flavobacteriales	Flavobacteriaceae	Croceitalea	k127_982362_20 # 20247 # 22448 # 1 # ID=41_20;partial=00;start_type=ATG;rbs_motif=None;rbs_spacer=None;gc_cont=0.436	CcoN-WP_088748600.1 MULTISPECIES: cytochrome-c oxidase, cbb3-type subunit II, partial [unclassified Sphingobacteriales (miscellaneous)]	68.2	528	197	722	1	505	5.5e-214	744.2	71.7	97.3	MEVQQFHYDNKIVQKFLYATMLWGIVGMLVGLLLAFMFLFPNLTDGISWLSFGRLRPLHTNAVIFAFVGNAIFAGVYYSLQRLLKARMFSDALSSFNFWGWQAIIVAAAITLPLGYSTSKEYAELEWPIDIAIALVWVAFGWNMIGTILKRRQRHLYVAIWFYLATFVTVAVLHIFNSLELPVTAMKSYSVYAGVQDALVQWWYGHNAVAFFLTTPFLGLMYYFVPKAANRPVYSYRLSIVHFWSLIFIYIWAGPHHLLYSSLPDWAQNLGVVFSIMLIAPSWGGMINGLLTLRGVWDKVRSDATLKFMVVAITGYGMATFEGPMLSLKNVNAIAHFSDWIIAHVHVGALAWNGFLTFGMIYWLVPKMFKTTLYSKGLANFHFWIGTLGIVLYALPMYV…
Cytochrome cbb3 oxidase	CcoN		Aerobic respiration	SS_bin_120	Bacteria	Bacteroidota	Bacteroidia	Flavobacteriales	Flavobacteriaceae	Eudoraea	k127_1202043_3 # 357 # 2558 # -1 # ID=71_3;partial=00;start_type=ATG;rbs_motif=AACAA;rbs_spacer=8bp;gc_cont=0.476	CcoN-WP_088748600.1 MULTISPECIES: cytochrome-c oxidase, cbb3-type subunit II, partial [unclassified Sphingobacteriales (miscellaneous)]	67.5	526	197	722	1	505	2.2e-215	748.8	71.7	97.3	MELQQFSYDNQIVKKFIYATLFWGIIGMLVGLLLAFMFLFPNVTDGISWLSFGRLRPLHTNAVIFAFVGNAIFAGVYYSTQRLLKARMFSDFLSKLNFWGWQAIIVAAAITLPLGYTTSKEYAELEWPIDLAIAVIWVAFGWNLIGTMLKRRQRHLYVAIWFYLATFVTVAVLHIFNSLELPVTALKSYSVYAGVQDALVQWWYGHNAVAFFLTTPFLGLMYYFVPKAANRPVYSYRLSIVHFWSLIFIYIWAGPHHLLYSSLPDWAQNLGVAFSVMLIAPSWGGMINGLLTLRGAWDKVRVDPTLKFMVVAITGYGMATFEGPMLSLKNVNAIAHFSDWIIAHVHVGALAWNGFLTFGMIYWLVPKMFKTRLHSTPMANFHFWIGTLGIILYALPMYV…
Cytochrome cbb3 oxidase	CcoN		Aerobic respiration	SS_bin_61	Bacteria	Bacteroidota	Bacteroidia	Flavobacteriales	Flavobacteriaceae	Eudoraea	k127_3491835_3 # 3571 # 5769 # 1 # ID=87_3;partial=00;start_type=ATG;rbs_motif=AAAAA;rbs_spacer=8bp;gc_cont=0.418	CcoN-WP_088748600.1 MULTISPECIES: cytochrome-c oxidase, cbb3-type subunit II, partial [unclassified Sphingobacteriales (miscellaneous)]	67.5	526	197	722	1	505	2.5e-214	745.3	71.8	97.3	MEVQQFYYDNKIVKKFIYATLLWGIIGMLVGLLLAFMFIFPNVTDGISWLSFGRLRPLHTNAVIFAFVGNALFAGVYYSTQRLLKARMFNDFLSNFNFWGWQAIIVAAAITLPLGYTTSKEYAELEWPIDIAIALVWVAFGVNLIGTMIKRRQRHLYVAIWFYLATFITVAVLHIFNSLELPVSALKSYSVYAGVQDALVQWWYGHNAVAFFLTTPFLGLMYYFVPKAANRPIYSYRLSIVHFWSLIFIYIWAGPHHLLYSSLPDWAQNLGVAFSVMLIAPSWGGMINGLLTLRGAWDKVRTDPTLKFMVVAITGYGMATFEGPMLSLKNVNAIAHFSDWIIAHVHVGALAWNGFLTFGMIYWLVPKMFKTRLFSTPLANFHFWIGTLGIILYALPMYV…
Cytochrome cbb3 oxidase	CcoN		Aerobic respiration	SS_bin_98	Bacteria	Bacteroidota	Bacteroidia	Flavobacteriales	Flavobacteriaceae	Eudoraea	k127_20466_2 # 818 # 3019 # 1 # ID=44_2;partial=00;start_type=ATG;rbs_motif=TAAAAA;rbs_spacer=13bp;gc_cont=0.446	CcoN-WP_088748600.1 MULTISPECIES: cytochrome-c oxidase, cbb3-type subunit II, partial [unclassified Sphingobacteriales (miscellaneous)]	66.3	537	197	731	1	514	3.2e-214	745	72.9	99	MEVQQFYYDNKIVKNFLYATLFWGIIGMLVGLLLAFMFLFPNVTDGISWLSFGRLRPLHTNAVIFAFVGNAIFAGVYYSTQRLLKARMFSDFLSKVNFWGWQAIIVSAAVTLPLGYTTSKEYAELEWPIDIAIALIWVVFAWNFIGTLLKRRQRHLYVAIWFYLATIVTVAVLHIFNSLELPVSALKSYSVYAGVQDALVQWWYGHNAVAFFLTTPFLGLMYYFVPKAANRPVYSYRLSIVHFWSLIFIYIWAGPHHLLYTSLPDWAQNLGVVFSVMLIAPSWGGMINGLLTLRGAWDKVRTDPTLKFMVVAITGYGMATFEGPMLSLKNVNAIAHFSDWIIAHVHVGALAWNGFLAFGMIYWLVPKMFKTRLHSVPMANFHFWIGTLGIILYALPMYV…
Cytochrome cbb3 oxidase	CcoN		Aerobic respiration	SS_bin_62	Bacteria	Bacteroidota	Bacteroidia	Flavobacteriales	Flavobacteriaceae	Maribacter_A	k127_3715470_3 # 395 # 2587 # -1 # ID=47_3;partial=00;start_type=ATG;rbs_motif=AAAAA;rbs_spacer=8bp;gc_cont=0.420	CcoN-WP_088748600.1 MULTISPECIES: cytochrome-c oxidase, cbb3-type subunit II, partial [unclassified Sphingobacteriales (miscellaneous)]	67.5	523	197	719	1	505	1.1e-214	746.5	71.5	97.3	MEVQQFYYDNKIVKKFIYATMLWGIVGMTVGLILAFMFLFPNMTDGISWLSFGRLRPLHTNAVIFAFVGNAMFAGVYYSTQRLLKARMFNDTLSNINFWGWQLIIVAAAITLPLGYTTSKEYAELEWPIDIAITLIWVVFAWNFIGTLLKRRQRHLYVAIWFYLATIVTVAVLHIFNSLELPVNALKSYSVYAGVQDALVQWWYGHNAVAFFLTTPFLGLMYYYVPKAANRPVYSYRLSIVHFWSLIFIYIWAGPHHLLYSALPDWAQNLGVAFSVMLIAPSWGGMINGLLTLRGAWDKVRTDPTLKFMVVAITGYGMATFEGPMLSLKNVNAIAHFSDWIIAHVHVGALAWNGFLTFGMIYWLVPKMFKTRLFSTGLANFHFWIGTLGIILYALPMYV…
Cytochrome cbb3 oxidase	CcoN		Aerobic respiration	SS_bin_75	Bacteria	Bacteroidota	Bacteroidia	Flavobacteriales	Flavobacteriaceae	RR4-38	k127_574259_32 # 33133 # 35331 # -1 # ID=48_32;partial=00;start_type=ATG;rbs_motif=TAA;rbs_spacer=15bp;gc_cont=0.441	CcoN-WP_088748600.1 MULTISPECIES: cytochrome-c oxidase, cbb3-type subunit II, partial [unclassified Sphingobacteriales (miscellaneous)]	64	531	197	722	1	505	1.9e-206	719.2	71.8	97.3	MELEKFYYDNKIVKSFLYATIFWGIIGMSVGLLLAFMFLFPNLTDGISWLSFGRLRPLHTNAVIFAFVGNAIFAGVYYSLQRLLKARMWSNFLSKFNFWGWQLIIVAAAITLPLGYTTSKEYAELEWPIDIAIALVWVAFGVNMIGTILKRRQRHLYVAIWFYLATFVTVAVLHIFNSLELPVSALKSYSVYAGVQDALVQWWYGHNAVAFFLTTPFLGLMYYFVPKAANRPVYSYKLSIVHFWSLIFIYIWAGPHHLLYTALPDWAQNLGVAFSVMLIAPSWGGMINGLLTLRGAWDKVRTSPVLKFMVVAITGYGMATFEGPMLSLKNVNAIAHFTDWIIAHVHVGALAWNGFLAFGMIYWLVPKLFKTTLWSKGWANAHFWIGTLGIIMYALPMYV…
Cytochrome cbb3 oxidase	CcoN		Aerobic respiration	SS_bin_108	Bacteria	Bacteroidota	Bacteroidia	Flavobacteriales	Flavobacteriaceae	Winogradskyella	k127_145340_5 # 4059 # 6254 # 1 # ID=346_5;partial=00;start_type=ATG;rbs_motif=TAA;rbs_spacer=11bp;gc_cont=0.383	CcoN-WP_088748600.1 MULTISPECIES: cytochrome-c oxidase, cbb3-type subunit II, partial [unclassified Sphingobacteriales (miscellaneous)]	67.7	527	197	721	1	505	1.3e-212	739.6	71.7	97.3	MEMQQFYYDNKIVKKFIYATILWGVVGMLVGLLLAFMFLFPNLTDGISWLSFGRLRPLHTNAVIFAFVGNAIFAGVYYSSQRLLKARMFSNFLSEFNFWGWQLIIVGAAITLPLGFTTSKEYAELEWPFDIAIALVWVAFGVNLIGTILKRRQRHLYVALWFYIATFVTVAVLHIFNSLEIPVSGLKSYSVYAGVQDALVQWWYGHNAVAFFLTTPFLGLMYYFVPKAANRPVYSYRLSIVHFWSLIFIYIWAGPHHLLYTALPEWAQHLGVAFSVMLIAPSWGGMINGLLTLRGAWDKVRTDPVLKFMVVAITGYGMATFEGPMLSLKNVNAIAHFTDWIIAHVHVGALAWNGFLAFGMIYWLIPKLYKTKLHSIGLANFHFWIGTLGIILYALPMYV…
Cytochrome cbb3 oxidase	CcoN		Aerobic respiration	SS_bin_1	Bacteria	Bacteroidota	Bacteroidia	Flavobacteriales	Flavobacteriaceae	Winogradskyella	k127_78223_1 # 1 # 684 # 1 # ID=213_1;partial=10;start_type=Edge;rbs_motif=None;rbs_spacer=None;gc_cont=0.396	CcoN-WP_099171582.1 cytochrome-c oxidase, cbb3-type subunit II, partial [Flavobacterium psychrophilum]	70.9	223	1	219	192	413	8.8e-86	316.6	96.1	53.6	IAILIGGIVQIVPTIVVKSNIPTISSVKPYTPLELEGRDIYIREGCVGCHSQMVRPFRSEVERYQGEYSKAGEYVYDHPFLWGSKRTGPDLHRIGGKYSDNWHLNHMYDPQSTSSGSIMPSYKWLIHNELDKSMTEKKMEAMVTLGVPYTQEEIEQAQASMTAQGAQIEQNLYSDPDFVATYEADKAASGDDFVEMKDREIVAMIAYLQRLGTDIKVKDIINKTAKN*
Cytochrome cbb3 oxidase	CcoN		Aerobic respiration	MaxBin.003	Bacteria	Bacteroidota	Bacteroidia	Flavobacteriales	Flavobacteriaceae		RZW55891.1 cytochrome-c oxidase, cbb3-type subunit I [Flavobacteriaceae bacterium]	CcoN-WP_088748600.1 MULTISPECIES: cytochrome-c oxidase, cbb3-type subunit II, partial [unclassified Sphingobacteriales (miscellaneous)]	66.1	528	197	719	1	505	5.1e-212	737.6	71.8	97.3	MEIQQFYYDNKIVKNFIYATILWGIVGMLIGLLLAFMFIFPNLTDGISWLSFGRLRPLHTNAVIFAFVGNAIFAGVYYSSQRLLKARMFSDLLSKINFWGWQLLIVGAAITLPLGYTTSKEYAELEWPFDIAIAVLWVIFGWNLIGTILKRRQRHMYVAIWFYLATFVTVAVLHIFNSLEMPVSALKSYSVYAGVQDALVQWWYGHNAVAFFLTTPFLGLMYYFIPKAANRPIYSYRLSIVHFWSLIFIYIWAGPHHLLYTSLPEWAQNLGVAFSVMLIMPSWGGMINGLLTLRGAWDKVRTDPVLKFMVVAITGYGMATFEGPMLSLKTVNRMAHFTDWIIAHVHVGALAWNGFLAFGMIYWLVPRLFKTRLYSTGLANLHFWIGTLGIILYALPMYV…
Cytochrome cbb3 oxidase	CcoN		Aerobic respiration	MetaBAT.bin.5	Bacteria	Bacteroidota	Bacteroidia	Flavobacteriales	Flavobacteriaceae		RZV60062.1 cytochrome-c oxidase, cbb3-type subunit II, partial [Flavobacteriaceae bacterium]	CcoN-WP_099171582.1 cytochrome-c oxidase, cbb3-type subunit II, partial [Flavobacterium psychrophilum]	64.3	277	1	273	137	413	8.3e-102	370.2	96.8	66.9	ILVYNIIVTIKNGSKVDDELAEAPALQRVAKRRVAGEGWHTWLERKPVRLTIYATIAILIGGLVQIVPTLMVESNIPTISSVQPYTPLELEGRDIYIREGCVGCHSQMIRPFRSEVERYGEYSKAGEYVYDRPFLWGSKRTGPDLHRLGGKYSDNWHLNHMYDPQSTSSGSIMPAYQWIVRNELDKTQTEAKMRTMVSLGVPYSEDDITNAQESMLEQGTQIEKNLYTDPDFVTTYEADKEAGGADFVEMRNREIVALIAYLQRLGTDIKVQDIEDLTTTEN
Cytochrome cbb3 oxidase	CcoN		Aerobic respiration	MetaBAT.bin.5	Bacteria	Bacteroidota	Bacteroidia	Flavobacteriales	Flavobacteriaceae		RZV63208.1 cytochrome C oxidase Cbb3, partial [Flavobacteriaceae bacterium]	CcoN-WP_081614329.1 cytochrome-c oxidase, cbb3-type subunit I, partial [Rhodopirellula maiorica]	62.1	103	2	104	58	160	4.8e-31	133.7	99	20.8	MEVQQFYYDNKIVKKFLYATMLWGVVGMLVGLILAFMFLFPNLTDGISWLSFGRLRPLHTNAVIFAFVGNAIFAGVYYSLQRLLKARMASDLLSNINFWGWQLI
Cytochrome cbb3 oxidase	CcoN		Aerobic respiration	SS_bin_105	Bacteria	Bacteroidota	Bacteroidia	Flavobacteriales	Flavobacteriaceae		k127_272349_1 # 2 # 1780 # -1 # ID=329_1;partial=10;start_type=ATG;rbs_motif=TAA;rbs_spacer=5bp;gc_cont=0.420	CcoN-WP_094546702.1 cytochrome-c oxidase, cbb3-type subunit I [Rubricoccus marinus]	66.7	474	6	479	34	506	2e-190	665.6	79.9	93.3	MEVQQFYYDNKIVKKFLYATMLWGVVGMLVGLILAFMFLFPNLTDGISWLSFGRLRPLHTNAVIFAFVGNAIFAGVYYSLQRLLKARMASDLLSNINFWGWQLIIVGAAITLPLGFTTSKEYAELEWPFDIAIALIWVAFGANMIWTILNRRQRHLYVAIWFYLATFVTVAVLHIFNSLELPVNALKSYSAYAGVQDALVQWWYGHNAVAFFLTTPFLGLMYYFVPKAANRPVYSYRLSIVHFWSLIFIYIWAGPHHLLYTALPSWAQNLGVAFSIMLIMPSWGGMINGLLTLRGAWDKVRTDPVLKFMVVAITGYGMATFEGPMLSLKNVNAIAHFTDWIIAHVHVGALAWNGFLAFGMIYYLVPKLFKTKLYSTGLANLHFWIGTLGIIMYALPMYV…
Cytochrome cbb3 oxidase	CcoN		Aerobic respiration	SS_bin_109	Bacteria	Bacteroidota	Bacteroidia	Flavobacteriales	Flavobacteriaceae		k127_587971_48 # 37728 # 39914 # -1 # ID=14_48;partial=00;start_type=ATG;rbs_motif=TAA;rbs_spacer=10bp;gc_cont=0.405	CcoN-WP_088748600.1 MULTISPECIES: cytochrome-c oxidase, cbb3-type subunit II, partial [unclassified Sphingobacteriales (miscellaneous)]	66.1	528	197	719	1	505	3.9e-212	738	71.7	97.3	MEIQQFYYDNKIVKNFIYATILWGIVGMLIGLLLAFMFIFPNLTDGISWLSFGRLRPLHTNAVIFAFVGNAIFAGVYYSSQRLLKARMFSDLLSKINFWGWQLLIVGAAITLPLGYTTSKEYAELEWPFDIAIAVLWVIFGWNLIGTILKRRQRHMYVAIWFYLATFVTVAVLHIFNSLEMPVSALKSYSVYAGVQDALVQWWYGHNAVAFFLTTPFLGLMYYFIPKAANRPIYSYRLSIVHFWSLIFIYIWAGPHHLLYTSLPEWAQNLGVAFSVMLIMPSWGGMINGLLTLRGAWDKVRTDPVLKFMVVAITGYGMATFEGPMLSLKTVNRMAHFTDWIIAHVHVGALAWNGFLAFGMIYWLVPRLFKTRLYSTGLANLHFWIGTLGIILYALPMYV…
Cytochrome cbb3 oxidase	CcoN		Aerobic respiration	SS_bin_56	Bacteria	Bacteroidota	Bacteroidia	Flavobacteriales	Flavobacteriaceae		k127_4091840_27 # 21198 # 23402 # 1 # ID=223_27;partial=00;start_type=ATG;rbs_motif=TAA;rbs_spacer=15bp;gc_cont=0.434	CcoN-WP_088748600.1 MULTISPECIES: cytochrome-c oxidase, cbb3-type subunit II, partial [unclassified Sphingobacteriales (miscellaneous)]	65.5	527	197	722	1	505	1.4e-209	729.6	71.6	97.3	MELQQFYYDNKIVKNFIWATIIWGIVGMTVGLLLAFMFLFPNLTDGISWLSFGRLRPLHTNAVIFAFVGNAIFAGVYYSTQRLLKARMWSNFLSKLNFWGWQAIIVGAAITLPLGYTTSKEYAELEWPFDIAIAIIWVAFGANLIGTILKRRQRHLYVAIWFYLATFVTVAVLHIVNSIELPVSALKSYSFYAGVQDALVQWWYGHNAVAFFLTTPFLGLMYYFVPKAANRPVYSYRLSIVHFWSLIFIYIWAGPHHLLYSSLPDWAQNLGVAFSVMLIAPSWGGMINGLLTLRGAWDKVRTSPVLKFMVVAITGYGMATFEGPMLSLKNVNAIAHFSDWVIAHVHVGALAWNGFLTFGMIYWLVPRLFKTSLWSNKLANAHFWIGTLGIIMYALPMYV…
Cytochrome cbb3 oxidase	CcoN		Aerobic respiration	SS_bin_5	Bacteria	Bacteroidota	Bacteroidia	Flavobacteriales	Flavobacteriaceae		k127_2648561_1 # 3 # 1064 # -1 # ID=212_1;partial=10;start_type=ATG;rbs_motif=TATAA;rbs_spacer=4bp;gc_cont=0.445	CcoN-WP_081614329.1 cytochrome-c oxidase, cbb3-type subunit I, partial [Rhodopirellula maiorica]	70.1	354	2	354	58	411	1.4e-154	545.8	99.7	71.4	MEVQQFYYDNKIVKKFVYATILWGVVGTLVGLLLAFMFIFPNLTDGISWLSFGRLRPLHTNAVIFAFVGNATFAGIYYSSQRLLKARMFSDALSNINFWGWQLIIVGAALTLPFGFTTSKEYAELEWPFDIAIAAIWVVFGWNLIGTILKRRQRHLYVALWFYLATFITVAVLHIFNSLELPVSALKSYSVYAGVQDALVQWWYGHNAVAFFLTTPFLGLMYYFVPKAANRPVYSYRLSIVHFWSLIFIYIWAGPHHLLYTALPEWAQNLGVAFSVMLIMPSWGGMINGLLTLRGAWDKVRTDPVLKFMVVAITGYGMATFEGPMLSLKNVNAIGHFTDWIIGHVHVGALAWNG
Cytochrome cbb3 oxidase	CcoN		Aerobic respiration	SS_bin_63	Bacteria	Bacteroidota	Bacteroidia	Flavobacteriales	Flavobacteriaceae		k127_2777523_16 # 21591 # 22889 # 1 # ID=3_16;partial=01;start_type=ATG;rbs_motif=AATAA;rbs_spacer=14bp;gc_cont=0.421	CcoN-WP_094546702.1 cytochrome-c oxidase, cbb3-type subunit I [Rubricoccus marinus]	70.9	430	4	433	34	462	4.4e-187	654.1	99.3	84.6	MQQFYYDNKIVKKFLYATILWGIVGMLVGLLLAFMFIFPNMTDGISWLSFGRIRPLHTNAVIFAFVGNAIFAGVYYSTQRLLKTRMFSDALSKINFWGWQLLIVGAAITLPLGYTTSKEYAELEWPFDIAIAVIWVVFGWNLIGTILKRRQRHLYVAIWFYIATFVTVAVLHIFNSLEIPISALKSYSVYAGVQDALVQWWYGHNAVAFFLTTPFLGLMYYFVPKAANRPIYSYRLSIVHFWSLIFIYIWAGPHHLLYTALPEWAQNLGVAFSVMLIMPSWGGMINGLLTLRGAWDKVRTDPVLKFMVVAITGYGMATFEGPMLSLKTMNRMAHFTDWIIAHVHVGALAWNGFLAFGMIYWLIPKLFKTRLYSTGMANLHFWIGTLGIILYALPMYVAG…
Cytochrome cbb3 oxidase	CcoN		Aerobic respiration	SS_bin_63	Bacteria	Bacteroidota	Bacteroidia	Flavobacteriales	Flavobacteriaceae		k127_40131_50 # 42316 # 43326 # -1 # ID=64_50;partial=01;start_type=Edge;rbs_motif=None;rbs_spacer=None;gc_cont=0.438	CcoN-WP_099171582.1 cytochrome-c oxidase, cbb3-type subunit II, partial [Flavobacterium psychrophilum]	68.4	329	1	325	83	411	2.4e-132	471.9	96.4	79.5	LPMYVAGFTQWAMWKQFNPDGTLVYGNFLETVTEILPMYWMRAIGGSLYVIGILVLAYNIVATIKYGSKVTDDLAEAPALTKVSKRRVLGEAWHTWLERRPVQLTILATVAILIGGIVQIVPTIMVKSNIPTITSVQPYTPLELEGRDIYIREGCVSCHSQMIRPFRDEVERYGEYSKAGEYVYDHPFLWGSKRTGPDLHRIGKKYSDNWHLNHMYDPQSTSSGSIMPAYQWLIRNELDKSLTEAKMNAMVKLGVPYSEDDIANAQQSMTDQGTQIEQNLYSDPDFAKTYEEDKADGGDEFIEMRNREIVALIAYLQRLGTDIKVDESNLEVSNQN*
Cytochrome cbb3 oxidase	CcoN		Aerobic respiration	SS_bin_6	Bacteria	Bacteroidota	Bacteroidia	Flavobacteriales	Flavobacteriaceae		k127_3850789_140 # 139372 # 141561 # -1 # ID=90_140;partial=00;start_type=ATG;rbs_motif=TAA;rbs_spacer=10bp;gc_cont=0.442	CcoN-WP_088748600.1 MULTISPECIES: cytochrome-c oxidase, cbb3-type subunit II, partial [unclassified Sphingobacteriales (miscellaneous)]	67.6	524	197	719	1	505	4.9e-215	747.7	71.6	97.3	MEVQQFYYDNKIVKKFIYATILWGVVGMLVGLLLAFMFIFPNLTDGVSWLSFGRLRPLHTNAVIFAFVGNAIFAGVYYSSQRLLKARMFSDALSNINFWGWQLIIVGAALTLPLGFTTSKEYAELEWPFDIAIAVIWVVFGWNLIGTIFKRRQRHLYVALWFYIATFVTVAVLHIFNSLELPVSALKSYSVYAGVQDALVQWWYGHNAVAFFLTTPFLGLMYYFVPKAANRPVYSYRLSIVHFWSLIFIYIWAGPHHLLYTALPEWAQNLGVAFSIMLIMPSWGGMINGLLTLRGAWDKVRTDPVLKFMVVAITGYGMATFEGPMLSLKNVNAIGHFTDWIIGHVHVGALAWNGFLAFGMIYWLVPKLFKTRLFSTPLANLHFWIGTLGIIMYALPMYV…
Cytochrome cbb3 oxidase	CcoN		Aerobic respiration	SS_bin_99	Bacteria	Bacteroidota	Bacteroidia	Flavobacteriales	Flavobacteriaceae		k127_1087284_3 # 2208 # 4403 # 1 # ID=295_3;partial=00;start_type=ATG;rbs_motif=TAAA;rbs_spacer=9bp;gc_cont=0.394	CcoN-WP_088748600.1 MULTISPECIES: cytochrome-c oxidase, cbb3-type subunit II, partial [unclassified Sphingobacteriales (miscellaneous)]	68.3	526	197	722	1	505	4.9e-215	747.7	71.9	97.3	MEMQQFYYDNKIVKNFLYATIVWGLVGMLIGLLLAFMFLFPDLTSGISWLSFGRLRPLHTNAVIFAFVGNAIYAGVYYSLQRLLKARMYSDLLSKLNFWGWQLIIVAAALTLPLGYTTSKEYAELEWPIDIAIALVWVIFGINMIGTILKRRERHLYVAIWFYLATFVTVAVLHIFNSLELPVNVLKSYSVYAGVQDALVQWWYGHNAVAFFLTTPFLGLMYYFVPKAANRPIYSYRLSIVHFWSLIFIYIWAGPHHLLYTALPDWAQNLGVVFSVMLLMPSWGGMINGLLTLRGAWDKVRTDPVLKFMVVAITGYGMATFEGPMLSLKSVNAIAHFSDWIIAHVHVGALAWNGFLAFGMIYWLIPRMFKTKLFSTRLANTHFWIGTLGIILYALPMYV…
Cytochrome cbb3 oxidase	CcoN		Aerobic respiration	SS_bin_53	Bacteria	Bacteroidota	Bacteroidia	Flavobacteriales	PHOS-HE28		k127_3310097_12 # 8790 # 10985 # -1 # ID=78_12;partial=00;start_type=ATG;rbs_motif=TAA;rbs_spacer=11bp;gc_cont=0.456	CcoN-WP_088748600.1 MULTISPECIES: cytochrome-c oxidase, cbb3-type subunit II, partial [unclassified Sphingobacteriales (miscellaneous)]	68	519	196	714	1	503	9.3e-214	743.4	70.9	96.9	MELEKFEYDNNIVRKFSMATIIFGLVGMLVGLLAAAELVWPGLNLTSWLTFGRIRPLHTNAVIFAFVGNGIFAGVYYSLQRLLKTPMYSKALSNINFWGWQLIIVSAAITLPLGITTSKEYAELEWPIDIAIALIWVVFGVNMMGTILKRRVKHLYVAIWFYIATFVTVAVLHIVNSFELPLHFLKSYSWYAGVQDALVQWWYGHNAVAFFLTTPYLGLMYYFVPKAANRPVYSYRLSIIHFWALIFLYIWAGPHHLLYTALPDWAQSLGVVFSVMLIAPSWGGMLNGLLTLRGAWDRVRDSAVLKFMVVAITAYGMSTFEGPMLSLKSVNVLSHFTDWTIAHVHVGGLGWNGMMTFGMLYWLFPKIYNVKLHSERQANIHFWLATLGILVYVVPIYMA…
Cytochrome cbb3 oxidase	CcoN		Aerobic respiration	SS_bin_88	Bacteria	Bacteroidota	Bacteroidia	Flavobacteriales	PHOS-HE28		k127_2162667_18 # 16682 # 18883 # 1 # ID=115_18;partial=00;start_type=ATG;rbs_motif=TAAA;rbs_spacer=8bp;gc_cont=0.517	CcoN-WP_088748600.1 MULTISPECIES: cytochrome-c oxidase, cbb3-type subunit II, partial [unclassified Sphingobacteriales (miscellaneous)]	67.4	519	196	714	1	503	7.9e-213	740.3	70.7	96.9	MELEQFEYDNNIVRKFALATIIWGLVGMLVGLIAASELVWPELNVASWLNFGRIRPLHTNAVIFAFVGNGIFAGVYYSLQRLLKAPMYSKALSNINFWGWQAIIVAAAITLPLGITTSKEYAELEWPIDIAIALIWVAFGVNMMGTIIKRRVKHLYVAIWFYIATFVTVAVLHIVNSFELPLHFMKSYSWYAGVQDALVQWWYGHNAVAFFLTTPYLGLMYYFVPKAANRPVYSYRLSIIHFWALIFLYIWAGPHHLLYTALPDWAQSLGVVFSIMLIAPSWGGMLNGLLTLRGAWDRVRDSVVLKFMVVAITAYGMATFEGPMLSLKSVNVLSHFTDWTIAHVHVGGLGWNGMLTFGMLYWLFPKIYNVKLHSDRMANQHFWLATLGILVYVVPIYMA…
Cytochrome cbb3 oxidase	CcoN		Aerobic respiration	SS_bin_46	Bacteria	Bacteroidota	Bacteroidia	Flavobacteriales			k127_721209_33 # 36982 # 39165 # 1 # ID=9_33;partial=00;start_type=ATG;rbs_motif=AACAA;rbs_spacer=12bp;gc_cont=0.424	CcoN-WP_088748600.1 MULTISPECIES: cytochrome-c oxidase, cbb3-type subunit II, partial [unclassified Sphingobacteriales (miscellaneous)]	69.4	517	196	712	1	503	7.8e-221	766.9	71	96.9	MQLEQFSYDNKSVRNFVLATMIWGVIGMLVGLLAACQLVWPEANYTSWLSFGRIRPLHTNAVIFAFVGNGIFAGVYYSLQRLLKTRMWSDKLSAINFWGWQLIILAAVATLPFGITTGKEYAELEWPIDIAITLLWVVFGLNMFMTILNRRQRHLYVAIWFYIATFVTVAVLHIVNSVELPVSFLKSYSWYAGVQDALVQWWYGHNAVAFFLTTPYLGLMYYFVPKAANRPVYSYRLSIIHFWALIFIYIWAGPHHLLYTALPDWAQSLGVVFSIMLIMPSWGGMLNGLLTLRGAWDKVREDVTLKFMVVAITCYGMSTFEGPMMSLKSVNVISHFTDWTIAHVHIGGLGWNGMLTFGMLYWLIPKMYKQKLFSMRMANFHFWIGTLGILLYAIPLYWA…
Cytochrome cbb3 oxidase	CcoN		Aerobic respiration	DS_bin_3	Bacteria	Bacteroidota	Ignavibacteria	Ignavibacteriales	Ignavibacteriaceae	BMS3ABIN03	k127_661572_3 # 978 # 1487 # -1 # ID=337_3;partial=01;start_type=Edge;rbs_motif=None;rbs_spacer=None;gc_cont=0.412	CcoN-WP_088748600.1 MULTISPECIES: cytochrome-c oxidase, cbb3-type subunit II, partial [unclassified Sphingobacteriales (miscellaneous)]	69.5	167	1	167	339	505	3.6e-68	257.7	98.2	32.2	ELQGRDIYIREACNSCHSQLIRPFRSETERYGEYSKAGEFVYDHPFLWGSKRTGPDLHRQGGKYPNLWHYLHMENPESMSPGSIMPAYPWLITDDLDISTTRRKIEVMKGFGVPYPDGYEEIANNDLLTQAEEIALDLQESGVPADPNKEIIALIAYLQRLGTDIKVQD*
Cytochrome cbb3 oxidase	CcoN		Aerobic respiration	DS_bin_3	Bacteria	Bacteroidota	Ignavibacteria	Ignavibacteriales	Ignavibacteriaceae	BMS3ABIN03	k127_1028023_2 # 1844 # 3289 # 1 # ID=422_2;partial=01;start_type=ATG;rbs_motif=AGGAG;rbs_spacer=5-10bp;gc_cont=0.369	CcoN-WP_094546702.1 cytochrome-c oxidase, cbb3-type subunit I [Rubricoccus marinus]	67.2	476	4	479	32	506	1.9e-194	678.7	98.8	93.7	MELEKFSYDNEIVRKFAFVTMLWGVVGMLVGVLIATQLFAPDLNFEIPFLTFGRIRPLHTNAVIFAFVGNAIFAGIYYSLQRLVKARLFSNLLSNIHFWGWQLIIVAAAITLPLGLTTSKEYAELEWPIDIAITVVWVVFGINMIATILKRREKHIYVAIWFYIATWVTVAVLHIVNSIEIPVTLFKSYPIYAGVQDALVQWWYGHNAVAFFLTTPYLGLMYYYLPKAANRPIYSYRLSIVHFWSLIFLYIWAGPHHLLYSALPDWAQSLGTVFSIMLIAPSWGGMLNGLLTLRGAWDKVREEPILKFMVVAVTAYGMSTFEGPMLSLKNINAFAHFTDWIVAHVHIGALGWNGFLTFGMLYWLVPKIWRTNLYSKKLANAHFWIGTLGIVFYASSMYW…
Cytochrome cbb3 oxidase	CcoN		Aerobic respiration	SS_bin_10	Bacteria	Bacteroidota	Rhodothermia	Rhodothermales	Rubricoccaceae		k127_4363739_6 # 2923 # 4446 # -1 # ID=355_6;partial=00;start_type=ATG;rbs_motif=None;rbs_spacer=None;gc_cont=0.645	CcoN-WP_095513825.1 cytochrome-c oxidase, cbb3-type subunit I [Rubrivirga sp. SAORIC476]	85.8	492	11	498	5	496	3.5e-260	897.1	96.1	96.9	MADTPVSPGATAALAATAAPGQAHLDVFRYDDKIVRHFTLATILWGFVGMLVGVIIALQLPFPEANLGEYLSFGRLRPLHTNAVIFAFAGNAIFAAIYYSTQRLCKARMFSDWMSRFHFWGWQGIIVAAAITLPLGITTSKEYAELEWPIDIAITVVWVVFAVNFFGTLWRRREKHMYVALWFYIATIVTVAVLHLGNSMAIPSSFWNSYPIYRGVQDALVQWWYGHNAVAFFLTTPFLGLMYYFLPKAAERPVFSYRLSIVHFWSLVFIYIWAGPHHLNYTAVPEWAATLGMVFSVMLWMPSWGGMINGLFTLRGAWHKLRDSAVLKMFVIGITFYGMSTFEGPMLSVKSVNALSHYTDWNIAHVHSGALGWNGFMTFGMIYWLVPRLWKRELWSQRL…
Cytochrome cbb3 oxidase	CcoN		Aerobic respiration	SS_bin_24	Bacteria	Bacteroidota	Rhodothermia	Rhodothermales	UBA10348		k127_1744582_1 # 3 # 353 # -1 # ID=322_1;partial=10;start_type=ATG;rbs_motif=None;rbs_spacer=None;gc_cont=0.621	CcoN-WP_098061482.1 cytochrome-c oxidase, cbb3-type subunit I [Longimonas halophila]	78.8	104	14	117	14	117	6.6e-45	179.9	88.9	19	MEAPQTASTATRARSSVDVVRYDDRITRQFVIATALWGFVGMLVGALIALQLPFWQANLGEYLSYGRLRPLHTNAVIFAFAGNAVFAAIYYSTQRLCKARMYSDWMSKFHFWGWQGI
Cytochrome cbb3 oxidase	CcoN		Aerobic respiration	SS_bin_36	Bacteria	Bacteroidota	Rhodothermia	Rhodothermales			k127_2097542_5 # 2998 # 4473 # -1 # ID=42_5;partial=00;start_type=ATG;rbs_motif=None;rbs_spacer=None;gc_cont=0.593	CcoN-WP_112327359.1 cytochrome-c oxidase, cbb3-type subunit I [Rhodothermaceae bacterium]	81.4	490	2	491	5	494	7.6e-252	869.4	99.6	98	MQTTSATAEATLLDPDMEVYRYDEQIVRMFVLATAIWGVVGMLVGALIALQIPFWEANLGPYLTFGRLRPLHTNAVIFAFAGNAIFAAIYYSTQRLCKARMAFDSLSKFHFWGWQAIIVSAAITLPLGITTSKEYAELEWPIDLAIAVVWVVFAVNFFATLNNRREKHMYVALWFYIATIVTIAVLHIGNSLAIPISLTKSYPIYAGVQDALVQWWYGHNAVAFFLTTPFLGLMYYFLPKAAERPVFSYRLSIVHFWSLVFLYIWAGPHHLNYTAVPEWAATLGMVFSVMLWMPSWGGMINGLFTLRGAWHKLRDSVVLKMFVIGITFYGMSTFEGPLLSVKTVNALSHYTDWTIGHVHAGAMGWNGFMTFGMIYWLMPKLWRTPLWSDRLANTHFWIG…
Cytochrome cbb3 oxidase	CcoN		Aerobic respiration	SS_bin_51	Bacteria	Bacteroidota	Rhodothermia	Rhodothermales			k127_2368342_38 # 42375 # 43811 # 1 # ID=91_38;partial=01;start_type=ATG;rbs_motif=None;rbs_spacer=None;gc_cont=0.499	CcoN-WP_094546702.1 cytochrome-c oxidase, cbb3-type subunit I [Rubricoccus marinus]	84.9	451	29	479	36	486	2.5e-239	827.8	94.2	89	MNTQNTQSTTSAEIRTSTNPTAAIGINTYDDAIVRKFVLATIIWGIVGMLVGVIIALQLPFRGANLGPYLSFGRLRPLHTNAVIFAFAGNAIFAAIYYSTQRLCKARMFSDGMSKFHFWGWQAIIVSAAVTLPLGITTSKEYAELEWPIDIAIAVVWIIFAANFFLTLKHRREKHMYVAIWFYIATIITVAVLHVGNSLALPASLVKSYPIYAGVQDAFIQWWYGHNAVAFFLTTPFLGLMYYYLPKAAERPVFSYRLSIIHFWSLVFIYIWAGPHHLAYTALPEWAVTLGMVFSVMLWMPSWGGMINGLFTLRGAWHKLRDSVVLKMYVIGLTFYGMSTFEGPMLSVKSVNALSHYTDWTIGHVHAGALGWNGFMTFGLIYWLVPRLWKTEIWSNKLA…
Cytochrome cbb3 oxidase	CcoN		Aerobic respiration	SS_bin_51	Bacteria	Bacteroidota	Rhodothermia	Rhodothermales			k127_1262542_12 # 12578 # 13288 # -1 # ID=158_12;partial=00;start_type=ATG;rbs_motif=None;rbs_spacer=None;gc_cont=0.551	CcoN-WP_088748600.1 MULTISPECIES: cytochrome-c oxidase, cbb3-type subunit II, partial [unclassified Sphingobacteriales (miscellaneous)]	53.6	235	3	236	282	515	2.5e-67	255.4	98.7	45.1	MKQFIKTGGRHRTLEGWPLVFTLLVTVSILIGGAIEFIPLVLVESNIPKIDTVEPWTPLELAGRDLYIREGCNNCHSQMVRPFRHEIERYGEYSKPGETIYERPFLWGSKRTGPDLARVGGKYPNLWHVRHFDDPRSTSPRSIMPRYNWFLNWDLDYESIPGRLETLQTLGVPYTDQQIASSIDDARTQARGIAMDVEAAGGPASLETKEIVAIVAYMQRLGTDIKKSTASTSVQP*
Cytochrome cbb3 oxidase	CcoN		Aerobic respiration	SS_bin_51	Bacteria	Bacteroidota	Rhodothermia	Rhodothermales			k127_1262542_13 # 13318 # 13923 # -1 # ID=158_13;partial=01;start_type=Edge;rbs_motif=None;rbs_spacer=None;gc_cont=0.513	CcoN-WP_094546702.1 cytochrome-c oxidase, cbb3-type subunit I [Rubricoccus marinus]	80.2	197	1	197	303	499	3.3e-100	364.4	97.5	38.9	VMLWMPSWGGMINGLFTLRGAWHKLRDSVVLKMYVIGLTFYGMSTFEGPMLSVKSVNALSHYTDWTIGHVHAGALGWNGFMTFGMIYWLVPKLWKTEIWSKKLANTHFWIGTIGMLLYVFSMYASGVTQGLMWRAFDATGRLAYPDFIETVVQIIPMYWVRMTGGTLYLIGALLLGYNVLKTIKRAPKDLPDPAFTLQTES*
Cytochrome cbb3 oxidase	CcoN		Aerobic respiration	DS_bin_6	Bacteria	Desulfobacterota	Desulfobacteria	Desulfatiglandales	HGW-15		k127_716725_3 # 1952 # 3247 # 1 # ID=35_3;partial=00;start_type=ATG;rbs_motif=None;rbs_spacer=None;gc_cont=0.495	CcoN-WP_124327268.1 cytochrome-c oxidase [Desulfonema ishimotonii]	68.8	429	1	428	26	454	3.2e-177	621.3	99.1	93.7	MVIATLFGLTTAVEFIAPELLGNISWLSFGRIRPIHTNLVIFGFVTPGLLAVAFYVLPILLRTELYSEKLGAITVLLWNLFLVAIVITLAMGYTQGREYAEAIWAIDILVAVVFSLIFFNMIMTVRQRREHILYVSVWYMCAAIILTALVYCIGNVIWVPGPGALKGMPDAIILWFYGHNVLGLLLTPLAVGVAYYVIPSACRTPLYSHTLSLVGFWLLLVVYSHIGTHHLLQVPAPTWLKVISIVDSVGMIIPVMVVLINLWYTVKGKLGEIHADIGAKFVFTGTIIYLFTCIQGPMQSLPQVQRLTHYSNWVVAHAHMGILGFSGMIALGGIYYILPKITGKPVYSRLLADFQYWLVLLGLTGFMITLTIAGLIQGNGWLNGETIYRILPQIHIYNV…
Cytochrome cbb3 oxidase	CcoN		Aerobic respiration	DS_bin_10	Bacteria	Desulfobacterota	Desulfobacteria	Desulfobacterales	Desulfosarcinaceae		k127_535202_39 # 37940 # 39310 # -1 # ID=56_39;partial=00;start_type=GTG;rbs_motif=AGGA;rbs_spacer=5-10bp;gc_cont=0.569	CcoN-WP_155320429.1 cytochrome-c oxidase [Desulfosarcina alkanivorans]	84.2	431	26	456	1	431	2.4e-212	738	94.3	100	MTETSQGFARKYATAIAFSLTSGFWMMVATFMGLLGATELMAPDITENIGWIVFGRVRPIHVNLVLFGFVTPGLLAAAFYFIPRLLRCELYSERLGVITVIAWNLMLTLAVITLAAGLTQGREYAEMIWPVDIMVVAAFGLVFFNFIMTVKNRTEPILYVSVWYVLAGTILTACTFALGNVIWRPDTGALTGIPDAILLWFYGHNVFGLLLTPLAAGVTYYIIPRACRAPLYSHTLSLLGFWSLIVVYTHIGTHHLLQVPVPTWLKVVAIVDSIGMVIPVMAFLINIWYTARGRLGEIHADIGAKFVFTGTIWYFFVSIQGSMMSLPQVQRVTHFNNWVVAHAHIGVLGFAGMIALGGLYYVLPRITGKPLFSRLLADFQYWMVLIGITGFMVVLTIAG…
Cytochrome cbb3 oxidase	CcoN		Aerobic respiration	MaxBin.051	Bacteria	Desulfobacterota	Desulfobulbia	Desulfobulbales	Desulfocapsaceae		RZW19070.1 cytochrome-c oxidase, cbb3-type subunit I, partial [Desulfobulbaceae bacterium]	CcoN-WP_156811981.1 cytochrome-c oxidase, cbb3-type subunit I [Robiginitomaculum antarcticum]	86	308	1	308	212	519	1.2e-162	572.4	99.4	59.2	TGLWDAKSYSDFSGVQDAMTQWWYGHNAVGFFLTAGFLAIMYYFIPKRANRPVWSYKLSIVHFWAVIFIYIWAGPHHLHFTALPQWTQTLGMAFSIMLWMPSWGGMINGLMTLQGAWDKLRSDPVLRMLVVSVAFYGMATFEGPLMSIRYVNALSHYTEWTIGHVHSGALGWNGFVTFGALYCMVPWLWKKKELYSLRLVEWHFWLASIGILFYIASMWVAGIMEGLMWRAYTDLGFLEYAFIETVSAKHISYIVRALGGTLFLLGTLIMAFNLIQTVRGRGLAEPLEGDVPLTNKPVISEPQPELVGAE
Cytochrome cbb3 oxidase	CcoN		Aerobic respiration	SS_bin_28	Bacteria	Eisenbacteria	RBG-16-71-46				k127_3460717_5 # 6630 # 8966 # 1 # ID=693_5;partial=00;start_type=ATG;rbs_motif=AGGAGG;rbs_spacer=5-10bp;gc_cont=0.573	CcoN-WP_095513825.1 cytochrome-c oxidase, cbb3-type subunit I [Rubrivirga sp. SAORIC476]	67.1	474	6	479	20	492	1.8e-191	669.5	60.8	93.1	MESGAAMRTTQITYDDGITRQFLWATTLWGLVALLLGVVVATQLSFWQANFGTSWLSFGRLRPLHTNAAIFAFVGNMMFAGIYYSTQRLLKARMASDILSRINFWGWQLIIVSAALTLPMGYTQGKEYAELIWPIDIAIAVVWVVFAINFFWTIAKRNEPKLYVAIWFYIATIITIAVLHIVNSLVIPTSPVHSYSLYAGVQDALVQWWYGHNAVGFFLTTPILGIMYYFLPKAAERPVYSYRLSIVHFWALIFIYIWAGPHHLLNTALPAWTQSLGMVFSLMLWAPSWGGMLNGLLTLRGAWDKLRTEPVIKFYVVAITFYGMSTFEGPLLSIKAVNSLAHYTDWIIAHVHAGALGWNGFMAAGMIYWLVPRLYGTNLWSKRLADAHFWIGTFGLLLY…
Cytochrome cbb3 oxidase	CcoN		Aerobic respiration	SS_bin_80	Bacteria	Gemmatimonadota	Gemmatimonadetes	SG8-23	UBA6960		k127_514422_1 # 3 # 1349 # 1 # ID=182_1;partial=10;start_type=Edge;rbs_motif=None;rbs_spacer=None;gc_cont=0.616	CcoN-WP_112327359.1 cytochrome-c oxidase, cbb3-type subunit I [Rhodothermaceae bacterium]	63.7	452	2	448	43	493	3.5e-179	627.9	99.6	90.2	IVGMLVGVILALQLAWFPANLGIPYLTFGRLRPLHTNAVIFAFGGNICFAGIYYSMQRLLKTRMFNDTLSRIHFWGWQLIIVSAAITLPLGLTQSKEYAELIWPIDVAITLVWVVFAINFFGTLAIRKVKHMYVAIWFYMSFVLTIAVLHIVNSLAIPATMTRSYPIFAGLTDALVQWWYGHNAVGFFLTTPFLGLMYYYLPRAAERPVYSYRLSIIHFWALVFLYIWAGPHHLLYSALPDWAQTTGMVFSIILIAPSWGGMLNGLLTLKGAWNKLRSDPILKFMVVAVSFYGMSTFEGPMMSIRAVSGLAHYTNWVIGHVHSGALGWVGMISFGMLYWLMPRLYGRELKHPTWVSHHFWLATIGIVIYTVSMWAAGLMEGLQWRAINDAGQLANPIFL…
Cytochrome cbb3 oxidase	CcoN		Aerobic respiration	SS_bin_80	Bacteria	Gemmatimonadota	Gemmatimonadetes	SG8-23	UBA6960		k127_514422_2 # 1360 # 2097 # 1 # ID=182_2;partial=00;start_type=ATG;rbs_motif=AGxAGG/AGGxGG;rbs_spacer=5-10bp;gc_cont=0.682	CcoN-WP_088748600.1 MULTISPECIES: cytochrome-c oxidase, cbb3-type subunit II, partial [unclassified Sphingobacteriales (miscellaneous)]	53.5	217	18	234	287	502	6.2e-61	234.2	88.2	41.6	MAENETNGGGQESGTAYGRFHRRVLEGRAALFAVATTVAISIGGIVEIVPMFTASLGPEVRADVTPYTPLEVAGRDIYTREGCYLCHSQMVRPMRAEILRYGEWSRAWEYRYDRPFQLGSRRLGPDLHRVGGKYPDAWHYQHMQDPRSTSPGSVMPAYSWLLDWMVEPADITASVRALAALGTPYESTEEDWVRGQMQSQGQTIVENLAQAGIETTWDREIIAMIAYLQRLGRDGNAVFRAEGSQ*
Cytochrome cbb3 oxidase	CcoN		Aerobic respiration	SS_bin_82	Bacteria	Gemmatimonadota	Gemmatimonadetes	SG8-23	UBA6960		k127_4117559_6 # 4751 # 5491 # -1 # ID=832_6;partial=00;start_type=ATG;rbs_motif=AGGAG;rbs_spacer=5-10bp;gc_cont=0.668	CcoN-WP_088748600.1 MULTISPECIES: cytochrome-c oxidase, cbb3-type subunit II, partial [unclassified Sphingobacteriales (miscellaneous)]	50.2	227	22	246	291	515	2.6e-59	228.8	91.1	43.4	MSDQTNGGPTQSEKGYGQLHRRLLEGRGAVMAVATVVVISIGGLVEIVPMFTTAAAEVPDWVTPYTPLEVAGRDIYVREGCYLCHSQWVRPMRSEVLRYGEWSRAAEYTYDRPFQFGSRRLGPDLHRVGGKYPDAWHYQHMEDPRSTSPGSVMPPYPWLLRDRIDPDDVQASVRALRRVGTPYSDADVEGVATSMQAQGNGIVQSLAAAGLETEWDREIVAVIAYLQRLGVEGREAVASGATGEEP*
Cytochrome cbb3 oxidase	CcoN		Aerobic respiration	SS_bin_82	Bacteria	Gemmatimonadota	Gemmatimonadetes	SG8-23	UBA6960		k127_4117559_7 # 5501 # 6982 # -1 # ID=832_7;partial=00;start_type=ATG;rbs_motif=GGA/GAG/AGG;rbs_spacer=5-10bp;gc_cont=0.613	CcoN-WP_112327359.1 cytochrome-c oxidase, cbb3-type subunit I [Rhodothermaceae bacterium]	62.2	481	13	490	9	488	1.9e-186	652.1	96.8	96	MAESTPLDASPGALPTADPPSFNQPQYDDDIVKKFLWATVIFGAVGMLVGLIIAIQIAWWPANLGLPWTTFGRLRPLHTNAVIFAFGGNICFTGIYYSMQRLLKTRMYSDLLSKIHFWGWQLIIVAAAISYPLGLTQSREYAELIWPIDVAVTLIWVLFAINFFGTIAIRKVQHLYVAIWFYMSFVLTIAVLHIVNNLAIPATLFRSYPIYSGMTDALVQWWYGHNAVGFFLTTPFLGLMYYFLPKAAERPVYSYRLSIIHFWGLVFLYIWAGPHHLLYSSLPEWAQTLGMVFSIMLLAPSWGGMLNGLLTLKGAWHKLRQDPIIKFMVVAVSFYGMSTFEGPMMSIRAVNGLAHFTNWVIGHVHSGALGWVGMISFGTLYWLMPRLYNRELAYPSWVG…
Cytochrome cbb3 oxidase	CcoN		Aerobic respiration	MetaBAT.bin.10	Bacteria	Myxococcota	Polyangia	Polyangiales	SG8-38	SG8-38	RZV52639.1 cytochrome-c oxidase, cbb3-type subunit I [Deltaproteobacteria bacterium]	CcoN-WP_112327359.1 cytochrome-c oxidase, cbb3-type subunit I [Rhodothermaceae bacterium]	71.6	451	8	458	25	475	2.8e-200	698.7	57.7	90.2	METQRIVYNDKVVRQFLWASVLFGIVGMLVGIIIALQLAWWPANLPPYLSFGRLRPLHTNAVIFAFVGNMLFAGVYYSTQRLAKARLASDILSSIHFWGWQLIIVAAAITLPLGITAAKEYAELEWPIDISIAVIWVVFAVNFFWTLAKRREKHLYVAIWFYIATIITVAVLHIVNSFAIPVSMFKSYSVFAGVQDALVQWWYGHNAVAFFLTTPILGIMYYFLPKAAERPVFSYRLSIVHFWGLVFIYIWAGPHHLLYTALPDWAQSLGMVFSLMLWAPSWGGMLNGLLTLRGAWDKLRTDPVLKFLAAGVTFYGMSTFEGPLLSIKSVSGLAHYTDWIIGHVHSGALGWNGLMAAGMFYWLVPRLYGTKLRSVSAANFHFWIATVGILIYAISMWVA…
Cytochrome cbb3 oxidase	CcoN		Aerobic respiration	SS_bin_106	Bacteria	Myxococcota	Polyangia	Polyangiales	SG8-38	SG8-38	k127_379005_65 # 66290 # 67651 # 1 # ID=96_65;partial=01;start_type=ATG;rbs_motif=GGAG/GAGG;rbs_spacer=5-10bp;gc_cont=0.609	CcoN-WP_112327359.1 cytochrome-c oxidase, cbb3-type subunit I [Rhodothermaceae bacterium]	72.4	445	8	452	25	469	1.1e-199	696	98	89	METQRIVYNDKVVRQFLWASVLFGIVGMLVGIIIALQLAWWPANLPPYLSFGRLRPLHTNAVIFAFVGNMLFAGVYYSTQRLAKARLASDILSSIHFWGWQLIIVAAAITLPLGITAAKEYAELEWPIDISIAVIWVVFAVNFFWTLAKRREKHLYVAIWFYIATIITVAVLHIVNSFAIPVSMFKSYSVFAGVQDALVQWWYGHNAVAFFLTTPILGIMYYFLPKAAERPVFSYRLSIVHFWGLVFIYIWAGPHHLLYTALPDWAQSLGMVFSLMLWAPSWGGMLNGLLTLRGAWDKLRTDPVLKFLAAGVTFYGMSTFEGPLLSIKSVSGLAHYTDWIIGHVHSGALGWNGLMAAGMFYWLVPRLYGTKLRSVSAANFHFWIATVGILIYAISMWVA…
Cytochrome cbb3 oxidase	CcoN		Aerobic respiration	SS_bin_16	Bacteria	Myxococcota	Polyangia	Polyangiales	SG8-38	SG8-38	k127_1939265_1 # 1 # 93 # -1 # ID=346_1;partial=10;start_type=ATG;rbs_motif=GGAG/GAGG;rbs_spacer=5-10bp;gc_cont=0.591	CcoN-WP_164231513.1 cytochrome-c oxidase, cbb3-type subunit I [Wenzhouxiangella sp. XN201]	72.4	29	3	31	2	30	6.7e-05	45.1	93.5	6.1	METQRIVYNDKVVRQFLWASVLFGIVGMLVG
Cytochrome cbb3 oxidase	CcoN		Aerobic respiration	SS_bin_71	Bacteria	Planctomycetota	Phycisphaerae	Phycisphaerales	SM1A02		k127_467980_13 # 16233 # 18515 # 1 # ID=14_13;partial=00;start_type=ATG;rbs_motif=GGAG/GAGG;rbs_spacer=5-10bp;gc_cont=0.654	CcoN-WP_112327359.1 cytochrome-c oxidase, cbb3-type subunit I [Rhodothermaceae bacterium]	71.5	477	2	477	9	478	5.2e-207	721.1	62.5	94	MASDAAAPALQAVPDTGLERFVYDDAIARKFALATIVWGIVGMTVGVLIALQLALPWFNLELPWLTFGRLRPLHTNAVIFAFAGNAIFAAVYYSSQRLLKARMFSDALSNVHFWGWQAIIVGAAITLPLGITQSKEYAELEWPLDIAIAAVWIVFAINFFGTVARRRERHLYVALWFYIATIIAIAVLHIFNNLVLPVTALKSYSLYAGVQDAFMQWWYGHNAVAFFLTTPFLGLMYYFLPKAANRPVFSYKLSILHFWSLVFIYIWAGPHHLHYTAVPAWLSTLGMLFSLMLWMPSWGGMINGLLTLRGAWHRVAEDPILKFFVVAVTFYGMSTFEGPVLSIKSVNALSHYTDWTIAHVHAGALGWVGFMIFGMLYWMMPRLLQTELFSRRLMSIHFW…
Cytochrome cbb3 oxidase	CcoN		Aerobic respiration	SS_bin_55	Bacteria	Planctomycetota	Planctomycetes	Pirellulales	Pirellulaceae		k127_4019182_1 # 254 # 2722 # 1 # ID=474_1;partial=00;start_type=GTG;rbs_motif=GGA/GAG/AGG;rbs_spacer=5-10bp;gc_cont=0.548	CcoN-WP_081614329.1 cytochrome-c oxidase, cbb3-type subunit I, partial [Rhodopirellula maiorica]	82.1	459	10	467	38	496	7.5e-228	790.4	55.7	92.5	MIVAISYMTSVTTSENAKQQHENQFAGDLLEQFSYDDDIVRKFVTATIVWGLVATLVGLIVALLLVLPSLTGGMPWFSFGRLRPLHTNAAIFAFAGNGIFAAIYYSTQRLCKARMWSDTLSRLHFWLWQAIIVAAAITLPLGITQSKEYAELEWPIDIAIAIVWLVIFGGNFLMTLVRRRERHMYVALWFYIATIVTVALLHVFNNLVVPSGWFKGYSVYAGVQDAFMQWWYGHNAVAFFLTTPFLGLMYYFLPKAAERPVFSYRLSIIHFWSLVFIYIWAGPHHLHYTALPEWASTLGMLFSLMLWMPSWGGMINGLLTLRGAWHKVAADPVLKFFVVGITFYGMSTFEGPMLSIKAINALSHYTDWTIAHVHSGALGWNGFMVFGMIYWLLPRLFQT…
Cytochrome cbb3 oxidase	CcoN		Aerobic respiration	DS_bin_12	Bacteria	Proteobacteria	Alphaproteobacteria	Azospirillales	Inquilinaceae		k127_80601_3 # 2360 # 3850 # 1 # ID=33_3;partial=00;start_type=ATG;rbs_motif=None;rbs_spacer=None;gc_cont=0.642	CcoN-WP_133615141.1 cytochrome-c oxidase, cbb3-type subunit I [Dongia mobilis]	80.7	492	1	492	1	492	6.7e-240	829.7	99	100	MATATASEGTIAGSGVRIEYDEDVVKLFTIATMFWGIAAFTVGVLIALQLAFPVLNLGLEWTSFGRLRPLHTSAAIFAFGGNALLGTSFFVVQRTCRASLFGGRATARFVFWGYQLFIALAGTGYVLGITQGREYAEPEWYVDLWLTLVWVVYLLVFLGTLIKRREPHIYVANWFYLAFIVTIAMLHIVNNLAVPVSFTGIKSYSLFSGVQDALTQWWYGHNAVGFFLTAGFLGIMYYFIPKQAERPVYSYRLSIVHFWSLIFLYIWAGPHHLHYTALPDWAQTLGMTFSIMLWMPSWGGMINGIMTLSGAWDKLRTDPVLRFLVVSVAFYGMSTFEGPLMSVKAVNSLSHYTDWTIGHVHSGALGWVAFVSFGATYFLVQRLWKRERLYSIKLVSYHF…
Cytochrome cbb3 oxidase	CcoN		Aerobic respiration	SS_bin_43	Bacteria	Proteobacteria	Alphaproteobacteria	Caulobacterales	Maricaulaceae	Hellea	k127_3810145_2 # 519 # 2225 # 1 # ID=62_2;partial=00;start_type=ATG;rbs_motif=GGA/GAG/AGG;rbs_spacer=5-10bp;gc_cont=0.495	CcoN-WP_156811981.1 cytochrome-c oxidase, cbb3-type subunit I [Robiginitomaculum antarcticum]	87.7	519	47	565	1	519	2.8e-282	970.7	91.2	99.8	MSARSVRAKWVEDGSSLPIFIILIAGLLWALFAAHPTGVPAGSYPTLEMHGYIMMGAFLVGIIMLVGVCSNGTPKINLAEYEDKVIKYGVLATTFWGIVGMLVGVIIACQLTWPRIFYFDSMPWLNFGRMRPLHTSAVIFAFGGNALIATSFYVVQRTCRTRLAGGLWAWFVFWGYQLFIVLAATGYLTGITQSKEYAEPEWYVDIWLTIVWVAYLMVFMGTLYKRKEPHIYVANWFYLAFIVTVAILHIVNNLSLPTGMFEAKSYSLFSGVQDAMTQWWYGHNAVGFFLTAGFLAIMYYFIPKRADRPIWSYKLSIVHFWAVIFIYIWAGPHHLHFTALPQWTQTLGMVFSIMLWMPSWGGMINGLMTLQGAWDKLRTDPVLRMLVVSVAFYGMATFE…
Cytochrome cbb3 oxidase	CcoN		Aerobic respiration	GroopM.bin_13	Bacteria	Proteobacteria	Alphaproteobacteria	Caulobacterales	Maricaulaceae	Robiginitomaculum_A	RZV43960.1 cytochrome-c oxidase, cbb3-type subunit I [Acidimicrobiales bacterium]	CcoN-WP_156811981.1 cytochrome-c oxidase, cbb3-type subunit I [Robiginitomaculum antarcticum]	76.9	516	1	516	1	516	3.2e-245	847.4	100	99.2	MEPHAFMMMGGFALGLAALVFGVFDNRFKFDSTEYDDNVIKAGVIATAFWGMVGMLVGLVIALQLAFPETFYFAELPWMGFGRLRPLHTSGVVFAFGGNMLIASSFYIVQRTCRTRLAGGIWPWFVFWGYQLFIVLAATGYLLGITASKEYAEPEWYVDIWLTIVWVAYLGVFMMTLVKRKEPHIYVANWFFLSFIVTIAMLHIVNNLAMPVSLLGAKSYSAFSGVQDAMTQWWYGHNAVGFFLTTGFLAMMYYFIPKRANRPIWSYKLSIVHFWTVIFIYIWAGPHHLHYTALPQWTQTLGMVFSVMLLMPSWGGMINGLMTLAGAFDKLRTDPVLRFLVVSVAFYGMATFEGPLMSIRYVNALSHYTEWTVGHVHSGALGWNGLISFGALYCMVPWL…
Cytochrome cbb3 oxidase	CcoN		Aerobic respiration	SS_bin_111	Bacteria	Proteobacteria	Alphaproteobacteria	Caulobacterales	Maricaulaceae		k127_1286302_24 # 21399 # 23072 # -1 # ID=10_24;partial=00;start_type=ATG;rbs_motif=AGGAG;rbs_spacer=5-10bp;gc_cont=0.514	CcoN-WP_156811981.1 cytochrome-c oxidase, cbb3-type subunit I [Robiginitomaculum antarcticum]	76.9	516	42	557	1	516	1.6e-245	848.6	92.5	99.2	MAQSRSMSLPNAHDAVFPIGVILILGFLWALMAAARGGDPTMEPHAFMMMGGFALGLAALVFGVFDNRFKFDSTEYDDNVIKAGVIATAFWGMVGMLVGLVIALQLAFPETFYFAELPWMGFGRLRPLHTSGVVFAFGGNMLIASSFYIVQRTCRTRLAGGIWPWFVFWGYQLFIVLAATGYLLGITASKEYAEPEWYVDIWLTIVWVAYLGVFMMTLVKRKEPHIYVANWFFLSFIVTIAMLHIVNNLAMPVSLLGAKSYSAFSGVQDAMTQWWYGHNAVGFFLTTGFLAMMYYFIPKRANRPIWSYKLSIVHFWTVIFIYIWAGPHHLHYTALPQWTQTLGMVFSVMLLMPSWGGMINGLMTLAGAFDKLRTDPVLRFLVVSVAFYGMATFEGPLMS…
Cytochrome cbb3 oxidase	CcoN		Aerobic respiration	SS_bin_21	Bacteria	Proteobacteria	Alphaproteobacteria	Caulobacterales	Parvularculaceae	Marinicaulis	k127_2188622_23 # 23977 # 25626 # -1 # ID=73_23;partial=00;start_type=ATG;rbs_motif=AGGAG;rbs_spacer=5-10bp;gc_cont=0.511	CcoN-WP_104828521.1 cytochrome-c oxidase, cbb3-type subunit I [Marinicaulis flavus]	82.9	521	12	532	15	535	8.2e-263	906	94.7	94.7	MKNNVHRERGLGNDGAFIAAFLGLGTLFWLFVAGRAQDGMMAFHAYIFIFAFITGLFSLLFYATGEKPENETGYVTSVVKAGVFASVFWGIAGFLVGVIIAFQLAFPDLLYFENAPWTSFGRLRPLHTSAVIFAFGGNVLIATSFYVVQRTCKARLAGGLAPWFVFWGYNLFIVIAATGYLIGVTQSKEYAEPEWYADLWLTIVWVVYLFVFLGTIWRRKEPHIYVANWFYLSFIVTIAMLHVVNNLAIPVSLAGSKSYSAFAGVQDALTQWWYAHNAVGFFLTTGFLAIMYYFIPKKAERPIYSYRLSIVHFWSLIFIYIWAGPHHLHYTALPEWAQTLGMTFSIMLWMPSWGGMINGLMTLSGAWDKLRTDPVLRMMVVSVAFYGMSTFEGPLMSVR…
Cytochrome cbb3 oxidase	CcoN		Aerobic respiration	SS_bin_17	Bacteria	Proteobacteria	Alphaproteobacteria	Rhizobiales	Anderseniellaceae		k127_543904_18 # 12538 # 13518 # 1 # ID=185_18;partial=01;start_type=ATG;rbs_motif=None;rbs_spacer=None;gc_cont=0.576	CcoN-WP_109794736.1 cytochrome-c oxidase, cbb3-type subunit I [Minwuia thermotolerans]	77	318	10	327	15	330	7.5e-147	520	97.2	59.2	MLPVYGIGFLAALLAAAKAHDGLFAAHAWIVAIACIVAIIATARRSKLPAEPQGEAETYLDGVVRAGVVATIFWGIAGFLVGVIIAAQLAFPILNLDWAYTNFGRLRPLHTSAVIFAFGGNALICTSFYVVQRTCHARLGLGNTAWFVFWGYQLFIVLAATGYLLGVTQSKEYAEPEWYVDIWLTIVWVAYLAVFMVTLFKRREPHIYVANWFYLSFIVTVAMLHIVNNLSMPVSFLGSKSYSLFSGVQDALTQWWYGHNAVGFFLTAGFLGIMYYFVPKQAGRPIYSYRLSVVHFWALVFTYMWAGPHHLHYTALPDWAQSVGMVF
Cytochrome cbb3 oxidase	CcoN		Aerobic respiration	SS_bin_17	Bacteria	Proteobacteria	Alphaproteobacteria	Rhizobiales	Anderseniellaceae		k127_2303188_1 # 2 # 838 # 1 # ID=476_1;partial=10;start_type=Edge;rbs_motif=None;rbs_spacer=None;gc_cont=0.575	CcoN-WP_127763523.1 cytochrome-c oxidase, cbb3-type subunit I [Hwanghaeella grinnelliae]	85.2	277	1	276	257	533	6.6e-144	510	98.9	51.9	TQWWYGHNAVGFFLTAGFLGMMYYFMPKQAGRPVFSYRLSIVHFWSLIFLYIWAGPHHLHYTALPDWAQTLGMVFSIMLWMPSWGGMINGLMTLSGAWDKLRTDPIIRMLVVSIAFYGMSTFEGPVMSIKSVNALSHYTDWTIGHVHSGALGWNGMISFAAIYFLVPRLWGRQGLYSLRMVNWHLWLATLGIVLYASSMWVSGITQGLMWREYDTQGFLVYSFAESVAAMHPFYVIRMLGGLLYLGGAFLMVWNVIQTIKGRTRIEAPMGTTLAPATA*
Cytochrome cbb3 oxidase	CcoN		Aerobic respiration	SS_bin_11	Bacteria	Proteobacteria	Alphaproteobacteria	Rhizobiales			k127_2539039_1 # 3 # 1382 # -1 # ID=1249_1;partial=10;start_type=ATG;rbs_motif=GGAG/GAGG;rbs_spacer=5-10bp;gc_cont=0.586	CcoN-WP_109794736.1 cytochrome-c oxidase, cbb3-type subunit I [Minwuia thermotolerans]	80.2	424	34	457	7	427	5.7e-209	726.9	92.2	78.8	MVEKVSSLDPFPRFGTRRVICEEGTPMATTLSSIGIFAVAGILALLGAAKAHDSLFAAHAWIAVIASLIAIFVIARRSGHGDHGAADKQEKYMDGVVRYGAVATMFWGIVGFLVGLVIALQLAFPVLNLDFQFTSFGRLRPLHTSAVVFAFGGNALLCTSFYVVQRTCQTRLALGNAAWFVFWGYQLFIVLAATGYVLGVTQSREYAEPEWYVDLWLTLVWVVYLMVFMGTLFKRKEPHIYVANWFYLAFIVTIAMLHIVNNLAVPVSFLGSKSYSLFSGVQDALTQWWYGHNAVGFFLTAGFLGMMYYFMPKQAERPVYSYRLSIIHFWSLIFMYIWAGPHHLHYTALPDWAQTLGMVFSIMLWMPSWGGMINGLMTLSGAWDKMRTDPIIRMMVMAV…
Cytochrome cbb3 oxidase	CcoN		Aerobic respiration	MaxBin.036	Bacteria	Proteobacteria	Alphaproteobacteria	Rhodobacterales	Rhodobacteraceae	Boseongicola	RZW05943.1 cytochrome-c oxidase, cbb3-type subunit I [Rhodobacteraceae bacterium]	CcoN-WP_160765376.1 cytochrome-c oxidase, cbb3-type subunit I [Alphaproteobacteria bacterium GH1-50]	90.4	532	1	532	1	532	1.7e-294	1011.1	100	100	MSNYLKLVALGFIALFAALAANWARDLAYQVHALIIMAVSGGMFLWVLRRTDEPATAVDETRYMDDVIRAGVIATGFWGVVGFLVGVIIAFQLAFPVLNLEWAQPYANFGRLRPLHTSAVIFAFGGNALIMSSFYIVQRTSAARLWGGNLAWFVFWGYQLFIVLAATGYLLGSTQSKEYAEPEWYVDLWLTIVWLAFLAVYLGTIIRRKEPHIYVANWFLLSFIVTVAMLHVVNNLSIPVSIWGSRSVQVFAGVQDAMTQWWYGHNAVGFFLTAGFLGMMYYFVPKQAERPIYSYKLSIIHFWALIFLYIWAGPHHLHYTALPDWASTLGMVFSVILWMPSWGGMINGLMTLSGAWDKLRTDPIIRMMVISIGFYGMSTFEGPMMSIRAVNSLSHYTDW…
Cytochrome cbb3 oxidase	CcoN		Aerobic respiration	SS_bin_2	Bacteria	Proteobacteria	Alphaproteobacteria	Rhodobacterales	Rhodobacteraceae	Boseongicola	k127_464266_1 # 1 # 1248 # -1 # ID=26_1;partial=10;start_type=ATG;rbs_motif=GGAG/GAGG;rbs_spacer=5-10bp;gc_cont=0.615	CcoN-WP_160765376.1 cytochrome-c oxidase, cbb3-type subunit I [Alphaproteobacteria bacterium GH1-50]	90.1	416	1	416	1	416	1.9e-227	788.1	100	78.2	MSNYLKLVALGFIALFAALAANWARDLAYQVHALIIMAVSGGMFLWVLRRTDEPATAVDETRYMDDVIRAGVIATGFWGVVGFLVGVIIAFQLAFPVLNLEWAQPYANFGRLRPLHTSAVIFAFGGNALIMSSFYIVQRTSAARLWGGNLAWFVFWGYQLFIVLAATGYLLGSTQSKEYAEPEWYVDLWLTIVWLAFLAVYLGTIIRRKEPHIYVANWFLLSFIVTVAMLHVVNNLSIPVSIWGSRSVQVFAGVQDAMTQWWYGHNAVGFFLTAGFLGMMYYFVPKQANRPIYSYKLSIIHFWALIFLYIWAGPHHLHYTALPDWASTLGMVFSVILWMPSWGGMINGLMTLQGAWDKLRTDPIMRMFVLSLGFYGMSTFEGPMMSIRAVNSLSHYTDW…
Cytochrome cbb3 oxidase	CcoN		Aerobic respiration	SS_bin_107	Bacteria	Proteobacteria	Alphaproteobacteria	Rhodobacterales	Rhodobacteraceae	Silicimonas	k127_731851_5 # 2764 # 3489 # -1 # ID=193_5;partial=01;start_type=Edge;rbs_motif=None;rbs_spacer=None;gc_cont=0.612	CcoN-WP_160765376.1 cytochrome-c oxidase, cbb3-type subunit I [Alphaproteobacteria bacterium GH1-50]	91.7	241	1	241	292	532	9.2e-134	476.1	99.6	45.3	IYSYKLSIIHFWALIFLYIWAGPHHLHYTALPDWASTLGMVFSVILWMPSWGGMINGLMTLSCAWDKLRTDPIIRMMVISIGFYGMSTFEGPMMSIRAVNSLSHYTDWTIGHVHSGALGWNGMITFGALYFLVPRLWNRAQLYSLPAVNWHFWLATIGIVLYASAMWVTGIMEGLMWREVDANGFLVNSFADTVAAKFPMYVVRALGGLLYLAGGIIMCWNLWMTVRAAPERAHSSVVPAE*
Cytochrome cbb3 oxidase	CcoN		Aerobic respiration	SS_bin_107	Bacteria	Proteobacteria	Alphaproteobacteria	Rhodobacterales	Rhodobacteraceae	Silicimonas	k127_542347_4 # 2052 # 3113 # 1 # ID=384_4;partial=01;start_type=ATG;rbs_motif=GGAG/GAGG;rbs_spacer=5-10bp;gc_cont=0.609	CcoN-WP_160765376.1 cytochrome-c oxidase, cbb3-type subunit I [Alphaproteobacteria bacterium GH1-50]	90.4	354	1	354	1	354	4.5e-190	663.7	100	66.5	MSNYLKLVALGFIALFAALAANWARDLAYQVHALIIMAVSGGMFLWVLRRTDEPATAVDETRYMDDVIRAGVIATGFWGVVGFLVGVIIAFQLAFPVLNLEWAQPYANFGRLRPLHTSAVIFAFGGNALIMSSFYIVQRTSAARLWGGNLAWFVFWGYQLFIVLAATGYLLGSTQSKEYAEPEWYVDLWLTIVWLAFLAVFLGTIIRRKEPHIYVANWFLLSFIVTVAMLHVVNNLSIPVSIWGSRSVQVFAGVQDAMTQWWYGHNAVGFFLTAGFLGMMYYFVPKQAERPIYSYKLSIILFWALIFLYIWAGPHHLHYTALPDWASTLGMVFSVILWMPSWGGMINGLMTLQG
Cytochrome cbb3 oxidase	CcoN		Aerobic respiration	SS_bin_113	Bacteria	Proteobacteria	Alphaproteobacteria	Rhodobacterales	Rhodobacteraceae	Silicimonas	k127_1178033_1 # 3 # 995 # -1 # ID=582_1;partial=10;start_type=ATG;rbs_motif=GGAG/GAGG;rbs_spacer=5-10bp;gc_cont=0.610	CcoN-WP_160765376.1 cytochrome-c oxidase, cbb3-type subunit I [Alphaproteobacteria bacterium GH1-50]	90	331	1	331	1	331	1.9e-177	621.7	100	62.2	MSNYLKLVALGFIALFAALAANWARDLAYQVHALIIMAVSGGMFLWVLRRTDEPATAVDETRYMDDVIRAGVIATGFWGVVGFLVGVIIAFQLAFPVLNLEWAQPYANFGRLRPLHTSAVIFAFGGNALIMSSFYIVQRTSAARLWGGNLAWFVFWGYQLFIVLAATGYLLGSTQSKEYAEPEWYVDLWLTIVWLAFLAVYLGTIIRRKEPHIYVANWFLLSFIVTVAMLHVVNNLSIPVSIWGSRSVQVFAGVQDAMTQWWYGHNAVGFFLTAGFLGMMYYFVPKQAERPIYSYKLSIIHFWALIFLYIWAGPHHLHYTALPDWASTLGM
Cytochrome cbb3 oxidase	CcoN		Aerobic respiration	SS_bin_123	Bacteria	Proteobacteria	Alphaproteobacteria	Rhodobacterales	Rhodobacteraceae	Silicimonas	k127_169031_6 # 4480 # 6078 # -1 # ID=430_6;partial=00;start_type=ATG;rbs_motif=GGAG/GAGG;rbs_spacer=5-10bp;gc_cont=0.614	CcoN-WP_160765376.1 cytochrome-c oxidase, cbb3-type subunit I [Alphaproteobacteria bacterium GH1-50]	90.4	532	1	532	1	532	1.3e-294	1011.5	99.8	100	MSNYLKLVALGFIALFAALAANWARDLAYQVHALIIMAVSGGMFLWVLRRTDEPATAVDETRYMDDVIRAGVIATGFWGVVGFLVGVIIAFQLAFPVLNLEWAQPYANFGRLRPLHTSAVIFAFGGNALIMSSFYIVQRTSAARLWGGNLAWFVFWGYQLFIVLAATGYLLGSTQSKEYAEPEWYVDLWLTIVWLAFLAVYLGTIIRRKEPHIYVANWFLLSFIVTVAMLHVVNNLSIPVSIWGSRSVQVFAGVQDAMTQWWYGHNAVGFFLTAGFLGMMYYFVPKQAERPIYSYKLSIIHFWALIFLYIWAGPHHLHYTALPDWASTLGMVFSVILWMPSWGGMINGLMTLSGAWDKLRTDPIIRMMVISIGFYGMSTFEGPMMSIRAVNSLSHYTDW…
Cytochrome cbb3 oxidase	CcoN		Aerobic respiration	SS_bin_25	Bacteria	Proteobacteria	Alphaproteobacteria	Rhodobacterales	Rhodobacteraceae	Silicimonas	k127_1421998_7 # 7282 # 8892 # 1 # ID=26_7;partial=00;start_type=ATG;rbs_motif=GGA/GAG/AGG;rbs_spacer=5-10bp;gc_cont=0.575	CcoN-WP_108837214.1 cytochrome-c oxidase, cbb3-type subunit I [Tateyamaria sp. Alg231-49]	88.4	536	1	536	1	536	3.1e-291	1000.3	99.8	100	MIDTVKLIALGLIALIAALAANWGHDISYQVHALIIMAIAAVMFIVQLRRFGSAQPAVDSTGYMDDVIRAGVIATGFWGVVGFLAGVFIAFQLAFPALNFDWGQPFTNFGRLRPLHTSAVIFAFGGNALIMSSFYIVQRTCGARLWGGNLAWFVFWGYQLFIVLAATGYLLGGTQSKEYAEPEWYIDIWLTLVWVAFLAVYLGTIFKRQEKHIYVANWFLLSFIITVAMLHLVNNISIPVSIWGSKSVQVFSGVQDAMVQWWYGHNAVGFFLTAGFLGMMYYFVPKQAGRPVFSYKLSIIHFWALIFLYIWAGPHHLHYTALPDWASTLGMVFSVILWMPSWGGMINGLMTLQGAWDKLRTDPIIRMMVISLAFYGMSTFEGPMMSIRAVNSLSHYTDW…
Cytochrome cbb3 oxidase	CcoN		Aerobic respiration	SS_bin_34	Bacteria	Proteobacteria	Alphaproteobacteria	Rhodobacterales	Rhodobacteraceae	Silicimonas	k127_2715565_6 # 3012 # 4610 # 1 # ID=234_6;partial=00;start_type=ATG;rbs_motif=GGA/GAG/AGG;rbs_spacer=5-10bp;gc_cont=0.569	CcoN-WP_076626631.1 cytochrome-c oxidase, cbb3-type subunit I [Tateyamaria omphalii]	88.7	532	1	532	1	532	3.3e-293	1006.9	99.8	100	MWNTTKLILCGVVVLVAALAANWGHDLAYRLHAFIIMAVAAGLFIWQVRGIGETRPAVDTSGYMDDVVRAGVIATGFWGVVGFLVGVFIAFQLAFPALNFDWGQPYTNFGRLRPLHTSAVIFAFGGNALIMSSFYIVQRTCGARLWGGNLAWFVFWGYNLFIVLAATGYLLGATQSKEYAEPEWYVDIWLTLVWVAFLVVYLGTLAHRREKHIYVANWFLLSFIVTVAMLHIVNNLSIPVSIWGSKSVQVFSGVQDAMTQWWYGHNAVGFFLTAGFLGMMYYFVPKQAGRPVFSYKLSIIHFWALIFLYIWAGPHHLHYTALPDWASTLGMVFSIILWMPSWGGMINGLMTLNGAWDKIRTDPIIRMMVISLAFYGMSTFEGPMMSIRAVNSLSHYTDW…
[truncated: 1,017 more rows]

## Sheet: HMM-based search
Summary of HMM-based search results
Gene	Abbre	Process	MAG	Domain	Phylum	Class	Order	Family	Genus	Target name	Query name	Accession	Full sequence			Best 1 domain			Domain number estimation								Protein sequences
[truncated: 41 more rows]

[truncated: 1 more sheets: Coverage & Abundance]
