# Supplementary material for: Metabolic flexibility allows bacterial habitat generalists to become dominant in a frequently disturbed ecosystem
Source: ISME J. 2021 May 3;15(10):2986–3004. doi: 10.1038/s41396-021-00988-w (PMC8443593; doi:10.1038/s41396-021-00988-w)
Supplement: Supplementary file 11 — Table S10 [file 41396_2021_988_MOESM11_ESM.xlsx]

## Sheet: Unbinned metabolic gene
Proportion of unbinned contig metabolic gene					Carbon fixation							Sulfur metabolism							Nitrogen metabolism											Trace gas metabolism							Phototrophy			Alternative e acceptor			Alternative e donor					Aerobic respiration
Metagenome ID	Sample	Assembly	Number of unbinned contigs > 2kb	Number of binned contigs > 2kb	AclB	AcsB	CooS	HbsC	HbsT	Mcr	RbcL	FCC	Sqr	SoxB	r-DsrA	DsrA	AsrA	Sor	AmoA	HzsA	NifH	NarG	NapA	NirS	NirK	NrfA	NosZ	NxrA	NorB	CoxL	Fe_hyd	FeFe_hyd	NiFe_hyd	MmoA	PmoA	McrA	PsaA	PsbA	RHO	FdhA	Cyc2	ARO	ArsC	RdhA	MtrB	OmcB	YgfK	SdhA	FrdA
SB6934	Subtidal deep A	Individual assembly	1387	0	-	-	-	-	-	-	0	0	0	0	-	-	-	-	-	-	-	-	-	0	-	-	0	-	-	0	-	-	0	-	-	-	-	-	-	0	-	-	0	-	-	-	-	0	-
SB6937	Intertidal deep A	Individual assembly	128	0	-	-	-	-	-	-	-	-	-	-	-	-	-	-	-	-	-	-	-	-	-	-	-	-	-	-	-	-	-	-	-	-	-	-	-	-	-	-	-	-	-	-	-	-	-
SC9679	Subtidal shallow C	Individual assembly	28373	1446	-	-	-	-	-	-	0	100	5	14.2857	0	-	-	-	-	-	-	66.6667	-	0	0	0	16.6667	-	0	0	-	-	5	-	-	-	0	-	28.5714	2.27273	-	-	5.26316	33.3333	-	-	-	6.66667	0
SC9680	Subtidal intermediate C	Individual assembly	25998	88	-	-	-	-	-	-	0	0	5	0	0	-	-	-	-	-	-	0	-	0	-	0	10	-	0	0	-	-	0	-	-	-	0	-	0	2.94118	-	-	3.57143	0	-	-	-	2.27273	0
SC9681	Subtidal deep C	Individual assembly	25998	1600	-	66.6667	100	-	0	-	0	0	0	0	0	50	-	-	-	-	-	33.3333	20	0	-	0	0	-	50	0	-	-	21.0526	-	-	-	-	-	-	38.4615	0	0	25	0	-	-	-	21.4286	0
SC9682	Intertidal shallow C	Individual assembly	51313	3284	-	-	-	-	0	-	0	20	4.87805	16.6667	-	-	-	-	0	-	-	33.3333	0	0	16.6667	0	16.6667	-	0	14.2857	-	-	4.08163	-	-	-	-	-	7.14286	7.40741	-	0	9.23077	14.2857	-	-	-	12.6126	0
SC9683	Intertidal intermediate C	Individual assembly	53184	1600	-	-	-	-	0	-	0	20	4.44444	8.33333	-	-	-	-	-	-	-	20	0	4.16667	20	0	6.89655	-	0	16.6667	-	-	1.5625	-	-	-	-	-	8.33333	6.45161	-	0	6.34921	16.6667	-	-	100	6.19469	0
SC9684	Intertidal deep C	Individual assembly	3402	0	-	0	0	-	-	-	-	-	0	-	-	0	-	-	-	-	-	0	0	0	-	-	-	-	-	-	-	-	0	-	-	-	-	-	-	0	-	-	0	-	-	-	-	0	0
SB6934_37	Deep sediment (Subtidal deep A, intertidal deep A)	Coassembly	1790	1532	-	-	-	-	-	-	100	50	57.1429	60	-	-	-	-	-	-	-	-	33.3333	33.3333	-	-	50	-	-	50	-	-	66.6667	-	-	-	-	-	-	25	-	50	33.3333	-	-	-	-	42.8571	0
SC9679_80_82_83	Surface sediment (Subtidal shallow C, Subtidal intermediate C, Intertidal shallow C, Intertidal intermediate C)	Coassembly	200339	43433	100	33.3333	75	-	33.3333	-	3.7037	31.4286	29.9363	22.2222	22.2222	0	-	-	0	-	-	25	40	17.4419	42.4242	12.5	34.0206	-	16.6667	18.1818	-	0	20.3125	-	-	-	0	22.2222	31.8182	30.1653	-	44.4444	30.2128	32.8125	100	-	100	29.1667	13.75
SC9681_84	Deep sediment (Subtidal deep C, intertidal deep C)	Coassembly	28334	3731	-	25	5.26316	-	0	-	18.1818	40	15	25	25	0	-	-	0	-	-	50	27.2727	0	-	0	22.2222	-	28.5714	0	-	-	21.2766	-	-	0	-	-	-	6.66667	0	0	0	25	-	-	100	11.9048	8.33333
[truncated: 6 more columns]

## Sheet: Unbinned metabolic gene summary
Gene	Abbre	Subgroup	Process	Sample	Qtitle	Stitle	%ID	Length	Qstart	Qend	Sstart	Send	E-value	Bitscore	Qcovhsp	Scovhsp	Sequence
Acetyl-CoA synthase	AcsB		Wood-Ljungdahl cycle / Acetogenesis	SC9679_80_82_83	SC9679_80_82_83_k127_2955130_1 # 1 # 1617 # 1 # ID=161347_1;partial=10;start_type=Edge;rbs_motif=None;rbs_spacer=None;gc_cont=0.495	AcsB-WP_073373625.1 - Desulfofustis glycolicus	91.3	538	1	538	200	737	5.1e-302	1036.2	99.8	73	GMQIGWNTRIVPFGPDISSAIFALGFANRAAMAFGGVEPGDYRRMLMYNKNRIFAFVNALGDVGTEWAVAAAGAVNWGFPTLADTDIPEILPTGICTYEHVVANVPHDELCQKSVEVRGLKINVTEIDIPLSFGPAFEGERVRGADLFCQMGGGKTQCTELVKMAEMNEIEDGKVDIVGPDIADIKEGDTLHLGIYVQIAGREFQTDFEPIMERQIHHLINYIQGIMHIGQRDIAWVRVGKGAIEKGFSLKDIGVVLHAKFHQDFQKIVDKVQVTLYSNKEDVDKLTERARVEYRTRDERVDTMTDEDVETFYSCTLCQSFAPSHVCSVSPERTGLCGAYNWMDCKASFEINPTGPNQPIQKGKVLDPKLGRFEGVDEFIKGASKGAIESYNFYSMVNA…
Acetyl-CoA synthase	AcsB		Wood-Ljungdahl cycle / Acetogenesis	SC9679_80_82_83	SC9679_80_82_83_k127_2272429_2 # 1534 # 2316 # 1 # ID=168355_2;partial=01;start_type=ATG;rbs_motif=AAA;rbs_spacer=13bp;gc_cont=0.490	AcsB-WP_073373625.1 - Desulfofustis glycolicus	93.5	261	1	261	1	261	7.3e-145	513.1	100	35.4	MSRLVAFAAIQGGYKVVSQVEGELERALQSQDASTKIGFGNTAYFLPVIYSLTGMKCETLEDLKKPLEFARGLLPPHIKGHNHLPYLGPLLDAGMAGLFAYEVKEALRINREPDFYTFTEDPDIDAGKVWVGPADDTILRKRGVEFVDGSAPGFAAIVGAAPNAEIAKMIIEDYQKKSLYIFCAANHNGKTAVEQCLEAGMQIGWNTRIVPFGPDISSAIFALGFANRAAMAFGGVEPGDYRRMLMYNKNRIFAFVNALGD
Acetyl-CoA synthase	AcsB		Wood-Ljungdahl cycle / Acetogenesis	SC9681	SC9681_k127_227420_2 # 1395 # 2108 # -1 # ID=8871_2;partial=01;start_type=Edge;rbs_motif=None;rbs_spacer=None;gc_cont=0.542	AcsB-WP_028319829.1 - Desulfatiglans anilini	88.1	236	1	236	503	738	9.7e-128	456.1	99.2	32	KMTDEGVETYYSCTLCQSFAPSHVCVISPERTGLCGAYNWMDCKASFEINPTGPNQPVEKGEVLDPKLGQFKGVNEFIFKASRQAVDHYNFYSLVIDPMTTCGCCECIAAVLPSCNGVMTVHRDYTGETPSGMKFTTLAGVMGGGQSSPGFVGHSKYNITQGKFITGDGGLLRMVWMPKSLKEEIKERLVKRGEELGMPDLIDRIADETVGITEEEILPYLQEKEHPALKMDPIVGE*
Acetyl-CoA synthase	AcsB		Wood-Ljungdahl cycle / Acetogenesis	SC9681_84	SC9681_84_k127_91523_3 # 1674 # 2549 # -1 # ID=849_3;partial=01;start_type=Edge;rbs_motif=None;rbs_spacer=None;gc_cont=0.398	AcsB-KPV62191.1 - Candidatus Bathyarchaeota archaeon BA2	74.9	291	1	291	171	459	4.7e-132	470.7	99.7	63	QIYEARDAKARGMKDDEVDTFYGCSLCQSFAPTHMCVITPQRYSNCGSISWFDGRASAQVDPKGPVFAIKKGEMLDAEKGEFSGINESIKQKTLGAVDKVWMYTGFGYPHTSCGCFEAMAFYIPEVEGYGIVDRGYKGVTVNGLPFSTLADSGAGGRQVDGFHGIAIEYMRSPKFLQADGGWDRVVWMPQSVKDRVKEFMPKEAINNVATENDANTVEELKTFLKTKNHPVVKTWKEPEIEEVTTVEDEGIERTAFPVSTATVATGGFKIIFKNAKIHAEKVIIKREKPKR*
Acetyl-CoA synthase	AcsB		Wood-Ljungdahl cycle / Acetogenesis	SC9681_84	SC9681_84_k127_1615660_1 # 3 # 1958 # 1 # ID=4418_1;partial=10;start_type=Edge;rbs_motif=None;rbs_spacer=None;gc_cont=0.572	AcsB-WP_022664447.1 - Desulfospira joergensenii	83.7	651	1	651	87	737	0	1173.3	99.8	88.3	LGPLLDAGMAGIIAYEIKEALRYLNDPDFYVQTEDPDIENGKLWVGAADDTILRKRGVEFVDGSAPGFAAIVGAAPNPEIAKMIVEDYQKKSLYIFCAANHNNNTVIQQCIDAGIQVGWNTRIVPFGPDISSAVFALGFANRAAMAFGGVQPGDYKKILLYNKERIFAFVNALGDVGTEWGVAAAGCVNWGFPTLADTPIPEILPTGICTYEHVVAPVSHEEMCQRSVEVRGLKVSVAEINIPCAFGPAFEGERVRGADLHSQMGGGKTQCTELVRRAEMNEIEDGKVTVVGPDVGDLKEGDTLPLGISVQIAGREFQDDFEPILERQIHHLVNYIQGIMHIGQRDISWVRVGKPAVEKGFTLKDIGVVLHAKFHQDFQKIVDKVEITLYTKKEDVDKL…
Acetyl-CoA synthase	AcsB		Wood-Ljungdahl cycle / Acetogenesis	SC9681_84	SC9681_84_k127_1438007_2 # 1734 # 2903 # 1 # ID=4552_2;partial=01;start_type=ATG;rbs_motif=AGGAGG;rbs_spacer=5-10bp;gc_cont=0.577	AcsB-WP_073041879.1 - Desulfacinum infernum	81.3	390	1	390	1	390	1.5e-189	662.1	100	52.9	MSRLVAFAAIQGAYNIVQKVEGKFKEAMEKYGPDQKLEFPDTAYYLPIIYSILGVPIEKLGDAEPVLERVRALLPPHIKGRIHVPYLGHTLDAGMAAILAEEIGEAIRYVEDPDYYSREEDPDLGAGEKWVGAAHDVIMRKRGIEFVDGSAPGFAAIVGAAPDPETAKYIAEEYQKKNLYVFMCANQAGTTFTDQLIEAGVQIGWNTRLVPFSPDISGAVFALGFANRAGMAFGGIKPGDYKRMLAYNKNRIFAFVNALGEVNAEWAANAAGAINWGFPTLADTDIPEILPTGVCTYEHVVANVLHEEMPAKSIEVRGLKVAITEIPVPVSYGPAFEGERIRKDDLFVECGGGRTPCVEWTTIAPMDDVEDGKIEVIGKDLTDVKEGTRL
Acetyl-CoA synthase	AcsB		Wood-Ljungdahl cycle / Acetogenesis	SC9681_84	SC9681_84_k127_835116_1 # 1 # 132 # 1 # ID=11082_1;partial=10;start_type=Edge;rbs_motif=None;rbs_spacer=None;gc_cont=0.576	AcsB-WP_037563760.1 - Alkalispirochaeta odontotermitis	88.1	42	2	43	695	736	4.6e-15	79.3	95.5	5.7	AEELGIPDLLDRIADETVGTSEEEILPFLQEKKHPALEMDPIM*
Acetyl-CoA synthase	AcsB		Wood-Ljungdahl cycle / Acetogenesis	SC9681_84	SC9681_84_k127_1392875_2 # 1324 # 3534 # 1 # ID=18473_2;partial=00;start_type=ATG;rbs_motif=AGGAGG;rbs_spacer=5-10bp;gc_cont=0.581	AcsB-WP_073041879.1 - Desulfacinum infernum	81.8	736	1	736	1	736	0	1271.1	99.9	99.9	MSRLVAFAAIQGAYNIVQKAEGKFQEALEKYGPDQKLEFPDTAYYLPIIYSLLGVPVETLGDAEPVMERIRGLLPPHIKGKIHVPYLGHTLDAGIAAIFAEEIAEAIRYVEDPDFYSREEDPDLGAGEKWVGAAHDVIMRKRGIEFVDGSAPGFAAIVGAAPDPETAKYIAEEYQKKNLYVFMCANQAGTTFTDQLIEAGVQIGWNTRLVPFSPDISGAVFALGFANRAGMAFGGIKPGDYKRMLAYNQNRVFAFVNALGEVNAEWAANAAGAINWGFPTLADTDIPEILPTGVCTYEHVVANVLHEEMPARSIEVRGLKVTITEVPVPVSYGPAFEGERIRKDDLYVECGGGRTPCVEWTTIAPMDDVEDGRVEVFGKDLTDVEEGTRLPLAVVVEVA…
Acetyl-CoA synthase	AcsB		Wood-Ljungdahl cycle / Acetogenesis	SC9681_84	SC9681_84_k127_70934_2 # 1314 # 2672 # 1 # ID=23152_2;partial=01;start_type=ATG;rbs_motif=AGGAG;rbs_spacer=5-10bp;gc_cont=0.552	AcsB-WP_037563760.1 - Alkalispirochaeta odontotermitis	95.4	453	1	453	1	453	2.7e-256	884	100	61.5	MSKLVAFAAIQGGYNVVSQVEGEYKRALDTFDADTKVGFPNTAYFLPVIYSLLGIKIETLEDIQKALDVARKLLPPHIKGMNHLPYLGPLLDAGMATLFSFEIREALRYLNEPDFYLHSEEPDLDAGKIWLGAADDTVFRKRGVEFVDGTAPGFAAIVGAAPTPEIAKDIVEDYQRRSLYIFLAANQNNTSVTDQLIEAGVQIGWNTRIVPFGPDISSAIFALGFANRAAMAFGNVQPGDYKKMLLYNKNRIFAFVNALGDVGTDWGAAAAGCVNWGFPTLADTDIPEVLPTGICTYEHVVANVPHDELVQRSVEVRGLKVTVSEIEIPLSFGPAYEGERVRGADLHAQTGGGKTQCTELVKMAEMNEIDDGKVNIVGPDIGDVKEGGTFPLGISVQIA…
Acetyl-CoA synthase	AcsB		Wood-Ljungdahl cycle / Acetogenesis	SC9681_84	SC9681_84_k127_791784_1 # 3 # 620 # 1 # ID=25272_1;partial=10;start_type=Edge;rbs_motif=None;rbs_spacer=None;gc_cont=0.515	AcsB-WP_037563760.1 - Alkalispirochaeta odontotermitis	90.7	205	1	205	533	737	6.9e-114	409.8	99.5	27.8	TGLCGAYNWMDCKASFEINPTGPNQPIEKGECLDPVLGQWKGVNEFIQQASRGAIDHYNFYSMVIDPMTTCGCCECIAAMLPSCNGVMTVNREYAGETPCGMKFTTLAGVMGGGASSPGFVGHSKFNITQGKFIVGDGGLQRMVWMPKNLKEEIKERLIKRGEEIGIPDLIDRIADETVGTTEEEILPFLQEKKHPALDLDPIIG*
Acetyl-CoA synthase	AcsB		Wood-Ljungdahl cycle / Acetogenesis	SC9681_84	SC9681_84_k127_1061046_28 # 35097 # 37310 # 1 # ID=26123_28;partial=00;start_type=ATG;rbs_motif=AGGAGG;rbs_spacer=5-10bp;gc_cont=0.526	AcsB-WP_054029834.1 - Desulfatitalea tepidiphila	85.8	737	1	737	1	737	0	1331.2	99.9	100	MSRLVAFAAIQGGYNIVSKVEGQYKRALETYNADTKVGFPNTAYFLPVIYSLLGLKVETLEDIKKPLDFARGLLPPHVKGSNHLPYLGPLLDAGMAALVAFEIEEALRYLNDPDFYLHSEEPDLESGKIWLGAADDTVFRKRGVEFVDGSAPGFAAIVGSAPDPETAKLIVEEYQRRSLYIFCAANQNGTTVIEQLIEADVQVGWNTRIVPFGPDISSAIFALGFANRAAMAFGGIQPGDHKKMLLYNKDRIFAFVNALGDVNAEWAAAAAGCVNWGFPTLADTDIPEILPTGICTYEHVVANVAHEQMVQRSVEVRGLKTTVSEIEIPCAFGPAYEGERVRGADLYCQSGGGKTQCTEFLRMAEMNEIEDGKVEVIGPDMADMKEGDTFYLGIFAQVA…
Acetyl-CoA synthase	AcsB		Wood-Ljungdahl cycle / Acetogenesis	SC9681_84	SC9681_84_k127_615718_1 # 65 # 2275 # -1 # ID=26758_1;partial=00;start_type=ATG;rbs_motif=AGGAGG;rbs_spacer=5-10bp;gc_cont=0.569	AcsB-WP_073041879.1 - Desulfacinum infernum	80.6	736	1	736	1	736	0	1264.2	99.9	99.9	MSRLVAFAAIQGAYNIVQKAEGKLKEAVEKYGPDQKLEFPDTAYYLPGIYSLLGAKIEKLGDAEPVMERCRQLLPPHMKGKIHVPYLGHTLDAGMAALFAEEIVEAIRYVEEPDFYTTEEDPDTGAGQIWVGAAHDVIMRKRGIEFVDGSAPGFAAIVGAAPDPETAKYIAEEYQKKNLYVFMCANQGGTTFSEQLIEAGVQIGWNTRLVPFSPDISGAVFALGFANRAGMAFGGIKPGDYKRMLAYNKNRIFAFVNALGEVNAEWAANAAGAINWGFPTLADTDVPEILPTGVCTYEHVVANVLHEEMPARSIEVRGLKVAITEIPVPVSYGPAFEGERIRKDDVYVECGGGRTPCVEWTTIADMDAVEDGLVEVVGKDITDVEAGTRLPLAVMVEVA…
Acetyl-CoA synthase	AcsB		Wood-Ljungdahl cycle / Acetogenesis	SC9684	SC9684_k127_28096_2 # 440 # 2137 # 1 # ID=357_2;partial=01;start_type=ATG;rbs_motif=AGGAGG;rbs_spacer=5-10bp;gc_cont=0.539	AcsB-WP_028319829.1 - Desulfatiglans anilini	88.3	566	1	566	1	566	9.8e-304	1042	100	76.7	MSKLVAFAAIQGAYNIVSKAEGQYKRALETFGGSQKLEFPNTAYFLPIIYSLTGIKVTDLDSAEKPLEFARRLLPPHVKKDCHLPYLGGLLDAGMAALFAEEITEAIRYVEDPEFYQPEMEDPDVDNGKVWLGAADDAIMRKRGVEFVDGTAPGFAAIVGSAPDSATAKQMAEEYQLKTIYVFMAANQNGTTFAEQLLEENVQIGWNTRLVPFGPDISAAVFALGFANRAGMAFGGIEPGDFKKQLAYQKDRIFAFVNALGDVNAEWAANAAGAINWGFPTIADTDIPEVLPTGVCTYEHVVANVTHDEMPQRSIEIRGLKVTIAEIDIPLAYGPAFEGERVRKDDLYLEIGGGKTQCTELTKMADMNEIEDGEVELIGPDVTDIKKGDRLPLGIYVQV…
Acetyl-CoA synthase	AcsB		Wood-Ljungdahl cycle / Acetogenesis	SC9684	SC9684_k127_8783_3 # 1674 # 2549 # -1 # ID=1290_3;partial=01;start_type=Edge;rbs_motif=None;rbs_spacer=None;gc_cont=0.396	AcsB-KPV62191.1 - Candidatus Bathyarchaeota archaeon BA2	74.2	291	1	291	171	459	2.3e-131	468.4	99.7	63	QIYEARDAKARGMKDDEVDTFYGCSLCQSFAPTHMCVITPQRYSNCGSISWFDGRASAQVDPKGPVFAIKKGEMLDAEKGEFSGINESIKQKTLGAVDKVWMYTGFDYPHTSCGCFEAMAFYIPEVEGYGIVDRGYKGVTVNGLPFSTLADSGAGGRQVDGFHGIAIEYMRSPKFLQADGGWDRVVWMPQSVKDRVKEFMPKEAINNVATENDANTIEELKTFLKTKNHPVVKTWKEPEIEEVTTVEDEGIERTAFPVSTATVATGGFKIIFKNAKIHAEKVIIKREKPKR*
Acetyl-CoA synthase	AcsB		Wood-Ljungdahl cycle / Acetogenesis	SC9684	SC9684_k127_164875_1 # 2 # 598 # 1 # ID=1736_1;partial=10;start_type=Edge;rbs_motif=None;rbs_spacer=None;gc_cont=0.573	AcsB-WP_073478068.1 - Desulfatibacillum alkenivorans	82.8	198	1	198	539	736	5.8e-102	370.2	99.5	26.9	NWMDCKASYEINPTGPNQPIEKGECLDPKMGQWKGVNDFIYKASRGAIGHYNFYSMVDSPMTTCGCCEAIAAMLPQCNGVMTVNREYSGETPCGMKFTTLAGVMGGGASSPGFVGHSKYNVTQKKFIVGDGGLLRMVWMPKMMKDELKERLDKRGEELGVSNFCDMIADETVGTTEDEIYAFLEKVGHPALTMDSIIG*
Acetyl-CoA synthase	AcsB		Wood-Ljungdahl cycle / Acetogenesis	SC9684	SC9684_k127_219960_1 # 3 # 944 # 1 # ID=2198_1;partial=10;start_type=Edge;rbs_motif=None;rbs_spacer=None;gc_cont=0.568	AcsB-WP_073041879.1 - Desulfacinum infernum	81.2	313	1	313	424	736	6.9e-158	556.6	99.7	42.5	GIMHIGQRDIAWYRIGKAAVEKGFTLEHIGKIIHAKYHQDFGAIFDKCQVKIYTDENKVKEVTQQARAVYGTRDERIEGMTDETTEIYYSCTLCQSFAPNHVCVVSPERTGLCGAYNWMDCKASHEINPTGPNQPIEKGETLDEQFGNWKGVNDFVFKASRQAVASYNFYSLVYDPMTTCGCCECVAALLPMCNGIMTVNREYNEMTPCGMKFTTLAGTIGGGQVTPGFVGHSKYNVCQRKFVSGDGGLLRLVWMPKMLKDELKERFEKRAEELGIPDLLDRIADETVGTSEEEILPFLQEKKHPALEMDPIM*
Acetyl-CoA synthase	AcsB		Wood-Ljungdahl cycle / Acetogenesis	SC9684	SC9684_k127_428087_1 # 2 # 1390 # -1 # ID=2868_1;partial=10;start_type=ATG;rbs_motif=AGGAGG;rbs_spacer=5-10bp;gc_cont=0.572	AcsB-WP_073041879.1 - Desulfacinum infernum	81	463	1	463	1	463	1.5e-230	798.5	100	62.8	MSRLVAFAAIQGAYNIVQKAEGKLKEALEKYGPEQKIEFPDTAYYLPIIYSLLGAKVETLADAEPVMERCRQLLPPHMKGKIHVPYLGHTLDAGMAAILAEEIAEAIRYVEDPDFYTTEEDPDTAAGQLWVGAAHDVIMRKRGIEFVDGSAPGFAAIVGAAPDPETAKYIAEEYQKKNLYVFMCANQGGTTFSEQLIEAGVQIGWNTRLVPFSPDISGAVFALGFANRAGMAFGGIKPGDYKRMLEYNKNRVFAFVNALGEVNAEWAANAAGAINWGFPTLADTDVPEILPTGVCTYEHVVANVLHEEMPARSIEVRGLKVAITEIPVPVSYGPAFEGERIRKDDLFVECGGGRTPCVEWTTIADMDAVEDGLVEVVGKDLPDCKEGDKLPLAVVVEVA…
Acetyl-CoA synthase	AcsB		Wood-Ljungdahl cycle / Acetogenesis	SC9684	SC9684_k127_100785_3 # 1702 # 2091 # -1 # ID=3332_3;partial=01;start_type=Edge;rbs_motif=None;rbs_spacer=None;gc_cont=0.577	AcsB-WP_037563760.1 - Alkalispirochaeta odontotermitis	85.3	129	1	129	609	737	6e-63	240	99.2	17.5	IAAMLPQCNGIMTVGRDYTGETPCGMKFTTLAGVMGGGASSPGFVGHSKFNITQGKFVLGDGGIKRMVWMPKVLKDEIRERLIKRGEEVGMPDLIDRIADETVGVTEEEILPFLQEKKHPALEMDPLIG*
Ammonia monooxygenase	AmoA	AOA	Ammonia oxidation (to hydroxylamine)	SC9679_80_82_83	SC9679_80_82_83_k127_833521_4 # 2243 # 2374 # -1 # ID=127619_4;partial=01;start_type=Edge;rbs_motif=None;rbs_spacer=None;gc_cont=0.485	AmoA-WP_048115108.1 Candidatus Nitrosopumilus adriaticus (AOA)	100	43	1	43	174	216	2.8e-20	96.7	97.7	19.9	KFYNSPVALGAGAGAVLGCTMAALGVKLNTWTYRWMAAWSKWD*
Ammonia monooxygenase	AmoA	AOA	Ammonia oxidation (to hydroxylamine)	SC9681_84	SC9681_84_k127_1430656_3 # 1082 # 1732 # 1 # ID=2058_3;partial=00;start_type=ATG;rbs_motif=None;rbs_spacer=None;gc_cont=0.441	AmoA-WP_048104634.1 Candidatus Nitrosopelagicus brevis (AOA)	96.3	216	1	216	1	216	6.8e-120	429.9	99.5	100	MVWLRRCTHYLFIVVVAVNSTLLTINAGDYIFYTDWAWTSLVVFSISQTLMLTVGAVYYLTFTGVPGTATYYGLIMTVYTWVAKGAWFALGYPYDFIVTPVWIPSAMLLDLAYWATKKNKHSLILFGGVMVGMSLPLFNMVNLITVADPLETAFKYPRPTLPPYMTPIEPQVGKFYNSPVALGAGAGAVLSVTFAALGCKLTTWTYRWMAAWSKWD*
Ammonia monooxygenase	AmoA	AOA	Ammonia oxidation (to hydroxylamine)	SC9681_84	SC9681_84_k127_1524766_4 # 1867 # 2106 # 1 # ID=3807_4;partial=01;start_type=ATG;rbs_motif=None;rbs_spacer=None;gc_cont=0.375	AmoA-WP_048110034.1 Nitrosarchaeum koreense (AOA)	96.3	80	1	80	1	80	2.5e-35	147.5	100	37	MVWLRRCTHYLFIVVVAVNSTLLTINAGDYIFYTDWAWTSFTVFSISQTLMLTVGAVYYLTFTGVVGTATYYALIMTVYT
Ammonia monooxygenase	AmoA	AOA	Ammonia oxidation (to hydroxylamine)	SC9681_84	SC9681_84_k127_316993_1 # 1 # 612 # 1 # ID=16877_1;partial=10;start_type=Edge;rbs_motif=None;rbs_spacer=None;gc_cont=0.443	AmoA-WP_048110034.1 Nitrosarchaeum koreense (AOA)	87.7	203	1	203	14	216	2.9e-104	377.9	99.5	94	VVVAVNSTLLAINTGDYIFYTDWAWTSYTVFSIGNILMISVGATYYLLFTGVPGTASYYGLILQGYTWVAKGAWFALGYPYDFIVTPMWIPSCMLLDLAYWASKKNKHSLILFGGVLVGMSFPLFNMVNLLTVADPLETAFKYPRPTLPPYMVPIEPQVGKFYNSPVALGAGTGAVLAVTFTALGAKLNTWTYRWMAAWSKWD*
Ammonia monooxygenase	AmoA	AOA	Ammonia oxidation (to hydroxylamine)	SC9682	SC9682_k127_537421_1 # 1 # 642 # 1 # ID=9344_1;partial=10;start_type=Edge;rbs_motif=None;rbs_spacer=None;gc_cont=0.421	AmoA-WP_048103518.1 MULTISPECIES: Nitrosopumilus (AOA)	98.6	213	1	213	4	216	2.1e-121	434.9	99.5	98.6	LRRCTHYLFIVVVAVNSTLLTINAGDYIFYTDWAWTSYTVFSISQTLMLLVGACYYLTFTGVPGTATYYALIMTVYTWIAKAAWFSLGYPYDFIVTPVWLPSAMLLDLVYWATKKNKHSLILFGGVLVGMSLPLFNMVNLITVADPLETAFKYPRPTLPPYMTPIEPQVGKFYNSPVALGAGAGAVLACTFAALGCKLNTWTYRWMAAWSKWD*
Ammonia monooxygenase	AmoA	AOA	Ammonia oxidation (to hydroxylamine)	SC9682	SC9682_k127_1037881_1 # 3 # 614 # -1 # ID=43882_1;partial=10;start_type=ATG;rbs_motif=None;rbs_spacer=None;gc_cont=0.430	AmoA-WP_086907103.1 Candidatus Nitrosomarinus catalina (AOA)	99.5	204	1	204	1	204	6.2e-115	413.3	100	94.4	MVWLRRCTHYLFIVVVAVNSTLLTINAGDYIFYTDWAWTSYTVFSISQTLMLLVGATYYLTFTGVPGTATYYALIMTVYTWIAKGAWFALGYPYDFIVTPVWLPSAMLLDLVYWATKKNKHSLILFGGVLVGMSLPLFNMVNLITVADPLETAFKYPRPTLPPYMTPIEPQVGKFYNSPVALGAGAGAVLACTFAALGCKLNTW
Ammonia monooxygenase	AmoA	AOB-1	Ammonia oxidation (to hydroxylamine)	SC9679_80_82_83	SC9679_80_82_83_k127_203039_3 # 1682 # 2107 # -1 # ID=179079_3;partial=00;start_type=ATG;rbs_motif=GGAG/GAGG;rbs_spacer=5-10bp;gc_cont=0.484	AmoA-WP_004179617.1 Nitrosospira lacus (AOA-1)	90.1	141	1	141	134	274	5.3e-73	273.5	99.3	51.5	MDTCLLLTRNWMITALLGGGAFGLLFYPGNWPIFGPTHLPLVVEGVLLSVADYTGFLYVRTGTPEYVRLIEQGSLRTFGGHTTVIAAFFAAFVSMLMFVVWWYLGRFYCTAFYYVKGPRGRITEKMDVTAFGEEGFAEGIK*
Arsenite oxidase	ARO		Arsenite oxidation to arsenate	SB6934_37	SB6934_37_k127_83059_1 # 3 # 1730 # 1 # ID=625_1;partial=10;start_type=Edge;rbs_motif=None;rbs_spacer=None;gc_cont=0.451	ARO-WP_150094794.1 arsenate reductase (azurin) large subunit [Thiohalocapsa marina]	76.8	574	1	574	248	821	2.7e-277	954.1	99.7	69.7	ALPNMQGNTLDKKKKWFPGETAGAARVIFVDPRRSLTISVAEEMAGKKNILHLDINPGTDTALFNGLLTYIVEQGWYDKNFIDKHTTGFKKALEANRMSLEECSKITGVSISDIKKAASWAYKPKTSGHRTRTVHAYEKGIIWGNDNYRIQSALVDLVLASHNVGRRGTGVVRMGGHQEGYARPPYPGGRPAVYVDQEIIKGNGKILTIWACNAFQSTLNAEEYREAVYRRSNIVREAMARVRGATTQELVDVIYDAIENRGGLFVVDIDLYRVKFADAAHMLLPAAHPGEMNLTSMNGERRMRLSEKFMDPPGVAKADCLIAADIANTLKRMYEKEDDKKMAKRFSGFDWKTEEDAFNDGFRKPKGIDSQGGGTGHLVTYDRLRERGNNGVQLPVKEY…
Arsenite oxidase	ARO		Arsenite oxidation to arsenate	SC9679_80_82_83	SC9679_80_82_83_k127_3500560_2 # 1650 # 4115 # -1 # ID=32019_2;partial=00;start_type=ATG;rbs_motif=AGGAGG;rbs_spacer=5-10bp;gc_cont=0.628	ARO-WP_043774267.1 arsenate reductase (azurin) large subunit [Roseivivax isoporae]	90.9	821	1	821	1	821	0	1565.4	99.9	100	MAYKRFTDRLPIVPADAEEHNVTCHYCIVGCGYKAYTWPLNKQGGTAPGENIFGADLSEQQGMDADAWYSPSMYNVVKKDGEDVHLVIKPDTECVVNAGLGSIRGARMAENRRSDVTGTQQQRLVDPLVWRYGTWQPTTWDDALDLVARVTARFVDADDEDQLYVSMFDHGGSAGGYENTWGTGKLYFGSMKVKNCRIHNRPAYNSEVHSSRDMGVDELNYAYEDYGLTDTIMIVGANPLETQTNLFLNHMVPGMQGGAKVVIVDPRRTVTVNACEEAAGAENVLHLQPNSGTDLALFNAVLTHVADQGWVDSDFIAASAIQNGVEVPQSETHPAALGSFEAALEAIRISTADAAKITGIPEAEIIKAAEWYAQPHDDGARRKAVIAYEKGIIWGNDNY…
Arsenite oxidase	ARO		Arsenite oxidation to arsenate	SC9679_80_82_83	SC9679_80_82_83_k127_3138868_3 # 1362 # 2024 # 1 # ID=123293_3;partial=01;start_type=ATG;rbs_motif=AGGAG;rbs_spacer=5-10bp;gc_cont=0.590	ARO-WP_094034535.1 arsenate reductase (azurin) large subunit [Antarctobacter heliothermus]	91.9	221	1	221	1	221	2.3e-123	441.4	100	26.9	MAYKRFTDRLPIIPADATEHNVTCHYCIVGCGYKAYTWPLNKQGGTSPSENKFGVDLSEQQFQDTDAWYASSMYNVVKQNGKDVHLVVKPDVDCVVNSGLGSIRGGRMAENRPSKVTGTQQQRLTDPMVWRNGVWQPTSWDDAMDLVARVTTRVVTEGSEDDLVVSMFDHGGSAGGYENTWGTGKLYFESMKIKNCRIHNRPAYNSEVHSTRDMGVGELNY
Arsenite oxidase	ARO		Arsenite oxidation to arsenate	SC9679_80_82_83	SC9679_80_82_83_k127_3873850_4 # 1891 # 3618 # 1 # ID=158305_4;partial=01;start_type=ATG;rbs_motif=GGAG/GAGG;rbs_spacer=5-10bp;gc_cont=0.608	ARO-WP_091430976.1 arsenate reductase (azurin) large subunit [Aliiroseovarius sediminilitoris]	95.3	576	1	576	1	576	0	1167.1	100	64.8	MTETTVRNREFVPLPPPDAEVLTTACSYCIVACSYKVYRWPVGREGGTQADQNVFGVDFPTYGAPWIARSQHNVGMHEGRPHHFVIIADADAEVVNPGGNYSVRGGTLAQKLYNPDTPTRDRLKYPMVRIGGVLTPVSWDLVTDVMADVSKYVLSKYGEHAWGMKTFSYEYFENTYSIRKLVDRAIGTPVHAWHDKPMRGPDATGLDDAGINSFAATYADWGKCDVAFLSGVDPYETKTVLFTEWMMNGDNPNKQMIFVTPHRTMGVEYGIKNGGLWLPIIPGTDTALHLALAKIIIDNGWQDQTFIDTWVNNRWELESGYGRGTRNTGWQWRTTWGRWQSDWEDFQKFIANEPAAELEEAARITGLPAEDIMRCAEMIAKPREDGSRPKTSLMLEKGN…
Arsenite oxidase	ARO		Arsenite oxidation to arsenate	SC9679_80_82_83	SC9679_80_82_83_k127_202403_1 # 1 # 942 # 1 # ID=178619_1;partial=10;start_type=Edge;rbs_motif=None;rbs_spacer=None;gc_cont=0.584	ARO-WP_089344362.1 arsenate reductase (azurin) large subunit [Paracoccus seriniphilus]	91.4	313	1	313	509	821	2.5e-171	601.3	99.7	38.1	AINAGGLFVVDVDIIHSQIGQNAHVILPACESNEMNLTSMNGERRLRLSERYMDPFGNSKPDCLIAAEMAQNMERVLREMGEDAYADQFQGYDWETEEDAFMDGYNVGNPEVTYDRLRAMGNNGVQEPVVGFENGELVGTKRLYADGMFDRHGRDDRKALFCAAGWRGWQAAGKAREQAAHKFWINNVRANIFWQNQFLDQDNDFIQDRFPYPFIEMNPDDMVDLDLNPGDLIEIINDNGVTQGMAYPTATSKRGQVAMVFGSPAGSQGNVVNPGVNELVLPDYKHCWGDIRKISHATPETRAISFKSKEVQL*
Arsenite oxidase	ARO		Arsenite oxidation to arsenate	SC9679_80_82_83	SC9679_80_82_83_k127_4160924_40 # 35397 # 36461 # -1 # ID=199482_40;partial=01;start_type=Edge;rbs_motif=None;rbs_spacer=None;gc_cont=0.583	ARO-WP_129434755.1 arsenate reductase (azurin) large subunit [Roseovarius sp. A46]	93.5	354	1	354	535	888	3.6e-203	707.2	99.7	39.9	IYPVEPLNTQYADIVLPAAGWGEVDFSRCNAERRLRLYAKFNDAPGEAKPDWWAIAQFAQKMGFKGFDWSESNDVFEEAARFSRNGVLSYNVLVKEAKKEGKKGHEKLRELGTTGIQTPIRMVKGEMVGTGRLHDPENDWGEVEGDTKDQKWLYAFGTHTGKANMLKTPWENDSWSDFYEAIKPRAEKGEIWITNGRVNETWQSGFDDLRKPYLAKRWPWPHIVIHPDDAAPQGIASGDLVEGFNDTVYVQSGEPIGVKDGDLSFTKLMEHGHIKTTTGQFVAVAIVSDEIRSGVAKAAFNYPGSMANSVCHAVPDPVTGNYRYKLGRGVLRKVGESAYKNNFAEMSLKPRPIA*
Arsenite oxidase	ARO		Arsenite oxidation to arsenate	SC9681	SC9681_k127_92633_2 # 2311 # 2970 # -1 # ID=4257_2;partial=01;start_type=Edge;rbs_motif=None;rbs_spacer=None;gc_cont=0.618	ARO-WP_118941401.1 arsenate reductase (azurin) large subunit [Rhodobacteraceae bacterium BAR1]	77.1	218	1	218	673	890	6.5e-102	370.2	99.1	24.4	HDTTRELWDTGPAGSNMYNKKLTHFNSQTGKCNIQKSPWSLFSDYWEWLRPKGDEIWCTSGRTNERWQSGFDDRRRPYIVQRWPDNYVELHPDDAEARGIESGDTVMVYSDRVPSLKETVLGVEGDDYTFTGQMNAGNIELTTAAVTGVAMVTRHIKKGVVYMDFLHTQQPANALEGRVVDWISGNYNYKMGVAKVKKIGVSPYKHTFRSMSFAPRDIT*
Arsenite oxidase	ARO		Arsenite oxidation to arsenate	SC9681_84	SC9681_84_k127_381939_1 # 2 # 1360 # 1 # ID=8477_1;partial=10;start_type=Edge;rbs_motif=None;rbs_spacer=None;gc_cont=0.634	ARO-WP_054785355.1 MULTISPECIES: arsenate reductase (azurin) large subunit [Pseudovibrio]	78	451	1	451	440	890	2.3e-218	758.1	99.6	50.6	RGGQRGGKYPRNKSPMKLPGRRRRALDTDTWLISGHTRLAHCIGTTWIQSMCGSQQLAKRFHELVLANPHQVRSYDKQDIIDTLKKRADSGGMVVFNQDIYLVDPIGARFADIIFPAATWGEDTFMRANGERRLRLYNKFYDPPGEAKPDWWIIAQLAKRMGFDGFDWKDTNEVAEEASRFSRGSRKDFHMIKVAAHREGKTLHQKLGEFGTNGIQGPVFMRDDGTLMGTKRLHDTTRELWDTGPAGSNMYNKKLTHFNSQTGKCNIQKSPWSLFSDYWEWLRPKGDEIWCTSGRTNERWQSGFDDRRRPYIVQRWPDNYVELHPDDAEARGIESGDTVMVYSDRVPSLKETVLGVEGDDYTFTGQMNAGNIELTTAAVTGVAMVTRHIKKGVVYMDFL…
Arsenite oxidase	ARO		Arsenite oxidation to arsenate	SC9681_84	SC9681_84_k127_1640578_1 # 1 # 117 # -1 # ID=12554_1;partial=10;start_type=GTG;rbs_motif=AGGAG;rbs_spacer=5-10bp;gc_cont=0.581	ARO-WP_155126101.1 arsenate reductase (azurin) large subunit [Rhodobacteraceae bacterium RKSG542]	87.2	39	1	39	1	39	6.2e-16	82	100	4.4	MATPYYIPETNVPLPPKDADVISTACDYCIVACGFKVFR
Arsenite oxidase	ARO		Arsenite oxidation to arsenate	SC9682	SC9682_k127_1306913_3 # 1263 # 3284 # 1 # ID=23602_3;partial=01;start_type=ATG;rbs_motif=AGGAGG;rbs_spacer=5-10bp;gc_cont=0.568	ARO-WP_131569230.1 arsenate reductase (azurin) large subunit [Oricola cellulosilytica]	91.2	674	1	674	1	674	0	1300.8	100	75.6	MSTPYYVPESSVPLPPPDADVISTACDYCIVACGYKVYRWPVAGGKVGGPKAEENAFGEDFPVAPLGAWVAPNQHNIVLHNGEPHHVVIIPDKDTEFVNYSGNSSIRGGALAQKVYNPQTPTRDRLKSPMVRMFGVLMPVTWDFAMDIAAEVGNYVLEKHGTNAYGVKTFSYGYMENTYAITKYALRHVRTANFTFHDTPSDVTSTPGFRDAGFDNFGPSYDDWADADTLLMCGTDPYESKTILFTDYIMPAIQGGQKAIFLLPRRTSGTAFAEKNGGMVIDIQPGTDLPVVLAIARVIVENGWEDSEWIQQWVNNKWESSSGFGQGTRNTPWQWRTTWGKFQTKGFEDWKKWLLEQDYSVPEKAAEIAQIDVKKIYTAAEWLAKPRNDGSRPKTSIMI…
Arsenite oxidase	ARO		Arsenite oxidation to arsenate	SC9683	SC9683_k127_45792_3 # 1401 # 3773 # 1 # ID=38730_3;partial=01;start_type=ATG;rbs_motif=GGAG/GAGG;rbs_spacer=5-10bp;gc_cont=0.601	ARO-WP_091430976.1 arsenate reductase (azurin) large subunit [Aliiroseovarius sediminilitoris]	94.4	791	1	791	1	791	0	1602	100	89	MTETTVRNREFVPLPPPDAEVLTTACSYCIVACSYKVYRWPVGREGGTQADQNVFNVDFPTYGAPWIARSQHNVGMHEGRPHHFVIIADADAEVVNPGGNYSVRGGTLAQKLYNPDTPTRDRLKYPMVRIGGVLTPVSWDLVTDVMADVSKYVLSKYGEHAWGMKTFSYEYFENTYSIRKLVDRAIGTPVHAWHDKPMRGPDATGLDDAGINSFAATYADWGKCDVAFLSGVDPYETKTVLFTEWMMNGDNPNKQMIFVTPHRTMGVEYGIKNGGLWLPIIPGTDTALHLALAKIIIDNGWQDQTFIDTWVNNRWELESGYGRGTRNTGWQWRTTWGRWQSDWEDFQKFIANEPAAELEEAARITGLPAEDIMRCAEMIAKPREDGSRPKTSLMLEKGN…
Arsenate reductase (glutaredoxin)	ArsC		Arsenate reduction to arsenite	SB6934	SB6934_k127_11372_1 # 72 # 419 # 1 # ID=480_1;partial=00;start_type=ATG;rbs_motif=AGGAG;rbs_spacer=5-10bp;gc_cont=0.463	ArsC-WP_139116926.1 arsenate reductase (glutaredoxin) [Candidatus Thiodiazotropha endoloripes]	70.2	114	1	114	1	114	4.8e-40	163.7	98.3	99.1	MQVKIYHNPRCSKSRQTLQLLQEHGVEPEVVEYLKTPPDKSTLKKILDQLQLSPRDLMRHKENEYKENHLDDPSLSDDELIEVMLKHPKLIERPIVVTDKGTAIGRPPENVLEVV*
Arsenate reductase (glutaredoxin)	ArsC		Arsenate reduction to arsenite	SB6934	SB6934_k127_41578_3 # 2721 # 3068 # -1 # ID=793_3;partial=00;start_type=ATG;rbs_motif=GGAG/GAGG;rbs_spacer=5-10bp;gc_cont=0.638	ArsC-WP_148634559.1 arsenate reductase (glutaredoxin) [Rhodobacterales bacterium]	64.3	115	1	115	1	115	4e-42	170.6	99.1	83.9	MTVRIYHNPNCGTSRTVLGILRESGAALQIVEYLKTPPSRAELVDLLGQMGICPRDLLRRRGTPYDALGLDDPNWTDDRLIDLILEQPILMERPVVATDKGVRLCRPADRVHEIL*
Arsenate reductase (glutaredoxin)	ArsC		Arsenate reduction to arsenite	SB6934_37	SB6934_37_k127_12921_14 # 14170 # 14517 # 1 # ID=879_14;partial=00;start_type=ATG;rbs_motif=GGAG/GAGG;rbs_spacer=5-10bp;gc_cont=0.632	ArsC-WP_148634559.1 arsenate reductase (glutaredoxin) [Rhodobacterales bacterium]	64.3	115	1	115	1	115	4e-42	170.6	99.1	83.9	MTVRIYHNPNCGTSRTVLGILRESGAALQIVEYLKTPPSRAELVDLLGQMGICPRDLLRRRGTPYDALGLDDPNWTDDRLIDLILEQPILMERPVVATDKGVRLCRPADRVHEIL*
Arsenate reductase (glutaredoxin)	ArsC		Arsenate reduction to arsenite	SB6934_37	SB6934_37_k127_58045_6 # 3038 # 3385 # 1 # ID=963_6;partial=00;start_type=ATG;rbs_motif=AGGAG;rbs_spacer=5-10bp;gc_cont=0.466	ArsC-WP_139116926.1 arsenate reductase (glutaredoxin) [Candidatus Thiodiazotropha endoloripes]	70.2	114	1	114	1	114	4.8e-40	163.7	98.3	99.1	MQVKIYHNPRCSKSRQTLQLLQEHGVEPEVVEYLKTPPDKSTLKKILDQLQLSPRDLMRHKENEYKENHLDDPSLSDDELIEVMLKHPKLIERPIVVTDKGTAIGRPPENVLEVV*
Arsenate reductase (glutaredoxin)	ArsC		Arsenate reduction to arsenite	SC9679	SC9679_k127_400743_10 # 6568 # 6927 # -1 # ID=70_10;partial=00;start_type=ATG;rbs_motif=GGA/GAG/AGG;rbs_spacer=5-10bp;gc_cont=0.589	ArsC-WP_068616243.1 arsenate reductase (glutaredoxin) [Woeseia oceani]	64.7	119	1	119	1	119	5.9e-41	166.8	99.2	100	MTIRIYHNPRCSKSRKTLELLQASGVQPEVVAYLEAPPGEETLLELAGLLARPLKKLLRTGEEEFKAAQDSLDLDDDKLLARWLQQHPRVLERPIVVDSASGRAIIGRPPENVLELLPK*
Arsenate reductase (glutaredoxin)	ArsC		Arsenate reduction to arsenite	SC9679	SC9679_k127_322138_4 # 2173 # 2529 # 1 # ID=1160_4;partial=00;start_type=ATG;rbs_motif=None;rbs_spacer=None;gc_cont=0.583	ArsC-WP_068616243.1 arsenate reductase (glutaredoxin) [Woeseia oceani]	59	117	1	117	1	117	1.3e-32	139	98.3	98.3	MTITIYHNPRCSKSRKTLAIIEEAGITPNVLRYLDEPPAAAEIRALSKQLGRPVSDLLRRGETAFKDATDLPDLNDDVALAAWLEKHPIVLERPIVIDSASGRAVIGRPPELVEELLR*
Arsenate reductase (glutaredoxin)	ArsC		Arsenate reduction to arsenite	SC9679	SC9679_k127_2088_1 # 59 # 406 # 1 # ID=1573_1;partial=00;start_type=ATG;rbs_motif=AGGAG;rbs_spacer=5-10bp;gc_cont=0.580	ArsC-WP_123635507.1 arsenate reductase (glutaredoxin) [Marinobacter sp. R17]	62.5	112	4	115	6	117	4.2e-36	150.6	96.6	95.7	MRVRIYHNPRCSKSRQTLALLQEQDIDPEIINYLESPPDRQQLEKIINLLRISPCELVRKGQKEYKELGLGSKNVSDDELIEAMLTHPILIERPIVVRGNRARIGRPPEAVLEIL*
Arsenate reductase (glutaredoxin)	ArsC		Arsenate reduction to arsenite	SC9679	SC9679_k127_764714_3 # 770 # 1126 # 1 # ID=2541_3;partial=00;start_type=ATG;rbs_motif=4Base/6BMM;rbs_spacer=13-15bp;gc_cont=0.650	ArsC-WP_068616243.1 arsenate reductase (glutaredoxin) [Woeseia oceani]	55.6	117	1	117	1	117	6.5e-32	136.7	98.3	98.3	MALTIYHNPRCSKSRKTLQIIRDAGVEPRIVLYLEKTPSAAQIVDVAGRLGIRVADLLRRGEGEFKEADDLPDLEDDNALAHWLEAHPKVLERPIVLDDDSGRAVVGRPPQNVDALLS*
Arsenate reductase (glutaredoxin)	ArsC		Arsenate reduction to arsenite	SC9679	SC9679_k127_445246_2 # 615 # 932 # 1 # ID=3584_2;partial=00;start_type=TTG;rbs_motif=None;rbs_spacer=None;gc_cont=0.582	ArsC-WP_083914103.1 arsenate reductase [Ilumatobacter nonamiensis]	56.7	97	3	99	21	116	1.3e-23	109	91.5	82.1	MAVAEDQGVRYDTVLYMKEPPDRAALEHLVSILEDPVEDLVRKDSKFKKLGLDPDDYVGNPSAVVDIILQHKALMQRPVVVKGNKAIIGRPKVRVAEMLRSADGV*
Arsenate reductase (glutaredoxin)	ArsC		Arsenate reduction to arsenite	SC9679	SC9679_k127_85723_3 # 1631 # 2056 # -1 # ID=4222_3;partial=00;start_type=ATG;rbs_motif=None;rbs_spacer=None;gc_cont=0.469	ArsC-WP_013661676.1 arsenate reductase (glutaredoxin) [Marinomonas mediterranea]	64.5	110	31	140	4	112	2e-35	148.7	77.5	96.5	MWRHHGPIAKKEKEVQTPEGEKEAIHAVVKIYHNPRCSKSRQTLQLIRDNGIEPEIVLYLDTSLTPDDIQSLIQMLGLPSARDLMRRGEAIYKDLDLKKETDENALIKAMAAYPKLIERPIVIHKGKAVLGRPPENILDII*
Arsenate reductase (glutaredoxin)	ArsC		Arsenate reduction to arsenite	SC9679	SC9679_k127_406680_1 # 2 # 256 # 1 # ID=4746_1;partial=10;start_type=Edge;rbs_motif=None;rbs_spacer=None;gc_cont=0.337	ArsC-WP_108424638.1 arsenate reductase (glutaredoxin) [Muricauda sp. GCL-11]	60.7	84	1	84	30	113	2.2e-26	117.9	98.8	74.3	IEYLKETPTREELKNIIDLLEINPLELVRKNEQVWKDNYKGKDLSDEAIVEALLTHPKLIERPIVINNNNAVIGRPPDVIKTII*
Arsenate reductase (glutaredoxin)	ArsC		Arsenate reduction to arsenite	SC9679	SC9679_k127_567907_13 # 12328 # 12744 # -1 # ID=5633_13;partial=00;start_type=ATG;rbs_motif=AGxAG;rbs_spacer=5-10bp;gc_cont=0.604	ArsC-WP_068616243.1 arsenate reductase (glutaredoxin) [Woeseia oceani]	59	117	21	137	1	117	9e-33	139.8	84.2	98.3	MRCSLLECAVTGMRATRRALMGITIYHNPRCSKSRKTLEIIRSSGVEPTIVPYLEEPPDGAAILDIAGRLGLSVAELLRRGENAVKQADDLPGLDDDQALAHWIASHPIALQRPIVLDTGSGRAVIGRPPENVAELLS*
Arsenate reductase (glutaredoxin)	ArsC		Arsenate reduction to arsenite	SC9679	SC9679_k127_610900_1 # 104 # 454 # 1 # ID=8139_1;partial=00;start_type=GTG;rbs_motif=GGAG/GAGG;rbs_spacer=5-10bp;gc_cont=0.521	ArsC-WP_113954309.1 arsenate reductase (glutaredoxin) [Arenicella xantha]	67.2	116	1	116	1	116	8.3e-40	162.9	99.1	100	MDVTIYHNPRCSKSRQTLQLLESQDIQPIIIEYLKQPPTHQQLDSILRGLDMQPRDLMRRGEDAYAELQLDDDTLSRDQLIEAMIAQPKLIQRPIVVAGDGIVIGRPPEAVLEILP*
Arsenate reductase (glutaredoxin)	ArsC		Arsenate reduction to arsenite	SC9679	SC9679_k127_652365_4 # 3112 # 3468 # 1 # ID=9089_4;partial=00;start_type=ATG;rbs_motif=GGAG/GAGG;rbs_spacer=5-10bp;gc_cont=0.611	ArsC-WP_068616243.1 arsenate reductase (glutaredoxin) [Woeseia oceani]	56.4	117	1	117	1	117	5.5e-31	133.7	98.3	98.3	MGITIYHNPRCSKSRKSLEIIRSAGVEPTIVRYLQEPPDGAEILDIAGRLGLSVAELLRGGEDAVKQADDLPGLDDDQALAHWIASHPIALQRPIVLDTRSGRAIIGRPPENVAELLS*
Arsenate reductase (glutaredoxin)	ArsC		Arsenate reduction to arsenite	SC9679	SC9679_k127_132672_1 # 159 # 506 # -1 # ID=9694_1;partial=00;start_type=ATG;rbs_motif=GGAG/GAGG;rbs_spacer=5-10bp;gc_cont=0.471	ArsC-WP_022697102.1 arsenate reductase (glutaredoxin) [Euryhalocaulis caribicus]	65.2	112	1	112	1	112	5e-37	153.7	96.6	94.9	MTLKIYHNPRCSKSRQTLALLLEHGHDPEIVQYLNDVPSEAQIKSLIKMLGFSTARGLMRKSEQAYKDLGLKGVDDEAILVKAMSENPKLIERPIVVKNGKAALGRPPENVLTLF*
Arsenate reductase (glutaredoxin)	ArsC		Arsenate reduction to arsenite	SC9679	SC9679_k127_573568_3 # 2416 # 2763 # -1 # ID=9988_3;partial=00;start_type=ATG;rbs_motif=AAGAA;rbs_spacer=10bp;gc_cont=0.397	ArsC-WP_129604245.1 arsenate reductase (glutaredoxin) [Muriicola sp. MMS17-SY002]	71.3	115	1	115	1	115	8.5e-45	179.5	99.1	100	MIKIYHNPRCRKSREGLAIVEESGKPFEIIKYLENNLSRSELLEILNTLNINASELVRKQEAIWKSDFKGKDLTEEMIVNALLAHPKLIERPVVIYNGKGVIGRPPENISELLAE*
Arsenate reductase (glutaredoxin)	ArsC		Arsenate reduction to arsenite	SC9679	SC9679_k127_374232_4 # 3315 # 3533 # -1 # ID=10175_4;partial=01;start_type=Edge;rbs_motif=None;rbs_spacer=None;gc_cont=0.347	ArsC-WP_163915277.1 arsenate reductase (glutaredoxin) [Pontibacter sp. BT327]	63.9	72	1	72	42	113	1.2e-20	98.6	98.6	63.7	LKEVISKLGIKASQLVRKTEPIYKEKYKGKDISDAEWVKILVKEPKLIERPIVIKGKKAVIGRPPSNVLTLI*
Arsenate reductase (glutaredoxin)	ArsC		Arsenate reduction to arsenite	SC9679	SC9679_k127_455176_4 # 1615 # 1977 # -1 # ID=10806_4;partial=00;start_type=GTG;rbs_motif=GGA/GAG/AGG;rbs_spacer=5-10bp;gc_cont=0.592	ArsC-WP_068616243.1 arsenate reductase (glutaredoxin) [Woeseia oceani]	57.4	115	5	119	3	117	1.6e-30	132.1	95	96.6	MPTNLTIYHNPRCSKSRKTLEIIEDSGVSPRVVLYLKEPLDAAAVLDLAKCLRLPVSDLLRRGEAAFKEATDLPELGDDAALAAWLAANPVVLQRPIVVDTSTDRAIIGRPPENVHELLT*
Arsenate reductase (glutaredoxin)	ArsC		Arsenate reduction to arsenite	SC9679	SC9679_k127_216768_6 # 3787 # 4143 # 1 # ID=12291_6;partial=00;start_type=ATG;rbs_motif=None;rbs_spacer=None;gc_cont=0.577	ArsC-WP_068616243.1 arsenate reductase (glutaredoxin) [Woeseia oceani]	58.1	117	1	117	1	117	2.1e-30	131.7	98.3	98.3	MNVTIYHNPRCSKSRKTLEIIEDSGVSPRVVLYLKEKLAAADILDLASHLRLPVSDLLRRGETVFKTATNLPDLSDDAALAGWVASNPVVLERPIVVDTATGKAIIGRPPENVRELLN*
Arsenate reductase (glutaredoxin)	ArsC		Arsenate reduction to arsenite	SC9679	SC9679_k127_659444_10 # 7379 # 7735 # 1 # ID=14021_10;partial=00;start_type=ATG;rbs_motif=None;rbs_spacer=None;gc_cont=0.611	ArsC-WP_038034937.1 arsenate reductase (glutaredoxin) [Thermopetrobacter sp. TC1]	64.7	116	4	118	1	116	1.2e-38	159.1	96.6	100	MAGMEVTIYHNPRCSKSRATLALLEKRGIEPRVILYLETPPSAQQIRELLGLLGMTPRELIRSGEKEYRELRLSDPATTDEDLISAMHNCPRLLQRPIVVVNGAARIGRPPESVLDIL*
Arsenate reductase (glutaredoxin)	ArsC		Arsenate reduction to arsenite	SC9679	SC9679_k127_339996_10 # 7289 # 7645 # 1 # ID=14092_10;partial=00;start_type=ATG;rbs_motif=GGAG/GAGG;rbs_spacer=5-10bp;gc_cont=0.630	ArsC-WP_068616243.1 arsenate reductase (glutaredoxin) [Woeseia oceani]	60.7	117	1	117	1	117	5.3e-34	143.7	98.3	98.3	MSLKIYHNPRCSKSRNTLEIIRNAGLEPKIVRYLDEAPSAAEILDLAGKLGGSVADLLRRGESEFKNAPDLPDLDDDAALAAWVAAHPKVLERPIVVDTASGKAVMGRPPENVHQLLS*
Arsenate reductase (glutaredoxin)	ArsC		Arsenate reduction to arsenite	SC9679	SC9679_k127_58965_11 # 8927 # 9268 # -1 # ID=14278_11;partial=00;start_type=GTG;rbs_motif=GGA/GAG/AGG;rbs_spacer=11-12bp;gc_cont=0.550	ArsC-WP_121466267.1 arsenate reductase (glutaredoxin) [Alteromonadaceae bacterium 2052S.S.stab0a.01]	69.9	113	1	113	5	117	1.8e-39	161.8	99.1	96.6	MKIYHNPKCSKSRQTLALIEAAGIEPEIVLYLQSPPSKSELAAVLKQLGIPARGLLRKGEDEYKSLNLADPGKSEAEIIAAMCSHPRLIERPIVVEGGRAVLGRPPENVQALL*
Arsenate reductase (glutaredoxin)	ArsC		Arsenate reduction to arsenite	SC9679	SC9679_k127_660182_4 # 2499 # 2672 # 1 # ID=14452_4;partial=01;start_type=ATG;rbs_motif=GGA/GAG/AGG;rbs_spacer=5-10bp;gc_cont=0.563	ArsC-WP_043107436.1 arsenate reductase (glutaredoxin) [endosymbiont of unidentified scaly snail isolate Monju]	67.2	58	1	58	1	58	6.4e-17	85.9	100	50.4	MSMRLYHNPRCSKSRATLALLQDRGIEAEICLYLQNPPDHEELRELLRLLGIGPRDLM
Arsenate reductase (glutaredoxin)	ArsC		Arsenate reduction to arsenite	SC9679	SC9679_k127_660410_43 # 43055 # 43411 # 1 # ID=14662_43;partial=00;start_type=ATG;rbs_motif=GGAG/GAGG;rbs_spacer=5-10bp;gc_cont=0.613	ArsC-WP_068616243.1 arsenate reductase (glutaredoxin) [Woeseia oceani]	55.1	118	1	118	1	118	3.2e-31	134.4	99.2	99.2	MSLTIYHNPRCSKSRKTLEIIRSAGIVPTVVLYLQDPPDAAGIGAMAARLGMPVVELLRRGESAVKDATDLPAMGDDDALAAWIAAHPIALQRPIVVDAQSGRAIIGRPPEKVRELLP*
Arsenate reductase (glutaredoxin)	ArsC		Arsenate reduction to arsenite	SC9679	SC9679_k127_22077_4 # 1500 # 1856 # 1 # ID=16105_4;partial=00;start_type=ATG;rbs_motif=GGA/GAG/AGG;rbs_spacer=5-10bp;gc_cont=0.583	ArsC-WP_068616243.1 arsenate reductase (glutaredoxin) [Woeseia oceani]	57.6	118	1	118	1	118	3.1e-34	144.4	99.2	99.2	MAITIYHNPRCSKSRKTLEIINAAGVEPTVALYLKDSPDAREILGLADKLGIRVVDLVRRGESTFKDAEELPDLQDDNALAEWIAAHPIVLQRPIVVDDESGRAVIGRPPENVLALLP*
Arsenate reductase (glutaredoxin)	ArsC		Arsenate reduction to arsenite	SC9679	SC9679_k127_783922_10 # 7142 # 7558 # 1 # ID=16133_10;partial=00;start_type=ATG;rbs_motif=None;rbs_spacer=None;gc_cont=0.645	ArsC-WP_068616243.1 arsenate reductase (glutaredoxin) [Woeseia oceani]	53.4	118	21	138	1	118	5.4e-30	130.6	84.9	99.2	MRRSLLECLLSCARASRRGLLAIIIYHNPKCSKSRKTLDIIRSAGVEPTIVPYLREPPDSAMILEIAGRLGVSVAQLMRGGEDAVKQADDLPDPGDDAALAAWVASHPVALQRPIVLDTDSGRAVIGRPPENVTELLP*
Arsenate reductase (glutaredoxin)	ArsC		Arsenate reduction to arsenite	SC9679	SC9679_k127_582770_4 # 2972 # 3331 # 1 # ID=16541_4;partial=00;start_type=ATG;rbs_motif=4Base/6BMM;rbs_spacer=13-15bp;gc_cont=0.558	ArsC-WP_068616243.1 arsenate reductase (glutaredoxin) [Woeseia oceani]	58.1	117	1	117	1	117	8.3e-35	146.4	97.5	98.3	MSLTIYHNPRCSKSRKTLEIIESHGVAPKIVKYLDTPPDAATLLRLAELVGVPLADLLRRGEEVFRNAGDNVPLADANALASWLENHPQALERPIVVDEAGQRAVVGRPPENVVTLLSP*
Arsenate reductase (glutaredoxin)	ArsC		Arsenate reduction to arsenite	SC9679	SC9679_k127_425892_4 # 1515 # 1859 # -1 # ID=18667_4;partial=00;start_type=ATG;rbs_motif=TAA;rbs_spacer=4bp;gc_cont=0.452	ArsC-WP_025897710.1 arsenate reductase (glutaredoxin) [Sneathiella glossodoripedis]	57.5	113	2	114	3	115	8.5e-29	126.3	98.3	98.3	MIKIYHNPRCSKSRQTLALLEAQQVDHSVIEYLKTPPGKSELKDILKKLNKEPLEIMRKKEKIMDKLNIDLTSKSDVELIDLIIKHPILLERPIVVTDEDARIGRPPESVLELF*
Arsenate reductase (glutaredoxin)	ArsC		Arsenate reduction to arsenite	SC9679	SC9679_k127_748696_9 # 5687 # 6037 # -1 # ID=19111_9;partial=00;start_type=ATG;rbs_motif=None;rbs_spacer=None;gc_cont=0.584	ArsC-WP_091711540.1 arsenate reductase (glutaredoxin) [Methylophaga sulfidovorans]	57	114	2	115	3	116	9.9e-33	139.4	97.4	98.3	MTIKIYHNPKCSKSRQALGLLTDRGLDVRIVAYLEEPPSEDELAAIVKKLGIAPRDLLRTSEPEYRRLALDSKALSDTEILRAIAEHPILMQRPIVVSKRGARIGRPPELILEIVE*
Arsenate reductase (glutaredoxin)	ArsC		Arsenate reduction to arsenite	SC9679	SC9679_k127_668471_2 # 335 # 691 # 1 # ID=20270_2;partial=00;start_type=ATG;rbs_motif=GGA/GAG/AGG;rbs_spacer=5-10bp;gc_cont=0.591	ArsC-WP_068616243.1 arsenate reductase (glutaredoxin) [Woeseia oceani]	59	117	1	117	1	117	3.2e-31	134.4	98.3	98.3	MGITIYHNPRCSKSRKTLEIIRKAGVEPTIVLYLREPPGGSAILDLAGRLNLSVAELLRRGEDVVKKAQDLPAADDDEALAEWIASHPAALQRPIVLDTDSGRAVIGRPPENVSALLS*
Arsenate reductase (glutaredoxin)	ArsC		Arsenate reduction to arsenite	SC9679	SC9679_k127_588471_2 # 1222 # 1560 # 1 # ID=20371_2;partial=00;start_type=ATG;rbs_motif=TAA;rbs_spacer=13bp;gc_cont=0.339	ArsC-WP_160631105.1 arsenate reductase (glutaredoxin) [Cryomorphaceae bacterium S-15]	67	112	1	112	1	112	8e-40	162.9	99.1	100	MKIYHNPRCRKSRETLGIIEVNGKKVEIVEYLKTPPTKEEIENLLHKLNVNVKDIIRKNEVLYKEKFKNKEFTDDEWIIILTENPKLIERPIVVRGNKAVIGRPPENVLELI*
Arsenate reductase (glutaredoxin)	ArsC		Arsenate reduction to arsenite	SC9679	SC9679_k127_549201_38 # 43120 # 43461 # 1 # ID=20437_38;partial=00;start_type=ATG;rbs_motif=TAAAA;rbs_spacer=4bp;gc_cont=0.342	ArsC-WP_120200543.1 arsenate reductase (glutaredoxin) [Ichthyenterobacterium magnum]	76.1	113	1	113	1	113	1.7e-45	181.8	99.1	100	MIIIYHNPRCRKSRDTLEILETKKADYKVIKYLDTPLSEEKLGKIIKLLKIRPIELIRKNESIWKENFKDLDFSDEELIQVMAKYPKLIERPIVINGNKAVIGRPPELILDIL*
Arsenate reductase (glutaredoxin)	ArsC		Arsenate reduction to arsenite	SC9679	SC9679_k127_71515_3 # 1016 # 1366 # -1 # ID=22874_3;partial=00;start_type=ATG;rbs_motif=GGAG/GAGG;rbs_spacer=5-10bp;gc_cont=0.587	ArsC-WP_019625497.1 arsenate reductase (glutaredoxin) [Thioalkalivibrio sp. ALJT]	57.7	111	5	115	7	117	9.9e-33	139.4	94.9	94.1	MTVKIYHNPRCSKSRATLALLQERGVSPQIIHYLETPPGKPELAALLEALDLPATELVRAGESEYGTAGLAPGEADADILLDAIARYPRLLQRPIVINGDRARIGRPPEAVLEILD*
Arsenate reductase (glutaredoxin)	ArsC		Arsenate reduction to arsenite	SC9679	SC9679_k127_631571_2 # 2339 # 2680 # -1 # ID=23157_2;partial=00;start_type=ATG;rbs_motif=AAAAA;rbs_spacer=7bp;gc_cont=0.386	ArsC-WP_130286718.1 arsenate reductase (glutaredoxin) [Aquimarina brevivitae]	65.5	113	1	113	1	113	5.6e-41	166.8	99.1	100	MTTIYHNPRCRKSRETLHLLEERNESVNTVLYLDDPPTVKELKNILNMLGMKPIELVRKNEAIWKENFKNKDLSDDDILKAMRNHPKLIERPIVLKNGKAALGRPPENVINIL*
Arsenate reductase (glutaredoxin)	ArsC		Arsenate reduction to arsenite	SC9679	SC9679_k127_756172_5 # 3810 # 4151 # 1 # ID=24029_5;partial=00;start_type=ATG;rbs_motif=None;rbs_spacer=None;gc_cont=0.269	ArsC-WP_100612995.1 arsenate reductase (glutaredoxin) [Confluentibacter lentus]	80.5	113	1	113	1	113	4e-47	187.2	99.1	100	MVTIYHNNRCRKSREGLEILEKSGKDFKIVKYLEDVPSSNELKDIIKLLGIKPIDLVRKTESIWKENFKNKKLSDAEIIKAMVDNPKLIERPIIINGNKAVIGRPPELILNII*
Arsenate reductase (glutaredoxin)	ArsC		Arsenate reduction to arsenite	SC9679	SC9679_k127_275904_13 # 12847 # 13149 # 1 # ID=24945_13;partial=00;start_type=TTG;rbs_motif=None;rbs_spacer=None;gc_cont=0.581	ArsC-WP_083908390.1 arsenate reductase [Ilumatobacter coccineus]	61.9	97	3	99	21	116	1.4e-27	122.1	96	82.1	MAVAEELGVDADVVLYMKEPPDRATLERIVKGLEDPVEDLVRKDSQFKKLGLNPDDYVGNPEAVIDLLVERKALLQRPVVVKGKKAIIGRPKTRIAEFLK*
Arsenate reductase (glutaredoxin)	ArsC		Arsenate reduction to arsenite	SC9679	SC9679_k127_317271_3 # 1061 # 1417 # -1 # ID=26640_3;partial=00;start_type=ATG;rbs_motif=GGA/GAG/AGG;rbs_spacer=5-10bp;gc_cont=0.583	ArsC-WP_068616243.1 arsenate reductase (glutaredoxin) [Woeseia oceani]	58.1	117	1	117	1	117	1.2e-33	142.5	98.3	98.3	MAITIYHNPRCSKSRKTLEIISAAGVKPKIALYLQESPDASEILRLAGKLGMRVADLVRRGESAFKDAAERPDLEDDAALAAWIAAHPIVLQRPIVVDHESGRAVIGRPPENVHTLLS*
Arsenate reductase (glutaredoxin)	ArsC		Arsenate reduction to arsenite	SC9679	SC9679_k127_196958_5 # 2323 # 2682 # 1 # ID=26683_5;partial=00;start_type=ATG;rbs_motif=None;rbs_spacer=None;gc_cont=0.633	ArsC-WP_068616243.1 arsenate reductase (glutaredoxin) [Woeseia oceani]	59.7	119	1	119	1	119	1.5e-36	152.1	99.2	100	MPLTIYHNPRCSKSRKTLELIEAAGVSPEIVDYQATPPTAERLVELAARIGIPVRELLRTGEAEFREANDLPDLDDNAALAGWLTQHPRVIERPIVVDDVSGKAVIGRPPENVTRLLPR*
Arsenate reductase (glutaredoxin)	ArsC		Arsenate reduction to arsenite	SC9679	SC9679_k127_239330_10 # 6897 # 7253 # 1 # ID=27977_10;partial=00;start_type=GTG;rbs_motif=GGAG/GAGG;rbs_spacer=5-10bp;gc_cont=0.625	ArsC-WP_068616243.1 arsenate reductase (glutaredoxin) [Woeseia oceani]	58.1	117	1	117	1	117	1.2e-30	132.5	98.3	98.3	MTLTIYHNPRCSKSRRALEIIRETGAEPEIVLYLDETPAAPEIEEIAAALRLPVADLLRRGEVTFREAEDLPALDDGARLAQWLATNPIALQRPIVIDKDAGKAVIGRPPENVRKLLD*
Arsenate reductase (glutaredoxin)	ArsC		Arsenate reduction to arsenite	SC9679	SC9679_k127_721101_138 # 136161 # 136517 # 1 # ID=28269_138;partial=00;start_type=ATG;rbs_motif=GGAG/GAGG;rbs_spacer=5-10bp;gc_cont=0.585	ArsC-WP_068616243.1 arsenate reductase (glutaredoxin) [Woeseia oceani]	53	117	1	117	1	117	2.7e-30	131.3	98.3	98.3	MAVTIYHNPRCSKSRKTLQIIRDAGVEPTIILYLEEAPGAAEILDLAAKLGVPLSNLLRRGEKVVKEAKDLPALDNDVALAAWMEAHPITLQRPIVVDMASGKAVVGRPPENVADLLS*
Arsenate reductase (glutaredoxin)	ArsC		Arsenate reduction to arsenite	SC9679_80_82_83	SC9679_80_82_83_k127_693679_4 # 2230 # 2529 # 1 # ID=24_4;partial=00;start_type=GTG;rbs_motif=None;rbs_spacer=None;gc_cont=0.593	ArsC-WP_083914103.1 arsenate reductase [Ilumatobacter nonamiensis]	72.7	99	1	99	19	117	5.8e-34	143.3	99	84.6	MRIAEELGVDFEERNYIKDPPDADEIRSIIAILEDEPTALVRRDAKFKKLELSDDDVATADQVVDILVKHKQLLQRPVVVTKDKAIVGRPKDRVRELLS*
Arsenate reductase (glutaredoxin)	ArsC		Arsenate reduction to arsenite	SC9679_80_82_83	SC9679_80_82_83_k127_2312572_3 # 652 # 999 # 1 # ID=336_3;partial=00;start_type=ATG;rbs_motif=GGA/GAG/AGG;rbs_spacer=5-10bp;gc_cont=0.509	ArsC-WP_034872387.1 arsenate reductase (glutaredoxin) [Endozoicomonas montiporae]	65.2	115	1	115	1	115	1e-37	156	99.1	100	MNVRLYHNPRCSKSRATLALLQERGIEADICLYLETPPDKTELRNLLQLLNFKPRDLMRTGEKEYAENKLGNPDLTDDELIEAMRRYPKLMQRPIVVANNQARIGRPPESVLDII*
Arsenate reductase (glutaredoxin)	ArsC		Arsenate reduction to arsenite	SC9679_80_82_83	SC9679_80_82_83_k127_1619007_20 # 22310 # 22669 # 1 # ID=470_20;partial=00;start_type=ATG;rbs_motif=4Base/6BMM;rbs_spacer=13-15bp;gc_cont=0.556	ArsC-WP_068616243.1 arsenate reductase (glutaredoxin) [Woeseia oceani]	57.3	117	1	117	1	117	1.8e-34	145.2	97.5	98.3	MSLTIYHNPRCSKSRKTLEIIESHGVAPKIVKYLDTPPDAATLLRLAELVGVPLADLLRRGEEVFRNAGDNVPLADANALASWLENHPQVLERPIVVDEAGQRAVVGRPPENVVTLLSP*
Arsenate reductase (glutaredoxin)	ArsC		Arsenate reduction to arsenite	SC9679_80_82_83	SC9679_80_82_83_k127_3007065_2 # 452 # 802 # 1 # ID=1027_2;partial=00;start_type=ATG;rbs_motif=TAAAA;rbs_spacer=3bp;gc_cont=0.439	ArsC-WP_087525184.1 arsenate reductase (glutaredoxin) [Gilvibacter sp. SZ-19]	64.6	113	1	113	1	113	1.7e-37	155.2	96.6	96.6	MITIYHNPRCRKSREGLQLVEASGEAHEVRLYLKDPLSKKELKTIVKALGIPAEALVRKNEAVWKSDFKGKELSEDDVLSAMQENPTLIERPIVSDGKRAVIGRPGEMISEFLSEN*
Arsenate reductase (glutaredoxin)	ArsC		Arsenate reduction to arsenite	SC9679_80_82_83	SC9679_80_82_83_k127_4395309_36 # 34563 # 34919 # -1 # ID=1881_36;partial=00;start_type=ATG;rbs_motif=GGAG/GAGG;rbs_spacer=5-10bp;gc_cont=0.583	ArsC-WP_068616243.1 arsenate reductase (glutaredoxin) [Woeseia oceani]	53	117	1	117	1	117	2.7e-30	131.3	98.3	98.3	MAVTIYHNPRCSKSRKTLQIIRDAGVEPTIILYLEEAPGAAEILDLAAKLGVPLSNLLRRGEKVVKEAKDLPALDNDVALAAWMEAHPITLQRPIVVDMASGKAVVGRPPENVADLLS*
Arsenate reductase (glutaredoxin)	ArsC		Arsenate reduction to arsenite	SC9679_80_82_83	SC9679_80_82_83_k127_1622754_1 # 3 # 191 # 1 # ID=4178_1;partial=10;start_type=Edge;rbs_motif=None;rbs_spacer=None;gc_cont=0.582	ArsC-WP_141481800.1 arsenate reductase (glutaredoxin) [Lysobacter maris]	63.2	57	1	57	63	119	7.2e-14	75.9	90.5	47.9	KGEGAYVDLGLDRADVSDEKIIAAMHNHPALIQRPIVVVGNKARIGRPPEAVLELVDRDTEK*
Arsenate reductase (glutaredoxin)	ArsC		Arsenate reduction to arsenite	SC9679_80_82_83	SC9679_80_82_83_k127_470098_3 # 2427 # 2768 # 1 # ID=7576_3;partial=00;start_type=ATG;rbs_motif=AAAA;rbs_spacer=11bp;gc_cont=0.351	ArsC-WP_108172198.1 arsenate reductase (glutaredoxin) [Gramella gaetbulicola]	91.2	113	1	113	1	113	7.1e-52	203	99.1	100	MLKIYHNARCKKSREGLEILKNSGKEFEVKEYLKEPLNENELEELIKKLEITPIQLVRKNEKIWKESYKDKDLSDRELITVMVKNPKLIERPVVETEKKAVIGRPPSDIEKLL*
Arsenate reductase (glutaredoxin)	ArsC		Arsenate reduction to arsenite	SC9679_80_82_83	SC9679_80_82_83_k127_1626772_11 # 9408 # 9767 # 1 # ID=7861_11;partial=00;start_type=ATG;rbs_motif=GGA/GAG/AGG;rbs_spacer=5-10bp;gc_cont=0.631	ArsC-WP_068616243.1 arsenate reductase (glutaredoxin) [Woeseia oceani]	59.7	119	1	119	1	119	1.5e-36	152.1	99.2	100	MPLTIYHNPRCSKSRKTLELIEAAGVSPEIVDYQATPPTAERLVELAARIGIPVRELLRTGEAEFREANDLPDLDDNAALAGWLTQHPRVIERPIVVDDVSGKAVIGRPPENVTRLLPR*
Arsenate reductase (glutaredoxin)	ArsC		Arsenate reduction to arsenite	SC9679_80_82_83	SC9679_80_82_83_k127_3478314_5 # 3337 # 3612 # 1 # ID=10201_5;partial=01;start_type=ATG;rbs_motif=None;rbs_spacer=None;gc_cont=0.551	ArsC-WP_068616243.1 arsenate reductase (glutaredoxin) [Woeseia oceani]	56.5	92	1	92	1	92	3e-24	110.9	100	77.3	MSLTIYHNPRCSKSRKTLEIIQAAGISPTIIEYLSEPPDTARILQLAGMLQLPVSDLLRRNEAEFREAADVPDLDDNAALAAWLAKHAKVLE
Arsenate reductase (glutaredoxin)	ArsC		Arsenate reduction to arsenite	SC9679_80_82_83	SC9679_80_82_83_k127_4173085_11 # 8169 # 8585 # -1 # ID=12603_11;partial=00;start_type=ATG;rbs_motif=None;rbs_spacer=None;gc_cont=0.645	ArsC-WP_068616243.1 arsenate reductase (glutaredoxin) [Woeseia oceani]	53.4	118	21	138	1	118	5.4e-30	130.6	84.9	99.2	MRRSLLECLLSCARASRRGLLAIIIYHNPKCSKSRKTLDIIRSAGVEPTIVPYLREPPDSAMILEIAGRLGVSVAQLMRGGEDAVKQADDLPDPGDDAALAAWVASHPVALQRPIVLDTDSGRAVIGRPPENVTELLP*
Arsenate reductase (glutaredoxin)	ArsC		Arsenate reduction to arsenite	SC9679_80_82_83	SC9679_80_82_83_k127_245684_5 # 2738 # 3040 # 1 # ID=15013_5;partial=00;start_type=TTG;rbs_motif=None;rbs_spacer=None;gc_cont=0.627	ArsC-WP_083914103.1 arsenate reductase [Ilumatobacter nonamiensis]	63.3	98	3	100	21	117	8.2e-28	122.9	97	82.9	MAVAEDLGVDHDVVLYMKEPPDRATLEHVVAGLEDPVEDLVRKDSLFKKLELDPDDYVGNADAVVELLAERKALLQRPLVVKGDRAIIGRPKERIREFLS*
Arsenate reductase (glutaredoxin)	ArsC		Arsenate reduction to arsenite	SC9679_80_82_83	SC9679_80_82_83_k127_2097371_2 # 658 # 969 # -1 # ID=16060_2;partial=00;start_type=GTG;rbs_motif=None;rbs_spacer=None;gc_cont=0.673	ArsC-WP_052602914.1 arsenate reductase [Actinobacteria bacterium IMCC26207]	62.2	98	4	101	22	118	2.7e-26	117.9	94.2	80.8	MSAADEAGVDVDIVKYMLKANRPDRATLESIVAKLEDPVEDLVRKDAKFKAAGLDADALVGDAQAVVDVLVEHPHLLQRPVLVKGDRAIIGRPKDRVPDFLAS*
Arsenate reductase (glutaredoxin)	ArsC		Arsenate reduction to arsenite	SC9679_80_82_83	SC9679_80_82_83_k127_3253799_6 # 3444 # 3800 # 1 # ID=16158_6;partial=00;start_type=ATG;rbs_motif=GGAG/GAGG;rbs_spacer=5-10bp;gc_cont=0.644	ArsC-WP_068616243.1 arsenate reductase (glutaredoxin) [Woeseia oceani]	57.3	117	1	117	1	117	2.5e-31	134.8	98.3	98.3	MAIRIYHNPRCSKSRKTLELIRAAGVEPAIVRYLEEVPSADDIVTVAGRLGLCVADLLRRGESAFKEAADLPALDDDAALAAWLTRNPIVLQRPIVVDTETGRAVIGRPPENVTELLR*
Arsenate reductase (glutaredoxin)	ArsC		Arsenate reduction to arsenite	SC9679_80_82_83	SC9679_80_82_83_k127_2098189_3 # 2236 # 2577 # -1 # ID=16811_3;partial=01;start_type=Edge;rbs_motif=None;rbs_spacer=None;gc_cont=0.734	ArsC-WP_148069381.1 arsenate reductase (glutaredoxin) [Parahaliea aestuarii]	51.4	109	1	109	8	116	5.3e-23	107.1	95.6	94	HNPRCSKSRRLLEMIEERRLPVRIVRYLESPPSAEDVLRLAELTGRAPVELLRTKEAAHAEAGLGPDSTEAEIAAAVAAAPILLERPILVRGQRAVVGRPPEAALTLLEAGSE*
Arsenate reductase (glutaredoxin)	ArsC		Arsenate reduction to arsenite	SC9679_80_82_83	SC9679_80_82_83_k127_4412021_47 # 54201 # 54548 # 1 # ID=17874_47;partial=00;start_type=ATG;rbs_motif=AGGAG;rbs_spacer=5-10bp;gc_cont=0.580	ArsC-WP_123635507.1 arsenate reductase (glutaredoxin) [Marinobacter sp. R17]	62.5	112	4	115	6	117	4.2e-36	150.6	96.6	95.7	MRVRIYHNPRCSKSRQTLALLQEQDIDPEIINYLESPPDRQQLEKIINLLRISPCELVRKGQKEYKELGLGSKNVSDDELIEAMLTHPILIERPIVVRGNRARIGRPPEAVLEIL*
Arsenate reductase (glutaredoxin)	ArsC		Arsenate reduction to arsenite	SC9679_80_82_83	SC9679_80_82_83_k127_2330523_10 # 7642 # 7998 # -1 # ID=18179_10;partial=00;start_type=ATG;rbs_motif=GGAG/GAGG;rbs_spacer=5-10bp;gc_cont=0.588	ArsC-WP_068616243.1 arsenate reductase (glutaredoxin) [Woeseia oceani]	59	117	1	117	1	117	7.7e-33	139.8	98.3	98.3	MGITIYHNPRCSKSRKTLEIIRSSGVEPTIVPYLEEPPDGAAILDIAGRLGLSVAELLRRGENAVKQADDLPGLDDDQALAHWIASHPIALQRPIVLDTGSGRAVIGRPPENVAELLS*
Arsenate reductase (glutaredoxin)	ArsC		Arsenate reduction to arsenite	SC9679_80_82_83	SC9679_80_82_83_k127_3949043_7 # 5144 # 5500 # -1 # ID=18555_7;partial=00;start_type=ATG;rbs_motif=GGAG/GAGG;rbs_spacer=5-10bp;gc_cont=0.599	ArsC-WP_068616243.1 arsenate reductase (glutaredoxin) [Woeseia oceani]	58.5	118	1	118	1	118	2e-33	141.7	99.2	99.2	MALTIYHNPRCSKSRKTLEIIQAAGVATTIVPYLQETPDAATILAIAASLGKPVAELLRRGESVVKEASDLPGPDDDAALAAWIAAHPIALQRPIVVDLDSGRAVVGRPPENVKDLLP*
Arsenate reductase (glutaredoxin)	ArsC		Arsenate reduction to arsenite	SC9679_80_82_83	SC9679_80_82_83_k127_3487588_4 # 2501 # 2773 # 1 # ID=19402_4;partial=00;start_type=ATG;rbs_motif=GGA/GAG/AGG;rbs_spacer=5-10bp;gc_cont=0.322	ArsC-WP_067960343.1 arsenate reductase [Nitrosopumilus sp. Nsub]	70	90	1	90	22	111	1.6e-30	131.7	98.9	80.4	MKIDIEKRDFFKDPLSEAELKKIIKMSGKTPSEFLRKRDKMFKELDLGNAQKTDSQIIKLMVKYPGLIMRPIVISGNKAFVGKIDSKNLK*
Arsenate reductase (glutaredoxin)	ArsC		Arsenate reduction to arsenite	SC9679_80_82_83	SC9679_80_82_83_k127_2794482_29 # 29084 # 29440 # -1 # ID=19634_29;partial=00;start_type=ATG;rbs_motif=GGAG/GAGG;rbs_spacer=5-10bp;gc_cont=0.591	ArsC-WP_068616243.1 arsenate reductase (glutaredoxin) [Woeseia oceani]	59.3	118	1	118	1	118	1.1e-34	146	99.2	99.2	MALTIYHNPRCSKSRKTLEIIRAAGVEPTIVPYLQETPDAAGILAIAASLGMPVAELLRQGESVVKEAANLPDLNDDAALAAWIAAHPIALERPIVVDPVSGRAAVGRPPENVTDLLP*
Arsenate reductase (glutaredoxin)	ArsC		Arsenate reduction to arsenite	SC9679_80_82_83	SC9679_80_82_83_k127_1176571_2 # 1161 # 1511 # 1 # ID=19903_2;partial=00;start_type=ATG;rbs_motif=TAAA;rbs_spacer=9bp;gc_cont=0.427	ArsC-WP_087525184.1 arsenate reductase (glutaredoxin) [Gilvibacter sp. SZ-19]	64.6	113	1	113	1	113	3e-37	154.5	96.6	96.6	MITIYHNPRCRKSREGLQLVEASGEPHEVRLYLKDPLSKIELQALVKALGIPAEALVRKNEAIWKSDYKGKELSEDDILKAMQKNPSLIERPVVSDGKRAVIGRPGENISNFLSKN*
Arsenate reductase (glutaredoxin)	ArsC		Arsenate reduction to arsenite	SC9679_80_82_83	SC9679_80_82_83_k127_19462_20 # 21760 # 22116 # 1 # ID=20513_20;partial=00;start_type=ATG;rbs_motif=None;rbs_spacer=None;gc_cont=0.583	ArsC-WP_068616243.1 arsenate reductase (glutaredoxin) [Woeseia oceani]	59	117	1	117	1	117	1.3e-32	139	98.3	98.3	MTITIYHNPRCSKSRKTLAIIEEAGITPNVLRYLDEPPAAAEIRALSKQLGRPVSDLLRRGETAFKDATDLPDLNDDVALAAWLEKHPIVLERPIVIDSASGRAVIGRPPELVEELLR*
Arsenate reductase (glutaredoxin)	ArsC		Arsenate reduction to arsenite	SC9679_80_82_83	SC9679_80_82_83_k127_2103808_5 # 1957 # 2298 # 1 # ID=22223_5;partial=00;start_type=ATG;rbs_motif=TAA;rbs_spacer=3bp;gc_cont=0.474	ArsC-WP_116695012.1 arsenate reductase (glutaredoxin) [Marixanthomonas sp. HN-E44]	63.7	113	1	113	1	113	2.4e-36	151.4	99.1	100	MTTIYHNPRCSKSRETLEILEQKEEQVKIVRYLEEVPSKLELRSLIKMLGITASDLVRKNEPIWKEQYKGKDLSDAEILAAMVVHPKLIERPIVVKNGRAVIGRPPEIINTIL*
Arsenate reductase (glutaredoxin)	ArsC		Arsenate reduction to arsenite	SC9679_80_82_83	SC9679_80_82_83_k127_4416607_28 # 25829 # 26185 # -1 # ID=22288_28;partial=00;start_type=ATG;rbs_motif=GGAG/GAGG;rbs_spacer=5-10bp;gc_cont=0.630	ArsC-WP_068616243.1 arsenate reductase (glutaredoxin) [Woeseia oceani]	60.7	117	1	117	1	117	5.3e-34	143.7	98.3	98.3	MSLKIYHNPRCSKSRNTLEIIRNAGLEPKIVRYLDEAPSAAEILDLAGKLGGSVADLLRRGESEFKNAPDLPDLDDDAALAAWVAAHPKVLERPIVVDTASGKAVMGRPPENVHQLLS*
Arsenate reductase (glutaredoxin)	ArsC		Arsenate reduction to arsenite	SC9679_80_82_83	SC9679_80_82_83_k127_4182777_2 # 379 # 738 # -1 # ID=22383_2;partial=00;start_type=ATG;rbs_motif=None;rbs_spacer=None;gc_cont=0.508	ArsC-WP_027852473.1 arsenate reductase (glutaredoxin) [Marinobacterium litorale]	59.5	111	8	118	5	115	2e-33	141.7	92.5	95.7	MSNDKFVIYHNPRCSKSRETLQIIEDSNVSVEIIDYLDEPPSADDLKHIINLLGIPARELMRTTEAVYEEAALDDESLSDDDIIDAICEYPALLQRPIVISGNKAIIGRPPTRVLEIIA*
Arsenate reductase (glutaredoxin)	ArsC		Arsenate reduction to arsenite	SC9679_80_82_83	SC9679_80_82_83_k127_4416820_41 # 42846 # 43196 # -1 # ID=22567_41;partial=00;start_type=ATG;rbs_motif=GGAG/GAGG;rbs_spacer=5-10bp;gc_cont=0.587	ArsC-WP_019625497.1 arsenate reductase (glutaredoxin) [Thioalkalivibrio sp. ALJT]	57.7	111	5	115	7	117	9.9e-33	139.4	94.9	94.1	MTVKIYHNPRCSKSRATLALLQERGVSPQIIHYLETPPGKPELAALLEALDLPATELVRAGESEYGTAGLAPGEADADILLDAIARYPRLLQRPIVINGDRARIGRPPEAVLEILD*
Arsenate reductase (glutaredoxin)	ArsC		Arsenate reduction to arsenite	SC9679_80_82_83	SC9679_80_82_83_k127_487405_5 # 3335 # 3589 # -1 # ID=24180_5;partial=01;start_type=Edge;rbs_motif=None;rbs_spacer=None;gc_cont=0.380	ArsC-WP_109615997.1 arsenate reductase (glutaredoxin) [Sediminitomix flava]	61.9	84	1	84	29	112	9.4e-25	112.5	98.8	75	VEYLKNLPTKAELTDIVKKLGIPAEKLVRKSEPAFKENFKGKDLTEDQWINAMLEFPKLIQRPILIVGDKAALGRPVEDFESIL*
Arsenate reductase (glutaredoxin)	ArsC		Arsenate reduction to arsenite	SC9679_80_82_83	SC9679_80_82_83_k127_3263498_2 # 1299 # 1643 # -1 # ID=25316_2;partial=00;start_type=ATG;rbs_motif=GGA/GAG/AGG;rbs_spacer=5-10bp;gc_cont=0.597	ArsC-WP_090070041.1 arsenate reductase (glutaredoxin) [Cohaesibacter marisflavi]	69	113	1	113	1	113	3.3e-41	167.5	98.3	99.1	MQTIIWHNPRCTKSRQTLALLQDNGIEPEIRRYLDDPPTVEEISQALELLGIEPRALMRTKEAIYKELELKSVTEDEALIAAMADNPKLIERPVVFHDGKAAIGRPPEQVLELF*
Arsenate reductase (glutaredoxin)	ArsC		Arsenate reduction to arsenite	SC9679_80_82_83	SC9679_80_82_83_k127_4186647_4 # 1005 # 1358 # 1 # ID=26074_4;partial=00;start_type=ATG;rbs_motif=None;rbs_spacer=None;gc_cont=0.605	ArsC-WP_068616243.1 arsenate reductase (glutaredoxin) [Woeseia oceani]	54.7	117	1	117	1	117	8.1e-35	146.4	99.2	98.3	MSITIYHNPRCSKSRQTLELLESKGITPTIVEYLENPPDADALLRIAGLVGVPLTELLRRGEDEFRSAGDSVPLDDEAALAAWVQQNPKVLERPIVVDETNARAVVGRPPENVLDLI*
Arsenate reductase (glutaredoxin)	ArsC		Arsenate reduction to arsenite	SC9679_80_82_83	SC9679_80_82_83_k127_3268498_3 # 800 # 1162 # -1 # ID=30234_3;partial=00;start_type=GTG;rbs_motif=AGGA;rbs_spacer=5-10bp;gc_cont=0.581	ArsC-WP_068616243.1 arsenate reductase (glutaredoxin) [Woeseia oceani]	57.3	117	3	119	1	117	1.6e-30	132.1	96.7	98.3	MPMNITIYHNPRCSKSRRTLEIIEESGVSPQVVLYLDEQLDAARILDLASRLRIPVSSLLRRGETAFKEATDLPDLGDDAATAAWLAANPIALQRPIVVDTAIDRAVIGRPPENVHELLN*
Arsenate reductase (glutaredoxin)	ArsC		Arsenate reduction to arsenite	SC9679_80_82_83	SC9679_80_82_83_k127_4425542_13 # 12945 # 13295 # 1 # ID=30649_13;partial=00;start_type=ATG;rbs_motif=GGAG/GAGG;rbs_spacer=5-10bp;gc_cont=0.590	ArsC-WP_019625497.1 arsenate reductase (glutaredoxin) [Thioalkalivibrio sp. ALJT]	59.5	111	5	115	7	117	6.2e-35	146.7	94.9	94.1	MTVKIYHNPRCSKSRATLALLQERGVSPQVINYLETPPDVSELATLLKALNLPAAELVRTGESQYAEAGLAVGETDGEVLLQAIAHYPRLLQRPIVVNGNRARIGRPPESVLEILD*
Arsenate reductase (glutaredoxin)	ArsC		Arsenate reduction to arsenite	SC9679_80_82_83	SC9679_80_82_83_k127_3036578_8 # 8375 # 8719 # 1 # ID=30738_8;partial=00;start_type=ATG;rbs_motif=AGGAG;rbs_spacer=5-10bp;gc_cont=0.614	ArsC-WP_040965119.1 arsenate reductase (glutaredoxin) [Erythrobacter vulgaris]	87.7	114	1	114	1	114	4.9e-53	206.8	99.1	100	MKATIWHNPKCGTSRKTLAILENLSKVEVEVIEYLKDPPTADKLAQLYKDAGLAPNEGLRIRGTDAVERGLPDADAQVVLDAMAADPILIERPLVETDKGVRLCRPQDVVLEIL*
Arsenate reductase (glutaredoxin)	ArsC		Arsenate reduction to arsenite	SC9679_80_82_83	SC9679_80_82_83_k127_31501_2 # 539 # 886 # 1 # ID=32465_2;partial=00;start_type=ATG;rbs_motif=AAGAA;rbs_spacer=10bp;gc_cont=0.399	ArsC-WP_129604245.1 arsenate reductase (glutaredoxin) [Muriicola sp. MMS17-SY002]	71.3	115	1	115	1	115	8.5e-45	179.5	99.1	100	MIKIYHNPRCRKSREGLAIVEESGKPFEIIKYLENNLSRSELLEILNTLNINASELVRKQEAIWKSDFKGKDLTEEMIVNALLAHPKLIERPVVIYNGKGVIGRPPENISELLAE*
Arsenate reductase (glutaredoxin)	ArsC		Arsenate reduction to arsenite	SC9679_80_82_83	SC9679_80_82_83_k127_267893_6 # 4028 # 4366 # -1 # ID=36578_6;partial=00;start_type=ATG;rbs_motif=GGA/GAG/AGG;rbs_spacer=5-10bp;gc_cont=0.484	ArsC-WP_027856425.1 arsenate reductase (glutaredoxin) [Marinobacterium jannaschii]	58.6	111	1	111	6	116	3.4e-30	131	98.2	95.7	MYHNPNCSKSRETLQILEDNHMSPEIIEYLEQPLTAQELKDVIKLLGISVRDLVRTTEPDYRNADLDNDTLTDDEIIEAICEFPALLQRPIVISGDRAVIGRPPTRVLEIIA*
Arsenate reductase (glutaredoxin)	ArsC		Arsenate reduction to arsenite	SC9679_80_82_83	SC9679_80_82_83_k127_4432408_5 # 2176 # 2535 # -1 # ID=36658_5;partial=00;start_type=ATG;rbs_motif=GGA/GAG/AGG;rbs_spacer=5-10bp;gc_cont=0.489	ArsC-WP_145470150.1 arsenate reductase (glutaredoxin) [Thalassolituus sp. C2-1]	56.1	114	4	117	2	115	1e-32	139.4	95	98.3	MNKSRLIIYHNPNCSKSRETLQILKDNHLSPDIIEYLEQPPTAQELKDVIEMLGVSARDIVRTTEPVYREADLDDITLTDDEIIDAVCKYPSLLQRPIVISGARAVIGRPPTRVLEIVA*
Arsenate reductase (glutaredoxin)	ArsC		Arsenate reduction to arsenite	SC9679_80_82_83	SC9679_80_82_83_k127_733707_2 # 1535 # 1885 # 1 # ID=38641_2;partial=00;start_type=ATG;rbs_motif=GGAG/GAGG;rbs_spacer=5-10bp;gc_cont=0.627	ArsC-WP_108277104.1 arsenate reductase (glutaredoxin) [gamma proteobacterium symbiont of Ctena orbiculata]	55.2	116	1	116	1	115	4.9e-32	137.1	99.1	100	MAIDYYHNPRCSTSRKALQMLRDQGVEPNIIEYLKTPPDKVRLKQLLKMMKMTPRELLRKREKDTIKATGVDDESLADEAVIEAMVANPVLIERPIIVSGRQARLGRPAEKVLEVL*
Arsenate reductase (glutaredoxin)	ArsC		Arsenate reduction to arsenite	SC9679_80_82_83	SC9679_80_82_83_k127_3737079_12 # 11506 # 11847 # -1 # ID=38914_12;partial=00;start_type=ATG;rbs_motif=TAAAAA;rbs_spacer=7bp;gc_cont=0.415	ArsC-WP_067028652.1 arsenate reductase (glutaredoxin) [Muricauda sp. CP2A]	68.1	113	1	113	1	113	1.6e-40	165.2	99.1	100	MIKIYHNPRCAKSREGLALLEAAGADYETVLYLQQTPDKKELKEILKKLGYAPIDLIRKNEAIWKAQFKGKELSDEALITAMITNPKLIERPIIVKDNKAVVGRPSEKIRDLL*
Arsenate reductase (glutaredoxin)	ArsC		Arsenate reduction to arsenite	SC9679_80_82_83	SC9679_80_82_83_k127_965672_21 # 20442 # 20792 # -1 # ID=40528_21;partial=00;start_type=ATG;rbs_motif=GGA/GAG/AGG;rbs_spacer=5-10bp;gc_cont=0.567	ArsC-WP_127768296.1 arsenate reductase (glutaredoxin) [Hwanghaeella grinnelliae]	65.8	114	3	116	44	157	6e-38	156.8	97.4	72.6	MGVNVTIYHNPRCSKSRQTLALLAEHGCEPAIIEYLNTPPDRDTLQKLLQLLGLDARALMRTKEAVYKDLNLAAVDSNDKLIDAMVANPILIERPIVVSGDRAAIGRPPENVLEIL*
Arsenate reductase (glutaredoxin)	ArsC		Arsenate reduction to arsenite	SC9679_80_82_83	SC9679_80_82_83_k127_2815569_3 # 4191 # 4445 # -1 # ID=40566_3;partial=00;start_type=ATG;rbs_motif=GGA/GAG/AGG;rbs_spacer=11-12bp;gc_cont=0.612	ArsC-WP_083914103.1 arsenate reductase [Ilumatobacter nonamiensis]	65.5	84	1	84	35	117	1.4e-23	108.6	98.8	70.9	MKEPPDRETLEHIVAVLEDPVEDLVRKDSKFKKLGLNPDDYVDNPEAVVDILLEHKALMQRPVVVKGDRALIGRPKSRVAELLG*
Arsenate reductase (glutaredoxin)	ArsC		Arsenate reduction to arsenite	SC9679_80_82_83	SC9679_80_82_83_k127_505040_10 # 11182 # 11472 # 1 # ID=40920_10;partial=00;start_type=TTG;rbs_motif=None;rbs_spacer=None;gc_cont=0.636	ArsC-WP_113287613.1 arsenate reductase (glutaredoxin) [Rhodosalinus sp. E84]	50	94	1	94	19	112	2.3e-19	94.7	96.9	83.2	MLREHEIEFSYREYRAEPLSQSEIKAVLRKLGVQAKDVLRRRDRSFRQIGLTGGEPESELIAHMAKHPNLLERPIGVRGRRAVIGRPPEKLLTLAE*
Arsenate reductase (glutaredoxin)	ArsC		Arsenate reduction to arsenite	SC9679_80_82_83	SC9679_80_82_83_k127_1891186_2 # 368 # 718 # -1 # ID=40986_2;partial=00;start_type=ATG;rbs_motif=None;rbs_spacer=None;gc_cont=0.681	ArsC-WP_014240928.1 arsenate reductase (glutaredoxin) [Azospirillum brasilense]	80	110	8	116	4	113	1.1e-42	172.6	93.2	97.3	MSKQPAKVTIFHNPRCSKSRQTLALLEERGVAPTVVEYLKTPPDAATLRALLKKLGLGPRDILRRKEAAEAGIADLDGDALIEALVAHPIAIERPIVVTGNKARLGRPPERVLEIL*
Arsenate reductase (glutaredoxin)	ArsC		Arsenate reduction to arsenite	SC9679_80_82_83	SC9679_80_82_83_k127_2588083_5 # 2673 # 3029 # -1 # ID=42950_5;partial=00;start_type=ATG;rbs_motif=GGAG/GAGG;rbs_spacer=5-10bp;gc_cont=0.594	ArsC-WP_068616243.1 arsenate reductase (glutaredoxin) [Woeseia oceani]	57.3	117	1	117	1	117	6.5e-32	136.7	98.3	98.3	MTLTIYHNPRCSKSRKTLQLINDAGIEPVILLYLKNALDAAEILELADRLGEPVAGLLRQAEDAFKQADDLPDLDDDKALANWLSAHPIVLQRPIVVDTDRGRAIVGRPPENVLELFD*
Arsenate reductase (glutaredoxin)	ArsC		Arsenate reduction to arsenite	SC9679_80_82_83	SC9679_80_82_83_k127_41869_7 # 6545 # 6889 # -1 # ID=43026_7;partial=00;start_type=ATG;rbs_motif=TAA;rbs_spacer=12bp;gc_cont=0.435	ArsC-WP_108424638.1 arsenate reductase (glutaredoxin) [Muricauda sp. GCL-11]	69	113	1	113	1	113	1.2e-38	159.1	98.3	100	MLKIYHNPRCRKSREGLAILEASGLAFETVHYLKDPLNKEELKKLVGQLNLEPMDLVRKGEAIWKSDYKGKNLSDDAILEALATHPILMERPVVSDGQKAVIGRPPEDIKNLLS*
Arsenate reductase (glutaredoxin)	ArsC		Arsenate reduction to arsenite	SC9679_80_82_83	SC9679_80_82_83_k127_3742365_3 # 1209 # 1565 # -1 # ID=44162_3;partial=00;start_type=ATG;rbs_motif=GGAG/GAGG;rbs_spacer=5-10bp;gc_cont=0.597	ArsC-WP_068616243.1 arsenate reductase (glutaredoxin) [Woeseia oceani]	59.8	117	1	117	1	117	9.1e-34	142.9	98.3	98.3	MALTIYHNPRCSKSRKTLQLINDAGIEPVISLYLKSPLDGAQIMRLAEQLGEPVVALLRQGETEFKQANDLPDLDDDVALADWLSAHPIVLQRPIVVDEDSGRAVVGRPPENVLELLG*
Arsenate reductase (glutaredoxin)	ArsC		Arsenate reduction to arsenite	SC9679_80_82_83	SC9679_80_82_83_k127_3975556_5 # 2872 # 3231 # -1 # ID=44697_5;partial=00;start_type=ATG;rbs_motif=GGA/GAG/AGG;rbs_spacer=5-10bp;gc_cont=0.528	ArsC-WP_100546799.1 MULTISPECIES: arsenate reductase (glutaredoxin) [unclassified Pseudomonas]	58.6	116	1	116	1	116	2e-36	151.8	96.7	99.1	MSDVTLYHNPLCSKSRAVLALLEENDISPEIIYYLDNPPDARELKGLLKKLDMSVRDLLRPSEQEYEMLGLDDESLAEEIVLDLLVKHPKLLQRPIVVAGDQAIIGRPPENVLTFIEGL*
Arsenate reductase (glutaredoxin)	ArsC		Arsenate reduction to arsenite	SC9679_80_82_83	SC9679_80_82_83_k127_510028_4 # 1373 # 1681 # -1 # ID=45812_4;partial=00;start_type=GTG;rbs_motif=None;rbs_spacer=None;gc_cont=0.638	ArsC-WP_083914103.1 arsenate reductase [Ilumatobacter nonamiensis]	80.8	99	1	99	19	117	6.9e-38	156.4	96.1	84.6	MRIAEELGVEFDTVNYIQDPPDAETIRSIIDKLEDEPTDLVRRDSKFKKLELTDDDVATVDQVVDILVKHKQLLQRPVVVTPDKAIIGRPKDRVRELLGGAD*
Arsenate reductase (glutaredoxin)	ArsC		Arsenate reduction to arsenite	SC9679_80_82_83	SC9679_80_82_83_k127_510226_1 # 1 # 162 # 1 # ID=46095_1;partial=10;start_type=Edge;rbs_motif=None;rbs_spacer=None;gc_cont=0.605	ArsC-WP_085800829.1 arsenate reductase (glutaredoxin) [Roseovarius aestuarii]	81.1	53	1	53	61	113	7.1e-18	89	98.1	46.9	EALFRELGLSKTDDDETLIAALAANPKLIERPIVIKGARAALGRPPDSVLEIL*
Arsenate reductase (glutaredoxin)	ArsC		Arsenate reduction to arsenite	SC9679_80_82_83	SC9679_80_82_83_k127_1896869_5 # 1479 # 1835 # 1 # ID=46221_5;partial=00;start_type=ATG;rbs_motif=GGA/GAG/AGG;rbs_spacer=5-10bp;gc_cont=0.574	ArsC-WP_068616243.1 arsenate reductase (glutaredoxin) [Woeseia oceani]	59	117	1	117	1	117	2.2e-32	138.3	98.3	98.3	MNVTIYHNPRCSKSRKTLEIIRDSGVSPQVVLYLEEALGAADILELARRLQLPVAALLRRGEAVFKEANNRPDLNDDAALAAWVAANPIVLQRPIVVDTATGKAVIGRPPENVHELLN*
Arsenate reductase (glutaredoxin)	ArsC		Arsenate reduction to arsenite	SC9679_80_82_83	SC9679_80_82_83_k127_1204224_8 # 11119 # 11490 # 1 # ID=46586_8;partial=00;start_type=ATG;rbs_motif=None;rbs_spacer=None;gc_cont=0.465	ArsC-WP_160631105.1 arsenate reductase (glutaredoxin) [Cryomorphaceae bacterium S-15]	64.3	112	3	114	1	112	3.7e-38	157.5	90.3	100	MDIEIYHNPRCRKSREALQLLESKGIEPTVVEYLKELPSRKELEMTLAKLNMKPSQLLRKGELIFKEKFRGMNFNEDEWLDILMEYPKLIERPIVIKGNKAVVGRPIENVEELIGPLDSARDR*
Arsenate reductase (glutaredoxin)	ArsC		Arsenate reduction to arsenite	SC9679_80_82_83	SC9679_80_82_83_k127_3977695_5 # 2444 # 2803 # -1 # ID=46934_5;partial=01;start_type=Edge;rbs_motif=None;rbs_spacer=None;gc_cont=0.575	ArsC-WP_018946505.1 MULTISPECIES: arsenate reductase (glutaredoxin) [Thioalkalivibrio]	55	111	9	119	9	119	6.1e-30	130.2	92.5	92.5	QEKRVTVVLYHNPQCSKSRATLALLKEHGITPQIIEYKKDPPSKETILTVLKALNLPPQSLLRRGDRAYGELGLESEPVGPEAVADVLSEHPALMQRPLVVNGAAARIGRPPEAVLEIL*
Arsenate reductase (glutaredoxin)	ArsC		Arsenate reduction to arsenite	SC9679_80_82_83	SC9679_80_82_83_k127_1668111_10 # 7488 # 7847 # -1 # ID=47877_10;partial=00;start_type=ATG;rbs_motif=GGA/GAG/AGG;rbs_spacer=5-10bp;gc_cont=0.578	ArsC-WP_068616243.1 arsenate reductase (glutaredoxin) [Woeseia oceani]	66.7	117	1	117	1	117	2.3e-37	154.8	97.5	98.3	MTIRIYHNPRCSKSRKTLELLKGRGVTPEIVLYLDEPPSAATLLELARFLDLPVRDLLRTGEQEFKVAREKLLNADAQALAGWLHEHPRALQRPIVVDAPKRRAVIGRPPENVLELLGS*
Arsenate reductase (glutaredoxin)	ArsC		Arsenate reduction to arsenite	SC9679_80_82_83	SC9679_80_82_83_k127_48956_4 # 809 # 1156 # 1 # ID=49852_4;partial=00;start_type=ATG;rbs_motif=GGAG/GAGG;rbs_spacer=5-10bp;gc_cont=0.649	ArsC-WP_115432748.1 arsenate reductase (glutaredoxin) [Crenobacter cavernae]	60.2	113	2	114	3	115	3e-34	144.4	97.4	96.6	MELTIYHNPRCSKSRQTLALLHEKGLEPRVVHYLETPPDAATLADILAMLGLAPMDIVRKGEAAFADAGLDKPGLNHAQIIERIVAHPSLLQRPIVVTADAARIGRPPESVLEIV*
Arsenate reductase (glutaredoxin)	ArsC		Arsenate reduction to arsenite	SC9679_80_82_83	SC9679_80_82_83_k127_1208140_3 # 1112 # 1465 # -1 # ID=49992_3;partial=00;start_type=ATG;rbs_motif=None;rbs_spacer=None;gc_cont=0.613	ArsC-WP_068616243.1 arsenate reductase (glutaredoxin) [Woeseia oceani]	51.3	117	1	117	1	117	5.8e-33	140.2	99.2	98.3	MSITIYHNPRCSKSRKTLQLLQSNGVQPTIVEYLERPPDADTLQRIAGLVGVPLAALLRRGEDEFRNAGDAVPLDDEAALAAWVHRNPNVLERPIIVDEENDRAVVGRPPENVLDLI*
Arsenate reductase (glutaredoxin)	ArsC		Arsenate reduction to arsenite	SC9679_80_82_83	SC9679_80_82_83_k127_281845_27 # 27705 # 27950 # 1 # ID=50357_27;partial=00;start_type=ATG;rbs_motif=TAAA;rbs_spacer=12bp;gc_cont=0.443	ArsC-WP_109352817.1 arsenate reductase (glutaredoxin) [Algibacter sp. ZY111]	59.2	76	6	81	38	113	1.1e-22	105.5	92.7	67.3	MDEPLTEKKLRKILELLDFEPLELVRTNELIWQQKYATKNLSDTEIIHAMLTYPDLMQRPIVINGDKAVIGRPPERVLDIL*
Arsenate reductase (glutaredoxin)	ArsC		Arsenate reduction to arsenite	SC9679_80_82_83	SC9679_80_82_83_k127_746203_4 # 1188 # 1475 # 1 # ID=50702_4;partial=00;start_type=GTG;rbs_motif=AGGAG;rbs_spacer=5-10bp;gc_cont=0.684	ArsC-WP_068616243.1 arsenate reductase (glutaredoxin) [Woeseia oceani]	54.4	90	3	92	28	117	1.3e-19	95.5	93.8	75.6	MQPAIVEYLNDPPDAETVLRLAQALSMPVASILRPKEDAYAALTADCAPDDDACLAAGLADHPGALQRPIVVDEDSGRAVIGRPPENVLELLGGN*
Arsenate reductase (glutaredoxin)	ArsC		Arsenate reduction to arsenite	SC9679_80_82_83	SC9679_80_82_83_k127_1447505_4 # 2427 # 2777 # 1 # ID=57074_4;partial=00;start_type=ATG;rbs_motif=GGAG/GAGG;rbs_spacer=5-10bp;gc_cont=0.601	ArsC-WP_109719708.1 arsenate reductase (glutaredoxin) [Abyssibacter profundi]	55.2	116	1	116	1	116	4.6e-30	130.6	99.1	100	MQPVIYHNPRCSKSRATLQLLEDQGLEPRVVHYLQTPPSPDQLEHIVTLLGAPVTDIIRFKEPAARERGLSKTDHRDLREWLEILATTPILLERPIVVMGDKAAIGRPPDNILAIL*
Arsenate reductase (glutaredoxin)	ArsC		Arsenate reduction to arsenite	SC9679_80_82_83	SC9679_80_82_83_k127_2141978_3 # 1640 # 1999 # 1 # ID=57224_3;partial=01;start_type=ATG;rbs_motif=None;rbs_spacer=None;gc_cont=0.528	ArsC-WP_101064422.1 arsenate reductase (glutaredoxin) [Moritella sp. Urea-trap-13]	66.9	118	3	120	2	114	2e-33	141.7	98.3	97.4	MTTTYTIYHNPRCSKSRQTLALLEEHNITPSIVEYLTSPPDAETLAKILRLLDLAPRALMRQKEAAYCEAKLGNADLSDDELIAAMIASPILIERPIVIKCTPEQTEQAVIGRPPENVLA
Arsenate reductase (glutaredoxin)	ArsC		Arsenate reduction to arsenite	SC9679_80_82_83	SC9679_80_82_83_k127_2603627_5 # 1613 # 1918 # 1 # ID=57716_5;partial=00;start_type=TTG;rbs_motif=GGA/GAG/AGG;rbs_spacer=5-10bp;gc_cont=0.595	ArsC-WP_068616243.1 arsenate reductase (glutaredoxin) [Woeseia oceani]	54	100	1	100	18	117	8.9e-22	102.8	98	84	MEIIRDSGVSPQIVLYLEEKLSAADILKLARHLQLPVSALLRRGEAVFKEAGDLPDLNDDAALAAWVAAKPIVLQRPIVVDTATGKAVIGRPPENVHELLN*
Arsenate reductase (glutaredoxin)	ArsC		Arsenate reduction to arsenite	SC9679_80_82_83	SC9679_80_82_83_k127_290028_3 # 838 # 1185 # -1 # ID=58019_3;partial=00;start_type=ATG;rbs_motif=GGAG/GAGG;rbs_spacer=5-10bp;gc_cont=0.566	ArsC-WP_132141334.1 arsenate reductase (glutaredoxin) [Luteibacter rhizovicinus]	61.3	111	5	115	4	114	5.7e-33	140.2	95.7	97.4	MPVTIYHNPQCSKSRRTLALLNERQLDLEIIEYLSSPPDHGQLWDIIRMLEIAPRDLLRDRQPEFTALGLDADKLGDEELIDIMVRHPSVIQRPIVVNGNRACIGRPPESVLAIL*
Arsenate reductase (glutaredoxin)	ArsC		Arsenate reduction to arsenite	SC9679_80_82_83	SC9679_80_82_83_k127_3528527_3 # 3558 # 3896 # -1 # ID=58291_3;partial=00;start_type=ATG;rbs_motif=TAA;rbs_spacer=13bp;gc_cont=0.375	ArsC-WP_160631105.1 arsenate reductase (glutaredoxin) [Cryomorphaceae bacterium S-15]	64.3	112	1	112	1	112	5.2e-39	160.2	99.1	100	MKIYHNPRCRKSRETLGIIVENGKEVEIVEYLKTPPSKEEIQKLLHKLNVNVKDIIRKNEVLFKEKFKNKEFTDEEWIMILIENPKLIERPIVVRGNKAVIGRPPENVLELI*
Arsenate reductase (glutaredoxin)	ArsC		Arsenate reduction to arsenite	SC9679_80_82_83	SC9679_80_82_83_k127_1679606_7 # 4800 # 5162 # -1 # ID=58351_7;partial=00;start_type=GTG;rbs_motif=GGA/GAG/AGG;rbs_spacer=5-10bp;gc_cont=0.592	ArsC-WP_068616243.1 arsenate reductase (glutaredoxin) [Woeseia oceani]	57.4	115	5	119	3	117	1.6e-30	132.1	95	96.6	MPTNLTIYHNPRCSKSRKTLEIIEDSGVSPRVVLYLKEPLDAAAVLDLAKCLRLPVSDLLRRGEAAFKEATDLPELGDDAALAAWLAANPVVLQRPIVVDTSTDRAIIGRPPENVHELLT*
Arsenate reductase (glutaredoxin)	ArsC		Arsenate reduction to arsenite	SC9679_80_82_83	SC9679_80_82_83_k127_1909873_2 # 638 # 997 # 1 # ID=58614_2;partial=00;start_type=ATG;rbs_motif=GGA/GAG/AGG;rbs_spacer=5-10bp;gc_cont=0.564	ArsC-WP_036191263.1 arsenate reductase (glutaredoxin) [Marinobacterium sp. AK27]	57.5	113	6	118	11	123	8.6e-32	136.3	94.2	91.1	MSREKLVIYHNPSCSKSRDTLQLLQDHECTPDIVEYLEEPPAPAELKAIIEMLGVSARDLLRTTEPVYRDAELDDDSLSEDEIIEAICEYPALLQRPIVVSGNRAVIGRPPVKVLDIIV*
Arsenate reductase (glutaredoxin)	ArsC		Arsenate reduction to arsenite	SC9679_80_82_83	SC9679_80_82_83_k127_2374108_4 # 1023 # 1370 # -1 # ID=59162_4;partial=00;start_type=ATG;rbs_motif=GGA/GAG/AGG;rbs_spacer=5-10bp;gc_cont=0.664	ArsC-WP_126158061.1 arsenate reductase (glutaredoxin) [Amphritea sp. MCCC 1K03512]	56.5	115	1	115	1	115	1.8e-26	118.6	99.1	100	MPVTLYHNPRCSKSRATRALLEERGTAFDTVLYLEADLDPVRLAAVICRLNQPPAAALRKGEAEFADSGLNLDTATAQDIAEAVVRQPRLLQRPIVDTGKHARIGRPPEDVLEIL*
Arsenate reductase (glutaredoxin)	ArsC		Arsenate reduction to arsenite	SC9679_80_82_83	SC9679_80_82_83_k127_757817_4 # 1029 # 1376 # 1 # ID=61678_4;partial=00;start_type=ATG;rbs_motif=4Base/6BMM;rbs_spacer=13-15bp;gc_cont=0.638	ArsC-WP_029135036.1 arsenate reductase (glutaredoxin) [Sedimenticola selenatireducens]	61.7	115	1	115	1	115	6.1e-35	146.7	99.1	100	MTVIIYHNPDCSKSRAALDLLRAHGHQPRVVHYLEDPPSPQTLTEILQRLGIGARELMRKGEAAYSAAGLDNPDLSEEQLIAALHAHPRLIQRPIVVTDDKACIGRPPQSVLGIL*
Arsenate reductase (glutaredoxin)	ArsC		Arsenate reduction to arsenite	SC9679_80_82_83	SC9679_80_82_83_k127_1684389_4 # 1712 # 2068 # -1 # ID=62973_4;partial=00;start_type=ATG;rbs_motif=GGAG/GAGG;rbs_spacer=5-10bp;gc_cont=0.591	ArsC-WP_068616243.1 arsenate reductase (glutaredoxin) [Woeseia oceani]	54.7	117	1	117	1	117	1.9e-31	135.2	98.3	98.3	MTLKFYHNPRCSKSRKTLQLMSDAGIEPIISLYLKNPPDAAEILGLAERLGEPVAGLLRKGENAFKEANDLPDLDDDKALANWLSAHPIVLQRPVVVDTDSERAVVGRPPENVLELLD*
Arsenate reductase (glutaredoxin)	ArsC		Arsenate reduction to arsenite	SC9679_80_82_83	SC9679_80_82_83_k127_529281_6 # 3042 # 3155 # -1 # ID=63765_6;partial=01;start_type=Edge;rbs_motif=None;rbs_spacer=None;gc_cont=0.605	ArsC-WP_068616243.1 arsenate reductase (glutaredoxin) [Woeseia oceani]	65.7	35	2	36	83	117	2.7e-08	56.6	92.1	29.4	AWLAKHAKVLERPIVVDDAAGRAVVGRPPENVEALLS*
Arsenate reductase (glutaredoxin)	ArsC		Arsenate reduction to arsenite	SC9679_80_82_83	SC9679_80_82_83_k127_760259_4 # 2449 # 2799 # -1 # ID=64038_4;partial=00;start_type=ATG;rbs_motif=4Base/6BMM;rbs_spacer=13-15bp;gc_cont=0.581	ArsC-WP_130997970.1 arsenate reductase (glutaredoxin) [Hafnia alvei]	71.1	114	4	116	5	118	1.7e-40	165.2	96.6	96.6	MSEVTIYHNPRCSKSRQTLALLEQQGIAPTVVHYLETPPDSETLKRLLQGLGLQPRELMRHKEPAYGELNLADPELGDDELIKAMISNPILIERPIVVNGERCAIGRPPESVLEIL*
Arsenate reductase (glutaredoxin)	ArsC		Arsenate reduction to arsenite	SC9679_80_82_83	SC9679_80_82_83_k127_2842291_3 # 1402 # 1677 # 1 # ID=65255_3;partial=00;start_type=GTG;rbs_motif=AGGAG;rbs_spacer=5-10bp;gc_cont=0.612	ArsC-WP_083914103.1 arsenate reductase [Ilumatobacter nonamiensis]	74.7	91	1	91	27	117	1.7e-32	138.3	98.9	77.8	MDFETVNYIQDPPDAETLRSIIAKLEDEPTALVRRDSKFKKLELSEDDVATVDQVVDILEKHKQLLQRPVVVTPDKAIVGRPKDRVRELLS*
Arsenate reductase (glutaredoxin)	ArsC		Arsenate reduction to arsenite	SC9679_80_82_83	SC9679_80_82_83_k127_3999132_1 # 165 # 509 # 1 # ID=67771_1;partial=00;start_type=ATG;rbs_motif=GGA/GAG/AGG;rbs_spacer=5-10bp;gc_cont=0.580	ArsC-WP_128891879.1 arsenate reductase (glutaredoxin) [Erythrobacter sp. HKB08]	84.2	114	1	114	1	114	2.7e-51	201.1	99.1	100	MKATIWHNPKCGTSRKTLTILENLSQVDVTVVEYLRDPPSRDQLAELFQKAGISPQEGLRLRGTDAEERGLPDADDDTVLEAMVVDPILINRPLVETDKGVRLCRPQDIVLEIL*
Arsenate reductase (glutaredoxin)	ArsC		Arsenate reduction to arsenite	SC9679_80_82_83	SC9679_80_82_83_k127_2388825_4 # 1849 # 2196 # 1 # ID=72748_4;partial=00;start_type=GTG;rbs_motif=AGGA;rbs_spacer=5-10bp;gc_cont=0.583	ArsC-WP_101895916.1 arsenate reductase (glutaredoxin) [Ketobacter alkanivorans]	71.4	112	4	115	3	114	1.4e-42	172.2	96.6	98.2	MAVKIFHNPRCSKSRATLQLLRDNGHEPEIILYLENPPDASTLASILERLALGPRDLMRKGESEYAEQGLANPDLNDEQMIAAMVASPKLIERPIVLNGDKAAIGRPPESVLGIL*
Arsenate reductase (glutaredoxin)	ArsC		Arsenate reduction to arsenite	SC9679_80_82_83	SC9679_80_82_83_k127_4004741_1 # 3 # 149 # 1 # ID=73273_1;partial=10;start_type=Edge;rbs_motif=None;rbs_spacer=None;gc_cont=0.612	ArsC-WP_037364044.1 arsenate reductase [Nakamurella lactea]	57.8	45	3	47	77	120	1.9e-09	60.8	91.8	36.1	DPDDYVGNPGAVVDIIEKHKQLMQRPLIVKGAKAIIGRPKDRIAPFIG*
Arsenate reductase (glutaredoxin)	ArsC		Arsenate reduction to arsenite	SC9679_80_82_83	SC9679_80_82_83_k127_4237460_1 # 1 # 132 # 1 # ID=73798_1;partial=10;start_type=Edge;rbs_motif=None;rbs_spacer=None;gc_cont=0.417	ArsC-WP_020537942.1 arsenate reductase (glutaredoxin) [Lewinella cohaerens]	76.2	42	2	43	72	113	2.8e-12	70.1	95.5	36.2	TLSETQWIDAMVKFPKLIERPIVVKGNQAVIGRPIANVINLIQ*
Arsenate reductase (glutaredoxin)	ArsC		Arsenate reduction to arsenite	SC9679_80_82_83	SC9679_80_82_83_k127_2390454_3 # 819 # 1175 # 1 # ID=74193_3;partial=00;start_type=ATG;rbs_motif=None;rbs_spacer=None;gc_cont=0.641	ArsC-WP_068616243.1 arsenate reductase (glutaredoxin) [Woeseia oceani]	57.3	117	1	117	1	117	3.8e-32	137.5	98.3	98.3	MAITIYHNPRCSKSRKTLAIIEDAGIAPEVVRYLDEPPTAAQILALARQLGRPVSELLRRGETAFKDAADLPDLADGAALAAWLERHPSVLQRPIVVDSTSGRAVIGRPPERVAELLR*
Arsenate reductase (glutaredoxin)	ArsC		Arsenate reduction to arsenite	SC9679_80_82_83	SC9679_80_82_83_k127_3083488_4 # 1798 # 2154 # 1 # ID=74433_4;partial=00;start_type=GTG;rbs_motif=GGA/GAG/AGG;rbs_spacer=5-10bp;gc_cont=0.616	ArsC-WP_068616243.1 arsenate reductase (glutaredoxin) [Woeseia oceani]	53.8	117	1	117	1	117	3.8e-32	137.5	98.3	98.3	MTLTIYHNPRCSKSRQALQIIRDAGIEPEIALYLQNTPGAPEIRKIAGALGVPVSGLLRRGEAAFREATDLPALEDGSALAKWLARHPIVLQRPIIIDDETGKAVVGRPPENVTALLR*
Arsenate reductase (glutaredoxin)	ArsC		Arsenate reduction to arsenite	SC9679_80_82_83	SC9679_80_82_83_k127_2391013_5 # 2744 # 3106 # 1 # ID=74706_5;partial=00;start_type=ATG;rbs_motif=GGA/GAG/AGG;rbs_spacer=5-10bp;gc_cont=0.559	ArsC-WP_068616243.1 arsenate reductase (glutaredoxin) [Woeseia oceani]	55.5	119	1	119	1	119	2.2e-35	148.3	98.3	100	MSITIYHNPKCSKSRKTLEILESEGVSPDIVEYLVNPPSAATLLRLAGLLQMPLADLLRRGEEDFKNAGESIPLDDQEALAAWLHDHPRVLERPVVVNESLGRAVVGRPPENVLSILSRD*
Arsenate reductase (glutaredoxin)	ArsC		Arsenate reduction to arsenite	SC9679_80_82_83	SC9679_80_82_83_k127_2392201_2 # 327 # 686 # 1 # ID=75797_2;partial=00;start_type=ATG;rbs_motif=GGA/GAG/AGG;rbs_spacer=5-10bp;gc_cont=0.639	ArsC-WP_068616243.1 arsenate reductase (glutaredoxin) [Woeseia oceani]	59.7	119	1	119	1	119	1.5e-36	152.1	99.2	100	MPLTIYHNPRCSKSRKTLELIEEAGGSPQIVDYQATPPTADRLVELASWIGIPVRELLRTGEAEFREANDLPDLDDDAALADWLTRHPRVIERPIVVDDDAGQAVIGRPPENVTRLLPR*
Arsenate reductase (glutaredoxin)	ArsC		Arsenate reduction to arsenite	SC9679_80_82_83	SC9679_80_82_83_k127_4477276_3 # 669 # 1016 # -1 # ID=76808_3;partial=00;start_type=ATG;rbs_motif=3Base/5BMM;rbs_spacer=13-15bp;gc_cont=0.583	ArsC-WP_160586848.1 arsenate reductase (glutaredoxin) [Pyruvatibacter mobilis]	57.4	115	1	114	1	115	4.2e-28	124	98.3	100	MHARILHNPRCSKSRATLALLEQRGLDIEVVEYLKNPLQENEIKKILEALDCRPADLLRTGEAAFKASGLSTDSPPEALIALMAAEPIVIERPVVVIGNEARIGRPPERVLELID*
Arsenate reductase (glutaredoxin)	ArsC		Arsenate reduction to arsenite	SC9679_80_82_83	SC9679_80_82_83_k127_2165530_1 # 84 # 440 # 1 # ID=79000_1;partial=00;start_type=ATG;rbs_motif=GGAG/GAGG;rbs_spacer=5-10bp;gc_cont=0.597	ArsC-WP_068616243.1 arsenate reductase (glutaredoxin) [Woeseia oceani]	54.7	117	1	117	1	117	2.1e-30	131.7	98.3	98.3	MSLKIYHNPRCSKSRKTLEIIREAGVEPTIVLYLQDTPAAAEILDVAAALGKPLADLLRRGESTFKESSDLPDLEDEAALAAWLESYPVVLERPIVVATDTGRAVVGRPPENVMELLS*
Arsenate reductase (glutaredoxin)	ArsC		Arsenate reduction to arsenite	SC9679_80_82_83	SC9679_80_82_83_k127_2627144_41 # 43181 # 43537 # 1 # ID=79105_41;partial=00;start_type=ATG;rbs_motif=GGA/GAG/AGG;rbs_spacer=5-10bp;gc_cont=0.591	ArsC-WP_068616243.1 arsenate reductase (glutaredoxin) [Woeseia oceani]	59	117	1	117	1	117	3.2e-31	134.4	98.3	98.3	MGITIYHNPRCSKSRKTLEIIRKAGVEPTIVLYLREPPGGSAILDLAGRLNLSVAELLRRGEDVVKKAQDLPAADDDEALAEWIASHPAALQRPIVLDTDSGRAVIGRPPENVSALLS*
Arsenate reductase (glutaredoxin)	ArsC		Arsenate reduction to arsenite	SC9679_80_82_83	SC9679_80_82_83_k127_1008825_2 # 709 # 1008 # 1 # ID=80537_2;partial=00;start_type=GTG;rbs_motif=None;rbs_spacer=None;gc_cont=0.660	ArsC-WP_083908390.1 arsenate reductase [Ilumatobacter coccineus]	80.8	99	1	99	19	117	2.5e-37	154.5	99	84.6	MRIAEELGVDFETVNYIKHPPDAATIRAIIAKLEDPATALVRRDSKFKKLELTDDDVATDDQIVDVLVAHKQLLQRPIVVTADTAIIGRPKDRVAELLS*
Arsenate reductase (glutaredoxin)	ArsC		Arsenate reduction to arsenite	SC9679_80_82_83	SC9679_80_82_83_k127_3091105_6 # 3355 # 3720 # 1 # ID=81507_6;partial=00;start_type=ATG;rbs_motif=None;rbs_spacer=None;gc_cont=0.571	ArsC-WP_069436876.1 arsenate reductase (glutaredoxin) [Methyloceanibacter methanicus]	56.5	115	7	120	1	115	6.2e-30	130.2	93.4	95	MRYSFVMKARIYHNPRCSKSRATLALLQDRDLDLEIVEYLKTPPSAEEIRSLLSFLGLHARDIARPSESAFKESGLSLDSPADDLIALLAKEPAVLQRPIVVCGNEARIGRPPEQVLELFA*
Arsenate reductase (glutaredoxin)	ArsC		Arsenate reduction to arsenite	SC9679_80_82_83	SC9679_80_82_83_k127_314983_2 # 406 # 753 # 1 # ID=81611_2;partial=00;start_type=TTG;rbs_motif=GGAG/GAGG;rbs_spacer=5-10bp;gc_cont=0.580	ArsC-WP_088828756.1 arsenate reductase (glutaredoxin) [Marinobacter sp. es.048]	71.7	113	3	115	5	117	1.5e-41	168.7	97.4	96.6	MNTRILHNPRCSKSRATLQLLQQQGIEPDIMLYLENPPSEKELREILTLLDRRPRELMRKGESEYREQGLNDPELSDDALIAAMVATPRLIERPIVLHDGKAAVGRPPESVLGIL*
Arsenate reductase (glutaredoxin)	ArsC		Arsenate reduction to arsenite	SC9679_80_82_83	SC9679_80_82_83_k127_3555247_5 # 2507 # 2731 # 1 # ID=82310_5;partial=01;start_type=ATG;rbs_motif=GGA/GAG/AGG;rbs_spacer=5-10bp;gc_cont=0.600	ArsC-WP_068616243.1 arsenate reductase (glutaredoxin) [Woeseia oceani]	50	74	1	74	1	74	2e-15	81.3	98.7	62.2	MTLRILHNPRCSKSRKTLELLEQRGVQPEITHYLEEPPSATEVLRMARLLTVPVSSLVRQSDDDFKTSGKELDLS
Arsenate reductase (glutaredoxin)	ArsC		Arsenate reduction to arsenite	SC9679_80_82_83	SC9679_80_82_83_k127_3096336_13 # 13087 # 13428 # -1 # ID=86175_13;partial=00;start_type=GTG;rbs_motif=GGA/GAG/AGG;rbs_spacer=11-12bp;gc_cont=0.550	ArsC-WP_121466267.1 arsenate reductase (glutaredoxin) [Alteromonadaceae bacterium 2052S.S.stab0a.01]	69.9	113	1	113	5	117	1.8e-39	161.8	99.1	96.6	MKIYHNPKCSKSRQTLALIEAAGIEPEIVLYLQSPPSKSELAAVLKQLGIPARGLLRKGEDEYKSLNLADPGKSEAEIIAAMCSHPRLIERPIVVEGGRAVLGRPPENVQALL*
Arsenate reductase (glutaredoxin)	ArsC		Arsenate reduction to arsenite	SC9679_80_82_83	SC9679_80_82_83_k127_322952_2 # 493 # 816 # -1 # ID=89135_2;partial=00;start_type=GTG;rbs_motif=None;rbs_spacer=None;gc_cont=0.627	ArsC-WP_083908390.1 arsenate reductase [Ilumatobacter coccineus]	51	104	3	106	21	117	2.3e-20	98.2	96.3	82.9	MAVATEMGVDFEEIRYMKEFPDEKTLRALIKKLEDPVERLVRKDSQFKKLELNEDDYVGNVDAVVEVLDRYHRLLERPVIVGPKKAIVGRPLDGKKAKERLAEIFSS*
Arsenate reductase (glutaredoxin)	ArsC		Arsenate reduction to arsenite	SC9679_80_82_83	SC9679_80_82_83_k127_789702_2 # 258 # 662 # 1 # ID=90184_2;partial=00;start_type=ATG;rbs_motif=AGGAG;rbs_spacer=5-10bp;gc_cont=0.546	ArsC-WP_097105701.1 arsenate reductase (glutaredoxin) [Hoeflea halophila]	84.3	134	1	134	1	134	1.2e-61	235.7	99.3	100	MSIVIHHNPACGTSRNVLEIIRNFAEEPTIIHYLETGWTKPQLQALFAAADLTPGTALRVSKSPAEELGLTDPGVSDDAILEAMLEHPVLVNRPIVCTPKGVELCRPSEMIFTLLDVPSGESFTKEDGEVVTAP*
Arsenate reductase (glutaredoxin)	ArsC		Arsenate reduction to arsenite	SC9679_80_82_83	SC9679_80_82_83_k127_792143_5 # 2384 # 2473 # 1 # ID=92303_5;partial=01;start_type=ATG;rbs_motif=GGAG/GAGG;rbs_spacer=5-10bp;gc_cont=0.611	ArsC-WP_105903512.1 arsenate reductase (glutaredoxin) [Vibrio gangliei]	73.3	30	1	30	1	30	1.8e-07	53.5	100	25.9	MAVTIYHNPRCSKSRKTLELITAAGVTPQI
Arsenate reductase (glutaredoxin)	ArsC		Arsenate reduction to arsenite	SC9679_80_82_83	SC9679_80_82_83_k127_3338959_2 # 1228 # 1530 # -1 # ID=95703_2;partial=00;start_type=TTG;rbs_motif=None;rbs_spacer=None;gc_cont=0.634	ArsC-WP_083914103.1 arsenate reductase [Ilumatobacter nonamiensis]	62.2	98	3	100	21	117	4.8e-28	123.6	97	82.9	MAVAEELGVDHDIVLYMKEPPDRATLEKIVAGLEDPVEDLVRKDSRFKKLELDPDDYVGNPEAVIDLLVEQKALLQRPVIVKGNKAIIGRPKGRIAEFLG*
Arsenate reductase (glutaredoxin)	ArsC		Arsenate reduction to arsenite	SC9679_80_82_83	SC9679_80_82_83_k127_1954284_5 # 3098 # 3454 # 1 # ID=97244_5;partial=00;start_type=ATG;rbs_motif=AGGA/GGAG/GAGG;rbs_spacer=11-12bp;gc_cont=0.563	ArsC-WP_068616243.1 arsenate reductase (glutaredoxin) [Woeseia oceani]	59.3	118	1	118	1	118	7.7e-33	139.8	99.2	99.2	MNLTIYHNPRCSKSRKTLKIIEDSGISPRVVLYLKEPLDAAAILDLAKRLHMPVAHLLRRGEAAFKAAANLGDLDDDAALAEWLAANPIVLQRPIVVNTATGKAVVGRPPENVHELLP*
Arsenate reductase (glutaredoxin)	ArsC		Arsenate reduction to arsenite	SC9679_80_82_83	SC9679_80_82_83_k127_332492_1 # 3 # 281 # -1 # ID=97287_1;partial=10;start_type=ATG;rbs_motif=None;rbs_spacer=None;gc_cont=0.502	ArsC-WP_123711992.1 arsenate reductase (glutaredoxin) [Sinobacterium caligoides]	59.8	92	2	93	3	94	2.1e-25	114.8	98.9	78.6	MVTTIYHNPRCSKSRATLELLQARNIEPEIILYLEQTPDRGRIVELLKLLGMGARDLMRKGEKEYAENNLDDPSKSESELIDALQQFPRLIER
Arsenate reductase (glutaredoxin)	ArsC		Arsenate reduction to arsenite	SC9679_80_82_83	SC9679_80_82_83_k127_1029415_48 # 48463 # 48819 # 1 # ID=98494_48;partial=00;start_type=ATG;rbs_motif=AGGA;rbs_spacer=5-10bp;gc_cont=0.672	ArsC-WP_068616243.1 arsenate reductase (glutaredoxin) [Woeseia oceani]	57.3	117	1	117	1	117	7.2e-31	133.3	98.3	98.3	MALQIYHNPRCSKSRKTLEIIQSAGVEPEIVLYLGDTPGAAEILALARQLGRSVADLLRRGESAFKEARDLPDLGDDGALAAWLEKHPIVLERPIVVDTDSGRAVVGRPPENVEALLS*
Arsenate reductase (glutaredoxin)	ArsC		Arsenate reduction to arsenite	SC9679_80_82_83	SC9679_80_82_83_k127_2882074_37 # 41688 # 42029 # 1 # ID=99698_37;partial=00;start_type=ATG;rbs_motif=TAAAA;rbs_spacer=4bp;gc_cont=0.342	ArsC-WP_120200543.1 arsenate reductase (glutaredoxin) [Ichthyenterobacterium magnum]	76.1	113	1	113	1	113	1.7e-45	181.8	99.1	100	MIIIYHNPRCRKSRDTLEILETKKADYKVIKYLDTPLSEEKLGKIIKLLKIRPIELIRKNESIWKENFKDLDFSDEELIQVMAKYPKLIERPIVINGNKAVIGRPPELILDIL*
Arsenate reductase (glutaredoxin)	ArsC		Arsenate reduction to arsenite	SC9679_80_82_83	SC9679_80_82_83_k127_1958276_14 # 11691 # 12005 # -1 # ID=100532_14;partial=01;start_type=Edge;rbs_motif=None;rbs_spacer=None;gc_cont=0.584	ArsC-WP_097460260.1 arsenate reductase (glutaredoxin) [Mangrovitalea sediminis]	66.7	105	1	104	13	117	3.4e-32	137.5	99	89.7	CSKSRQTLALLAEQGIEPHVIEYLKTPPDRKTLKNLLRTLGLQARELMRTKEADYRELELADETSDDKLIDAMIARPILIERPIVVAGKRAAIGRPPENVLSIL*
Arsenate reductase (glutaredoxin)	ArsC		Arsenate reduction to arsenite	SC9679_80_82_83	SC9679_80_82_83_k127_571490_4 # 3986 # 4102 # 1 # ID=101535_4;partial=01;start_type=TTG;rbs_motif=None;rbs_spacer=None;gc_cont=0.581	ArsC-WP_083914103.1 arsenate reductase [Ilumatobacter nonamiensis]	64.9	37	3	39	21	57	3.4e-06	49.7	94.9	31.6	MAVAEELGVNHEVVLYIKTPPDRKALEKIIAALEDPVED
Arsenate reductase (glutaredoxin)	ArsC		Arsenate reduction to arsenite	SC9679_80_82_83	SC9679_80_82_83_k127_1729056_4 # 2411 # 2716 # -1 # ID=101898_4;partial=00;start_type=ATG;rbs_motif=GGA/GAG/AGG;rbs_spacer=5-10bp;gc_cont=0.637	ArsC-WP_068616243.1 arsenate reductase (glutaredoxin) [Woeseia oceani]	55	100	1	100	18	117	2.5e-24	111.3	98	84	MAIIEEAGVSPRVVRYLDEPPAATEILALSQQLGRPVSDLLRRGETAFKDATDLPDLDDDVALAAWLAEHPIVLERPIVVDSKSGRAVVGRPPELVEELLR*
Arsenate reductase (glutaredoxin)	ArsC		Arsenate reduction to arsenite	SC9679_80_82_83	SC9679_80_82_83_k127_1732171_9 # 5278 # 5463 # -1 # ID=104480_9;partial=01;start_type=Edge;rbs_motif=None;rbs_spacer=None;gc_cont=0.538	ArsC-WP_076721777.1 arsenate reductase (glutaredoxin) [Motiliproteus sp. MSK22-1]	55	60	1	60	57	116	2.1e-13	74.3	96.8	51.7	DLVRTTEPGYREADLDDTTLTDDEIIDAICEYPALLQRPIVISGARAVIGRPPARVLEIIV*
Arsenate reductase (glutaredoxin)	ArsC		Arsenate reduction to arsenite	SC9679_80_82_83	SC9679_80_82_83_k127_2657997_6 # 3283 # 3639 # -1 # ID=106157_6;partial=00;start_type=ATG;rbs_motif=GGAG/GAGG;rbs_spacer=5-10bp;gc_cont=0.672	ArsC-WP_068616243.1 arsenate reductase (glutaredoxin) [Woeseia oceani]	57.3	117	1	116	1	117	2.3e-29	128.3	97.5	98.3	MTITIYHNPRCSKSRDTLRILEESGVEVAIVEYLKDPPAAETLLDLARQLGVSVAALLRRAESEFKQAADLPALSDDAGLASWLASHPRVLQRPIVTRADGRAVIGRPPENVLELVRQ*
Arsenate reductase (glutaredoxin)	ArsC		Arsenate reduction to arsenite	SC9679_80_82_83	SC9679_80_82_83_k127_2198422_19 # 12629 # 12976 # 1 # ID=107566_19;partial=00;start_type=GTG;rbs_motif=GGAGG;rbs_spacer=5-10bp;gc_cont=0.612	ArsC-WP_025560740.1 arsenate reductase (glutaredoxin) [Sphingomonas sp. UNC305MFCol5.2]	65.5	113	4	115	3	114	2.2e-32	138.3	96.6	98.2	MKTARMTFNPRCGTARKTKAILEEEGYEVETIDYLGDEKLSRDALTTWYERAGLTPRQGLRAKEAIAKELGLAEASDEEILDAMMAHPILIERPLVETDKGALLARPQDKVREII*
Arsenate reductase (glutaredoxin)	ArsC		Arsenate reduction to arsenite	SC9679_80_82_83	SC9679_80_82_83_k127_113832_7 # 4847 # 5203 # -1 # ID=108300_7;partial=00;start_type=ATG;rbs_motif=GGAGG;rbs_spacer=3-4bp;gc_cont=0.577	ArsC-WP_068616243.1 arsenate reductase (glutaredoxin) [Woeseia oceani]	59.8	117	1	117	1	117	6.3e-35	146.7	98.3	98.3	MALTIYHNPRCSKSRKTLQLIEDSGIDRIIVLYLEDAPLPSEILDFAGKLGMPVSELLRRGEPDFKGATDLPDLDDDRALAEWLTCHPRVLQRPIVVDDERGRAVIGRPPENIRDLLG*
Arsenate reductase (glutaredoxin)	ArsC		Arsenate reduction to arsenite	SC9679_80_82_83	SC9679_80_82_83_k127_3586790_6 # 3830 # 4135 # -1 # ID=109862_6;partial=00;start_type=TTG;rbs_motif=None;rbs_spacer=None;gc_cont=0.552	ArsC-WP_083914103.1 arsenate reductase [Ilumatobacter nonamiensis]	58.8	97	3	99	21	116	1e-25	115.9	95.1	82.1	MAVAEDLGVEHDTVLYMKEPPDRETLEHIVSILEDPVEDLVRKDSRFKKLDLNPDDYVDNPQAVVDLLLQQKALMQRPVVIRGDKAIIGRPKARIAEFLAG*
Arsenate reductase (glutaredoxin)	ArsC		Arsenate reduction to arsenite	SC9679_80_82_83	SC9679_80_82_83_k127_582297_3 # 725 # 1066 # 1 # ID=110444_3;partial=00;start_type=GTG;rbs_motif=AGGA/GGAG/GAGG;rbs_spacer=11-12bp;gc_cont=0.594	ArsC-WP_121466267.1 arsenate reductase (glutaredoxin) [Alteromonadaceae bacterium 2052S.S.stab0a.01]	69	113	1	113	5	117	5.3e-39	160.2	99.1	96.6	MKIYHNPKCSKSRQTLALIEAAGISPEIVLYLQTPPSSSELATVLAALGIPARALLRKGEAEYKALGLADPEKSEAEIIQAMCSYPKLIERPIVIEGDRAVLGRPPENVRALL*
Arsenate reductase (glutaredoxin)	ArsC		Arsenate reduction to arsenite	SC9679_80_82_83	SC9679_80_82_83_k127_1277908_6 # 3280 # 3636 # -1 # ID=112922_6;partial=00;start_type=ATG;rbs_motif=GGA/GAG/AGG;rbs_spacer=5-10bp;gc_cont=0.639	ArsC-WP_068616243.1 arsenate reductase (glutaredoxin) [Woeseia oceani]	56.4	117	1	117	1	117	1e-32	139.4	98.3	98.3	MALTIYHNPRCSKSRQTLQLMHDAGIQPVIVSYLDTPPAGAEIRDLAERLGMPVAGLLRRGEAAFREATDLPELADDVALASWLAEHPIVIQRPIVVDTDSGRAVMGRPPENVLELLR*
Arsenate reductase (glutaredoxin)	ArsC		Arsenate reduction to arsenite	SC9679_80_82_83	SC9679_80_82_83_k127_2897205_6 # 3500 # 3844 # 1 # ID=112957_6;partial=00;start_type=ATG;rbs_motif=TAA;rbs_spacer=11bp;gc_cont=0.325	ArsC-WP_111371269.1 arsenate reductase (glutaredoxin) [Arcticibacterium luteifluviistationis]	74.1	112	1	112	1	112	3.9e-42	170.6	97.4	98.2	MKIYHNPRCQKSRDSYILLKEEGIDFETIEYLKEPLNAKDLKALLAKLNIPAKDLIRKGEAIFKEKYKGKELTENEWIKAMVENPKLIERPIVVRGNKAVIGRPIENVIDLIKN*
Arsenate reductase (glutaredoxin)	ArsC		Arsenate reduction to arsenite	SC9679_80_82_83	SC9679_80_82_83_k127_4284956_3 # 1410 # 1751 # -1 # ID=114718_3;partial=00;start_type=ATG;rbs_motif=AATAA;rbs_spacer=15bp;gc_cont=0.348	ArsC-WP_161891139.1 arsenate reductase (glutaredoxin) [Pontibacter sp. BT326]	60.2	113	1	113	1	113	1.8e-39	161.8	99.1	100	MLTIYHNPRCRKSRETLNLIKEAGKDADIVEYLKNPPSEEELKIVIRKLGISISDLIRKNEGLYKENYKGKTISDEDWFKIISKHPILLERPIVIKDEDAILGRPPDNVLRLL*
Arsenate reductase (glutaredoxin)	ArsC		Arsenate reduction to arsenite	SC9679_80_82_83	SC9679_80_82_83_k127_353064_10 # 9746 # 10084 # 1 # ID=114826_10;partial=00;start_type=ATG;rbs_motif=TAA;rbs_spacer=12bp;gc_cont=0.451	ArsC-WP_137090486.1 arsenate reductase (glutaredoxin) [Fabibacter pacificus]	68.8	112	1	112	1	112	3.5e-43	174.1	99.1	100	MKIYHNPRCRKSRETLMLIEEKGLKPEIIEYLKTPPSKEELTNLVKLLGIKPHDLIRRGEPDYKENFKGKTLSDDEWVEAMIAYPKLIERPIVVDGNKAVLGRPPENVLGLL*
Arsenate reductase (glutaredoxin)	ArsC		Arsenate reduction to arsenite	SC9679_80_82_83	SC9679_80_82_83_k127_1280464_5 # 3249 # 3593 # 1 # ID=115179_5;partial=00;start_type=ATG;rbs_motif=AGGA;rbs_spacer=5-10bp;gc_cont=0.533	ArsC-WP_093974714.1 arsenate reductase (glutaredoxin) [Boseongicola aestuarii]	86	114	1	114	1	114	4.2e-52	203.8	99.1	100	MTVTIWHNPRCSKSRQTLALLEANNTQVEVRHYLQSPPTEAELHWALVQLDLPAKDLLRKGEKLFKDLGLKDVTDNDALIAAMTTHPILIERPIVFSKGKARIGRPPEAVLDII*
Arsenate reductase (glutaredoxin)	ArsC		Arsenate reduction to arsenite	SC9679_80_82_83	SC9679_80_82_83_k127_3824433_8 # 5392 # 5694 # -1 # ID=117557_8;partial=00;start_type=TTG;rbs_motif=None;rbs_spacer=None;gc_cont=0.627	ArsC-WP_083914103.1 arsenate reductase [Ilumatobacter nonamiensis]	56.1	98	3	100	21	117	9.4e-24	109.4	97	82.9	MAVAEDLGVEHEVVQYMKEPPDRAALERIVAMLEDPVEDLVRKDSQFKKLGLDPEHYVGNADAVIDLLVERKALLQRPIVVKGDAAIIGRPKERIREFLS*
Arsenate reductase (glutaredoxin)	ArsC		Arsenate reduction to arsenite	SC9679_80_82_83	SC9679_80_82_83_k127_2214423_6 # 3113 # 3469 # -1 # ID=120904_6;partial=00;start_type=ATG;rbs_motif=GGAG/GAGG;rbs_spacer=5-10bp;gc_cont=0.613	ArsC-WP_068616243.1 arsenate reductase (glutaredoxin) [Woeseia oceani]	58.1	117	1	117	1	117	9.1e-34	142.9	98.3	98.3	MALTIYHNPRCSKSRKTLQLIRDAGVEPRIVLYLQSPADATVILDIAARLGTPVAKLLRRGEAEFKAATDLPDLDDNEALSRWLAAHPIVLQRPIVIDGDSGNAIVGRPPENVLSFLS*
Arsenate reductase (glutaredoxin)	ArsC		Arsenate reduction to arsenite	SC9679_80_82_83	SC9679_80_82_83_k127_2444382_6 # 4348 # 4746 # -1 # ID=121086_6;partial=00;start_type=ATG;rbs_motif=AGGA/GGAG/GAGG;rbs_spacer=11-12bp;gc_cont=0.586	ArsC-WP_142899202.1 arsenate reductase (glutaredoxin) [Rhodospirillaceae bacterium R148]	70.8	113	20	132	3	115	2.3e-41	168.3	85	98.3	MVKWPHACNNEDIIRTMSEVTIYHNPRCSKSRQTLALLQERGIEPTVVHYLETPPDADTLQRLLQGLGLQPRELMRRKEPAYSELNLADPGLGDDQLIKAMIANPILIERPIVVNGERCAIGRPPESVLEIL*
Arsenate reductase (glutaredoxin)	ArsC		Arsenate reduction to arsenite	SC9679_80_82_83	SC9679_80_82_83_k127_1290822_7 # 4434 # 4769 # 1 # ID=123644_7;partial=00;start_type=ATG;rbs_motif=None;rbs_spacer=None;gc_cont=0.321	ArsC-WP_086907404.1 arsenate reductase [Candidatus Nitrosomarinus catalina]	74.8	111	1	111	1	111	1e-42	172.6	99.1	99.1	MKVFHKSSCITCKKAISQVERMNADIEKRDFFKDPFSESELKKIIKMTGKKPSELLRKRDKMFKELDLESKKKTDAQIIKLMVKYPGLILRPIIINKNKAFVGKIDPKNLK*
Arsenate reductase (glutaredoxin)	ArsC		Arsenate reduction to arsenite	SC9679_80_82_83	SC9679_80_82_83_k127_2452046_3 # 925 # 1227 # 1 # ID=127485_3;partial=00;start_type=GTG;rbs_motif=None;rbs_spacer=None;gc_cont=0.637	ArsC-WP_081582079.1 arsenate reductase [Candidatus Microthrix parvicella]	81.6	98	3	100	21	118	2e-37	154.8	97	83.1	MRIAEELGVDADIVNYRKEPPDEATLREIIAKLEDPPTELVRRDSLFKKLELTDADVETVDQIVDVILANKMIMQRPLVVTDDTAIVGRPKERVRELLVG*
Arsenate reductase (glutaredoxin)	ArsC		Arsenate reduction to arsenite	SC9679_80_82_83	SC9679_80_82_83_k127_369914_5 # 4481 # 4828 # -1 # ID=129001_5;partial=00;start_type=ATG;rbs_motif=GGAG/GAGG;rbs_spacer=5-10bp;gc_cont=0.471	ArsC-WP_022697102.1 arsenate reductase (glutaredoxin) [Euryhalocaulis caribicus]	65.2	112	1	112	1	112	5e-37	153.7	96.6	94.9	MTLKIYHNPRCSKSRQTLALLLEHGHDPEIVQYLNDVPSEAQIKSLIKMLGFSTARGLMRKSEQAYKDLGLKGVDDEAILVKAMSENPKLIERPIVVKNGKAALGRPPENVLTLF*
Arsenate reductase (glutaredoxin)	ArsC		Arsenate reduction to arsenite	SC9679_80_82_83	SC9679_80_82_83_k127_2919846_26 # 25410 # 25766 # 1 # ID=131915_26;partial=00;start_type=ATG;rbs_motif=GGAGG;rbs_spacer=5-10bp;gc_cont=0.583	ArsC-WP_068616243.1 arsenate reductase (glutaredoxin) [Woeseia oceani]	53.8	117	1	117	1	117	6.1e-30	130.2	98.3	98.3	MGFIIYHNPKCSKSRKTLDILRSAGEEPTIVPYLQEPPDSATILAIAGRLGMSVADCLRRGEDIVKQARDLPALDDDKALAVWVANHPAALQRPIVVDTGSGRAVIGRPPENVMELLS*
Arsenate reductase (glutaredoxin)	ArsC		Arsenate reduction to arsenite	SC9679_80_82_83	SC9679_80_82_83_k127_144195_3 # 1226 # 1567 # 1 # ID=132904_3;partial=00;start_type=ATG;rbs_motif=AAGAA;rbs_spacer=9bp;gc_cont=0.436	ArsC-WP_147116354.1 arsenate reductase (glutaredoxin) [Polaribacter sp. IC073]	56.6	113	1	113	1	113	5.6e-33	140.2	99.1	100	MIVVYHNPDCSKSNACLNFLETSKHDFKLVKYKDEPLNEKKLRKILHLLGFTPMELVRTHEEVWQLHYVGKKLSDDEVIKAMLTHPDLMQRPILINGDKAVIGRPPERVLDIL*
Arsenate reductase (glutaredoxin)	ArsC		Arsenate reduction to arsenite	SC9679_80_82_83	SC9679_80_82_83_k127_4547932_13 # 12011 # 12361 # 1 # ID=135967_13;partial=00;start_type=ATG;rbs_motif=GGA/GAG/AGG;rbs_spacer=5-10bp;gc_cont=0.558	ArsC-WP_043107436.1 arsenate reductase (glutaredoxin) [endosymbiont of unidentified scaly snail isolate Monju]	59.1	115	1	115	1	115	1.1e-36	152.5	98.3	100	MSLKIYHNPRCSKSRQTLGLLQDRGLETQIIRYLETRPDRDELRSIVAALGINPRQLLRVGEPEYKTMGLDRSNVSDEQILLAIEKHPILMQRPVVVNDGRARIGRPPESVLEILG*
Arsenate reductase (glutaredoxin)	ArsC		Arsenate reduction to arsenite	SC9679_80_82_83	SC9679_80_82_83_k127_2925095_5 # 1764 # 2066 # -1 # ID=136331_5;partial=00;start_type=TTG;rbs_motif=None;rbs_spacer=None;gc_cont=0.653	ArsC-WP_083914103.1 arsenate reductase [Ilumatobacter nonamiensis]	68	97	3	99	21	116	3.3e-29	127.5	96	82.1	MAVAEELGVEHDVVLYIKTPPDEATLRTIIGGLEDPVEDLVRKDSKFKKLGLDPADYVDNPDAVVDILVKHKQLLQRPVVVRGDKAIIGRPKDRIAAFLA*
Arsenate reductase (glutaredoxin)	ArsC		Arsenate reduction to arsenite	SC9679_80_82_83	SC9679_80_82_83_k127_4313188_20 # 17859 # 18200 # -1 # ID=137435_20;partial=00;start_type=ATG;rbs_motif=None;rbs_spacer=None;gc_cont=0.269	ArsC-WP_100612995.1 arsenate reductase (glutaredoxin) [Confluentibacter lentus]	79.6	113	1	113	1	113	6.9e-47	186.4	99.1	100	MVTIYHNNRCRKSREGLEILEKSGKDFKIVKYLEDVPSSNELKDIIKLLGIKPIDLVRKTESIWKENFKNKKLSDAEIIKAMVDNPKLIERPIILNGNKAVIGRPPELILNII*
Arsenate reductase (glutaredoxin)	ArsC		Arsenate reduction to arsenite	SC9679_80_82_83	SC9679_80_82_83_k127_1077967_3 # 3369 # 3623 # -1 # ID=139591_3;partial=01;start_type=Edge;rbs_motif=None;rbs_spacer=None;gc_cont=0.341	ArsC-WP_108424638.1 arsenate reductase (glutaredoxin) [Muricauda sp. GCL-11]	60.7	84	1	84	30	113	2.2e-26	117.9	98.8	74.3	IEYLKETPTREELKNIIDLLEINPLELVRKNEQVWKDNYKGKDLSDEAIVEALLTHPKLIERPIVINNNNAVIGRPPDVIKTII*
Arsenate reductase (glutaredoxin)	ArsC		Arsenate reduction to arsenite	SC9679_80_82_83	SC9679_80_82_83_k127_848099_4 # 1094 # 1279 # 1 # ID=139637_4;partial=00;start_type=ATG;rbs_motif=GGAG/GAGG;rbs_spacer=5-10bp;gc_cont=0.699	ArsC-WP_161384841.1 arsenate reductase (glutaredoxin) [Alcanivorax sp. ZXX171]	63.3	60	2	61	58	116	2.7e-13	73.9	96.8	50.4	MDLVRTGEPEFRDSGLAGDESDPERVAAAIARWPKLLQRPVVVTGRRARIGRPPENVLALL*
Arsenate reductase (glutaredoxin)	ArsC		Arsenate reduction to arsenite	SC9679_80_82_83	SC9679_80_82_83_k127_2702433_3 # 1585 # 1929 # -1 # ID=143755_3;partial=00;start_type=ATG;rbs_motif=GGAG/GAGG;rbs_spacer=5-10bp;gc_cont=0.539	ArsC-WP_135506236.1 arsenate reductase (glutaredoxin) [Roseovarius aestuariivivens]	63.6	110	5	114	6	115	1.6e-35	148.7	95.7	95.7	MKVTIWHNPRCSKSRQTLELLQEKGVEPDIRLYLKDAPTEAEICNALQKAGLAAANLIRQGEKRFTELGLDAKGDPDALIKAMAENPILIERPLVLTADNARLGRPSEAVLDLL*
Arsenate reductase (glutaredoxin)	ArsC		Arsenate reduction to arsenite	SC9679_80_82_83	SC9679_80_82_83_k127_2242173_5 # 2242 # 2583 # 1 # ID=144148_5;partial=00;start_type=GTG;rbs_motif=AGGAG;rbs_spacer=5-10bp;gc_cont=0.547	ArsC-WP_121466267.1 arsenate reductase (glutaredoxin) [Alteromonadaceae bacterium 2052S.S.stab0a.01]	68.1	113	1	113	5	117	4e-39	160.6	99.1	96.6	MKIYHNPRCSKSRQTLALIEAAGISPEVVLYLDTPPTAAQLAKLLKQLGVPARELLRKGEAEYKTLALDEADKTDAELIHAMVSHPRLIERPIVVKGERAIIGRPPENVSALL*
Arsenate reductase (glutaredoxin)	ArsC		Arsenate reduction to arsenite	SC9679_80_82_83	SC9679_80_82_83_k127_2475671_3 # 788 # 1144 # 1 # ID=146928_3;partial=00;start_type=ATG;rbs_motif=GGAGG;rbs_spacer=5-10bp;gc_cont=0.583	ArsC-WP_068616243.1 arsenate reductase (glutaredoxin) [Woeseia oceani]	56.4	117	1	117	1	117	1.1e-31	136	98.3	98.3	MGITIYHNPRCSKSRKTLDIIRSAGVEPTIVPYLKEPPDGARILEIAGRLGLAVAELLRGGEDTVKQADDLPGLDDDNALADWIASHPVALQRPIVLDTESGRAIIGRPPENVAELLS*
Arsenate reductase (glutaredoxin)	ArsC		Arsenate reduction to arsenite	SC9679_80_82_83	SC9679_80_82_83_k127_626665_2 # 456 # 806 # -1 # ID=147032_2;partial=00;start_type=ATG;rbs_motif=GGA/GAG/AGG;rbs_spacer=5-10bp;gc_cont=0.644	ArsC-WP_137795740.1 arsenate reductase (glutaredoxin) [Aquicoccus sp. SCR17]	69.1	110	7	116	3	112	1e-37	156	94	98.2	MALNVTIWHNPRCSKSRATLALLHDHGYAPEVRLYLADPPSEAEIREALARLGISAQELVRRREAAFDDAGLGANSTDDVLVAAMSTYPILIERPVVFANCRAAVGRPPEAVLDIL*
Arsenate reductase (glutaredoxin)	ArsC		Arsenate reduction to arsenite	SC9679_80_82_83	SC9679_80_82_83_k127_2477695_2 # 1056 # 1355 # -1 # ID=148626_2;partial=00;start_type=GTG;rbs_motif=None;rbs_spacer=None;gc_cont=0.640	ArsC-WP_083914103.1 arsenate reductase [Ilumatobacter nonamiensis]	82.7	98	1	98	19	116	2.5e-37	154.5	98	83.8	MRIAEDLGVDVDIVNYIKTPPDADELRGIIAKLEDPATDLVRRDSKFKKLELTDADVDTVDQIVDVLVKHKQLLQRPLVVTPSTAIIGRPKDRVTALLS*
Arsenate reductase (glutaredoxin)	ArsC		Arsenate reduction to arsenite	SC9679_80_82_83	SC9679_80_82_83_k127_394287_5 # 2626 # 2997 # 1 # ID=149401_5;partial=00;start_type=ATG;rbs_motif=None;rbs_spacer=None;gc_cont=0.653	ArsC-WP_143526108.1 arsenate reductase (glutaredoxin) [Roseivivax lentus]	59.5	111	11	121	2	112	1.1e-26	119.4	89.5	99.1	MSQDLFGKRPLLLHNPRCSKSRQTKELLEARGADFGVRLYLEEPLDADELRALADRLGGSLHGCIRKKEAAYTAAGLSETSSEQELARAMASAPILMERPVLIVGDRAAIGRPPENVLELLSS*
Arsenate reductase (glutaredoxin)	ArsC		Arsenate reduction to arsenite	SC9679_80_82_83	SC9679_80_82_83_k127_2711694_6 # 4073 # 4423 # 1 # ID=150908_6;partial=00;start_type=ATG;rbs_motif=GGAGG;rbs_spacer=5-10bp;gc_cont=0.601	ArsC-WP_140908784.1 arsenate reductase (glutaredoxin) [Luteimonas sp. 1.1416]	57.5	113	3	115	1	113	2.2e-32	138.3	96.6	100	MTIKIYHNPRCSKSRATLALLKERGKEAEIISYLETPPGIDELQSLCEALGLPATAIVRSGESDYADAGLAPGETRADILLAAIAKHPRLLQRPIVVCGERARIGRPPESVLEILD*
Arsenate reductase (glutaredoxin)	ArsC		Arsenate reduction to arsenite	SC9679_80_82_83	SC9679_80_82_83_k127_168513_3 # 808 # 1170 # 1 # ID=152104_3;partial=00;start_type=GTG;rbs_motif=AGGA;rbs_spacer=5-10bp;gc_cont=0.567	ArsC-WP_068616243.1 arsenate reductase (glutaredoxin) [Woeseia oceani]	56.5	115	5	119	3	117	1.1e-29	129.4	95	96.6	MPTNLTIYHNPRCSKSRKTLKIIEDSGVSPRVVLYLKEPLDAAAILDVAKCLGMPVADLLRRGEPAFKAASNLGDLDNDAALAAWLAANPIVLQRPIVVNTATGKAVVGRPPENVHELLT*
Arsenate reductase (glutaredoxin)	ArsC		Arsenate reduction to arsenite	SC9679_80_82_83	SC9679_80_82_83_k127_1790649_67 # 75119 # 75475 # 1 # ID=153144_67;partial=00;start_type=ATG;rbs_motif=GGA/GAG/AGG;rbs_spacer=5-10bp;gc_cont=0.585	ArsC-WP_068616243.1 arsenate reductase (glutaredoxin) [Woeseia oceani]	58.1	117	1	117	1	117	1.2e-33	142.5	98.3	98.3	MAITIYHNPRCSKSRKTLEIISAAGVKPKIALYLQESPDASEILRLAGKLGMRVADLVRRGESAFKDAAERPDLEDDAALAAWIAAHPIVLQRPIVVDHESGRAVIGRPPENVHTLLS*
Arsenate reductase (glutaredoxin)	ArsC		Arsenate reduction to arsenite	SC9679_80_82_83	SC9679_80_82_83_k127_4332620_4 # 1986 # 2342 # -1 # ID=153324_4;partial=00;start_type=ATG;rbs_motif=GGA/GAG/AGG;rbs_spacer=5-10bp;gc_cont=0.585	ArsC-WP_068616243.1 arsenate reductase (glutaredoxin) [Woeseia oceani]	57.6	118	1	118	1	118	3.1e-34	144.4	99.2	99.2	MAITIYHNPRCSKSRKTLEIINAAGVEPTVALYLKDSPDAREILGLADKLGIRVVDLVRRGESTFKDAEELPDLQDDNALAEWIAAHPIVLQRPIVVDDESGRAVIGRPPENVLALLP*
Arsenate reductase (glutaredoxin)	ArsC		Arsenate reduction to arsenite	SC9679_80_82_83	SC9679_80_82_83_k127_4101418_3 # 1811 # 2155 # -1 # ID=154516_3;partial=00;start_type=GTG;rbs_motif=AGGAG/GGAGG;rbs_spacer=11-12bp;gc_cont=0.452	ArsC-WP_111496683.1 arsenate reductase (glutaredoxin) [Marinobacter bohaiensis]	62.8	113	3	114	6	117	2.1e-35	148.3	97.4	95.7	MVKIYHNPRCSKSRQTLQIIQEKGIDPEIILYLETSSTPDDIRNLIKMLGLAGARDLMRRGEAIYKELGLKNESDEDELIKAMAAHPKLIERPIVIHKSNAVIGRPPENVLNIL*
Arsenate reductase (glutaredoxin)	ArsC		Arsenate reduction to arsenite	SC9679_80_82_83	SC9679_80_82_83_k127_3410290_30 # 29643 # 30002 # -1 # ID=155810_30;partial=00;start_type=ATG;rbs_motif=GGA/GAG/AGG;rbs_spacer=11-12bp;gc_cont=0.575	ArsC-WP_068616243.1 arsenate reductase (glutaredoxin) [Woeseia oceani]	60.7	117	1	117	1	117	2.6e-36	151.4	97.5	98.3	MAIRIYHNPRCSKSRKTLELLQQRGISPTIVPYLDEPPPAATLLQLAKQLGKPLRELLRTKETEFKSAGELLDLDDEEKLAGWLHDHPRVLERPIVVDETRQRAVLGRPPENVLELITS*
Arsenate reductase (glutaredoxin)	ArsC		Arsenate reduction to arsenite	SC9679_80_82_83	SC9679_80_82_83_k127_3874172_1 # 3 # 260 # 1 # ID=158586_1;partial=10;start_type=Edge;rbs_motif=None;rbs_spacer=None;gc_cont=0.605	ArsC-WP_068616243.1 arsenate reductase (glutaredoxin) [Woeseia oceani]	55	80	4	83	38	117	1.1e-20	99	93	67.2	EEPPSATEVLRMARLLTVPVSSLVRQSDDDFKTSGKELDLSDDEALASWLAGHPRALQRPIVIDDDNHRAVIGRPPENVLELLSA*
Arsenate reductase (glutaredoxin)	ArsC		Arsenate reduction to arsenite	SC9679_80_82_83	SC9679_80_82_83_k127_177009_23 # 21309 # 21662 # -1 # ID=159032_23;partial=00;start_type=ATG;rbs_motif=GGAG/GAGG;rbs_spacer=5-10bp;gc_cont=0.667	ArsC-WP_150865383.1 arsenate reductase (glutaredoxin) [Wenzhouxiangella sp. W260]	58.1	117	1	117	1	115	1.1e-31	136	99.2	100	MAVTIYHNPRCSKSRASLALLRVRGVEPDIVAYLESPPTAATILDLAGLLGIPVADLLRRGEADFRDANDLPALNEDTALAAWVSEHPRVLQRPIVVSADGTRAVIGRPPENVLEVL*
Arsenate reductase (glutaredoxin)	ArsC		Arsenate reduction to arsenite	SC9679_80_82_83	SC9679_80_82_83_k127_2954977_5 # 2255 # 2602 # -1 # ID=161209_5;partial=00;start_type=ATG;rbs_motif=GGA/GAG/AGG;rbs_spacer=5-10bp;gc_cont=0.532	ArsC-WP_013344779.1 arsenate reductase (glutaredoxin) [Ferrimonas balearica]	64.6	113	2	114	4	116	5.5e-36	150.2	97.4	96.6	MSDVTIYHNPRCSKSRQTLALLEEHGVTPTVIEYLNTPLDAESLATIAAKLNLTPREMMRTKEAPYSEQNLAEADDQTLLNAIVAHPILLERPIVIKGNKAVIGRPPENVLNLIG*
Arsenate reductase (glutaredoxin)	ArsC		Arsenate reduction to arsenite	SC9679_80_82_83	SC9679_80_82_83_k127_4110230_4 # 2176 # 2376 # 1 # ID=161302_4;partial=01;start_type=ATG;rbs_motif=AGGAG;rbs_spacer=5-10bp;gc_cont=0.612	ArsC-WP_036182156.1 arsenate reductase (glutaredoxin) [Palleronia rufa]	97	67	1	67	1	67	4e-31	133.3	100	47.9	MSIVIHHNPNCGTSRNVLAIIKASGETPVVIEYLQTGWTRPQLLGLFAAAGLTPRTALRTTKSPAEE
Arsenate reductase (glutaredoxin)	ArsC		Arsenate reduction to arsenite	SC9679_80_82_83	SC9679_80_82_83_k127_2496730_6 # 3413 # 3769 # -1 # ID=163867_6;partial=00;start_type=ATG;rbs_motif=None;rbs_spacer=None;gc_cont=0.574	ArsC-WP_068616243.1 arsenate reductase (glutaredoxin) [Woeseia oceani]	58.1	117	1	117	1	117	2.1e-30	131.7	98.3	98.3	MNVTIYHNPRCSKSRKTLEIIEDSGVSPRVVLYLKEKLAAADILDLASHLRLPVSDLLRRGETVFKTATNLPDLSDDAALAGWVASNPVVLERPIVVDTATGKAIIGRPPENVRELLN*
Arsenate reductase (glutaredoxin)	ArsC		Arsenate reduction to arsenite	SC9679_80_82_83	SC9679_80_82_83_k127_3659419_1 # 2 # 97 # 1 # ID=169651_1;partial=10;start_type=Edge;rbs_motif=None;rbs_spacer=None;gc_cont=0.427	ArsC-WP_014561629.1 arsenate reductase [Ignavibacterium album]	74.2	31	1	31	86	116	5.1e-08	55.5	96.9	26.5	VKHPDLVQRPIIEKGNKVILARPPEKISELF*
Arsenate reductase (glutaredoxin)	ArsC		Arsenate reduction to arsenite	SC9679_80_82_83	SC9679_80_82_83_k127_4123084_6 # 3437 # 3793 # 1 # ID=171246_6;partial=00;start_type=ATG;rbs_motif=GGA/GAG/AGG;rbs_spacer=5-10bp;gc_cont=0.557	ArsC-WP_068616243.1 arsenate reductase (glutaredoxin) [Woeseia oceani]	63.2	117	1	117	1	117	4.3e-36	150.6	98.3	98.3	MALTIYHNPRCSKSRKTLQLIEDAGIDPSIVRYLEDPPLPSDILDFADKLEIPVSALLRRGEPEFKEAEDLPDLDDDAALAEWLARHPRVLQRPIVVDNERGRAVIGRPPENVHDLLS*
Arsenate reductase (glutaredoxin)	ArsC		Arsenate reduction to arsenite	SC9679_80_82_83	SC9679_80_82_83_k127_887717_9 # 6242 # 6601 # -1 # ID=171429_9;partial=00;start_type=ATG;rbs_motif=GGAG/GAGG;rbs_spacer=5-10bp;gc_cont=0.603	ArsC-WP_068616243.1 arsenate reductase (glutaredoxin) [Woeseia oceani]	59	117	1	117	1	117	3.1e-34	144.4	97.5	98.3	MSITIYHNPRCSKSRKTLELLEQAGVTPTIVDYLRSPPDAATTLGNARLIGVRVADLLRRGEDEFKQANDLPDLDDDAALAAWLEQHPKVIERPIVVDEDNNRAVVGRPPENVLELVGR*
Arsenate reductase (glutaredoxin)	ArsC		Arsenate reduction to arsenite	SC9679_80_82_83	SC9679_80_82_83_k127_2737356_7 # 3709 # 4068 # -1 # ID=171440_7;partial=00;start_type=ATG;rbs_motif=GGA/GAG/AGG;rbs_spacer=5-10bp;gc_cont=0.544	ArsC-WP_111987940.1 arsenate reductase (glutaredoxin) [Cellvibrionaceae bacterium AOL6]	55.2	116	1	116	1	116	4.1e-34	144.1	96.7	95.1	MAEVTLYHNPGCSKSRAVLALLEENDISPEIVYYMDNPPDVKQLKGLLKKLDMNVRDVLRRSEPEFEGLGLDDDDLAEEIVLDLLAKHPQLLQRPIVIAGNKAVLGRPPENVLEFIEDL*
Arsenate reductase (glutaredoxin)	ArsC		Arsenate reduction to arsenite	SC9679_80_82_83	SC9679_80_82_83_k127_422165_15 # 17446 # 17787 # 1 # ID=171502_15;partial=00;start_type=ATG;rbs_motif=TAA;rbs_spacer=12bp;gc_cont=0.301	ArsC-WP_136844299.1 arsenate reductase (glutaredoxin) [Lacinutrix sp. CAU 1491]	75.2	113	1	113	1	113	9.3e-44	176	99.1	100	MIKIYHNNRCRKSREGLHILEESGKKFEIINYLENIPSKKELKNIIDLLGISPIELVRKNEATWKEQFKNKDLSDDEIIRAMVNYPKLIERPIVINGNMAVIGRPPIKIAEIL*
Arsenate reductase (glutaredoxin)	ArsC		Arsenate reduction to arsenite	SC9679_80_82_83	SC9679_80_82_83_k127_2277582_16 # 14417 # 14764 # -1 # ID=172511_16;partial=00;start_type=ATG;rbs_motif=TAA;rbs_spacer=10bp;gc_cont=0.483	ArsC-WP_069835238.1 arsenate reductase (glutaredoxin) [Fabibacter misakiensis]	59.5	111	3	113	5	115	2.1e-35	148.3	95.7	95.7	MKVEVYHNPRCRKSREAVNYLNEKGHEVEIIEYLKEVPVRKELELLFAKLNLRPHDIIRTGEQVYKEHFKGKEFNDDEWIEILMEHPKLIERPIVIRGNKAVIGRPIDRVVELVS*
Arsenate reductase (glutaredoxin)	ArsC		Arsenate reduction to arsenite	SC9679_80_82_83	SC9679_80_82_83_k127_2742191_10 # 7860 # 8210 # 1 # ID=175192_10;partial=00;start_type=ATG;rbs_motif=GGA/GAG/AGG;rbs_spacer=5-10bp;gc_cont=0.519	ArsC-WP_015260128.1 arsenate reductase (glutaredoxin) [Thioalkalivibrio nitratireducens]	56.1	114	2	115	4	117	6.8e-34	143.3	97.4	97.4	MSIKIYHNPRCSKSRATLALLQDRGLKTQVIKYLETKPGYDELSDLVKKLDIEPRQLLRTGEPEYRQLGLDDVEISDHEILLAIAEHPILMQRPVVVSDNRARIGRPPEAVLEILE*
Arsenate reductase (glutaredoxin)	ArsC		Arsenate reduction to arsenite	SC9679_80_82_83	SC9679_80_82_83_k127_2051187_3 # 560 # 910 # -1 # ID=176924_3;partial=00;start_type=ATG;rbs_motif=None;rbs_spacer=None;gc_cont=0.481	ArsC-WP_007675324.1 arsenate reductase (glutaredoxin) [alpha proteobacterium BAL199]	53.4	116	1	116	1	115	2.1e-30	131.7	99.1	100	MTIRIYHNPRCSKSRASLKLLQDHGCDPEVILYLEEPPTTSELKDICSALNISPRALVRNKEKPFEEIAHDFDASTADSQWYLALSENPILIERPIIISGDRAVIGRPPEKVLEII*
Arsenate reductase (glutaredoxin)	ArsC		Arsenate reduction to arsenite	SC9679_80_82_83	SC9679_80_82_83_k127_2977080_2 # 1185 # 1526 # 1 # ID=178340_2;partial=00;start_type=ATG;rbs_motif=None;rbs_spacer=None;gc_cont=0.395	ArsC-WP_116183611.1 arsenate reductase (glutaredoxin) [Muricauda sp. SM1704]	70.8	113	1	113	1	113	1.9e-41	168.3	99.1	96.6	MIKIYHNPRCRKSREGLALLEASGQKFEIVRYLDNPPDPEELQGLLTALDISPIQLVRKNEAIWKSDYKGKELSDNELIEALSQHPKLIERPIVIKDNKAVIARPVERINELL*
Arsenate reductase (glutaredoxin)	ArsC		Arsenate reduction to arsenite	SC9679_80_82_83	SC9679_80_82_83_k127_2977348_1 # 1 # 336 # 1 # ID=178514_1;partial=10;start_type=Edge;rbs_motif=None;rbs_spacer=None;gc_cont=0.461	ArsC-WP_130286718.1 arsenate reductase (glutaredoxin) [Aquimarina brevivitae]	64	111	1	111	3	113	1.4e-36	152.1	99.1	98.2	TIYHNPRCSKSRETLEILEQKEEQVKIVRYLEEVPSKRELRSLIKMLGITALDLVRKNEPIWKEQYKGKDLSDAEILAAMVVHPKLIERPIVVKDGRAVIGRPPEIINTIL*
Arsenate reductase (glutaredoxin)	ArsC		Arsenate reduction to arsenite	SC9679_80_82_83	SC9679_80_82_83_k127_1359908_1 # 1 # 330 # -1 # ID=178706_1;partial=10;start_type=GTG;rbs_motif=AGGAG/GGAGG;rbs_spacer=11-12bp;gc_cont=0.676	ArsC-WP_027069610.1 arsenate reductase (glutaredoxin) [Lysobacter defluvii]	63.9	108	2	109	4	111	4.2e-33	140.6	98.2	92.3	MTVTILHNPRCSKSRATLALLQQHGHEPEIVLYLKDPPSEARLGELLALLGLDARGLMRRTEAEYSRLGLDGPGLSEAQLIAAMHAHPRLIERPVVIANGQARIGRPPES
Arsenate reductase (glutaredoxin)	ArsC		Arsenate reduction to arsenite	SC9679_80_82_83	SC9679_80_82_83_k127_4365629_10 # 12746 # 13045 # 1 # ID=178776_10;partial=00;start_type=GTG;rbs_motif=None;rbs_spacer=None;gc_cont=0.600	ArsC-WP_083914103.1 arsenate reductase [Ilumatobacter nonamiensis]	73.7	99	1	99	19	117	1.3e-33	142.1	99	84.6	MRIAEELGVEFEERNYIKDPPDADEIRSIIAIFEDEPTALVRRDSKFKKLELTDDDVATEDQIVDILVKHKQLLQRPVVVTKDRAIVGRPKDRVRDLLS*
Arsenate reductase (glutaredoxin)	ArsC		Arsenate reduction to arsenite	SC9679_80_82_83	SC9679_80_82_83_k127_435842_2 # 888 # 1247 # 1 # ID=182621_2;partial=00;start_type=ATG;rbs_motif=GGA/GAG/AGG;rbs_spacer=5-10bp;gc_cont=0.614	ArsC-WP_002706717.1 arsenate reductase (glutaredoxin) [Thiothrix nivea]	62.4	117	1	117	1	117	1.6e-38	158.7	97.5	100	MPNEVTIYYNPDCSKCRGTLELLEQHGQHPEIVEHLDTPPDAATLESILDMLGMQPRELMRTAEKEYAENGLGEPGLSRAELVAAMVRHPRLIQRPIVVKNGHAVIGRPPEQIMDLLQS*
Arsenate reductase (glutaredoxin)	ArsC		Arsenate reduction to arsenite	SC9679_80_82_83	SC9679_80_82_83_k127_1829653_4 # 2078 # 2428 # -1 # ID=183328_4;partial=00;start_type=ATG;rbs_motif=AGGAG;rbs_spacer=5-10bp;gc_cont=0.376	ArsC-WP_074793905.1 arsenate reductase (glutaredoxin) [Nitrosospira briensis]	70.9	117	1	116	1	117	1.1e-42	172.6	99.1	100	MSDKIIIYQKPTCSKCRATLDILKGSNEEFESINYYEVPLTSNQLRELRDKGLSVHEMLRSDEQLARSMNLATRNLSDDELIDIMVENPDLIQRPIVVRGSQALVCRPPENVRKLL*
Arsenate reductase (glutaredoxin)	ArsC		Arsenate reduction to arsenite	SC9679_80_82_83	SC9679_80_82_83_k127_3907233_4 # 3495 # 3593 # -1 # ID=183994_4;partial=01;start_type=Edge;rbs_motif=None;rbs_spacer=None;gc_cont=0.354	ArsC-WP_125067936.1 arsenate reductase (glutaredoxin) [Tenacibaculum sp. DSM 106434]	84.4	32	1	32	82	113	2.5e-10	63.2	97	28.3	MINNPKLIERPIVINGNKATIGRPPETIKDIL*
Arsenate reductase (glutaredoxin)	ArsC		Arsenate reduction to arsenite	SC9679_80_82_83	SC9679_80_82_83_k127_4372230_6 # 4050 # 4406 # -1 # ID=184057_6;partial=00;start_type=ATG;rbs_motif=None;rbs_spacer=None;gc_cont=0.613	ArsC-WP_068616243.1 arsenate reductase (glutaredoxin) [Woeseia oceani]	59	117	1	117	1	117	2e-33	141.7	98.3	98.3	MAITIYHNPRCSKSRKTLAIIEEAGITAEVVRYLDEPPTAAQILALARQLDQPVSELLRRGETAFKDAADLPDLADDAALAAWLVRHPIVLERPIVVDSTSGRAVIGRPPERVAELLR*
Arsenate reductase (glutaredoxin)	ArsC		Arsenate reduction to arsenite	SC9679_80_82_83	SC9679_80_82_83_k127_906087_3 # 2264 # 2617 # -1 # ID=185267_3;partial=00;start_type=ATG;rbs_motif=GGAG/GAGG;rbs_spacer=5-10bp;gc_cont=0.664	ArsC-WP_146974302.1 arsenate reductase (glutaredoxin) [Bradymonadales bacterium TMQ2]	66.1	112	4	115	5	115	5.8e-33	140.2	94.9	95.7	MADITLWHNPRCSKSRAALKLLEEAGAAVTVRRYLEDAPTEAELCDVLGKLGLPAMDLVRRGEPAFKEARLGRDSSEEALIAAMVAVPKLIERPVAIRGAHAVIGRPPETVLGLLTD*
Arsenate reductase (glutaredoxin)	ArsC		Arsenate reduction to arsenite	SC9679_80_82_83	SC9679_80_82_83_k127_2987073_2 # 569 # 913 # 1 # ID=186045_2;partial=00;start_type=GTG;rbs_motif=AGGA;rbs_spacer=5-10bp;gc_cont=0.725	ArsC-WP_132461851.1 arsenate reductase (glutaredoxin) [Rhodovulum marinum]	69.6	115	1	113	1	115	1.9e-36	151.8	98.3	100	MTEVTIWHNTRCSKSRAALKLLQERGVKPLVRRYLDDPPSIVELRAARDLLGLPAARMMRMGEPEAKGLSGAEDDETLIAAMAAAPKLIERPIVFAGARAALGRPPEAVLEILP*
Arsenate reductase (glutaredoxin)	ArsC		Arsenate reduction to arsenite	SC9679_80_82_83	SC9679_80_82_83_k127_1141313_2 # 410 # 754 # -1 # ID=188562_2;partial=00;start_type=ATG;rbs_motif=AAAAA;rbs_spacer=7bp;gc_cont=0.359	ArsC-WP_019669546.1 arsenate reductase (glutaredoxin) [Eudoraea adriatica]	86.8	114	1	114	1	114	7.9e-51	199.5	99.1	100	MIKIYHNPRCRKSREGLAIVESSGKDFEIINYLEEVPSKDELHKVLEYLTLSPEQLVRKSEAIWKEKFKGENLSDDQIIDAMLEYPKLIERPIVIKGDKAVIGRPSEKIIELLK*
Arsenate reductase (glutaredoxin)	ArsC		Arsenate reduction to arsenite	SC9679_80_82_83	SC9679_80_82_83_k127_444241_1 # 8 # 352 # -1 # ID=188944_1;partial=00;start_type=ATG;rbs_motif=TAA;rbs_spacer=12bp;gc_cont=0.414	ArsC-WP_072994847.1 arsenate reductase (glutaredoxin) [Pseudozobellia thermophila]	71.1	114	1	114	1	114	5.7e-41	166.8	99.1	99.1	MIKIYHNPRCRKSREGLALVEASGQKYEVVHYLEEVPNVLELRQLISYLDIPPEALVRKGEADWKSHFKGKTLSDDAIIKAMVKYPKLIERPIVVKGNNAVLGRPPENIARFLS*
Arsenate reductase (glutaredoxin)	ArsC		Arsenate reduction to arsenite	SC9679_80_82_83	SC9679_80_82_83_k127_2066911_2 # 1083 # 1430 # 1 # ID=189178_2;partial=00;start_type=ATG;rbs_motif=TAA;rbs_spacer=4bp;gc_cont=0.425	ArsC-WP_129604245.1 arsenate reductase (glutaredoxin) [Muriicola sp. MMS17-SY002]	85.2	115	1	115	1	115	5.5e-52	203.4	99.1	100	MITIYHNPRCRKSREGLALVKASGKPFEVVKYLDNKLSKSELKQILDTLGIQPMEIVRKQEAIWKSDFKGQELSDDMILNALVEHPKLIERPIVIYKQKGVIGRPAENIADLLSD*
Arsenate reductase (glutaredoxin)	ArsC		Arsenate reduction to arsenite	SC9679_80_82_83	SC9679_80_82_83_k127_681370_4 # 1933 # 2289 # -1 # ID=190002_4;partial=00;start_type=ATG;rbs_motif=GGAG/GAGG;rbs_spacer=5-10bp;gc_cont=0.608	ArsC-WP_068616243.1 arsenate reductase (glutaredoxin) [Woeseia oceani]	56.4	117	1	117	1	117	5.5e-31	133.7	98.3	98.3	MSLKIYHNPRCSKSRKTLEIIREAGVEPTIVLYLQDTPAAAEILDVAAALGKPLADLLRRGESTFKEASDLPDLADDAALAAWLESHPVVLERPIIVATDTGRAVVGRPPENVTELLS*
Arsenate reductase (glutaredoxin)	ArsC		Arsenate reduction to arsenite	SC9679_80_82_83	SC9679_80_82_83_k127_1143515_8 # 8668 # 9009 # 1 # ID=190208_8;partial=00;start_type=ATG;rbs_motif=GGA/GAG/AGG;rbs_spacer=11-12bp;gc_cont=0.538	ArsC-WP_061238096.1 arsenate reductase (glutaredoxin) [Pseudomonas composti]	69.4	111	3	113	6	116	8.1e-40	162.9	97.4	94.9	MQIYHNPRCSKSRQTLELIEQAGIEAEIVLYLETPPSAGELQALLKKLGIGARDLLRKQESEYKALGLADAALSDAEIISAMSQHPKLIERPIVVSGERAVIGRPPENVKQLL*
Arsenate reductase (glutaredoxin)	ArsC		Arsenate reduction to arsenite	SC9679_80_82_83	SC9679_80_82_83_k127_4151934_5 # 3151 # 3501 # -1 # ID=192454_5;partial=00;start_type=ATG;rbs_motif=GGA/GAG/AGG;rbs_spacer=5-10bp;gc_cont=0.644	ArsC-WP_007675324.1 arsenate reductase (glutaredoxin) [alpha proteobacterium BAL199]	68.7	115	1	115	1	115	7.5e-41	166.4	98.3	100	MDVVIYHNPRCSKSRQTLALLRERGIEPDIIEYLKTPPSAAELRRLVKLLGMAPRDLMRRKEAPFKDRNLGDPSLTDDALISAMHEDPVLIERPIVVRGDRAAIGRPPEAVLEILA*
Arsenate reductase (glutaredoxin)	ArsC		Arsenate reduction to arsenite	SC9679_80_82_83	SC9679_80_82_83_k127_2071550_14 # 13212 # 13553 # 1 # ID=192727_14;partial=00;start_type=ATG;rbs_motif=TAAA;rbs_spacer=12bp;gc_cont=0.386	ArsC-WP_105217369.1 arsenate reductase (glutaredoxin) [Aureitalea sp. RR4-38]	67.3	113	1	113	1	113	1.6e-40	165.2	99.1	100	MTTIYHNPRCRKSRETMQLLEDKNETIETVLYLENPPTTAALKKLLKMLGMAPIELIRKNEAVWKENFKNKDLNHNEILEAMVANPKLIERPIVIKNGKAALGRPPENVLNIL*
Arsenate reductase (glutaredoxin)	ArsC		Arsenate reduction to arsenite	SC9679_80_82_83	SC9679_80_82_83_k127_917988_2 # 1172 # 1519 # 1 # ID=194066_2;partial=00;start_type=ATG;rbs_motif=None;rbs_spacer=None;gc_cont=0.595	ArsC-WP_125932289.1 arsenate reductase (glutaredoxin) [Chromatiaceae bacterium 2141T.STBD.0c.01a]	80.9	115	1	115	3	117	8.8e-50	196.1	99.1	98.3	MTVRIYHNPRCSKSRQTLQLLEEQTESPEVVEYLKTPPDAGTLSDLLDMLGLEPRELMRKREKEYKDSGADNTDLSREQLIRLMVQYPKLIERPIVVSNGKAVIGRPPERVLDIL*
Arsenate reductase (glutaredoxin)	ArsC		Arsenate reduction to arsenite	SC9679_80_82_83	SC9679_80_82_83_k127_2308327_41 # 44691 # 45041 # 1 # ID=195758_41;partial=00;start_type=ATG;rbs_motif=AGxAG;rbs_spacer=5-10bp;gc_cont=0.550	ArsC-WP_026970944.1 arsenate reductase (glutaredoxin) [Aliagarivorans marinus]	54	113	3	115	4	116	2.4e-31	134.8	96.6	97.4	MTIKIYHNPRCSKSRQALGLLVDRGLDVETILYLEDPPDERELAGLVNKLGITPYELLRTSEHEYRNLVAGGETLSDKEILKAMSDHPILMQRPIVVSERGARIGRPPESILEIIE*
Arsenate reductase (glutaredoxin)	ArsC		Arsenate reduction to arsenite	SC9679_80_82_83	SC9679_80_82_83_k127_1382800_2 # 146 # 364 # 1 # ID=196294_2;partial=00;start_type=ATG;rbs_motif=AGGA;rbs_spacer=5-10bp;gc_cont=0.562	ArsC-WP_093974714.1 arsenate reductase (glutaredoxin) [Boseongicola aestuarii]	55.9	68	1	68	1	68	1.4e-13	75.1	93.2	59.6	MTVTIWHNPRCSKSRQTLALLEANDTPVEVRHYLQSPRQRLNCIGLWRNLACPPMTFCAKAKNCSRTLAFWV*
Arsenate reductase (glutaredoxin)	ArsC		Arsenate reduction to arsenite	SC9679_80_82_83	SC9679_80_82_83_k127_4389664_45 # 47906 # 48262 # -1 # ID=197346_45;partial=00;start_type=ATG;rbs_motif=GGAG/GAGG;rbs_spacer=5-10bp;gc_cont=0.599	ArsC-WP_068616243.1 arsenate reductase (glutaredoxin) [Woeseia oceani]	58.1	117	1	117	1	117	2.6e-33	141.4	98.3	98.3	MALTIYHNPRCSKSRKTLQLIRDAGIEPVIVLYLKNPPDAAQIIELAERLGEPVVALLRQGETEFKQADDLPALDDDHALADWLSAHPIVLQRPIVIDVDSGRAIVGRPPENVRELVS*
Arsenate reductase (glutaredoxin)	ArsC		Arsenate reduction to arsenite	SC9680	SC9680_k127_233986_2 # 698 # 1045 # -1 # ID=137_2;partial=00;start_type=ATG;rbs_motif=GGAG/GAGG;rbs_spacer=5-10bp;gc_cont=0.471	ArsC-WP_022697102.1 arsenate reductase (glutaredoxin) [Euryhalocaulis caribicus]	65.2	112	1	112	1	112	5e-37	153.7	96.6	94.9	MTLKIYHNPRCSKSRQTLALLLEHGHDPEIVQYLNDVPSEAQIKSLIKMLGFSTARGLMRKSEQAYKDLGLKGVDDEAILVKAMSENPKLIERPIVVKNGKAALGRPPENVLTLF*
Arsenate reductase (glutaredoxin)	ArsC		Arsenate reduction to arsenite	SC9680	SC9680_k127_1736_7 # 7160 # 7507 # 1 # ID=1222_7;partial=00;start_type=ATG;rbs_motif=AAGAA;rbs_spacer=10bp;gc_cont=0.399	ArsC-WP_129604245.1 arsenate reductase (glutaredoxin) [Muriicola sp. MMS17-SY002]	71.3	115	1	115	1	115	8.5e-45	179.5	99.1	100	MIKIYHNPRCRKSREGLAIVEESGKPFEIIKYLENNLSRSELLEILNTLNINASELVRKQEAIWKSDFKGKDLTEEMIVNALLAHPKLIERPVVIYNGKGVIGRPPENISELLAE*
Arsenate reductase (glutaredoxin)	ArsC		Arsenate reduction to arsenite	SC9680	SC9680_k127_586991_5 # 2434 # 2790 # 1 # ID=1971_5;partial=00;start_type=ATG;rbs_motif=None;rbs_spacer=None;gc_cont=0.574	ArsC-WP_068616243.1 arsenate reductase (glutaredoxin) [Woeseia oceani]	58.1	117	1	117	1	117	2.1e-30	131.7	98.3	98.3	MNVTIYHNPRCSKSRKTLEIIEDSGVSPRVVLYLKEKLAAADILDLASHLRLPVSDLLRRGETVFKTATNLPDLSDDAALAGWVASNPVVLERPIVVDTATGKAIIGRPPENVRELLN*
Arsenate reductase (glutaredoxin)	ArsC		Arsenate reduction to arsenite	SC9680	SC9680_k127_5926_6 # 3499 # 3855 # 1 # ID=4622_6;partial=00;start_type=ATG;rbs_motif=4Base/6BMM;rbs_spacer=13-15bp;gc_cont=0.647	ArsC-WP_068616243.1 arsenate reductase (glutaredoxin) [Woeseia oceani]	55.6	117	1	117	1	117	8.5e-32	136.3	98.3	98.3	MALTIYHNPRCSKSRKTLQIIRDAGVEPSIVLYLEKTPSAAQIVDVAGRLGIRVADLLRRGEGEFKEADDLPDLEDDNALAHWLEAHPKVLERPIVLDDDSGRAVVGRPPQNVDALLS*
Arsenate reductase (glutaredoxin)	ArsC		Arsenate reduction to arsenite	SC9680	SC9680_k127_748828_2 # 1310 # 1651 # 1 # ID=6408_2;partial=00;start_type=ATG;rbs_motif=TAA;rbs_spacer=15bp;gc_cont=0.371	ArsC-WP_120200543.1 arsenate reductase (glutaredoxin) [Ichthyenterobacterium magnum]	77.9	113	1	113	1	113	8.9e-47	186	99.1	100	MIVIYHNPRCRKSRETLEILETRKADYKVIKYLDVPLGAEKLGKIIKILNIPPIDLVRKNEKIWKENFKHLNFSDEELIQVMAKYPQLIERPIVINGNKAVIGRPPNRILEII*
Arsenate reductase (glutaredoxin)	ArsC		Arsenate reduction to arsenite	SC9680	SC9680_k127_282080_2 # 414 # 770 # -1 # ID=6485_2;partial=00;start_type=ATG;rbs_motif=GGAG/GAGG;rbs_spacer=5-10bp;gc_cont=0.594	ArsC-WP_068616243.1 arsenate reductase (glutaredoxin) [Woeseia oceani]	54.7	117	1	117	1	117	2.1e-30	131.7	98.3	98.3	MSLKIYHNPRCSKSRKTLEIIREAGVEPTIVLYLQDTPAAAEILDVAAALGKPLADLLRRGESTFKESSDLPDLEDEAALAAWLESYPVVLERPIVVATDTGRAVVGRPPENVMELLS*
Arsenate reductase (glutaredoxin)	ArsC		Arsenate reduction to arsenite	SC9680	SC9680_k127_400032_4 # 1936 # 2277 # 1 # ID=7105_4;partial=00;start_type=ATG;rbs_motif=AAAAA;rbs_spacer=7bp;gc_cont=0.383	ArsC-WP_130286718.1 arsenate reductase (glutaredoxin) [Aquimarina brevivitae]	65.5	113	1	113	1	113	5.6e-41	166.8	99.1	100	MTTIYHNPRCRKSRETLHLLEERNESVNTVLYLDDPPTVKELKNILNMLGMKPIELVRKNEAIWKENFKNKDLSDDDILKAMRNHPKLIERPIVLKNGKAALGRPPENVINIL*
Arsenate reductase (glutaredoxin)	ArsC		Arsenate reduction to arsenite	SC9680	SC9680_k127_478604_2 # 287 # 643 # 1 # ID=8021_2;partial=00;start_type=ATG;rbs_motif=GGAG/GAGG;rbs_spacer=5-10bp;gc_cont=0.585	ArsC-WP_068616243.1 arsenate reductase (glutaredoxin) [Woeseia oceani]	53	117	1	117	1	117	2.7e-30	131.3	98.3	98.3	MAVTIYHNPRCSKSRKTLQIIRDAGVEPTIILYLEEAPGAAEILDLAAKLGVPLSNLLRRGEKVVKEAKDLPALDNDVALAAWMEAHPITLQRPIVVDMASGKAVVGRPPENVADLLS*
Arsenate reductase (glutaredoxin)	ArsC		Arsenate reduction to arsenite	SC9680	SC9680_k127_324580_4 # 1665 # 2024 # 1 # ID=9033_4;partial=00;start_type=ATG;rbs_motif=None;rbs_spacer=None;gc_cont=0.592	ArsC-WP_068616243.1 arsenate reductase (glutaredoxin) [Woeseia oceani]	58.1	117	1	117	1	117	1.2e-33	142.5	97.5	98.3	MTITIYHNPRCSKSRKTLAIIEEAGITPTVVRYLDEPPAAAAILALSKQLGRPVKDLLRRGETAFKDATDLPELTNDAALAAWLEKHPIVLERPIVVDSVSGRAVLGRPPETVEELLRR*
Arsenate reductase (glutaredoxin)	ArsC		Arsenate reduction to arsenite	SC9680	SC9680_k127_247278_8 # 7444 # 7785 # 1 # ID=10015_8;partial=00;start_type=GTG;rbs_motif=AGGA/GGAG/GAGG;rbs_spacer=11-12bp;gc_cont=0.550	ArsC-WP_121466267.1 arsenate reductase (glutaredoxin) [Alteromonadaceae bacterium 2052S.S.stab0a.01]	69.9	113	1	113	5	117	1.8e-39	161.8	99.1	96.6	MKIYHNPKCSKSRQTLALIEAAGIEPEIVLYLQSPPSKSELAAVLKQLGIPARGLLRKGEDEYKSLNLADPGKSEAEIIAAMCSHPRLIERPIVVEGGRAVLGRPPENVQALL*
Arsenate reductase (glutaredoxin)	ArsC		Arsenate reduction to arsenite	SC9680	SC9680_k127_599046_3 # 891 # 1238 # -1 # ID=10656_3;partial=00;start_type=ATG;rbs_motif=None;rbs_spacer=None;gc_cont=0.566	ArsC-WP_132141334.1 arsenate reductase (glutaredoxin) [Luteibacter rhizovicinus]	61.1	113	3	115	2	114	1.5e-33	142.1	97.4	99.1	MAVRIYHNPQCSKSRRTLALLNERQLDLEIIEYLSSPPDHGQLWDIIRMLEIAPRDLLRDRQPEFTALGLDADKLGDEELIDIMVRHPSVIQRPIVVNGNRACIGRPPESVLAIL*
Arsenate reductase (glutaredoxin)	ArsC		Arsenate reduction to arsenite	SC9680	SC9680_k127_171053_6 # 3698 # 4054 # -1 # ID=10814_6;partial=00;start_type=ATG;rbs_motif=GGA/GAG/AGG;rbs_spacer=5-10bp;gc_cont=0.588	ArsC-WP_068616243.1 arsenate reductase (glutaredoxin) [Woeseia oceani]	59	117	1	117	1	117	3.2e-31	134.4	98.3	98.3	MGITIYHNPRCSKSRKTLEIIRKAGVEPTIVLYLREPPGGSAILDLAGRLNLSVAELLRRGEDVVKKAQDLPAADDDEALAEWIASHPAALQRPIVLDTDSGRAVIGRPPENVSALLS*
Arsenate reductase (glutaredoxin)	ArsC		Arsenate reduction to arsenite	SC9680	SC9680_k127_562464_5 # 2684 # 3100 # 1 # ID=12372_5;partial=00;start_type=ATG;rbs_motif=None;rbs_spacer=None;gc_cont=0.643	ArsC-WP_068616243.1 arsenate reductase (glutaredoxin) [Woeseia oceani]	53.4	118	21	138	1	118	5.4e-30	130.6	84.9	99.2	MRRSLLECLLSCARASRRGLLAIIIYHNPKCSKSRKTLDIIRSAGVEPTIVPYLREPPDSAMILEIAGRLGVSVAQLMRGGEDAVKQADDLPDPGDDAALAAWVASHPVALQRPIVLDTDSGRAVIGRPPENVTELLP*
Arsenate reductase (glutaredoxin)	ArsC		Arsenate reduction to arsenite	SC9680	SC9680_k127_56818_3 # 864 # 1220 # -1 # ID=13031_3;partial=00;start_type=ATG;rbs_motif=GGAG/GAGG;rbs_spacer=5-10bp;gc_cont=0.630	ArsC-WP_068616243.1 arsenate reductase (glutaredoxin) [Woeseia oceani]	60.7	117	1	117	1	117	5.3e-34	143.7	98.3	98.3	MSLKIYHNPRCSKSRNTLEIIRNAGLEPKIVRYLDEAPSAAEILDLAGKLGGSVADLLRRGESEFKNAPDLPDLDDDAALAAWVAAHPKVLERPIVVDTASGKAVMGRPPENVHQLLS*
Arsenate reductase (glutaredoxin)	ArsC		Arsenate reduction to arsenite	SC9680	SC9680_k127_252940_7 # 5213 # 5569 # -1 # ID=13834_7;partial=00;start_type=ATG;rbs_motif=GGAG/GAGG;rbs_spacer=5-10bp;gc_cont=0.611	ArsC-WP_068616243.1 arsenate reductase (glutaredoxin) [Woeseia oceani]	55.1	118	1	118	1	118	3.2e-31	134.4	99.2	99.2	MSLTIYHNPRCSKSRKTLEIIRSAGIVPTVVLYLQDPPDAAGIGAMAARLGMPVVELLRRGESAVKDATDLPAMGDDDALAAWIAAHPIALQRPIVVDAQSGRAIIGRPPEKVRELLP*
Arsenate reductase (glutaredoxin)	ArsC		Arsenate reduction to arsenite	SC9680	SC9680_k127_58555_10 # 8849 # 9205 # 1 # ID=14253_10;partial=00;start_type=ATG;rbs_motif=None;rbs_spacer=None;gc_cont=0.580	ArsC-WP_068616243.1 arsenate reductase (glutaredoxin) [Woeseia oceani]	59	117	1	117	1	117	1.3e-32	139	98.3	98.3	MTITIYHNPRCSKSRKTLAIIEEAGITPNVLRYLDEPPAAAEIRALSKQLGRPVSDLLRRGETAFKDATDLPDLNDDVALAAWLEKHPIVLERPIVIDSASGRAVIGRPPELVEELLR*
Arsenate reductase (glutaredoxin)	ArsC		Arsenate reduction to arsenite	SC9680	SC9680_k127_530740_4 # 3100 # 3240 # 1 # ID=16935_4;partial=01;start_type=ATG;rbs_motif=GGAG/GAGG;rbs_spacer=5-10bp;gc_cont=0.596	ArsC-WP_062741662.1 arsenate reductase (glutaredoxin) [[Enterobacter] lignolyticus]	66.7	45	2	46	4	48	4.6e-13	72.8	95.7	38.1	MALTIYHNPRCSKSRKTLELIRDAGIEPDIVLYLKRPPDAAQIVELA
Arsenate reductase (glutaredoxin)	ArsC		Arsenate reduction to arsenite	SC9680	SC9680_k127_298853_5 # 2589 # 2939 # 1 # ID=17497_5;partial=00;start_type=ATG;rbs_motif=None;rbs_spacer=None;gc_cont=0.578	ArsC-WP_091711540.1 arsenate reductase (glutaredoxin) [Methylophaga sulfidovorans]	57	114	2	115	3	116	9.9e-33	139.4	97.4	98.3	MTIKIYHNPKCSKSRQALGLLTDRGLDVRIVAYLEEPPSEDELAAIVKKLGIAPRDLLRTSEPEYRRLALDSKALSDTEILRAIAEHPILMQRPIVVSKRGARIGRPPELILEIVE*
Arsenate reductase (glutaredoxin)	ArsC		Arsenate reduction to arsenite	SC9680	SC9680_k127_571414_13 # 11460 # 11816 # -1 # ID=18487_13;partial=00;start_type=ATG;rbs_motif=GGAG/GAGG;rbs_spacer=5-10bp;gc_cont=0.588	ArsC-WP_068616243.1 arsenate reductase (glutaredoxin) [Woeseia oceani]	59	117	1	117	1	117	7.7e-33	139.8	98.3	98.3	MGITIYHNPRCSKSRKTLEIIRSSGVEPTIVPYLEEPPDGAAILDIAGRLGLSVAELLRRGENAVKQADDLPGLDDDQALAHWIASHPIALQRPIVLDTGSGRAVIGRPPENVAELLS*
Arsenate reductase (glutaredoxin)	ArsC		Arsenate reduction to arsenite	SC9680	SC9680_k127_767054_2 # 326 # 682 # 1 # ID=18639_2;partial=00;start_type=ATG;rbs_motif=GGA/GAG/AGG;rbs_spacer=5-10bp;gc_cont=0.585	ArsC-WP_068616243.1 arsenate reductase (glutaredoxin) [Woeseia oceani]	58.1	117	1	117	1	117	1.2e-33	142.5	98.3	98.3	MAITIYHNPRCSKSRKTLEIISAAGVKPKIALYLQESPDASEILRLAGKLGMRVADLVRRGESAFKDAAERPDLEDDAALAAWIAAHPIVLQRPIVVDHESGRAVIGRPPENVHTLLS*
Arsenate reductase (glutaredoxin)	ArsC		Arsenate reduction to arsenite	SC9680	SC9680_k127_573218_13 # 12347 # 12703 # -1 # ID=19724_13;partial=00;start_type=ATG;rbs_motif=GGAG/GAGG;rbs_spacer=5-10bp;gc_cont=0.602	ArsC-WP_068616243.1 arsenate reductase (glutaredoxin) [Woeseia oceani]	55.6	117	1	117	1	117	3.6e-30	131	98.3	98.3	MGITIYHNPRCSKSRKSLEIIRSAGVEPTIVRYLQEPPDGAEILDIAGRLGLSVAELLRGGEDAVKQADDLPGLDDDQMLAHWIAGHPIALQRPIVLDTRSGRAIIGRPPENVAELLS*
Arsenate reductase (glutaredoxin)	ArsC		Arsenate reduction to arsenite	SC9680	SC9680_k127_108399_4 # 1543 # 1884 # -1 # ID=21274_4;partial=00;start_type=ATG;rbs_motif=None;rbs_spacer=None;gc_cont=0.345	ArsC-WP_094968440.1 arsenate reductase (glutaredoxin) [Winogradskyella aurantia]	71.7	113	1	113	1	113	2.7e-43	174.5	99.1	100	MIQILHNPRCRKSREGLAIVEASGQPFEVIKYLDEPLNKSQLKTIIDQLQIEPLALVRTNESIWKENYKGKDLSDEAIIDAMVKHPKLIERPIVIKNNKAVVGRPPEQIKTLL*
Arsenate reductase (glutaredoxin)	ArsC		Arsenate reduction to arsenite	SC9680	SC9680_k127_654072_2 # 789 # 1127 # 1 # ID=21482_2;partial=00;start_type=ATG;rbs_motif=TAA;rbs_spacer=12bp;gc_cont=0.345	ArsC-WP_147165377.1 arsenate reductase (glutaredoxin) [Phaeodactylibacter luteus]	62.2	111	1	111	1	111	5e-34	143.7	98.2	99.1	MEIFHNPRCRKSRETLALLEDNKVNPEIVLYLEEKLTQKRLKEVISKLGIKASQLVRKTEPIYKEKYKGKDISDAEWVKILVKEPKLIERPIVIKGKKAVIGRPPSNVLTLI*
Arsenate reductase (glutaredoxin)	ArsC		Arsenate reduction to arsenite	SC9680	SC9680_k127_148217_4 # 3199 # 3540 # 1 # ID=21787_4;partial=00;start_type=ATG;rbs_motif=None;rbs_spacer=None;gc_cont=0.351	ArsC-WP_125067936.1 arsenate reductase (glutaredoxin) [Tenacibaculum sp. DSM 106434]	69.9	113	1	113	1	113	6.6e-42	169.9	99.1	100	MIKIYHNPRCRKSRQGLAIVENSGKEFEVIEYLKETPTREELKNIIDLLEINPLELVRKNEQVWKDNYKGKDLSDEAIVEALLTHPKLIERPIVINNNNAVIGRPPDVIKTII*
Arsenate reductase (glutaredoxin)	ArsC		Arsenate reduction to arsenite	SC9680	SC9680_k127_386028_2 # 860 # 1201 # -1 # ID=23911_2;partial=00;start_type=ATG;rbs_motif=TAAAAA;rbs_spacer=9bp;gc_cont=0.398	ArsC-WP_120200543.1 arsenate reductase (glutaredoxin) [Ichthyenterobacterium magnum]	77.9	113	1	113	1	113	1.3e-45	182.2	99.1	100	MIVIYHNPRCRKSRETLEILETKKADYKVIKYLDVPLSAEKLSKIIKILKIKPDELIRKNEKIWKENFKDLDFSDEELIEVMAKYPQLIERPIVINGDKAVIGRPPQRILDIL*
Arsenate reductase (glutaredoxin)	ArsC		Arsenate reduction to arsenite	SC9680	SC9680_k127_619875_4 # 2684 # 2959 # 1 # ID=23927_4;partial=01;start_type=ATG;rbs_motif=TAA;rbs_spacer=12bp;gc_cont=0.268	ArsC-WP_111307215.1 arsenate reductase (glutaredoxin) [Flavobacteriaceae bacterium DSL-48]	80.4	92	1	92	1	92	1.8e-37	154.8	100	81.4	MVTIYHNNRCRKSREGLEILEKSGKDFKIVKYLEDVPSSNELKDIIKLLGIKPIDLVRKTESIWKENFKNKKLSDAEIIKAMVDNPKLIERP
Arsenate reductase (glutaredoxin)	ArsC		Arsenate reduction to arsenite	SC9680	SC9680_k127_311218_6 # 4999 # 5301 # 1 # ID=25156_6;partial=00;start_type=TTG;rbs_motif=None;rbs_spacer=None;gc_cont=0.581	ArsC-WP_083908390.1 arsenate reductase [Ilumatobacter coccineus]	61.9	97	3	99	21	116	1.4e-27	122.1	96	82.1	MAVAEELGVDADVVLYMKEPPDRATLERIVKGLEDPVEDLVRKDSQFKKLGLNPDDYVGNPEAVIDLLVERKALLQRPVVVKGKKAIIGRPKTRIAEFLK*
Arsenate reductase (glutaredoxin)	ArsC		Arsenate reduction to arsenite	SC9681	SC9681_k127_688846_1 # 3 # 389 # 1 # ID=3145_1;partial=10;start_type=Edge;rbs_motif=None;rbs_spacer=None;gc_cont=0.571	ArsC-WP_138442108.1 arsenate reductase (glutaredoxin) [Marinobacter sp. LZ-8]	98.3	117	12	128	1	117	7.2e-61	233	90.7	100	GIHSDGRSGQNMTEPTRIFHNPRCSKSRQTLELLTDRGIEPEIVRYLDTPPTVAELADILTALDCEPRALMRTKEKEYRELGLDNPELSREQLIAAMVATPKLIERPIVLANGKVAVGRPPENVLSIL*
Arsenate reductase (glutaredoxin)	ArsC		Arsenate reduction to arsenite	SC9681	SC9681_k127_170934_3 # 2575 # 2664 # 1 # ID=3579_3;partial=01;start_type=ATG;rbs_motif=GGA/GAG/AGG;rbs_spacer=5-10bp;gc_cont=0.578	ArsC-WP_012139518.1 arsenate reductase (glutaredoxin) [Marinobacter lipolyticus]	100	30	1	30	1	30	1.2e-11	67.4	100	25.6	MTEPTRIFHNPRCSKSRQTLELLTDRGIEP
Arsenate reductase (glutaredoxin)	ArsC		Arsenate reduction to arsenite	SC9681	SC9681_k127_610233_2 # 255 # 611 # -1 # ID=3816_2;partial=00;start_type=ATG;rbs_motif=AGGA;rbs_spacer=5-10bp;gc_cont=0.672	ArsC-WP_068616243.1 arsenate reductase (glutaredoxin) [Woeseia oceani]	57.3	117	1	117	1	117	7.2e-31	133.3	98.3	98.3	MALQIYHNPRCSKSRKTLEIIQSAGVEPEIVLYLGDTPGAAEILALARQLGRSVADLLRRGESAFKEARDLPDLGDDGALAAWLEKHPIVLERPIVVDTDSGRAVVGRPPENVEALLS*
Arsenate reductase (glutaredoxin)	ArsC		Arsenate reduction to arsenite	SC9681	SC9681_k127_775369_3 # 1225 # 1566 # -1 # ID=5190_3;partial=00;start_type=ATG;rbs_motif=3Base/5BMM;rbs_spacer=13-15bp;gc_cont=0.406	ArsC-WP_103441103.1 arsenate reductase (glutaredoxin) [Arenibacter hampyeongensis]	69	113	1	113	1	113	6.6e-42	169.9	99.1	99.1	MLKIYHNPRCRKSREGLAILENSGKEFEQVLYLKNIPTREELLDLLNKLGYAPIDLVRTNEAIWKENFKGKSLTDAMIIDAMLQHPKLIERPIVVSEGKAVVGRPPEKIKDIL*
Arsenate reductase (glutaredoxin)	ArsC		Arsenate reduction to arsenite	SC9681	SC9681_k127_670673_5 # 2523 # 2879 # -1 # ID=10203_5;partial=00;start_type=ATG;rbs_motif=None;rbs_spacer=None;gc_cont=0.580	ArsC-WP_068616243.1 arsenate reductase (glutaredoxin) [Woeseia oceani]	58.1	117	1	117	1	117	2.7e-30	131.3	98.3	98.3	MNVTIYHNPRCSKSRKTLEIIEDSGVSPRVVLYLKEKLAAADILDLASHLRLPVSDLLRRGETVFKTATNLPDLSDDAALAGWVAANPVVLERPIVVDTATGKAIIGRPPENVRELLN*
Arsenate reductase (glutaredoxin)	ArsC		Arsenate reduction to arsenite	SC9681	SC9681_k127_718454_1 # 1 # 168 # -1 # ID=11942_1;partial=10;start_type=ATG;rbs_motif=GGAG/GAGG;rbs_spacer=5-10bp;gc_cont=0.565	ArsC-WP_020565243.1 arsenate reductase (glutaredoxin) [Methylosarcina fibrata]	62.7	51	1	51	1	51	2.3e-11	67.4	91.1	44.3	MTLTIYHNPRCSKSRKTLQLINDAGIEPVILLYLKNALDAAEILELADRLGEPVAG
Arsenate reductase (glutaredoxin)	ArsC		Arsenate reduction to arsenite	SC9681_84	SC9681_84_k127_1164882_1 # 1 # 168 # -1 # ID=2647_1;partial=10;start_type=ATG;rbs_motif=GGAG/GAGG;rbs_spacer=5-10bp;gc_cont=0.565	ArsC-WP_020565243.1 arsenate reductase (glutaredoxin) [Methylosarcina fibrata]	62.7	51	1	51	1	51	2.3e-11	67.4	91.1	44.3	MTLTIYHNPRCSKSRKTLQLINDAGIEPVILLYLKNALDAAEILELADRLGEPVAG
Arsenate reductase (glutaredoxin)	ArsC		Arsenate reduction to arsenite	SC9681_84	SC9681_84_k127_811084_5 # 1828 # 2175 # -1 # ID=3281_5;partial=00;start_type=ATG;rbs_motif=AGGAG;rbs_spacer=5-10bp;gc_cont=0.448	ArsC-WP_134082829.1 arsenate reductase (glutaredoxin) [Thiohalophilus thiocyanatoxydans]	68.7	115	1	115	1	115	1.3e-40	165.6	99.1	99.1	MQVKIYHNPRCSKSRQTLQLLQEHGVEPEVVEYLKTPPDKNTLKKILEQLQLSPRDLMRRKEPEYKENHLDDSSLSDDELIEAMLKHPKLIERPVVVTAKGTAIGRPPENVLEVL*
Arsenate reductase (glutaredoxin)	ArsC		Arsenate reduction to arsenite	SC9681_84	SC9681_84_k127_725820_5 # 2814 # 3170 # -1 # ID=4539_5;partial=00;start_type=ATG;rbs_motif=None;rbs_spacer=None;gc_cont=0.580	ArsC-WP_068616243.1 arsenate reductase (glutaredoxin) [Woeseia oceani]	58.1	117	1	117	1	117	2.7e-30	131.3	98.3	98.3	MNVTIYHNPRCSKSRKTLEIIEDSGVSPRVVLYLKEKLAAADILDLASHLRLPVSDLLRRGETVFKTATNLPDLSDDAALAGWVAANPVVLERPIVVDTATGKAIIGRPPENVRELLN*
Arsenate reductase (glutaredoxin)	ArsC		Arsenate reduction to arsenite	SC9681_84	SC9681_84_k127_1617176_17 # 21679 # 22020 # 1 # ID=4893_17;partial=00;start_type=GTG;rbs_motif=AGGAG;rbs_spacer=5-10bp;gc_cont=0.605	ArsC-WP_067601586.1 arsenate reductase (glutaredoxin) [Altererythrobacter ishigakiensis]	87.6	113	1	113	1	113	2.4e-52	204.5	99.1	100	MKATIWHNPKCGTSRKTLAILEEGGADVTVVEYLKDAPSRDKLAQLYRDAGITPQKGLRIRGTDAAERGLPDADADTVLNAMATEPILIERPLVETDKGVRLCRPQDVVHEIL*
Arsenate reductase (glutaredoxin)	ArsC		Arsenate reduction to arsenite	SC9681_84	SC9681_84_k127_1000701_3 # 1079 # 1423 # -1 # ID=7371_3;partial=00;start_type=ATG;rbs_motif=TAA;rbs_spacer=12bp;gc_cont=0.383	ArsC-WP_013307175.1 arsenate reductase (glutaredoxin) [Maribacter sp. HTCC2170]	76.3	114	1	114	1	114	2.4e-47	188	99.1	99.1	MIKIYHNPRCTKSRQGLALLEKSGEQFEVVKYLEDIPSKDELKKVLEYLNIPAEDLVRKNEAIWKANYRGKALNEEDILDAMVQYPKLIERPIVVKGNRAVIGRPTEKIYDLLK*
Arsenate reductase (glutaredoxin)	ArsC		Arsenate reduction to arsenite	SC9681_84	SC9681_84_k127_1639564_4 # 1740 # 2099 # 1 # ID=12251_4;partial=00;start_type=ATG;rbs_motif=GGAG/GAGG;rbs_spacer=5-10bp;gc_cont=0.564	ArsC-WP_068616243.1 arsenate reductase (glutaredoxin) [Woeseia oceani]	56.3	119	1	119	1	119	1e-32	139.4	99.2	100	MSITIYHNTRCSKSRKTLELLERSGITPTIVDYLNDPPDADITLRHARLMGLRVADLLRRGEEEFKQANDLPDLDDDAALAKWLEAHPKVIERPIVVDEANDRAVVGRPPENVLELVGK*
Arsenate reductase (glutaredoxin)	ArsC		Arsenate reduction to arsenite	SC9681_84	SC9681_84_k127_1564633_2 # 394 # 741 # 1 # ID=16590_2;partial=00;start_type=ATG;rbs_motif=AACAA;rbs_spacer=12bp;gc_cont=0.402	ArsC-WP_126163448.1 arsenate reductase (glutaredoxin) [Arenibacter sp. GUO666]	93	115	1	115	1	115	2.2e-56	218	99.1	100	MIKIYHNPRCRKSREGLAILENSGKDFEVIKYLEEVPSHEELKSILEILDIPPIELVRKNEAIWKENFKGKTMTDEEVITAMVNHPKLIERPIVISNNQGVIGRPPQNIDSLLGQ*
Arsenate reductase (glutaredoxin)	ArsC		Arsenate reduction to arsenite	SC9681_84	SC9681_84_k127_318301_2 # 516 # 872 # -1 # ID=17299_2;partial=00;start_type=ATG;rbs_motif=GGAG/GAGG;rbs_spacer=5-10bp;gc_cont=0.597	ArsC-WP_068616243.1 arsenate reductase (glutaredoxin) [Woeseia oceani]	57.3	117	1	117	1	117	2.9e-32	137.9	98.3	98.3	MSLTIYHNPRCSKSRKTLEIIQSAGVEPTILLYLDETLSAADIAAVADKLGLAVADLLRKGESEYKDATDLPDLDDHAALAAWVANHPIVLERPIVVDTDSGKAVVGRPPENVTELLS*
Arsenate reductase (glutaredoxin)	ArsC		Arsenate reduction to arsenite	SC9681_84	SC9681_84_k127_1481937_4 # 1228 # 1584 # 1 # ID=18612_4;partial=00;start_type=ATG;rbs_motif=GGAG/GAGG;rbs_spacer=5-10bp;gc_cont=0.588	ArsC-WP_068616243.1 arsenate reductase (glutaredoxin) [Woeseia oceani]	54.7	117	1	117	1	117	2.1e-30	131.7	98.3	98.3	MSLKIYHNPRCSKSRKTLEIIREAGVEPTIVLYLQDTPAAAEILDVAAALGKPLADLLRRGESTFKESSDLPDLEDEAALAAWLESYPVVLERPIVVATDTGRAVVGRPPENVMELLS*
Arsenate reductase (glutaredoxin)	ArsC		Arsenate reduction to arsenite	SC9681_84	SC9681_84_k127_1303923_5 # 2864 # 3064 # -1 # ID=18669_5;partial=01;start_type=Edge;rbs_motif=None;rbs_spacer=None;gc_cont=0.617	ArsC-WP_068616243.1 arsenate reductase (glutaredoxin) [Woeseia oceani]	56.1	66	1	66	53	118	4.1e-15	80.1	98.5	55.5	PVAELLRRGESVVKEASDLPGPDDDAALAAWIAAHPIALQRPIVVDLDSGRAVVGRPPESVKDLLP*
Arsenate reductase (glutaredoxin)	ArsC		Arsenate reduction to arsenite	SC9681_84	SC9681_84_k127_1217720_2 # 423 # 782 # 1 # ID=19900_2;partial=00;start_type=ATG;rbs_motif=GGAG/GAGG;rbs_spacer=5-10bp;gc_cont=0.600	ArsC-WP_068616243.1 arsenate reductase (glutaredoxin) [Woeseia oceani]	59	117	1	117	1	117	3.1e-34	144.4	97.5	98.3	MSITIYHNPRCSKSRKTLELLEQAGVTPTIVDYLRSPPDAATTLGNARLIGVRVADLLRRGEDEFKQANDLPDLDDDAALAAWLEQHPKVIERPIVVDEDNNRAVVGRPPENVLELVGR*
Arsenate reductase (glutaredoxin)	ArsC		Arsenate reduction to arsenite	SC9681_84	SC9681_84_k127_598017_4 # 2121 # 2210 # -1 # ID=21248_4;partial=01;start_type=Edge;rbs_motif=None;rbs_spacer=None;gc_cont=0.611	ArsC-WP_025384816.1 MULTISPECIES: arsenate reductase (glutaredoxin) [Legionella]	69	29	1	29	87	113	5e-05	45.4	96.7	23.9	VLQRPIVVDTDRGRAIVGRPPENVLELFD*
Arsenate reductase (glutaredoxin)	ArsC		Arsenate reduction to arsenite	SC9681_84	SC9681_84_k127_254178_2 # 209 # 427 # -1 # ID=24787_2;partial=00;start_type=ATG;rbs_motif=GGA/GAG/AGG;rbs_spacer=5-10bp;gc_cont=0.288	ArsC-WP_066232495.1 arsenate reductase family protein [Bacillus fastidiosus]	57.1	70	2	71	50	119	5.2e-16	83.2	95.9	58.8	MSGLELKKFFNTNGKLFKELKLKEKWDSMTEDELLEILESDGMIHKRPVVVGDDFVLTGFKQKEWEEKFNKL*
Arsenate reductase (glutaredoxin)	ArsC		Arsenate reduction to arsenite	SC9681_84	SC9681_84_k127_436932_3 # 1294 # 1635 # -1 # ID=25193_3;partial=00;start_type=ATG;rbs_motif=3Base/5BMM;rbs_spacer=13-15bp;gc_cont=0.406	ArsC-WP_103441103.1 arsenate reductase (glutaredoxin) [Arenibacter hampyeongensis]	69	113	1	113	1	113	6.6e-42	169.9	99.1	99.1	MLKIYHNPRCRKSREGLAILENSGKEFEQVLYLKNIPTREELLDLLNKLGYAPIDLVRTNEAIWKENFKGKSLTDAMIIDAMLQHPKLIERPIVVSEGKAVVGRPPEKIKDIL*
Arsenate reductase (glutaredoxin)	ArsC		Arsenate reduction to arsenite	SC9681_84	SC9681_84_k127_258977_1 # 2 # 382 # 1 # ID=26341_1;partial=10;start_type=Edge;rbs_motif=None;rbs_spacer=None;gc_cont=0.570	ArsC-WP_138442108.1 arsenate reductase (glutaredoxin) [Marinobacter sp. LZ-8]	98.3	117	10	126	1	117	9.3e-61	232.6	92.1	100	HSDGRSGQNMTEPTRIFHNPRCSKSRQTLELLTDRGIEPEIVRYLDTPPTVAELADILTALDCEPRALMRTKEKEYRELGLDNPELSREQLIAAMVATPKLIERPIVLANGKVAVGRPPENVLSIL*
Arsenate reductase (glutaredoxin)	ArsC		Arsenate reduction to arsenite	SC9681_84	SC9681_84_k127_526920_2 # 2403 # 2606 # 1 # ID=26624_2;partial=01;start_type=ATG;rbs_motif=GGAGG;rbs_spacer=5-10bp;gc_cont=0.637	ArsC-WP_022727849.1 arsenate reductase (glutaredoxin) [Fodinicurvata sediminis]	79.1	67	1	67	1	67	1.3e-24	111.7	98.5	58.3	MTVTIYHNPRCSKSRQTLALLEERGIEPTVVQYLETPPDAPTLKGLLNKLGLAPRELMRRKEAAYKEN
Arsenate reductase (glutaredoxin)	ArsC		Arsenate reduction to arsenite	SC9681_84	SC9681_84_k127_82624_6 # 3919 # 4275 # -1 # ID=26778_6;partial=00;start_type=ATG;rbs_motif=AGGA;rbs_spacer=5-10bp;gc_cont=0.672	ArsC-WP_068616243.1 arsenate reductase (glutaredoxin) [Woeseia oceani]	57.3	117	1	117	1	117	7.2e-31	133.3	98.3	98.3	MALQIYHNPRCSKSRKTLEIIQSAGVEPEIVLYLGDTPGAAEILALARQLGRSVADLLRRGESAFKEARDLPDLGDDGALAAWLEKHPIVLERPIVVDTDSGRAVVGRPPENVEALLS*
Arsenate reductase (glutaredoxin)	ArsC		Arsenate reduction to arsenite	SC9681_84	SC9681_84_k127_1687455_6 # 4024 # 4380 # 1 # ID=27343_6;partial=00;start_type=ATG;rbs_motif=GGAG/GAGG;rbs_spacer=5-10bp;gc_cont=0.597	ArsC-WP_068616243.1 arsenate reductase (glutaredoxin) [Woeseia oceani]	58.1	117	1	117	1	117	1.7e-32	138.7	98.3	98.3	MSLTIYHNPRCSKSRRTLEIIRDCGIEPTILLYLDETPSAEDITAVAGKLGLPVADLLRRGESAFKKATDLPDLADDAALAEWITAHPIVLERPIVLDTESGKAVIGRPPENVNELLS*
Arsenate reductase (glutaredoxin)	ArsC		Arsenate reduction to arsenite	SC9682	SC9682_k127_975991_4 # 3976 # 4314 # 1 # ID=1160_4;partial=00;start_type=ATG;rbs_motif=TAA;rbs_spacer=12bp;gc_cont=0.345	ArsC-WP_147165377.1 arsenate reductase (glutaredoxin) [Phaeodactylibacter luteus]	62.2	111	1	111	1	111	5e-34	143.7	98.2	99.1	MEIFHNPRCRKSRETLALLEDNKVNPEIVLYLEEKLTQKRLKEVISKLGIKASQLVRKTEPIYKEKYKGKDISDAEWVKILVKEPKLIERPIVIKGKKAVIGRPPSNVLTLI*
Arsenate reductase (glutaredoxin)	ArsC		Arsenate reduction to arsenite	SC9682	SC9682_k127_676275_8 # 5810 # 6154 # -1 # ID=1175_8;partial=00;start_type=ATG;rbs_motif=TAA;rbs_spacer=4bp;gc_cont=0.452	ArsC-WP_025897710.1 arsenate reductase (glutaredoxin) [Sneathiella glossodoripedis]	57.5	113	2	114	3	115	8.5e-29	126.3	98.3	98.3	MIKIYHNPRCSKSRQTLALLEAQQVDHSVIEYLKTPPGKSELKDILKKLNKEPLEIMRKKEKIMDKLNIDLTSKSDVELIDLIIKHPILLERPIVVTDEDARIGRPPESVLELF*
Arsenate reductase (glutaredoxin)	ArsC		Arsenate reduction to arsenite	SC9682	SC9682_k127_678478_13 # 12690 # 13046 # 1 # ID=3048_13;partial=00;start_type=ATG;rbs_motif=GGAG/GAGG;rbs_spacer=5-10bp;gc_cont=0.585	ArsC-WP_068616243.1 arsenate reductase (glutaredoxin) [Woeseia oceani]	53	117	1	117	1	117	2.7e-30	131.3	98.3	98.3	MAVTIYHNPRCSKSRKTLQIIRDAGVEPTIILYLEEAPGAAEILDLAAKLGVPLSNLLRRGEKVVKEAKDLPALDNDVALAAWMEAHPITLQRPIVVDMASGKAVVGRPPENVADLLS*
Arsenate reductase (glutaredoxin)	ArsC		Arsenate reduction to arsenite	SC9682	SC9682_k127_378659_6 # 2853 # 3212 # 1 # ID=3247_6;partial=00;start_type=ATG;rbs_motif=3Base/5BMM;rbs_spacer=13-15bp;gc_cont=0.542	ArsC-WP_104829419.1 arsenate reductase (glutaredoxin) [Marinicaulis flavus]	75.6	119	1	119	1	115	2.6e-44	177.9	99.2	100	MTIKIYHNPRCSKSRQTLALLEENGASPEVVLYLENPPSKTALKGLVKSLGIDSARDMMRTREAPYIELDLENVDAETALIDAIAENPTLLERPIVVNEEKAAPNAKIGRPPEQVLEIL*
Arsenate reductase (glutaredoxin)	ArsC		Arsenate reduction to arsenite	SC9682	SC9682_k127_754518_2 # 1279 # 1596 # -1 # ID=3616_2;partial=00;start_type=TTG;rbs_motif=None;rbs_spacer=None;gc_cont=0.585	ArsC-WP_083914103.1 arsenate reductase [Ilumatobacter nonamiensis]	56.7	97	3	99	21	116	1.3e-23	109	91.5	82.1	MAVAEDQGVRYDTVLYMKEPPDRAALEHLVSILEDPVEDLVRKDSKFKKLGLDPDDYVGNPSAVVDIILQHKALMQRPVVVKGNKAIIGRPKVRVAEMLRSADGV*
Arsenate reductase (glutaredoxin)	ArsC		Arsenate reduction to arsenite	SC9682	SC9682_k127_454615_12 # 11512 # 11859 # -1 # ID=3703_12;partial=00;start_type=ATG;rbs_motif=AAGAA;rbs_spacer=10bp;gc_cont=0.399	ArsC-WP_129604245.1 arsenate reductase (glutaredoxin) [Muriicola sp. MMS17-SY002]	71.3	115	1	115	1	115	8.5e-45	179.5	99.1	100	MIKIYHNPRCRKSREGLAIVEESGKPFEIIKYLENNLSRSELLEILNTLNINASELVRKQEAIWKSDFKGKDLTEEMIVNALLAHPKLIERPVVIYNGKGVIGRPPENISELLAE*
Arsenate reductase (glutaredoxin)	ArsC		Arsenate reduction to arsenite	SC9682	SC9682_k127_155354_87 # 87007 # 87363 # 1 # ID=4074_87;partial=00;start_type=ATG;rbs_motif=GGAG/GAGG;rbs_spacer=5-10bp;gc_cont=0.613	ArsC-WP_068616243.1 arsenate reductase (glutaredoxin) [Woeseia oceani]	55.1	118	1	118	1	118	3.2e-31	134.4	99.2	99.2	MSLTIYHNPRCSKSRKTLEIIRSAGIVPTVVLYLQDPPDAAGIGAMAARLGMPVVELLRRGESAVKDATDLPAMGDDDALAAWIAAHPIALQRPIVVDAQSGRAIIGRPPEKVRELLP*
Arsenate reductase (glutaredoxin)	ArsC		Arsenate reduction to arsenite	SC9682	SC9682_k127_232813_1 # 191 # 493 # 1 # ID=5875_1;partial=00;start_type=GTG;rbs_motif=None;rbs_spacer=None;gc_cont=0.637	ArsC-WP_081582079.1 arsenate reductase [Candidatus Microthrix parvicella]	82.7	98	3	100	21	118	5.1e-38	156.8	97	83.1	MRIAEELGVDADIVNYRKEPPDEATLREIIAKLEDPPTELVRRDSLFKKLELTDADVETVDQIVEVILANKMIMQRPLVVTDDTAIVGRPKERVRELLVG*
Arsenate reductase (glutaredoxin)	ArsC		Arsenate reduction to arsenite	SC9682	SC9682_k127_608107_1 # 1 # 213 # -1 # ID=6428_1;partial=10;start_type=ATG;rbs_motif=None;rbs_spacer=None;gc_cont=0.329	ArsC-WP_028892644.1 arsenate reductase (glutaredoxin) [Tenacibaculum sp. 47A_GOM-205m]	74.6	71	1	71	1	71	1.6e-25	114.8	100	62.8	MIKIYHNPRCRKSRQGLAIVENSGKEFEVIEYLKETPTREELKNIIDLLEINPLELVRKNEQVWKDNYKGK
Arsenate reductase (glutaredoxin)	ArsC		Arsenate reduction to arsenite	SC9682	SC9682_k127_1060580_12 # 12889 # 13248 # 1 # ID=8211_12;partial=00;start_type=ATG;rbs_motif=GGA/GAG/AGG;rbs_spacer=5-10bp;gc_cont=0.583	ArsC-WP_068616243.1 arsenate reductase (glutaredoxin) [Woeseia oceani]	64.7	119	1	119	1	119	5.9e-41	166.8	99.2	100	MTIRIYHNPRCSKSRKTLELLQASGVQPEVVAYLEAPPGEETLLELAGLLARPLKKLLRTGEEEFKAAQDSLDLDDDKLLARWLQQHPRVLERPIVVDSASGRAIIGRPPENVLELLPK*
Arsenate reductase (glutaredoxin)	ArsC		Arsenate reduction to arsenite	SC9682	SC9682_k127_1062382_4 # 1912 # 2328 # -1 # ID=9456_4;partial=00;start_type=ATG;rbs_motif=AGxAG;rbs_spacer=5-10bp;gc_cont=0.604	ArsC-WP_068616243.1 arsenate reductase (glutaredoxin) [Woeseia oceani]	59	117	21	137	1	117	9e-33	139.8	84.2	98.3	MRCSLLECAVTGMRATRRALMGITIYHNPRCSKSRKTLEIIRSSGVEPTIVPYLEEPPDGAAILDIAGRLGLSVAELLRRGENAVKQADDLPGLDDDQALAHWIASHPIALQRPIVLDTGSGRAVIGRPPENVAELLS*
Arsenate reductase (glutaredoxin)	ArsC		Arsenate reduction to arsenite	SC9682	SC9682_k127_1213366_4 # 3896 # 4195 # -1 # ID=10710_4;partial=00;start_type=GTG;rbs_motif=None;rbs_spacer=None;gc_cont=0.647	ArsC-WP_083908390.1 arsenate reductase [Ilumatobacter coccineus]	78.8	99	1	99	19	117	1.5e-37	155.2	99	84.6	MRIAEELGVDFETVNYIKEPPDADTLRGIIAKLDDPVTALVRRDSKFKQLELSDDDVATDDQVVDVLVKHKQLLQRPIVVTADTAIIGRPKDRVAELLA*
Arsenate reductase (glutaredoxin)	ArsC		Arsenate reduction to arsenite	SC9682	SC9682_k127_1064299_5 # 3624 # 3965 # -1 # ID=10888_5;partial=00;start_type=ATG;rbs_motif=TAAAAA;rbs_spacer=7bp;gc_cont=0.415	ArsC-WP_067028652.1 arsenate reductase (glutaredoxin) [Muricauda sp. CP2A]	68.1	113	1	113	1	113	1.6e-40	165.2	99.1	100	MIKIYHNPRCAKSREGLALLEAAGADYETVLYLQQTPDKKELKEILKKLGYAPIDLIRKNEAIWKAQFKGKELSDEALITAMITNPKLIERPIIVKDNKAVVGRPSEKIRDLL*
Arsenate reductase (glutaredoxin)	ArsC		Arsenate reduction to arsenite	SC9682	SC9682_k127_1439873_1 # 23 # 379 # -1 # ID=11101_1;partial=00;start_type=ATG;rbs_motif=None;rbs_spacer=None;gc_cont=0.675	ArsC-WP_068616243.1 arsenate reductase (glutaredoxin) [Woeseia oceani]	57.3	117	1	116	1	117	2.3e-29	128.3	97.5	98.3	MTITIYHNPRCSKSRDTLRILEESGVEVAIVEYLKDPPAAETLLDLARQLGVSVAALLRRAESEFKQAADLPALSDDAGLASWLASHPRVLQRPIVTRADGRAVIGRPPENVLELVRQ*
Arsenate reductase (glutaredoxin)	ArsC		Arsenate reduction to arsenite	SC9682	SC9682_k127_91553_6 # 3713 # 4081 # 1 # ID=12602_6;partial=00;start_type=GTG;rbs_motif=GGA/GAG/AGG;rbs_spacer=3-4bp;gc_cont=0.604	ArsC-WP_142899202.1 arsenate reductase (glutaredoxin) [Rhodospirillaceae bacterium R148]	65.2	115	8	122	1	115	4.8e-38	157.1	93.5	100	MAFDNIAMDIMLFHNPRCSKSRATLQLLEDRGHPPEIVRYLDDPPSEETIRELLSLLGFAPRELMRKGEAVYTELELDDPSLSEDQLVRAMHENPILIERPIVIAEGQARIGRPPESVLEIL*
Arsenate reductase (glutaredoxin)	ArsC		Arsenate reduction to arsenite	SC9682	SC9682_k127_1217756_4 # 1770 # 2129 # -1 # ID=13605_4;partial=00;start_type=ATG;rbs_motif=4Base/6BMM;rbs_spacer=13-15bp;gc_cont=0.561	ArsC-WP_068616243.1 arsenate reductase (glutaredoxin) [Woeseia oceani]	58.1	117	1	117	1	117	8.3e-35	146.4	97.5	98.3	MSLTIYHNPRCSKSRKTLEIIESHGVAPKIVKYLDTPPDAATLLRLAELVGVPLADLLRRGEEVFRNAGDNVPLADANALASWLENHPQALERPIVVDEAGQRAVVGRPPENVVTLLSP*
Arsenate reductase (glutaredoxin)	ArsC		Arsenate reduction to arsenite	SC9682	SC9682_k127_392767_1 # 3 # 242 # -1 # ID=14053_1;partial=10;start_type=ATG;rbs_motif=GGA/GAG/AGG;rbs_spacer=5-10bp;gc_cont=0.537	ArsC-WP_068616243.1 arsenate reductase (glutaredoxin) [Woeseia oceani]	65	80	1	80	1	80	1.2e-21	102.1	100	67.2	MTIRIYHNPRCSKSRKTLELLKGRGVTPEIVLYLDEPPSAATLLELARFLDLPVRDLLRTGEQEFKVAREKLLNADAQAL
Arsenate reductase (glutaredoxin)	ArsC		Arsenate reduction to arsenite	SC9682	SC9682_k127_994200_3 # 2391 # 2732 # 1 # ID=14635_3;partial=00;start_type=ATG;rbs_motif=None;rbs_spacer=None;gc_cont=0.342	ArsC-WP_094968440.1 arsenate reductase (glutaredoxin) [Winogradskyella aurantia]	71.7	113	1	113	1	113	6e-43	173.3	99.1	100	MIQILHNPRCRKSREGLAIVEASGQPFEVIKYLDEPLNKSQLKTIIDQLQIEPLALVRTNESIWKENYKGKDLFDEAIIDAMVKHPKLIERPIVIKNNKAVVGRPPEQIKTLL*
Arsenate reductase (glutaredoxin)	ArsC		Arsenate reduction to arsenite	SC9682	SC9682_k127_843809_11 # 9933 # 10289 # -1 # ID=14871_11;partial=00;start_type=ATG;rbs_motif=None;rbs_spacer=None;gc_cont=0.476	ArsC-WP_036645202.1 arsenate reductase family protein [Paenibacillus pini]	53.9	115	1	115	4	117	7.4e-28	123.2	96.6	95.8	MKLYQYPNCSTCRKAIKYLQDQGVEFDSIDITAQPPTQAELKAMLRCYDGEIRKLFNTSGLQYRELGMKDKLPDMSKAEAIKLLAGNGKLIKRPFIITKSKIGLVGFKPEQWQSLLTD*
Arsenate reductase (glutaredoxin)	ArsC		Arsenate reduction to arsenite	SC9682	SC9682_k127_1369156_2 # 1486 # 1830 # -1 # ID=15054_2;partial=00;start_type=GTG;rbs_motif=AGGAG/GGAGG;rbs_spacer=11-12bp;gc_cont=0.464	ArsC-WP_013661676.1 arsenate reductase (glutaredoxin) [Marinomonas mediterranea]	63.7	113	1	113	1	112	5.5e-36	150.2	98.3	99.1	MVKIYHNPRCSKSRQTLQLIRDNGIEPEIVLYLDTSLTPDDIQSLIQMLGLPSARDLMRRGEAIYKDLDLKKETDENALIKAMAAYPKLIERPIVIHKGKAVLGRPPENILDII*
Arsenate reductase (glutaredoxin)	ArsC		Arsenate reduction to arsenite	SC9682	SC9682_k127_394744_4 # 1346 # 1702 # 1 # ID=15379_4;partial=00;start_type=ATG;rbs_motif=None;rbs_spacer=None;gc_cont=0.574	ArsC-WP_068616243.1 arsenate reductase (glutaredoxin) [Woeseia oceani]	58.1	117	1	117	1	117	9.4e-31	132.9	98.3	98.3	MNVTIYHNPRCSKSRKTLEIIEDSGVSPRVVLYLKEKLDAADILDLASHLRLPVSDLLRRGETVFKTATNLPDLSDDAALAGWVASNPVVLERPIVVDTATGKAIIGRPPENVRELLN*
Arsenate reductase (glutaredoxin)	ArsC		Arsenate reduction to arsenite	SC9682	SC9682_k127_1297057_2 # 110 # 460 # 1 # ID=16813_2;partial=00;start_type=ATG;rbs_motif=GGAG/GAGG;rbs_spacer=5-10bp;gc_cont=0.590	ArsC-WP_019625497.1 arsenate reductase (glutaredoxin) [Thioalkalivibrio sp. ALJT]	59.5	111	5	115	7	117	6.2e-35	146.7	94.9	94.1	MTVKIYHNPRCSKSRATLALLQERGVSPQVINYLETPPDVSELATLLKALNLPAAELVRTGESQYAEAGLAVGETDGEVLLQAIAHYPRLLQRPIVVNGNRARIGRPPESVLEILD*
Arsenate reductase (glutaredoxin)	ArsC		Arsenate reduction to arsenite	SC9682	SC9682_k127_23917_3 # 1724 # 2065 # 1 # ID=18194_3;partial=00;start_type=ATG;rbs_motif=AAAA;rbs_spacer=11bp;gc_cont=0.348	ArsC-WP_108172198.1 arsenate reductase (glutaredoxin) [Gramella gaetbulicola]	91.2	113	1	113	1	113	7.1e-52	203	99.1	100	MLKIYHNARCKKSREGLEILKNSGKEFEVKEYLKEPLNENELEELIKKLEITPIQLVRKNEKIWKESYKDKDLSDRELITVMVKNPKLIERPVVETEKKAVIGRPPSDIEKLL*
Arsenate reductase (glutaredoxin)	ArsC		Arsenate reduction to arsenite	SC9682	SC9682_k127_252682_4 # 1213 # 1554 # 1 # ID=20006_4;partial=00;start_type=ATG;rbs_motif=TAA;rbs_spacer=3bp;gc_cont=0.477	ArsC-WP_116695012.1 arsenate reductase (glutaredoxin) [Marixanthomonas sp. HN-E44]	63.7	113	1	113	1	113	1.9e-36	151.8	99.1	100	MTTIYHNPRCSKSRETLEILEQKEEQVKIVRYLEEVPSKPELRSLIKMLGITASDLVRKNEPIWKEQYKGKDLSDAEILAAMVVHPKLIERPIVVKNGRAVIGRPPEIINTIL*
Arsenate reductase (glutaredoxin)	ArsC		Arsenate reduction to arsenite	SC9682	SC9682_k127_1151518_1 # 1 # 420 # 1 # ID=20904_1;partial=10;start_type=Edge;rbs_motif=None;rbs_spacer=None;gc_cont=0.636	ArsC-WP_068616243.1 arsenate reductase (glutaredoxin) [Woeseia oceani]	59.7	119	21	139	1	119	1.8e-36	152.1	85	100	PWRSLIESAKHRTREDDRDTMPLTIYHNPRCSKSRKTLELIEAAGVSPEIVDYQATPPTAERLVELAARIGIPVRELLRTGEAEFREANDLPDLDDNAALAGWLTQHPRVIERPIVVDDVSGKAVIGRPPENVTRLLPR*
Arsenate reductase (glutaredoxin)	ArsC		Arsenate reduction to arsenite	SC9682	SC9682_k127_105450_3 # 2817 # 3158 # -1 # ID=22607_3;partial=00;start_type=ATG;rbs_motif=TAA;rbs_spacer=3bp;gc_cont=0.365	ArsC-WP_120200543.1 arsenate reductase (glutaredoxin) [Ichthyenterobacterium magnum]	78.8	113	1	113	1	113	1.4e-47	188.7	99.1	100	MIVIYHNPRCRKSRDCLDILETRKADYKAIKYLDIPLSEEKLGKIIKILNIKPIELVRKNESIWKENFKTLNFSDQELIQVMAKYPQLIERPIVINGDKAVIGRPPKRILDII*
Arsenate reductase (glutaredoxin)	ArsC		Arsenate reduction to arsenite	SC9682	SC9682_k127_257093_1 # 89 # 445 # 1 # ID=23171_1;partial=00;start_type=ATG;rbs_motif=GGAG/GAGG;rbs_spacer=5-10bp;gc_cont=0.611	ArsC-WP_068616243.1 arsenate reductase (glutaredoxin) [Woeseia oceani]	56.4	117	1	117	1	117	5.5e-31	133.7	98.3	98.3	MGITIYHNPRCSKSRKSLEIIRSAGVEPTIVRYLQEPPDGAEILDIAGRLGLSVAELLRGGEDAVKQADDLPGLDDDQALAHWIASHPIALQRPIVLDTRSGRAIIGRPPENVAELLS*
Arsenate reductase (glutaredoxin)	ArsC		Arsenate reduction to arsenite	SC9682	SC9682_k127_1381668_3 # 3131 # 3535 # -1 # ID=23686_3;partial=00;start_type=ATG;rbs_motif=AGGAG;rbs_spacer=5-10bp;gc_cont=0.578	ArsC-WP_026479798.1 arsenate reductase (glutaredoxin) [Ahrensia sp. 13_GOM-1096m]	82.1	134	1	134	1	134	3.4e-61	234.2	99.3	100	MSIVIHHNPACGTSRNVLEIIRNFVGEPTIIEYLDTGWSKPQLQALFAAAGLTPRTALRTSKSPAEALGLTDPSVDDETILAAMLEHPVLVNRPIVCTAKGVRLCRPSEVVFDLLDVPAGTSYTKEDGEVVTAP*
Arsenate reductase (glutaredoxin)	ArsC		Arsenate reduction to arsenite	SC9682	SC9682_k127_1084874_4 # 2062 # 2412 # 1 # ID=24925_4;partial=00;start_type=ATG;rbs_motif=AGxAG;rbs_spacer=5-10bp;gc_cont=0.547	ArsC-WP_026970944.1 arsenate reductase (glutaredoxin) [Aliagarivorans marinus]	53.1	113	3	115	4	116	4.1e-31	134	96.6	97.4	MTIKIYHNPRCSKSRQALGLLVDRGLDVETILYLEDPPDERELAGLVNKLGITPYEMLRTSEHEYRNLVAGGETLSDKEILKAMSDHPILMQRPIVVSERGARIGRPPESILEIIE*
Arsenate reductase (glutaredoxin)	ArsC		Arsenate reduction to arsenite	SC9682	SC9682_k127_1384144_24 # 27371 # 27712 # 1 # ID=25411_24;partial=00;start_type=ATG;rbs_motif=TAAAA;rbs_spacer=4bp;gc_cont=0.342	ArsC-WP_120200543.1 arsenate reductase (glutaredoxin) [Ichthyenterobacterium magnum]	76.1	113	1	113	1	113	1.7e-45	181.8	99.1	100	MIIIYHNPRCRKSRDTLEILETKKADYKVIKYLDTPLSEEKLGKIIKLLKIRPIELIRKNESIWKENFKDLDFSDEELIQVMAKYPKLIERPIVINGNKAVIGRPPELILDIL*
Arsenate reductase (glutaredoxin)	ArsC		Arsenate reduction to arsenite	SC9682	SC9682_k127_1310304_9 # 6183 # 6539 # 1 # ID=25954_9;partial=00;start_type=ATG;rbs_motif=GGAG/GAGG;rbs_spacer=5-10bp;gc_cont=0.630	ArsC-WP_068616243.1 arsenate reductase (glutaredoxin) [Woeseia oceani]	60.7	117	1	117	1	117	5.3e-34	143.7	98.3	98.3	MSLKIYHNPRCSKSRNTLEIIRNAGLEPKIVRYLDEAPSAAEILDLAGKLGGSVADLLRRGESEFKNAPDLPDLDDDAALAAWVAAHPKVLERPIVVDTASGKAVMGRPPENVHQLLS*
Arsenate reductase (glutaredoxin)	ArsC		Arsenate reduction to arsenite	SC9682	SC9682_k127_1462389_2 # 745 # 1101 # -1 # ID=26742_2;partial=00;start_type=ATG;rbs_motif=GGA/GAG/AGG;rbs_spacer=5-10bp;gc_cont=0.577	ArsC-WP_068511451.1 MULTISPECIES: arsenate reductase (glutaredoxin) [unclassified Oleiphilus]	54.3	116	3	118	5	117	1.2e-33	142.5	97.5	96.6	MLMRLYHNPHCSKSRATLALLQDRGIEAELCLYLQNPPDHEELRELLRLLGIGPRDLMRKGEKEYRDHNLADLADRALTDAELIDALHRFPQLIERPILVAGDQARIGRPPESVIDII*
Arsenate reductase (glutaredoxin)	ArsC		Arsenate reduction to arsenite	SC9682	SC9682_k127_416573_18 # 16122 # 16334 # 1 # ID=29963_18;partial=01;start_type=ATG;rbs_motif=TAAA;rbs_spacer=12bp;gc_cont=0.441	ArsC-WP_151667152.1 arsenate reductase (glutaredoxin) [Phaeocystidibacter luteus]	59.2	71	1	71	33	103	1.9e-18	91.3	100	62.8	MDEPLTEKKLRKILELLDFEPLELVRTNELIWQQKYATKNLSDTEIIHAMLTYPDLMQRPIVINGDKAVIG
Arsenate reductase (glutaredoxin)	ArsC		Arsenate reduction to arsenite	SC9682	SC9682_k127_1165149_5 # 2212 # 2562 # 1 # ID=30170_5;partial=00;start_type=ATG;rbs_motif=None;rbs_spacer=None;gc_cont=0.578	ArsC-WP_091711540.1 arsenate reductase (glutaredoxin) [Methylophaga sulfidovorans]	57	114	2	115	3	116	9.9e-33	139.4	97.4	98.3	MTIKIYHNPKCSKSRQALGLLTDRGLDVRIVAYLEEPPSEDELAAIVKKLGIAPRDLLRTSEPEYRRLALDSKALSDTEILRAIAEHPILMQRPIVVSKRGARIGRPPELILEIVE*
Arsenate reductase (glutaredoxin)	ArsC		Arsenate reduction to arsenite	SC9682	SC9682_k127_42029_6 # 3893 # 4234 # -1 # ID=30183_6;partial=00;start_type=GTG;rbs_motif=AGGAG;rbs_spacer=5-10bp;gc_cont=0.608	ArsC-WP_067601586.1 arsenate reductase (glutaredoxin) [Altererythrobacter ishigakiensis]	87.6	113	1	113	1	113	2.4e-52	204.5	99.1	100	MKATIWHNPKCGTSRKTLAILEEGGADVTVVEYLKDAPSRDKLAQLYRDAGITPQKGLRIRGTDAAERGLPDADADTVLNAMATEPILIERPLVETDKGVRLCRPQDVVHEIL*
Arsenate reductase (glutaredoxin)	ArsC		Arsenate reduction to arsenite	SC9682	SC9682_k127_1094683_2 # 1260 # 1562 # -1 # ID=31431_2;partial=00;start_type=GTG;rbs_motif=None;rbs_spacer=None;gc_cont=0.660	ArsC-WP_083914103.1 arsenate reductase [Ilumatobacter nonamiensis]	76.8	99	1	99	19	117	1.4e-35	148.7	98	84.6	MRIAEELGVDYETVIYRKEPPDEATLRAIIAKLEDPPTDLVRRDSQFKKLGLSDDDVATVDQVVDTLVAHKMLLQRPLVVTKKKAIIGRPKDRVRELLSA*
Arsenate reductase (glutaredoxin)	ArsC		Arsenate reduction to arsenite	SC9682	SC9682_k127_195697_2 # 248 # 598 # -1 # ID=31906_2;partial=00;start_type=ATG;rbs_motif=GGAG/GAGG;rbs_spacer=5-10bp;gc_cont=0.587	ArsC-WP_019625497.1 arsenate reductase (glutaredoxin) [Thioalkalivibrio sp. ALJT]	57.7	111	5	115	7	117	9.9e-33	139.4	94.9	94.1	MTVKIYHNPRCSKSRATLALLQERGVSPQIIHYLETPPGKPELAALLEALDLPATELVRAGESEYGTAGLAPGEADADILLDAIARYPRLLQRPIVINGDRARIGRPPEAVLEILD*
Arsenate reductase (glutaredoxin)	ArsC		Arsenate reduction to arsenite	SC9682	SC9682_k127_722052_3 # 1242 # 1604 # -1 # ID=33018_3;partial=00;start_type=ATG;rbs_motif=GGA/GAG/AGG;rbs_spacer=5-10bp;gc_cont=0.419	ArsC-WP_129604245.1 arsenate reductase (glutaredoxin) [Muriicola sp. MMS17-SY002]	84.3	115	6	120	1	115	7e-50	196.4	95	100	MKVKPMITIYHNPRCRKSREGLALVEASKKTFEVVKYLDNKLSKSELKQILDTLGIQPMEIVRKQEAIWKSDFKGQELSDDMILNALVEHPKLIERPIVIYKQKGVIGRPAENIADLLSD*
Arsenate reductase (glutaredoxin)	ArsC		Arsenate reduction to arsenite	SC9682	SC9682_k127_724510_6 # 3792 # 4151 # 1 # ID=34674_6;partial=00;start_type=ATG;rbs_motif=GGA/GAG/AGG;rbs_spacer=5-10bp;gc_cont=0.564	ArsC-WP_068616243.1 arsenate reductase (glutaredoxin) [Woeseia oceani]	53.8	119	1	119	1	119	6.6e-32	136.7	99.2	100	MPLTIYHNPRCSKSRKTLEILENAGASPNIVEYLKTPPSAGRIVEMAALLGVPVLQLLRRNEDVFKEAVDLPELESDAALAAWIASHPKALQRPIVVDDENRQAVIGRPPENVDALLSR*
Arsenate reductase (glutaredoxin)	ArsC		Arsenate reduction to arsenite	SC9682	SC9682_k127_648350_6 # 2845 # 3186 # 1 # ID=34806_6;partial=00;start_type=ATG;rbs_motif=AAAAA;rbs_spacer=7bp;gc_cont=0.383	ArsC-WP_130286718.1 arsenate reductase (glutaredoxin) [Aquimarina brevivitae]	65.5	113	1	113	1	113	5.6e-41	166.8	99.1	100	MTTIYHNPRCRKSRETLHLLEERNESVNTVLYLDDPPTVKELKNILNMLGMKPIELVRKNEAIWKENFKNKDLSDDDILKAMRNHPKLIERPIVLKNGKAALGRPPENVINIL*
Arsenate reductase (glutaredoxin)	ArsC		Arsenate reduction to arsenite	SC9682	SC9682_k127_1398461_6 # 3588 # 3947 # 1 # ID=35220_6;partial=00;start_type=ATG;rbs_motif=GGA/GAG/AGG;rbs_spacer=11-12bp;gc_cont=0.575	ArsC-WP_068616243.1 arsenate reductase (glutaredoxin) [Woeseia oceani]	60.7	117	1	117	1	117	2.6e-36	151.4	97.5	98.3	MAIRIYHNPRCSKSRKTLELLQQRGISPTIVPYLDEPPPAATLLQLAKQLGKPLRELLRTKETEFKSAGELLDLDDEEKLAGWLHDHPRVLERPIVVDETRQRAVLGRPPENVLELITS*
Arsenate reductase (glutaredoxin)	ArsC		Arsenate reduction to arsenite	SC9682	SC9682_k127_1172572_3 # 1343 # 1702 # -1 # ID=35291_3;partial=00;start_type=ATG;rbs_motif=GGA/GAG/AGG;rbs_spacer=5-10bp;gc_cont=0.594	ArsC-WP_068616243.1 arsenate reductase (glutaredoxin) [Woeseia oceani]	59	117	1	117	1	117	8.3e-35	146.4	97.5	98.3	MTLRILHNPRCSKSRKTLELLEQRGVQPEITHYLEEPPSATEVLRMARLLTVPVSSLVRQSDDDFKTSGKELDLSDDEALASWLAGHPRALQRPIVIDDDNHRAVIGRPPENVLELLSA*
Arsenate reductase (glutaredoxin)	ArsC		Arsenate reduction to arsenite	SC9682	SC9682_k127_200786_5 # 2651 # 2836 # 1 # ID=35325_5;partial=01;start_type=TTG;rbs_motif=None;rbs_spacer=None;gc_cont=0.543	ArsC-WP_083908390.1 arsenate reductase [Ilumatobacter coccineus]	64.3	56	3	58	21	76	1.6e-13	74.7	90.3	47.9	MAVAEDLGVEHDTVLYMKEPPDRKTLEHIVSILEDPIEDLVRKDSKFKKLELNPDDYVDNPE
Arsenate reductase (glutaredoxin)	ArsC		Arsenate reduction to arsenite	SC9682	SC9682_k127_804344_1 # 193 # 390 # 1 # ID=38191_1;partial=00;start_type=ATG;rbs_motif=None;rbs_spacer=None;gc_cont=0.328	ArsC-WP_067960343.1 arsenate reductase [Nitrosopumilus sp. Nsub]	66.2	65	1	65	47	111	2.3e-18	90.9	98.5	58	MSGKTPSEFLRKRDKMFKELDLGNAQKTDSQIIKLMVKYPGLIMRPIVISGNKAFVGKIDSKNLK*
Arsenate reductase (glutaredoxin)	ArsC		Arsenate reduction to arsenite	SC9682	SC9682_k127_205838_2 # 1788 # 2042 # -1 # ID=38476_2;partial=00;start_type=ATG;rbs_motif=GGA/GAG/AGG;rbs_spacer=11-12bp;gc_cont=0.612	ArsC-WP_083914103.1 arsenate reductase [Ilumatobacter nonamiensis]	65.5	84	1	84	35	117	1.4e-23	108.6	98.8	70.9	MKEPPDRETLEHIVAVLEDPVEDLVRKDSKFKKLGLNPDDYVDNPEAVVDILLEHKALMQRPVVVKGDRALIGRPKSRVAELLG*
Arsenate reductase (glutaredoxin)	ArsC		Arsenate reduction to arsenite	SC9682	SC9682_k127_879545_3 # 4202 # 4384 # -1 # ID=39524_3;partial=01;start_type=Edge;rbs_motif=None;rbs_spacer=None;gc_cont=0.568	ArsC-WP_083908390.1 arsenate reductase [Ilumatobacter coccineus]	61	59	1	59	59	116	4.5e-13	73.2	96.7	49.6	VRKDSKFKKLGLNPDDYVGNPEAVVDIILQHKALMQRPVVVKGAKAIIGRPKSRITELLG*
Arsenate reductase (glutaredoxin)	ArsC		Arsenate reduction to arsenite	SC9682	SC9682_k127_1333012_4 # 1185 # 1544 # 1 # ID=41184_4;partial=00;start_type=ATG;rbs_motif=GGA/GAG/AGG;rbs_spacer=5-10bp;gc_cont=0.642	ArsC-WP_068616243.1 arsenate reductase (glutaredoxin) [Woeseia oceani]	58.8	119	1	119	1	119	2.6e-36	151.4	99.2	100	MPLTIYHNPKCSKSRKTLELIEEAGGSPEIVDYQATPPSADRLVELASWIGIPVRELLRTGEAEFREANDLPDLDDDAALADWLTRHPRVIERPIVVDDDAGQAVIGRPPENVTRLLPR*
Arsenate reductase (glutaredoxin)	ArsC		Arsenate reduction to arsenite	SC9682	SC9682_k127_585189_202 # 207920 # 208267 # -1 # ID=42136_202;partial=00;start_type=GTG;rbs_motif=GGAGG;rbs_spacer=5-10bp;gc_cont=0.612	ArsC-WP_025560740.1 arsenate reductase (glutaredoxin) [Sphingomonas sp. UNC305MFCol5.2]	65.5	113	4	115	3	114	2.2e-32	138.3	96.6	98.2	MKTARMTFNPRCGTARKTKAILEEEGYEVETIDYLGDEKLSRDALTTWYERAGLTPRQGLRAKEAIAKELGLAEASDEEILDAMMAHPILIERPLVETDKGALLARPQDKVREII*
Arsenate reductase (glutaredoxin)	ArsC		Arsenate reduction to arsenite	SC9682	SC9682_k127_883686_11 # 8646 # 9002 # 1 # ID=42188_11;partial=00;start_type=ATG;rbs_motif=None;rbs_spacer=None;gc_cont=0.613	ArsC-WP_038034937.1 arsenate reductase (glutaredoxin) [Thermopetrobacter sp. TC1]	63.8	116	4	118	1	116	4.6e-38	157.1	96.6	100	MAGMEVTIYHNPRCSKSRATLALLEKRGNEPRVILYLETPPSAQQIRELLGLLGMTPRELIRSGEKEYRELRLSDPATTDEDLISAMHNCPRLLQRPIVVVNGAARIGRPPESVLDIL*
Arsenate reductase (glutaredoxin)	ArsC		Arsenate reduction to arsenite	SC9682	SC9682_k127_1111450_5 # 1607 # 1963 # 1 # ID=42659_5;partial=00;start_type=ATG;rbs_motif=4Base/6BMM;rbs_spacer=13-15bp;gc_cont=0.647	ArsC-WP_068616243.1 arsenate reductase (glutaredoxin) [Woeseia oceani]	55.6	117	1	117	1	117	8.5e-32	136.3	98.3	98.3	MALTIYHNPRCSKSRKTLQIIRDAGVEPSIVLYLEKTPSAAQIVDVAGRLGIRVADLLRRGEGEFKEADDLPDLEDDNALAHWLEAHPKVLERPIVLDDDSGRAVVGRPPQNVDALLS*
Arsenate reductase (glutaredoxin)	ArsC		Arsenate reduction to arsenite	SC9682	SC9682_k127_1112232_2 # 282 # 626 # 1 # ID=43129_2;partial=00;start_type=GTG;rbs_motif=GGAG/GAGG;rbs_spacer=5-10bp;gc_cont=0.530	ArsC-WP_152475658.1 arsenate reductase (glutaredoxin) [Roseovarius sp. THAF9]	58.9	112	3	114	4	115	1.7e-32	138.7	97.4	97.4	MSVEIWHNPRCSKSRQALALLKDQGVTPNIRLYLKDSPSEKELRTVLDQLGMTARDILRTGEPECLEAGVDKISDEETLITAMVQFPKLIERPIIRAGDKAILGRPPENVLDII*
Arsenate reductase (glutaredoxin)	ArsC		Arsenate reduction to arsenite	SC9682	SC9682_k127_213775_10 # 8852 # 9208 # 1 # ID=43784_10;partial=00;start_type=ATG;rbs_motif=None;rbs_spacer=None;gc_cont=0.583	ArsC-WP_068616243.1 arsenate reductase (glutaredoxin) [Woeseia oceani]	59	117	1	117	1	117	1.3e-32	139	98.3	98.3	MTITIYHNPRCSKSRKTLAIIEEAGITPNVLRYLDEPPAAAEIRALSKQLGRPVSDLLRRGETAFKDATDLPDLNDDVALAAWLEKHPIVLERPIVIDSASGRAVIGRPPELVEELLR*
Arsenate reductase (glutaredoxin)	ArsC		Arsenate reduction to arsenite	SC9682	SC9682_k127_813079_20 # 22208 # 22558 # 1 # ID=44102_20;partial=00;start_type=GTG;rbs_motif=GGAG/GAGG;rbs_spacer=5-10bp;gc_cont=0.521	ArsC-WP_113954309.1 arsenate reductase (glutaredoxin) [Arenicella xantha]	67.2	116	1	116	1	116	8.3e-40	162.9	99.1	100	MDVTIYHNPRCSKSRQTLQLLESQDIQPIIIEYLKQPPTHQQLDSILRGLDMQPRDLMRRGEDAYAELQLDDDTLSRDQLIEAMIAQPKLIQRPIVVAGDGIVIGRPPEAVLEILP*
Arsenate reductase (glutaredoxin)	ArsC		Arsenate reduction to arsenite	SC9682	SC9682_k127_890132_6 # 4250 # 4552 # -1 # ID=46231_6;partial=00;start_type=TTG;rbs_motif=None;rbs_spacer=None;gc_cont=0.584	ArsC-WP_083908390.1 arsenate reductase [Ilumatobacter coccineus]	61.9	97	3	99	21	116	1.4e-27	122.1	96	82.1	MAVAEELGVDADVVLYMKEPPDRATLERIVKGLEDPVEDLVRKDSQFKKLGLNPDDYVGNPEAVIDLLVERKALLQRPVVVKGKKAIIGRPKTRIAEFLK*
Arsenate reductase (glutaredoxin)	ArsC		Arsenate reduction to arsenite	SC9682	SC9682_k127_369021_2 # 1170 # 1523 # 1 # ID=47672_2;partial=00;start_type=ATG;rbs_motif=TAAA;rbs_spacer=9bp;gc_cont=0.299	ArsC-WP_086907404.1 arsenate reductase [Candidatus Nitrosomarinus catalina]	74.1	108	10	117	4	111	1.5e-41	168.7	91.5	96.4	MSKNEKIITYHKASCITCKKTISQLERMKVDLKKRDFFKEPFTESELKKIIKLTGKKPSEMIRKRDKMYKEFDLDNNKKTDSQIIKLMVKHPGLIMRPIIIAENKAFVGKIDTKLIK*
Arsenate reductase (glutaredoxin)	ArsC		Arsenate reduction to arsenite	SC9682	SC9682_k127_294887_2 # 2632 # 2814 # -1 # ID=48003_2;partial=01;start_type=Edge;rbs_motif=None;rbs_spacer=None;gc_cont=0.410	ArsC-WP_108424638.1 arsenate reductase (glutaredoxin) [Muricauda sp. GCL-11]	75	60	1	60	54	113	4.2e-19	93.2	98.4	53.1	IQLVRKGEPVWKEKFKGKELSDTQLISAMVTHPKLIERPIVVKEGKAVIGRPPEKVKILL*
Arsenate reductase (glutaredoxin)	ArsC		Arsenate reduction to arsenite	SC9682	SC9682_k127_523541_1 # 1 # 183 # 1 # ID=49731_1;partial=10;start_type=Edge;rbs_motif=None;rbs_spacer=None;gc_cont=0.590	ArsC-WP_132141334.1 arsenate reductase (glutaredoxin) [Luteibacter rhizovicinus]	63.3	60	1	60	55	114	4.8e-15	79.7	98.4	52.6	DLLRDRQPEFTALGLDADKLGDEELIDIMVRHPSVIQRPIVVNGNRACIGRPPESVLAIL*
Arsenate reductase (glutaredoxin)	ArsC		Arsenate reduction to arsenite	SC9682	SC9682_k127_1347209_8 # 5515 # 5736 # 1 # ID=50299_8;partial=01;start_type=ATG;rbs_motif=AGGAG;rbs_spacer=5-10bp;gc_cont=0.541	ArsC-WP_153294300.1 arsenate reductase (glutaredoxin) [gamma proteobacterium SS-5]	63.4	71	1	71	1	71	9.3e-21	99	95.9	60.7	MRVRIYHNPRCSKSRQTLALLQEQDIDPEIINYLESPPDRQQLEKIINLLRISPCELVRKGQKEYKELGLAART
Arsenate reductase (glutaredoxin)	ArsC		Arsenate reduction to arsenite	SC9682	SC9682_k127_897586_4 # 1851 # 2048 # -1 # ID=50542_4;partial=01;start_type=Edge;rbs_motif=None;rbs_spacer=None;gc_cont=0.641	ArsC-WP_085212237.1 arsenate reductase (glutaredoxin) [Methylomagnum ishizawai]	51.6	62	4	64	57	115	8.6e-10	62.4	92.4	51.3	LADLLRRGESTFKEASDLPDLADDAALAAWLESHPVVLERPIIVATDTGRAVVGRPPENVTELLS*
Arsenate reductase (glutaredoxin)	ArsC		Arsenate reduction to arsenite	SC9683	SC9683_k127_399743_2 # 1023 # 1325 # -1 # ID=233_2;partial=00;start_type=GTG;rbs_motif=None;rbs_spacer=None;gc_cont=0.663	ArsC-WP_083914103.1 arsenate reductase [Ilumatobacter nonamiensis]	76.8	99	1	99	19	117	1.4e-35	148.7	98	84.6	MRIAEELGVDYETVIYRKEPPDEATLRAIIAKLEDPPTDLVRRDSQFKKLGLSDDDVATVDQVVDTLVAHKMLLQRPLVVTKKKAIIGRPKDRVRELLSA*
Arsenate reductase (glutaredoxin)	ArsC		Arsenate reduction to arsenite	SC9683	SC9683_k127_1265723_3 # 1140 # 1544 # -1 # ID=693_3;partial=00;start_type=ATG;rbs_motif=AGGAG;rbs_spacer=5-10bp;gc_cont=0.580	ArsC-WP_026479798.1 arsenate reductase (glutaredoxin) [Ahrensia sp. 13_GOM-1096m]	83.6	134	1	134	1	134	4e-62	237.3	99.3	100	MSIVIHHNPACGTSRNVLEIIRNFVGEPTIIEYLDTGWSKPQLQALFAAAGLTPRTALRTSKSPAEELGLTDPSIDDETILAAMLEHPVLVNRPIVCTAKGVRLCRPSEVVFDLLDVPAGTSYTKEDGEVVTAP*
Arsenate reductase (glutaredoxin)	ArsC		Arsenate reduction to arsenite	SC9683	SC9683_k127_932845_79 # 87085 # 87432 # -1 # ID=847_79;partial=00;start_type=ATG;rbs_motif=GGAG/GAGG;rbs_spacer=5-10bp;gc_cont=0.471	ArsC-WP_022697102.1 arsenate reductase (glutaredoxin) [Euryhalocaulis caribicus]	65.2	112	1	112	1	112	5e-37	153.7	96.6	94.9	MTLKIYHNPRCSKSRQTLALLLEHGHDPEIVQYLNDVPSEAQIKSLIKMLGFSTARGLMRKSEQAYKDLGLKGVDDEAILVKAMSENPKLIERPIVVKNGKAALGRPPENVLTLF*
Arsenate reductase (glutaredoxin)	ArsC		Arsenate reduction to arsenite	SC9683	SC9683_k127_933670_41 # 40124 # 40468 # -1 # ID=1755_41;partial=00;start_type=ATG;rbs_motif=TAA;rbs_spacer=4bp;gc_cont=0.452	ArsC-WP_025897710.1 arsenate reductase (glutaredoxin) [Sneathiella glossodoripedis]	57.5	113	2	114	3	115	8.5e-29	126.3	98.3	98.3	MIKIYHNPRCSKSRQTLALLEAQQVDHSVIEYLKTPPGKSELKDILKKLNKEPLEIMRKKEKIMDKLNIDLTSKSDVELIDLIIKHPILLERPIVVTDEDARIGRPPESVLELF*
Arsenate reductase (glutaredoxin)	ArsC		Arsenate reduction to arsenite	SC9683	SC9683_k127_268418_9 # 9503 # 9847 # 1 # ID=2058_9;partial=00;start_type=ATG;rbs_motif=AGGAG;rbs_spacer=5-10bp;gc_cont=0.614	ArsC-WP_040965119.1 arsenate reductase (glutaredoxin) [Erythrobacter vulgaris]	87.7	114	1	114	1	114	4.9e-53	206.8	99.1	100	MKATIWHNPKCGTSRKTLAILENLSKVEVEVIEYLKDPPTADKLAQLYKDAGLAPNEGLRIRGTDAVERGLPDADAQVVLDAMAADPILIERPLVETDKGVRLCRPQDVVLEIL*
Arsenate reductase (glutaredoxin)	ArsC		Arsenate reduction to arsenite	SC9683	SC9683_k127_136768_2 # 861 # 1232 # -1 # ID=3341_2;partial=00;start_type=TTG;rbs_motif=TAAAA;rbs_spacer=4bp;gc_cont=0.333	ArsC-WP_109405141.1 arsenate reductase (glutaredoxin) [Polaribacter sp. ZY113]	70.8	113	11	123	1	113	8e-41	166.4	91.1	100	MVIFAIQTRKMIKIYHNNRCRKSREGLAILEKSGQEFEIINYLENPPSKSELEDILHRLGISPIQLVRKNEKIWKENFKHKDLTDDQIIEIMIQNPKLIERPIVIKDDRVVLGRPPEDILNIL*
Arsenate reductase (glutaredoxin)	ArsC		Arsenate reduction to arsenite	SC9683	SC9683_k127_5376_3 # 1168 # 1524 # -1 # ID=4867_3;partial=00;start_type=ATG;rbs_motif=None;rbs_spacer=None;gc_cont=0.476	ArsC-WP_036645202.1 arsenate reductase family protein [Paenibacillus pini]	53.9	115	1	115	4	117	7.4e-28	123.2	96.6	95.8	MKLYQYPNCSTCRKAIKYLQDQGVEFDSIDITAQPPTQAELKAMLRCYDGEIRKLFNTSGLQYRELGMKDKLPDMSKAEAIKLLAGNGKLIKRPFIITKSKIGLVGFKPEQWQSLLTD*
Arsenate reductase (glutaredoxin)	ArsC		Arsenate reduction to arsenite	SC9683	SC9683_k127_406258_4 # 1682 # 2038 # -1 # ID=5793_4;partial=00;start_type=ATG;rbs_motif=None;rbs_spacer=None;gc_cont=0.577	ArsC-WP_068616243.1 arsenate reductase (glutaredoxin) [Woeseia oceani]	57.3	117	1	117	1	117	1.4e-29	129	98.3	98.3	MNVTIYHNPLCSKSRKTLEIIEDSGVSPRVVLYLKEKLAAADILDLASHLRLPVSDLLRRGETVFKTATNLPDLSDDAALAGWVASNPVVLERPIVVDTATGKAIIGRPPENVRELLN*
Arsenate reductase (glutaredoxin)	ArsC		Arsenate reduction to arsenite	SC9683	SC9683_k127_273194_2 # 945 # 1286 # 1 # ID=6515_2;partial=00;start_type=ATG;rbs_motif=AAAA;rbs_spacer=11bp;gc_cont=0.345	ArsC-WP_108172198.1 arsenate reductase (glutaredoxin) [Gramella gaetbulicola]	91.2	113	1	113	1	113	7.1e-52	203	99.1	100	MLKIYHNARCKKSREGLEILKNSGKEFEVKEYLKEPLNENELEELIKKLDITPIQLVRKNEKIWKESYKDKDLSNRELITVMVKNPKLIERPVVETEKKAVIGRPPSDIEKLL*
Arsenate reductase (glutaredoxin)	ArsC		Arsenate reduction to arsenite	SC9683	SC9683_k127_606898_2 # 731 # 985 # 1 # ID=6547_2;partial=00;start_type=ATG;rbs_motif=GGA/GAG/AGG;rbs_spacer=11-12bp;gc_cont=0.616	ArsC-WP_083914103.1 arsenate reductase [Ilumatobacter nonamiensis]	65.5	84	1	84	35	117	1.4e-23	108.6	98.8	70.9	MKEPPDRETLEHIVAVLEDPVEDLVRKDSKFKKLGLNPDDYVDNPEAVVDILLEHKALMQRPVVVKGDRALIGRPKSRVAELLG*
Arsenate reductase (glutaredoxin)	ArsC		Arsenate reduction to arsenite	SC9683	SC9683_k127_339823_7 # 7359 # 7604 # -1 # ID=6690_7;partial=00;start_type=ATG;rbs_motif=TAAA;rbs_spacer=12bp;gc_cont=0.447	ArsC-WP_109352817.1 arsenate reductase (glutaredoxin) [Algibacter sp. ZY111]	59.2	76	6	81	38	113	1.1e-22	105.5	92.7	67.3	MDEPLTEKKLRKILELLDFEPLELVRTNELIWQQKYATKNLSDTEIIHAMLTYPDLMQRPIVINGDKAVIGRPPERVLDIL*
Arsenate reductase (glutaredoxin)	ArsC		Arsenate reduction to arsenite	SC9683	SC9683_k127_1206659_38 # 44133 # 44348 # 1 # ID=7634_38;partial=01;start_type=ATG;rbs_motif=TAAAA;rbs_spacer=4bp;gc_cont=0.329	ArsC-WP_120200543.1 arsenate reductase (glutaredoxin) [Ichthyenterobacterium magnum]	75	72	1	72	1	72	9.4e-26	115.5	100	63.7	MIIIYHNPRCRKSRDTLEILETKKADYKVIKYLDTPLSEEKLGKIIKLLKIRPIELIRKNESIWKENFKDLD
Arsenate reductase (glutaredoxin)	ArsC		Arsenate reduction to arsenite	SC9683	SC9683_k127_144117_12 # 10775 # 11119 # 1 # ID=9390_12;partial=00;start_type=ATG;rbs_motif=GGA/GAG/AGG;rbs_spacer=5-10bp;gc_cont=0.577	ArsC-WP_128891879.1 arsenate reductase (glutaredoxin) [Erythrobacter sp. HKB08]	84.2	114	1	114	1	114	2.7e-51	201.1	99.1	100	MKATIWHNPKCGTSRKTLTILENLSQVDVTVVEYLRDPPSRDQLAELFQKAGISPQEGLRLRGTDAEERGLPDADDDTVLEAMVVDPILINRPLVETDKGVRLCRPQDIVLEIL*
Arsenate reductase (glutaredoxin)	ArsC		Arsenate reduction to arsenite	SC9683	SC9683_k127_212235_4 # 1757 # 2095 # 1 # ID=10484_4;partial=00;start_type=ATG;rbs_motif=GGAG/GAGG;rbs_spacer=5-10bp;gc_cont=0.625	ArsC-WP_129683523.1 arsenate reductase (glutaredoxin) [Loktanella sp. IMCC34160]	61.6	112	1	112	1	112	6e-35	146.7	99.1	100	MTEIWHNPRCSKSRTTLSLLQEAGHEPQVRLYLSDPPSRGELRAISEKLGLPPSGFIRNSETLYKELGLAQQSEDALLDAMARNPILIERPIVVAGGKAAIGRPPEAVLRLF*
Arsenate reductase (glutaredoxin)	ArsC		Arsenate reduction to arsenite	SC9683	SC9683_k127_1144078_2 # 986 # 1324 # 1 # ID=11331_2;partial=00;start_type=ATG;rbs_motif=TAA;rbs_spacer=12bp;gc_cont=0.345	ArsC-WP_147165377.1 arsenate reductase (glutaredoxin) [Phaeodactylibacter luteus]	62.2	111	1	111	1	111	5e-34	143.7	98.2	99.1	MEIFHNPRCRKSRETLALLEDNKVNPEIVLYLEEKLTQKRLKEVISKLGIKASQLVRKTEPIYKEKYKGKDISDAEWVKILVKEPKLIERPIVIKGKKAVIGRPPSNVLTLI*
Arsenate reductase (glutaredoxin)	ArsC		Arsenate reduction to arsenite	SC9683	SC9683_k127_882675_8 # 5404 # 5763 # 1 # ID=13835_8;partial=00;start_type=ATG;rbs_motif=GGA/GAG/AGG;rbs_spacer=5-10bp;gc_cont=0.583	ArsC-WP_068616243.1 arsenate reductase (glutaredoxin) [Woeseia oceani]	64.7	119	1	119	1	119	5.9e-41	166.8	99.2	100	MTIRIYHNPRCSKSRKTLELLQASGVQPEVVAYLEAPPGEETLLELAGLLARPLKKLLRTGEEEFKAAQDSLDLDDDKLLARWLQQHPRVLERPIVVDSASGRAIIGRPPENVLELLPK*
Arsenate reductase (glutaredoxin)	ArsC		Arsenate reduction to arsenite	SC9683	SC9683_k127_349167_3 # 1271 # 1612 # 1 # ID=14427_3;partial=00;start_type=GTG;rbs_motif=GGA/GAG/AGG;rbs_spacer=11-12bp;gc_cont=0.550	ArsC-WP_121466267.1 arsenate reductase (glutaredoxin) [Alteromonadaceae bacterium 2052S.S.stab0a.01]	69.9	113	1	113	5	117	1.8e-39	161.8	99.1	96.6	MKIYHNPKCSKSRQTLALIEAAGIEPEIVLYLQSPPSKSELAAVLKQLGIPARGLLRKGEDEYKSLNLADPGKSEAEIIAAMCSHPRLIERPIVVEGGRAVLGRPPENVQALL*
Arsenate reductase (glutaredoxin)	ArsC		Arsenate reduction to arsenite	SC9683	SC9683_k127_152008_2 # 522 # 878 # 1 # ID=15765_2;partial=00;start_type=ATG;rbs_motif=GGAG/GAGG;rbs_spacer=5-10bp;gc_cont=0.605	ArsC-WP_068616243.1 arsenate reductase (glutaredoxin) [Woeseia oceani]	59	117	1	117	1	117	3.1e-34	144.4	98.3	98.3	MALTIYHNPRCSKSRKTLQLIRDAGIEPVIVPYLKNPPDAAQIIELAERLGEPVVALLRQGETEFKQADDLPALDDDHALADWLSAHPIVLQRPIVIDVDSGRAIVGRPPENVRELVS*
Arsenate reductase (glutaredoxin)	ArsC		Arsenate reduction to arsenite	SC9683	SC9683_k127_552697_1 # 3 # 293 # 1 # ID=17082_1;partial=10;start_type=Edge;rbs_motif=None;rbs_spacer=None;gc_cont=0.405	ArsC-WP_129604245.1 arsenate reductase (glutaredoxin) [Muriicola sp. MMS17-SY002]	82.3	96	1	96	20	115	1.7e-38	158.3	99	83.5	VEASKKTFEVVKYLDNKLSKSELKQILDTLGIQPMEIVRKQEAIWKSDFKGQELSDDMILNALVEHPKLIERPIVIYKQKGVIGRPAENIADLLSD*
Arsenate reductase (glutaredoxin)	ArsC		Arsenate reduction to arsenite	SC9683	SC9683_k127_552877_4 # 1880 # 2239 # -1 # ID=17214_4;partial=00;start_type=ATG;rbs_motif=GGA/GAG/AGG;rbs_spacer=5-10bp;gc_cont=0.636	ArsC-WP_068616243.1 arsenate reductase (glutaredoxin) [Woeseia oceani]	59.7	119	1	119	1	119	1.5e-36	152.1	99.2	100	MPLTIYHNPRCSKSRKTLELIEAAGVSPEIVDYQATPPTAERLVELAARIGIPVRELLRTGEAEFREANDLPDLDDNAALAGWLTQHPRVIERPIVVDDVSGKAVIGRPPENVTRLLPR*
Arsenate reductase (glutaredoxin)	ArsC		Arsenate reduction to arsenite	SC9683	SC9683_k127_686907_4 # 3111 # 3467 # 1 # ID=17483_4;partial=00;start_type=ATG;rbs_motif=GGAG/GAGG;rbs_spacer=5-10bp;gc_cont=0.611	ArsC-WP_068616243.1 arsenate reductase (glutaredoxin) [Woeseia oceani]	56.4	117	1	117	1	117	5.5e-31	133.7	98.3	98.3	MGITIYHNPRCSKSRKSLEIIRSAGVEPTIVRYLQEPPDGAEILDIAGRLGLSVAELLRGGEDAVKQADDLPGLDDDQALAHWIASHPIALQRPIVLDTRSGRAIIGRPPENVAELLS*
Arsenate reductase (glutaredoxin)	ArsC		Arsenate reduction to arsenite	SC9683	SC9683_k127_154521_1 # 91 # 396 # 1 # ID=17792_1;partial=00;start_type=TTG;rbs_motif=None;rbs_spacer=None;gc_cont=0.552	ArsC-WP_083914103.1 arsenate reductase [Ilumatobacter nonamiensis]	58.8	97	3	99	21	116	1e-25	115.9	95.1	82.1	MAVAEDLGVEHDTVLYMKEPPDRETLEHIVSILEDPVEDLVRKDSRFKKLDLNPDDYVDNPQAVVDLLLQQKALMQRPVVIRGDKAIIGRPKARIAEFLAG*
Arsenate reductase (glutaredoxin)	ArsC		Arsenate reduction to arsenite	SC9683	SC9683_k127_753511_20 # 20054 # 20398 # -1 # ID=18139_20;partial=00;start_type=GTG;rbs_motif=AGGAG/GGAGG;rbs_spacer=11-12bp;gc_cont=0.464	ArsC-WP_013661676.1 arsenate reductase (glutaredoxin) [Marinomonas mediterranea]	63.7	113	1	113	1	112	5.5e-36	150.2	98.3	99.1	MVKIYHNPRCSKSRQTLQLIRDNGIEPEIVLYLDTSLTPDDIQSLIQMLGLPSARDLMRRGEAIYKDLDLKKETDENALIKAMAAYPKLIERPIVIHKGKAVLGRPPENILDII*
Arsenate reductase (glutaredoxin)	ArsC		Arsenate reduction to arsenite	SC9683	SC9683_k127_753818_8 # 5576 # 5944 # -1 # ID=18447_8;partial=00;start_type=GTG;rbs_motif=GGA/GAG/AGG;rbs_spacer=3-4bp;gc_cont=0.604	ArsC-WP_142899202.1 arsenate reductase (glutaredoxin) [Rhodospirillaceae bacterium R148]	65.2	115	8	122	1	115	4.8e-38	157.1	93.5	100	MAFDNIAMDIMLFHNPRCSKSRATLQLLEDRGHPPEIVRYLDDPPSEETIRELLSLLGFAPRELMRKGEAVYTELELDDPSLSEDQLVRAMHENPILIERPIVIAEGQARIGRPPESVLEIL*
Arsenate reductase (glutaredoxin)	ArsC		Arsenate reduction to arsenite	SC9683	SC9683_k127_1221950_4 # 1765 # 2106 # 1 # ID=20590_4;partial=00;start_type=ATG;rbs_motif=TAA;rbs_spacer=3bp;gc_cont=0.471	ArsC-WP_116695012.1 arsenate reductase (glutaredoxin) [Marixanthomonas sp. HN-E44]	63.7	113	1	113	1	113	2.4e-36	151.4	99.1	100	MTTIYHNPRCSKSRETLEILEQKEEQVKIVRYLEEVPSKLELRSLIKMLGITASDLVRKNEPIWKEQYKGKDLSDAEILAAMVVHPKLIERPIVVKNGRAVIGRPPEIINTIL*
Arsenate reductase (glutaredoxin)	ArsC		Arsenate reduction to arsenite	SC9683	SC9683_k127_1155777_3 # 1197 # 1550 # 1 # ID=20809_3;partial=00;start_type=ATG;rbs_motif=4Base/6BMM;rbs_spacer=13-15bp;gc_cont=0.562	ArsC-WP_068616243.1 arsenate reductase (glutaredoxin) [Woeseia oceani]	58.1	117	1	115	1	117	2e-33	141.7	97.5	98.3	MSLTIYHNPRCSKSRKTLEIIESHGVAPKIVKYLDTPPDAATLLRLAELVGVPLADLLRRGEEVFRNAGDNVPLADALASWLENHPQALERPIVVDEAGQRAVVGRPPENVVTLLSP*
Arsenate reductase (glutaredoxin)	ArsC		Arsenate reduction to arsenite	SC9683	SC9683_k127_756934_3 # 2240 # 2581 # 1 # ID=20923_3;partial=00;start_type=ATG;rbs_motif=None;rbs_spacer=None;gc_cont=0.342	ArsC-WP_094968440.1 arsenate reductase (glutaredoxin) [Winogradskyella aurantia]	71.7	113	1	113	1	113	6e-43	173.3	99.1	100	MIQILHNPRCRKSREGLAIVEASGQPFEVIKYLDEPLNKSQLKTIIDQLQIEPLALVRTNESIWKENYKGKDLFDEAIIDAMVKHPKLIERPIVIKNNKAVVGRPPEQIKTLL*
Arsenate reductase (glutaredoxin)	ArsC		Arsenate reduction to arsenite	SC9683	SC9683_k127_1224347_9 # 5460 # 5876 # 1 # ID=22703_9;partial=00;start_type=ATG;rbs_motif=None;rbs_spacer=None;gc_cont=0.645	ArsC-WP_068616243.1 arsenate reductase (glutaredoxin) [Woeseia oceani]	53.4	118	21	138	1	118	2.7e-29	128.3	84.9	99.2	MRRSLLECLLSCARASRRGLLAIIIYHNPKCSKSRKTLDIIRSAGVEPTIVPYLREPPDSAMILEIAGRLGVSVAQLLRGGEDAVKQADDLPHPGDDAALAAWVASHPVALQRPIVLDTDSGRAVIGRPPENVTELLP*
Arsenate reductase (glutaredoxin)	ArsC		Arsenate reduction to arsenite	SC9683	SC9683_k127_1224581_24 # 29091 # 29393 # -1 # ID=22982_24;partial=00;start_type=TTG;rbs_motif=None;rbs_spacer=None;gc_cont=0.581	ArsC-WP_083908390.1 arsenate reductase [Ilumatobacter coccineus]	61.9	97	3	99	21	116	1.4e-27	122.1	96	82.1	MAVAEELGVDADVVLYMKEPPDRATLERIVKGLEDPVEDLVRKDSQFKKLGLNPDDYVGNPEAVIDLLVERKALLQRPVVVKGKKAIIGRPKTRIAEFLK*
Arsenate reductase (glutaredoxin)	ArsC		Arsenate reduction to arsenite	SC9683	SC9683_k127_228114_4 # 1778 # 2068 # -1 # ID=23229_4;partial=00;start_type=TTG;rbs_motif=None;rbs_spacer=None;gc_cont=0.636	ArsC-WP_113287613.1 arsenate reductase (glutaredoxin) [Rhodosalinus sp. E84]	50	94	1	94	19	112	2.3e-19	94.7	96.9	83.2	MLREHEIEFSYREYRAEPLSQSEIKAVLRKLGVQAKDVLRRRDRSFRQIGLTGGEPESELIAHMAKHPNLLERPIGVRGRRAVIGRPPEKLLTLAE*
Arsenate reductase (glutaredoxin)	ArsC		Arsenate reduction to arsenite	SC9683	SC9683_k127_495351_4 # 962 # 1318 # 1 # ID=25396_4;partial=00;start_type=ATG;rbs_motif=GGAG/GAGG;rbs_spacer=5-10bp;gc_cont=0.669	ArsC-WP_068616243.1 arsenate reductase (glutaredoxin) [Woeseia oceani]	57.3	117	1	116	1	117	5.1e-29	127.1	97.5	98.3	MTITIYHNPRCSKSRDTLRILEESGVEFAIVEYLKDPPAAETLLDLARQLGVSVAALLRRAESEFKQAADLPALSDDAGLASWLASHPRVLQRPIVTRADGRAVIGRPPENVLELVRQ*
Arsenate reductase (glutaredoxin)	ArsC		Arsenate reduction to arsenite	SC9683	SC9683_k127_495600_1 # 136 # 438 # -1 # ID=25609_1;partial=00;start_type=TTG;rbs_motif=None;rbs_spacer=None;gc_cont=0.627	ArsC-WP_083914103.1 arsenate reductase [Ilumatobacter nonamiensis]	63.3	98	3	100	21	117	8.2e-28	122.9	97	82.9	MAVAEDLGVDHDVVLYMKEPPDRATLEHVVAGLEDPVEDLVRKDSLFKKLELDPDDYVGNADAVVELLAERKALLQRPLVVKGDRAIIGRPKERIREFLS*
Arsenate reductase (glutaredoxin)	ArsC		Arsenate reduction to arsenite	SC9683	SC9683_k127_1296890_2 # 2832 # 3149 # -1 # ID=26183_2;partial=00;start_type=TTG;rbs_motif=None;rbs_spacer=None;gc_cont=0.585	ArsC-WP_083914103.1 arsenate reductase [Ilumatobacter nonamiensis]	56.7	97	3	99	21	116	1.3e-23	109	91.5	82.1	MAVAEDQGVRYDTVLYMKEPPDRAALEHLVSILEDPVEDLVRKDSKFKKLGLDPDDYVGNPSAVVDIILQHKALMQRPVVVKGNKAIIGRPKVRVAEMLRSADGV*
Arsenate reductase (glutaredoxin)	ArsC		Arsenate reduction to arsenite	SC9683	SC9683_k127_103717_6 # 2409 # 2756 # -1 # ID=31189_6;partial=00;start_type=ATG;rbs_motif=AGGAG/GGAGG;rbs_spacer=11-12bp;gc_cont=0.586	ArsC-WP_019593605.1 arsenate reductase (glutaredoxin) [Thioalkalivibrio sp. ALM2T]	58.9	112	4	115	6	117	3.7e-32	137.5	96.6	94.9	MPVTLYHNPRCSKSRATLALLEDRGIAPDVIEYLKTPPNAATLATVIDKLGIDATHLMRTGEAEYQAAKDELDTMNEPERIAWLCANPRVIERPIVVTDHAARIGRPPEAVLEIL*
Arsenate reductase (glutaredoxin)	ArsC		Arsenate reduction to arsenite	SC9683	SC9683_k127_502212_1 # 3 # 131 # 1 # ID=31349_1;partial=10;start_type=Edge;rbs_motif=None;rbs_spacer=None;gc_cont=0.512	ArsC-WP_127019095.1 arsenate reductase (glutaredoxin) [Muricauda beolgyonensis]	68.3	41	1	41	73	113	1.9e-10	63.9	95.3	35.7	LSDDAILEALATHPILMERPVVSDGQKAVIGRPPEDIKNLLS*
Arsenate reductase (glutaredoxin)	ArsC		Arsenate reduction to arsenite	SC9683	SC9683_k127_970813_3 # 964 # 1320 # -1 # ID=32426_3;partial=00;start_type=ATG;rbs_motif=None;rbs_spacer=None;gc_cont=0.613	ArsC-WP_038034937.1 arsenate reductase (glutaredoxin) [Thermopetrobacter sp. TC1]	64.7	116	4	118	1	116	1.2e-38	159.1	96.6	100	MAGMEVTIYHNPRCSKSRATLALLEKRGIEPRVILYLETPPSAQQIRELLGLLGMTPRELIRSGEKEYRELRLSDPATTDEDLISAMHNCPRLLQRPIVVVNGAARIGRPPESVLDIL*
Arsenate reductase (glutaredoxin)	ArsC		Arsenate reduction to arsenite	SC9683	SC9683_k127_772267_6 # 3043 # 3402 # -1 # ID=32556_6;partial=00;start_type=ATG;rbs_motif=GGA/GAG/AGG;rbs_spacer=5-10bp;gc_cont=0.647	ArsC-WP_068616243.1 arsenate reductase (glutaredoxin) [Woeseia oceani]	58.8	119	1	119	1	119	2.6e-36	151.4	99.2	100	MPLTIYHNPKCSKSRKTLELIEEAGGSPEIVDYQATPPSADRLVELASWIGIPVRELLRTGEAEFREANDLPDLDDDAALADWLTRHPRVIERPIVVDDDAGQAVIGRPPENVTRLLPR*
Arsenate reductase (glutaredoxin)	ArsC		Arsenate reduction to arsenite	SC9683	SC9683_k127_573934_2 # 332 # 673 # 1 # ID=33534_2;partial=00;start_type=ATG;rbs_motif=TAAA;rbs_spacer=5bp;gc_cont=0.389	ArsC-WP_100945577.1 arsenate reductase (glutaredoxin) [Polaribacter sp. ALD11]	69	113	1	113	1	113	2.1e-40	164.9	99.1	100	MTKIYHNPRCTKSRQTLELLESLKEEITIVRYLEEVPSKEELKSLIKMLGLKPIQLVRKGEPVWKEKFKGKELSDTQLISAMVTHPKLIERPIVVKDGKAVIGRPPENVKDIL*
Arsenate reductase (glutaredoxin)	ArsC		Arsenate reduction to arsenite	SC9683	SC9683_k127_575069_3 # 2932 # 3015 # -1 # ID=34327_3;partial=01;start_type=Edge;rbs_motif=None;rbs_spacer=None;gc_cont=0.690	ArsC-WP_083914103.1 arsenate reductase [Ilumatobacter nonamiensis]	88.5	26	1	26	91	116	7.2e-06	48.1	92.9	22.2	LLQRPIVVTADTAIIGRPKDRVAELLA*
Arsenate reductase (glutaredoxin)	ArsC		Arsenate reduction to arsenite	SC9683	SC9683_k127_708781_2 # 519 # 791 # 1 # ID=34660_2;partial=00;start_type=ATG;rbs_motif=GGA/GAG/AGG;rbs_spacer=5-10bp;gc_cont=0.319	ArsC-WP_067960343.1 arsenate reductase [Nitrosopumilus sp. Nsub]	68.9	90	1	90	22	111	3e-29	127.5	98.9	80.4	MKIDIEKRDFFKDPLSEAELKKIIKMSGKTPSEFLRKRDKMFKELDLGNAQKTDSQIIKLMVKYSGLIMRPIVISGNKAFVGKIDSKNLK*
Arsenate reductase (glutaredoxin)	ArsC		Arsenate reduction to arsenite	SC9683	SC9683_k127_776946_1 # 65 # 406 # 1 # ID=36257_1;partial=00;start_type=ATG;rbs_motif=TAAAA;rbs_spacer=4bp;gc_cont=0.333	ArsC-WP_120200543.1 arsenate reductase (glutaredoxin) [Ichthyenterobacterium magnum]	74.3	113	1	113	1	113	1.4e-44	178.7	99.1	100	MIIIYHNPRCRKSRDNLEFLESKKADYKVIKYLDTPLSEEKLGKIIKLLKIRPIELIRKNESIWKENFKDLDFSDEELIQVMAKYPKLIERPIVINGNKAVIGRPPELILDIL*
Arsenate reductase (glutaredoxin)	ArsC		Arsenate reduction to arsenite	SC9683	SC9683_k127_178985_2 # 960 # 1319 # -1 # ID=36953_2;partial=00;start_type=ATG;rbs_motif=None;rbs_spacer=None;gc_cont=0.544	ArsC-WP_104829419.1 arsenate reductase (glutaredoxin) [Marinicaulis flavus]	75.6	119	1	119	1	115	2.6e-44	177.9	99.2	100	MTIKIYHNPRCSKSRQTLALLEENGASPEVVLYLENPPSKTALKGLVKSLGIDSARDMMRTREAPYIELDLENVDAETALIDAIAENPTLLERPIVVNEEKAAPNAKIGRPPEQVLEIL*
Arsenate reductase (glutaredoxin)	ArsC		Arsenate reduction to arsenite	SC9683	SC9683_k127_182106_7 # 4357 # 4824 # -1 # ID=39404_7;partial=01;start_type=Edge;rbs_motif=None;rbs_spacer=None;gc_cont=0.568	ArsC-WP_068616243.1 arsenate reductase (glutaredoxin) [Woeseia oceani]	59	117	38	154	1	117	3.2e-31	134.8	75	98.3	NATNRTLCRQEATVPLTGTLRPDKVRRCCGFQELKGPMNVTIYHNPRCSKSRKTLEIIRDSGVSPQIVLYLEEKLSAADILKLARHLQLPVSALLRRGEAVFKEAGDLPDLNDDAALAAWVAAKPIVLQRPIVVDTATGKAVIGRPPENVHELLN*
Arsenate reductase (glutaredoxin)	ArsC		Arsenate reduction to arsenite	SC9683	SC9683_k127_1113795_5 # 2297 # 2482 # 1 # ID=39669_5;partial=01;start_type=ATG;rbs_motif=GGAG/GAGG;rbs_spacer=5-10bp;gc_cont=0.613	ArsC-WP_078084599.1 arsenate reductase (glutaredoxin) [Microbulbifer mangrovi]	64.4	59	4	62	3	61	1.5e-16	84.7	95.2	51.8	MALTIYHNPRCSKSRQTLKIIRDAGVEPLVVLYLQDPPDAAAILDIAAMLGTPVADLLRRGE
Arsenate reductase (glutaredoxin)	ArsC		Arsenate reduction to arsenite	SC9683	SC9683_k127_1180019_9 # 7535 # 7891 # 1 # ID=40346_9;partial=00;start_type=ATG;rbs_motif=None;rbs_spacer=None;gc_cont=0.580	ArsC-WP_068616243.1 arsenate reductase (glutaredoxin) [Woeseia oceani]	59	117	1	117	1	117	1.3e-32	139	98.3	98.3	MTITIYHNPRCSKSRKTLAIIEEAGITPNVLRYLDEPPAAAEIRALSKQLGRPVSDLLRRGETAFKDATDLPDLNDDVALAAWLEKHPIVLERPIVIDSASGRAVIGRPPELVEELLR*
Arsenate reductase (glutaredoxin)	ArsC		Arsenate reduction to arsenite	SC9683	SC9683_k127_451837_3 # 1548 # 1763 # 1 # ID=40732_3;partial=00;start_type=GTG;rbs_motif=GGA/GAG/AGG;rbs_spacer=5-10bp;gc_cont=0.648	ArsC-WP_108578567.1 MULTISPECIES: arsenate reductase [unclassified Aeromicrobium]	67.2	67	4	70	51	116	4.2e-18	90.1	93.1	55	MAGLEDPVEDLVRKDAKFKKLELDPADFVGNPEAVIDILLKHKQLLQRPVIVRGRKAIIGRPKARIAAFLG*
Arsenate reductase (glutaredoxin)	ArsC		Arsenate reduction to arsenite	SC9683	SC9683_k127_783412_1 # 80 # 436 # 1 # ID=41055_1;partial=00;start_type=ATG;rbs_motif=GGAG/GAGG;rbs_spacer=5-10bp;gc_cont=0.630	ArsC-WP_068616243.1 arsenate reductase (glutaredoxin) [Woeseia oceani]	60.7	117	1	117	1	117	5.3e-34	143.7	98.3	98.3	MSLKIYHNPRCSKSRNTLEIIRNAGLEPKIVRYLDEAPSAAEILDLAGKLGGSVADLLRRGESEFKNAPDLPDLDDDAALAAWVAAHPKVLERPIVVDTASGKAVMGRPPENVHQLLS*
Arsenate reductase (glutaredoxin)	ArsC		Arsenate reduction to arsenite	SC9683	SC9683_k127_516188_2 # 770 # 1111 # -1 # ID=42340_2;partial=00;start_type=ATG;rbs_motif=None;rbs_spacer=None;gc_cont=0.351	ArsC-WP_125067936.1 arsenate reductase (glutaredoxin) [Tenacibaculum sp. DSM 106434]	69.9	113	1	113	1	113	6.6e-42	169.9	99.1	100	MIKIYHNPRCRKSRQGLAIVENSGKEFEVIEYLKETPTREELKNIIDLLEINPLELVRKNEQVWKDNYKGKDLSDEAIVEALLTHPKLIERPIVINNNNAVIGRPPDVIKTII*
Arsenate reductase (glutaredoxin)	ArsC		Arsenate reduction to arsenite	SC9683	SC9683_k127_1119045_5 # 2651 # 3007 # -1 # ID=43673_5;partial=00;start_type=ATG;rbs_motif=GGAG/GAGG;rbs_spacer=5-10bp;gc_cont=0.588	ArsC-WP_068616243.1 arsenate reductase (glutaredoxin) [Woeseia oceani]	59	117	1	117	1	117	7.7e-33	139.8	98.3	98.3	MGITIYHNPRCSKSRKTLEIIRSSGVEPTIVPYLEEPPDGAAILDIAGRLGLSVAELLRRGENAVKQADDLPGLDDDQALAHWIASHPIALQRPIVLDTGSGRAVIGRPPENVAELLS*
Arsenate reductase (glutaredoxin)	ArsC		Arsenate reduction to arsenite	SC9683	SC9683_k127_721431_61 # 66975 # 67331 # -1 # ID=44733_61;partial=00;start_type=ATG;rbs_motif=GGAG/GAGG;rbs_spacer=5-10bp;gc_cont=0.611	ArsC-WP_068616243.1 arsenate reductase (glutaredoxin) [Woeseia oceani]	55.1	118	1	118	1	118	3.2e-31	134.4	99.2	99.2	MSLTIYHNPRCSKSRKTLEIIRSAGIVPTVVLYLQDPPDAAGIGAMAARLGMPVVELLRRGESAVKDATDLPAMGDDDALAAWIAAHPIALQRPIVVDAQSGRAIIGRPPEKVRELLP*
Arsenate reductase (glutaredoxin)	ArsC		Arsenate reduction to arsenite	SC9683	SC9683_k127_124367_4 # 2356 # 2502 # 1 # ID=47050_4;partial=01;start_type=ATG;rbs_motif=AGGAG/GGAGG;rbs_spacer=11-12bp;gc_cont=0.592	ArsC-WP_043107436.1 arsenate reductase (glutaredoxin) [endosymbiont of unidentified scaly snail isolate Monju]	76.6	47	1	47	1	47	1e-15	81.6	95.9	40.9	MSLKILHNPRCSKSRATLQLLQERGLEPDVILYLETPPTQDELRSILGK
Arsenate reductase (glutaredoxin)	ArsC		Arsenate reduction to arsenite	SC9683	SC9683_k127_926096_20 # 17859 # 18200 # -1 # ID=48107_20;partial=00;start_type=ATG;rbs_motif=None;rbs_spacer=None;gc_cont=0.269	ArsC-WP_100612995.1 arsenate reductase (glutaredoxin) [Confluentibacter lentus]	80.5	113	1	113	1	113	4e-47	187.2	99.1	100	MVTIYHNNRCRKSREGLEILEKSGKDFKIVKYLEDVPSSNELKDIIKLLGIKPIDLVRKTESIWKENFKNKKLSDAEIIKAMVDNPKLIERPIIINGNKAVIGRPPELILNII*
Arsenate reductase (glutaredoxin)	ArsC		Arsenate reduction to arsenite	SC9683	SC9683_k127_125857_1 # 1 # 207 # -1 # ID=48141_1;partial=10;start_type=ATG;rbs_motif=AATAA;rbs_spacer=5bp;gc_cont=0.401	ArsC-WP_076615702.1 arsenate reductase (glutaredoxin) [Winogradskyella sp. J14-2]	68.1	69	1	69	1	69	1.2e-22	105.1	100	61.1	MLKIYHNPRCRKSREGLAILEASGLAFETVHYLKDPLNKEELKKLVGQLNLEPMDLVRKGEAIWKSDYK
Arsenate reductase (glutaredoxin)	ArsC		Arsenate reduction to arsenite	SC9683	SC9683_k127_193867_7 # 5089 # 5445 # -1 # ID=48251_7;partial=00;start_type=ATG;rbs_motif=4Base/6BMM;rbs_spacer=13-15bp;gc_cont=0.647	ArsC-WP_068616243.1 arsenate reductase (glutaredoxin) [Woeseia oceani]	55.6	117	1	117	1	117	8.5e-32	136.3	98.3	98.3	MALTIYHNPRCSKSRKTLQIIRDAGVEPSIVLYLEKTPSAAQIVDVAGRLGIRVADLLRRGEGEFKEADDLPDLEDDNALAHWLEAHPKVLERPIVLDDDSGRAVVGRPPQNVDALLS*
Arsenate reductase (glutaredoxin)	ArsC		Arsenate reduction to arsenite	SC9683	SC9683_k127_327056_6 # 3006 # 3347 # 1 # ID=49319_6;partial=00;start_type=ATG;rbs_motif=AAAAA;rbs_spacer=7bp;gc_cont=0.383	ArsC-WP_130286718.1 arsenate reductase (glutaredoxin) [Aquimarina brevivitae]	65.5	113	1	113	1	113	5.6e-41	166.8	99.1	100	MTTIYHNPRCRKSRETLHLLEERNESVNTVLYLDDPPTVKELKNILNMLGMKPIELVRKNEAIWKENFKNKDLSDDDILKAMRNHPKLIERPIVLKNGKAALGRPPENVINIL*
Arsenate reductase (glutaredoxin)	ArsC		Arsenate reduction to arsenite	SC9683	SC9683_k127_196695_5 # 7946 # 8245 # 1 # ID=50287_5;partial=00;start_type=GTG;rbs_motif=None;rbs_spacer=None;gc_cont=0.547	ArsC-WP_083908390.1 arsenate reductase [Ilumatobacter coccineus]	74.7	99	1	99	19	117	1.3e-33	142.1	99	84.6	MRIAEELGVEFDEINYIQNPPDEKALRSIISKLEDQPTALVRRDSKFKKLELTDQDVATEDQIVDILLKHKQLLQRPIVVTKKKAIIGRPKERVRELLA*
Arsenate reductase (glutaredoxin)	ArsC		Arsenate reduction to arsenite	SC9683	SC9683_k127_663005_4 # 1426 # 1776 # -1 # ID=50578_4;partial=00;start_type=GTG;rbs_motif=GGAG/GAGG;rbs_spacer=5-10bp;gc_cont=0.521	ArsC-WP_113954309.1 arsenate reductase (glutaredoxin) [Arenicella xantha]	67.2	116	1	116	1	116	8.3e-40	162.9	99.1	100	MDVTIYHNPRCSKSRQTLQLLESQDIQPIIIEYLKQPPTHQQLDSILRGLDMQPRDLMRRGEDAYAELQLDDDTLSRDQLIEAMIAQPKLIQRPIVVAGDGIVIGRPPEAVLEILP*
Arsenate reductase (glutaredoxin)	ArsC		Arsenate reduction to arsenite	SC9683	SC9683_k127_131109_3 # 711 # 1061 # 1 # ID=51858_3;partial=00;start_type=ATG;rbs_motif=GGAG/GAGG;rbs_spacer=5-10bp;gc_cont=0.587	ArsC-WP_019625497.1 arsenate reductase (glutaredoxin) [Thioalkalivibrio sp. ALJT]	57.7	111	5	115	7	117	9.9e-33	139.4	94.9	94.1	MTVKIYHNPRCSKSRATLALLQERGVSPQIIHYLETPPGKPELAALLEALDLPATELVRAGESEYGTAGLAPGEADADILLDAIARYPRLLQRPIVINGDRARIGRPPEAVLEILD*
Arsenate reductase (glutaredoxin)	ArsC		Arsenate reduction to arsenite	SC9683	SC9683_k127_1196430_3 # 2080 # 2430 # 1 # ID=52303_3;partial=00;start_type=ATG;rbs_motif=AAA;rbs_spacer=9bp;gc_cont=0.425	ArsC-WP_087525184.1 arsenate reductase (glutaredoxin) [Gilvibacter sp. SZ-19]	63.7	113	1	113	1	113	6.6e-37	153.3	96.6	96.6	MITIYHNPRCRKSREGLQLVEASGEPHEVRLYLKDPLSKNEIQALVKALGIPAEALVRKNEAIWKSDYKGKELSEDDILKAMQKNPSLIERPVVSDGKRAVIGRPGENISNFLSKN*
Arsenate reductase (glutaredoxin)	ArsC		Arsenate reduction to arsenite	SC9684	SC9684_k127_394928_3 # 1672 # 1890 # 1 # ID=1991_3;partial=00;start_type=ATG;rbs_motif=GGA/GAG/AGG;rbs_spacer=5-10bp;gc_cont=0.292	ArsC-WP_066232495.1 arsenate reductase family protein [Bacillus fastidiosus]	57.1	70	2	71	50	119	5.2e-16	83.2	95.9	58.8	MSGLELKKFFNTNGKLFKELKLKEKWDSMTEDELLEILESDGMIHKRPVVVGDDFVLTGFKQKEWEEKFNKL*
ATP synthase (F-type)	AtpA		Oxidative phosphorylation	SB6934	SB6934_k127_19568_1 # 2 # 241 # -1 # ID=14_1;partial=10;start_type=ATG;rbs_motif=GGAG/GAGG;rbs_spacer=5-10bp;gc_cont=0.567	AtpA-WP_068611648.1 F0F1 ATP synthase subunit alpha [Woeseia oceani]	93.8	80	1	80	1	80	3.8e-36	150.2	100	15.6	MALKASEISKLIKERIENFEASAEARDVGTVIGVTDGIVRIHGLTDARYGEMLEFPQNTFGMALNLEQDSVGAVVLGDYK
ATP synthase (F-type)	AtpA		Oxidative phosphorylation	SB6934	SB6934_k127_70076_13 # 11057 # 12586 # -1 # ID=524_13;partial=00;start_type=ATG;rbs_motif=AGxAGG/AGGxGG;rbs_spacer=5-10bp;gc_cont=0.662	AtpA-WP_029011041.1 F0F1 ATP synthase subunit alpha [Azospirillum halopraeferens]	85.5	509	1	509	1	509	1.7e-246	851.7	99.8	100	MEIRAAEISAILKDQIAGFGTEADVAEVGQVLSVGDGVARVYGLDNVRAGEMVEFPGGVKGMALNLETDNVGVVIFGEDRAIREGDIVKRTGAIVEVTVGRGLLGRVVDGLGNPIDGKGPIKGGEQRRVEVKAPGIIPRKSVHEPMQTGLKSIDALTPIGRGQRELIIGDRQTGKTAVAIDTILNQREINQGDDESKKLYCIYVAIGQKRSTVAQIVKALEENGAMEYSVVVAATASEPAPLQFLAPYTGCTMGEYFRDSGTHALIIYDDLSKQAVAYRQMSLLLRRPPGREAYPGDVFYLHSRLLERAAKMNDEQGAGSLTALPIIETQAGDVSAYIPTNVISITDGQIFLETGLFYKGVRPAINVGLSVSRVGSAAQIKAMKQVAGSIKLELAQYRE…
ATP synthase (F-type)	AtpA		Oxidative phosphorylation	SB6934	SB6934_k127_51003_1 # 1 # 1485 # 1 # ID=675_1;partial=10;start_type=Edge;rbs_motif=None;rbs_spacer=None;gc_cont=0.671	AtpA-WP_029011041.1 F0F1 ATP synthase subunit alpha [Azospirillum halopraeferens]	85.8	493	1	493	16	508	3e-240	830.9	99.6	96.9	IENFGTEADVAEVGRVLSVGDGVARAYGLDNVQAGEMVEFPGGIKGMALNLETDNVGVVIFGDDSGIKEGDTVKRTGSIVDVPVGKGLLGRVVDALGNPIDGKGPIEGAERKRVDVKAPGIIPRKSVHEPMQTGLKAIDSLIPVGRGQRELIIGDRQTGKTAIIVDTILNQKSINASGDESQKLYCIYVAVGQKRSSVAQFVKILEDQGAMEYSIVVAATASEPAPLQFLAPYTGCTMGEYFRDNGMHAVIFYDDLSKQAVAYRQMSLLLRRPPGREAYPGDVFYLHSRLLERAAKMNDDQGAGSLTALPVIETHAGDVSAYIPTNVISITDGQIFLETSLFYRGIRPAVNVGLSVSRVGSAAQIKAMKQVAGTIKLELAQFRELEAFSQFAADLDAST…
ATP synthase (F-type)	AtpA		Oxidative phosphorylation	SB6934	SB6934_k127_13202_3 # 1124 # 2665 # -1 # ID=1015_3;partial=00;start_type=ATG;rbs_motif=AGGA;rbs_spacer=5-10bp;gc_cont=0.546	AtpA-WP_134080303.1 F0F1 ATP synthase subunit alpha [Thiohalophilus thiocyanatoxydans]	87.9	513	1	513	1	513	2.2e-257	887.9	99.8	100	MQLNPSEISELIKKRIEGFETVTEARNEGTVVSLADGVVRIHGLEDVMAGEMIEFPGNTYGMALNLERDSVGAVILGDYEHISEGDKVKCTGRILEVPTGEAMLGRVVDALGNAIDGKGPIEAKASSPIEKVAPGVYWRKSVDQPVQVGLKSIDSMVPIGRGQRELIIGDRQTGKTAVAVDAIINQKCTCIKCIYVAVGQKASSVANVVRKLEEHGAMEHTIVVAATAAESAAMQFIAPYSGCTMGEYFRDLGEDALIIYDDLTKQAWAYRQVSLLLRRPPGREAYPGDVFYLHSRLLERAARVNAEYVERETNGAVKGKTGSLTALPIIETQAGDVSAFVPTNVISITDGQIFLESDLFNAGIRPAINAGLSVSRVGGAAQTKIIKKLGGGIRLDLAQ…
ATP synthase (F-type)	AtpA		Oxidative phosphorylation	SB6934_37	SB6934_37_k127_64989_3 # 1326 # 2867 # -1 # ID=517_3;partial=00;start_type=ATG;rbs_motif=AGGA;rbs_spacer=5-10bp;gc_cont=0.547	AtpA-WP_134080303.1 F0F1 ATP synthase subunit alpha [Thiohalophilus thiocyanatoxydans]	88.1	513	1	513	1	513	3.9e-259	893.6	99.8	100	MQLNPSEISELIKKRIEGFETVTEARNEGTVVSLADGVVRIHGLEDVMAGEMIEFPGNTYGMALNLERDSVGAVILGDYEHISEGDKVKCTGRILEVPTGEAMLGRVVDALGNAIDGKGPIEAKASSPIEKVAPGVYWRKSVDQPVQVGLKSIDSMVPIGRGQRELIIGDRQTGKTAVAVDAIINQKGTGIKCIYVAVGQKASSVANVVRKLEEHGAMEHTIVVAATAAESAAMQFIAPYSGCTMGEYFRDLGEDALIIYDDLTKQAWAYRQVSLLLRRPPGREAYPGDVFYLHSRLLERAARVNAEYVERETNGAVKGKTGSLTALPIIETQAGDVSAFVPTNVISITDGQIFLESDLFNAGIRPAINAGLSVSRVGGAAQTKIIKKLGGGIRLDLAQ…
ATP synthase (F-type)	AtpA		Oxidative phosphorylation	SB6934_37	SB6934_37_k127_167870_13 # 11057 # 12586 # -1 # ID=1505_13;partial=00;start_type=ATG;rbs_motif=AGxAGG/AGGxGG;rbs_spacer=5-10bp;gc_cont=0.662	AtpA-WP_012567415.1 F0F1 ATP synthase subunit alpha [Rhodospirillum centenum]	85.9	509	1	509	1	509	1.3e-246	852	99.8	100	MEIRAAEISAILKDQIAGFGTEADVAEVGQVLSVGDGVARVYGLDNVRAGEMVEFPGGVKGMALNLETDNVGVVIFGEDRAIREGDIVKRTGAIVEVTVGRGLLGRVVDGLGNPIDGKGPIKGGEQRRVEVKAPGIIPRKSVHEPMQTGLKSIDALTPIGRGQRELIIGDRQTGKTAVAIDTILNQREINQGDDESKKLYCIYVAIGQKRSTVAQIVKALEENGAMEYSVVVAATASEPAPLQFLAPYTGCTMGEYFRDSGTHALIIYDDLSKQAVAYRQMSLLLRRPPGREAYPGDVFYLHSRLLERAAKMNDEQGAGSLTALPIIETQAGDVSAYIPTNVISITDGQIFLETGLFYKGVRPAINVGLSVSRVGSAAQIKAMKQVAGSIKLELAQFRE…
ATP synthase (F-type)	AtpA		Oxidative phosphorylation	SB6934_37	SB6934_37_k127_35202_1 # 2 # 241 # -1 # ID=1737_1;partial=10;start_type=ATG;rbs_motif=GGAG/GAGG;rbs_spacer=5-10bp;gc_cont=0.554	AtpA-WP_068611648.1 F0F1 ATP synthase subunit alpha [Woeseia oceani]	93.8	80	1	80	1	80	3.8e-36	150.2	100	15.6	MALKASEISKLIKERIENFEASAEARDVGTVIGVTDGIVRIHGLTDARYGEMLEFPQNTFGMALNLEQDSVGAVVLGDYK
ATP synthase (F-type)	AtpA		Oxidative phosphorylation	SC9679	SC9679_k127_320590_13 # 9481 # 10857 # 1 # ID=25_13;partial=01;start_type=ATG;rbs_motif=TAA;rbs_spacer=12bp;gc_cont=0.375	AtpA-WP_072400363.1 F0F1 ATP synthase subunit alpha [Flaviramulus basaltis]	97.8	459	1	459	1	459	1.3e-250	865.1	100	87.3	MAEVKPAEISAILKKQLSGFEASASLDEVGTVLTVGDGIVRAYGLANAQYGELVEFEGGLEGIVLNLEEDNVGIVLLGTSVGVREGSTVKRTDRIASINVGEGIVGRVVDTLGSPIDGKGPITGKTYEMPLERKAPGVIFREPVTEPLQTGIKSIDAMIPVGRGQRELVIGDRQTGKTAVCIDTILNQKEFYDAGEPVYCIYVAVGQKASTVALIAKTLEEKGALAYTTIVAANASDPAAMQVYAPFTGASIGEYFRDTGRPALIVFDDLSKQAVAYREVSLLLRRPPGREAYPGDVFYLHSRLLERSAKVINNDEIAKNMNDLPDSLKPIVKGGGSLTALPIIETQAGDVSAYIPTNVISITDGQIFLDGDLFNSGVRPAINVGISVSRVGGNAQIKS…
ATP synthase (F-type)	AtpA		Oxidative phosphorylation	SC9679	SC9679_k127_321794_20 # 14814 # 16355 # -1 # ID=938_20;partial=00;start_type=ATG;rbs_motif=GGAG/GAGG;rbs_spacer=5-10bp;gc_cont=0.599	AtpA-WP_068611648.1 F0F1 ATP synthase subunit alpha [Woeseia oceani]	83	513	1	513	1	513	3.3e-242	837.4	99.8	100	MSIKASEISDLIKERIKNFQAPAEARDVGTVLTVTDGIVRIHGLGDARYGEMLEFPGNTFGLALNLEQDSVGAVVLGDYKHISEGDEVKTTGRILEVPVGEQLLGRVVNSLGQPIDGKGPIETKLSSPIEKVAPGVISRKSVDQPVQTGLKAIDAMVPIGRGQRELIIGDRQTGKTAVAVDTIINQKGTGIKCIYVAIGQKNSSVAGVVRKLEEHGAMEHTVVVAAAAAESAAMQYIAPYSGCSMGEYFRDKGEDALIIYDDLTKQAWAYRQVSLLLRRPPGREAYPGDVFYLHSRLLERAARINAEYVEKLTNGAVKGKTGSLTALPIIETQAGDVSAFVPTNVISITDGQIFLESDLFNAGIRPAINAGLSVSRVGGAAQTKIIKKLGGGVRLALAQ…
ATP synthase (F-type)	AtpA		Oxidative phosphorylation	SC9679	SC9679_k127_201846_1 # 3 # 1043 # -1 # ID=1132_1;partial=10;start_type=ATG;rbs_motif=GGAG/GAGG;rbs_spacer=5-10bp;gc_cont=0.596	AtpA-WP_068611648.1 F0F1 ATP synthase subunit alpha [Woeseia oceani]	89	347	1	347	1	347	6.5e-173	606.7	100	67.6	MALKASEISTLIKERIENFEASAEARDVGTVIAVTDGIVRIHGLADARYGEMLEFPQNTFGMALNLEQDSVGSVVLGDYKHITEGDTVKTTGRILEVPIGDALLGRVVDALGMPIDGKGPINTNLSAPIEKVAPGVIERQSVSQPVQTGLKSIDSMVPIGRGQRELIIGDRQTGKTAVAVDTIINQRGTGIKCIYVAIGQKASSIAGVVRKLEEEGAMDHTIVVAAAAAESPAMQYIAPYSGASMGEYFLDRGEDALIIFDDLTKQAWAYRQVSLLLRRPPGREAYPGDVFYLHSRLLERASRVNAEHVENVSGGKIKGKTGSMTALPIIETQAGDVSAFVPTNVIS
ATP synthase (F-type)	AtpA		Oxidative phosphorylation	SC9679	SC9679_k127_684697_1 # 3 # 626 # 1 # ID=2805_1;partial=10;start_type=Edge;rbs_motif=None;rbs_spacer=None;gc_cont=0.585	AtpA-WP_068611648.1 F0F1 ATP synthase subunit alpha [Woeseia oceani]	79.2	207	1	207	307	513	1.2e-86	319.3	99.5	40.4	EHVENVSGGKIKGKTGSMTALPIIETQAGDVSAFVPTNVISITDGQIFLETDLFNAGIRPAINAGLSVSRVGGAAQTKIIKKLGGGVRLALAQYRELAAFAQFASDLDAATRAQLERGERVTELMKQKQYSPLSVAEMALSLFAVNEGYIDAVPAEKVVDYEAALHEFARSTHQGDLDAINTTGDYNDDIAATLKGICDSFAKKGAY*
ATP synthase (F-type)	AtpA		Oxidative phosphorylation	SC9679	SC9679_k127_404257_6 # 3750 # 5291 # -1 # ID=2976_6;partial=00;start_type=ATG;rbs_motif=GGAG/GAGG;rbs_spacer=5-10bp;gc_cont=0.614	AtpA-WP_068611648.1 F0F1 ATP synthase subunit alpha [Woeseia oceani]	84.6	513	1	513	1	513	9.4e-245	845.9	99.8	100	MALKASEISTLIKERIENFEASTEARDVGTVIAVTDGIVRIHGLADARYGEMLEFPQNTFGMALNLEQDSVGAVVLGDYKHISEGDTVKTTGRILEVPIGDALLGRVVNSLGTPIDGKGPIETDLSSPIEKVAPGVIQRQSVSEPVQTGLKSIDSMVPIGRGQRELIIGDRQTGKTAVAVDTIINQRGTGIKCIYVAIGQKASSIAGVVRKLEEEGAMEHTIVVAAAAADSPAMQYIAPYSGASMGEYFLDKGEDALIIFDDLTKQAWAYRQVSLLLRRPPGREAYPGDVFYLHSRLLERASRVNAAHVEEVSGGKVKGKTGSMTALPIIETQAGDVSAFVPTNVISITDGQIFLETDLFNAGIRPAINAGLSVSRVGGAAQTKIIKKLGGGVRLALAQ…
ATP synthase (F-type)	AtpA		Oxidative phosphorylation	SC9679	SC9679_k127_405171_1 # 2 # 1333 # -1 # ID=3634_1;partial=10;start_type=ATG;rbs_motif=GGAG/GAGG;rbs_spacer=5-10bp;gc_cont=0.585	AtpA-WP_068611648.1 F0F1 ATP synthase subunit alpha [Woeseia oceani]	91.4	444	1	444	1	444	1.2e-224	778.9	100	86.5	MALKASEISQLIKERIENFEATAEARDVGTVIAVTDGIVRIHGLADARYGEMLEFPGNTFGMALNLEQDSVGAVVLGDYKHISEGATVKTTGRILEVPIGDALLGRVVDALGNPIDGKGPIAAEGTSPIEKVAPGVIERQSVDQPVQTGLKSIDSMVPIGRGQRELIIGDRQTGKTAVAVDTIINQRGTGIKCIYVAIGQKASSIAGVVRKLEEEGAMDHTIVVAAAAAESPAMQYIAPYSGASMGEFFMDRGEDALIIFDDLTKQAWAYRQVSLLLRRPPGREAYPGDVFYLHSRLLERAARVSAAHVENVSGGKVKGKTGSLTALPIIETQAGDVSAFVPTNVISITDGQIFLETDLFNAGIRPAINAGLSVSRVGGAAQTKIIKKLGGGVRLALAQ…
ATP synthase (F-type)	AtpA		Oxidative phosphorylation	SC9679	SC9679_k127_44826_37 # 35544 # 35864 # -1 # ID=3749_37;partial=01;start_type=Edge;rbs_motif=None;rbs_spacer=None;gc_cont=0.308	AtpA-WP_040252959.1 F0F1 ATP synthase subunit alpha [Psychroserpens mesophilus]	96.2	106	1	106	421	526	1.5e-51	201.8	99.1	20.2	AKFGSDLDAVTLNVIEKGKRNVEILKQAQNDPFTVEDQVAIIYAGSKNLLRDVPVEKVKEFQRDYLEFLKAKHPDVLSTLKAGKLTDEVTDTLTAVAKDLSGKYRA*
ATP synthase (F-type)	AtpA		Oxidative phosphorylation	SC9679	SC9679_k127_687046_2 # 1040 # 2581 # -1 # ID=4559_2;partial=00;start_type=ATG;rbs_motif=GGAG/GAGG;rbs_spacer=5-10bp;gc_cont=0.606	AtpA-WP_068611648.1 F0F1 ATP synthase subunit alpha [Woeseia oceani]	86.4	513	1	513	1	513	1.3e-249	862.1	99.8	100	MALKASEISTLIKERIENFEASAEARDVGTVIAVTDGIVRIHGLADARYGEMLEFPQNTFGMALNLEQDSVGAVVLGDYKHISEGDTVKTTGRILEVPIGEALLGRVVDSLGNPIDGKGPIDTKLSSPIEKVAPGVIQRQSVSQPVQTGLKSIDSMVPIGRGQRELIIGDRQTGKTAVAVDTIINQRGTGIKCIYVAIGQKASSIAGVVRKLEEEGAMEHTIVVAAAAADSPAMQYIAPYSGASMGEYFLDKGEDALIIFDDLTKQAWAYRQVSLLLRRPPGREAYPGDVFYLHSRLLERASRVNAAHVEEVSGGKVKGKTGSMTALPIIETQAGDVSAFVPTNVISITDGQIFLETDLFNAGIRPAINAGLSVSRVGGAAQTKIIKKLGGGVRLALAQ…
ATP synthase (F-type)	AtpA		Oxidative phosphorylation	SC9679	SC9679_k127_646976_30 # 31672 # 33213 # 1 # ID=4641_30;partial=00;start_type=ATG;rbs_motif=GGAG/GAGG;rbs_spacer=5-10bp;gc_cont=0.595	AtpA-WP_068611648.1 F0F1 ATP synthase subunit alpha [Woeseia oceani]	85.8	513	1	513	1	513	2.6e-247	854.4	99.8	100	MALKASEISTLIKERIENFEASAEARDVGTVIAVTDGIVRIHGLADARYGEMLEFPQNTFGMALNLEQDSVGAVVLGDYKHISEGDTVKTTGRILEVPIGDALLGRVVDSLGMPIDGKGPIDTDLSSPIEKVAPGVIQRQSVSQPVQTGLKSIDSMVPIGRGQRELIIGDRQTGKTAVAVDTIINQRGTGIKCIYVAIGQKASSIAGVVRKLEEEGAMAHTIVVAAAAAESPAMQYIAPYSGASMGEYFLDRGEDALIIFDDLTKQAWAYRQVSLLLRRPPGREAYPGDVFYLHSRLLERASRVNAAHVEEVSGGKIKGKTGSMTALPIIETQAGDVSAFVPTNVISITDGQIFLETDLFNAGIRPAINAGLSVSRVGGAAQTKIIKKLGGGVRLALAQ…
ATP synthase (F-type)	AtpA		Oxidative phosphorylation	SC9679	SC9679_k127_366734_1 # 3 # 1187 # -1 # ID=4919_1;partial=10;start_type=ATG;rbs_motif=AGGA;rbs_spacer=5-10bp;gc_cont=0.559	AtpA-WP_154002019.1 F0F1 ATP synthase subunit alpha [BD1-7 clade bacterium]	94.7	395	1	395	1	395	3.1e-211	734.2	100	76.8	MQQLNPSEISEIIKQRIDNLDVSSEAQNEGTVVSVTDGIIRIHGLADAMYGEMIEFEGGLYGLALNLERDSVGAVILGDYLSITEGQSCRCTGRILEVPVGPELQGRVVDALGTPIDGKGPIDAKETDAIEKVAPGVIARQSVDQPVQIGLKAIDAMVPIGRGQRELIIGDRQVGKTAIAVDAIINQKGTGIKCIYVAVGQKAASVSAVVRKLEEHGAMEHTIVVAATASDPAAMQFLAPFAGCTMGEYYRDRGEDALIIYDDLTKQAWAYRQISLLLRRPPGREAYPGDVFYLHSRLLERAARVNADYVEKFTDGKVKGQTGSLTALPVIETQAGDVSAFVPTNVISITDGQIFLESDLFNAGVRPAMNAGISVSRVGGAAQTKIMKKLSGGIR
ATP synthase (F-type)	AtpA		Oxidative phosphorylation	SC9679	SC9679_k127_46607_1 # 35 # 184 # -1 # ID=5132_1;partial=00;start_type=ATG;rbs_motif=TAAA;rbs_spacer=11bp;gc_cont=0.427	AtpA-WP_161415373.1 F0F1 ATP synthase subunit alpha [Flavobacteriaceae bacterium R38]	93.9	49	1	49	1	49	1e-18	91.7	98	9.3	MAEVKPAEVSAILKKQLSGFEATASLDEVGTVLTIGDGIARVYGLSYAQ*
ATP synthase (F-type)	AtpA		Oxidative phosphorylation	SC9679	SC9679_k127_768905_6 # 3177 # 4721 # 1 # ID=5590_6;partial=00;start_type=ATG;rbs_motif=GGA/GAG/AGG;rbs_spacer=5-10bp;gc_cont=0.494	AtpA-WP_153975869.1 F0F1 ATP synthase subunit alpha [Thermochromatium tepidum]	82.8	511	4	514	3	513	5.2e-243	840.1	99.2	99.6	MQTLNPSEISELIKQRVEQFDLTSEARNEGTVVSVSDGIVRIHGLSDAAYGEMLEFPNNTFGMALNLEQDSVGAVVLGDYKHISEGNSVKTTGRILEVPVGEGLLGRVVNALGQPIDGKGPLGTTETAPIEKVAPGVITRKSVSQPVQTGLKAIDAMVPVGRGQRELIIGDRQTGKTAVAIDAIINQKGTGVKCIYVAIGQKNSSIANVVRKLEEHGALDHTIIVAASAADSAAMQYVAPYSGCSMGEYFRDNGEDALIIYDDLTKQAWAYRQVSLLLRRPPGREAYPGDVFYLHSRLLERSARVNEEYVEKFTNGKVKGKTGSLTAFPIIETQAGDVSAFVPTNVISITDGQIFLETDLFNAGIRPAINAGLSVSRVGGAAQTKIIKKLGGGVRLALA…
ATP synthase (F-type)	AtpA		Oxidative phosphorylation	SC9679	SC9679_k127_168037_3 # 1178 # 2641 # -1 # ID=6056_3;partial=01;start_type=Edge;rbs_motif=None;rbs_spacer=None;gc_cont=0.536	AtpA-WP_018689932.1 MULTISPECIES: F0F1 ATP synthase subunit alpha [Ahrensia]	93	487	1	487	23	509	4.6e-257	886.7	99.8	95.7	AEVSEVGQVLSVGDGIARIYGLDQVQAGEMVEFPGGIRGMALNLEEDNVGAVIFGSDRDIKEGDTVKRTGAIVDVPVGKELLGRVVDPLGNPIDGKGPIKAKTRMRVDVKAPGIIPRKSVHEPMSTGLKAIDALIPVGRGQRELVIGDRQTGKTAIILDTFLNQKPAHESGTEKEKLYCIYVAVGQKRSTVAQFVKVLEERGALDYSIIIAATASDPAPLQFLAPFAGCTMGEYFRDNGMHAMIGYDDLSKQAVAYRQMSLLLRRPPGREAYPGDVFYLHSRLLERAAKLNEDEGAGSLTALPVIETQANDVSAYIPTNVISITDGQIFLETDLFFQGIRPAVNVGLSVSRVGSAAQIKAMKQVAGSIKGELAQYREMAAFAQFGSDLDASTQRLLNRG…
ATP synthase (F-type)	AtpA		Oxidative phosphorylation	SC9679	SC9679_k127_209763_4 # 2745 # 4286 # -1 # ID=7123_4;partial=00;start_type=ATG;rbs_motif=GGAG/GAGG;rbs_spacer=5-10bp;gc_cont=0.575	AtpA-WP_068611648.1 F0F1 ATP synthase subunit alpha [Woeseia oceani]	83	513	1	513	1	513	5.1e-243	840.1	99.8	100	MSIKASEISDLIKERIKNFQAPAEARDVGTVLTVTDGIVRIHGLGDARYGEMLEFPGNTFGMALNLEQDSVGAVVLGDYKHISEGNEVKTTGRILEVPVGEAMLGRVVNSLGQPIDGKGPIDSKESSPIEKVAPGVISRKSVDQPVQTGLKAIDAMVPVGRGQRELIIGDRQTGKTAVAVDTIINQKGTGIKCIYVAIGQKNSSIAGVVRKLEEHGAMEHTVVVAAAAAESAAMQYIAPYSGCTMGEYFRDKGEDALIIYDDLTKQAWAYRQVSLLLRRPPGREAYPGDVFYLHSRLLERAARINAEYVEKLTNGKVKGKTGSLTALPIIETQAGDVSAFVPTNVISITDGQIFLESDLFNAGIRPAINAGLSVSRVGGAAQTKIIKKLGGGIRLALAQ…
ATP synthase (F-type)	AtpA		Oxidative phosphorylation	SC9679	SC9679_k127_771758_5 # 3379 # 4908 # -1 # ID=7566_5;partial=00;start_type=ATG;rbs_motif=GGA/GAG/AGG;rbs_spacer=5-10bp;gc_cont=0.622	AtpA-WP_011414676.1 F0F1 ATP synthase subunit alpha [Erythrobacter litoralis]	96.7	509	1	509	1	509	1.4e-277	954.9	99.8	100	MDIRAAEISKVIKDQIANFGTEAQVSEVGSVLSVGDGIARIHGLDNVQAGEMVEFANGVQGMALNLEADNVGVVIFGSDAEIKEGDSVKRTETIVDVPVGKALLGRVVDALGNPIDGKGPIETTQRSRVELKAPGIIPRKSVDEPVQSGLKAIDALVPVGRGQRELIIGDRQTGKSAVAIDTFINQKEVNAGDDESKKLYCIYVAVGQKRSTVAQIVKQLEENGAMEYSIVVAATASEPAPLQYLAPYTGCAMGEFFRDNGMHAVIVYDDLSKQAVAYRQMSLLLRRPPGREAYPGDVFYLHSRLLERAAKMNDDNGGGSLTALPIIETQAGDVSAYIPTNVISITDGQIFLETDLFYQGIRPAINVGLSVSRVGGAAQTKAMKKVSGSIKLELAQYRE…
ATP synthase (F-type)	AtpA		Oxidative phosphorylation	SC9679	SC9679_k127_732067_1 # 3 # 941 # 1 # ID=7819_1;partial=10;start_type=Edge;rbs_motif=None;rbs_spacer=None;gc_cont=0.440	AtpA-WP_055395634.1 F0F1 ATP synthase subunit alpha [Flagellimonas eckloniae]	93.6	311	2	312	215	525	3.2e-163	574.3	99.4	59.1	LIAKTLEDKGAMAYTTIVAANASDPAPMQVYAPMAGAAIGEYFRDTGRPALIIYDDLSKQAVAYREVSLLLRRPPGREAYPGDVFYLHSRLLERAAKIINDDTIAQQMNDLPDVLKPMAKGGGSLTALPIIETQAGDVSAYIPTNVISITDGQIFLEQDLFNQGVRPAINVGISVSRVGGSAQIKSMKKVAGTLKLDQAQFRELEAFAKFGSDLDAATLNVIEKGRRNVEILKQAQNDPFTVEDQVAIIYTGSMNLLRDVPVDKIKEFERDFLEFLNAKHRDVLDGLKEGKLTDEMTDTLMSVCKDLVAKYK*
ATP synthase (F-type)	AtpA		Oxidative phosphorylation	SC9679	SC9679_k127_691127_20 # 18585 # 20165 # 1 # ID=7957_20;partial=00;start_type=ATG;rbs_motif=TAA;rbs_spacer=11bp;gc_cont=0.415	AtpA-WP_133355726.1 F0F1 ATP synthase subunit alpha [Seonamhaeicola sp. W255]	91.8	526	1	526	1	526	2.3e-275	947.6	99.8	100	MAEVKPAEVSAILKQQISGFEASASLDEVGTVLTVGDGIVRAYGLSNAQYGELVEFEGGLEGIVLNLEEDNVGIVLLGPSKGISEGSTVKRTNRIASLNVGEEIVGRVVNTLGEPIDGKGPIGGKLYEMPLERKAPGVIFREPVTEPLQTGIKSIDAMIPVGRGQRELVIGDRQTGKTTVCIDTILNQKEFYDAGEPVYCIYVAVGQKASTVANIAKVLEEKGALAYTTIVAANASDPAPMQVYAPMAGAAIGEYFRDTGRPALIIYDDLSKQAVAYREVSLLLRRPPGREAYPGDVFYLHSRLLERSSKVINDDTIAKEMNDLPDSLRPLVKGGGSLTALPIIETQAGDVSAYIPTNVISITDGQIFLESDLFNSGVRPAINVGISVSRVGGNAQIKS…
ATP synthase (F-type)	AtpA		Oxidative phosphorylation	SC9679	SC9679_k127_50512_1 # 2 # 118 # -1 # ID=8122_1;partial=10;start_type=ATG;rbs_motif=GGAG/GAGG;rbs_spacer=5-10bp;gc_cont=0.564	AtpA-WP_068611648.1 F0F1 ATP synthase subunit alpha [Woeseia oceani]	76.9	39	1	39	1	39	1.5e-09	60.8	100	7.6	MSIKASEISDLIKERIKNFQAPAEARDVGTVLTVTDGIV
ATP synthase (F-type)	AtpA		Oxidative phosphorylation	SC9679	SC9679_k127_13399_1 # 2 # 1243 # -1 # ID=9975_1;partial=10;start_type=ATG;rbs_motif=GGAG/GAGG;rbs_spacer=5-10bp;gc_cont=0.614	AtpA-WP_068611648.1 F0F1 ATP synthase subunit alpha [Woeseia oceani]	90.8	414	1	414	1	414	4.6e-210	730.3	100	80.7	MALKASEISTLIKERIENFEASAEARDVGTVIAVTDGIVRIHGLADARYGEMLEFPQNTFGMALNLEQDSVGAVVLGDYKHISEGNTVKTTGRILEVPIGEALLGRVVDSLGKPIDGKGPIETNLSAPIEKVAPGVIERQSVSQPVQTGLKSIDSMVPIGRGQRELIIGDRQTGKTAVAVDTIINQRGTGIKCIYVAIGQKASSIAGVVRKLEEEGALEHTIIVAAAAADSPAMQYIAPYSGASMGEYFLDKGEDALIIFDDLTKQAWAYRQVSLLLRRPPGREAYPGDVFYLHSRLLERASRVNAEHVENVSGGKVKGKTGSMTALPIIETQAGDVSAFVPTNVISITDGQIFLETDLFNAGIRPAINAGLSVSRVGGAAQTKIIKKLGGGVRLALAQ…
ATP synthase (F-type)	AtpA		Oxidative phosphorylation	SC9679	SC9679_k127_94280_2 # 265 # 1800 # -1 # ID=10408_2;partial=00;start_type=ATG;rbs_motif=GGAG/GAGG;rbs_spacer=5-10bp;gc_cont=0.491	AtpA-WP_017931656.1 F0F1 ATP synthase subunit alpha [Robiginitomaculum antarcticum]	87.9	511	1	511	1	511	2e-255	881.3	99.8	100	MDIRAAEISSILKKQIKGYGSEAKVTDIGQVLSVGDGIARIHGLDNVRAGEMVEFPGGIKGMALNLESDNVGVVIFGDDRGISEGDTVKRLGEIVDVPVGKSLLGRVVNALGEPIDGKGPLKDVKERRRVDVKAPGIIPRKSVHEPVQTGIKAIDALIPIGRGQRELIIGDRQTGKTAVAVDAILNQRAAFEAGDEDDQLYCIYVVIGQKRSTVAQLVKVLEENGAMQYTTIVSATASEPAPMQFLAPFAGCAMGEYFRDNGMHGLIVYDDLSKQAVAYRQMSLLLRRPPGREAYPGDVFYLHSRLLERAAKLNEDNGAGSLTALPIIETQGNDVSAFIPTNVISITDGQIFLETDLFFQGIRPALNVGLSVSRVGSSAQIKAMKQVAGPIKGELAQYR…
ATP synthase (F-type)	AtpA		Oxidative phosphorylation	SC9679	SC9679_k127_255104_5 # 2103 # 2582 # 1 # ID=10774_5;partial=01;start_type=ATG;rbs_motif=AGGA;rbs_spacer=5-10bp;gc_cont=0.648	AtpA-WP_096635517.1 F0F1 ATP synthase subunit alpha [bacterium JGI 053]	70.8	161	1	160	1	161	3.3e-55	214.5	100	28.5	MANDSQLRASEIKDVLLKEIDRYEDELKAEEIGEVLEVKDGIARIYGLTKAMASEMLEITSSDSGDSVTALALNLEEDNIGAVIMGDWTSLHEGDQVRRTGKVLSVGVGADYLGRVVDPLGDPQDGKGAIEIEDTRQIDIVAPGIVKRQPVSEPLQTGIK
ATP synthase (F-type)	AtpA		Oxidative phosphorylation	SC9679	SC9679_k127_95013_19 # 16536 # 18077 # 1 # ID=10989_19;partial=00;start_type=ATG;rbs_motif=GGAG/GAGG;rbs_spacer=5-10bp;gc_cont=0.639	AtpA-WP_068611648.1 F0F1 ATP synthase subunit alpha [Woeseia oceani]	86.7	513	1	513	1	513	2.5e-250	864.4	99.8	100	MALKASEISTLIKERIENFEASAEARDVGTVIAVTDGIVRIHGLADARYGEMLEFPENTFGMALNLEQDSVGAVVLGDYKHISEGATVKTTGRILEVPIGDALLGRVVDALGNPIDGKGPIDAEGTSPIEKVAPGVIERQSVDQPVQTGLKSIDSMVPIGRGQRELIIGDRQTGKTAVAVDTIINQVGTGIKCIYVAVGQKASSIAGVVRKLEEEGAMEHTIVIAAAAAESPAMQYIAPYSGASMGEYFMDKGEDALIIYDDLTKQAWAYRQVSLLLRRPPGREAYPGDVFYLHSRLLERAARVNAEHVENISGGKVKGKTGSLTALPIIETQAGDVSAFVPTNVISITDGQIFLETDLFNAGIRPAINAGLSVSRVGGAAQTKIIKKLGGGVRLALAQ…
ATP synthase (F-type)	AtpA		Oxidative phosphorylation	SC9679	SC9679_k127_55706_11 # 10131 # 11672 # -1 # ID=12153_11;partial=00;start_type=ATG;rbs_motif=GGAG/GAGG;rbs_spacer=5-10bp;gc_cont=0.607	AtpA-WP_068611648.1 F0F1 ATP synthase subunit alpha [Woeseia oceani]	85.6	513	1	513	1	513	1.7e-246	851.7	99.8	100	MALKASEISTLIKERIENFEASAEARDVGTVIAVTDGIVRIHGLADARYGEMLEFPKNTFGMALNLEQDSVGAVVLGDYKHISEGDTVKTTGRILEVPIGDALLGRVVDSLGKPIDGKGPINTDLSSPIEKVAPGVIQRQSVSQPVQTGLKSIDSMVPIGRGQRELIIGDRQTGKTAVAVDTIINQRGTGIKCIYVAIGQKASSIAGVVRKLEEEGAMEHTIVVAAAAADSPAMQYIAPYSGASMGEYFLDKGEDALIIFDDLTKQAWAYRQVSLLLRRPPGREAYPGDVFYLHSRLLERASRVNAAHVEEVSGGKVKGKTGSLTALPIIETQAGDVSAFVPTNVISITDGQIFLETDLFNAGIRPAINAGLSVSRVGGAAQTKIIKKLGGGVRLALAQ…
ATP synthase (F-type)	AtpA		Oxidative phosphorylation	SC9679	SC9679_k127_18641_10 # 10129 # 11430 # -1 # ID=13865_10;partial=00;start_type=ATG;rbs_motif=GGAG/GAGG;rbs_spacer=5-10bp;gc_cont=0.614	AtpA-WP_068611648.1 F0F1 ATP synthase subunit alpha [Woeseia oceani]	90.5	433	1	433	1	433	3.7e-218	757.3	99.8	84.4	MALKASEISTLIKERIENFEASAEARDVGTVIAVTDGIVRIHGLADARYGEMLEFPQNTFGMALNLEQDSVGAVVLGDYKHISEGDTVKTTGRILEVPIGDALLGRVVDSLGTPIDGKGPIETNLSSPIEKVAPGVIERQSVSQPVQTGLKSIDSMVPIGRGQRELIIGDRQTGKTAVAVDTIINQRGTGIKCIYVAIGQKASSIAGVVRKLEEEGAMDHTIVVAAAAAESPAMQYIAPYSGASMGEYFLDKGEDALIIFDDLTKQAWAYRQVSLLLRRPPGREAYPGDVFYLHSRLLERASRVNAEHVENVSGGKVKGKTGSMTALPIIETQAGDVSAFVPTNVISITDGQIFLETDLFNAGIRPAINAGLSVSRVGGAAQTKIIKKLGGGVRLALAQ…
ATP synthase (F-type)	AtpA		Oxidative phosphorylation	SC9679	SC9679_k127_460142_3 # 1659 # 3200 # -1 # ID=14455_3;partial=00;start_type=ATG;rbs_motif=GGAG/GAGG;rbs_spacer=5-10bp;gc_cont=0.603	AtpA-WP_068611648.1 F0F1 ATP synthase subunit alpha [Woeseia oceani]	86	513	1	513	1	513	1.8e-248	858.2	99.8	100	MALKASEISTLIKERIENFEASAEARDVGTVIAVTDGIVRIHGLADARYGEMLEFPQNTFGMALNLEQDSVGAVVLGDYKHITEGDTVKTTGRILEVPIGDALLGRVVDALGMPIDGKGPINTDLSAPIEKVAPGVIERQSVSQPVQTGLKSIDSMVPIGRGQRELIIGDRQTGKTAVAVDTIINQRGTGIKCIYVAIGQKASSIAGVVRKLEEEGAMDHTIVVAAAAAESPAMQYIAPYSGASMGEYFLDKGEDALIIFDDLTKQAWAYRQVSLLLRRPPGREAYPGDVFYLHSRLLERASRVNAEHVENVSGGKVKGKTGSMTALPIIETQAGDVSAFVPTNVISITDGQIFLETDLFNAGIRPAINAGLSVSRVGGAAQTKIIKKLGGGVRLALAQ…
ATP synthase (F-type)	AtpA		Oxidative phosphorylation	SC9679	SC9679_k127_19805_5 # 3593 # 3745 # -1 # ID=14608_5;partial=01;start_type=Edge;rbs_motif=None;rbs_spacer=None;gc_cont=0.575	AtpA-WP_096363903.1 F0F1 ATP synthase subunit alpha [Thiohalobacter thiocyanaticus]	62	50	1	50	464	513	1e-10	65.1	98	9.7	VVDFEAALHAHAATNHEALIDRINESGDYDDEIKEGLEKAVNDFKATGAY*
ATP synthase (F-type)	AtpA		Oxidative phosphorylation	SC9679	SC9679_k127_501223_7 # 5429 # 7057 # -1 # ID=15068_7;partial=00;start_type=ATG;rbs_motif=AGxAG;rbs_spacer=5-10bp;gc_cont=0.629	AtpA-WP_154109053.1 F0F1 ATP synthase subunit alpha [Actinobacteria bacterium]	79.3	535	1	535	1	534	6.2e-239	826.6	98.5	99.4	MSDLTINTQDIAAALKKNLEGFSSDLSATQVGRVLEVGDGICRVSGLPEAAVNEMLEFENGAIGLALNLDEESIGAVLLGSTDGIEEGQPVRSTGDILSVPVGDGVLGRVVNSLGQPIDGKGPLTGTEARRMEIQAPGIIGRQPVDTPMQTGIKAIDSLIPIGRGQRELIIGDRKTGKTTIGIDTILNQKGLGVKCIYVAIGQKASTVAQIVAELEVNGAMDYTVVVVAPASDPAPFKYIAPYAGCAMGQHWMDNGEHALVVYDDLSKQAEAYRQMSLLLRRPPGREAYPGDVFYLHSRLLERAANLSDDMGAGSLTALPVIETKAGDVSAYIPTNVISITDGQIFLQDDLFKSGVRPAIDVGISVSRVGSAAQIKAMKSAVGTLKSDLQQFRELEAFA…
ATP synthase (F-type)	AtpA		Oxidative phosphorylation	SC9679	SC9679_k127_341926_1 # 1 # 525 # 1 # ID=15410_1;partial=10;start_type=Edge;rbs_motif=None;rbs_spacer=None;gc_cont=0.596	AtpA-WP_145124843.1 F0F1 ATP synthase subunit alpha [Phycisphaerae bacterium RAS2]	66.3	172	1	172	378	549	4.4e-61	234.2	98.3	31.2	TNVISITDGQIFLDPDLFFAGVRPAVNVGISVSRVGGNAQIKAMKKIASTLRLDLAAFRELEAFAQLGTELDTATQRQLDRGMRMVELLKQPQYSPYSIEQQVVSILAGTKGYLDEVPADKVPAFEEAMLKHFRREHPEMLDEIREKKQISEDLGGKISDVVSNFKGHYLKSEA*
ATP synthase (F-type)	AtpA		Oxidative phosphorylation	SC9679	SC9679_k127_505147_1 # 2 # 739 # -1 # ID=17720_1;partial=10;start_type=ATG;rbs_motif=GGAG/GAGG;rbs_spacer=5-10bp;gc_cont=0.589	AtpA-WP_068611648.1 F0F1 ATP synthase subunit alpha [Woeseia oceani]	89.8	246	1	246	1	246	2.6e-120	431.4	100	48	MALKASEISQLIKERIEKFESAAEARDVGTVIGVTDGIVRVHGLADARYGEMLEFPQNTFGLALNLEQDNVGAVVLGDYKHITEGDTVKTTGRILEVPIGEALLGRVVDSLGQPIDGKGPIAATETAPIEKVAPGVIERKSVDQPVQTGLKSIDAMVPIGRGQRELIIGDRQTGKTAVAIDTIINQKGTGIKCIYVAVGQKNSTVANVVRKLEEHGAMEHTIVVAATASESAAMQYIAPYSGCSMG
ATP synthase (F-type)	AtpA		Oxidative phosphorylation	SC9679	SC9679_k127_64722_4 # 1486 # 2013 # 1 # ID=18241_4;partial=01;start_type=ATG;rbs_motif=GGAG/GAGG;rbs_spacer=5-10bp;gc_cont=0.562	AtpA-WP_068611648.1 F0F1 ATP synthase subunit alpha [Woeseia oceani]	96	176	1	176	1	176	3.5e-90	330.9	100	34.3	MALKASEISQLIKERIENFESAAEARDVGTVIGVTDGIVRIHGLADARYGEMLEFPKNTFGMALNLEQDSVGAVVLGDYKHISEGDTVKTTGRILEVPIGESLLGRVVDSLGQPIDGKGPIAASETAPIEKVAPGVIERKSVDQPVQTGLKSIDAMVPIGRGQRELIIGDRQTGKT
ATP synthase (F-type)	AtpA		Oxidative phosphorylation	SC9679	SC9679_k127_787385_1 # 1 # 846 # 1 # ID=18416_1;partial=10;start_type=Edge;rbs_motif=None;rbs_spacer=None;gc_cont=0.571	AtpA-WP_068611648.1 F0F1 ATP synthase subunit alpha [Woeseia oceani]	91.1	281	1	281	233	513	1.9e-143	508.4	99.6	54.8	AMQYIAPYAGTSMGEYFRDRGQDALIIFDDLTKQAWAYRQMSLLLRRPPGREAYPGDVFYLHSRLLERSARVNAEYVEEFTKGKVKGKTGSLTALPIIETQAGDVSAFVPTNVISITDGQIFLETDLFNAGIRPAINAGLSVSRVGGAAQTKIIKKLGGGVRLALAQYRELAAFAQFASDLDETTRKQLERGQRVTELMKQKQYSPLSVAEMGLSLYAVNEGFIDKVPANKVVDYETALHDFARANHADLLAKINEKGDYSDEIQAGLKKACENFAEKGAY*
ATP synthase (F-type)	AtpA		Oxidative phosphorylation	SC9679	SC9679_k127_225712_15 # 11020 # 12561 # -1 # ID=18877_15;partial=00;start_type=ATG;rbs_motif=GGAG/GAGG;rbs_spacer=5-10bp;gc_cont=0.617	AtpA-WP_068611648.1 F0F1 ATP synthase subunit alpha [Woeseia oceani]	78.6	513	1	513	1	513	1.8e-227	788.5	99.8	100	MSLKASEISDLIKERIRRFDAAAEARNVGTVIMLTDGIVRVHGLADAVYGEMLEFPNETFGVALNLEQDSVGAVVLGDYKHISEGDTVKTTGRILQVPVGDALVGRVVDALGRPIDGKGAIEAEQRDPIEVVAPGVIERQSVNQPVQTGLKSIDAMVPVGRGQRELIIGDRQTGKTAVAIDTIINQKGGDLICIYVAIGQKTSTVAQVVRKLEENDAMGHTIVVSASASNAPALQYIAPYSGCTMGEYFRDRGRDALIIYDDLSKHAVAYRQISLLLRRPPGREAFPGDVFYLHSRLLERAARVNSDYVEEFTKGAVKGKTGSLTALPVIETQAGDVSAFIPTNVISITDGQIYLETDLFNAGIRPAINAGLSVSRVGGAAQTKIIKKLGGGVRLALAQ…
ATP synthase (F-type)	AtpA		Oxidative phosphorylation	SC9679	SC9679_k127_507505_5 # 2336 # 3916 # 1 # ID=19306_5;partial=00;start_type=ATG;rbs_motif=AAA;rbs_spacer=12bp;gc_cont=0.447	AtpA-WP_138836740.1 F0F1 ATP synthase subunit alpha [Flagellimonas sp. AsT0115]	94.5	526	1	526	1	526	5.8e-282	969.5	99.8	100	MAGVKAAEVSAILKKQLSGFEATATLDEVGTVLQVGDGIARVYGLANVQYGELVEFEGGMQGIVLNLEEDNVGVVLLGPSKEIKEGATVKRTQRIASINVGEGIVGRVVDTLGNTIDGKGPIAGKTYEMPLERKAPGVIFRQPVNEPLQTGVKAIDAMIPIGRGQRELVIGDRQTGKTTVCIDTILNQKEFYDAGEPVYCIYVAIGQKASTVAAIAKNLEDKGALAYTTIVAANASDPAPMQVYAPFAGAAIGEYFRDTGRPALIIYDDLSKQAVAYREVSLLLRRPPGREAYPGDVFYLHSRLLERAAKVINDDGIAKEMNDLPDSLKKMVKGGGSLTALPIIETQAGDVSAYIPTNVISITDGQIFLEQDLFNQGVRPAINVGISVSRVGGSAQIKS…
ATP synthase (F-type)	AtpA		Oxidative phosphorylation	SC9679	SC9679_k127_306367_12 # 9697 # 11274 # -1 # ID=19439_12;partial=00;start_type=ATG;rbs_motif=AATAA;rbs_spacer=6bp;gc_cont=0.383	AtpA-WP_148542679.1 F0F1 ATP synthase subunit alpha [Seonamhaeicola marinus]	93.7	525	1	525	1	525	5.8e-282	969.5	99.8	99.8	MAEVKPAEVSAILKQQLSGFETSASLDEVGSVLTIGDGIARVYGLSNAQYGELVEFENGLEGIVLNLEEDNVGVVLLGPSKEIKEGATVKRTERIASVKVGENIVGRVVDTLGNPIDGKGPIGGELYEMPLERKAPGVIYREPVTEPLQTGIKSIDAMIPVGRGQRELVIGDRQTGKTTVCIDTILNQKEFYDAGEPVFCIYVAVGQKASTVAGIAKTLEERGAMAYTVIVAANASDPAPMQVYAPFAGAAIGEYFRDTGRPALIIYDDLSKQAVAYREVSLLLRRPPGREAYPGDVFYLHSRLLERSAKVINDDGIAKAMNDLPDALKPIVKGGGSLTALPIIETQAGDVSAYIPTNVISITDGQIFLESDLFNSGVRPAINVGISVSRVGGNAQIKS…
ATP synthase (F-type)	AtpA		Oxidative phosphorylation	SC9679	SC9679_k127_107693_1 # 3 # 860 # -1 # ID=19833_1;partial=10;start_type=ATG;rbs_motif=GGAG/GAGG;rbs_spacer=5-10bp;gc_cont=0.599	AtpA-WP_068611648.1 F0F1 ATP synthase subunit alpha [Woeseia oceani]	90.6	286	1	286	1	286	4.9e-142	503.8	100	55.8	MALKASEISTLIKERIENFEASAEARDVGTVIAVTDGIVRIHGLADARYGEMLEFPQNTFGMALNLEQDSVGAVVLGDYKHISEGDTVKTTGRILEVPIGDALLGRVVDSLGKPIDGKGPIDTNLSSPIEKVAPGVIERQSVSQPVQTGLKSIDSMVPIGRGQRELIIGDRQTGKTAVAVDTIINQRGTGIKCIYVAIGQKASSIAGVVRKLEEEGAMAHTIVVAAAAADSPAMQYIAPYSGASMGEYFLDKGEDALIIFDDLTKQAWAYRQVSLLLRRPPGREAY
ATP synthase (F-type)	AtpA		Oxidative phosphorylation	SC9679	SC9679_k127_468192_2 # 82 # 1623 # -1 # ID=19996_2;partial=00;start_type=ATG;rbs_motif=GGAG/GAGG;rbs_spacer=5-10bp;gc_cont=0.556	AtpA-WP_068611648.1 F0F1 ATP synthase subunit alpha [Woeseia oceani]	79.1	513	1	513	1	513	3.8e-230	797.3	99.8	100	MSLKASEISDLIKERIKRFDAASEARNVGTVIMLTDGIVRIHGLADARYGEMLEFPGETFGVALNLEQDSVGAVVLGDYKHISEGDTVKTTGRILEVPIGEALIGRVVDALGRPLDGKGSIEGAERGAIEVVAPGVIERKSVDQPVQTGLKSIDAMVPVGRGQRELIIGDRQTGKTAVAIDTIINQKGGDLICIYVAIGQKTSTVAQVVRKLEENGAMGHTIVVSAAASEAPSLQYIAPYSGCTMGEYFRDRGRDALIIYDDLSKHAVAYRQISLLLRRPPGREAFPGDVFYLHSRLLERASRVNAEYVEKFTNGEVKGKTGSLTALPVIETQAGDVSAFIPTNVISITDGQIYLETDLFNAGIRPAINAGLSVSRVGGAAQTKIIKKLGGGTRLALAQ…
ATP synthase (F-type)	AtpA		Oxidative phosphorylation	SC9679	SC9679_k127_708809_1 # 1 # 708 # -1 # ID=20380_1;partial=10;start_type=ATG;rbs_motif=GGAG/GAGG;rbs_spacer=5-10bp;gc_cont=0.571	AtpA-WP_068611648.1 F0F1 ATP synthase subunit alpha [Woeseia oceani]	86	236	1	236	1	236	1.3e-108	392.5	100	46	MALKASEISTLIKERIENFEASAEARDVGTVIAVTDGIVRIHGLADARYGEMLEFPQNTFGMALNLEQDSVGSVVLGDYKHISEGDTVKTTGRILEVPIGDALLGRVVDSLGTPIDGKGPIETDLSSPIEKVAPGVIQRQSVSQPVQTGLKSIDSMVPIGRGQRELIIGDRQTGKTAVAVDTIINQKGKDLFCVYVAIGQKASTVANVVRKLEEFGAMDYTIVVAATASESAAMQY
ATP synthase (F-type)	AtpA		Oxidative phosphorylation	SC9679	SC9679_k127_269672_1 # 3 # 575 # -1 # ID=20625_1;partial=10;start_type=ATG;rbs_motif=GGAG/GAGG;rbs_spacer=5-10bp;gc_cont=0.602	AtpA-WP_068611648.1 F0F1 ATP synthase subunit alpha [Woeseia oceani]	83.8	191	1	191	1	191	1.8e-87	322	100	37.2	MSIKASEISDLIKERIKNFQAPTEARDVGTVLTVTDGIVRIHGLGDARYGEMLEFPGDTFGMALNLEQDSVGAVVLGDYKHISEGDEVKTTGRILEVPVGEALLGRVVNSLGQPVDGKGSISATESSPIEKVAPGVISRKSVDEPVQTGLKSIDSMVPVGRGQRELIIGDRQTGKTALAIDTIINQKGTGI
ATP synthase (F-type)	AtpA		Oxidative phosphorylation	SC9679	SC9679_k127_791088_4 # 2050 # 2583 # -1 # ID=20990_4;partial=01;start_type=Edge;rbs_motif=None;rbs_spacer=None;gc_cont=0.414	AtpA-WP_148542679.1 F0F1 ATP synthase subunit alpha [Seonamhaeicola marinus]	92.6	176	1	176	349	524	2.1e-87	321.6	98.9	33.5	GDVSAYIPTNVISITDGQIFLESDLFNSGVRPAINVGISVSRVGGSAQIKSMKKVAGTLKLDQAQYRELEAFAKFGSDLDAATLNVIEKGKRNVEILKQSQNDPFKVEDQVAIIFAGSKNLLRDVPVNKVKEFEQGFIEFLNAKHRDVLDTIKSGKLTDEVTDTLNAVCKDLASKYV*
ATP synthase (F-type)	AtpA		Oxidative phosphorylation	SC9679	SC9679_k127_550336_3 # 1962 # 2543 # -1 # ID=21275_3;partial=01;start_type=Edge;rbs_motif=None;rbs_spacer=None;gc_cont=0.591	AtpA-WP_088921584.1 F0F1 ATP synthase subunit alpha [Granulosicoccus antarcticus]	79.8	193	1	193	322	514	2.7e-80	298.1	99.5	37.5	TGSLTALPIIETQAGDVSAFVPTNVISITDGQIFLETDLFNAGIRPAINAGLSVSRVGGAAQTKIIKKLGGGVRLALAQYRELAAFAQFASDLDAATRAQLERGERVTELMKQKQYSPLSVAEMALSLFSANEGYLDEVEVPKIVDYEEALHDFARANFESELETMNESGDYNDDVAATLKSICDAFKEKGAY*
ATP synthase (F-type)	AtpA		Oxidative phosphorylation	SC9679	SC9679_k127_149663_11 # 6045 # 7559 # 1 # ID=21547_11;partial=00;start_type=ATG;rbs_motif=GGAG/GAGG;rbs_spacer=5-10bp;gc_cont=0.640	AtpA-WP_011719487.1 F0F1 ATP synthase subunit alpha [Acidothermus cellulolyticus]	67.4	513	1	502	1	513	1.4e-189	662.5	99.4	92.6	MADLTINQEEIAASIRRHLEGWSPEVDAETVGYVTSIGDGVARVSGLPNAMASEMLEFPGGLLGVALNLESDSIGAVLMGESHHVEEGDPVKQTGKVLSVPVGDALLGRVIDPLGVPLDGKGPINSTETRFLEETAPSVVERQPVSEPLQTGIKAIDGMIPIGRGQRELIIGDRQTGKTAIAIDTIINQKTTGVKCIYVAIGQKASTVAEVVDTLERYGAMEYTVVVNAPASSPAAHQMYAPYAGSAIGQHWMYNGEHALIIFDDLSKQAVAYRAISLLLRRPPGREAYPGDVFYLHSRLLERCAKVSDELGGGSLTGLPIVETKAGDVSAFIPTNVISITDGQIFLETDLFYSGVRPAINAGISVSRVGGNAQIKGMKKVAGPLRLNLAQFRELEAFA…
ATP synthase (F-type)	AtpA		Oxidative phosphorylation	SC9679	SC9679_k127_511187_3 # 1819 # 2706 # -1 # ID=21882_3;partial=01;start_type=Edge;rbs_motif=None;rbs_spacer=None;gc_cont=0.564	AtpA-WP_135282305.1 F0F1 ATP synthase subunit alpha [Candidatus Macondimonas diazotrophica]	83.3	294	2	295	220	513	5.8e-138	490.3	99.3	57.3	EHTVVVAAAAAESAAMQYIAPYSGCSMGEYFRDKGEDALIIYDDLTKQAWAYRQVSLLLRRPPGREAYPGDVFYLHSRLLERAARINAEYVEKLTNGAVKGKTGSLTALPIIETQAGDVSAFVPTNVISITDGQIFLESDLFNAGIRPAINAGLSVSRVGGAAQTKIIKKLGGGIRLALAQYRELAAFAQFASDLDETTRKQLERGQRVTELMKQRQYSPLSVGEMALSLFAVNEGHLDDVDVKKVVDFEAAMHAYARTNNQELIDKIDASGDLNDEIKAALEKVITEFKSKGAY*
ATP synthase (F-type)	AtpA		Oxidative phosphorylation	SC9679	SC9679_k127_150378_2 # 649 # 2226 # -1 # ID=21995_2;partial=00;start_type=ATG;rbs_motif=TAAAAA;rbs_spacer=8bp;gc_cont=0.434	AtpA-WP_148542679.1 F0F1 ATP synthase subunit alpha [Seonamhaeicola marinus]	92	524	1	524	1	524	1e-278	958.7	99.6	99.6	MSEVKPAEVSAILKQQLSGFEASASLDEVGTVLNVGDGIARIYGLSNAQYGELVEFENGLEGIVLNLEEDNVGVVLLGPSKEIKEGATVKRTERIASIKVGEKMLGRVVDTLGNPIDGKGPIGGDLYEMPLERKAPGVIFRQPVNEPLQTGIKSVDAMIPIGRGQRELVIGDRQTGKTTVCIDTIINQKEFYDAGEPVFCIYVAIGQKASTVAGIAKTLEEKGALDYTIIVAANASDPAPMQVYAPFAGAAIGEYFRDTGRPALIIYDDLSKQAVAYREVSLLLRRPPGREAYPGDVFYLHSRLLERAAKVIDDDNIAKNMNDLPEPLKPVVKGGGSLTALPIIETQAGDVSAYIPTNVISITDGQIFLESDLFNSGVRPAINVGISVSRVGGSAQIKS…
ATP synthase (F-type)	AtpA		Oxidative phosphorylation	SC9679	SC9679_k127_150947_3 # 757 # 2298 # 1 # ID=22337_3;partial=00;start_type=ATG;rbs_motif=GGA/GAG/AGG;rbs_spacer=5-10bp;gc_cont=0.575	AtpA-WP_077277567.1 F0F1 ATP synthase subunit alpha [Thioalkalivibrio denitrificans]	82.7	510	1	510	1	510	1.6e-244	845.1	99.2	99.4	MQLNPSEISELIKDRIKNFESAAEARTEGTIVSLMDGIARIHGLADVMSGEMIEFPGNTYGMALNLERDSVGAVILGDYEHISEGDTAKCTGRILEVPVGEQMLGRVVNSLGEPIDGKGAIDAKQFEPIEKVAPGVIARQSVSQPVQTGLKSIDSMVPIGRGQRELIIGDRQTGKSAVAIDAIINQKGTGIKCVYVGIGQKASTIANVVRKLEEFGAMEHTIVVAANASDSAALQYIAPYSGCTMGEYFRDRGEDALIVYDDLTKQAWAYRQVSLLLRRPPGREAYPGDVFYLHSRLLERAARINSDYVEKITDGKIKGKTGSLTAMPIIETQGGDVSAFVPTNVISITDGQIFLESDLFNAGIRPAINAGLSVSRVGGAAQTPIIKKLGGGVRLALAQ…
ATP synthase (F-type)	AtpA		Oxidative phosphorylation	SC9679	SC9679_k127_113291_3 # 2370 # 3911 # -1 # ID=23718_3;partial=00;start_type=ATG;rbs_motif=GGAG/GAGG;rbs_spacer=5-10bp;gc_cont=0.589	AtpA-WP_068611648.1 F0F1 ATP synthase subunit alpha [Woeseia oceani]	83.2	513	1	513	1	513	2.6e-242	837.8	99.8	100	MSIKASEISDLIKERIKNFQAPAEARDVGTVLTVTDGIVRIHGLGDARYGEMLEFPGNTFGIALNLEQDSVGAVVLGDYKHISEGNEVKTTGRILEVPVGEALLGRVVNSLGQPIDGKGPIASSESSPIEKVAPGVISRKSVDQPVQTGLKAIDSMVPIGRGQRELIIGDRQTGKTAVAVDTIINQKGTGIKCIYVAVGQKNSSIASVVRKLEEHGAMEHTIVVAAPAANSAAMQYIAPYAGCSMGEYFRDKGEDALIIYDDLTKQAWAYRQVSLLLRRPPGREAYPGDVFYLHSRLLERAARINAEYVEKLTNGKVKGQTGSLTALPIIETQAGDVSAFVPTNVISITDGQIFLESDLFNAGIRPAINAGLSVSRVGGAAQTKIIKKLGGGIRLALAQ…
ATP synthase (F-type)	AtpA		Oxidative phosphorylation	SC9679	SC9679_k127_676031_1 # 3 # 821 # -1 # ID=25457_1;partial=10;start_type=ATG;rbs_motif=GGA/GAG/AGG;rbs_spacer=5-10bp;gc_cont=0.618	AtpA-WP_155263886.1 F0F1 ATP synthase subunit alpha [Sphingomonas sp. YJ09]	88.6	273	1	273	1	273	9.4e-135	479.6	100	53.6	MDIRAAEISRVIRDEIANFDADAKVTEIGTVLSVGDGIARVHGLDKVQAGEMVEFDSGVKGMALNLEHDNVGVVIFGSDREVAEGSTVKRTGDIVDVPVGKGLLGRVVDGLGNPIDGKGPIEATERSRVEVKAPGIIPRKSVHEPVQTGLKALDALVPIGRGQRELIIGDRQTGKTAVALDTFINQKTINETGDESEKLYCIYVAVGQKRSTVAQIVRALEENGAMEYSIVVAATASEPAPMQFLAPYSACAMAEYFRDNGMHALIIYDDLSK
ATP synthase (F-type)	AtpA		Oxidative phosphorylation	SC9679	SC9679_k127_596323_5 # 2009 # 2104 # 1 # ID=25622_5;partial=01;start_type=ATG;rbs_motif=GGAG/GAGG;rbs_spacer=5-10bp;gc_cont=0.531	AtpA-WP_068611648.1 F0F1 ATP synthase subunit alpha [Woeseia oceani]	87.5	32	1	32	1	32	5.1e-08	55.5	100	6.2	MALKASEISTLIKERIENFEASTEARDVGTVI
ATP synthase (F-type)	AtpA		Oxidative phosphorylation	SC9679	SC9679_k127_758657_2 # 789 # 2372 # -1 # ID=25764_2;partial=00;start_type=ATG;rbs_motif=None;rbs_spacer=None;gc_cont=0.391	AtpA-WP_160077642.1 F0F1 ATP synthase subunit alpha [Saprospirales bacterium GYS_P2D]	84.2	526	1	526	1	526	4e-251	867.1	99.6	99.8	MAGVKPEEISAILKQQLSGFKSESELEEVGSVLQVGDGIARVYGLTKTKAGELVEFESGVQAIVLNLEEDNVGVVLMGSSDGIKEGSTVRRTGRIASINVGEGFCGRVVDALGKPIDGKGPIAGETFEMPIERKAPGVIYRQPVTEPLQTGIKAIDAMIPIGRGQRELIIGDRQTGKTAIALDTIINQKEFYDRGEPVYCIYVASGQKASTVAQVAKVLEEAGAMAYTTIVSAAASDPAPLQFYAPFAGACIGEYFRDTGRPALIIYDDLSKQAVAYREVSLLLRRPPGREAYPGDVFYLHSRLLERAAKVIDNDEIANQMNDLPPSLKAAGKVKGGGSLTALPIIETQAGDVSAYIPTNVISITDGQIFLESNLFNAGIRPAINVGISVSRVGGSAQI…
ATP synthase (F-type)	AtpA		Oxidative phosphorylation	SC9679	SC9679_k127_635836_5 # 2188 # 2793 # 1 # ID=25896_5;partial=01;start_type=ATG;rbs_motif=TAA;rbs_spacer=5bp;gc_cont=0.446	AtpA-WP_129606660.1 F0F1 ATP synthase subunit alpha [Muriicola sp. MMS17-SY002]	97	202	1	202	1	202	4.7e-107	387.1	100	38.4	MAGVKAAEVSAILKKQLSGFEAKASLDEIGTVLQVGDGIARVYGLSNAQYGELVEFDGGLEGIVLNLEEDNVGVVLLGPSKEIKEGTTVKRTQRIASINVGEGITGRVVDTLGNPIDGKGPIAGKTYEMPLERKAPGVIFRQPVNEPLQTGIKAIDAMIPIGRGQRELVIGDRQTGKTTVCIDTIINQKEFYDAGNPVYCIY
ATP synthase (F-type)	AtpA		Oxidative phosphorylation	SC9679	SC9679_k127_236081_4 # 2561 # 3532 # -1 # ID=25993_4;partial=01;start_type=Edge;rbs_motif=None;rbs_spacer=None;gc_cont=0.606	AtpA-WP_068611648.1 F0F1 ATP synthase subunit alpha [Woeseia oceani]	85.1	323	1	323	191	513	3.8e-151	534.3	99.7	63	IKCIYVAIGQKASSIAGVVRKLEEEGALEHTIIVAAAAADSPAMQYIAPYAGASMGEYFLDKGEDALIIFDDLTKQAWAYRQVSLLLRRPPGREAYPGDVFYLHSRLLERASRVNAEHVENVSGGKVKGKTGSMTALPIIETQAGDVSAFVPTNVISITDGQIFLETDLFNAGIRPAINAGLSVSRVGGAAQTKIIKKLGGGVRLALAQYRELAAFAQFASDLDAATRQQLERGERVTELMKQKQYSPLSVAEMGLSLFAANEGFIDGVPVAKVVDYEEALHDFARANNQADLDAINASGDYNDDVAATLKGICEAFAEKGAY*
ATP synthase (F-type)	AtpA		Oxidative phosphorylation	SC9679	SC9679_k127_236240_6 # 2460 # 3467 # 1 # ID=26106_6;partial=01;start_type=ATG;rbs_motif=GGAG/GAGG;rbs_spacer=5-10bp;gc_cont=0.584	AtpA-WP_068611648.1 F0F1 ATP synthase subunit alpha [Woeseia oceani]	88.7	336	1	336	1	336	1.5e-166	585.5	100	65.5	MALKASEISTLIKERIENFEASAEARDVGTVIAVTDGIVRIHGLADARYGEMLEFPQNTFGMALNLEQDSVGAVVLGDYKHISEGDTVKTTGRILEVPIGDALLGRVVDSLGSPIDGKGPIETDLSSPIEKVAPGVIQRQSVSQPVQTGLKSIDSMVPIGRGQRELIIGDRQTGKTAVAVDTIINQRGTGIKCIYVAIGQKASSIAGVVRKLEEEGAMEHTIVVAAAAAESPAMQYIAPYSGASMGEYFLDKGEDALIIFDDLTKQAWAYRQVSLLLRRPPGREAYPGDVFYLHSRLLERASRVNAAHVEEVSGGKVKGKTGSMTALPIIETQAGD
ATP synthase (F-type)	AtpA		Oxidative phosphorylation	SC9679	SC9679_k127_437899_5 # 1568 # 2890 # 1 # ID=26756_5;partial=01;start_type=ATG;rbs_motif=None;rbs_spacer=None;gc_cont=0.392	AtpA-WP_093098690.1 F0F1 ATP synthase subunit alpha [Sphingobacterium mizutaii]	87.3	441	1	441	1	441	2.4e-220	764.6	100	84.2	MPEIKPEEVSAILREQLSGFKTSSELEETGTVLQVGDGIARIYGLTQVQSGELIEFENGLKGIVLNLEEDNVGAVLLGKSTEIKEGDTARRTGKIASINVGEGMVGRVVDTLGNPIDGKGPIKGETFEMPIERKAPGVIYRQPVAEPLQTGLKAIDAMIPIGRGQRELIIGDRQTGKTAVAIDTIINQREFYEKGEPVFCIYVAVGQKGSTVANIVKTLEQNGAMPYTVVVSATAADPSPMQFFAPMAGAAVGEYFRDTGRPALIIYDDLSKQAVAYREVSLLLRRPPGREAYPGDVFYLHSRLLERAAKIIDSDKIAAEMNDLPEALKDKVKGGGSLTALPIIETQAGDVSAYIPTNVISITDGQIFLEANLFNSGVRPAINVGISVSRVGGNAQIKS…
ATP synthase (F-type)	AtpA		Oxidative phosphorylation	SC9679	SC9679_k127_479831_1 # 2 # 238 # -1 # ID=27796_1;partial=10;start_type=ATG;rbs_motif=GGAG/GAGG;rbs_spacer=5-10bp;gc_cont=0.506	AtpA-WP_053999671.1 F0F1 ATP synthase subunit alpha [Ahrensia marina]	96.2	79	1	79	1	79	8.4e-36	149.1	100	15.5	MDIRAAEISAILKDQIKNFGKEAEVSEVGQVLSVGDGIARIYGLDQVQAGEMVEFPGGIRGMALNLEEDNVGAVIFGSD
ATP synthase (F-type)	AtpA		Oxidative phosphorylation	SC9679_80_82_83	SC9679_80_82_83_k127_2546402_10 # 6212 # 7063 # 1 # ID=2707_10;partial=01;start_type=ATG;rbs_motif=GGAG/GAGG;rbs_spacer=5-10bp;gc_cont=0.647	AtpA-WP_068611648.1 F0F1 ATP synthase subunit alpha [Woeseia oceani]	90.1	284	1	284	1	284	1.4e-141	502.3	100	55.4	MALKASEISQLIKERIENFEAATEARDVGTVIAVTDGIVRIHGLTDARYGEMLEFPENTFGMALNLEQDSVGSVVLGDYKHISEGDTVKTTGRILEVPIGRALLGRVVDSLGNPIDGKGPIDAEATAPIEKVAPGVIQRQSVSQPVQTGLKSIDSMVPIGRGQRELIIGDRQTGKTAVAVDTIINQRGTGIKCIYVAVGQKASSIAGVVRKLEEEGAMEHTIVVAAAAADSPAMQYIAPYSGCSMGEYFLDKGEDALIIFDDLTKQAWAYRQVSLLLRRPPGRE
ATP synthase (F-type)	AtpA		Oxidative phosphorylation	SC9679_80_82_83	SC9679_80_82_83_k127_2547812_8 # 7149 # 8585 # -1 # ID=4175_8;partial=01;start_type=Edge;rbs_motif=None;rbs_spacer=None;gc_cont=0.601	AtpA-WP_068611648.1 F0F1 ATP synthase subunit alpha [Woeseia oceani]	85.6	478	1	478	36	513	1.2e-230	798.9	99.8	93.2	DGIVRIHGLADARYGEMLEFPQNTFGMALNLEQDSVGAVVLGDYKHISEGDTVKTTGRILEVPIGDALLGRVVDSLGMPIDGKGPIDTDLSSPIEKVAPGVIQRQSVSQPVQTGLKSIDSMVPIGRGQRELIIGDRQTGKTAVAVDTIINQRGTGIKCIYVAIGQKASSIAGVVRKLEEEGAMAHTIVVAAAAAESPAMQYIAPYSGASMGEYFLDRGEDALIIFDDLTKQAWAYRQVSLLLRRPPGREAYPGDVFYLHSRLLERASRVNAAHVEEVSGGKIKGKTGSMTALPIIETQAGDVSAFVPTNVISITDGQIFLETDLFNAGIRPAINAGLSVSRVGGAAQTKIIKKLGGGVRLALAQYRELAAFAQFASDLDAATRQQLERGERVTELMKQK…
ATP synthase (F-type)	AtpA		Oxidative phosphorylation	SC9679_80_82_83	SC9679_80_82_83_k127_3934742_47 # 52646 # 54220 # -1 # ID=4214_47;partial=00;start_type=ATG;rbs_motif=TAAA;rbs_spacer=11bp;gc_cont=0.474	AtpA-WP_036120066.1 F0F1 ATP synthase subunit alpha [Mangrovimonas yunxiaonensis]	93.7	524	1	524	1	524	1.1e-277	955.3	99.8	99.6	MAEVKPAEVSAILKQQLSGFEASASLDEVGTVLTVGDGIARVYGLSNAQYGELVEFENGLEGIVLNLEEDNVGVVLLGPSKEIKEGATVKRTQRIASIEVGEGIVGRVVNTLGQPIDGKGAIEGKTYEMPLERKAPGVIYRQPVSEPLQTGIKSVDAMIPIGRGQRELVIGDRQTGKTTVCIDTILNQKEFYDAGEPVYCIYVAIGQKASTVANIAKVLEDKGALAYTTIVAANASDPAPMQVYAPFAGAAIGEYFRDTGRPALIIYDDLSKQAVAYREVSLLLRRPPGREAYPGDVFYLHSRLLERSAKVIGDDAIAANMNDLPEPLKPLVKGGGSLTALPIIETQAGDVSAYIPTNVISITDGQIFLESDLFNAGVRPAINVGISVSRVGGSAQIKS…
ATP synthase (F-type)	AtpA		Oxidative phosphorylation	SC9679_80_82_83	SC9679_80_82_83_k127_3242347_6 # 6330 # 7871 # -1 # ID=5046_6;partial=00;start_type=ATG;rbs_motif=GGAG/GAGG;rbs_spacer=5-10bp;gc_cont=0.588	AtpA-WP_068611648.1 F0F1 ATP synthase subunit alpha [Woeseia oceani]	83.4	513	1	513	1	513	8.8e-243	839.3	99.8	100	MSIKASEISDLIKERIKNFQAPAEARDVGTVLTVTDGIVRIHGLGDARYGEMLEFPGNTFGIALNLEQDSVGAVVLGDYKHISEGNEVKTTGRILEVPVGEALLGRVVNSLGQPIDGKGPIASSESSPIEKVAPGVISRKSVDQPVQTGLKAIDSMVPIGRGQRELIIGDRQTGKTAVAVDTIINQKGTGIKCIYVAVGQKNSSIASVVRKLEEHGAMEHTIVVAAPAANSAAMQYIAPYAGCSMGEYFRDKGEDALIIYDDLTKQAWAYRQVSLLLRRPPGREAYPGDVFYLHSRLLERAARINAEYVEKLTNGKVKGQTGSLTALPIIETQAGDVSAFVPTNVISITDGQIFLESDLFNAGIRPAINAGLSVSRVGGAAQTKIIKKLGGGIRLALAQ…
ATP synthase (F-type)	AtpA		Oxidative phosphorylation	SC9679_80_82_83	SC9679_80_82_83_k127_1854758_3 # 1964 # 3505 # -1 # ID=5264_3;partial=00;start_type=ATG;rbs_motif=GGAG/GAGG;rbs_spacer=5-10bp;gc_cont=0.641	AtpA-WP_068611648.1 F0F1 ATP synthase subunit alpha [Woeseia oceani]	86.2	513	1	513	1	513	7.7e-247	852.8	99.8	100	MALKASEISTLIKERIENFEARTEARDVGTVIAVTDGIVRIHGLADARYGEMLEFPKNTFGMALNLEQDSVGAVVLGDYKHISEGDTVKTTGRILEVPIGDALLGRVVDSLGKPIDGKGPIETDLSAPIEKVAPGVIERQSVSQPVQTGLKSIDAMVPIGRGQRELIIGDRQTGKTAVAVDTIINQRGTGIKCIYVAIGQKASSIAGVVRKLEEEGAMAHTIVVAAAAADSPAMQYIAPYSGASMGEYFLDKGEDALIIFDDLTKQAWAYRQVSLLLRRPPGREAYPGDVFYLHSRLLERASRVNAAYVEEVSGGKVKGKTGSMTALPIIETQAGDVSAFVPTNVISITDGQIFLETDLFNAGIRPAINAGLSVSRVGGAAQTKIIKKLGGGVRLALAQ…
ATP synthase (F-type)	AtpA		Oxidative phosphorylation	SC9679_80_82_83	SC9679_80_82_83_k127_3012643_6 # 6124 # 7674 # -1 # ID=6528_6;partial=00;start_type=ATG;rbs_motif=GGA/GAG/AGG;rbs_spacer=5-10bp;gc_cont=0.519	AtpA-WP_155319206.1 alternate F1F0 ATPase, F1 subunit alpha [Desulfosarcina alkanivorans]	64.4	497	7	503	6	502	2.2e-185	648.7	96.1	98.4	MNNQNILSRALDQAINAIQTTVENRDVELSPEEVGRVVFIGHGTARVEGLKGIRSHELVRFPEDRFGLAFNLDPDEIGIVLLDKVTGLRSGDEVRRTQRVLDIPVGEALLGRVVDGIGRPIDGLGPIHAARRSPIERPAHAIMERAPVTVPLQTGIKVVDALIPVGRGQRQLILGDRQTGKTAIALDTIINQHDKNVLCVYCAIGQRSSSVARVIGDLAKHEALNYTAIVATTEDHPPGEQYVAPYAAMSIAEHLMHQGRDVLVVFDDLTRHARAYRELSLLLRRPPGREAFPGDIFYIHSRLLERSTHLREEFGGGSVTALPIVETEAQNLSAYIPTNLISITDGQIYLSPDLFDKGILPAVDVGKSVSRVGGKTQLAAFRREAGDLRLAFSQFEELE…
ATP synthase (F-type)	AtpA		Oxidative phosphorylation	SC9679_80_82_83	SC9679_80_82_83_k127_4401543_4 # 1664 # 2224 # -1 # ID=7698_4;partial=01;start_type=Edge;rbs_motif=None;rbs_spacer=None;gc_cont=0.319	AtpA-WP_096722603.1 F0F1 ATP synthase subunit alpha [Chondrocystis sp. NIES-4102]	75.4	183	1	183	319	501	4.7e-69	260.8	97.9	36.2	IIETQASDVSAYIPTNVISITDGQIFLSNDLFNSGIRPAINVGISVSRVGSAAQTKAMKQVAGKLKLELAQFAELEAFSQFASDLDEATQKQLARGTRLREVLKQPQNSPLSVAEQVALIYTGINGYLDDLEVSQVKKYCASLLTFLGTSKKPYVDIVTSTNQFTDEAEASLKEAISESKDLFRKS*
ATP synthase (F-type)	AtpA		Oxidative phosphorylation	SC9679_80_82_83	SC9679_80_82_83_k127_4169132_2 # 907 # 2301 # -1 # ID=8345_2;partial=01;start_type=Edge;rbs_motif=None;rbs_spacer=None;gc_cont=0.684	AtpA-WP_117000248.1 F0F1 ATP synthase subunit alpha [Desertimonas flava]	87.7	464	1	464	67	529	7.2e-228	789.6	99.8	87.5	LNLDEDSIGAVVLGDADAIEEGGTVKATGRILSVPVGDGVLGRVVNALGQPVDGKGDLVGTEFRRMEIQAPGILGRKPVHEPLQTGIKSIDAMTPIGRGQRELIIGDRKTGKTTVAVDTILNQKGQGVKCIYVAIGQKGSTVAQTVETLRLAGAMEYTVVVTAPAADSAPFKYLAPYAGCAMGQHWMEHGEHALVVYDDLSKQAEAYRQLSLLLRRPPGREAYPGDVFYLHSRLLERAAKLSDENGAGSLTALPVIETKAGDVSAYIPTNVISITDGQVFLQDNLFKSGVRPAVDVGISVSRVGSAAQTKSMKAVAGTLKLDLAQFRELEAFATFGSELDAVSKAQLERGYRLVELLKQPLNSPMPVEEQVVSIFAGTKGYLDDIAVGDVVRFERELIE…
ATP synthase (F-type)	AtpA		Oxidative phosphorylation	SC9679_80_82_83	SC9679_80_82_83_k127_1166292_2 # 436 # 2013 # -1 # ID=10117_2;partial=00;start_type=ATG;rbs_motif=AAA;rbs_spacer=10bp;gc_cont=0.487	AtpA-WP_147101611.1 F0F1 ATP synthase subunit alpha [Vicingus serpentipes]	83.4	524	1	524	1	524	1.2e-250	865.5	99.6	99.6	MAEVKPAEVSAILKEQLAGITTEVSLEEIGTVLQVGDGIARLYGMSNVQSGELIEFENGLQGIVLNLEEDNIGAVLLGSAEGIKEGDKAKRTKRIASINVGEGMLGRVVDTLGNPIDGKGPIAGETYEMPLERKAPGVIFREPVAEPLQTGIKAIDSMIPIGRGQRELVIGDRQTGKSSVCIDTIINQKEFYDKGEPVFCIYVAIGQKGSTVAQVVNTLEKNGALAYTCVVAASASDPAPMQFYAPFAGAAIGEYFRDTGRPALIVYDDLSKQAVAYREVSLLLRRPPGREAYPGDVFYLHSRLLERAAKINATDSIAQQMNDLPPSLKGLVKGGGSLTALPIIETQAGDVSAYIPTNVISITDGQIFLESNLFLSGIRPAINVGISVSRVGGNAQIKS…
ATP synthase (F-type)	AtpA		Oxidative phosphorylation	SC9679_80_82_83	SC9679_80_82_83_k127_3709398_38 # 42789 # 43316 # 1 # ID=11063_38;partial=01;start_type=ATG;rbs_motif=GGAG/GAGG;rbs_spacer=5-10bp;gc_cont=0.602	AtpA-WP_068611648.1 F0F1 ATP synthase subunit alpha [Woeseia oceani]	90.9	176	1	176	1	176	2.6e-85	314.7	100	34.3	MALKASEISTLIKERIENFEASAEARDVGTVIAVTDGIVRIHGLADARYGEMLEFPQNTFGMALNLEQDSVGAVVLGDYKHISEGDTVKTTGRILEVPIGDALLGRVVDSLGNPIDGKGPIDTKLSSPIEKVAPGVIQRQSVSQPVQTGLKSIDSMVPIGRGQRELIIGDRQTGKT
ATP synthase (F-type)	AtpA		Oxidative phosphorylation	SC9679_80_82_83	SC9679_80_82_83_k127_473620_5 # 2494 # 4074 # 1 # ID=11067_5;partial=00;start_type=ATG;rbs_motif=TAGAA;rbs_spacer=9bp;gc_cont=0.456	AtpA-WP_120709920.1 F0F1 ATP synthase subunit alpha [Ulvibacterium marinum]	93.7	526	1	526	1	526	6.6e-278	956.1	99.8	100	MAGVKAAEVSAILKKQLSGFEASATLDEVGTVLQVGDGIARIYGLANAQYGELVEFEGGLEGIVLNLEEDNVGVVLLAPSKEIKEGATVKRTQRIASINVGEGIVGRVVDTLGTPIDGKGPVTGDLYEMPLERKAPGVIFRQPVYEPLQTGVKAVDAMIPIGRGQRELVIGDRQTGKTTVCIDTIINQKEFYDAGEPVYCIYVAIGQKASTVANIAKILEDKGALAYTTIVAANASDPAPMQVYAPFAGAAIGEYFRDTGRPALIIYDDLSKQAVAYREVSLLLRRPPGREAYPGDVFYLHSRLLERAAKVIDDNSIAKNMNDLPDVLKPFVKGGGSLTALPIIETQAGDVSAYIPTNVISITDGQIFLEQDLFNQGVRPAINVGISVSRVGGAAQIKS…
ATP synthase (F-type)	AtpA		Oxidative phosphorylation	SC9679_80_82_83	SC9679_80_82_83_k127_3941242_9 # 4901 # 5095 # 1 # ID=11120_9;partial=01;start_type=ATG;rbs_motif=GGAG/GAGG;rbs_spacer=5-10bp;gc_cont=0.544	AtpA-WP_068611648.1 F0F1 ATP synthase subunit alpha [Woeseia oceani]	92.3	65	1	65	1	65	1.5e-27	121.3	100	12.7	MALKASEISTLIKERIENFEASAEARDVGTVIAVTDGIVRIHGLADARYGEMLEFPQNTFGMALN
ATP synthase (F-type)	AtpA		Oxidative phosphorylation	SC9679_80_82_83	SC9679_80_82_83_k127_242549_1 # 2 # 376 # -1 # ID=11653_1;partial=10;start_type=ATG;rbs_motif=GGAG/GAGG;rbs_spacer=5-10bp;gc_cont=0.557	AtpA-WP_101517090.1 F0F1 ATP synthase subunit alpha [Halioglobus lutimaris]	81.6	125	1	125	1	125	4.4e-55	213.8	100	24.3	MQQLNPAEISEIIKQRIASTDIATEARNEGTIVNVSDGVIRIHGLADVMYGEMIEFPDGIYGMALNLERDSVGAVVLGDYKSLSEGQTCRCTGRILEVPVGPKLEGRVVDALGNPIDGRGSIEDA
ATP synthase (F-type)	AtpA		Oxidative phosphorylation	SC9679_80_82_83	SC9679_80_82_83_k127_3018224_1 # 64 # 1644 # 1 # ID=12491_1;partial=00;start_type=ATG;rbs_motif=None;rbs_spacer=None;gc_cont=0.376	AtpA-WP_114301943.1 F0F1 ATP synthase subunit alpha [Winogradskyella sp. KYW1333]	91.6	526	1	526	1	526	5.2e-275	946.4	99.8	100	MAEVKPAEISAILKQQLSGFEASASLDEVGTVLTVGDGIARIYGLSNAEYGELVEFENGLEGIVLNLEEDNVGVVLLGHSRDIKEGATVKRTNRIASIRVGEEMVGRVVDTLGSPIDGKGPIGGKLYEMPLERKAPGVIFRQPVDEPLQTGIKSIDAMIPIGRGQRELVIGDRQTGKTTVCIDTIINQKEFYDAGEPVFCVYVAVGQKASTVANIAKTLEDKGALAYTVIVAANASDPAPMQVYAPFAGAAIGEYFRDTGRPALIIYDDLSKQAVAYREVSLLLRRPPGREAYPGDVFYLHSRLLERAAKVINDDSIAKNMNDLPDPLKSLVKGGGSLTALPIIETQAGDVSAYIPTNVISITDGQIFLDGDLFNSGVRPAINVGISVSRVGGNAQIKS…
ATP synthase (F-type)	AtpA		Oxidative phosphorylation	SC9679_80_82_83	SC9679_80_82_83_k127_475238_1 # 1 # 927 # 1 # ID=12738_1;partial=10;start_type=Edge;rbs_motif=None;rbs_spacer=None;gc_cont=0.614	AtpA-WP_068611648.1 F0F1 ATP synthase subunit alpha [Woeseia oceani]	82.1	308	1	308	206	513	9.3e-139	493	99.7	60	AGVVRKLEEEGAMEHTIVVAAAAADSPAMQYIAPYSGASMGEYFLDKGEDALIIFDDLTKQAWAYRQVSLLLRRPPGREAYPGDVFYLHSRLLERASRVNAAHVEEVSGGKVKGKTGSLTALPIIETQAGDVSAFVPTNVISITDGQIFLETDLFNAGIRPAINAGLSVSRVGGAAQTKIIKKLGGGVRLALAQYRELAAFAQFASDLDAATRAQLERGERVTELMKQKQYSPLSVAEMALSLFSANEGYLDEVEVPKVVDYEEALHDFARANFESELNAMNESGDYNDDVAATLKGICDAFKEKGAY*
ATP synthase (F-type)	AtpA		Oxidative phosphorylation	SC9679_80_82_83	SC9679_80_82_83_k127_939027_9 # 9621 # 11162 # -1 # ID=14409_9;partial=00;start_type=ATG;rbs_motif=GGAG/GAGG;rbs_spacer=5-10bp;gc_cont=0.608	AtpA-WP_068611648.1 F0F1 ATP synthase subunit alpha [Woeseia oceani]	86.2	513	1	513	1	513	1.4e-248	858.6	99.8	100	MALKASEISTLIKERIENFEASAEARDVGTVIAVTDGIVRIHGLADARYGEMLEFPQNTFGMALNLEQDSVGAVVLGDYKHISEGDTVKTTGRILEVPIGDALLGRVVDSLGTPIDGKGPIETNLSSPIEKVAPGVIERQSVSQPVQTGLKSIDSMVPIGRGQRELIIGDRQTGKTAVAVDTIINQRGTGIKCIYVAVGQKASSIAGVVRKLEEEGAMDHTIVVAAAAAESPAMQYIAPYSGASMGEYFLDKGEDALIIFDDLTKQAWAYRQVSLLLRRPPGREAYPGDVFYLHSRLLERASRVNAEHVENVSGGKVKGKTGSMTALPIIETQAGDVSAFVPTNVISITDGQIFLETDLFNAGIRPAINAGLSVSRVGGAAQTKIIKKLGGGVRLALAQ…
ATP synthase (F-type)	AtpA		Oxidative phosphorylation	SC9679_80_82_83	SC9679_80_82_83_k127_245270_2 # 1111 # 2715 # -1 # ID=14551_2;partial=00;start_type=ATG;rbs_motif=None;rbs_spacer=None;gc_cont=0.644	AtpA-WP_068124327.1 MULTISPECIES: F0F1 ATP synthase subunit alpha [unclassified Rhodothermaceae]	82.1	532	1	532	1	527	1.7e-249	861.7	99.4	99.6	MATAIRPDEVTAVLKRELGGFKTETDVYEVGTVLQVGDGIARIYGLANVQAGELIEFPVNDTRETAVTGMVLNLEEDNVGAVLFGEVDAVREGDECRRTKRIASIQVSESMLGRVIEPLGTPIDGEGPLTGEMYEMPLERKAPGVIFREPVTEPLQTGIKAIDSMIPIGRGQRELVIGDRQTGKTAVLIDTIINQKQTHQTDKPVFCIYVAIGQKNSTVAQVRRTLEQNGAMEYTVIVNAGAASPAPLQFIAPYAGACIGEFFRDTGRHALVIFDDLSKQAVAYRQVSLLLRRPPGREAYPGDVFYLHSRLLERAAKINGTDAIAKKMNDVPESLKGKIKGGGSLTALPVIETQAGDVSAYIPTNVISITDGQIYLESDLFNAGVRPAINVGISVSRVG…
ATP synthase (F-type)	AtpA		Oxidative phosphorylation	SC9679_80_82_83	SC9679_80_82_83_k127_2096488_11 # 6582 # 8171 # 1 # ID=15117_11;partial=00;start_type=ATG;rbs_motif=None;rbs_spacer=None;gc_cont=0.594	AtpA-WP_068124327.1 MULTISPECIES: F0F1 ATP synthase subunit alpha [unclassified Rhodothermaceae]	84.5	529	1	529	1	529	1e-257	889	99.8	100	MATAIRPDEVTAVLKKELGGFDAATDVYEVGTVLQVGDGIARIFGLSKVEAGELIEFPSSGVTGMVLNLEEDNVGAVLFGAVDEVKEGDEVRRTNRIASIRVGEGMIGRVVDGLGLPMDGQGPLSGEQYEMPLERKAPGVIFREPVKEPLQTGIKAIDSMIPIGRGQRELVIGDRQTGKTAVLIDTIINQKSTHETDDPVYCIYVAVGQKNSTVAQVRAALEENGAMDYTVIVNAPASAPATMQFLAPFAGACIGEYFRDTGRHALVIYDDLSKQAVAYRQVSLLLRRPPGREAYPGDVFYLHSRLLERAAKVISSDEVARQMNNVPESIKAMVKGGGSLTALPVIETQAGDVSAYIPTNVISITDGQIYLEADLFNAGVRPAINVGISVSRVGGNAQI…
ATP synthase (F-type)	AtpA		Oxidative phosphorylation	SC9679_80_82_83	SC9679_80_82_83_k127_2790705_7 # 3194 # 3415 # 1 # ID=15921_7;partial=01;start_type=ATG;rbs_motif=4Base/6BMM;rbs_spacer=13-15bp;gc_cont=0.613	AtpA-WP_040493143.1 F0F1 ATP synthase subunit alpha [Ilumatobacter nonamiensis]	66.2	74	1	74	1	74	2.1e-20	97.8	100	14	MAELTLDPGDITAALKRNLGEWAPSIESETVGYVASVGDGVARVSGLPNAMASELLEFRGGLLGVALNLDEDSI
ATP synthase (F-type)	AtpA		Oxidative phosphorylation	SC9679_80_82_83	SC9679_80_82_83_k127_15643_1 # 3 # 1094 # 1 # ID=16498_1;partial=10;start_type=Edge;rbs_motif=None;rbs_spacer=None;gc_cont=0.571	AtpA-WP_073374669.1 F0F1 ATP synthase subunit alpha [Desulfofustis glycolicus]	93.7	363	1	363	145	507	7.7e-193	672.9	99.7	71.6	PMYTGAKAVDSMTPVGKGQRELIIGDRQIGKTALCVDAIIAQKETDVHCIYVAVGQKKSTVALVVEALRKHGAMEYTTVVSACASDPAPMQYIAPFAGCAMGEYFRDNGQHALIIYDDLSKQAVSYRELSLLLRRPPGREAFPGDIFFNHSRLLERAAKVNDDLGAGSLTALPIIETQAGDVSAFIPTNVISITDGQVYLEPNLFFSGVRPAINVGLSVSRVGGAAQVKAMKQVAGTLRLDLAQYRELAAFAAFGSDLDAATQAQLTRGERLVEILKQPQYQPLPMEKQVCIIYAGTNGWLDELPVETLADYEAEFYNYIESNDPSIFTDLKEKQEFDDGLKEKLDKVLTSFGDTFKATKGLN*
ATP synthase (F-type)	AtpA		Oxidative phosphorylation	SC9679_80_82_83	SC9679_80_82_83_k127_3254354_5 # 1972 # 2352 # 1 # ID=16672_5;partial=01;start_type=ATG;rbs_motif=GGAG/GAGG;rbs_spacer=5-10bp;gc_cont=0.588	AtpA-WP_068611648.1 F0F1 ATP synthase subunit alpha [Woeseia oceani]	85.6	111	1	111	1	111	6.9e-48	189.9	87.4	21.6	MSIKASEISDLIKERIKNFQAPAEARDVGTVLTVTDGIVRIHGLGDARYGEMLEFPGNTFGMALNLEQDSVGAVVLGDYKHISEGDEVKTTGRILEVPVGEGLLGRVVNSLAPYPCAAFCGETAMPI
ATP synthase (F-type)	AtpA		Oxidative phosphorylation	SC9679_80_82_83	SC9679_80_82_83_k127_2329003_1 # 2 # 499 # -1 # ID=16724_1;partial=10;start_type=ATG;rbs_motif=TAA;rbs_spacer=10bp;gc_cont=0.410	AtpA-WP_062300897.1 F0F1 ATP synthase subunit alpha [Roseivirga seohaensis]	83.1	166	1	166	1	166	6.6e-75	280	100	31.7	MAEVKPAEVSAILREELAGFKSETELEEVGTVLAVGDGIARIYGLTNVQSGELIEFENGLRAIVLNLEEDNVGAVLLGRSTEVREGDTVKRTGTIASVNVGEGLVGRVVDTLGNPIDGKGDIEGETFELPIERKAPGVIYRQPVSEPLQTGIKAVDAMIPIGRGQR
ATP synthase (F-type)	AtpA		Oxidative phosphorylation	SC9679_80_82_83	SC9679_80_82_83_k127_3023930_3 # 2564 # 2863 # 1 # ID=17836_3;partial=01;start_type=ATG;rbs_motif=AAAA;rbs_spacer=11bp;gc_cont=0.393	AtpA-WP_013633537.1 F0F1 ATP synthase subunit alpha [Pseudopedobacter saltans]	83	100	1	100	1	100	6.4e-41	166.4	100	19.1	MVDVKPDEISAILKQQLSGFKSEAELEEVGTVLQVGDGIARVYGLSKAQAGELVEFETGVNAIVLNLEEDNVGVVLLGPGDGIKEGSTVRRTNKIASIEV
ATP synthase (F-type)	AtpA		Oxidative phosphorylation	SC9679_80_82_83	SC9679_80_82_83_k127_3256809_1 # 1 # 678 # 1 # ID=19022_1;partial=10;start_type=Edge;rbs_motif=None;rbs_spacer=None;gc_cont=0.413	AtpA-WP_026932868.1 MULTISPECIES: F0F1 ATP synthase subunit alpha [Gramella]	99.1	225	1	225	302	526	1.9e-120	431.8	99.6	42.8	SRLLERAAKVIADDDIAKQMNDLPDSLKDKVKGGGSLTALPIIETQAGDVSAYIPTNVISITDGQIFLTSDLFNSGVRPAIDVGISVSRVGGNAQIKSMKKVAGTLKLDQAQYRELEAFAKFGSDLDAATMNVISKGKRNVEILKQGQNDPYPVEKQIAIIYAGSKNLLRDVPVEKVKEFERDYLEYLDAKHRDTLDTLKAGKLTDEVIDTLTQTAKELSSKYKN*
ATP synthase (F-type)	AtpA		Oxidative phosphorylation	SC9679_80_82_83	SC9679_80_82_83_k127_3487804_4 # 2694 # 4232 # 1 # ID=19590_4;partial=00;start_type=ATG;rbs_motif=GGAG/GAGG;rbs_spacer=5-10bp;gc_cont=0.596	AtpA-WP_090219388.1 F0F1 ATP synthase subunit alpha [Litoreibacter janthinus]	92.6	512	1	512	1	512	1.3e-270	931.8	99.8	100	MAIQAAEISAILKDRIKNFGQEADVAEVGRVLSVGDGIARVYGLDNIQAGEMVDFPGGIQGMALNLESDNVGVVIFGTDRDIKEGDTVKRTKAIVDVPAGDELLGRVVDGLGNPLDGKGPINTKERRIADSKAPGIIPRKSVHEPMATGLKSVDAMIPIGRGQRELIIGDRQTGKTAVALDAILNQKSYNDAAGDDESKKLYCIYVAVGQKRSTVAQLVKKLEETGAIEYSVIVAATASDPAPMQFLAPYAATAMAEHFRDNGRHALIVYDDLSKQAVSYRQMSLLLRRPPGREAYPGDVFYLHSRLLERSSKLNEDNGSGSLTALPIIETQGGDVSAFIPTNVISITDGQIFLETELFYQGIRPAVNTGLSVSRVGSSAQTNAMKSVAGPVKLELAQY…
ATP synthase (F-type)	AtpA		Oxidative phosphorylation	SC9679_80_82_83	SC9679_80_82_83_k127_1177503_6 # 3787 # 5109 # -1 # ID=21058_6;partial=01;start_type=Edge;rbs_motif=None;rbs_spacer=None;gc_cont=0.600	AtpA-WP_068611648.1 F0F1 ATP synthase subunit alpha [Woeseia oceani]	84.5	440	1	440	74	513	3.5e-208	724.2	99.8	85.8	VVLGDYKHISEGNTVKTTGRILEVPIGEALLGRVVDSLGKPIDGKGPIETNLSAPIEKVAPGVIERQSVSQPVQTGLKSIDSMVPIGRGQRELIIGDRQTGKTAVAVDTIINQRGTGIKCIYVAIGQKASSIAGVVRKLEEEGALEHTIIVAAAAADSPAMQYIAPYSGASMGEYFLDKGEDALIIFDDLTKQAWAYRQVSLLLRRPPGREAYPGDVFYLHSRLLERASRVNAEHVENVSGGKVKGKTGSMTALPIIETQAGDVSAFVPTNVISITDGQIFLETDLFNAGIRPAINAGLSVSRVGGAAQTKIIKKLGGGVRLALAQYRELAAFAQFASDLDAATRAQLERGERVTELMKQKQYSPLSVAEMALSLFAANEGYLDKVEVEKIVDFETALH…
ATP synthase (F-type)	AtpA		Oxidative phosphorylation	SC9679_80_82_83	SC9679_80_82_83_k127_3489701_3 # 1242 # 2087 # -1 # ID=21439_3;partial=01;start_type=Edge;rbs_motif=None;rbs_spacer=None;gc_cont=0.499	AtpA-WP_017931656.1 F0F1 ATP synthase subunit alpha [Robiginitomaculum antarcticum]	90	281	1	281	231	511	2.2e-142	505	99.6	55	IIVAATASEPAPLQYLAPFAGCAMGEYFRDNGMHGLIIYDDLSKQAVAYRQMSLLLRRPPGREAYPGDVFYLHSRLLERAAKLNEDNGAGSLTALPIIETQGNDVSAFIPTNVISITDGQIFLETDLFFQGIRPALNVGLSVSRVGSSAQIKAMKQVAGPIKGELAQYREMAAFAQFGSDLDASTQALLARGERLTELLKQNQYSPLQVEEQVCVIYAGTRGYLDKVAVGDVGRFETELLAHLHGDHSSILTDIASEKKLTDAVEDRLKSVLEKFTANFVA*
ATP synthase (F-type)	AtpA		Oxidative phosphorylation	SC9679_80_82_83	SC9679_80_82_83_k127_21971_1 # 3 # 731 # 1 # ID=23253_1;partial=10;start_type=Edge;rbs_motif=None;rbs_spacer=None;gc_cont=0.571	AtpA-WP_095594743.1 F0F1 ATP synthase subunit alpha [Actibacterium pelagium]	93.8	242	1	242	271	512	4.2e-126	450.7	99.6	47.3	DDLSKQAVSYRQMSLLLRRPPGREAYPGDVFYLHSRLLERSAKLNEDNGAGSLTALPIIETQGGDVSAFIPTNVISITDGQIFLETELFYQGIRPAVNTGLSVSRVGSSAQTNAMKSVAGPVKLELAQYREMAAFAQFGSDLDAATQQLLNRGARLTELMKQPQYSPLTNAEIVCIIYAGVNGYLDKYPVSDVSRFEKGLLAHLRGNHADLLDYITNEDPKIKGEAEDKVKAALDEFAADFA*
ATP synthase (F-type)	AtpA		Oxidative phosphorylation	SC9679_80_82_83	SC9679_80_82_83_k127_2336561_4 # 1208 # 2071 # 1 # ID=24282_4;partial=01;start_type=ATG;rbs_motif=AGGA;rbs_spacer=5-10bp;gc_cont=0.624	AtpA-WP_068611648.1 F0F1 ATP synthase subunit alpha [Woeseia oceani]	85.3	278	11	288	1	278	5.6e-130	463.8	96.5	54.2	MAAPVSEEKVMSLKASEISDLIKERIQRFESAAEARNVGTVIAVTDGIMRIHGLADAQYGEMLEFPGDTFGLALNLEQDSVGAVVLGDYKHISEGDTVKTTGRILEVPVGRELVGRVVDALGRPIDGKGAINTSETAPIEKVAPGVIARQSVDQPVQTGLKSIDAMVPIGRGQRELIIGDRQTGKTAVAIDAIINQKGKGITCIYVAIGQKNSSIAGVVRKLEEHGAMDHTIVVAAAAAESPALQYIAPYSGCSMGEYFRDRGEDALIVYDDLSKQAVAYRQVSLLLR
ATP synthase (F-type)	AtpA		Oxidative phosphorylation	SC9679_80_82_83	SC9679_80_82_83_k127_3493362_8 # 6783 # 7991 # -1 # ID=24874_8;partial=01;start_type=Edge;rbs_motif=None;rbs_spacer=None;gc_cont=0.581	AtpA-WP_132978135.1 F0F1 ATP synthase subunit alpha [Thiobaca trueperi]	84.3	402	1	402	112	513	7.7e-194	676.4	99.8	78.4	GQPIDGKGPIDSNETSPIEKVAPGVISRKSVDQPVQTGLKAIDAMVPVGRGQRELIIGDRQTGKTAVAVDTIINQKGTGIKCIYVAIGQKNSSIAGVVRKLEEHGAMEHTVVVAAAAAESAAMQYIAPYSGCSMGEYFRDKGEDALIIYDDLTKQAWAYRQVSLLLRRPPGREAYPGDVFYLHSRLLERAARINAEYVEKITNGKVKGKTGSLTALPIIETQAGDVSAFVPTNVISITDGQIFLESDLFNAGIRPAINAGLSVSRVGGAAQTKIIKKLGGGIRLALAQYRELAAFAQFASDLDETTRKQLERGQRVTELMKQRQYSPLSVGEMALSLYAVNEGHLDDVDVKKVVDFEAAMHAFARTNNKELLDKIDASGDFNDEIKAALDEAVTSFKSK…
ATP synthase (F-type)	AtpA		Oxidative phosphorylation	SC9679_80_82_83	SC9679_80_82_83_k127_489396_1 # 3 # 1355 # -1 # ID=25993_1;partial=10;start_type=ATG;rbs_motif=None;rbs_spacer=None;gc_cont=0.582	AtpA-WP_146533498.1 F0F1 ATP synthase subunit alpha [Planctomycetes bacterium Poly59]	95.6	451	1	451	1	451	3.8e-242	837	100	89	MKFSSDEIASVLQQEIEQFDSKIDVREVGTVLEVGDGIARVYGLSGVMAGEMVEFPNGAIGLAFNLEENSVGVIILGDYLTIEEGDEVKSLGTLLSVPAGDAVVGRILDPLGNPLDGKGPVQTDVTRPVEIIATGVAERQPVSEPMQTGIKAIDAMTPIGRGQRELIIGDRKTGKTAIAIDAILNQKGKDVKCFYVAIGQKDSSVAGIIDNLERYGAMEYTTVIVAGASAPAPLQYVAPYAGTAMAEHFMFNGGHALVVYDDLSKQATAYRQMSLLMRRPPGREAYPGDVFYCHSRLLERSAKLSDALGGGSITSLPIIETLEGEVSAYIPTNVISITDGQIYLQPDLFFAGIRPAMNAGISVSRVGGAAQVKAMKKVAGGLRLDLAAFRALEAFAQLG…
ATP synthase (F-type)	AtpA		Oxidative phosphorylation	SC9679_80_82_83	SC9679_80_82_83_k127_2570777_1 # 3 # 131 # -1 # ID=26336_1;partial=10;start_type=ATG;rbs_motif=GGAG/GAGG;rbs_spacer=5-10bp;gc_cont=0.442	AtpA-WP_026941100.1 F0F1 ATP synthase subunit alpha [Hellea balneolensis]	93	43	1	43	1	43	1.2e-15	81.3	100	8.4	MDIRAAEISNILKKQIKGFGSQAKVSDIGQVLSVGDGIARIYG
ATP synthase (F-type)	AtpA		Oxidative phosphorylation	SC9679_80_82_83	SC9679_80_82_83_k127_3265113_2 # 384 # 1925 # -1 # ID=26907_2;partial=00;start_type=ATG;rbs_motif=GGAG/GAGG;rbs_spacer=5-10bp;gc_cont=0.620	AtpA-WP_125181289.1 F0F1 ATP synthase subunit alpha [Thiohalobacter thiocyanaticus]	82.3	513	1	513	1	513	2.4e-240	831.2	99.8	100	MSISATEISELIKQKIEGLNLTAEARTEGTVVSLTDGIARIHGLSDVMQGEMIEFPGGIYGLALNLEQDSVGAVIMGEYETISEGDTVRCTNRILEVPVGEGLLGRVVDALGQPIDGKGDIPSDISSPIEKIAPGVIARQSVDQPVQTGLKAIDAMVPVGRGQRELIIGDRQTGKSAVAVDTIINQVGTGIKCIYVAIGQKNSTVANVVRKLEEFGAMEHTIVVSASASESAALQYIAPYSGCAMGEYFRDRGEDALIIYDDLTKQAWAYRQVSLLLRRPPGREAYPGDVFYLHSRLLERAARVNAEYVERVTNGEVKGQTGSLTALPIIETQAGDVSAFVPTNVISITDGQIYLETDLFNAGIRPAINAGLSVSRVGGAAQTKVIKKLGGGVRLALAQ…
ATP synthase (F-type)	AtpA		Oxidative phosphorylation	SC9679_80_82_83	SC9679_80_82_83_k127_490670_7 # 4892 # 6472 # -1 # ID=27286_7;partial=00;start_type=ATG;rbs_motif=AAA;rbs_spacer=12bp;gc_cont=0.446	AtpA-WP_138836740.1 F0F1 ATP synthase subunit alpha [Flagellimonas sp. AsT0115]	94.5	526	1	526	1	526	5.8e-282	969.5	99.8	100	MAGVKAAEVSAILKKQLSGFEATATLDEVGTVLQVGDGIARVYGLANVQYGELVEFEGGMQGIVLNLEEDNVGVVLLGPSKEIKEGATVKRTQRIASINVGEGIVGRVVDTLGNTIDGKGPIAGKTYEMPLERKAPGVIFRQPVNEPLQTGVKAIDAMIPIGRGQRELVIGDRQTGKTTVCIDTILNQKEFYDAGEPVYCIYVAIGQKASTVAAIAKNLEDKGALAYTTIVAANASDPAPMQVYAPFAGAAIGEYFRDTGRPALIIYDDLSKQAVAYREVSLLLRRPPGREAYPGDVFYLHSRLLERAAKVINDDGIAKEMNDLPDSLKKMVKGGGSLTALPIIETQAGDVSAYIPTNVISITDGQIFLEQDLFNQGVRPAINVGISVSRVGGSAQIKS…
ATP synthase (F-type)	AtpA		Oxidative phosphorylation	SC9679_80_82_83	SC9679_80_82_83_k127_1183934_7 # 4988 # 5770 # -1 # ID=27293_7;partial=00;start_type=ATG;rbs_motif=None;rbs_spacer=None;gc_cont=0.662	AtpA-WP_145446413.1 F0F1 ATP synthase subunit alpha [Planctomycetes bacterium Pan265]	79.5	244	17	258	271	514	8.2e-104	376.7	92.7	47.3	MGDSAKKIRISWEEPVVHDDLSKQATAYRQLSLLLRRPPGREAYGDVFYLHSRLLERATKLSDENGGGSLTALPVIETQEGDVSAYIPTNVISITDGQIYLQPELFAAGVRPAINVGISVSRVGGNAQIKAMKEVASSLRLDLAAYRELEAFAQLGTELDASSQRQLDRGARMVELLKQDQYIPFDAIDQCISIFAASKGALDSLPLDQVHAFERDMLDYFQGSGRDLRAKLEEQKSFKQIGEEFEKAIGDFKSTWSPPA*
ATP synthase (F-type)	AtpA		Oxidative phosphorylation	SC9679_80_82_83	SC9679_80_82_83_k127_1183934_11 # 9546 # 9872 # -1 # ID=27293_11;partial=01;start_type=Edge;rbs_motif=None;rbs_spacer=None;gc_cont=0.682	AtpA-WP_145446413.1 F0F1 ATP synthase subunit alpha [Planctomycetes bacterium Pan265]	95.4	108	1	108	305	412	4e-52	203.8	99.1	20.9	LHSRLLERATKLSDENGGGSLTALPVIETQEGDVSAYIPTNVISITDGQIYLQPELFAAGVRPAINVGISVSRVGGNAQIKAMKEVAGSLRLDLAAYRELEAFAQLGT*
ATP synthase (F-type)	AtpA		Oxidative phosphorylation	SC9679_80_82_83	SC9679_80_82_83_k127_1646252_19 # 16882 # 18462 # 1 # ID=27421_19;partial=00;start_type=ATG;rbs_motif=TAA;rbs_spacer=11bp;gc_cont=0.381	AtpA-WP_013305798.1 F0F1 ATP synthase subunit alpha [Maribacter sp. HTCC2170]	91.6	526	1	526	1	526	5.2e-275	946.4	99.8	100	MAEVKPAEISAILKKQLSGFDAGASLDEVGTVLTIGDGIARVYGLSNVEYGELVEFEGGLEGIVLNLEEDNVGVVLLGHSSAIKEGAIVKRTKRIASIKVGEELVGRVVDTLGIPIDGKGPIGGKLYELPLERKAPGVIFRQPVDEPLQTGIKSIDAMIPIGRGQRELVIGDRQTGKTTVCIDTIINQKEFYDAGEPVFCVYVAIGQKASTVANIAKILEDKGALAYTVIVAANASDPAPMQVYAPFAGAAIGEYFRDTGRPALIIYDDLSKQAVAYREVSLLLRRPPGREAYPGDVFYLHSRLLERAAKVINDDTIAKNMNDLPDVLKPIVKGGGSLTALPIIETQAGDVSAYIPTNVISITDGQIFLEQDLFNQGVRPAINVGISVSRVGGNAQVKS…
ATP synthase (F-type)	AtpA		Oxidative phosphorylation	SC9679_80_82_83	SC9679_80_82_83_k127_3266397_2 # 159 # 1739 # 1 # ID=28132_2;partial=00;start_type=ATG;rbs_motif=None;rbs_spacer=None;gc_cont=0.462	AtpA-WP_045801729.1 F0F1 ATP synthase subunit alpha [Muricauda lutaonensis]	93.5	526	1	526	1	526	1e-278	958.7	99.8	100	MSGVKAAEVTAILKKQLSGFDAEASLDEVGTVLQVGDGIARVYGLSNAQYGELVEFEGGLEGIVLNLEEDNVGVVLLGPSKQIKEGATVKRTQRISSIDVGEGIVGRVVNTLGAPIDGKGPISGELYEMPLERKAPGVIYRQPVNEPLQTGVKAIDAMIPIGRGQRELVIGDRQTGKTTVCIDTIINQKEFYDAGEPVYCIYVAIGQKASTVAGIAKTLEDKGAMAYTTIVAANASDPAPMQVYAPMAGAAIGEYFRDTGRPALIIYDDLSKQAVAYREVSLLLRRPPGREAYPGDVFYLHSRLLERAAKIINDDSIAQNMNDLPDVLKPMVKGGGSLTALPIIETQAGDVSAYIPTNVISITDGQIFLEQDLFNQGVRPAINVGISVSRVGGAAQIKS…
ATP synthase (F-type)	AtpA		Oxidative phosphorylation	SC9679_80_82_83	SC9679_80_82_83_k127_3959065_1 # 3 # 1064 # 1 # ID=28700_1;partial=10;start_type=Edge;rbs_motif=None;rbs_spacer=None;gc_cont=0.613	AtpA-WP_068611648.1 F0F1 ATP synthase subunit alpha [Woeseia oceani]	83.6	353	1	353	161	513	3.6e-163	574.3	99.7	68.8	RGQRELIIGDRQTGKTAVAVDTIINQRGTGIKCIYVAIGQKASSIAGVVRKLEEEGAMAHTIVVAAAAADSPAMQYIAPYSGASMGEYFLDKGEDALIIFDDLTKQAWAYRQVSLLLRRPPGREAYPGDVFYLHSRLLERASRVNAAHVEEVSGGKIKGKTGSLTALPIIETQAGDVSAFVPTNVISITDGQIFLETDLFNAGIRPAINAGLSVSRVGGAAQTKIIKKLGGGVRLALAQYRELAAFAQFASDLDAATRAQLERGERVTELMKQRQYSPLSVAEMALSLFSANEGYLDEVEVPKIVDYEEALHDFARANYESELEAINESGDYNDDVAATLKGICDAFKEKGAY*
ATP synthase (F-type)	AtpA		Oxidative phosphorylation	SC9679_80_82_83	SC9679_80_82_83_k127_494412_10 # 5860 # 6087 # 1 # ID=30763_10;partial=01;start_type=ATG;rbs_motif=GGAG/GAGG;rbs_spacer=5-10bp;gc_cont=0.575	AtpA-WP_068611648.1 F0F1 ATP synthase subunit alpha [Woeseia oceani]	93.4	76	1	76	1	76	6.4e-33	139.4	100	14.8	MALKASEISTLIKERIENFEASAEARDVGTVIAVTDGIVRIHGLADARYGEMLEFPQNTFGMALNLEQDSVGAVVL
ATP synthase (F-type)	AtpA		Oxidative phosphorylation	SC9679_80_82_83	SC9679_80_82_83_k127_1650362_2 # 108 # 1727 # -1 # ID=31275_2;partial=00;start_type=ATG;rbs_motif=GGAG/GAGG;rbs_spacer=5-10bp;gc_cont=0.618	AtpA-WP_154109053.1 F0F1 ATP synthase subunit alpha [Actinobacteria bacterium]	76.6	535	3	537	4	537	1.5e-232	805.4	99.1	99.4	MALTFDPHEIASALKKNLDSFSTDVSSSTVGKVVEVGDGIARVGGLPNAAVNEMLRFEDGTIGLALNLDERSIGAVVLGNVDSIEEGQNVEATGEILSVPVGDGLLGRVVNTLGEPVDGKGPLTNVELRRMEVQAPGITGRQPVHEPVQTGIKAVDSLIPIGRGQRELIIGDRKTGKTTIATDAILAQKGTGIKCVYVAIGQKASTVAQTVANLEAAGAMEYTVVVVAPASDPAPFKFLAPYAGCAMGQHWMDNGGHALAIYDDLSKQAEAYRQVSLLLRRPPGREAFPGDVFYLHSRLLERAAKLSDEMGAGSLTALPVIETKAGDVSAFIPTNVISITDGQIYLQDDLFKSGVRPAVDVGISVSRVGSAAQIKAMKSAVGTLKSDLQQFRELEAFAA…
ATP synthase (F-type)	AtpA		Oxidative phosphorylation	SC9679_80_82_83	SC9679_80_82_83_k127_4192432_10 # 7062 # 8603 # 1 # ID=31410_10;partial=00;start_type=ATG;rbs_motif=GGAG/GAGG;rbs_spacer=5-10bp;gc_cont=0.613	AtpA-WP_068611648.1 F0F1 ATP synthase subunit alpha [Woeseia oceani]	86.5	513	1	513	1	513	1.6e-252	871.7	99.8	100	MALKASEISQLIKERIENFEASAEARDVGTVIGVTDGIVRIHGLADARYGEMLEFPKNTFGMALNLEQDSVGAVVLGDYKHISEGDTVKTTGRILEVPVGRALLGRVVDALGTPIDGKGPIDAELTSPIEKVAPGVIERQSVSQPVQTGLKSIDSMVPIGRGQRELIIGDRQTGKTAVAVDAIINQRGTGIKCIYVAIGQKASSVAGVVRKLEEEGAMEHTIVVAATAADSPAMQYIAPYSGCSMGEFFLDNGEDALIIYDDLTKQAWAYRQVSLLLRRPPGREAYPGDVFYLHSRLLERAARVSAAHVENVSGGKIKGKTGSLTALPIIETQAGDVSAFVPTNVISITDGQIFLETDLFNAGIRPAINAGLSVSRVGGAAQTKVIKKLGGGVRLALAQ…
ATP synthase (F-type)	AtpA		Oxidative phosphorylation	SC9679_80_82_83	SC9679_80_82_83_k127_2576913_5 # 4242 # 5132 # -1 # ID=32065_5;partial=01;start_type=Edge;rbs_motif=None;rbs_spacer=None;gc_cont=0.582	AtpA-WP_068611648.1 F0F1 ATP synthase subunit alpha [Woeseia oceani]	81.1	296	1	296	218	513	2.4e-136	485	99.7	57.7	MEHTIVVAATAAHSPAMQYIAPYSGASMGEYFLDNGEDALIIFDDLTKQAWAYRQVSLLLRRPPGREAYPGDVFYLHSRLLERASRVNADHIEKVSGGKIKGKTGSLTALPIIETQAGDVSAFVPTNVISITDGQIFLETDLFNAGVRPAINAGLSVSRVGGAAQTKIIKKLGGGVRLALAQYRELAAFAQFASDLDAATRHQLERGERVTELMKQKQYTPLSVADMALSLYAVNEGYLDKVEVGKVLAFEEALHDYAKANHGSTLDSINASGDYNDDIAATLKSICDEFAEKGAY*
ATP synthase (F-type)	AtpA		Oxidative phosphorylation	SC9679_80_82_83	SC9679_80_82_83_k127_2344948_2 # 246 # 1787 # 1 # ID=32149_2;partial=00;start_type=ATG;rbs_motif=GGAG/GAGG;rbs_spacer=5-10bp;gc_cont=0.619	AtpA-WP_068611648.1 F0F1 ATP synthase subunit alpha [Woeseia oceani]	79.7	513	1	513	1	513	1.1e-229	795.8	99.8	100	MSLKASEISDLIKERIRRFDVAAEARNVGTVIMVTDGIVRIHGLADAVYGEMLEFPGETFGVALNLEQDSVGAVVLGDYKHISEGDTVKTTGRILQVPVGEGLIGRVVDALGRPLDGKGAIEAEQRDPIEVVAPGVIERKSVDQPVQTGLKSIDAMVPVGRGQRELIIGDRQTGKTAVAIDTIINQKGGDLTCIYVAIGQKTSTVAQVVRKLEENGAMDHTIVVSASASEAPSLQYIAPYSGCTMGEYFRDRGRDALIVYDDLSKHAVAYRQISLLLRRPPGREAFPGDVFYLHSRLLERAARVNAEYVEEFTKGAVKGQTGSLTALPVIETQAGDVSAFIPTNVISITDGQIYLETDLFNAGIRPAINAGLSVSRVGGAAQTKIIKKLGGGVRLALAQ…
ATP synthase (F-type)	AtpA		Oxidative phosphorylation	SC9679_80_82_83	SC9679_80_82_83_k127_2345072_3 # 1505 # 3052 # -1 # ID=32268_3;partial=00;start_type=ATG;rbs_motif=AGGA;rbs_spacer=5-10bp;gc_cont=0.612	AtpA-WP_126457142.1 F0F1 ATP synthase subunit alpha [Sulfuriflexus mobilis]	80.9	512	4	515	3	514	8.5e-238	822.8	99.2	99.6	MSIQLNPSEISELIKDRIKNFEAGAEARTEGTIVALTDGIARVHGLSEAMQGEMLEFPGGTYGLALNLEQDSVGAVVLGEYKHLTEGDTVKCTGRILEVPIGEGLLGRVVDALGRPIDGKGAIDYAGNSPIEKVAPGVIARQSVDEPVQTGLKSIDAMVPIGRGQRELIIGDRQTGKTAVAIDTIINQKGTGIKCIYVAIGQKASSIAGVVRKLEEHDAMDHTIVVAASASNSAAEQFIAPYAGCTMGEYFRDRGEDALIIYDDLSKQAVAYRQISLLLRRPPGREAFPGDVFYLHSRLLERAARINAAEVEKLTNGEVKGQTGSLTALPVIETQAGDVSAFVPTNVISITDGQIFLESDLFNAGIRPAINAGLSVSRVGGAAQTSVIKKLGGGIRLAL…
ATP synthase (F-type)	AtpA		Oxidative phosphorylation	SC9679_80_82_83	SC9679_80_82_83_k127_2577386_3 # 1736 # 2392 # -1 # ID=32504_3;partial=01;start_type=Edge;rbs_motif=None;rbs_spacer=None;gc_cont=0.623	AtpA-WP_068611648.1 F0F1 ATP synthase subunit alpha [Woeseia oceani]	81.7	218	1	218	296	513	4.9e-94	344	99.5	42.5	RLLERAARVNEDYVERFTNGEVKGQTGSLTALPIIETQEGDVSAFVPTNVISITDGQIFLESDLFNAGIRPAINAGLSVSRVGGAAQTKIIKKLGGGVRLALAQYRELAAFAQFASDLDAATRAQLERGERVTELMKQKQYSPLSVAEMALSLYAVNEGYLDKVEVEKVVAYEEALHDFARSNNQDDLDAINASGDYNDEVEATLKRICDGFAEKGAY*
ATP synthase (F-type)	AtpA		Oxidative phosphorylation	SC9679_80_82_83	SC9679_80_82_83_k127_729044_5 # 3287 # 4837 # -1 # ID=34594_5;partial=00;start_type=ATG;rbs_motif=GGAG/GAGG;rbs_spacer=5-10bp;gc_cont=0.689	AtpA-WP_039744766.1 F0F1 ATP synthase subunit alpha [Geobacter pickeringii]	72.5	505	1	505	1	500	1.4e-208	725.7	97.7	99.6	MNIRPGEITDILKREIKEYGRDIDVAETGSVLSIGDGIARVYGLANAMAGELVEFPGGVSGMVLNLEEDNVGIAVMGEANHVREGDLVRRTGRIVEVPVGEGLLGRVVDALGNPIDGKGAIASTETRRVEVKAPGIVARKSVHEPLQTGIKAIDAMTPIGRGQRELIIGDRQTGKTAIAVDTIINQKQTDVFCVYVAIGQKQSTVAQVVDKLTQHGAMEYTIVVAATASEPAPLQFISPYTGCAMGEWFRDNGKHAVIVYDDLSKQAVAYRQLSLLLRRPPGREAYPGDVFYVHSRLLERAAKLSDELGGGSLTALPIIETQAGDVSAYIPTNVISITDGQIFLETDLFNSGIRPAVNVGLSVSRVGGAAQTKAMKKVAGQLKLNLAQYREMAAFSQFG…
ATP synthase (F-type)	AtpA		Oxidative phosphorylation	SC9679_80_82_83	SC9679_80_82_83_k127_4196847_5 # 1630 # 3231 # 1 # ID=35521_5;partial=00;start_type=ATG;rbs_motif=AAAA;rbs_spacer=11bp;gc_cont=0.436	AtpA-WP_044217764.1 F0F1 ATP synthase subunit alpha [Phaeodactylibacter xiamenensis]	83.7	533	1	533	1	533	3.6e-255	880.6	99.8	99.8	MIDVKPDEISAILKQQLSGLKTEAELEEVGTVLQVGDGIARVYGLLKCQAGELVEFENGVQAIVLNLEEDNVGVVLMGPGDDIKEGSTVRRTGRIASIQVGEGYLGRVVNPLGEPIDGRGPIEGTKYEMPLERKAPGVIFRQPVNEPLQTGIKAIDSMIPIGRGQRELIIGDRQTGKTAIAIDTIINQKEFYERGEPVFCIYVASGQKSSSVAQVARTLEEAGALPYTVIVSSSAADPAPLQFYAPFAGAAIGEFFRDTGRPALIIYDDLSKQAVAYREVSLLLKRPPGREAYPGDVFYLHSRLLERAAKVIDNDEIAQTMNDLPDSLKDAKDENGNSIIKGGGSLTALPIIETQAGDVSAYIPTNVISITDGQIFLESNLFNAGIRPAINVGISVSRV…
ATP synthase (F-type)	AtpA		Oxidative phosphorylation	SC9679_80_82_83	SC9679_80_82_83_k127_35914_1 # 1 # 858 # -1 # ID=36728_1;partial=10;start_type=ATG;rbs_motif=GGAG/GAGG;rbs_spacer=5-10bp;gc_cont=0.629	AtpA-WP_011048854.1 F0F1 ATP synthase subunit alpha [Ruegeria pomeroyi]	94.4	287	1	286	1	287	6.6e-147	520	100	56.1	MAIQAAEISAILKDQIKNFGQEAEVAEVGRVLSVGDGIARVYGLDNVQAGEMVEFPGGIQGMALNLESDNVGVVIFGSDRDIKEGDVVKRTNSIVDVPIGDELLGRVVDGLGNPIDGKGPINAKERGIADVKAPGIIPRKSVHEPMATGLKAIDSMIPIGRGQRELIIGDRQTGKTAVALDTMLNQKSYNDAADSESDKLYCVYVAIGQKRSTVAQLVKKLEENGAMEYSIVVAATASDPAPMQFLAPYAATAMAEFFRDNGRHALIIYDDLSKQAVSYRQMSLLL
ATP synthase (F-type)	AtpA		Oxidative phosphorylation	SC9679_80_82_83	SC9679_80_82_83_k127_2349985_9 # 9106 # 10698 # -1 # ID=36828_9;partial=00;start_type=ATG;rbs_motif=None;rbs_spacer=None;gc_cont=0.574	AtpA-WP_068124327.1 MULTISPECIES: F0F1 ATP synthase subunit alpha [unclassified Rhodothermaceae]	81.8	527	1	527	1	527	8.2e-252	869.4	99.2	99.6	MATAIRPDEVTAVLRKELGGFDSATDVYEVGTVLQVGDGIARIYGLSNVEAGELIDFPSSGVTGMVLNLEEDNVGAVLFGEVDEVSEGDEVRRTKRIASIEVGEGMIGRVVDALGVPVDGRGALSGKKYEMPIERKAPGVIFREPVKEPLQTGIKAIDSMIPIGRGQRELVIGDRQTGKTAVLIDTIINQKSTHETDSPVYCIYVAIGQKNSTVAQVRAALEENGAMDYTVIVNAPASTPATMQFLAPFAGACIGEFFRDTGRHALVIYDDLSKQAVAYRQVSLLLRRPPGREAYPGDVFYLHSRLLERAAKVIDSDEVAVQMNNIPPSIKDLVKGGGSLTALPVIETQAGDVSAYIPTNVISITDGQIYLEANLFNAGVRPAINVGISVSRVGGNAQI…
ATP synthase (F-type)	AtpA		Oxidative phosphorylation	SC9679_80_82_83	SC9679_80_82_83_k127_2581907_40 # 40099 # 41640 # -1 # ID=36946_40;partial=00;start_type=ATG;rbs_motif=GGAG/GAGG;rbs_spacer=5-10bp;gc_cont=0.604	AtpA-WP_068611648.1 F0F1 ATP synthase subunit alpha [Woeseia oceani]	87.7	513	1	513	1	513	3.6e-252	870.5	99.8	100	MALKASEISTLIKERIENFEASAEARDVGTVIAVTDGIVRIHGLADARYGEMLEFPQNTFGMALNLEQDSVGAVVLGDYKHISEGDTVKTTGRILEVPIGEALLGRVVDSLGNPIDGKGPIETNLSAPIEKVAPGVIERQSVSQPVQTGLKSIDSMVPIGRGQRELIIGDRQTGKTAVAVDTIINQRGTGIKCIYVAIGQKASSIAGVVRKLEEEGALEHTIIVAAAAADSPAMQYIAPYAGASMGEYFLDKGEDALIIFDDLTKQAWAYRQVSLLLRRPPGREAYPGDVFYLHSRLLERASRVNAEHVENVSGGKVKGKTGSMTALPIIETQAGDVSAFVPTNVISITDGQIFLETDLFNAGIRPAINAGLSVSRVGGAAQTKIIKKLGGGVRLALAQ…
ATP synthase (F-type)	AtpA		Oxidative phosphorylation	SC9679_80_82_83	SC9679_80_82_83_k127_1194035_7 # 4819 # 6330 # -1 # ID=36949_7;partial=00;start_type=ATG;rbs_motif=None;rbs_spacer=None;gc_cont=0.367	AtpA-WP_006508200.1 F0F1 ATP synthase subunit alpha [Xenococcus sp. PCC 7305]	78.2	501	1	501	1	501	1.9e-221	768.5	99.4	99.6	MINIRPDEISSIIREQIEKYDQDVKVDNIGTVLQVGDGIARVYGLDRVMSGELLEFEDKTIGIALNLENDNVGVVLMGNGLKILEGSTVKSTGQIAQIPAGDAFLGRVVNPLGAPVDGKGDISSSETRLLEAMAPGIISRKSVCEPLQTGITSIDAMIPIGRGQRELIIGDRQTGKTSIAVDTIINQKTENVVCVYVGVGQKASTVAQVVNVLEEKNAMSYTIIVLASANDPATLQYIAPYAGASLAEYFMYNGKATLVVYDDLTKQAMAYRQMSLLLRRPPGREAYPGDVFYLHSRLLERAAKLSDALGGGSMTALPIIETQASDVSAYIPTNVISITDGQIFLSNDLFNSGIRPAINVGISVSRVGSAAQTKAMKQVAGKLKLELAQFDELEAFSQF…
ATP synthase (F-type)	AtpA		Oxidative phosphorylation	SC9679_80_82_83	SC9679_80_82_83_k127_4199242_8 # 4474 # 6054 # 1 # ID=37641_8;partial=00;start_type=ATG;rbs_motif=TAAA;rbs_spacer=5bp;gc_cont=0.454	AtpA-WP_062056827.1 F0F1 ATP synthase subunit alpha [Sediminicola sp. YIK13]	93.3	524	1	524	1	524	1.2e-276	951.8	99.4	99.6	MAGVKAAEVSAILKKQLSGFEATASLDEVGTVLQIGDGIARVYGLSNVQYGELVEFEGGLQGIVLNLEEDNVGVVLLSPSRDVKEGSTVKRTQTIASINVGEDIVGRVVNTLGTPIDGKGAITGELYKMPLERKAPGVIFREPVSEPLQSGIKAIDAMIPVGRGQRELVIGDRQTGKTTVCIDTILNQKEFYDAGEPVYCIYVAVGQKASTVANIAKVLEDRGALAYTTIVAANASDPAPMQVYAPFAGAAIGEYFRDTGRPALIIYDDLSKQAVAYREVSLLLRRPPGREAYPGDVFYLHSRLLERAAKVIADDDIAKNMNDLPEPLRPMVKGGGSLTALPIIETQAGDVSAYIPTNVISITDGQIFLEQDLFNQGVRPAINVGISVSRVGGNAQIKS…
ATP synthase (F-type)	AtpA		Oxidative phosphorylation	SC9679_80_82_83	SC9679_80_82_83_k127_1657669_11 # 6828 # 7664 # 1 # ID=38011_11;partial=01;start_type=ATG;rbs_motif=GGA/GAG/AGG;rbs_spacer=5-10bp;gc_cont=0.697	AtpA-WP_040493143.1 F0F1 ATP synthase subunit alpha [Ilumatobacter nonamiensis]	91.4	279	1	279	1	279	4.9e-139	493.8	100	52.6	MAELTISAADIASALQKNLEGFAPSFEARTVGRVESVGDGIARVSGLPDAAVNELLEFEDGSVGLALNLDEDSIGAVVLGDVDNIEEGQTVKATGGILSMPVGDGMLGRVVNALGVPVDGLGDITSREQRRMEVQAPGILGRQPVHEPLQTGIKSIDAMTPIGRGQRELIIGDRKTGKTSVAIDTILNQRGLGVKCIYVAVGQKGSTVAQTVDTLRQAGAMEYTVVVTAPAADSAPFKYLAPYAGCALGQHWMDNGEHALVVYDDLSKQADAYRQLSLL
ATP synthase (F-type)	AtpA		Oxidative phosphorylation	SC9679_80_82_83	SC9679_80_82_83_k127_502835_15 # 17369 # 18502 # -1 # ID=38863_15;partial=01;start_type=Edge;rbs_motif=None;rbs_spacer=None;gc_cont=0.626	AtpA-WP_096363903.1 F0F1 ATP synthase subunit alpha [Thiohalobacter thiocyanaticus]	85.7	377	1	377	137	513	3.4e-183	641	99.7	73.5	IERKSVDQPVQTGLKSIDAMVPIGRGQRELIIGDRQTGKTAVAIDAIINQKGTGIKCIYVAIGQKASTVANVVRKLEEHDAMEHTIVVAATASDSAAMQYIAPYSGCSMGEYFRDRGEDALIIYDDLTKQAWAYRQVSLLLRRPPGREAYPGDVFYLHSRLLERAARINDKEVERLTNGEVKGQTGSLTALPIIETQAGDVSAFVPTNVISITDGQIFLETDLFNAGIRPAINAGLSVSRVGGAAQTKIIKKLGGGVRLALAQYRELAAFAQFASDLDEATRKQLERGQRVTELMKQPQYTPLSVGDMAVSLYAANEGYLDDVEVEKIVPFEAAMHAYVNDKYADLINKISDTGAFDDEIEAGMKKAIEDFKANGAY*
ATP synthase (F-type)	AtpA		Oxidative phosphorylation	SC9679_80_82_83	SC9679_80_82_83_k127_38118_5 # 1732 # 2220 # 1 # ID=38940_5;partial=01;start_type=ATG;rbs_motif=GGAG/GAGG;rbs_spacer=5-10bp;gc_cont=0.595	AtpA-WP_068611648.1 F0F1 ATP synthase subunit alpha [Woeseia oceani]	90.2	163	1	163	1	163	1.4e-77	288.9	100	31.8	MALKASEISQLIKERIENFEASAEARDVGTVIGVTDGIVRIHGLADARYGEMLEFTQNTFGMALNLEQDSVGAVVLGDYKHISEGDVVKTTGRILEVPIGEALLGRVVDALGMPIDGKGPIDSDLSSPIEKVAPGVIERQSVDQPVQTGLKSIDAMVPIGRGQ
ATP synthase (F-type)	AtpA		Oxidative phosphorylation	SC9679_80_82_83	SC9679_80_82_83_k127_1427419_11 # 7163 # 8734 # 1 # ID=39035_11;partial=00;start_type=ATG;rbs_motif=AGGA;rbs_spacer=5-10bp;gc_cont=0.656	AtpA-WP_096635517.1 F0F1 ATP synthase subunit alpha [bacterium JGI 053]	71	527	1	520	1	524	1.3e-204	712.6	99.2	92.7	MANDSQLRASEIKDVLLKEIDRYEDELKAEEIGEVLEVKDGIARIYGLTKAMASEMLEITSSDSGDSVTALALNLEEDNIGAVIMGDWTSLHEGDQVRRTGKVLSVGVGADYLGRVVDPLGDPQDGKGAIEIEDTRQIDIVAPGIVKRQPVSEPLQTGIKAIDSMIPVGRGQRELIIGDRGTGKTAVAIDTIINQKNTDVICIYCAIGQRAGKVRSVVETLREHGAMDYTIVVAANASDPAPMQYIAPYSATALAEHFMWQGKHTLVVYDDLSKQAQAYRQLSLVLRRPPGREAYPGDVFYLHSRLLERASKLSDELGGGSLTALPIIETQGGDVSAYIPTNVISITDGQIFLEPDLFFSGVRPAVNVGISVSRVGGAAQIKAMKKVAGRLRLDLAQYR…
ATP synthase (F-type)	AtpA		Oxidative phosphorylation	SC9679_80_82_83	SC9679_80_82_83_k127_964875_22 # 18491 # 20071 # 1 # ID=39722_22;partial=00;start_type=ATG;rbs_motif=TAA;rbs_spacer=12bp;gc_cont=0.366	AtpA-WP_072400363.1 F0F1 ATP synthase subunit alpha [Flaviramulus basaltis]	97.5	526	1	526	1	526	9.2e-288	988.8	99.8	100	MAEVKPAEISAILKKQLSGFEASASLDEVGTVLTVGDGIVRAYGLANAQYGELVEFEGGLEGIVLNLEEDNVGIVLLGTSVGVREGSTVKRTDRIASINVGEGIVGRVVDTLGSPIDGKGPITGKTYEMPLERKAPGVIFREPVTEPLQTGIKSIDAMIPVGRGQRELVIGDRQTGKTAVCIDTILNQKEFYDAGEPVYCIYVAVGQKASTVALIAKTLEEKGALAYTTIVAANASDPAAMQVYAPFTGASIGEYFRDTGRPALIVFDDLSKQAVAYREVSLLLRRPPGREAYPGDVFYLHSRLLERSAKVINNDEIAKNMNDLPDSLKPIVKGGGSLTALPIIETQAGDVSAYIPTNVISITDGQIFLDGDLFNSGVRPAINVGISVSRVGGNAQIKS…
ATP synthase (F-type)	AtpA		Oxidative phosphorylation	SC9679_80_82_83	SC9679_80_82_83_k127_735283_1 # 3 # 623 # -1 # ID=40258_1;partial=10;start_type=ATG;rbs_motif=AGGA/GGAG/GAGG;rbs_spacer=11-12bp;gc_cont=0.654	AtpA-WP_012645547.1 F0F1 ATP synthase subunit alpha [Geobacter daltonii]	72.9	207	1	207	1	207	1.2e-84	312.8	100	41.2	MNIKPGEITDILKREIKEYDREIDVAETGTVLSVGDGIARVYGLEKAMAGELVEFPDGTTGMVLNLEEDNVGIAVMGETSHTKEGDLVRRTNRIIEVPVGEALIGRVVDALGNPIDGKGEIQTNESRRVELKAPGIVERKSVNEPLQTGIKAIDAMTPIGRGQRELIIGDRQTGKTAIAIDTIINQKDTDVFCIYVAIGQKQSTVAQ
ATP synthase (F-type)	AtpA		Oxidative phosphorylation	SC9679_80_82_83	SC9679_80_82_83_k127_3280049_1 # 3 # 452 # -1 # ID=41160_1;partial=10;start_type=ATG;rbs_motif=None;rbs_spacer=None;gc_cont=0.460	AtpA-WP_161433787.1 F0F1 ATP synthase subunit alpha [Flavobacteriaceae bacterium R33]	92.7	150	1	150	1	150	2e-70	265	100	28.6	MSEVKAAEVSAILKKQLSAFEASATLDEVGTVLQVGDGIARVYGLSNAQYGELVEFDGGLEGIVLNLEEDNVGVVLLGPSKEIKEGSTVKRTGRISSIKVGEGIVGRVVNTLGNPIDGKGPISGELYEMPLERKAPGVIYRQPVNEPLQT
ATP synthase (F-type)	AtpA		Oxidative phosphorylation	SC9679_80_82_83	SC9679_80_82_83_k127_1891298_1 # 2 # 823 # -1 # ID=41216_1;partial=10;start_type=ATG;rbs_motif=GGAG/GAGG;rbs_spacer=5-10bp;gc_cont=0.597	AtpA-WP_068611648.1 F0F1 ATP synthase subunit alpha [Woeseia oceani]	89.8	274	1	274	1	274	4.2e-135	480.7	100	53.4	MALKASEISSLIKERIENFEASAEARDVGTVIAVTDGIVRIHGLADARYGEMLEFPQNTFGMALNLEQDSVGAVVLGDYKHISEGDTVKTTGRILEVPIGDALLGRVVDSLGNPIDGKGPIETNLSSPIEKVAPGVIQRQSVSQPVQTGLKSIDSMVPIGRGQRELIIGDRQTGKTAVAVDTIINQRGTGIKCIYVAVGQKASSIAGVVRKLEEEGAMDHTIVVAAAAADSPAMQYIAPYSGASMGEYFLDKGEDALIIFDDLTKQAWAYRQVS
ATP synthase (F-type)	AtpA		Oxidative phosphorylation	SC9679_80_82_83	SC9679_80_82_83_k127_2355514_3 # 2231 # 2521 # -1 # ID=41908_3;partial=01;start_type=Edge;rbs_motif=None;rbs_spacer=None;gc_cont=0.574	AtpA-WP_068611648.1 F0F1 ATP synthase subunit alpha [Woeseia oceani]	65.6	96	1	96	418	513	2.5e-29	127.9	99	18.7	RAQLERGERVTELMKQKQYSPLSVAEMALSLFSANEGYLDEVEVPKIVDYEEALHDFARANHESELNAINESGDYNDDVAATLKEICDAFKEKGAY*
ATP synthase (F-type)	AtpA		Oxidative phosphorylation	SC9679_80_82_83	SC9679_80_82_83_k127_2355768_1 # 2 # 1135 # 1 # ID=42146_1;partial=10;start_type=Edge;rbs_motif=None;rbs_spacer=None;gc_cont=0.487	AtpA-WP_034260127.1 F0F1 ATP synthase subunit alpha [Altibacter lentus]	86.5	377	1	377	148	524	2.3e-184	644.8	99.7	71.7	LQTGIKAIDSMIPIGRGQRELNIGDRSTGKTAIAIDTIINQKEFYDRGEPVYCIYVACGQKASTVAQVVRALEEAGAMDYTVIVAAPASSPAPMQFFSPFAGAAIGEYFRDLGFPALAVYDDLSKQAVAYREVSLLLRRPPGREAYPGDVFYLHSRLLERSAKVIADDAIAAKMNDLPEPLRPMVKGGGSLTALPIIETQAGDVSAYIPTNVISITDGQIFLESDLFNAGVRPAINVGISVSRVGGNAQIKSMKKVAGTLKLDQAQYRELEAFAKFGSDLDAATMNVIEKGKRNVEILKQAQNDPYTVEDQIAIIYAGSKNLLRNVPVDKVKEFERDYLEILNGKHRETLDTLKDGKLTDEVIDVLTTVCKDLAGRY*
ATP synthase (F-type)	AtpA		Oxidative phosphorylation	SC9679_80_82_83	SC9679_80_82_83_k127_1200024_5 # 1524 # 2255 # 1 # ID=42526_5;partial=00;start_type=ATG;rbs_motif=GGAG/GAGG;rbs_spacer=5-10bp;gc_cont=0.608	AtpA-WP_068611648.1 F0F1 ATP synthase subunit alpha [Woeseia oceani]	90.6	202	1	202	1	202	3.7e-98	357.8	82.8	39.4	MALKASEISTLIKERIENFEASAEARDVGTVIAVTDGIVRIHGLADARYGEMLEFPQNTFGMALNLEQDSVGAVVLGDYKHISEGDTVKTTGRILQVPIGDALLGRVVDSLGNPIDGKGPIETSLSSPIEKVAPGVIQRQSVSQPVQTGLKSIDSMVPIGRGQRELIIGDRQTGKTAVAVDTIINQRGTGIKCIYVAIGQKAGRRGRDGAHDRRCRRGCRQPRDAVHRPVFGRFDGRVLSRQG*
ATP synthase (F-type)	AtpA		Oxidative phosphorylation	SC9679_80_82_83	SC9679_80_82_83_k127_1200024_6 # 2194 # 2328 # 1 # ID=42526_6;partial=01;start_type=ATG;rbs_motif=None;rbs_spacer=None;gc_cont=0.593	AtpA-WP_133510220.1 F0F1 ATP synthase subunit alpha [Candidatus Thiosymbion oneisti]	91.1	45	1	45	234	278	1.7e-17	87.4	100	8.8	MQYIAPYSGASMGEYFLDKGEDALIIFDDLTKQAWAYRQVSLLLR
ATP synthase (F-type)	AtpA		Oxidative phosphorylation	SC9679_80_82_83	SC9679_80_82_83_k127_3741278_3 # 1033 # 2562 # 1 # ID=43076_3;partial=00;start_type=ATG;rbs_motif=GGAG/GAGG;rbs_spacer=5-10bp;gc_cont=0.478	AtpA-WP_026941100.1 F0F1 ATP synthase subunit alpha [Hellea balneolensis]	92.5	509	1	509	1	509	2.1e-268	924.5	99.8	99.8	MDIRAAEISNILKKQIKGFDSQAKVSDIGQVLSVGDGIARVYGLDNVRAGEMVEFPGGIKGMALNLESDNVGVVIFGDDRGIKEGDTVKRLGEIVDVPVGMGLLGRVVNPLGEPIDGKGPIKSSERRRVDVKAPGIIPRKSVHEPVQTGIKAIDALIPIGRGQRELIIGDRQTGKTAVAVDAILNQKAAFDDNRENDKLYCIYVVIGQKRSTVAQLVKTLEENGAMEYSIIVAATASEPAPLQYLAPFAGCAMGEYFRDNGMHGLIIYDDLSKQAVAYRQMSLLLRRPPGREAYPGDVFYLHSRLLERAAKMNDDMGAGSLTALPIIETQGNDVSAFIPTNVISITDGQIFLETDLFFQGIRPALNVGLSVSRVGSSAQIKAMKQVAGPIKGELAQYRE…
ATP synthase (F-type)	AtpA		Oxidative phosphorylation	SC9679_80_82_83	SC9679_80_82_83_k127_3741415_1 # 2 # 988 # -1 # ID=43198_1;partial=10;start_type=ATG;rbs_motif=GGAG/GAGG;rbs_spacer=5-10bp;gc_cont=0.614	AtpA-WP_153758707.1 F0F1 ATP synthase subunit alpha [Iamiaceae bacterium SCSIO 58843]	80.7	327	3	329	4	330	2.8e-149	528.1	99.4	60	MALTFDPNEIASALKKNLDSFSTDVSSSTVGKIVEVGDGIARVGGLPNAAVNEMLRFEDGTIGLALNLDERSIGAVVLGNVDSIEEGQNVEATGEILSVPVGDGLLGRVVNTLGEPVDGKGPLTNVESRRMEVQAPGITGRQPVHEPVQTGIKAVDSLIPIGRGQRELIIGDRKTGKTTVATDAILAQKGTGIKCVYVAIGQKASTVAQTVANLEAAGAMEYTVVVVAPASDPAPFKFLAPYAGCAMGQHWMDNGGHALAIYDDLSKQAEAYRQVSLLLRRPPGREAFPGDVFFLHSRLLERAAKLSDEMGAGSLTALPVIETKAGDVS
ATP synthase (F-type)	AtpA		Oxidative phosphorylation	SC9679_80_82_83	SC9679_80_82_83_k127_3049866_1 # 1 # 159 # -1 # ID=43264_1;partial=10;start_type=ATG;rbs_motif=TAAA;rbs_spacer=9bp;gc_cont=0.472	AtpA-WP_044217764.1 F0F1 ATP synthase subunit alpha [Phaeodactylibacter xiamenensis]	90.6	53	1	53	1	53	9.7e-20	95.1	100	9.9	MVDVKPDEISAILRNQLSGFRSSTELEEVGTVLQVGDGIARVYGLTKAQAGEL
ATP synthase (F-type)	AtpA		Oxidative phosphorylation	SC9679_80_82_83	SC9679_80_82_83_k127_3976146_1 # 2 # 931 # 1 # ID=45453_1;partial=10;start_type=Edge;rbs_motif=None;rbs_spacer=None;gc_cont=0.414	AtpA-WP_102790684.1 F0F1 ATP synthase subunit alpha [Alcanivorax sp. MD8A]	83.2	309	1	309	206	514	3.8e-148	524.2	99.7	60.1	IANTVRKLDEHGALDHTIIVAASASDPAAMQFLAPFAGCAMGEYFRDRGQDALIVYDDLTKQAWAYRQISLLLKRPPGREAYPGDVFYLHSRLLERAARVNADYVEKITNGEVKGKTGSLTALPIIETQAGDVSAFVPTNVISITDGQIFLETDLFNSGIRPAINAGLSVSRVGGAAQTKIIKKLGGGVRLALAQYRELAAFAQFASDLDETTRQQLEHGQRVTELMKQKQYSPLTVAEMAISLYAANEGFLKDVDISKVGSFEAALHDYVNSECISLMDEVNKSADWNKDLEAKFKQILESFKATQTW*
ATP synthase (F-type)	AtpA		Oxidative phosphorylation	SC9679_80_82_83	SC9679_80_82_83_k127_1435968_14 # 12161 # 13738 # 1 # ID=46774_14;partial=00;start_type=ATG;rbs_motif=TAAA;rbs_spacer=11bp;gc_cont=0.436	AtpA-WP_105215627.1 F0F1 ATP synthase subunit alpha [Aureitalea sp. RR4-38]	94.8	524	1	524	1	524	1.2e-282	971.8	99.6	99.8	MAEVKPAEVSAILKKQLSGFEATASLDEVGTVLTIGDGIARVYGLSNAQYGELVEFENGLEGIVLNLEEDNVGVVLLGPYKEIKEGAIVKRTQRIASINVGEGIVGRVVNTLGEPIDGKGPVSGETFEMPLERKAPGVIYRQPVNEPLQTGIKSVDAMIPIGRGQRELVIGDRQTGKTTVCIDTIINQKEFFDAGEPVYCIYVAVGQKASTVANIARILEEKGALAYTTIVAANASDPAPMQVYAPFAGAAIGEYFRDTGRPALIIYDDLSKQAVAYREVSLLLRRPPGREAYPGDVFYLHSRLLERAAKVINDDSIAKNMNDLPEPLKGKVKGGGSLTALPIIETQAGDVAAYIPTNVISITDGQIFLESDLFNSGVRPAINVGISVSRVGGNAQIKS…
ATP synthase (F-type)	AtpA		Oxidative phosphorylation	SC9679_80_82_83	SC9679_80_82_83_k127_1898283_5 # 1921 # 2109 # 1 # ID=47742_5;partial=01;start_type=ATG;rbs_motif=GGAG/GAGG;rbs_spacer=5-10bp;gc_cont=0.577	AtpA-WP_145099964.1 F0F1 ATP synthase subunit alpha [Planctomycetes bacterium Poly24]	70.5	61	1	61	1	61	1.8e-17	87.8	96.8	12.1	MKFNVDEIASVLTEEIQNYQSAVDLNEVGRVLEIGDGIARVYGLSNAMAGEQLEFSNGQFGQV
ATP synthase (F-type)	AtpA		Oxidative phosphorylation	SC9679_80_82_83	SC9679_80_82_83_k127_512485_1 # 2 # 241 # 1 # ID=48271_1;partial=10;start_type=Edge;rbs_motif=None;rbs_spacer=None;gc_cont=0.471	AtpA-WP_102106312.1 F0F1 ATP synthase subunit alpha [Halioglobus japonicus]	68.4	79	1	79	436	514	2.1e-26	117.9	98.8	15.4	QYSPKSIAEMGLLIYAADNDFLTDIPVENIGAFEDSLLAYAHSEHADLLSKIVASGDWNDELETSFKSLLETFKSTQTW*
ATP synthase (F-type)	AtpA		Oxidative phosphorylation	SC9679_80_82_83	SC9679_80_82_83_k127_3055109_5 # 2397 # 3380 # 1 # ID=48725_5;partial=01;start_type=ATG;rbs_motif=GGAG/GAGG;rbs_spacer=5-10bp;gc_cont=0.632	AtpA-WP_068611648.1 F0F1 ATP synthase subunit alpha [Woeseia oceani]	80.8	339	1	328	1	339	1e-148	526.2	100	66.1	MALKASEISTLIKERIENFEASAEARDVGTVIAVTDGIVRIHGLADARYGEMLEFPQNTFGMALNLEQDSVGAVVLGDYKHISEGDTVKTTGRILEVPIGDALLGRVVDSLGKPIDGKGPIETDLSSPIEKVAPGVIQRQSVSQPVQTGLKSIDSMVPIGRGQRELIIGDRQTGKTAVAVDTIINPRGTGIKCIYVAVGQKDSTVARVVQTLQDHGAMEYTIVVAASASDPAPLQYLAPYAGSAMGEYFRDNSQHALAVYDDLSKQAVAYRELSLLLRRPPGREAYPGDVFYLHSRLLERAAKLNDDLGGGSLTALPIIETQAGDVSA
ATP synthase (F-type)	AtpA		Oxidative phosphorylation	SC9679_80_82_83	SC9679_80_82_83_k127_513124_3 # 1356 # 2837 # 1 # ID=48804_3;partial=01;start_type=ATG;rbs_motif=GGAG/GAGG;rbs_spacer=5-10bp;gc_cont=0.686	AtpA-WP_145124843.1 F0F1 ATP synthase subunit alpha [Phycisphaerae bacterium RAS2]	70	497	1	493	1	471	4.3e-186	651	99.8	85.3	MKFKVDEISSVISEEIANFSSAVDLAEVGRVIEVGDGIARIYGLGNAMAGEQVQFENGQFGQVLNLEESSVGVVILGDYLEIKEGDEVRRTGDLLSVPVGPEMVGRVVDPLGRPLDGLGVIETPNRRPLEYKAPGIAARQPVTEPLQTGLKAIDSMIPVGRGQRELIIGDRKTGKTAIAIDTIINQKGGDVICVYVAVGQKESTVVAVVEKLREAGALDYTIVVSASAADAAPLQYIAPYAGAAMAEYFMYQEGRPTLVVYDDLSKQAQAYRQLSLLLKRPPGREAYPGDVFYLHSRLLERAVKLRTEYAVVPASTANDARDRSLAKVHPDGLAAPAEHRPDEGGGVYHRAEGRERAEAWLESLGDDDLKIHKFPDSGGSMTALPIIETLEGEVSAYIP…
ATP synthase (F-type)	AtpA		Oxidative phosphorylation	SC9679_80_82_83	SC9679_80_82_83_k127_2134043_5 # 1946 # 3532 # 1 # ID=49913_5;partial=00;start_type=ATG;rbs_motif=None;rbs_spacer=None;gc_cont=0.385	AtpA-WP_156306017.1 F0F1 ATP synthase subunit alpha [Sphingobacterium sp. NYYP31]	83.8	524	1	524	1	524	3.7e-252	870.5	99.1	100	MPEIKPEEVSAILREQLSGFKTTSELEETGTVLQVGDGIARIYGLTQVQAGELIEFENGLKGIVLNLEEDNVGAVLLGKSTDIKEGDTARRTGQIASINVGEGMVGRVVDTLGNPIDGKGPITGETFEMPIERKAPGVIYREPVTEPLQTGIKAIDAMIPIGRGQRELIIGDRQTGKTAVAIDTIINQREFYEKGEPVFCIYVAVGQKGSTVANIVKTLEQNGAMPYTVVVSATASDPSPMQFFAPMAGAAVGEYFRDTGRPALIVYDDLSKQAVAYREVSLLLRRPPGREAYPGDVFYLHSRLLERAAKIINSDSIAAEMNDLPESLKGKVKGGGSLTALPIIETQAGDVSAYIPTNVISITDGQIFLEANLFNSGVRPAINVGISVSRVGGNAQIKS…
ATP synthase (F-type)	AtpA		Oxidative phosphorylation	SC9679_80_82_83	SC9679_80_82_83_k127_1439651_4 # 1384 # 2250 # 1 # ID=50163_4;partial=01;start_type=ATG;rbs_motif=TAA;rbs_spacer=11bp;gc_cont=0.389	AtpA-WP_114301943.1 F0F1 ATP synthase subunit alpha [Winogradskyella sp. KYW1333]	92.7	289	1	289	1	289	6.4e-150	530	100	54.9	MAEVKPAEISAILKKQLSGFDAGASLDEVGTVLTIGDGIARIYGLSNAQYGELVEFENGLEGIVLNLEEDNVGVVLLGHSTEIKEGAIVKRTNRIASIKVGEELVGRVVDTLGTPIDGKGPIGGKLYELPLERKAPGVIFRQPVDEPLQTGIKSIDAMIPIGRGQRELVIGDRQTGKTTVCIDTIINQKEFYDAGEPVFCVYVAIGQKASTVANIAKILEDKGALAYTVIVAANASDPAPMQVYAPFTGAAIGEYFRDTGRPALIIYDDLSKQAVAYREVSLLLRRPPG
ATP synthase (F-type)	AtpA		Oxidative phosphorylation	SC9679_80_82_83	SC9679_80_82_83_k127_4447237_1 # 3 # 320 # -1 # ID=50326_1;partial=10;start_type=ATG;rbs_motif=TAA;rbs_spacer=10bp;gc_cont=0.415	AtpA-WP_147034312.1 F0F1 ATP synthase subunit alpha [Mucilaginibacter ginsenosidivorans]	78.3	106	1	106	1	106	2.8e-42	171	100	20.2	MVDVKPDEISAILKQQLSGFKTESELEEVGTVLQLGDGIARIYGLTKAQANELVEFETGVQAIVLNLEEDNVGAVLLGSGEGIKEGSTVRRTKKISSIPVGEGMLG
ATP synthase (F-type)	AtpA		Oxidative phosphorylation	SC9679_80_82_83	SC9679_80_82_83_k127_977060_2 # 445 # 2070 # -1 # ID=51500_2;partial=00;start_type=ATG;rbs_motif=GGA/GAG/AGG;rbs_spacer=11-12bp;gc_cont=0.665	AtpA-WP_154109053.1 F0F1 ATP synthase subunit alpha [Actinobacteria bacterium]	77.6	535	1	535	1	534	1.5e-237	822	98.7	99.4	MSDLTINTEDITAALRKNLEGFSVDMSATQVGRVLEVGDGIARVSGLPEAAVNEMLEFENGAIGLALNLDEESIGSVILGSVEGIEEGQPVRSTGDILSVPVGDGVLGRVVNALGHPIDGKGPLTGTQPRRMEIQAPGIIGRQPVDTPMQTGIKAIDSLIPIGRGQRELIIGDRKTGKTTIGVDTILNQQGQDVKCIYVAIGQKASTVAQTVAELEANGAMDYTVVVVAPASDPAPFKYIAPYAGCAMGQHWMDHGEHALVVYDDLSKQAEAYRQMSLLLRRPPGREAYPGDVFYLHSRLLERAANLSDAMGAGSLTALPIIETKAGDVSAYIPTNVISITDGQIFLQDDLFKSGVRPAIDVGISVSRVGSAAQIKAMKTAVGTLKSDLQQFRELEAFA…
ATP synthase (F-type)	AtpA		Oxidative phosphorylation	SC9679_80_82_83	SC9679_80_82_83_k127_1209603_12 # 9940 # 11481 # 1 # ID=51532_12;partial=00;start_type=ATG;rbs_motif=GGAG/GAGG;rbs_spacer=5-10bp;gc_cont=0.594	AtpA-WP_068611648.1 F0F1 ATP synthase subunit alpha [Woeseia oceani]	85.4	513	1	513	1	513	6.5e-246	849.7	99.8	100	MALKASEISTLIKERIENFEASAEARDVGTVIAVTDGIVRIHGLADARYGEMLEFPQNTFGMALNLEQDSVGAVVLGDYKHISEGDTVKTTGRILEVPIGDALLGRVVDSLGKPIDGKGPIETDLSSPIEKVAPGVIQRQSVSQPVQTGLKSIDSMVPIGRGQRELIIGDRQTGKTAVAVDTIINQRGTGIKCIYVAIGQKASSIAGVVRKLEEEGAMDHTIVVAAAAAESPAMQYIAPYSGASMGEYFLDKGEDALIIFDDLTKQAWAYRQVSLLLRRPPGREAYPGDVFYLHSRLLERASRVNAAHVEEVSGGKVTGKTGSMTALPIIETQAGDVSAFVPTNVISITDGQIFLETDLFNAGIRPAINAGLSVSRVGGAAQTKIIKKLGGGVRLALAQ…
ATP synthase (F-type)	AtpA		Oxidative phosphorylation	SC9679_80_82_83	SC9679_80_82_83_k127_4214258_70 # 69164 # 70693 # -1 # ID=52027_70;partial=00;start_type=ATG;rbs_motif=AGGA;rbs_spacer=5-10bp;gc_cont=0.607	AtpA-WP_040965798.1 F0F1 ATP synthase subunit alpha [Erythrobacter vulgaris]	97.4	509	1	509	1	509	5.8e-279	959.5	99.8	100	MDIRAAEISKVIKDQIANFGSEAEVSEVGSVLSVGDGIARIHGLDNVQAGEMIEFANGVQGMALNLEADNVGAVIFGSDQEIGEGDTVKRTGTIVDVPVGKGLLGRVVDALGNPIDGKGPIEATERKRVEVKAPGIIPRESVSEPVQSGLKAIDALVPVGRGQRELIIGDRQTGKSAVAIDTFINQKELNAGDDEFKKLYCVYVAIGQKRSTVAQIVKQLEENGAMEYSIVVAATASEPAPLQYLAPYTGCAMGEFFRDNGMHAVIVYDDLSKQAVAYRQMSLLLRRPPGREAYPGDVFYLHSRLLERAAKMNKSEGGGSLTALPIIETQAGDVSAYIPTNVISITDGQIFLETDLFYQGIRPAINVGLSVSRVGGAAQTKAMKKVSGSMKLDLAQYRE…
ATP synthase (F-type)	AtpA		Oxidative phosphorylation	SC9679_80_82_83	SC9679_80_82_83_k127_283894_17 # 14808 # 16355 # -1 # ID=52453_17;partial=00;start_type=ATG;rbs_motif=GGAG/GAGG;rbs_spacer=5-10bp;gc_cont=0.579	AtpA-WP_109678281.1 F0F1 ATP synthase subunit alpha [Spiribacter sp. E85]	81.7	513	3	515	1	513	1.1e-240	832.4	99.4	100	MSIQLNPSEISELIKDRIKNFEAGAEARTEGTIVMLTDGIARVHGLSDALQGEMLEFPGDTYGLALNLERDSVGVVILGEYKHLSEGDTVKCTGRILEVPIGEGLLGRVVDALGSPIDGKGAIEYAGRSPVEKVAPGVIARQSVDQPVQTGLKSIDSMVPIGRGQRELIIGDRQTGKTAVAIDAIINQKGTGIKCIYVAIGQKASSIAGVVRKLEEHGAMEHTIVVAASASNSAAEQFIAPYSGCTMGEYFRDRGEDALIIYDDLSKQAVAYRQISLLLRRPPGREAFPGDVFYLHSRLLERAARINADEVEKLTNGEVKGQTGSLTALPVIETQAGDVSAFVPTNVISITDGQIFLESDLFNAGIRPAINAGLSVSRVGGAAQTNIIKKLGGGIRLAL…
ATP synthase (F-type)	AtpA		Oxidative phosphorylation	SC9679_80_82_83	SC9679_80_82_83_k127_3293762_4 # 1362 # 2168 # 1 # ID=54177_4;partial=01;start_type=ATG;rbs_motif=GGAG/GAGG;rbs_spacer=5-10bp;gc_cont=0.616	AtpA-WP_096635517.1 F0F1 ATP synthase subunit alpha [bacterium JGI 053]	69.6	273	5	269	4	276	3.1e-98	358.2	98.5	48.3	MATSDAQLRASEIKGVLLAEIENYDEQLQAEEVGEVLEVKDGIARIYGLTRAMASEMLEIQSDSGETITALALNLEEDNIGAVIMGDWTGLHEGDQVRRTGRVLEISVGQGYVGRVVDALGNPIDGQGPIETEGTRQIDIVAPGIVKRQPVTEPLQTGLKAIDAMIPIGRGQRELIIGDRGTGKSAVAIDTIINQKGKGVICVYCAIGQRAGKVANVVETLREHGAMEYTIVVSSSASEPAPMQYIAPYAATALAEHFMWQGQHTLCVY
ATP synthase (F-type)	AtpA		Oxidative phosphorylation	SC9679_80_82_83	SC9679_80_82_83_k127_749573_20 # 14948 # 16489 # -1 # ID=54215_20;partial=00;start_type=ATG;rbs_motif=GGAG/GAGG;rbs_spacer=5-10bp;gc_cont=0.604	AtpA-WP_068611648.1 F0F1 ATP synthase subunit alpha [Woeseia oceani]	82.1	513	1	513	1	513	7e-240	829.7	99.8	100	MSIKASEISDLIKERIKNFQAPTEARDVGTVLTVTDGIVRIHGLGDARYGEMLEFPGDTFGMALNLEQDSVGAVVLGDYKHISEGDEVKTTGRILEVPVGEALLGRVVNSLGQPVDGKGSISATESSPIEKVAPGVISRKSVDEPVQTGLKSIDSMVPVGRGQRELIIGDRQTGKTALAIDTIINQKGTGIKCIYVAVGQKNSSIAGVVRKLEEHGAMEHTIVVAAPAAESAAMQYIAPYSGCSMGEFFRDKGEDALIIYDDLTKQAWAYRQVSLLLRRPPGREAYPGDVFYLHSRLLERAARINAEYVEKLTNGAVKGRTGSLTALPIIETQAGDVSAFVPTNVISITDGQIFLESDLFNAGIRPAINAGLSVSRVGGAAQTKIIKKLGGGIRLALAQ…
ATP synthase (F-type)	AtpA		Oxidative phosphorylation	SC9679_80_82_83	SC9679_80_82_83_k127_4216669_12 # 10375 # 11904 # -1 # ID=54363_12;partial=00;start_type=ATG;rbs_motif=GGA/GAG/AGG;rbs_spacer=5-10bp;gc_cont=0.620	AtpA-WP_011414676.1 F0F1 ATP synthase subunit alpha [Erythrobacter litoralis]	96.7	509	1	509	1	509	1.4e-277	954.9	99.8	100	MDIRAAEISKVIKDQIANFGTEAQVSEVGSVLSVGDGIARIHGLDNVQAGEMVEFANGVQGMALNLEADNVGVVIFGSDAEIKEGDSVKRTETIVDVPVGKALLGRVVDALGNPIDGKGPIETTQRSRVELKAPGIIPRKSVDEPVQSGLKAIDALVPVGRGQRELIIGDRQTGKSAVAIDTFINQKDVNAGDDESKKLYCIYVAVGQKRSTVAQIVKQLEENGAMEYSIVVAATASEPAPLQYLAPYTGCAMGEFFRDNGMHAVIVYDDLSKQAVAYRQMSLLLRRPPGREAYPGDVFYLHSRLLERAAKMNDDNGGGSLTALPIIETQAGDVSAYIPTNVISITDGQIFLETDLFYQGIRPAINVGLSVSRVGGAAQTKAMKKVSGSIKLELAQYRE…
ATP synthase (F-type)	AtpA		Oxidative phosphorylation	SC9679_80_82_83	SC9679_80_82_83_k127_519476_5 # 2433 # 3977 # 1 # ID=54869_5;partial=00;start_type=ATG;rbs_motif=AGGA/GGAG/GAGG;rbs_spacer=11-12bp;gc_cont=0.547	AtpA-WP_102106312.1 F0F1 ATP synthase subunit alpha [Halioglobus japonicus]	89.1	514	1	514	1	514	1.8e-264	911.4	99.8	100	MQQLNPSEISEIIKQRIDSLDVSSEAQNEGTVVSVTDGIIRIHGLADAMYGEMIEFEGGLYGLALNLERDSVGAVILGDYLSIKEGQSCRCTGRILEVPIGPELQGRVVDALGTPIDGKGPLETTATDAVEKVAPGVIARQSVDQPVQIGLKAIDAMVPIGRGQRELIIGDRQVGKTAIAVDAIINQKGTGVKCIYVAVGQKAASVSAVVRKLEEHGAMEHTIVVAATASDPAAMQFLAPFAGCTMGEYYRDRGQDALIIYDDLTKQAWAYRQISLLLRRPPGREAYPGDVFYLHSRLLERAARVNADYVENFTNGAVKGQTGSLTALPVIETQAGDVSAFVPTNVISITDGQIFLESDLFNAGIRPAMNAGISVSRVGGAAQTKVMKKLSGGIRTALA…
ATP synthase (F-type)	AtpA		Oxidative phosphorylation	SC9679_80_82_83	SC9679_80_82_83_k127_3525650_3 # 1711 # 3225 # -1 # ID=55603_3;partial=00;start_type=ATG;rbs_motif=GGA/GAG/AGG;rbs_spacer=5-10bp;gc_cont=0.580	AtpA-WP_155319206.1 alternate F1F0 ATPase, F1 subunit alpha [Desulfosarcina alkanivorans]	70	496	8	503	6	501	1.7e-198	692.2	98.2	98.2	MDDRPGQLHEVLDETFGLLDRVVESHRPELAAEEVGRVVFVGHGTARVEGLPGVRSQELVRFPGDQLGMAFNLDPHEVGVILLDKGEGIHAGAEVHRTQRVLDVPVGEALLGRVVDGVGRPIDGLGSIHAARRLPVERPAAGIMNRAPVAVPLQTGIKVVDALIPVGRGQRELILGDRQTGKTAIALDTIINQRDKGVLCVYCAIGQRSSSVARVIEDLNQHHARDYCVVIVTTEDHPPGEQFVAPYAAMSIAEHFMQHGRDVLVVLDDLTKHARAYRELSLLLRRPPGREAFPGDVFYIHSRLLERSTRLREELGGGSVTALPIVETEAQNLSAYIPTNLISITDGQIYLSPDLFDKGVLPAVDVGKSVSRVGGKTQLAAFRAVAGDLRLSYSQFEEL…
ATP synthase (F-type)	AtpA		Oxidative phosphorylation	SC9679_80_82_83	SC9679_80_82_83_k127_3063518_47 # 41580 # 43232 # -1 # ID=56410_47;partial=00;start_type=ATG;rbs_motif=AGGAG;rbs_spacer=5-10bp;gc_cont=0.626	AtpA-WP_053232700.1 F0F1 ATP synthase subunit alpha [Sandaracinus amylolyticus]	76.7	546	1	544	1	546	2.7e-234	811.2	98.7	95.8	MQLRAEEISNIIKQQIASYEKAVDVVETGTVLTVGDGIARLYGLESAMAGELLEFPGGVFGMALNLEEDNVGCAIFGSDVGINEGDTVKRTGRIVEVPVGPALVGRVVNALGQPIDGKGPIESKLSRRVELKAPGIVARQPVSEPLQTGLKAIDSMIPIGRGQRELIIGDRQTGKTAVALDTIINQKGKGVYCFYVAIGQKQSTVAQVVDKLTQYGAMEYTTVVLAGASEPAPLQFIAPYTGVTMGEYFRDNGQHALCIYDDLSKQAVAYRQLSLLLRRPPGREAYPGDVFYVHSRLLERAAKMAEDWVVVKSDQEPSRLGNQVFSGPESKHEAEAAAKEKGAGYVAKKLADSGGSLTALPIIETQAGDVSAYIPTNVISITDGQIFLESDLFNSGVRP…
ATP synthase (F-type)	AtpA		Oxidative phosphorylation	SC9679_80_82_83	SC9679_80_82_83_k127_288782_1 # 2 # 1321 # 1 # ID=56822_1;partial=10;start_type=Edge;rbs_motif=None;rbs_spacer=None;gc_cont=0.680	AtpA-WP_133869284.1 F0F1 ATP synthase subunit alpha [Ilumatobacter fluminis]	82.4	438	2	439	94	529	1.2e-200	699.1	99.5	82.4	RTGRIIQVPVGPNLVGRVVDGLGNPIDGKGPLDSSESRLVELKAPGIVQRKSVSEPLHTGIKSIDAMTPIGRGQRELIIGDRKTGKTTVAIDTILNQKGLGVKCIYVAVGQKGSTVAQTVDTLRQAGAMEYTVVVTAPAADSAPFKYLAPYAGCALGQHWMDNGEHALVVYDDLSKQADAYRQLSLLLRRPPGREAYPGDVFYHHSRLLERAAKLSAENGAGSLTALPIIETKAGDVSAFIPTNVISITDGQVFLQDALFKSGVRPAVDVGISVSRVGSAAQIKSMKAVAGTLKLDLAQFRELEAFATFGSELDAISKAQLERGYRLVELLKQPLNSPMRVEDQVVSIFAGTNGYLDDLPVNDVRRFESELLEYMHGTHAGMLDELKTSKIPDGLADAV…
ATP synthase (F-type)	AtpA		Oxidative phosphorylation	SC9679_80_82_83	SC9679_80_82_83_k127_3988149_8 # 6314 # 7891 # 1 # ID=57120_8;partial=00;start_type=ATG;rbs_motif=None;rbs_spacer=None;gc_cont=0.447	AtpA-WP_055395634.1 F0F1 ATP synthase subunit alpha [Flagellimonas eckloniae]	92.2	525	1	525	1	525	8e-276	949.1	99.8	99.8	MSEVKAAEVSAILKKQLSAFEASATLDEVGTVLQVGDGIARVYGLSNAQYGELVEFDGGLEGIVLNLEEDNVGVVLLGPSKEIKEGSTVKRTGRISSIKVGEGIVGRVVNTLGNPIDGKGPISGDLYEMPLERKAPGVIYRQPVNEPLQTGVKAIDAMIPIGRGQRELVIGDRQTGKTTVCIDTIINQKEFYDAGEPVYCIYVAIGQKASTVALIAKTLEDKGAMAYTTIVAANASDPAPMQVYAPMAGAAIGEYFRDTGRPALIIYDDLSKQAVAYREVSLLLRRPPGREAYPGDVFYLHSRLLERAAKIINDDTIAQQMNDLPDVLKPMAKGGGSLTALPIIETQAGDVSAYIPTNVISITDGQIFLEQDLFNQGVRPAINVGISVSRVGGSAQIKS…
ATP synthase (F-type)	AtpA		Oxidative phosphorylation	SC9679_80_82_83	SC9679_80_82_83_k127_3064913_1 # 2 # 202 # -1 # ID=57653_1;partial=10;start_type=ATG;rbs_motif=None;rbs_spacer=None;gc_cont=0.677	AtpA-WP_153608967.1 F0F1 ATP synthase subunit alpha [Planctomycetes bacterium]	91	67	1	67	253	319	2.5e-28	124	100	13	MAECFMNQGKQGKTPKHALCVYDDLSKQATAYRQLSLLLRRPPGREAYPGDVFYLHSRLLERATKLS
ATP synthase (F-type)	AtpA		Oxidative phosphorylation	SC9679_80_82_83	SC9679_80_82_83_k127_2833825_1 # 1 # 315 # -1 # ID=57713_1;partial=10;start_type=ATG;rbs_motif=GGAG/GAGG;rbs_spacer=5-10bp;gc_cont=0.575	AtpA-WP_083562980.1 F0F1 ATP synthase subunit alpha [Oceanococcus atlanticus]	86.7	105	1	105	1	105	1.4e-46	185.3	100	20.5	MQLNPSEISELIKQRIENFESVTEARNVGTIVSLADGIARIHGLADALQGEMLEFPGDTYGMARNLERDSVGAVILGDYKHLTEGDTVKTTGRILEVPVGPGLLG
ATP synthase (F-type)	AtpA		Oxidative phosphorylation	SC9679_80_82_83	SC9679_80_82_83_k127_753776_2 # 779 # 2320 # -1 # ID=58071_2;partial=00;start_type=ATG;rbs_motif=GGAG/GAGG;rbs_spacer=5-10bp;gc_cont=0.588	AtpA-WP_068611648.1 F0F1 ATP synthase subunit alpha [Woeseia oceani]	86	513	1	513	1	513	1.1e-248	859	99.8	100	MALKASEISTLIKERIENFEASAEARDVGTVIAVTDGIVRIHGLADARYGEMLEFPQNTFGMALNLEQDSVGAVVLGDYKHISEGDTVKTTGRILEVPIGDALLGRVVDSLGNPIDGKGPLDTDLSSPIEKVAPGVIQRQSVSQPVQTGLKSIDSMVPIGRGQRELIIGDRQTGKTAVAVDTIINQRGTGIKCIYVAIGQKASSIAGVVRKLEEEGALEHTIIVAAAAADSPAMQYIAPYSGASMGEYFLDKGEDALIIFDDLTKQAWAYRQVSLLLRRPPGREAYPGDVFYLHSRLLERASRVNAAHVEEVSGGKVKGKTGSMTALPIIETQAGDVSAFVPTNVISITDGQIFLETDLFNAGIRPAINAGLSVSRVGGAAQTKIIKKLGGGVRLALAQ…
ATP synthase (F-type)	AtpA		Oxidative phosphorylation	SC9679_80_82_83	SC9679_80_82_83_k127_4456540_4 # 1359 # 2111 # 1 # ID=58347_4;partial=01;start_type=ATG;rbs_motif=GGA/GAG/AGG;rbs_spacer=5-10bp;gc_cont=0.681	AtpA-WP_015440625.1 F0F1 ATP synthase subunit alpha [Ilumatobacter coccineus]	94.4	251	1	251	1	251	1.3e-127	455.7	100	47.4	MAELTISAADIASALKNNLDGFSPSLEARTVGRVAEVGDGIARVSGLPDAAVNELLEFEDGSVGLALNLDEESIGAVVLGDVDQIEEGQTVKSTGGILSMPVGDAMLGRVVNALGQPVDGLGDIVGGIQRRMEIQAPGILGRQPVHEPLQTGIKAIDAMTPIGRGQRELIIGDRKTGKTAVAIDTILNQKGLGVKCIYVAIGQKGSTVAQTVDTLRKGGALEYTVVVTAPAADSAPFKYLAPYAGCAIGQH
ATP synthase (F-type)	AtpA		Oxidative phosphorylation	SC9679_80_82_83	SC9679_80_82_83_k127_3757557_8 # 8101 # 9642 # -1 # ID=58650_8;partial=00;start_type=ATG;rbs_motif=GGAG/GAGG;rbs_spacer=5-10bp;gc_cont=0.543	AtpA-WP_068611648.1 F0F1 ATP synthase subunit alpha [Woeseia oceani]	79.7	513	1	513	1	513	4.1e-232	803.9	99.8	100	MSLKASEISDLIKERIRRFDAAAEARNVGTVIMLTDGIVRIHGLADARYGEMLEFPGETFGVALNLEQDSVGAVVLGDYKHISEGDTVKTTGRILEVPIGEALIGRVVDALGRPLDGKGSIEGAERGPIEVVAPGVIERKSVDQPVQTGLKSIDAMVPVGRGQRELIIGDRQTGKTAVAIDTIINQKGGDLICIYVAIGQKTSTVAQVVRKLEENGAMDHTIVVSAAASEAPSLQYIAPYAGCTMGEYFRDRGRDALIIYDDLSKHAVAYRQISLLLRRPPGREAFPGDVFYLHSRLLERASRVNAEYVEKFTNGKVKGKTGSLTALPVIETQAGDVSAFIPTNVISITDGQIYLETDLFNAGIRPAINAGLSVSRVGGAAQTKIIKKLGGGTRLALAQ…
ATP synthase (F-type)	AtpA		Oxidative phosphorylation	SC9679_80_82_83	SC9679_80_82_83_k127_59409_3 # 3443 # 5020 # -1 # ID=59547_3;partial=00;start_type=ATG;rbs_motif=None;rbs_spacer=None;gc_cont=0.458	AtpA-WP_147101611.1 F0F1 ATP synthase subunit alpha [Vicingus serpentipes]	82.4	524	1	524	1	524	7.8e-247	852.8	99.6	99.6	MAEVKPAEVSAILKEQLAGVSSDVALEEIGTVLQVGDGIARLYGLSNVQSGELIEFENGLQGIVLNLEEDNVGAVLLGTAEGIKEGDKAKRTGRIASINVGEGMLGRVVDTLGNPIDGKGPIQGETFEMPLERKAPGVIFRQPVNEPLQTGIKAIDSMIPIGRGQRELVIGDRQTGKSAVCIDTIINQKEFYDKGEPVFCIYVAIGQKGSTVAQVANTLEKNGALAYTVIVAANASDPAPMQFYAPFAGAAIGEFFRDTGRPALIVYDDLSKQAVAYREVSLLLRRPPGREAYPGDVFYLHSRLLERAAKINATDEIAQQMNDLPPSLEGKIKGGGSLTALPIIETQAGDVSAYIPTNVISITDGQIFLESNLFLSGVRPAINVGISVSRVGGNAQIKS…
ATP synthase (F-type)	AtpA		Oxidative phosphorylation	SC9679_80_82_83	SC9679_80_82_83_k127_985758_9 # 4839 # 5852 # 1 # ID=60041_9;partial=01;start_type=ATG;rbs_motif=GGA/GAG/AGG;rbs_spacer=5-10bp;gc_cont=0.699	AtpA-WP_015440625.1 F0F1 ATP synthase subunit alpha [Ilumatobacter coccineus]	93.5	338	1	338	1	338	1.4e-175	615.5	100	63.8	MAELTISAADIASALKKNLEGFEPSLEARTVGRVAEVGDGIARVSGLPDAAVNELLEFEDGSVGLALNLDEDSIGAVVLGNVAKIEEGQTVKATGGILSMPVGDGMLGRVVNALGAPVDGLGDITGTVQRRMEIQAPGILGRQPVHEPLQTGIKSIDAMTPIGRGQRELIIGDRKTGKTTVAVDTILNQKGLGVKCIYVAIGQKGSTVAQTVDTLRQAGAMEYTVVVTAPAADSAPFKYLAPYAGCAIGQHWMDNGEHALIVYDDLSKQADAYRQLSLLLRRPPGREAYPGDVFYLHSRLLERAAKLSDEKGAGSLTALPIIETKAGDVSAFIPTNVI
ATP synthase (F-type)	AtpA		Oxidative phosphorylation	SC9679_80_82_83	SC9679_80_82_83_k127_1681908_1 # 55 # 1596 # 1 # ID=60617_1;partial=00;start_type=ATG;rbs_motif=GGA/GAG/AGG;rbs_spacer=5-10bp;gc_cont=0.575	AtpA-WP_077277567.1 F0F1 ATP synthase subunit alpha [Thioalkalivibrio denitrificans]	82.5	510	1	510	1	510	1.8e-243	841.6	99.2	99.4	MQLNPSEISELIKDRIKNFESAAEARTEGTIVSLMDGIARIHGLADVMSGEMIEFPGNTYGMALNLERDSVGAVILGDYEHISEGDTAKCTGRILEVPVGEQMLGRVVNSLGEPIDGKGAIDAKQFEPIEKVAPGVIARQSVSQPVQTGLKSIDAMVPIGRGQRELIIGDRQTGKSAVAIDAIINQKGTGIKCVYVGIGQKASTIANVVRKLEEFDAMEHTIVVAANASDSAALQYIAPYSGCTMGEYFRDRGEDALIVYDDLTKQAWAYRQVSLLLRRPPGREAYPGDVFYLHSRLLERAARINSDYVEKITDGKIKGKTGSLTALPIIETQGGDVSAFVPTNVISITDGQIFLESDLFNAGIRPAINAGLSVSRVGGAAQTPIIKKLGGGVRLALAQ…
ATP synthase (F-type)	AtpA		Oxidative phosphorylation	SC9679_80_82_83	SC9679_80_82_83_k127_1682664_4 # 1407 # 2948 # 1 # ID=61188_4;partial=00;start_type=ATG;rbs_motif=GGAG/GAGG;rbs_spacer=5-10bp;gc_cont=0.600	AtpA-WP_068611648.1 F0F1 ATP synthase subunit alpha [Woeseia oceani]	88.1	513	1	513	1	513	1.1e-256	885.6	99.8	100	MALKASEISELIKERIEKFESSAEARDVGTVIGVTDGIVRIHGLADAKYGEMLEFPGNTFGMALNLEQDSVGSVVLGDYKHISEGDTVKTTGRILEVPVGEALLGRVVDALGNPIDGKGPIEAEGTSPIEKVAPGVIERKSVDQPVQTGLKSIDSMVPIGRGQRELIIGDRQTGKTAVAVDTIINQRGTGIKCIYVAIGQKASSVAGVVRKLEEEGAMDHTIVVAASAADSPAMQYISPYSGASMGEYFLDKGEDALIIFDDLTKQAWAYRQVSLLLRRPPGREAYPGDVFYLHSRLLERASRVSEAYVEDVTGGKVKGKTGSLTALPIIETQAGDVSAFVPTNVISITDGQIFLETDLFNAGIRPAINAGLSVSRVGGAAQTKIIKKLGGGIRLALAQ…
ATP synthase (F-type)	AtpA		Oxidative phosphorylation	SC9679_80_82_83	SC9679_80_82_83_k127_2839115_1 # 3 # 506 # -1 # ID=62494_1;partial=10;start_type=ATG;rbs_motif=GGAG/GAGG;rbs_spacer=5-10bp;gc_cont=0.611	AtpA-WP_068611648.1 F0F1 ATP synthase subunit alpha [Woeseia oceani]	85.1	168	1	168	1	168	7.9e-76	283.1	100	32.7	MSIKASEISDLIKERIKNFQAPAEARDVGTVLTVTDGIVRIHGLGDARYGEMLEFPGNTFGIALNLERDSVGAVVLGDYKHISEGNEVKTTGRILEVPVGEGLLGRVVNSLGQPIDGKGPISTSESSPIEKVAPGVISRKSVDQPVQTGLKAIDSMVPIGRGQRELII
ATP synthase (F-type)	AtpA		Oxidative phosphorylation	SC9679_80_82_83	SC9679_80_82_83_k127_989733_7 # 3714 # 4943 # 1 # ID=63607_7;partial=01;start_type=ATG;rbs_motif=AATAA;rbs_spacer=14bp;gc_cont=0.437	AtpA-WP_147012578.1 F0F1 ATP synthase subunit alpha [Luteibaculum oceani]	87.6	410	1	410	1	410	2.7e-202	704.5	100	77.9	MAEVKPAEVSAILREQLAGSASTSELEEVGTVLQVGDGIARIYGMSNVQSGELIEFANGLRGIVLNLEEDNVGAVILGASTDIKEGDSVKRTSQIASINVGEGMLGLIVNTLGEPIDGKGPIQGETFEMPIERKAPGVIYRQPVSEPLQTGIKAIDSMIPIGRGQRELIIGDRQTGKSTVALDTIINQKEFYDKGEPVFCIYVAIGQKGSTVAGVAQMLEQNGAMPYTVIVAANASDSAPMQFYAPFAGAAIGEFFRDTGRPALIVYDDLSKQAVAYREVSLLLRRPPGREAYPGDVFYLHSRLLERAAKINASDDIASQMNDLPESLKGKVKGGGSLTALPIIETQAGDVSAYIPTNVISITDGQIFLESNLFLSGVRPAINVGISVSRVGGSAQIKS…
ATP synthase (F-type)	AtpA		Oxidative phosphorylation	SC9679_80_82_83	SC9679_80_82_83_k127_4462773_1 # 1 # 138 # -1 # ID=63879_1;partial=10;start_type=ATG;rbs_motif=None;rbs_spacer=None;gc_cont=0.406	AtpA-WP_104813454.1 F0F1 ATP synthase subunit alpha [Aureitalea marina]	100	46	1	46	1	46	1e-17	88.2	100	8.7	MAEVKPAEVSAILKQQLSGFEASASLDEVGTVLTVGDGIARVYGLS
ATP synthase (F-type)	AtpA		Oxidative phosphorylation	SC9679_80_82_83	SC9679_80_82_83_k127_3763580_4 # 1681 # 2148 # -1 # ID=64656_4;partial=01;start_type=Edge;rbs_motif=None;rbs_spacer=None;gc_cont=0.487	AtpA-WP_146425021.1 F0F1 ATP synthase subunit alpha [TM7 phylum sp. oral taxon 349]	61.7	154	1	152	358	511	4.8e-43	174.1	97.4	30.1	GLRPAVNVGLSVSRVGGAAQTKAVKSVAGSLRLDLAQFRELEAFAQFSTDLDPETKQRIDRGQRLTELLKQPQYSPYSIWEQSALIYAGTEGAFDTVPLEKIKEAQSRLLKLLHAEHKKEMTELDAGDQKVEDKTAELIMSTAKQVAKDFEETAS*
ATP synthase (F-type)	AtpA		Oxidative phosphorylation	SC9679_80_82_83	SC9679_80_82_83_k127_297697_5 # 2918 # 4447 # 1 # ID=65265_5;partial=00;start_type=ATG;rbs_motif=GGA/GAG/AGG;rbs_spacer=5-10bp;gc_cont=0.618	AtpA-WP_037503980.1 F0F1 ATP synthase subunit alpha [Sphingomonas jaspsi]	87.6	509	1	509	1	509	1.9e-250	864.8	99.8	100	MDIRAAEISRVIRDEIANFDADAKVTEIGTVLSVGDGIARVHGLDKVQAGEMVEFDSGVKGMALNLEHDNVGVVIFGSDREVAEGSTVKRTGDIVDVPVGKGLLGRVVDGLGNPIDGKGPIEATERSRVEVKAPGIIPRKSVHEPVQTGLKALDALVPIGRGQRELIIGDRQTGKTAVALDTFINQKTINETGDESEKLYCIYVAVGQKRSTVAQIVRALEENGAMEYSIVVAATASEPAPMQFLAPYTGCAMGEYFRDNGMHACIVYDDLSKQAVAYRQMSLLLRRPPGREAYPGDVFYLHSRLLERAAKMNEENGSGSLTALPVIETQAGDVSAYIPTNVISITDGQIFLETDLFYQGIRPAISVGLSVSRVGSAAQTKAMKKVAGSIKLELAQYRE…
ATP synthase (F-type)	AtpA		Oxidative phosphorylation	SC9679_80_82_83	SC9679_80_82_83_k127_3306204_2 # 322 # 1902 # -1 # ID=66247_2;partial=00;start_type=ATG;rbs_motif=TAA;rbs_spacer=11bp;gc_cont=0.415	AtpA-WP_133355726.1 F0F1 ATP synthase subunit alpha [Seonamhaeicola sp. W255]	91.8	526	1	526	1	526	2.3e-275	947.6	99.8	100	MAEVKPAEVSAILKQQISGFEASASLDEVGTVLTVGDGIVRAYGLSNAQYGELVEFEGGLEGIVLNLEEDNVGIVLLGPSKGISEGSTVKRTNRIASLNVGEEIVGRVVNTLGEPIDGKGPIGGKLYEMPLERKAPGVIFREPVTEPLQTGIKSIDAMIPVGRGQRELVIGDRQTGKTTVCIDTILNQKEFYDAGEPVYCIYVAVGQKASTVANIAKVLEEKGALAYTTIVAANASDPAPMQVYAPMAGAAIGEYFRDTGRPALIIYDDLSKQAVAYREVSLLLRRPPGREAYPGDVFYLHSRLLERSSKVINDDTIAKEMNDLPDSLRPLVKGGGSLTALPIIETQAGDVSAYIPTNVISITDGQIFLESDLFNSGVRPAINVGISVSRVGGNAQIKS…
ATP synthase (F-type)	AtpA		Oxidative phosphorylation	SC9679_80_82_83	SC9679_80_82_83_k127_2614125_1 # 2 # 1225 # -1 # ID=67131_1;partial=10;start_type=ATG;rbs_motif=AGGAG;rbs_spacer=5-10bp;gc_cont=0.602	AtpA-WP_052609520.1 F0F1 ATP synthase subunit alpha [Actinobacteria bacterium IMCC26256]	70.3	407	1	407	1	407	7.9e-162	570.1	99.8	74.7	MSELTINPEDITAALRSNLEGWKPSLEAETVGHVDTIADGVATVTGLPNVMASELLEFPGGLLGVALNLDEASIGSVLMGESNHVEAGDPVKQTGRVLSIPVGDAMLGRVIDPLGNPIDGKGPILTTETRLLETQAPSVVERQPVHEPLQTGIKAIDSMIPIGRGQRELIIGDRQTGKTAIAVDTIMNQKGQGVNCIYVAIGQKASTVAEVVDALEQAGAMEYTVVVNAPASAPAALQMYAPYAGSAIGQHWMYNGQHALIVFDDLSKQAIAYREISLLLRRPPGREAYPGDVFYLHSRLLERCAKVSDELGGGSMTGFPIVETKAGDVSAYIPTNVISITDGQIYLDGDLFYSGVRPAIDAGTSVSRVGGAAQIKSMRKVAGPLRVNLAQFRELEAFA…
ATP synthase (F-type)	AtpA		Oxidative phosphorylation	SC9679_80_82_83	SC9679_80_82_83_k127_1226565_1 # 1 # 414 # -1 # ID=67341_1;partial=10;start_type=ATG;rbs_motif=GGA/GAG/AGG;rbs_spacer=11-12bp;gc_cont=0.599	AtpA-WP_052601197.1 F0F1 ATP synthase subunit alpha [Actinobacteria bacterium IMCC26207]	73.5	136	3	138	4	139	4.7e-50	197.2	98.6	24.8	MSLTFDPSDITGALEKSLASFEADVSSKTVGRVTEVGDGIARVAGLPDAAVNEMLRFEDGTIGLALNLDEHSIGAVVLGAVDAIEEGQTVEATGDILAVPVGDGMLGRVVDTLGNPIDGKGPLTNVQQRRLEIQAPGI
ATP synthase (F-type)	AtpA		Oxidative phosphorylation	SC9679_80_82_83	SC9679_80_82_83_k127_533706_1 # 3 # 143 # -1 # ID=67878_1;partial=10;start_type=ATG;rbs_motif=AATAA;rbs_spacer=6bp;gc_cont=0.404	AtpA-WP_121197354.1 F0F1 ATP synthase subunit alpha [Mucilaginibacter gracilis]	91.5	47	1	47	1	47	1e-17	88.2	100	9	MVDVKPDEISAILREQLSGFKSASELEEVGTVLQVGDGIARVYGLTK
ATP synthase (F-type)	AtpA		Oxidative phosphorylation	SC9679_80_82_83	SC9679_80_82_83_k127_3539536_3 # 1157 # 2668 # -1 # ID=68323_3;partial=00;start_type=ATG;rbs_motif=GGA/GAG/AGG;rbs_spacer=5-10bp;gc_cont=0.691	AtpA-WP_155877563.1 F0F1 ATP synthase subunit alpha [Desulfuromonas sp. AOP6]	72.2	503	1	503	1	502	1.4e-205	715.7	99.8	100	MDLRAEEISQILKDQIANYETRVDVAETGTILSVGDGICRIHGLANAVAGELLELPGGVAGMVLNLEADNVGVAILGDDTNLREGDTVKRTGRIVEVAVGKELLGRVVDPLCRPLDGGTGFDAVETTHRVEVKAPGIVLRKSVHEPLQTGLKAIDAMVPIGRGQRELIIGDRQTGKTAVAIDAIINQKGQNCYCIYVAIGQKQSTVALVVERLRRYGAMEYTTVVNAPASYPAPLQFIAPYTGATLGEYYRDNGMHALVIYDDLSKQAVAYRQMSLLLRRPPGREAYPGDVFYVHSRLLERAAKMHESVGAGSLTALPIIETQAGDVSAYIPTNVISITDGQIFLEADLFFSGIRPAINVGLSVSRVGGSAQVKAMKKVAGTLRLSLAQYRELAAFSQF…
ATP synthase (F-type)	AtpA		Oxidative phosphorylation	SC9679_80_82_83	SC9679_80_82_83_k127_2615712_3 # 1997 # 3328 # -1 # ID=68574_3;partial=01;start_type=Edge;rbs_motif=None;rbs_spacer=None;gc_cont=0.521	AtpA-WP_154086168.1 F0F1 ATP synthase subunit alpha [K189A clade bacterium]	86.7	443	1	443	72	514	5.3e-220	763.5	99.8	86.2	VGVVILGDYEDLTEGMTARCTGRILEVPVGPELLGRVVDALGNPIDGKGPLNATSSAPIEKVAPGVISRQSVDQPVQLGLKCVDAMVPIGRGQRELIIADRQIGKTAIAIDAIINQKRSGIKCVYVAIGQKMSTVARIVATLEEHGAMEYTTVVAASAADPAPMQFIAPYAGCSMGEYFRDNGEDALIIYDDLTKQAWAYRQISLLLKRPPGREAYPGDVFYLHSRLLERAARVNADYVEKMTDGRVKGKTGSLTALPVIETQAGDISAFVPTNVISITDGQIFLEAEKFNSGLRPAMNPGTSVSRVGGSAQVPFMKKISGGIKLALAQYRELAAFSQFASDLDDATRRQLEHGARVTELMKQKQYSPMSVAEMGTVLFAANEGYLDDVEVDKVLDFEA…
ATP synthase (F-type)	AtpA		Oxidative phosphorylation	SC9679_80_82_83	SC9679_80_82_83_k127_304194_70 # 73110 # 74687 # 1 # ID=71200_70;partial=00;start_type=ATG;rbs_motif=AATAA;rbs_spacer=6bp;gc_cont=0.385	AtpA-WP_148542679.1 F0F1 ATP synthase subunit alpha [Seonamhaeicola marinus]	93.7	525	1	525	1	525	5.8e-282	969.5	99.8	99.8	MAEVKPAEVSAILKQQLSGFETSASLDEVGSVLTIGDGIARVYGLSNAQYGELVEFENGLEGIVLNLEEDNVGVVLLGPSKEIKEGATVKRTERIASVKVGENIVGRVVDTLGNPIDGKGPIGGELYEMPLERKAPGVIYREPVTEPLQTGIKSIDAMIPVGRGQRELVIGDRQTGKTTVCIDTILNQKEFYDAGEPVFCIYVAVGQKASTVAGIAKTLEERGAMAYTVIVAANASDPAPMQVYAPFAGAAIGEYFRDTGRPALIIYDDLSKQAVAYREVSLLLRRPPGREAYPGDVFYLHSRLLERSAKVINDDGIAKAMNDLPDALKPIVKGGGSLTALPIIETQAGDVSAYIPTNVISITDGQIFLESDLFNSGVRPAINVGISVSRVGGNAQIKS…
ATP synthase (F-type)	AtpA		Oxidative phosphorylation	SC9679_80_82_83	SC9679_80_82_83_k127_1925400_2 # 912 # 2453 # -1 # ID=71884_2;partial=00;start_type=ATG;rbs_motif=GGAG/GAGG;rbs_spacer=5-10bp;gc_cont=0.615	AtpA-WP_068611648.1 F0F1 ATP synthase subunit alpha [Woeseia oceani]	86.4	513	1	513	1	513	1.1e-248	859	99.8	100	MALKASEISTLIKERIENFEASAEARDVGTVIAVTDGIVRIHGLADARYGEMLEFPQNTFGMALNLEQDSVGAVVLGDYKHISEGDTVKTTGRILEVPIGPALLGRVVDSLGNPIDGKGPIDTKLSAPIEKVAPGVIQRQSVSQPVQTGLKSIDSMVPIGRGQRELIIGDRQTGKTAVAVDTIINQRGTGIKCIYVAIGQKASSIAGVVRKLEEEGAMDHTIVVAAAAADSPAMQYIAPYSGASMGEYFLDNGEDALIIFDDLTKQAWAYRQVSLLLRRPPGREAYPGDVFYLHSRLLERASRVNAAHVEEVSGGKIKGKTGSLTALPIIETQAGDVSAFVPTNVISITDGQIFLETDLFNAGIRPAINAGLSVSRVGGAAQTKIIKKLGGGVRLALAQ…
ATP synthase (F-type)	AtpA		Oxidative phosphorylation	SC9679_80_82_83	SC9679_80_82_83_k127_1926399_5 # 1884 # 3425 # 1 # ID=72915_5;partial=00;start_type=ATG;rbs_motif=GGA/GAG/AGG;rbs_spacer=5-10bp;gc_cont=0.564	AtpA-WP_068611648.1 F0F1 ATP synthase subunit alpha [Woeseia oceani]	79.7	513	1	513	1	513	1.3e-230	798.9	99.8	100	MSLKASEISDLIKERIRHFDAAAEARNVGTVIMLTDGIVRIHGLADARYGEMLEFPGETFGVALNLEQDSVGAVVLGDYKHISEGDTVKTTGRILEVPIGEALIGRVVDALGRPIDGKGAIEAKERGPIEVVAPGVIERKSVDQPVQTGLKSIDAMVPVGRGQRELIIGDRQTGKTAVAIDTIINQKGGDLICIYVAIGQKTSTVAQVVRKLEENGAMGHTIVVSAAASEAPSLQYIAPYAGCTMGEYFRDRGRDAVIIYDDLSKHAVAYRQISLLLRRPPGREAFPGDVFYLHSRLLERASRVNAEYVEKFTKGQVKGKTGSLTALPVIETQAGDVSAFIPTNVISITDGQIYLETDLFNAGIRPAINAGLSVSRVGGAAQTKIIKKLGGGTRLALAQ…
ATP synthase (F-type)	AtpA		Oxidative phosphorylation	SC9679_80_82_83	SC9679_80_82_83_k127_3313652_3 # 1869 # 3407 # -1 # ID=73017_3;partial=01;start_type=Edge;rbs_motif=None;rbs_spacer=None;gc_cont=0.572	AtpA-WP_153889339.1 F0F1 ATP synthase subunit alpha [K189A clade bacterium]	94.3	512	1	512	3	514	3e-275	947.2	99.8	99.6	QLNPSEISDIIRNRIEGLDVRAEAQNEGTIVGVSDGIVRIHGLADAQYGEMIEFTGGLYGMALNLERDSVGVVVLGDYEDLSEGMTARCTGRILEVPVGRELLGRVVDSLGNPIDGKGPINASETAPIEKVAPGVIARQSVNQPVQIGLKCIDSMVPIGRGQRELIIGDRQIGKTAIAIDAIINQKDSGIKCVYVAIGQKMSTIANIVRTLEEYGALENTIIVAASAADPAPMQFIAPYSGCSMGEFFRDNGEDALIIYDDLTKQAWAYRQISLLLRRPPGREAYPGDVFYLHSRLLERAARVNPDYVEQYTDGRVKGQSGSLTALPIIETQAGDVSAFVPTNVISITDGQIFLEADNFNSGLRPAMSPGISVSRVGGSAQVSFMKKISGGIKLALAQY…
ATP synthase (F-type)	AtpA		Oxidative phosphorylation	SC9679_80_82_83	SC9679_80_82_83_k127_1233350_37 # 42701 # 44242 # 1 # ID=73353_37;partial=00;start_type=ATG;rbs_motif=GGAG/GAGG;rbs_spacer=5-10bp;gc_cont=0.566	AtpA-WP_068611648.1 F0F1 ATP synthase subunit alpha [Woeseia oceani]	90.6	513	1	513	1	513	6.9e-264	909.4	99.8	100	MALKASEISQLIKERIENFESAAEARDVGTVIGVTDGIVRIHGLADARYGEMLEFPKNTFGMALNLEQDSVGAVVLGDYKHISEGDTVKTTGRILEVPIGESLLGRVVDSLGQPIDGKGPIAASETAPIEKVAPGVIERKSVDQPVQTGLKSIDAMVPIGRGQRELIIGDRQTGKTAVAIDTIINQKGTGIKCIYVAIGQKASSIAGVVRKLEEEGAMGHTIVVAAAASDSAAMQYIAPYSGTSMGEYFRDRGQDALIIFDDLTKQAWAYRQVSLLLRRPPGREAYPGDVFYLHSRLLERAARVNADYVEEFTKGKVKGKTGSLTALPIIETQAGDVSAFVPTNVISITDGQIFLETDLFNAGIRPAINAGLSVSRVGGAAQTKIIKKLGGGVRLALAQ…
ATP synthase (F-type)	AtpA		Oxidative phosphorylation	SC9679_80_82_83	SC9679_80_82_83_k127_4004920_1 # 1 # 111 # -1 # ID=73438_1;partial=10;start_type=ATG;rbs_motif=AGGA;rbs_spacer=5-10bp;gc_cont=0.477	AtpA-WP_153896669.1 F0F1 ATP synthase subunit alpha [K189A clade bacterium]	89.2	37	1	37	1	37	5.7e-11	65.5	100	7.2	MQQLNPSEISDIIQNRIQGLEVKAEAQNEGTIVSVSD
ATP synthase (F-type)	AtpA		Oxidative phosphorylation	SC9679_80_82_83	SC9679_80_82_83_k127_307899_1 # 3 # 704 # -1 # ID=74622_1;partial=10;start_type=ATG;rbs_motif=None;rbs_spacer=None;gc_cont=0.417	AtpA-WP_026932868.1 MULTISPECIES: F0F1 ATP synthase subunit alpha [Gramella]	99.1	234	1	234	1	234	4.9e-124	443.7	100	44.5	MAEVNPAEVSAILKQQLSGFESKASLDEVGTVLTVGDGIANIYGLANAQYGELVQFESGLEGIVLNLEEDNVGVVLLGPAKEIKEGSTVKRTQRIASINVGEGIVGRVVDTLGAPIDGKGAIEGETFEMPLERKAPGVIYRQPVTEPLQTGIKSIDAMVPVGRGQRELIIGDRQTGKTVVAIDTILNQKEFYDAGEPVYCIYVAIGQKASTVAAIAKTLEDKGALAYTTIVAAN
ATP synthase (F-type)	AtpA		Oxidative phosphorylation	SC9679_80_82_83	SC9679_80_82_83_k127_3316552_34 # 39231 # 40766 # -1 # ID=75614_34;partial=00;start_type=ATG;rbs_motif=GGAG/GAGG;rbs_spacer=5-10bp;gc_cont=0.491	AtpA-WP_017931656.1 F0F1 ATP synthase subunit alpha [Robiginitomaculum antarcticum]	87.9	511	1	511	1	511	2e-255	881.3	99.8	100	MDIRAAEISSILKKQIKGYGSEAKVTDIGQVLSVGDGIARIHGLDNVRAGEMVEFPGGIKGMALNLESDNVGVVIFGDDRGISEGDTVKRLGEIVDVPVGKSLLGRVVNALGEPIDGKGPLKDVKERRRVDVKAPGIIPRKSVHEPVQTGIKAIDALIPIGRGQRELIIGDRQTGKTAVAVDAILNQRAAFEAGDEDDQLYCIYVVIGQKRSTVAQLVKVLEENGAMQYTTIVSATASEPAPMQFLAPFAGCAMGEYFRDNGMHGLIVYDDLSKQAVAYRQMSLLLRRPPGREAYPGDVFYLHSRLLERAAKLNEDNGAGSLTALPIIETQGNDVSAFIPTNVISITDGQIFLETDLFFQGIRPALNVGLSVSRVGSSAQIKAMKQVAGPIKGELAQYR…
ATP synthase (F-type)	AtpA		Oxidative phosphorylation	SC9679_80_82_83	SC9679_80_82_83_k127_311641_5 # 4054 # 5592 # 1 # ID=78519_5;partial=00;start_type=ATG;rbs_motif=GGAG/GAGG;rbs_spacer=5-10bp;gc_cont=0.640	AtpA-WP_048529822.1 F0F1 ATP synthase subunit alpha [Marinovum algicola]	92	512	1	512	1	512	1.8e-267	921.4	99.8	100	MAIQAAEISAILKEQIKNFGQEAEVAEVGRVLSVGDGIARVYGLDSVQAGEMVEFPGGIVGMALNLESDNVGVVIFGSDRDIKEGDTVKRTNSIVSVPAGNELLGRVVDGLGNPIDGKGPINASENRVADVKAPGIIPRKSVHEPMATGLKAVDSMIPIGRGQRELIIGDRQTGKTAVALDTILNQKTYNERAGDDESQKLYCVYVAIGQKRSTVAQLVKKLEESGAIDYSIVVAATASDPAPMQFLAPYSATAMAEFFRDNGRHALIVYDDLSKQAVSYRQMSLLLRRPPGREAYPGDVFYLHSRLLERSAKLNEDNGAGSLTALPIIETQGGDVSAFIPTNVISITDGQIFLETDLFFQGIRPAVNTGLSVSRVGSSAQTNAMKSVAGPVKLELAQY…
ATP synthase (F-type)	AtpA		Oxidative phosphorylation	SC9679_80_82_83	SC9679_80_82_83_k127_1007576_3 # 1225 # 2796 # -1 # ID=79553_3;partial=00;start_type=ATG;rbs_motif=AGGA;rbs_spacer=5-10bp;gc_cont=0.646	AtpA-WP_096635517.1 F0F1 ATP synthase subunit alpha [bacterium JGI 053]	71.5	520	1	513	1	520	1.6e-204	712.2	97.9	92	MANDSQLRASEIKDVLLKEIDRYEDELQAEEIGEVLEVKDGIARIYGLTKAMASEMLEITSSESGDSVTALALNLEEDNIGAVIMGDWTSLHEGDQVRRTGKVLSVGVGADYLGRVVDPLGDPQDGKGAIEIEDTRQIDIVAPGIVKRQPVGEPLQTGIKAIDSMIPVGRGQRELIIGDRGTGKTAVAIDTIINQKNTDVICIYCAIGQRAGKVRSVVETLREHGAMDYTIVVAANASDPAPMQYIAPYSATALAEHFMWQGKHTLVVYDDLSKQAQAYRQLSLVLRRPPGREAYPGDVFYLHSRLLERASKLSDELGGGSLTALPIIETQGGDVSAYIPTNVISITDGQIFLEPDLFFSGVRPAVNVGISVSRVGGAAQIKAMKKVAGRLRLDLAQYR…
ATP synthase (F-type)	AtpA		Oxidative phosphorylation	SC9679_80_82_83	SC9679_80_82_83_k127_313195_1 # 3 # 1016 # -1 # ID=79935_1;partial=10;start_type=GTG;rbs_motif=GGAG/GAGG;rbs_spacer=5-10bp;gc_cont=0.631	AtpA-WP_075858696.1 F0F1 ATP synthase subunit alpha [Carboxydothermus pertinax]	70.7	334	1	334	1	323	1.9e-129	462.2	98.8	64.5	MKLRPEEISSVLSSELSQYSQALDVESVGTVLQVGDGIARIYGLSDAMAGELIEFPGGIFGMALNLEEDSIGAAIFGDDRGIKEGDTVKRTGKIASVPVGDALLGRIVDPLGNPIDGEGPIATDKTRLIEVKAPGVIDRQPVDQPLQTGIKAIDSMIPIGRGQRELIIGDRQTGKTAIILDTIINQKETDVICIYVAIGQKASTVAKLAQTLKDQGAMDYTIIVAANASDPAPIQFIAPYSGVTMAEEFMYAGKHVVIFYDDLTKQAQAYRQLSLLLRRPPGREAYPGDVFYLHSRLLERASRINATEVERLTNGQVKGKTGSLTALPIIETRAATCR
ATP synthase (F-type)	AtpA		Oxidative phosphorylation	SC9679_80_82_83	SC9679_80_82_83_k127_4013920_8 # 6663 # 7472 # -1 # ID=81553_8;partial=01;start_type=Edge;rbs_motif=None;rbs_spacer=None;gc_cont=0.379	AtpA-WP_147768338.1 F0F1 ATP synthase subunit alpha [Seonamhaeicola sp. 1505]	91.8	269	1	269	258	526	7.6e-137	486.5	99.6	51.1	DTGRPALIVYDDLSKQAVAYREVSLLLRRPPGREAYPGDVFYLHSRLLERAAKVINDDSIAKNMNDLPAPLKSMVKGGGSLTALPIIETQAGDVSAYIPTNVISITDGQIFLDGDLFNSGVRPAINVGISVSRVGGNAQIKSMKKVAGTLKLDQAQFRELEAFAKFGSDLDAATLNVIEKGRRNVEILKQAQNDPYTVEDQTAIIYAGSKNLLRNVPVDKIKEFESDYLEFLKGKHADVLSTLKSGKLTDEVTDTLTKVAKDLAARYNA*
ATP synthase (F-type)	AtpA		Oxidative phosphorylation	SC9679_80_82_83	SC9679_80_82_83_k127_3555052_7 # 4965 # 5588 # -1 # ID=82177_7;partial=01;start_type=Edge;rbs_motif=None;rbs_spacer=None;gc_cont=0.389	AtpA-WP_138432482.1 F0F1 ATP synthase subunit alpha [Winogradskyella sp. IMCC33238]	94.1	205	3	207	321	525	3.2e-103	374.4	98.6	39	AEMNDLPESLKGIVKGGGSLTALPIIETQAGDVSAYIPTNVISITDGQIFLESDLFNSGVRPAINVGISVSRVGGSAQIKSMKKVAGTLKLDQAQFRELEAFAKFGSDLDAATMNVISKGQRNVEILKQAQNDPFTVEDQVAIIYAGSKNLLRDVPVEKVKEFERDYIELLNAKHRSTLDTLKDGKLTDEVIDVLTSVAKDLSSRYK*
ATP synthase (F-type)	AtpA		Oxidative phosphorylation	SC9679_80_82_83	SC9679_80_82_83_k127_1476751_3 # 1651 # 2433 # -1 # ID=82919_3;partial=01;start_type=Edge;rbs_motif=None;rbs_spacer=None;gc_cont=0.659	AtpA-WP_003896330.1 F0F1 ATP synthase subunit alpha [Mycolicibacterium smegmatis]	100	260	1	260	289	548	4.6e-139	493.8	99.6	47.4	RRPPGREAFPGDVFYLHSRLLERCAKLSDELGGGSMTGLPIIETKANDISAFIPTNVISITDGQCFLESDLFNQGVRPAINVGVSVSRVGGAAQIKAMKEVAGSLRLDLSQYRELEAFAAFASDLDAASKAQLDRGARLVELLKQPQYSPLAVEEQVVAIFLGTQGHLDSVPVEDVQRFESELLEHVKASHSDIFDGIRETKKLSEEAEEKLVSVINEFKKGFQASDGSSVVVSENAEALDPEDLEKESVKVRKPAPKKA*
ATP synthase (F-type)	AtpA		Oxidative phosphorylation	SC9679_80_82_83	SC9679_80_82_83_k127_1477194_6 # 2823 # 4364 # 1 # ID=83342_6;partial=00;start_type=ATG;rbs_motif=GGAG/GAGG;rbs_spacer=5-10bp;gc_cont=0.604	AtpA-WP_068611648.1 F0F1 ATP synthase subunit alpha [Woeseia oceani]	86.4	513	1	513	1	513	5.3e-248	856.7	99.8	100	MALKASEISTLIKERIENFEASAEARDVGTVIAVTDGIVRIHGLADARYGEMLEFPQNTFGMALNLEQDSVGAVVLGDYKHISEGDTVKTTGRILEVPIGDALLGRVVDSLGTPIDGKGPIETSLSSPIEKVAPGVIERQSVSQPVQTGLKSIDSMVPIGRGQRELIIGDRQTGKTAVAVDTIINQRGTGIKCIYVAIGQKASSIAGVVRKLEEEGAMEHTIVVAAAAADSPAMQYIAPYSGASMGEYFLDKGEDALIIFDDLTKQAWAYRQVSLLLRRPPGREAYPGDVFYLHSRLLERASRVNAEHVENVSGGKVKGKTGSLTALPIIETQAGDVSAFVPTNVISITDGQIFLETDLFNAGIRPAINAGLSVSRVGGAAQTKIIKKLGGGVRLALAQ…
ATP synthase (F-type)	AtpA		Oxidative phosphorylation	SC9679_80_82_83	SC9679_80_82_83_k127_1707714_1 # 2 # 1345 # -1 # ID=83483_1;partial=10;start_type=ATG;rbs_motif=GGA/GAG/AGG;rbs_spacer=5-10bp;gc_cont=0.612	AtpA-WP_155412257.1 F0F1 ATP synthase subunit alpha [Rhodospirillaceae bacterium]	91.5	448	1	448	1	448	2.2e-229	794.7	100	87.8	MEIKAAEISAILKEQIANFGAETDVAEVGQVISVGDGVARVYGLDNVQAGEMVEFPGGIKGMALNLEADNVGVVIFGDDRDIGEGDTVKRTGTIVDVPVGKGLLGRVVDALGNPIDGKGPIDTTERRLVEVKAPGIIPRKSVHEPVQTGLKALDALVPVGRGQRELIIGDRQTGKTAVAIDAILNQKSVNEGGDESKKLYCIYVVIGQKRSTVAQVVKTLEDYGAMEYSIVVSATASEPAPMQFLAPYAGCAMGEYFRDNGMHALIIYDDLSKQATAYRQMSLLLRRPPGREAYPGDVFYLHSRLLERAAKMNDTEGAGSLTALPVIETQANDVSAYIPTNVISITDGQIFLETDLFYKGVRPAINVGLSVSRVGSAAQVKAMKQVAGSIKLELAQYRE…
ATP synthase (F-type)	AtpA		Oxidative phosphorylation	SC9679_80_82_83	SC9679_80_82_83_k127_782599_3 # 1463 # 2749 # -1 # ID=84046_3;partial=01;start_type=Edge;rbs_motif=None;rbs_spacer=None;gc_cont=0.682	AtpA-WP_114795593.1 F0F1 ATP synthase subunit alpha [Gaiella occulta]	72.9	402	1	401	89	490	8.6e-167	586.6	93.5	79	KRTGRVIEVPVGEALLGRVVDPLGNPIDDRGPITTEHRRPVEFKAPGVIQRQPVSEPLQTGIKAIDALIPIGRGQRELIIGDRQTGKTAIAIDTIINQKGGDVHCFYIAIGQKASTIAAVVEKLREAGAMEYTTVVAATASASAPLKYLAPYSGAAMAEYFLYGGQHALCIYDDLSKQADAYRQMSLLLRRPPGREAFPGDVFYLHSRLLERACKLNDDLGGGSMTALPIIETQAGDVSAYIPTNVISITDGQIFLESKLFLSGVRPAVNVGLSVSRVGGAAQVKPMRKVAGPLKLELSQYRDLEAFAQFGSELDAATQRTLARGERLVAALNQPQYQPWPVEEQVAVLFAADRGHLSAVEPEQVPAINEEIRSALREEGSMLASIREGDFSDELQAKL…
ATP synthase (F-type)	AtpA		Oxidative phosphorylation	SC9679_80_82_83	SC9679_80_82_83_k127_4487200_1 # 3 # 1043 # 1 # ID=85385_1;partial=10;start_type=Edge;rbs_motif=None;rbs_spacer=None;gc_cont=0.455	AtpA-WP_089355346.1 F0F1 ATP synthase subunit alpha [Ekhidna lutea]	85.2	345	1	345	181	525	7.2e-164	576.6	99.4	65.6	AIDTIINQKEFYDKGEPVYCIYVAVGQKASTVAGIYATLEKHGAMPYTVIVNASASDPAPMQFFAPFTGAAIGEYFRDTGRPALVIYDDLSKQAVSYREVSLLLRRPPGREAYPGDVFYLHSRLLERAAKIIDDDKIAAQMNDLPEVLKPIVKGGGSLTALPIIETQAGDVSAYIPTNVISITDGQIFLETNLFNSGIRPAINVGISVSRVGGSAQIKSMKKVAGTLKLDQAQFRELEAFAKFGSDLDAATQRTIDRGRRNQEILKQPQYSPVSVEDQVAIIYASTKGFLDRVPETKVKDFEKEYVTIMNAQHKNVLKDLGAGKLTDDAIAKMEETAKGLADKYKA*
ATP synthase (F-type)	AtpA		Oxidative phosphorylation	SC9679_80_82_83	SC9679_80_82_83_k127_4251232_1 # 2 # 439 # 1 # ID=86260_1;partial=10;start_type=Edge;rbs_motif=None;rbs_spacer=None;gc_cont=0.639	AtpA-WP_154109053.1 F0F1 ATP synthase subunit alpha [Actinobacteria bacterium]	64	139	1	139	397	534	1.6e-40	165.6	95.2	25.7	AFASFGSDLDAVSQAQLDRGYRLTELLKQGISSPMPVEEQVVVLMAGTRGFLDKVPVTDVSRFENELLDHFRSQHSTLLDEIAATGKIGDEEDFESKIRAFAERFEVTDGAGPPPDAHDPGSAHSEMVDAPTTLPEEEILMDDEG*
ATP synthase (F-type)	AtpA		Oxidative phosphorylation	SC9679_80_82_83	SC9679_80_82_83_k127_4489162_2 # 353 # 1888 # -1 # ID=87191_2;partial=00;start_type=ATG;rbs_motif=GGAG/GAGG;rbs_spacer=5-10bp;gc_cont=0.548	AtpA-WP_017931656.1 F0F1 ATP synthase subunit alpha [Robiginitomaculum antarcticum]	87.5	511	1	511	1	511	1e-254	879	99.8	100	MDIRAAEISSILKKQIKGFGTQAKVTDVGQVLSVGDGIARIYGLDNVRAGEMVEFPGGVKGMALNLESDNVGVVIFGDDRGISEGDTVKRLGEIVDVPVGKSLLGRVVNALGEPIDGKGPLKDVKERRRVDVKAPGIIPRKSVHEPVQTGIKAIDALIPIGRGQRELIIGDRQTGKTAVAVDAILNQRAAFEAGDETEKLYCVYVVIGQKRSTVAQLVKVLEENGAMEYTTIVSATASEPAPMQFLAPFAGCAMGEYYRDNGMHGLIVYDDLSKQAVAYRQMSLLLRRPPGREAYPGDVFYLHSRLLERAAKLNEDNGAGSLTALPIIETQGNDVSAFIPTNVISITDGQIFLETDLFFQGIRPALNVGLSVSRVGSSAQIKAMKQVAGPIKGELAQYR…
ATP synthase (F-type)	AtpA		Oxidative phosphorylation	SC9679_80_82_83	SC9679_80_82_83_k127_787562_3 # 1230 # 2030 # -1 # ID=88243_3;partial=01;start_type=Edge;rbs_motif=None;rbs_spacer=None;gc_cont=0.594	AtpA-WP_078121827.1 F0F1 ATP synthase subunit alpha [Chromatiaceae bacterium 2141T.STBD.0c.01a]	88.3	266	1	266	248	513	1e-130	466.1	99.6	51.9	YWMYNGEHALVIFDDLSKQAVAYREISLLLRRPPGREAYPGDVFYLHSRLLERASRVNAEYVEKFTKGEVKGQTGSLTALPIIETQAGDVSAFVPTNVISITDGQIFLESDLFSAGLRPAINAGLSVSRVGGSAQPKIIKKLGGGVRLALAQYRELAAFSQFASDLDEATRKQLERGERVTELMKQPQYSPLSTSDMAISLFSANEGYLDDVEVNKVVAFESALHSYMAANRADLVAKVNAEADWNDELEAAFHEALKDFKANHTW*
ATP synthase (F-type)	AtpA		Oxidative phosphorylation	SC9679_80_82_83	SC9679_80_82_83_k127_1250290_15 # 11599 # 12132 # 1 # ID=89167_15;partial=01;start_type=ATG;rbs_motif=GGAG/GAGG;rbs_spacer=5-10bp;gc_cont=0.618	AtpA-WP_068611648.1 F0F1 ATP synthase subunit alpha [Woeseia oceani]	89.3	178	1	178	1	178	7.6e-85	313.2	100	34.7	MAIKASEISDLIKDRIKNFDSAAEARDVGTVIAVTDGITRIHGLGDAQYGEMLEFPGDTFGLALNLEQDSVGAVVLGDYKHITEGDTVKTTGRILEVPIGRELLGRVVNSLGEPIDGKGVINTKETSPIEKVAPGVIERKSVDQPVQTGLKSIDAMVPIGRGQRELIIGDRQTGKTAV
ATP synthase (F-type)	AtpA		Oxidative phosphorylation	SC9679_80_82_83	SC9679_80_82_83_k127_4491673_1 # 3 # 65 # -1 # ID=89346_1;partial=10;start_type=ATG;rbs_motif=AATAA;rbs_spacer=4bp;gc_cont=0.302	AtpA-WP_015136203.1 F0F1 ATP synthase subunit alpha [Leptolyngbya sp. PCC 7376]	90.5	21	1	21	1	21	0.0005	41.6	100	4.2	MINIRPDEISSIIREQIEKYD
ATP synthase (F-type)	AtpA		Oxidative phosphorylation	SC9679_80_82_83	SC9679_80_82_83_k127_2407123_12 # 8685 # 10226 # 1 # ID=89358_12;partial=00;start_type=ATG;rbs_motif=GGAG/GAGG;rbs_spacer=5-10bp;gc_cont=0.622	AtpA-WP_068611648.1 F0F1 ATP synthase subunit alpha [Woeseia oceani]	86	513	1	513	1	513	1.8e-251	868.2	99.8	100	MALKASEISQLIKERIENFEASSEARDVGTVIGVTDGIVRIHGLADARYGEMLEFPQNTFGMALNLEQDSVGSVVLGDYKHISEGDTVKTTGRILEVPVGRELLGRVVDALGTPIDGKGPIDAKESSPLEKVAPGVIQRKSVDQPVQTGLKSIDSMVPIGRGQRELIIGDRQTGKTALAIDTIINQRGTGIKCIYVAIGQKASSIAGVVHKLEEEGAMEHTIVVAAAAADSPAMQYISPYAGCSMGEYFLDNGEDALIIFDDLTKQAWAYRQVSLLLRRPPGREAYPGDVFYLHSRLLERASRVSEAHVEEVSGGKIKGKTGSLTALPIIETQAGDVSAFVPTNVISITDGQIFLETDLFNAGFRPAINAGLSVSRVGGAAQTKAIKKLGGGVRLALAQ…
ATP synthase (F-type)	AtpA		Oxidative phosphorylation	SC9679_80_82_83	SC9679_80_82_83_k127_2408243_2 # 1210 # 2751 # -1 # ID=90203_2;partial=00;start_type=ATG;rbs_motif=GGAG/GAGG;rbs_spacer=5-10bp;gc_cont=0.585	AtpA-WP_068611648.1 F0F1 ATP synthase subunit alpha [Woeseia oceani]	85	513	1	513	1	513	6.5e-246	849.7	99.8	100	MALKASEISQLIKERIENFEASAEARDVGTVIAVTDGIVRIYGLTDARYGEMLEFPGNTFGMALNLEQDSVGAVVLGEYKHISEGDTVKTTGRILEVPIGDGLLGRVVDALGNPIDGKGPIAAEGRAPIEKVAPGVIERQSVDQPVQTGLKSIDSMVPIGRGQRELIIGDRQTGKTAVAVDTIINQRGTGVKCIYVAIGQKASSIAGVVRKLEEEGALDHTIIVAAAAAESPSMQYIAPYSGTTMGEYFLDKGEDALIVFDDLSKQAVAYRQVSLLLRRPPGREAYPGDVFYLHSRLLERAARVNAEHVENVSGGKVKGKTGSLTALPIIETQAGDVSAFVPTNVISITDGQIFLESDLFAAGIRPAINAGLSVSRVGGAAQTKIIKKLGGGVRLALAQ…
ATP synthase (F-type)	AtpA		Oxidative phosphorylation	SC9679_80_82_83	SC9679_80_82_83_k127_559246_7 # 3378 # 4538 # 1 # ID=90866_7;partial=01;start_type=ATG;rbs_motif=GGAG/GAGG;rbs_spacer=5-10bp;gc_cont=0.621	AtpA-WP_068611648.1 F0F1 ATP synthase subunit alpha [Woeseia oceani]	91.2	387	1	387	1	387	6.5e-198	689.9	100	75.4	MALKASEISQLIKERIENFEATSEARDVGTVIAVTDGIVRIHGLTDARYGEMLEFPGNTFGMALNLEQDSVGAVVLGDYKHISEGDTVKTTGRILEVPIGEAMLGRVVDALGNPIDGKGPIAAEGTAPIEKVAPGVIERQSVDQPVQTGLKSIDSMVPIGRGQRELIIGDRQTGKTAVAVDAIINQRGTGIKCIYVAIGQKASSIAGVVRKLEEEGALDHTIIVAAAAADSPAMQYIAPYSGTSMGEYFLDKGEDALIIFDDLTKQAWAYRQVSLLLRRPPGREAYPGDVFYLHSRLLERASRVNAEHVENVSGGKVKGKTGSLTALPIIETQAGDVSAFVPTNVISITDGQIFLETDLFNAGIRPAINAGLSVSRVGGAAQTKIIK
ATP synthase (F-type)	AtpA		Oxidative phosphorylation	SC9679_80_82_83	SC9679_80_82_83_k127_3566457_1 # 1 # 576 # -1 # ID=92224_1;partial=10;start_type=ATG;rbs_motif=GGA/GAG/AGG;rbs_spacer=5-10bp;gc_cont=0.618	AtpA-WP_125181289.1 F0F1 ATP synthase subunit alpha [Thiohalobacter thiocyanaticus]	84.9	192	1	192	1	192	4.9e-90	330.5	100	37.4	MQLNPTEISELIKSRIDQFEAVSEARTEGTVVSLTDGIARIHGLADVMQGEMLEFPNSIFGMALNLERDSVGAVILGDYKSITEGDSVKCTGRILEVPVGEALLGRVVDSLGNPIDGKGAIDASQTSPIEKIAPGVIERQSVDQPVQTGLKSIDAMVPIGRGQRELIIGDRQTGKTAVAVDTIINQKGTGIK
ATP synthase (F-type)	AtpA		Oxidative phosphorylation	SC9679_80_82_83	SC9679_80_82_83_k127_3794831_8 # 3331 # 4074 # 1 # ID=92819_8;partial=01;start_type=ATG;rbs_motif=None;rbs_spacer=None;gc_cont=0.430	AtpA-WP_026932868.1 MULTISPECIES: F0F1 ATP synthase subunit alpha [Gramella]	99.6	248	1	248	1	248	4e-132	470.7	100	47.1	MAEVNPAEVSAILKQQLSGFESKASLDEVGTVLTVGDGIANIYGLANAQYGELVQFESGLEGIVLNLEEDNVGVVLLGPAKEIKEGSTVKRTQRIASINVGEGIVGRVVDTLGAPIDGKGAIEGETFEMPLERKAPGVIYRQPVTEPLQTGIKSIDAMVPVGRGQRELVIGDRQTGKTVVAIDTILNQKEFYDAGEPVYCIYVAIGQKASTVAAIAKTLEDKGALAYTTIVAANASDPAPMQVYAPFA
ATP synthase (F-type)	AtpA		Oxidative phosphorylation	SC9679_80_82_83	SC9679_80_82_83_k127_1719942_3 # 664 # 2181 # 1 # ID=93999_3;partial=00;start_type=ATG;rbs_motif=None;rbs_spacer=None;gc_cont=0.346	AtpA-WP_012595988.1 F0F1 ATP synthase subunit alpha [Rippkaea orientalis]	78	501	1	501	1	501	5.8e-223	773.5	99	99.6	MINIRPDEISSIIREQIEKYDQDVKVDNIGTVLQVGDGIARVYGLDQVMSGELLEFEDKTIGIALNLENDNVGVVLMGTGRQILEGSTVKATGKIAQIPVGQAFLGRVVNPLAAPIDGKGEIPSTDSRLVEAMAPGIISRKSVCEPLQTGITSIDAMIPIGRGQRELIIGDRQTGKTSIAVDTIINQKTEDVVCVYIGVGQKASTVAQVVNVLEEKQAMSYTIVVSASANDPATLQYIAPYSGAALAEYFMYNGKATLVVYDDLTKQAMAYRQMSLLLRRPPGREAYPGDVFYLHSRLLERAAKLSDALGGGSMTALPIIETQASDVSAYIPTNVISITDGQIFLSNDLFNSGIRPAINVGISVSRVGSAAQTKAMKQVAGKLKLELAQFAELEAFSQF…
ATP synthase (F-type)	AtpA		Oxidative phosphorylation	SC9679_80_82_83	SC9679_80_82_83_k127_329166_1 # 2 # 493 # -1 # ID=94548_1;partial=10;start_type=ATG;rbs_motif=GGAG/GAGG;rbs_spacer=5-10bp;gc_cont=0.657	AtpA-WP_027716064.1 F0F1 ATP synthase subunit alpha [Desulfuromonas sp. TF]	70.1	164	1	164	1	164	3.6e-65	247.7	100	32.6	MQIKPGEITDILKREIKGYGREIDVAETGTVLSIGDGIARVYGLDKAMAGELVEFPGGVNGMVLNLEEDNVGVAVMGEASHVREGDLVRRTDRIVEVPVGEGLLGRVVDALGSPIDGKGAIPATEVRRVEVKAPGIVARKSVHEPLQTGIKAIDAMTPIGRGQR
ATP synthase (F-type)	AtpA		Oxidative phosphorylation	SC9679_80_82_83	SC9679_80_82_83_k127_795258_3 # 1273 # 2322 # -1 # ID=95166_3;partial=01;start_type=Edge;rbs_motif=None;rbs_spacer=None;gc_cont=0.598	AtpA-WP_068611648.1 F0F1 ATP synthase subunit alpha [Woeseia oceani]	83.4	349	1	349	165	513	1.5e-161	568.9	99.7	68	ELIIGDRQTGKTAVAVDTIINQRGTGIKCIYVAIGQKASSIAGVVRKLEEEGALEHTIIVAAAAADSPAMQYIAPYSGASMGEYFLDKGEDALIIFDDLTKQAWAYRQVSLLLRRPPGREAYPGDVFYLHSRLLESASRVNAEHVENVSGGKVKGKTGSMTALPIIETQAGDVSAFVPTNVISITDGQIFLETDLFNAGIRPAINAGLSVSRVGGAAQTKIIKKLGGGVRLALAQYRELAAFAQFASDLDAATRAQLERGERVTELMKQKQYSPLSVAEMALSLFAANEGYLDKVEVEKIVDFETALHDFASANHQSELDAINASGDYNDDVEATLKGILDGFAEKGAY*
ATP synthase (F-type)	AtpA		Oxidative phosphorylation	SC9679_80_82_83	SC9679_80_82_83_k127_566150_1 # 3 # 902 # -1 # ID=96831_1;partial=10;start_type=ATG;rbs_motif=GGAG/GAGG;rbs_spacer=5-10bp;gc_cont=0.634	AtpA-WP_144985747.1 F0F1 ATP synthase subunit alpha [Planctomycetes bacterium V144]	74.7	300	1	300	1	299	4.2e-128	457.6	100	59.2	MKFKVDEISSVITEEIESYRSEVDLTEVGRVLAVGDGIARVYGLTNALAGEQLEFANGQFGQVFNLEESSVGVVIFGDYLDIKEGDEVRRTGQLLSIPCGEPLIGRVVDPLGRPLDGKGVIETPHRRPLEYKAPGIAARQPVDEPLQTGIKAIDSMIPIGRGQRELIIGDRKTGKTAIAVDTIINQKGQDVVCIYVAIGLKESTVVGVIDKLQEHGAMDYTIVVSASAADPAPLQYIAPYAGAAMAEYFMYGEGRATLVVYDDLSKQAQAYRQLSLLLRRPPGREAYPGDVFYLHSRLLE
ATP synthase (F-type)	AtpA		Oxidative phosphorylation	SC9679_80_82_83	SC9679_80_82_83_k127_1492712_5 # 1680 # 2255 # 1 # ID=96877_5;partial=01;start_type=ATG;rbs_motif=AGGA;rbs_spacer=5-10bp;gc_cont=0.590	AtpA-WP_068611648.1 F0F1 ATP synthase subunit alpha [Woeseia oceani]	85.9	192	1	192	1	192	7.1e-89	326.6	100	37.4	MSLKASEISDLIKQRIEGFETAAEARNVGTVIAVTDGIVRIHGLADAVYGEMLEFPGDAFGMALNLEQDSVGAVVLGDYKHISEGDTVKTTGRILEVPVGEAMLGRVVNALGEPIDGKGPIETEHRSPIEKVAPGVITRKSVDQPVQTGLKSIDAMVPIGRGQRELIIGDRQTGKTAVAIDAIINQKGTGIK
ATP synthase (F-type)	AtpA		Oxidative phosphorylation	SC9679_80_82_83	SC9679_80_82_83_k127_100942_76 # 84702 # 86243 # 1 # ID=97400_76;partial=00;start_type=ATG;rbs_motif=GGAG/GAGG;rbs_spacer=5-10bp;gc_cont=0.645	AtpA-WP_068611648.1 F0F1 ATP synthase subunit alpha [Woeseia oceani]	84.6	513	1	513	1	513	1.2e-244	845.5	99.8	100	MALKASEISTLIKERIENFEATAEARDVGTVIAVTDGIVRIHGLADARYGEMLEFPGNTFGMALNLEQDSVGAVVLGEYKHISEGATVKTTGRILEVPIGDALLGRVVDSLGNPIDGKGPIDAEGTAPIEKVAPGVIARQSVSQPVQTGLKSIDSMVPIGRGQRELIIGDRQTGKTAVAVDTIINQRGTGIKCIYVAVGQKASSIAGVVRKLEEEGALEHTIIVAAAAAESPAMQYIAPYAGASMGEYFMDKGEDALIIYDDLTKQAWAYRQVSLLLRRPPGREAYPGDVFYLHSRLLERAARVNAEHVEEVSGGKVKGKTGSLTALPIIETQAGDVSAFVPTNVISITDGQIFLETDLFNAGFRPAINAGLSVSRVGGAAQTKIVKKLGGGVRLALAQ…
ATP synthase (F-type)	AtpA		Oxidative phosphorylation	SC9679_80_82_83	SC9679_80_82_83_k127_1028401_10 # 6650 # 8230 # 1 # ID=97533_10;partial=00;start_type=ATG;rbs_motif=TAA;rbs_spacer=5bp;gc_cont=0.455	AtpA-WP_129606660.1 F0F1 ATP synthase subunit alpha [Muriicola sp. MMS17-SY002]	97.1	526	1	526	1	526	5.8e-290	996.1	99.8	100	MAGVKAAEVSAILKKQLSGFEAKASLDEIGTVLQVGDGIARVYGLSNAQYGELVEFDGGLEGIVLNLEEDNVGVVLLGPSKEIKEGTTVKRTQRIASINVGEGITGRVVDTLGNPIDGKGPIAGKTYEMPLERKAPGVIFRQPVNEPLQTGIKAIDAMIPIGRGQRELVIGDRQTGKTTVCIDTIINQKEFYDAGNPVYCIYVAIGQKASTVANIAKTLEDKGALAYTTIVAANASDPAPMQVYAPFAGAAIGEYFRDSGRPALIIYDDLSKQAVAYREVSLLLRRPPGREAYPGDVFYLHSRLLERAAKVIDDDAIAKNMNDLPEPIRPMVKGGGSLTALPVIETQAGDVSAYIPTNVISITDGQIFLEQDLFNQGVRPAINVGISVSRVGGSAQIKS…
ATP synthase (F-type)	AtpA		Oxidative phosphorylation	SC9679_80_82_83	SC9679_80_82_83_k127_103840_6 # 2786 # 3394 # 1 # ID=99788_6;partial=01;start_type=ATG;rbs_motif=None;rbs_spacer=None;gc_cont=0.440	AtpA-WP_026913616.1 F0F1 ATP synthase subunit alpha [Gramella portivictoriae]	98	203	1	203	1	203	1.6e-107	388.7	100	38.6	MAEVNPAEVSAILKRQLSGFESKASLDEVGTVLTVGDGIANVYGLANAQYGELVQFESGLEGIVLNLEEDNIGVVLLGPAKEIKEGSTVKRTQRIASINVGEGIVGRVVDTLGAPIDGKGAIEGETFQMPLERKAPGVIYRQPVTEPLQTGIKSIDAMVPVGRGQRELVIGDRQTGKTVVAIDTILNQKEFYDAGEPVYCIYV
ATP synthase (F-type)	AtpA		Oxidative phosphorylation	SC9679_80_82_83	SC9679_80_82_83_k127_4035820_2 # 579 # 2123 # -1 # ID=100445_2;partial=00;start_type=ATG;rbs_motif=AGGA;rbs_spacer=5-10bp;gc_cont=0.597	AtpA-WP_150864332.1 F0F1 ATP synthase subunit alpha [Wenzhouxiangella sp. W260]	86.4	514	1	514	1	514	4.1e-256	883.6	99.8	100	MQATLNPSEISELIRQRVEDLDISAEARNEGTVVSVSDGIARIHGVEDAMQGEMIEFPGNTFGLALNLERDSVGTVILGDYQHITEGDTVKCTGRILEVPQGSGLLGRVVDALGNPVDGQGPIENDGFSPIEKVAPGVIWRKSVDQPVQTGLKSIDSMVPIGRGQRELIIGDRQIGKSAIAVDTIINQVQSGIKCIYVAVGQKQSTVANLVAKLEEHGAMEHTIVVNASASESAAMQYIAPYAGCTMGEYFRDRGEDALIIYDDLTKQAWAYRQVSLLLRRPPGREAYPGDVFYLHSRLLERAARVNEEYVERFTNGEVKGRTGSLTALPIIETQAGDVSAFVPTNVISITDGQIFLESDMFNAGIRPAVHAGLSVSRVGGAAQTKVIKKLGGGVRLAL…
ATP synthase (F-type)	AtpA		Oxidative phosphorylation	SC9679_80_82_83	SC9679_80_82_83_k127_4270702_3 # 2184 # 3719 # -1 # ID=102841_3;partial=01;start_type=Edge;rbs_motif=None;rbs_spacer=None;gc_cont=0.603	AtpA-WP_068611648.1 F0F1 ATP synthase subunit alpha [Woeseia oceani]	85.3	511	1	511	3	513	1e-246	852.4	99.8	99.6	LKASEISTLIKERIENFEASTEARDVGTVIGVTDGIVRIHGLADARYGEMLEFPQNTFGMALNLEQDSVGSVVLGDYKHISEGDTVKTTGRILEVPIGDALLGRVVDSLGNPLDGQGPIETDLSSPIEKVAPGVIQRQSVSQPVQTGLKSIDSMVPIGRGQRELIIGDRQTGKTAVAVDTIINQRGTGIKCIYVAIGQKASSIAGVVRKLEEEGAMGHTIVVAAAAADSPAMQYIAPYSGASMGEYFLDKGEDALIIFDDLTKQAWAYRQVSLLLRRPPGREAYPGDVFYLHSRLLERASRVNAAHVEEVSGGKVKGKTGSMTALPIIETQAGDVSAFVPTNVISITDGQIFLETDLFNAGIRPAINAGLSVSRVGGAAQTKIIKKLGGGVRLALAQYR…
ATP synthase (F-type)	AtpA		Oxidative phosphorylation	SC9679_80_82_83	SC9679_80_82_83_k127_1035414_1 # 3 # 836 # 1 # ID=104121_1;partial=10;start_type=Edge;rbs_motif=None;rbs_spacer=None;gc_cont=0.583	AtpA-WP_143158162.1 F0F1 ATP synthase subunit alpha [Rubritalea squalenifaciens]	89.2	277	1	277	157	433	9.5e-135	479.6	99.6	54.3	RGQRELIIGDRSTGKTTIAVDTIISQAKQNKLAEEGKLKDHKPVYSIYVAIGQKLANVARTIATLEEAGALEYTVIVVASASDPATNQYLAPYAGAAIGEWFMDQGEDALIVFDDLSKHAVAYRQVSLVLRRPSGREAYPGDVFYLHSRLLERSARLSDKEGGGSLTALPIIETQAGDVSAYIPTNVISITDGQIFLETDLFYQGIRPAISVGLSVSRVGSAAQTKAIKKVSGTTKLDLAQFRELQAFAQFGSDLDEATKAKIERGQRIVELFKQNQ*
ATP synthase (F-type)	AtpA		Oxidative phosphorylation	SC9679_80_82_83	SC9679_80_82_83_k127_1268186_3 # 982 # 2166 # 1 # ID=104825_3;partial=01;start_type=ATG;rbs_motif=GGA/GAG/AGG;rbs_spacer=5-10bp;gc_cont=0.617	AtpA-WP_034958314.1 F0F1 ATP synthase subunit alpha [Erythrobacter longus]	94.2	395	1	395	1	395	1.3e-209	728.8	100	77.8	MEIRAAEISKVIKDQIASFGTEAQVSEVGSVLSVGDGIARIHGLDKVQAGEMVEFANGVQGMALNLEADNVGVVIFGSDAEIKEGDTVKRTGTIVDVPVGRGLLGRVVDALGNPIDGKGPIVDAERKRVEVKAPGIIPRKSVHEPVQTGLKAIDSLVPIGRGQRELIIGDRQTGKTAVAIDTFINQKGVNSGDDESKKLYCIYVAVGQKRSTVVQIVRQLEENGAMEYSIVVAATASEPAPLQYLAPYTGCTMGEFFRDNGMHAVIVYDDLSKQAVAYRQMSLLLRRPPGREAYPGDVFYLHSRLLERAAKMNKSEGGGSLTALPIIETQAGDVSAYIPTNVISITDGQIFLETDLFFQGIRPAINVGLSVSRVGGAAQTKAMKKVSGSMKLDLA
ATP synthase (F-type)	AtpA		Oxidative phosphorylation	SC9679_80_82_83	SC9679_80_82_83_k127_3118430_1 # 2 # 1036 # 1 # ID=106072_1;partial=10;start_type=Edge;rbs_motif=None;rbs_spacer=None;gc_cont=0.618	AtpA-WP_108880471.1 F0F1 ATP synthase subunit alpha [Anderseniella sp. Alg231-50]	86.6	344	1	344	167	510	2.3e-170	598.2	99.7	67.5	IIGDRQTGKTAVILDTILNQKPIHVNGPANDKLYCVYVACGQKRSTVAQFVKVLEENGALEYSIIVAATASDPAPLQYLAPFAGCTMGEYFRDNGMHALIGYDDLSKQAVAYRQMSLLLRRPPGREAYPGDVFYLHSRLLERAAKLNEDNGGGSLTALPVIETQGNDVSAFIPTNVISITDGQIFLETDLFYQGIRPAVNVGLSVSRVGSAAQVKAMKQVAGKIKGELAQYREMAAFAQFGSDLDAATQRLLNRGARLTELLKQPQFSPLKTEEQVVVIYCGVNGYLDNIAVSDVGAFEEGFLRHMRENQADLLETIRKEKELSDESSEALKQAADGFSKSFAA*
ATP synthase (F-type)	AtpA		Oxidative phosphorylation	SC9679_80_82_83	SC9679_80_82_83_k127_808563_7 # 2908 # 4449 # 1 # ID=106091_7;partial=00;start_type=ATG;rbs_motif=GGAG/GAGG;rbs_spacer=5-10bp;gc_cont=0.596	AtpA-WP_116301066.1 F0F1 ATP synthase subunit alpha [Alkalilimnicola ehrlichii]	79.7	513	1	513	1	513	2.6e-234	811.2	99.8	100	MSLKASEISDLIRQRIQNFDATAEARDVGTIIALTDGIVRIHGLADVQYGEMIEFPGGSMGLALNLEQDSVGAVVLGDYKHISEGDTVKTTGRILEVPVGESLLGRVVDALGNPIDGKGAINAEGSSPVEKVAPGVIDRQSVDQPVQTGLKSVDSMVPIGRGQRELIIGDRQTGKSAVAIDTIINQKGSGIKCIYVAIGQKNSTISNVVRKLEEHDAMEHTIVVAAAAAESAAMQYMAPYSGCAMGEYFRDKGEDALIIFDDLTKQAWAYRQVSLLLRRPPGREAYPGDVFYLHSRLLERAARVNADYVERETNGAVKGKTGSLTALPIIETQAGDVSAFVPTNVISITDGQIYLETDLFNAGIRPAINAGLSVSRVGGAAQTKIIKKLGGGVRLALAQ…
ATP synthase (F-type)	AtpA		Oxidative phosphorylation	SC9679_80_82_83	SC9679_80_82_83_k127_3585577_1 # 2 # 748 # -1 # ID=108668_1;partial=10;start_type=ATG;rbs_motif=GGAG/GAGG;rbs_spacer=5-10bp;gc_cont=0.570	AtpA-WP_068611648.1 F0F1 ATP synthase subunit alpha [Woeseia oceani]	90	249	1	249	1	249	2.7e-120	431.4	100	48.5	MALKASEISDLIKERIERFESSAEARDVGTVIGVTDGIVRIHGLADARYGEMLEFPGNTFGMALNLEQDSVGAVVLGDYKHISEGDTVKTTGRILEVPVGEALLGRVVDALGNPIDGKGPVDAEGTSPIEKVAPGVIERKSVDQPVQTGLKAIDAMVPIGRGQRELIIGDRQTGKTAVAVDAIINQVGTGIKCIYVAIGQKASSVAGVVRKLEETGAMAHTIVVAATAADSPAMQYISPYSGTSMGEYF
ATP synthase (F-type)	AtpA		Oxidative phosphorylation	SC9679_80_82_83	SC9679_80_82_83_k127_2661604_1 # 2 # 460 # -1 # ID=109194_1;partial=10;start_type=ATG;rbs_motif=TAAAAA;rbs_spacer=7bp;gc_cont=0.429	AtpA-WP_160077642.1 F0F1 ATP synthase subunit alpha [Saprospirales bacterium GYS_P2D]	88.9	153	1	153	1	153	1.1e-71	269.2	100	29	MVGIKPDEISAILKQQLAGVSTAVELEEIGTVLQVGDGIARVYGLTGVQAGELVEFDSGVQAIALNLEEDNVGVVLLGPGDGIKEGSKVKRTKKIASIDVGEGYMGRVVNPLGEPIDGKGPIQGKKYSMPLERKAPGVIYREPVSEPLQTGVK
ATP synthase (F-type)	AtpA		Oxidative phosphorylation	SC9679_80_82_83	SC9679_80_82_83_k127_3123706_5 # 4008 # 5573 # -1 # ID=110406_5;partial=00;start_type=ATG;rbs_motif=AGGA;rbs_spacer=5-10bp;gc_cont=0.667	AtpA-WP_096635517.1 F0F1 ATP synthase subunit alpha [bacterium JGI 053]	71.9	524	1	518	1	524	2.3e-206	718.4	99.2	92.7	MANDSQLRASEIKGVLLDEIEHYDEELHAEEIGEVLEVKDGIARVYGLTKAMASEMLEITSGETGDSVTALALNLEEDNIGAVIMGDWTSLHEGDQVRRTGRVLEVPVGAGYLGRVVDALGEPIDGRGPIDGIEGSRQIDIVAPGIVKRQPVNEPLQTGLKAIDAMIPIGRGQRELIIGDRGTGKTAIAIDTIINQKDTGVICVYCAIGQRAGKVANVVETLREHGALDYTIVVAANASDPAPMQYIAPYAATALAEHFMWQGKAALCVYDDLSKQAQAYRQLSLVLRRPPGREAYPGDVFYLHSRLLERAAKLSDEEGGGSLTALPIIETQGGDVSAYIPTNVISITDGQIFLEPDLFYSGVRPAVNVGISVSRVGGAAQIKAMKKVAGNLRLDLAQF…
ATP synthase (F-type)	AtpA		Oxidative phosphorylation	SC9679_80_82_83	SC9679_80_82_83_k127_2202357_3 # 2297 # 3838 # -1 # ID=110612_3;partial=00;start_type=ATG;rbs_motif=GGAG/GAGG;rbs_spacer=5-10bp;gc_cont=0.570	AtpA-WP_116301066.1 F0F1 ATP synthase subunit alpha [Alkalilimnicola ehrlichii]	81.9	513	1	513	1	513	3.8e-246	850.5	99.8	100	MAIKASEISDLIRSRIENFKAEAEARNVGTVIAVTDGIVRIHGLAGVQYGEMLEFPGDTYGMALNLEQDSVGAVVLGDYKHISEGATVKTTGRILEVPVGDSLLGRVVDSLGRPVDGKGPVDTRETSPIEKVAPGVIARQSVDQPVQTGLKSIDAMVPVGRGQRELIIGDRQTGKTAVAIDTIINQKGTGIKCIYVAIGQKNSSIANVVSKLEEHGAMEHTIVVAAAAAESAAMQYIAPYSGCSMGEYFRDKGEDALIIYDDLTKQAWAYRQVSLLLRRPPGREAYPGDVFYLHSRLLERAARINADYVEKITDGKVKGQTGSLTALPIIETQAGDVSAFVPTNVISITDGQIFLETDLFNAGIRPAINAGLSVSRVGGSAQTKIIKKLGGGVRLALAQ…
ATP synthase (F-type)	AtpA		Oxidative phosphorylation	SC9679_80_82_83	SC9679_80_82_83_k127_1042937_1 # 48 # 1589 # 1 # ID=110698_1;partial=00;start_type=ATG;rbs_motif=GGAG/GAGG;rbs_spacer=5-10bp;gc_cont=0.575	AtpA-WP_068611648.1 F0F1 ATP synthase subunit alpha [Woeseia oceani]	87.5	513	1	513	1	513	2.5e-250	864.4	99.8	100	MALKASEISQLIKERIENFEATAEARDVGTVIAVTDGIVRIHGLADARYGEMLEFPGNTFGMALNLEQDSVGAVVLGDYKHISEGATVKTTGRILEVPIGDALLGRVVDALGNPIDGKGPIAAEGTSPIEKVAPGVIERQSVDQPVQTGLKSIDSMVPIGRGQRELIIGDRQTGKTAVAVDTIINQRGTGIKCIYVAIGQKASSIAGVVRKLEEEGAMDHTIVVAAAAAESPAMQYIAPYSGASMGEFFMDRGEDALIIFDDLTKQAWAYRQVSLLLRRPPGREAYPGDVFYLHSRLLERAARVSAAHVENVSGGKVKGKTGSLTALPIIETQAGDVSAFVPTNVISITDGQIFLETDLFNAGIRPAINAGLSVSRVGGAAQTKIIKKLGGGVRLALAQ…
ATP synthase (F-type)	AtpA		Oxidative phosphorylation	SC9679_80_82_83	SC9679_80_82_83_k127_4048423_2 # 993 # 2519 # -1 # ID=110754_2;partial=01;start_type=Edge;rbs_motif=None;rbs_spacer=None;gc_cont=0.582	AtpA-WP_068611648.1 F0F1 ATP synthase subunit alpha [Woeseia oceani]	87.2	508	1	508	6	513	1.4e-248	858.6	99.8	99	SEISTLIKERIENFEASAEARDVGTVIAVTDGIVRIHGLADARYGEMLEFPQNTFGMALNLEQDSVGAVVLGDYKHISEGDTVKTTGRILEVPIGEALLGRVVDSLGNPIDGKGPIDTDLSAPIEKVAPGVIERQSVSQPVQTGLKSIDSMVPIGRGQRELIIGDRQTGKTAVAVDTIINQRGTGIKCIYVAIGQKASSIAGVVRKLEEEGALEHTIIVAAAAADSPAMQYIAPYAGASMGEYFLDKGEDALIIFDDLTKQAWAYRQVSLLLRRPPGREAYPGDVFYLHSRLLERASRVNAEHVENVSGGKVKGKTGSMTALPIIETQAGDVSAFVPTNVISITDGQIFLETDLFNAGVRPAINAGLSVSRVGGAAQTKIIKKLGGGVRLALAQYRELA…
ATP synthase (F-type)	AtpA		Oxidative phosphorylation	SC9679_80_82_83	SC9679_80_82_83_k127_348973_1 # 2 # 499 # -1 # ID=111279_1;partial=10;start_type=ATG;rbs_motif=None;rbs_spacer=None;gc_cont=0.590	AtpA-WP_038162745.1 F0F1 ATP synthase subunit alpha [Verrucomicrobium sp. BvORR106]	86.1	166	1	166	1	166	3.5e-76	284.3	100	32.5	MSNILQELETEIAGLKTAVTKSNVGVVREVGDGVAKIEGLSDVMLNEMIEFPGGVYGLALNLEETEVGAILLGGEAGIKEGDEVKTTGRLLQVPVGEGLLGRVVNALGQPLDGKGDVNSSASYPVEKIAPGIIKRKSVSVPVQTGIMSIDAMIPVGRGQRELIIGD
ATP synthase (F-type)	AtpA		Oxidative phosphorylation	SC9679_80_82_83	SC9679_80_82_83_k127_3589717_3 # 1983 # 3002 # -1 # ID=112257_3;partial=01;start_type=Edge;rbs_motif=None;rbs_spacer=None;gc_cont=0.587	AtpA-WP_067262213.1 MULTISPECIES: F0F1 ATP synthase subunit alpha [unclassified Sulfitobacter]	90.6	339	1	339	174	512	1.4e-172	605.5	99.7	66.2	GKTAVALDTILNQKSYNDAAGDDEAKKLYCVYVAVGQKRSTVAQLVKKLEESGAIEYSIVVAATASEPAPMQFLAPYSATAMAEHFRDNGRHALIIYDDLSKQAVSYRQMSLLLRRPPGREAYPGDVFYLHSRLLERSAKLGEEYGNGSLTALPVIETQGGDVSAFIPTNVISITDGQIFLETELFYQGIRPAVNTGLSVSRVGSSAQTKAMSSVAGPVKLSLAQYREMAAFAQFGSDLDAATQQLLARGARLTELMKQPQYSPLSNAEIVCVIYAGTNGYLDKIEVSEVGRFEAGLLAHLRGKHSDLLKHITNDDQKVKGDLEEKIRSAIDGFAADFA*
ATP synthase (F-type)	AtpA		Oxidative phosphorylation	SC9679_80_82_83	SC9679_80_82_83_k127_4050749_1 # 3 # 134 # -1 # ID=112759_1;partial=10;start_type=ATG;rbs_motif=GGAG/GAGG;rbs_spacer=5-10bp;gc_cont=0.477	AtpA-WP_092219019.1 F0F1 ATP synthase subunit alpha [Desulforhopalus singaporensis]	93.2	44	1	44	1	44	4.1e-16	82.8	100	8.7	MQIKAEEISQIIKDQIGGYETSVDLNETGSVISVGDGIARVYGV
ATP synthase (F-type)	AtpA		Oxidative phosphorylation	SC9679_80_82_83	SC9679_80_82_83_k127_1277928_3 # 1167 # 2714 # 1 # ID=112951_3;partial=01;start_type=ATG;rbs_motif=GGAG/GAGG;rbs_spacer=5-10bp;gc_cont=0.613	AtpA-WP_146279769.1 F0F1 ATP synthase subunit alpha [Phycisphaerae bacterium RAS1]	69.5	515	1	515	1	495	1.2e-199	696	99.8	89.4	MKFNVDEIASVLTEEIQNYQSAVDLNEVGRVLEIGDGIARVYGLSNAMAGEQLEFSNGQFGQVFNLEENSVGVVIFGNYLDIKEGDEVRRTGNLLSIPCGDALIGRVVDPLGRPLDGKGDIETSDRRPLEYKAPGIAGRQGVDQPLQTGIKAVDAMIPIGRGQRELIIGDRKTGKTAIAIDTILNQKGGDVICIYVAVGLKESTVAGIVDKLEEHGAMDYTIVVSAGSSDPAPLQYIAPYAGAAMAEHFMYAEGKHTLVVYDDLSKQAQAYRQLSLLLRRPPGREAYPGDVFYLHSRLLERAVKLRNEYAIVAKDAPEDTNDRSLARVHPDGLEAAAEERPDEASGIYHRHEGEKRAKAWLDTLADKDDLRLHRFPNSGGSMTALPIIETLEGEVSAYI…
ATP synthase (F-type)	AtpA		Oxidative phosphorylation	SC9679_80_82_83	SC9679_80_82_83_k127_2435359_59 # 62594 # 64135 # 1 # ID=113539_59;partial=00;start_type=ATG;rbs_motif=GGAG/GAGG;rbs_spacer=5-10bp;gc_cont=0.644	AtpA-WP_068611648.1 F0F1 ATP synthase subunit alpha [Woeseia oceani]	86.2	513	1	513	1	513	4.3e-250	863.6	99.8	100	MALKASEISQLIKERIENFEAPAEARDVGTVIGVTDGIVRIHGLADARYGEMLEFPQNTFGMALNLEQDSVGAVVLGDYKHISEGDTVKTTGRILEVPIGRALLGRVVDALGNPIDGKGPIDAEATAPIEKVAPGVIERQSVSQPVQTGLKSIDSMVPIGRGQRELIIGDRQTGKTAVAIDAVINQRGTGIKCIYVAIGQKASSIAGVVRKLEEEGAMEHTIVVAAAAADSPAMQYIAPYSGCSMGEFFLDNGEDALIIYDDLSKQAVAYRQVSLLLRRPPGREAYPGDVFYLPSRLLERASRVSADYVEQVSGGKIKGKTGSLTALPIIETQAGDVSAFVPTNVISITDGQIFLESDLFAAGIRPAINAGLSVSRVGGAAQTKIIKKLGGGVRLALAQ…
ATP synthase (F-type)	AtpA		Oxidative phosphorylation	SC9679_80_82_83	SC9679_80_82_83_k127_817419_3 # 1725 # 3113 # -1 # ID=113768_3;partial=01;start_type=Edge;rbs_motif=None;rbs_spacer=None;gc_cont=0.642	AtpA-WP_053552222.1 F0F1 ATP synthase subunit alpha [Desulfuromonas soudanensis]	73.2	444	1	444	58	496	8.1e-179	626.7	95.9	87.3	GLRGMVLNLEEDNVGVAIMGGSRGVKEGDLVRRTGRIIEVPVGEELLGRVVNALGVAIDGKGAITGETTRQVELKAPGIVARKSVDESMATGIKAVDALVPIGRGQRELIIGDRQTGKTAIAIDTIINQKGKDVICVYVAIGQKQSTVAQVTDKLKQHGAMDYTIVVAATAAEPAPLQYIAPYTGVTMAEHFGHNGKHVLIVYDDLSKQAVAYRQLSLLLRRPPGREAYPGDVFYVHSRLLERACKLSDELGGGSITALPIIETQGGDVSAYIPTNVISITDGQIFLETDLFNSGVRPAINVGLSVSRVGGAAQKKATKTVAGQLKLNLAQYREMAAFAQFGSDLDAATQEQLANGARQTEILKQGQYSPLAMEEQVVSIYASTPQSDRDSWIRQLELT…
ATP synthase (F-type)	AtpA		Oxidative phosphorylation	SC9679_80_82_83	SC9679_80_82_83_k127_3128227_1 # 2 # 1237 # 1 # ID=114044_1;partial=10;start_type=Edge;rbs_motif=None;rbs_spacer=None;gc_cont=0.468	AtpA-WP_147166840.1 F0F1 ATP synthase subunit alpha [Phaeodactylibacter luteus]	88.9	377	5	381	1	377	5e-188	657.1	91.5	70.6	NRYKMVDVKPDEISAIIKQQLSGAKTSAELEEVGSVLEVGDGIARVYGLTQAQAGELVEFDNGVQAIVLNLEEDNVGVVLMGSGEGIVEGSTVRRTSRIASLNVGEGYVGRIVNPLGEPIDGKGPISGTTYEMPLERKAPGVIFRQPVNEPLQTGIKAIDAMIPIGRGQRELIIGDRQTGKTAIAIDTIINQKEFYDRGEPVYCIYVASGQKASTVANVAKTLGDAGALDYTVIVAASAADPAPLQFYAPFAGACIGEFFRDTGRPALIIYDDLSKQAVAYREVSLLLRRPPGREAYPGDVFYLHSRLLERAAKIINNDDIARNMNDLPDSIRDAKDADGNPIVKGGGSLTALPIIETQAGDVSAYIPTNVISITDGQIFLSPTSLTQVFGRRLMWVSP…
ATP synthase (F-type)	AtpA		Oxidative phosphorylation	SC9679_80_82_83	SC9679_80_82_83_k127_3128227_2 # 1234 # 1620 # 1 # ID=114044_2;partial=00;start_type=ATG;rbs_motif=None;rbs_spacer=None;gc_cont=0.421	AtpA-WP_044217764.1 F0F1 ATP synthase subunit alpha [Phaeodactylibacter xiamenensis]	77	126	1	126	408	533	9.8e-50	196.1	97.7	23.6	MKKVAGTLKLDQAQYRELEAFAKFGSDLDAATLSVLEKGKRNVEILKQPQYSPMSVENQVAIIYLGTKGLLKDVPVNKVKQFEEDFLSTLAQRYPEVLETFKSGKLTDDATDVLKKVAAEMTGQYKHA*
ATP synthase (F-type)	AtpA		Oxidative phosphorylation	SC9679_80_82_83	SC9679_80_82_83_k127_3592092_4 # 1746 # 2501 # 1 # ID=114109_4;partial=01;start_type=ATG;rbs_motif=GGA/GAG/AGG;rbs_spacer=5-10bp;gc_cont=0.684	AtpA-WP_015440625.1 F0F1 ATP synthase subunit alpha [Ilumatobacter coccineus]	88.9	252	1	252	1	252	2.9e-122	438	100	47.5	MAELTISAADIASALKNNLEGLDTNLEARTVGRVAEVGDGIARVLGLPDAAVNELLEFEDGSVGLALNLDEASIGAVVLGDVDKIEEGQTVKATGRILSLPVGDGMLGRVVNALGQPIDGQGDIVGGIERRMEVQAPGILGRKPVHEPLQTGIKSIDAMTPIGRGQRELIIGDRKTGKTAIAVDTILNQKGLGVKCIYVAIGQKGSTVAQTVDVLRQAGAMEYTVVVSAPAADSAPFKYLAPYAGCAIGQHW
ATP synthase (F-type)	AtpA		Oxidative phosphorylation	SC9679_80_82_83	SC9679_80_82_83_k127_3361150_3 # 1183 # 2259 # -1 # ID=115292_3;partial=01;start_type=Edge;rbs_motif=None;rbs_spacer=None;gc_cont=0.427	AtpA-WP_160077642.1 F0F1 ATP synthase subunit alpha [Saprospirales bacterium GYS_P2D]	82.3	356	1	356	172	527	3.6e-166	584.3	99.2	67.6	DRQTGKSAIAIDTILNQKEFYDKGEPVYCIYVACGQKASTVANVAKTLEERGALAYTVIVSASAADPAPLQYYAPFAGAAIGEFFRDTGRPALIIYDDLSKQAVAYREVSLLLKRPPGREAYPGDVFYLHSRLLERAAKIINNDEIANDMNDLPESLKSAGIVKGGGSLTALPIIETQAGDVSDYIPTNVISITDGQIFLETNLFNAGVRPAINVGISVSRVGGNAQIKSMKKVSGTLKLDQAQYRELEAFAKFGSDLDAATAAVLAKGQRNVEILKQAQYSPLPVEQQIAIIYLGTKGLLSDVPVAKVKEFEGLFLASLTERFPDVLETFRAGKLEDSAIKTITELAAEISSKYKKK*
ATP synthase (F-type)	AtpA		Oxidative phosphorylation	SC9679_80_82_83	SC9679_80_82_83_k127_3361648_1 # 1 # 819 # 1 # ID=115710_1;partial=10;start_type=Edge;rbs_motif=None;rbs_spacer=None;gc_cont=0.575	AtpA-WP_068611648.1 F0F1 ATP synthase subunit alpha [Woeseia oceani]	84.6	272	1	272	242	513	1e-128	459.5	99.6	53	GASMGEYFRDKGEDALIIFDDLTKQAWAYRQVSLLLRRPPGREAYPGDVFYLHSRLLERASRVSEAYVEEITDGKVKGKTGSLTALPIIETQAGDVSAFVPTNVISITDGQIFLETDLFNAGIRPAINAGLSVSRVGGAAQTKIIKKLGGGIRLALAQYRELAAFAQFASDLDAATRQQLERGERVTELMKQKQYSPLSVAEMGLSLFAANEGFIDPVPVSKVVDYETALHDYARSNHADVLESINASGDYDDDIAASLKKICEGFAEKGAY*
ATP synthase (F-type)	AtpA		Oxidative phosphorylation	SC9679_80_82_83	SC9679_80_82_83_k127_1976525_4 # 1590 # 2255 # 1 # ID=115771_4;partial=01;start_type=ATG;rbs_motif=None;rbs_spacer=None;gc_cont=0.658	AtpA-WP_096635517.1 F0F1 ATP synthase subunit alpha [bacterium JGI 053]	71.5	221	1	221	1	216	8.3e-81	300.1	99.5	38.2	MANDSQLRASEIKDVLLNEIERYEDDLKAEEIGEVLEVKDGIARIYGLTKAMASEMLEITSSGSGDTVTALALNLEEDNIGAVVMGDWTSLHEGDQVRRTGRVLDVPVGAGYLGRVVDALGEPQDGHGPIDGIEGSRQIDIVAPGIVKRQPVSEPMQTGIKAIDSMIPIGRGQRELIIGDRKIGKTAVALDAIINQRQYWGTDEAVVCIYVAVGQKESTVAA
ATP synthase (F-type)	AtpA		Oxidative phosphorylation	SC9679_80_82_83	SC9679_80_82_83_k127_3822598_4 # 2528 # 4069 # -1 # ID=116056_4;partial=00;start_type=ATG;rbs_motif=GGAG/GAGG;rbs_spacer=5-10bp;gc_cont=0.595	AtpA-WP_068611648.1 F0F1 ATP synthase subunit alpha [Woeseia oceani]	86.4	513	1	513	1	513	4.1e-248	857.1	99.8	100	MALKASEISTLIKERIENFEASAEARDVGTVIAVTDGIVRIHGLADARYGEMLEFPQNTFGMALNLEQDSVGSVVLGDYKHISEGDTVKTTGRILEVPIGDALLGRVVDSLGTPIDGKGPIETDLSSPIEKVAPGVIQRQSVSQPVQTGLKSIDSMVPIGRGQRELIIGDRQTGKTAVAVDTIINQRGTGIKCIYVAIGQKASSIAGVVRKLEEEGAMEHTIVVAAAAADSPAMQYIAPYSGASMGEYFLDKGEDALIIFDDLTKQAWAYRQVSLLLRRPPGREAYPGDVFYLHSRLLERASRVNAAHVEEVSGGKVKGKTGSLTALPIIETQAGDVSAFVPTNVISITDGQIFLETDLFNAGVRPAINAGLSVSRVGGAAQTKIIKKLGGGVRLALAQ…
ATP synthase (F-type)	AtpA		Oxidative phosphorylation	SC9679_80_82_83	SC9679_80_82_83_k127_589374_4 # 1501 # 2730 # 1 # ID=116111_4;partial=01;start_type=ATG;rbs_motif=GGAG/GAGG;rbs_spacer=5-10bp;gc_cont=0.602	AtpA-WP_068611648.1 F0F1 ATP synthase subunit alpha [Woeseia oceani]	90.5	410	1	410	1	410	1.6e-207	721.8	100	79.9	MALKASEISTLIKERIENFEASAEARDVGTVIAVTDGIVRIHGLADARYGEMLEFPQNTFGMALNLEQDSVGAVVLGDYKHISEGDTVKTTGRILEVPIGDALLGRVVDSLGNPIDGKGPIETDLSSPIEKVAPGVIQRQSVSQPVQTGLKSIDSMVPIGRGQRELIIGDRQTGKTAVAVDTIINQRGTGIKCIYVAIGQKASSIAGVVRKLEEEGALDHTIIVAAAAADSPAMQYIAPYSGASMGEYFLDKGEDALIIFDDLTKQAWAYRQVSLLLRRPPGREAYPGDVFYLHSRLLERASRVNAEHVENVSGGKVKGKTGSMTALPIIETQAGDVSAFVPTNVISITDGQIFLETDLFNAGIRPAINAGLSVSRVGGAAQTKIIKKLGGGVRLALAQ…
ATP synthase (F-type)	AtpA		Oxidative phosphorylation	SC9679_80_82_83	SC9679_80_82_83_k127_1976898_1 # 1 # 675 # 1 # ID=116115_1;partial=10;start_type=Edge;rbs_motif=None;rbs_spacer=None;gc_cont=0.332	AtpA-WP_012595988.1 F0F1 ATP synthase subunit alpha [Rippkaea orientalis]	76.5	221	1	221	281	501	2.2e-89	328.6	98.2	43.9	PPGREAFPGDVFYLHSRLLERAAKMSDAMGAGSLTALPIIETQGNDVSAYIPTNVISITDGQIFLSNDLFNSGIRPAINVGISVSRVGSAAQTKAMKKVAGKLKLELAQFAELEAFSQFASDLDDATQKQLARGTRLREVLKQPQNSPLSVAQQVALIYTGINGYLDDLPVADVKNYCASLLTYLTTSQKSYTDIVGSTNQFTEEAEASLKEAIAESKELFAKK*
ATP synthase (F-type)	AtpA		Oxidative phosphorylation	SC9679_80_82_83	SC9679_80_82_83_k127_4523581_2 # 677 # 2095 # -1 # ID=116353_2;partial=01;start_type=Edge;rbs_motif=None;rbs_spacer=None;gc_cont=0.505	AtpA-WP_012645547.1 F0F1 ATP synthase subunit alpha [Geobacter daltonii]	71.5	442	1	442	59	500	2.2e-179	628.6	93.4	88	IKGIALNLEEDRVGVVLMGETKQIREGDSVKRTGEIASVPVGEALIGRVVDALGNPIDGLGEIESDQLGRLEVKAPGIVRRKSVHEPMQTGIKSIDSMTPVGRGQRELIIGDKKTGKTAVALDTIINQKGNGVVCIYVAIGQKRSSVRQVVEKLREHGAMEHTIVVAATASEPAPLSYMAPYTGCTMGEYFMDKGKHALIIYDDLSKHAVAYRAMSLLLRRPPGREAYPGDVFYLHSRLLERAAKLSDDAGGGSLTALPVIETQEGDVSAYIPTNVISITDGQIFLETDLFNSGVRPAVNVGLSVSRVGGAAQIKAMKKIAGTLRLDLAAYREMQAFAQFGSDLDAATQAQLARGERLVEVLKQDQYKPMSAIEQVISIFAVARGHADKLEVSQVGAFE…
ATP synthase (F-type)	AtpA		Oxidative phosphorylation	SC9679_80_82_83	SC9679_80_82_83_k127_2902174_1 # 3 # 767 # 1 # ID=117034_1;partial=10;start_type=Edge;rbs_motif=None;rbs_spacer=None;gc_cont=0.527	AtpA-WP_068611648.1 F0F1 ATP synthase subunit alpha [Woeseia oceani]	84.3	254	1	254	260	513	2.2e-117	421.8	99.6	49.5	FDDLSKHAVAYRQVSLVLRRPSGREAYPGDVFYLHSRLLERASRVNADHIENITDGKVKGKTGSLTALPIIETQAGDVSAFVPTNVISITDGQIFLETDLFNAGIRPAINAGLSVSRVGGAAQTKIIKKLGGGVRLALAQYRELAAFAQFASDLDETTRKQLERGQRVTELMKQKQYSPLSVAEMGLSLYAANEGFIDGVDVAKVGDYEAALHDFARANHGELLEQIDNTGDYSDEIQAGLKSVCEGFAEKGAY*
ATP synthase (F-type)	AtpA		Oxidative phosphorylation	SC9679_80_82_83	SC9679_80_82_83_k127_3363366_4 # 2757 # 4481 # -1 # ID=117270_4;partial=00;start_type=ATG;rbs_motif=AGxAGG/AGGxGG;rbs_spacer=3-4bp;gc_cont=0.608	AtpA-WP_146279769.1 F0F1 ATP synthase subunit alpha [Phycisphaerae bacterium RAS1]	64	570	1	570	1	550	1.3e-207	722.6	99.1	99.3	MKFKVDEISSVITEEIDSYRSEVDLTEVGRVLEVGDGIARVYGLSNAMAGEQLEFSNGQFGQVFNLEESSVGVVIFGNYLDIKEGDEVRRTGRLLSVPCGEALIGRVVDPLGRPLDGKGVIETPYTRPLEFKAPGIAARQPVDEPLQTGIKAIDSMIPIGRGQRELIIGDRKTGKTAIAIDTIINQKGQDVVCIYVAVGLKESTVVGVIDKLREHGALDYTIVVSASAADPAPLQYIAPYAGAAMAEYFMYGEGRATLVVYDDLSKQAQSYRQLSLLLRRPPGREAYPGDVFYLHSRLLERAVKLRDEFAVVAKDTPASERDRSVARVHPDGLGAPEEQRPDEPAGIYHRGEGHERAEAWLDSLDDKDDYRIHKFPDSGGSMTALPLIETLEGEVSAYI…
ATP synthase (F-type)	AtpA		Oxidative phosphorylation	SC9679_80_82_83	SC9679_80_82_83_k127_822331_1 # 54 # 1595 # 1 # ID=117944_1;partial=00;start_type=ATG;rbs_motif=GGAG/GAGG;rbs_spacer=5-10bp;gc_cont=0.589	AtpA-WP_068611648.1 F0F1 ATP synthase subunit alpha [Woeseia oceani]	87.5	513	1	513	1	513	1.4e-253	875.2	99.8	100	MALKASEISQLIKERIENFEATAEARDVGTVIAVTDGIVRIHGLADARYGEMLEFPANTFGMALNLEQDSVGAVVLGDYKHISEGDTVKTTGRILEVPIGEAMLGRVVDALGNPIDGKGPINAEGSSPIEKVAPGVIERQSVDQPVQTGLKSIDAMVPIGRGQRELIIGDRQTGKTAVAVDTIINQRGTGIKCIYVAIGQKASSIAGVVRKLEEEGAMDHTIVVAAAAADSPAMQYIAPYSGASMGEYFLDKGEDALIIFDDLTKQAWAYRQVSLLLRRPPGREAYPGDVFYLHSRLLERASRVNAKHVENVSGGKVKGQTGSLTALPIIETQGGDVSAFVPTNVISITDGQIFLESDLFNAGIRPAINAGLSVSRVGGAAQTKIIKKLGGGVRLALAQ…
ATP synthase (F-type)	AtpA		Oxidative phosphorylation	SC9679_80_82_83	SC9679_80_82_83_k127_2903293_5 # 2630 # 3409 # 1 # ID=118003_5;partial=01;start_type=ATG;rbs_motif=None;rbs_spacer=None;gc_cont=0.578	AtpA-WP_146852319.1 F0F1 ATP synthase subunit alpha [Brevifollis gellanilyticus]	82.7	260	1	260	1	260	7.6e-118	423.3	100	51.1	MSNILQELESEIASLKTSVTKSNVGVVREAGDGVAKIEGLSDVMLNEMIEFPGGVYGLAMNLEETEVGAILLGAGEDIKEGDEVKTTGRLLQVPVGKGLLGRVVDALGQPIDGKGDIQSDESYPVEKIAPGIIARKSVSEPVQTGILSIDAMIPIGRGQRELIIGDRSTGKTTIAVDTIISQAKQNKLAEEGKLKDHKPVYSIYVAVGQKLANVARTIATLEEAGAMEYTVIVVASASDPATNQYLAPYAGAAIGEWFMD
ATP synthase (F-type)	AtpA		Oxidative phosphorylation	SC9679_80_82_83	SC9679_80_82_83_k127_824082_5 # 2432 # 3550 # 1 # ID=119320_5;partial=01;start_type=ATG;rbs_motif=GGAG/GAGG;rbs_spacer=5-10bp;gc_cont=0.674	AtpA-WP_148896299.1 F0F1 ATP synthase subunit alpha [Geothermobacter ehrlichii]	79.6	373	1	373	1	373	2.2e-166	585.1	100	74.3	MNISVAEISSIIKQQIADYDKRVDVRETGTVLTVGDGIARLHGLENAMAGELLEFPHDVVGMVLNLEEDNVGVALLGEANKIKDGDVARRTGKIVQVPVGMGLLGRVVNALGEPIDGKGPIDSTQTRRVELKAPGIVTRKSVHEPLQTGLKAIDSMVPIGRGQRELIIGDRQTGKTAVAVDTIINQKNTDVYCIYVAIGQKQSTVAQVVNKLEAHGALDYTIVVSAAASELAPLQFIAPYTGCTMGEWFMWEGKHALIIYDDLSKQAVAYRQLSLLLRRPPGREAYPGDVFFIHSRLLERAAKLNDELGGGSLTALPIIETQAGDVSAYIPTNVISITDGQIFLESDLFFSGVRPAINVGISVSRVGGSAQTK
ATP synthase (F-type)	AtpA		Oxidative phosphorylation	SC9679_80_82_83	SC9679_80_82_83_k127_3827252_6 # 3232 # 3378 # 1 # ID=120322_6;partial=01;start_type=ATG;rbs_motif=TAAA;rbs_spacer=9bp;gc_cont=0.388	AtpA-WP_134335295.1 F0F1 ATP synthase subunit alpha [Mucilaginibacter phyllosphaerae]	83.7	49	1	49	1	49	1.6e-16	84.3	100	9.3	MLGVKPDEISAILKQQLSGFKSESELEEVGTVLQVGDGIARVYGLSKAK
ATP synthase (F-type)	AtpA		Oxidative phosphorylation	SC9679_80_82_83	SC9679_80_82_83_k127_3135342_1 # 3 # 1580 # 1 # ID=120382_1;partial=10;start_type=Edge;rbs_motif=None;rbs_spacer=None;gc_cont=0.635	AtpA-WP_005629139.1 F0F1 ATP synthase subunit alpha [Mycolicibacterium hassiacum]	67.1	517	13	524	1	517	3.4e-189	661.4	97.3	94.2	ASIPSEPVERGPMAELTISASDITEALRKNLEGWSPKTKEETVGYVTSIADGVARVEGLPSVMASELLEFPGGLLGVTLNIDEDDLGVVVMGEASHIQEGDPVKQTGNVLSVPDGDALLGRVVDTLGSPIDGKGPINTTERRLLETQAPSVVQRQPVHEPLQTGIKAIDSMTPIGRGQRQLIIGDRQTGKTALLVDTIINQKQYQGTDKEVKCVYVAIGQKASTVAEVADVLEQHGAMDYTVIVSAPASVSPALQMYAPYAGSAIGQYWMYKGEHALVMFDDLSKQAVAYREISLLLRRPPGREAYPGDVFYLHSRLLERCAKMSDELGAGSLTGLPVIETKASDISAYIPTNVISITDGQVFLEADLFYQGVRPAVNAGTSVSRVGGDAQIKAMKKIA…
ATP synthase (F-type)	AtpA		Oxidative phosphorylation	SC9679_80_82_83	SC9679_80_82_83_k127_1287223_1 # 2 # 328 # 1 # ID=120683_1;partial=10;start_type=Edge;rbs_motif=None;rbs_spacer=None;gc_cont=0.602	AtpA-WP_049724241.1 F0F1 ATP synthase subunit alpha [Wenzhouxiangella marina]	61.1	108	1	108	408	515	5.8e-35	146.7	99.1	21	FAQFASDLDEATRKQLERGQRVTEVMKQPQYTPLSVAEMALALFTANEGMLDEVDVEKVVDYEEALLAFARDNHGDILDAINASGDYNEDIANQLRSIIDNFKTSGAY*
ATP synthase (F-type)	AtpA		Oxidative phosphorylation	SC9679_80_82_83	SC9679_80_82_83_k127_4293150_3 # 869 # 2128 # 1 # ID=121521_3;partial=01;start_type=ATG;rbs_motif=TAA;rbs_spacer=11bp;gc_cont=0.434	AtpA-WP_160077642.1 F0F1 ATP synthase subunit alpha [Saprospirales bacterium GYS_P2D]	88.1	420	1	420	1	420	3e-209	727.6	100	79.7	MVDVKPDEISAILKQQLSGFKTEAELEEVGTVLQVGDGIARVYGLTKAQAGELVEFETGVQAIVLNLEEDNVGVVLLGASDGIKEGSTVRRTSKIASIDVGEEMVGRVVNPLGQPIDGKGPIGGKRYSMPLERKAPGVIFRQPVSEPLQTGIKAIDAMIPIGRGQRELIIGDRQTGKTAIAVDTIINQKEFFDRGEPVYCIYVASGQKASTVAQIAKALEDAGAMAYTTIVSSSAADPAPMQFYAPFAGAAIGEFFRDTGRPALIIYDDLSKQAVAYREVSLLLRRPPGREAYPGDVFYLHSRLLERAAKVINNDELAQSMNDLPDSLKDAGIVKGGGSLTALPIIETQAGDVSAYIPTNVISITDGQIFLESNLFNAGIRPAINVGVSVSRVGGSAQI…
ATP synthase (F-type)	AtpA		Oxidative phosphorylation	SC9679_80_82_83	SC9679_80_82_83_k127_2215942_5 # 1856 # 2428 # 1 # ID=122206_5;partial=01;start_type=ATG;rbs_motif=GGA/GAG/AGG;rbs_spacer=5-10bp;gc_cont=0.387	AtpA-WP_014559640.1 F0F1 ATP synthase subunit alpha [Ignavibacterium album]	87.4	191	1	191	1	191	1.3e-90	332.4	100	37.1	MAEVRPDEISAILRKQLSGFESEVDIYDVGTVLQIGDGIARVYGLSKVMATELVEFPNNVIGMVLNLDEDSVGCVLFGESSLVKEGDTVKRTKRVASIAVGEELLGRVVNPLGIPIDGKGAINTKEFLPIERKALGVIQRQPVKEPLQTGITAVDAMIPIGRGQRELIIGDRHTGKTAVAIDTIINQKYTH
ATP synthase (F-type)	AtpA		Oxidative phosphorylation	SC9679_80_82_83	SC9679_80_82_83_k127_4532802_1 # 2 # 1207 # 1 # ID=123983_1;partial=10;start_type=Edge;rbs_motif=None;rbs_spacer=None;gc_cont=0.592	AtpA-WP_067920316.1 MULTISPECIES: F0F1 ATP synthase subunit alpha [unclassified Sulfitobacter]	91.8	401	1	401	112	512	3.9e-206	717.2	99.8	78.3	GNPIDGKGPINATERGIADVKAPGIIPRKSVHEPMATGLKSVDAMIPIGRGQRELIIGDRQTGKTAVALDAMLNQAQVNEAADGDESKKMYCVYVAIGQKRSTVAQLVKKLEESGAIDYSIVVAATASEPAPMQFLAPYAATAMAEYFRDNGRHALIIYDDLSKQAVSYRQMSLLLRRPPGREAYPGDVFYLHSRLLERSAKLGDDAGNGSLTALPIIETQGGDVSAFIPTNVISITDGQIFLETELFYQGIRPAVNTGLSVSRVGSSAQTKAMSSVAGPVKLSLAQYREMAAFAQFGSDLDAATQQLLNRGARLTELMKQPQYSPLTNAEIVVVIFAGVNGYLDKIKVSDVKRFETGLLNHMRSKHKDVLDWITNEDPKIKDDAADKLKDAIDSFASD…
ATP synthase (F-type)	AtpA		Oxidative phosphorylation	SC9679_80_82_83	SC9679_80_82_83_k127_3605106_2 # 1082 # 2545 # -1 # ID=125219_2;partial=01;start_type=Edge;rbs_motif=None;rbs_spacer=None;gc_cont=0.637	AtpA-WP_150864332.1 F0F1 ATP synthase subunit alpha [Wenzhouxiangella sp. W260]	90.6	487	1	487	28	514	3.6e-254	877.1	99.8	94.7	RNEGTVVSVSDGIARLHGLEDAMQGEMIEFPGNTFGLALNLERDSVGTVILGDYEHITEGDTVKCTGRILEVPHGHGLLGRVVDALGNPIDGQGPIDNDGFAPIEKVAPGVIWRKSVDQPVQTGLKSIDAMVPIGRGQRELIIGDRQIGKSAIAIDTIINQAKSGIKCIYVAIGQKQSTVANVVAKLEEHGAMEHTIVVNASASESAAMQYIAPYSGCTMGEYFRDRGEDALIIYDDLTKQAWAYRQVSLLLRRPPGREAYPGDVFYLHSRLLERAARVNVDYVEKFTDGKVKGKTGSLTALPIIETQAGDVSAFVPTNVISITDGQIFLETDLFNGGIRPAVHAGLSVSRVGGAAQTKVIKKLGGGVRLALAQYRELAAFAQFASDLDEATRAQLERG…
ATP synthase (F-type)	AtpA		Oxidative phosphorylation	SC9679_80_82_83	SC9679_80_82_83_k127_3142902_1 # 2 # 334 # 1 # ID=126489_1;partial=10;start_type=Edge;rbs_motif=None;rbs_spacer=None;gc_cont=0.339	AtpA-WP_028070616.1 F0F1 ATP synthase subunit alpha [Sphingobacterium thalpophilum]	70.8	106	1	106	419	524	1.8e-36	151.8	95.5	20.2	AFSKFGSDLDAATMAVLDKGSRNVEILKQGQYAPVSVDKQVAIIYCGSKGLLRDVPVNKIKEFETIFLTQLESQHKDVLDSLSAGKLTDDVTKKLEDLALDLAKRFKVTE*
ATP synthase (F-type)	AtpA		Oxidative phosphorylation	SC9679_80_82_83	SC9679_80_82_83_k127_1295044_6 # 4390 # 5928 # -1 # ID=126906_6;partial=00;start_type=ATG;rbs_motif=GGAG/GAGG;rbs_spacer=5-10bp;gc_cont=0.583	AtpA-WP_090029089.1 F0F1 ATP synthase subunit alpha [Lutimaribacter saemankumensis]	91.6	511	1	511	1	511	7.9e-268	922.5	99.6	99.8	MAIQAAEISAILKDQIKNFGQEAEVAEVGRVLSVGDGIARVYGLDNVQAGEMVEFPGGIMGMALNLESDNVGIVIFGSDRDIKEGDTVKRTNSIVDVPAGDALLGRVVDGLGNPLDGKGPIEAAERRVADVKAPGIIPRKSVHEPMATGLKAIDAMIPIGRGQRELIIGDRQTGKTAVALDAILNQKSYNEEAGDDESKKLYCVYVAIGQKRSTVAQLVKRLEESGAIDYSIVVAATASDPAPMQFLAPYSATAMAEFFRDNGRHALIVYDDLSKQAVSYRQMSLLLRRPPGREAYPGDVFYLHSRLLERSAKLNEDNGAGSLTALPIIETQGGDVSAFIPTNVISITDGQIFLETELIFQGIRPAVNTGLSVSRVGSSAQTNAMKTVAGSVKLELAQY…
ATP synthase (F-type)	AtpA		Oxidative phosphorylation	SC9679_80_82_83	SC9679_80_82_83_k127_4068342_3 # 2250 # 3149 # -1 # ID=128067_3;partial=01;start_type=Edge;rbs_motif=None;rbs_spacer=None;gc_cont=0.631	AtpA-WP_132370766.1 F0F1 ATP synthase subunit alpha [Melghiribacillus thermohalophilus]	71	297	1	297	205	499	2.8e-116	418.3	99	58.8	VRAVVETLREHGAMDYTIVVTANASDPAPMQYIAPYAATALAEHFMWQGKHTLVVYDDLSKQAQAYRQLSLVLRRPPGREAYPGDVFYLHSRLLERASKLSDEHGGGSLTALPIIETQGGDVSAYIPTNVISITDGQIFLQPDLFYSGVRPAVNVGISVSRVGGAAQIKAMKKVAGRLRLDLAQFRAMEAFAQFGSDLDAATQRQLARGSRTVEVLKQPQYQPMPVANQVAIIYAVTNGHLDDVEVADLREWESGFHSYLDAQAPALLSGIKDTGQLTEELEKELVSQIEAFHQTFAAR*
ATP synthase (F-type)	AtpA		Oxidative phosphorylation	SC9679_80_82_83	SC9679_80_82_83_k127_138172_1 # 3 # 1571 # 1 # ID=128277_1;partial=10;start_type=Edge;rbs_motif=None;rbs_spacer=None;gc_cont=0.420	AtpA-WP_044217764.1 F0F1 ATP synthase subunit alpha [Phaeodactylibacter xiamenensis]	83.9	528	1	522	7	534	3.4e-250	864	99.8	98.9	DEISAILREQLSGFKSASELEEVGTVLQVGDGIARVYGLTKAQAGELVEFETKTQAVVLNLEEDNVGVVLLGPGDGIREGSTVKRTGRIASIDIGEGFVGRVVNPLGEPIDGKGAITGKKYEMPIERKAPGVIYREPVSEPLQTGIKAIDAMIPIGRGQRELIIGDRQTGKTAIAIDTILNQKEFYDKGEPVYCIYVACGQKASTVANVAKILEDRGALAYTVIVSSSAADPAPLQFYAPFAGAAIGEFFRDTGRPALIIYDDLSKQAVAYREVSLLLKRPPGREAYPGDVFYLHSRLLERAAKIISNDEIARDMNDLPESLKEAGIVKGGGSLTALPIIETQAGDVSDYIPTNVISITDGQIFLETNLFNAGVRPAINVGVSVSRVGGNAQIKSMKKV…
ATP synthase (F-type)	AtpA		Oxidative phosphorylation	SC9679_80_82_83	SC9679_80_82_83_k127_3145605_2 # 248 # 1759 # 1 # ID=128621_2;partial=00;start_type=ATG;rbs_motif=AGGA;rbs_spacer=5-10bp;gc_cont=0.644	AtpA-WP_007281423.1 F0F1 ATP synthase subunit alpha [Lentisphaera araneosa]	67.9	517	1	502	1	517	9.3e-197	686.4	99.6	99.2	MAIDIKPEEISSILKRQLEEFDKKTDVYEVGSVLSVGDGIARVHGLSGVQAGELVEFPGGLKGVALNLEEDNVGVAIFGDDTGVREGDEVRRTQDIASVPVGEAVVGRVVDALGNVIDGGPPLKTKQQSVIERKAPGIIERKDVHEPMQTGIKVIDALTPIGRGQRELIIGDRKTGKTALAIDTIINQRGEDVYCFYVAIGQKRSTVAQVAETLKKFGAMQYTTIISATASDPAPMQFLAPYTGTAMAEYFRDSGKHALIIYDDLTKQAQAYRQLSLLLRRPPGREAYPGDIFYLHSRLLERSAKMSDAEGGGSLTSLPIIETQDGDVSAYIPTNVISITDGQIFLEADLFNSGQRPAINPGLSVSRVGGDAQIKAMKKAAGSLRLELAQYRELAAFSQ…
ATP synthase (F-type)	AtpA		Oxidative phosphorylation	SC9679_80_82_83	SC9679_80_82_83_k127_1297793_3 # 938 # 2452 # 1 # ID=129154_3;partial=00;start_type=ATG;rbs_motif=GGA/GAG/AGG;rbs_spacer=5-10bp;gc_cont=0.596	AtpA-WP_007281423.1 F0F1 ATP synthase subunit alpha [Lentisphaera araneosa]	71.7	516	1	504	1	516	2.3e-203	708.4	99.8	99	MAIDIKPDEVSSILKQQLKDFESGATEYEVGTVLSVGDGIARVYGLSSVLAGELVEFANGMKGMALNLEEDNVGVAIFGPDTDIKEGDEVKRTETIAAVPAGDGLVGRVVDALGVPIDGGPPLQNVAERQIEVKAPGIIERKDVHEPMQTGIKVIDALTPIGRGQRELIIGDRKTGKTALAIDTIINQRGEGVHCFYVAIGQKRSTVVQVAETLKKFGAMEYTTIISATASDPAPMQFLAPFSGTAMAEFYRDNGKHALIIYDDLTKQAQAYRQLSLLLRRPPGREAFPGDVFYLHSRLLERSAKMSDAEGAGSLTSLPIIETQDGDVSAYIPTNVISITDGQIFLESDLFNSGQRPAINPGLSVSRVGGDAQIKAMKQTAGTLRLDLAQYRELAAFSQ…
ATP synthase (F-type)	AtpA		Oxidative phosphorylation	SC9679_80_82_83	SC9679_80_82_83_k127_2224083_10 # 5283 # 5429 # 1 # ID=129209_10;partial=01;start_type=ATG;rbs_motif=None;rbs_spacer=None;gc_cont=0.585	AtpA-WP_094545509.1 F0F1 ATP synthase subunit alpha [Rubricoccus marinus]	89.8	49	1	49	1	49	2.2e-18	90.5	100	9.2	MATAIRPDEVTAVLRKELGGFDSATDVYEVGTVLQVGDGIARIYGLSNV
ATP synthase (F-type)	AtpA		Oxidative phosphorylation	SC9679_80_82_83	SC9679_80_82_83_k127_3378095_4 # 1813 # 2643 # -1 # ID=129569_4;partial=01;start_type=Edge;rbs_motif=None;rbs_spacer=None;gc_cont=0.348	AtpA-WP_103050604.1 F0F1 ATP synthase subunit alpha [Hanstruepera neustonica]	95.7	276	1	276	251	526	1.4e-146	518.8	99.6	52.5	AIGEYFRDTGRPALIVYDDLSKQAVAYREVSLLLRRPPGREAYPGDVFYLHSRLLERSAKVINDDAIAKEMNDLPETLKPMVKGGGSLTALPIIETQAGDVSAYIPTNVISITDGQIFLDGDLFNSGVRPAINVGISVSRVGGNAQIKSMKKVAGTLKLDQAQFRELEAFAKFGSDLDASTLNVIEKGKRNVEILKQGQNDPFTVEDQIAIIYAGSKNLLRDVPVEKVKEFERDYIEFLKAKHSDVLATLKSGKLTDEVTDTLSNVAKDLSGKYRA*
ATP synthase (F-type)	AtpA		Oxidative phosphorylation	SC9679_80_82_83	SC9679_80_82_83_k127_3839156_7 # 5816 # 6811 # -1 # ID=130309_7;partial=01;start_type=Edge;rbs_motif=None;rbs_spacer=None;gc_cont=0.678	AtpA-WP_025270122.1 F0F1 ATP synthase subunit alpha [Hippea sp. KM1]	71.7	311	2	312	190	500	5.5e-121	434.1	93.7	62	GDVICIYVAIGQKESTVAGVVQKLSDHGAMEYTIVVDASASTPAPMQWMAPYAGCAMGEYFRDRGQHALVIFDDLSKHANAYREMSLLLRRPPGREAYPGDVFYLHSRLLERAAKMSEEEGGGSLTALPVIETKAGDVSAYIPTNVISITDGQIFLETDLFHKNIRPAVNAGLSVSRVGGAAQIKAMKQVAGSLRLDLAQYRDLAAFAQFGSDLDKATQRQLARGARLTEILKQNQYRPLRVSKQIAIIWAGNNDFLDPLAVEQVGPFEDGLYDYIDVNDPSLWDDIEAAGKIDDELEERIRKSVAAWQEQFLAQTSADTEPAPAAAQAAE*
ATP synthase (F-type)	AtpA		Oxidative phosphorylation	SC9679_80_82_83	SC9679_80_82_83_k127_1300131_1 # 3 # 629 # -1 # ID=131044_1;partial=10;start_type=ATG;rbs_motif=TAAA;rbs_spacer=9bp;gc_cont=0.399	AtpA-WP_099152904.1 F0F1 ATP synthase subunit alpha [Lewinella nigricans]	82.7	214	1	209	1	214	4e-93	340.9	100	40.2	MIKVKPDEISAILKQQLSGFKTETELEEVGTVLQVGDGIARVYGLTKVQAGELVEFESGVEAIVLNLEEDNVGVVLMGPGDNIKEGSTVRRTKRIASIEIGEELVGRVIDPLGQPIDGKGPIGGKKYEMPLERKAPGVIFRQPVSEPLQTGIKAIDSMIPIGRGQRELIIGDRQTGKTAIAIDTIINQKGKDVKCIYVAIGQKRSTVAQ
ATP synthase (F-type)	AtpA		Oxidative phosphorylation	SC9679_80_82_83	SC9679_80_82_83_k127_1995684_4 # 1402 # 2400 # 1 # ID=131968_4;partial=01;start_type=ATG;rbs_motif=TAA;rbs_spacer=12bp;gc_cont=0.433	AtpA-WP_099369518.1 F0F1 ATP synthase subunit alpha [Sphingobacterium sp. 1.A.5]	85.3	333	1	333	1	333	5.4e-161	567	100	63.5	MAAIRPDEVSSIIKEQLSGVKASAQIEEVGTVLQVGDGIARIYGLTQVKSGELIEFENGVQGIVLNLEEDNVGAVLLGASTEIKEGDTVKRTNRIASLKVGEGMLGRVVDTLGNPIDGKGEIKGELYEMPLERKAPGVIYREPVSEPLQTGIKAIDAMIPIGRGQRELIIGDRQTGKTAVAIDTIINQKEFYDAGEPVFCIYVACGQKSSTVKQVVSALEAKGAMAYTVVVSASAADPAPMQFYAPMAGAAIGEYFRDTGRPALIVFDDLSKQAVAYREVSLLLRRPPGREAYPGDVFYLHSRLLERAAKVNSSDQIAKGMNDLPEALKDKVK
ATP synthase (F-type)	AtpA		Oxidative phosphorylation	SC9679_80_82_83	SC9679_80_82_83_k127_3150153_1 # 2 # 655 # 1 # ID=132307_1;partial=10;start_type=Edge;rbs_motif=None;rbs_spacer=None;gc_cont=0.674	AtpA-WP_145377715.1 MULTISPECIES: F0F1 ATP synthase subunit alpha [unclassified Planctomycetes]	67.6	216	1	216	295	508	1.4e-72	272.7	99.1	41.7	SRLLERAVKLSDELGAGSLTALPIIETQEGEVSAYIPTNVISITDGQIYLQPDLFRANIRPAIDVGISVSRVGGAAQVKAMKHKKVANGLRLSLAAFRELEAFAQLGTDLDAATQAQLDRGVRMVEILKQPQFQPMHVIDQVTSIFAAASGHLDKVPLARVAEYEAGLLQYMAENHAPFRDQLVETPVLDDEAEAELDRICAQFTEAFLAGKAADPR*
ATP synthase (F-type)	AtpA		Oxidative phosphorylation	SC9679_80_82_83	SC9679_80_82_83_k127_375182_15 # 11346 # 12887 # 1 # ID=133203_15;partial=00;start_type=ATG;rbs_motif=GGAG/GAGG;rbs_spacer=5-10bp;gc_cont=0.616	AtpA-WP_068611648.1 F0F1 ATP synthase subunit alpha [Woeseia oceani]	84.6	513	1	513	1	513	9.4e-245	845.9	99.8	100	MALKASEISTLIKERIENFEASTEARDVGTVIAVTDGIVRIHGLADARYGEMLEFPQNTFGMALNLEQDSVGAVVLGDYKHISEGDTVKTTGRILEVPIGDALLGRVVNSLGTPIDGKGPIETDLSSPIEKVAPGVIQRQSVSEPVQTGLKSIDSMVPIGRGQRELIIGDRQTGKTAVAVDTIINQRGTGIKCIYVAIGQKASSIAGVVRKLEEEGAMEHTIVVAAAAADSPAMQYIAPYSGASMGEYFLDKGEDALIIFDDLTKQAWAYRQVSLLLRRPPGREAYPGDVFYLHSRLLERASRVNAAHVEEVSGGKVKGKTGSMTALPIIETQAGDVSAFVPTNVISITDGQIFLETDLFNAGIRPAINAGLSVSRVGGAAQTKIIKKLGGGVRLALAQ…
ATP synthase (F-type)	AtpA		Oxidative phosphorylation	SC9679_80_82_83	SC9679_80_82_83_k127_841545_5 # 1907 # 2176 # 1 # ID=133795_5;partial=01;start_type=ATG;rbs_motif=AATAA;rbs_spacer=4bp;gc_cont=0.333	AtpA-WP_006453845.1 F0F1 ATP synthase subunit alpha [Synechococcus sp. PCC 7335]	81.1	90	1	90	1	90	5.1e-37	153.3	100	17.9	MINIRPDEISSIIREQIEQYDQDVKVDNIGTVLQVGDGIARVYGLDQVMSGELLEFEDKTIGIALNLENDNVGVVLMGTGRQILEGSTVK
ATP synthase (F-type)	AtpA		Oxidative phosphorylation	SC9679_80_82_83	SC9679_80_82_83_k127_375962_10 # 8893 # 10617 # -1 # ID=133858_10;partial=00;start_type=ATG;rbs_motif=GGAG/GAGG;rbs_spacer=5-10bp;gc_cont=0.613	AtpA-WP_145124843.1 F0F1 ATP synthase subunit alpha [Phycisphaerae bacterium RAS2]	67	575	1	574	1	551	4e-212	737.6	99.8	99.8	MKFNVDEIASVLTEEIENYQSAVDLNEVGRVLEIGDGIARVYGLSNAMAGEQLEFSNGQFGQVFNLEESSVGVVIFGDYLDIKEGDEVRRTGNLLSIPCGEELIGRVVDPLGRPLDGKGAIETPHRRPLEYKAPGIAGRQGVDQPLQTGIKAVDAMIPIGRGQRELIIGDRKTGKTAIAIDAILNQKGGDVICIYVAVGLKESTVAGIVDKLEEHGALDYTIVVSAGASDPAPLQYIAPYAGAAMAEYFMYGEGKHTLVVYDDLSKQAQAYRQLSLLLRRPPGREAYPGDVFYLHSRLLERAVKLRNEYAIVPKDTAEDTNDRSIARVHPQGLEAPAKERPDEASGIYHRHEGLERAEAWLESLDDKDDLRIHRFPNSGGSMTALPIIETLEGEVSAYI…
ATP synthase (F-type)	AtpA		Oxidative phosphorylation	SC9679_80_82_83	SC9679_80_82_83_k127_4547494_11 # 15523 # 17064 # 1 # ID=135558_11;partial=00;start_type=ATG;rbs_motif=GGAG/GAGG;rbs_spacer=5-10bp;gc_cont=0.617	AtpA-WP_068611648.1 F0F1 ATP synthase subunit alpha [Woeseia oceani]	78.4	513	1	513	1	513	5.2e-227	786.9	99.8	100	MSLKASEISDLIKERIRRFDAAAEARNVGTVIMLTDGIVRVHGLADAVYGEMLEFPNETFGVALNLEQDSVGAVVLGDYKHISEGDTVKTTGRILQVPVGDALVGRVVDALGRPIDGKGAIEAEQRDPIEVVAPGVIERQSVNQPVQTGLKSIDAMVPVGRGQRELIIGERQTGKTAVAIDTIINQKGGDLICIYVAIGQKTSTVAQVVRKLEENDAMGHTIVVSASASNAPALQYIAPYSGCTMGEYFRDRGRDALIIYDDLSKHAVAYRQISLLLRRPPGREAFPGDVFYLHSRLLERAARVNSDYVEEFTKGAVKGKTGSLTALPVIETQAGDVSAFIPTNVISITDGQIYLETDLFNAGIRPAINAGLSVSRVGGAAQTKIIKKLGGGVRLALAQ…
ATP synthase (F-type)	AtpA		Oxidative phosphorylation	SC9679_80_82_83	SC9679_80_82_83_k127_2693086_1 # 2 # 958 # -1 # ID=136251_1;partial=10;start_type=ATG;rbs_motif=GGAG/GAGG;rbs_spacer=5-10bp;gc_cont=0.576	AtpA-WP_016354078.1 F0F1 ATP synthase subunit alpha [Spiribacter salinus]	81.8	319	1	319	1	319	1.2e-149	529.3	100	62.2	MSLKASEISDLIKQRIERFESAAEARNVGTVIEVTDGIIRIHGLADVQYGEMLEFPGDTFGMALNLEQDSVGAVVLGDYKHISEGDTVKTTGRILEVPVGEALVGRVVDALGRPIDGKGPITTEHSAPIEKVAPGVIARQSVDQPVQTGLKSIDAMVPIGRGQRELIIGDRQTGKTAVAIDAIINQKGQDMVCIYVAIGQKASSVASVVRKLEEHGAIDHTIVVAANAAESPALQYIAPYAGCSMGEFFRDRGEDALIVYDDLSKQAVAYRQVSLLLRRPPGREAYPGDVFYLHSRLLERAARVNADYVEQFTNGDVKG
ATP synthase (F-type)	AtpA		Oxidative phosphorylation	SC9679_80_82_83	SC9679_80_82_83_k127_1539683_1 # 1 # 1401 # 1 # ID=137166_1;partial=10;start_type=Edge;rbs_motif=None;rbs_spacer=None;gc_cont=0.603	AtpA-WP_068611648.1 F0F1 ATP synthase subunit alpha [Woeseia oceani]	84.8	466	1	466	48	513	4.1e-223	773.9	99.8	90.8	RYGEMLEFPQNTFGMALNLEQDSVGAVVLGDYKHISEGDTVKTTGRILEVPIGDALLGRVVDSLGNPIDGKGPLDTDLSSPIEKVAPGVIQRQSVSQPVQTGLKSIDSMVPIGRGQRELIIGDRQTGKTAVAVGTIINQRGTGIKCIYVAIGQKASSIAGVVRKLEEEGALEHTIIVAAAAADSPAMQYIAPYSGASMGEYFLDKGEDALIIFDDLTKQAWAYRQVSLLLRRPPGREAYPGDVFYLHSRLLERASRVNAAHVEEVSGGKVKGKTGSMTALPIIETQAGDVSAFVPTNVISITDGQIFLETDLFNAGIRPAINAGLSVSRVGGAAQTKIIKKLGGGVRLALAQYRELAAFAQFASDLDAATRAQLERGERVTELMKQKQYSPLSVAEMAL…
ATP synthase (F-type)	AtpA		Oxidative phosphorylation	SC9679_80_82_83	SC9679_80_82_83_k127_2694177_4 # 1347 # 2927 # 1 # ID=137176_4;partial=00;start_type=ATG;rbs_motif=AAA;rbs_spacer=3bp;gc_cont=0.409	AtpA-WP_019670928.1 F0F1 ATP synthase subunit alpha [Eudoraea adriatica]	97.9	526	1	526	1	526	9.8e-290	995.3	99.8	100	MAGVKAAEVSAILKKQLSGFEAKASLDEIGTVLQVGDGIARVYGLSNAEYGELVEFEGGLEGIVLNLEEDNVGVVLLAPSREIKEGATVKRTQRIASIKVGEGIVGRVVDTLGNPIDGKGAISGDLYEMPLERKAPGVIFRQPVYEPLQTGVKAVDAMIPVGRGQRELVIGDRQTGKTTVCIDTIINQKEFYDAGEPVYCIYVAIGQKASTVAAIAKTLEDKGALAYTTIVAANASEPAPMQVYAPFAGAAIGEYFRDTGRPALIIYDDLSKQAVAYREVSLLLRRPPGREAYPGDVFYLHSRLLERAAKVIDDDSIAQNMNDLPDVLKPMVKGGGSLTALPIIETQAGDVSAYIPTNVISITDGQIFLEQDLFNQGVRPAINVGISVSRVGGNAQIKS…
ATP synthase (F-type)	AtpA		Oxidative phosphorylation	SC9679_80_82_83	SC9679_80_82_83_k127_149477_3 # 1066 # 2328 # 1 # ID=137464_3;partial=01;start_type=ATG;rbs_motif=None;rbs_spacer=None;gc_cont=0.640	AtpA-WP_143158162.1 F0F1 ATP synthase subunit alpha [Rubritalea squalenifaciens]	84.3	421	1	421	1	421	1.3e-199	695.7	100	82.5	MSDILQELKQEIAGITAGVEKTNVGRVREIGDGVAKVEGLSEVALNEMIEFPGGLTGIAMNLEEGEVGVVMLGSSLHIKEGDECHTTGKLLSVPVGEGLLGRVVDALGNPIDGKGDVQSSDQYPVEKIAPGIIKRKSVSVPVQTGIMSIDAMIPIGRGQRELIIGDRSTGKTTIAIDTIISQANQNKAARDGQLKDHKPLYCVYVAIGQKQSNVARTVATLEAAGALEDTIVVSASASDSAANQFLAPYGGCAMAEYLMDQGKDVLIVYDDLSKQAVAYRQVSLILRRPSGREAYPGDVFYLHSRLLERSARLSDKEGGGSITALPIIETQAGDVSAYIPTNVISITDGQIFLETDLFYQGERPAISVGLSVSRVGSAAQTKAIKKVAGTTKLDLAQFR…
ATP synthase (F-type)	AtpA		Oxidative phosphorylation	SC9679_80_82_83	SC9679_80_82_83_k127_3157717_7 # 4769 # 5398 # -1 # ID=138643_7;partial=01;start_type=Edge;rbs_motif=None;rbs_spacer=None;gc_cont=0.352	AtpA-WP_144725375.1 F0F1 ATP synthase subunit alpha [Flavobacteriaceae bacterium MAR_2010_105]	89	209	1	209	318	526	2.6e-100	364.8	99.5	39.7	AKNMNDLPAPLKSMVKGGGSLTALPIIETQAGDVSAYIPTNVISITDGQIFLDGDLFNSGVRPAINVGISVSRVGGNAQIKSMKKVAGTLKLDQAQFRELEAFAKFGSDLDAATLNVIEKGRRNVEILKQAQNDPYPVEEQIAIIYVGSKNLLRNVPVDKVKEFESDYIEFLKGKHADTLKTLKSGKLTDEVTDTLTKVAKDLAERYNA*
ATP synthase (F-type)	AtpA		Oxidative phosphorylation	SC9679_80_82_83	SC9679_80_82_83_k127_3158712_1 # 3 # 674 # 1 # ID=139384_1;partial=10;start_type=Edge;rbs_motif=None;rbs_spacer=None;gc_cont=0.557	AtpA-WP_011313311.1 F0F1 ATP synthase subunit alpha [Thiobacillus denitrificans]	79.4	223	1	223	291	513	7.8e-95	346.7	99.6	43.5	FYLHSRLLERAARINADYVEKITDGKVKGKTGSLTALPIIETQAGDVSAFVPTNVISITDGQIFLETDLFNAGIRPAINAGLSVSRVGGAAQTKIIKKLGGGVRLALAQYRELAAFAQFASDLDDATRKQLERGKRVTELMKQAQYSPMSVGEMALSLYAVEHGYLDDVDENKIVAFETAMSAFANDKFGEVIDGITKSGNYGDEEKESLKKIVEEFVKSGSY*
ATP synthase (F-type)	AtpA		Oxidative phosphorylation	SC9679_80_82_83	SC9679_80_82_83_k127_2697215_7 # 3330 # 4457 # 1 # ID=139675_7;partial=01;start_type=ATG;rbs_motif=GGA/GAG/AGG;rbs_spacer=3-4bp;gc_cont=0.679	AtpA-WP_154009879.1 F0F1 ATP synthase subunit alpha [Actinobacteria bacterium]	85.9	376	1	376	1	376	5.7e-183	640.2	100	69.2	MAELTINTADIAAALRKNLDGYAPSVEQTQVGRVIEVGDGIARVAGLPNAAVNEMLEFEGGTIGLAMNLDEDSIGTVVLGEVTHIAEGQSVRSTGDILSVPVGDALLGRVVNGLGTPIDGKGPLVGAQSRRMEIQAPGIMGRKPVHEPMQTGIKAIDSLIPVGRGQRELIIGDRKTGKTTIATDTIINQRGLGVRCIYVAVGQKASTVAQTVATLESFGAMEYTVVVVAAASDGAPFKYLAPYAGCAMGQYWMDNGEHALIVYDDLSKQAEAYRQMSLLLRRPPGREAYPGDVFYLHSRLLERAAKLSDDRGAGSLTALPVIETKAGDVSAFIPTNVISITDGQIFLQDDLFKSGVRPAVDVGISVSRVGSAAQIK
ATP synthase (F-type)	AtpA		Oxidative phosphorylation	SC9679_80_82_83	SC9679_80_82_83_k127_1078424_2 # 618 # 2198 # -1 # ID=139950_2;partial=00;start_type=ATG;rbs_motif=TAA;rbs_spacer=11bp;gc_cont=0.400	AtpA-WP_155089248.1 F0F1 ATP synthase subunit alpha [Winogradskyella sp. ZXX205]	97.7	526	1	526	1	526	5.4e-288	989.6	99.8	100	MAEVKPAEISAILKQQLSGFEASASLDEVGTVLTVGDGIVRAYGLANAQYGELVEFDGGAEGIVLNLEEDNVGIVLLGTSVGVKEGSTVKRTERIASVKVGEGIVGRVVDTLGNPIDGKGPIAGETYEMPVERKAPGVIYREPVTEPLQTGIKAIDAMIPVGRGQRELVIGDRQTGKTTVCIDTILNQEEFYDAGEPVYCIYVAVGQKASTVANIAKTLEERGALAYTTIVAANASDPAAMQVYAPMTGASIGEYFRDTGRPALIIYDDLSKQAVAYREVSLLLRRPPGREAYPGDVFYLHSRLLERSAKIINDDAIAKEMNDLPEVLKPMVKGGGSLTALPIIETQAGDVSAYIPTNVISITDGQIFLDGDLFNSGVRPAINVGISVSRVGGNAQIKS…
ATP synthase (F-type)	AtpA		Oxidative phosphorylation	SC9679_80_82_83	SC9679_80_82_83_k127_4316152_3 # 761 # 2341 # 1 # ID=139952_3;partial=00;start_type=ATG;rbs_motif=TAA;rbs_spacer=4bp;gc_cont=0.486	AtpA-WP_088340019.1 F0F1 ATP synthase subunit alpha [Robiginitalea sediminis]	93	526	1	526	1	526	1e-278	958.7	99.8	100	MSGVKAAEVTAILKKQLSGFDADASLDEVGTVLQVGDGIARVYGLSNAQYGELVEFEGGLEGIVLNLEEDNVGVVLLGPSKEIKEGATVKRTQRISSIKVGEGIVGRVVNTLGNPIDGKGPLTGELYEMPLERKAPGVIYRQPVNEPLQTGVKAIDAMIPIGRGQRELVIGDRQTGKTTVCIDTIINQKEFFDAGEPVYCIYVAIGQKASTVAGIAKTLEDKGAMAYTTIVAANASDPAPMQVYAPMAGAAIGEYFRDTGRPALIIYDDLSKQAVAYREVSLLLRRPPGREAYPGDVFYLHSRLLERAAKIINDDAIAQQMNDLPDVLKPMVKGGGSLTALPIIETQAGDVSAYIPTNVISITDGQIFLEQDLFNQGVRPAINVGISVSRVGGSAQIKS…
ATP synthase (F-type)	AtpA		Oxidative phosphorylation	SC9679_80_82_83	SC9679_80_82_83_k127_4083352_3 # 1111 # 2397 # 1 # ID=140135_3;partial=01;start_type=ATG;rbs_motif=GGAG/GAGG;rbs_spacer=5-10bp;gc_cont=0.610	AtpA-WP_068611648.1 F0F1 ATP synthase subunit alpha [Woeseia oceani]	88.6	429	1	429	1	429	7.9e-213	739.6	100	83.6	MALKASEISTLIKERIENFEASTEARDVGTVVGVTDGIVRIHGLADARYGEMLEFPQNTFGLALNLEQDSVGAVVLGDYKHISEGDTVKTTGRILEVPIGDALLGRVVDSLGNPLDGKGPIETDLSSPIEKVAPGVIQRQSVSQPVQTGLKSIDSMVPIGRGQRELIIGDRQTGKTAVAVDTIINQRGTGIKCIYVAIGQKASSIAGVVRKLEEEGAMGHTIVVAAAAADSPAMQYIAPYSGASMGEYFLDKGEDALIIFDDLTKQAWAYRQVSLLLRRPPGREAYPGDVFYLHSRLLERASRVNAAHVEEVSGGKVKGKTGSLTALPIIETQAGDVSAFVPTNVISITDGQIFLETDLFNAGIRPAINAGLSVSRVGGAAQTKIMKKLSGGVRTALAQ…
ATP synthase (F-type)	AtpA		Oxidative phosphorylation	SC9679_80_82_83	SC9679_80_82_83_k127_3851829_2 # 489 # 2093 # 1 # ID=141070_2;partial=00;start_type=ATG;rbs_motif=None;rbs_spacer=None;gc_cont=0.702	AtpA-WP_095512037.1 F0F1 ATP synthase subunit alpha [Rubrivirga marina]	93	528	1	528	1	528	2.1e-279	961.1	98.7	99.6	MATAIRPDEVTDVLRQELGNFSSETDTYEVGTVLQVGDGIARLYGLSKVQAGELIEFPSSGVTGMVLNLEEDNVGAVLFGDANAVKEGDEARRSGRIASIRVGEGMLGRVVDPLGNPVDGKGPIAGQTYEMPIERKAPGVIYREPVTEPLQTGIKAIDAMVPIGRGQRELVIGDRQTGKTAVLVDTILSQKSTHAEGGKPVYCIYVAIGQKASTVATLQAALERYGAMEYTVIVNAPASAPAPLQFIAPFAGACIGEFFRDTGRHALCIYDDLSKQAVAYREVSLLLRRPPGREAYPGDVFYLHSRLLERAAKITADDTIARDMNDLPETLKGMVKGGGSLTALPVIETQAGDVSAYIPTNVISITDGQIFLESNLFNAGVRPAINVGVSVSRVGGNAQ…
ATP synthase (F-type)	AtpA		Oxidative phosphorylation	SC9679_80_82_83	SC9679_80_82_83_k127_1312874_1 # 1 # 1032 # -1 # ID=141100_1;partial=10;start_type=ATG;rbs_motif=GGAG/GAGG;rbs_spacer=5-10bp;gc_cont=0.635	AtpA-WP_154090479.1 F0F1 ATP synthase subunit alpha [Actinobacteria bacterium]	82.2	342	3	344	4	345	1.2e-158	559.3	99.4	63.5	MALTFDPSEIASVLKKNLDSFSTDVSSSTVGKIVEVGDGIARVGGLPNVAVNEMLKFEDGTIGLALNLDEASIGAVVLGSVDNIEEGQNVEATGEILSVPVGDGLLGRVVNTLGEPVDGKGPLTNIEQRRMEVQAPGITGRQPVHEPVQTGIKAVDSLIPIGRGQRELIIGDRKTGKTTIAVDAILAQKGAGIKCVYVAIGQKASTVAQTVANLEAMGAMEYTVVVIAPASDPAPFKFLAPYAGCAMGQHWMDNGGHALAIYDDLSKQAEAYRQVSLLLRRPPGREAFPGDVFYLHSRLLERAAKLSDEMGAGSLTALPVIETKAGDVSAFIPTNVISITDGQI
ATP synthase (F-type)	AtpA		Oxidative phosphorylation	SC9679_80_82_83	SC9679_80_82_83_k127_1776502_6 # 3005 # 3211 # 1 # ID=141268_6;partial=01;start_type=ATG;rbs_motif=AGGA;rbs_spacer=5-10bp;gc_cont=0.570	AtpA-WP_068611648.1 F0F1 ATP synthase subunit alpha [Woeseia oceani]	82.6	69	1	69	1	69	5.3e-26	116.3	100	13.5	MSLKASEISDLIKERIQRFETSAEARNVGTVIMLTDGIVRIHGLADARYGEMLEFPNDTFGVALNLEQD
ATP synthase (F-type)	AtpA		Oxidative phosphorylation	SC9679_80_82_83	SC9679_80_82_83_k127_2699415_4 # 1469 # 3013 # 1 # ID=141352_4;partial=00;start_type=ATG;rbs_motif=AGGA;rbs_spacer=5-10bp;gc_cont=0.544	AtpA-WP_073273997.1 F0F1 ATP synthase subunit alpha [Microbulbifer donghaiensis]	84.2	514	1	514	1	514	3.8e-254	877.1	99.8	100	MQQLNPSEISEIIKQRIDSLDVTAQAKNEGTIVSVSDGIIRIHGLADVMYGEMIEFEGGIYGMALNLERDSVGAVVLGDYLSLAEGQSCHCTGRILEVPVGPELEGRVVDALGKPIDGKGPVEAKLTDPIEKVAPGVIARQSVSQPVQTGLKSIDSMTPIGRGQRELIIGDREVGKTAVAIDTIINQKGKGVKCIYVAIGQKMSSIANVVQKLEEDGAMDYTVVVAASASDPASMQFIAPYSGCSMGEYYRDRGEDALIIYDDLTKQAWAYRQISLLLRRPPGREAYPGDVFYLHSRLLERAARVNADYVEKFTNGEVKGQTGSLTALPIIETQAGDVSAFVPTNVISITDGQIFLETDLFNAGIRPAMNPGISVSRVGGAAQVQIIRKLGGGIRIALA…
ATP synthase (F-type)	AtpA		Oxidative phosphorylation	SC9679_80_82_83	SC9679_80_82_83_k127_154882_5 # 3002 # 3499 # -1 # ID=141612_5;partial=01;start_type=Edge;rbs_motif=None;rbs_spacer=None;gc_cont=0.612	AtpA-WP_076755417.1 F0F1 ATP synthase subunit alpha [Ectothiorhodosinus mongolicus]	84.2	165	1	165	349	513	3.6e-73	274.2	99.4	32.2	TDGQIFLETDLFNAGIRPAINAGLSVSRVGGAAQTKIIKKLGGGVRLALAQYRELAAFSQFASDLDEATRKQLERGQRVTELMKQKQYSPLTVAEMATSLFAAEEGYLDHVDLNKIVDFEHALHAYMRASQAQLMDGINSSGDYNDETVAGLKAAIEDFKANGSW*
ATP synthase (F-type)	AtpA		Oxidative phosphorylation	SC9679_80_82_83	SC9679_80_82_83_k127_3393313_2 # 582 # 2123 # -1 # ID=142253_2;partial=00;start_type=ATG;rbs_motif=AGGA;rbs_spacer=5-10bp;gc_cont=0.573	AtpA-WP_068611648.1 F0F1 ATP synthase subunit alpha [Woeseia oceani]	78.9	513	1	513	1	513	5e-230	797	99.8	100	MSLKASEISDLIKERIQRFDASAEARNVGTVIMLTDGIVRIHGLADVRYGEMLEFDNDTFGVALNLEQDSVGAVVLGDYKHISEGDSVKTTGRILQVPVGDGLVGRVVDALGRPIDGKGEIEASQRDPIEVVAPGVIERKSVDQPVQTGLKSVDAMVPIGRGQRELIIGDRQTGKTAVAIDTIINQKGKGLTCIYVAIGQKTSTIAQVVRKLDEYGAMDHTIVVSAAASEAPALQYIAPYSGCTMGEYFRDRGRDAVIIYDDLSKHAVAYRQISLLLRRPPGREAFPGDVFYLHSRLLERASRVNADYVEKFTKGEVKGQTGSLTALPIIETQAGDVSAFIPTNVISITDGQIYLETDLFNAGIRPAINAGLSVSRVGGAAQTKIIKKLGGGVRLALAQ…
ATP synthase (F-type)	AtpA		Oxidative phosphorylation	SC9679_80_82_83	SC9679_80_82_83_k127_2240506_1 # 1 # 918 # 1 # ID=142666_1;partial=10;start_type=Edge;rbs_motif=None;rbs_spacer=None;gc_cont=0.641	AtpA-WP_025411634.1 F0F1 ATP synthase subunit alpha [Gemmatirosa kalamazoonesis]	71.5	291	1	291	232	521	2.3e-113	408.7	95.1	55.1	IVVAANASDPATLQYIAPYGGCALAEYFMYKEGRHTLVIYDDLSKQADAYREVSLILRRPPGREAFPGDVFYLHSRLLERAAKVSEDPKVIEAHPDLEKPGGSLTALPIIQTQAGDVSAYIPTNVISITDGQIFLESDLFYSGVRPAVNAGISVSRVGGSAQIKAMKKVAGSLRLDLAQYRELEAFAQFGSDLDAATQRQLARGERTVEILKQGQYRPLPVEEQVMAIFAGTQGYLDDLDAPKIGAWEASFYEYMRSAHPGIGAAIRDEKVISDETEGKLRDAIEAHNRLFRTSSAEDLAATAVG*
ATP synthase (F-type)	AtpA		Oxidative phosphorylation	SC9679_80_82_83	SC9679_80_82_83_k127_1315690_3 # 1827 # 3083 # -1 # ID=143236_3;partial=01;start_type=Edge;rbs_motif=None;rbs_spacer=None;gc_cont=0.496	AtpA-WP_012645547.1 F0F1 ATP synthase subunit alpha [Geobacter daltonii]	74.9	387	1	387	114	500	4.6e-165	580.9	92.4	77.1	PIDGAGPIESTGNQRVEVKAPGIVKRKSVHEPLQTGIKAIDAMIPIGRGQRELIIGDRQTGKTAVAIDAIINQKGKDVVCIYVAIGQKRSSVAQVVERLREHGALEHTIIVAASASEPAPMSFLAPYTGCTMGEYFRDNGKHALVIYDDLSKHAVAYRAISLLLRRPPGREAFPGDVFYIHSRLLERGSKLSDAEGGGSLTALPIIETQAGDVSAYVPTNVISITDGQIYLESDLFYSGVRPAVNVGLSVSRVGGAAQIKSMKKVAGTLRLDLAQYREKQAFAQFGSDLDAVTQQQLARGERLVELLKQPQYQPMPVELQVISITAANNGFLDKLEVSQIGEFEAGLHQHLSANHSDLLDTIREKGSLDKDQNSALIEAMASFTKDFSQGASTAETPSE…
ATP synthase (F-type)	AtpA		Oxidative phosphorylation	SC9679_80_82_83	SC9679_80_82_83_k127_1083132_3 # 1774 # 2745 # -1 # ID=143601_3;partial=01;start_type=Edge;rbs_motif=None;rbs_spacer=None;gc_cont=0.636	AtpA-WP_153758707.1 F0F1 ATP synthase subunit alpha [Iamiaceae bacterium SCSIO 58843]	71.2	323	1	323	185	505	8.8e-124	443.4	99.7	58.9	TILNQKGLGVNCVYVAIGQKESTVAQTVATLEAHGAMDYTVVVVAPASDPAPFKYLAPYAGCAIGQHWMENGQHALAVYDDLSKQAEAYRQVSLLLRRPPGREAYPGDVFYLHSRLLERAAKLSDELGGGSITALPVIETQAGDVSAYIPTNVISITDGQIFLESDLFYSGQRPAVNAGLSVSRVGGAAQTKAMKKVAGRLRLDLAQYRELAAFSQFASDLDPATQAQLARGQRTMEMLKQDEFKPMPVEKQIAVIYAVTNGMVDHVPLESVRKWEDAFHAWMGENASGVLLDIKTQGKLNDDIVEALKAGIDRFNAQWKGEE*
ATP synthase (F-type)	AtpA		Oxidative phosphorylation	SC9679_80_82_83	SC9679_80_82_83_k127_3627903_1 # 2 # 1288 # 1 # ID=144709_1;partial=10;start_type=Edge;rbs_motif=None;rbs_spacer=None;gc_cont=0.674	AtpA-WP_095515780.1 F0F1 ATP synthase subunit alpha [Rubrivirga sp. SAORIC476]	85.4	425	2	426	104	528	3.2e-206	717.6	99.1	80.2	SEDMLGRVLDPLGAPIDGKGPLTGETFEMPLERKAPSVIYREPVTEPLQTGLKAIDSMVPIGRGQRELVIGDRQTGKTAVLVDTIINQKRTHEEGGSPVYCIYVAVGQKSSTVAQVQAALEKAGAMDYTVIVNAPASDPAPLQFIAPFAGACIGEFFRDTGRHALCIYDDLSKQAVAYREVSLLLRRPPGREAYPGDVFYLHSRLLERAAKINSTDTIAKQMNDLPEALQGMVKGGGSLTALPVIETQAGDVSAYIPTNVISITDGQIFLESNLFNAGVRPAINVGISVSRVGGNAQIKGMKKVSGTLRLDLAQYRELEAFAKFGSDLDAATQRQLNRGARLVEILKQPQYQPVPVEEQVAIIYVAGKGLLDRVPLNRIREVEREFREALRLKHADALG…
ATP synthase (F-type)	AtpA		Oxidative phosphorylation	SC9679_80_82_83	SC9679_80_82_83_k127_3628443_20 # 24634 # 26178 # -1 # ID=145272_20;partial=00;start_type=ATG;rbs_motif=AGGA;rbs_spacer=5-10bp;gc_cont=0.565	AtpA-WP_153611674.1 F0F1 ATP synthase subunit alpha [K189A clade bacterium]	89.1	514	1	514	1	514	9e-264	909.1	99.8	100	MQQLNPSEISDIIKNRIQGLDVKAEAKNEGTIVGVSDGIVRIHGLADAQYGEMIEFDGNLYGMALNLERDSVGVVILGDYEDLTEGMTARCTGRILEVPVGPELLGRVVDALGNPIDGKGPINATGTSPIEKVAPGVIARQSVDQPVQIGLKCVDAMVPIGRGQRELIIADRQIGKTAIAIDAIINQKRSGIKCIYVAIGQKMSTIANIVTTLEEHGAMEYTTVVAASAADPAPMQFIAPYSGCSMGEYFRDTGEDALIIYDDLTKQAWAYRQISLLLKRPPGREAYPGDVFYLHSRLLERAARVNAAYVEKQTNGAVKGKTGSLTALPVIETQAGDISAFVPTNVISITDGQIFLETENFNSGLRPAMNPGTSVSRVGGSAQVPFMKKISGGIKLALA…
ATP synthase (F-type)	AtpA		Oxidative phosphorylation	SC9679_80_82_83	SC9679_80_82_83_k127_2012994_1 # 2 # 295 # -1 # ID=146196_1;partial=10;start_type=ATG;rbs_motif=GGA/GAG/AGG;rbs_spacer=5-10bp;gc_cont=0.588	AtpA-WP_068124327.1 MULTISPECIES: F0F1 ATP synthase subunit alpha [unclassified Rhodothermaceae]	86.7	98	1	98	1	98	6.7e-43	172.9	100	18.5	MASAIRPDEVTAVLKRELGGFESGTDVYEVGTVLQVGDGIARIYGLAKVQAGELLDFPRSGVTGMVLNLEEDNVGAVLFGEVDEVKEGDEVRRTSRIA
ATP synthase (F-type)	AtpA		Oxidative phosphorylation	SC9679_80_82_83	SC9679_80_82_83_k127_4323754_1 # 2 # 1210 # 1 # ID=146248_1;partial=10;start_type=Edge;rbs_motif=None;rbs_spacer=None;gc_cont=0.543	AtpA-WP_154101773.1 F0F1 ATP synthase subunit alpha [K189A clade bacterium]	87.1	402	1	402	113	514	4.2e-200	697.2	99.8	78.2	GNPIDGKGPINATGTAPIEKVAPGVIARQSVDQPVQIGLKCVDAMVPIGRGQRELIIADRQIGKTAIAIDAIINQKRSGIKCIYVAIGQKMSTIANIVTTLEEYGAMEYTTVVAASAADPAPMQFIAPYSGCSMGEYFRDNGEDALIIYDDLTKQAWAYRQISLLLKRPPGREAYPGDVFYLHSRLLERAARVNAEYVEKQTNGAVKGKTGSLTALPVIETQAGDISAFVPTNVISITDGQIFLETENFNSGLRPAMNPGTSVSRVGGSAQVPFMKKISGGIKLALAQYRELAAFSQFASDLDDATRRQLEHGERVTELMKQKQYSPMSVAEMGTVLFAANEGYLTDVEVDKVLDFEEALLSYMRSEHGAFMDDIDQNGTYNDDVVATLKEAIEKFKAT…
ATP synthase (F-type)	AtpA		Oxidative phosphorylation	SC9679_80_82_83	SC9679_80_82_83_k127_3399848_2 # 1269 # 2468 # -1 # ID=147591_2;partial=01;start_type=Edge;rbs_motif=None;rbs_spacer=None;gc_cont=0.569	AtpA-WP_068124327.1 MULTISPECIES: F0F1 ATP synthase subunit alpha [unclassified Rhodothermaceae]	83.4	397	1	397	131	527	2.3e-190	664.8	99.3	75	MPIERKAPGVIFREPVKEPLQTGIKAIDSMIPIGRGQRELVIGDRQTGKTAVLIDTIINQKSTHETDSPVYCIYVAIGQKNSTVAQVRAALEENGAMDYTVIVNAPASTPATMQFLAPFAGACIGEFFRDTGRHALVIYDDLSKQAVAYRQVSLLLRRPPGREAYPGDVFYLHSRLLERAAKVIDNDEVAVQMNNIPPSIKELVKGGGSLTALPVIETQAGDVSAYIPTNVISITDGQIYLEANLFNAGVRPAINVGISVSRVGGNAQIKAMKKVASTLRIDLAQFRELEAFAKFGSDLDAATQRQLTRGERLVEILKQGQFDPVAVEHQVAIIYVATQGFLDEIPAARVRSFEQEFLERMSLKHGDAMATIRQTGVVSDDAEAALKKEAEELVALYTQ*
ATP synthase (F-type)	AtpA		Oxidative phosphorylation	SC9679_80_82_83	SC9679_80_82_83_k127_163439_6 # 2675 # 4216 # 1 # ID=148212_6;partial=00;start_type=ATG;rbs_motif=GGA/GAG/AGG;rbs_spacer=5-10bp;gc_cont=0.652	AtpA-WP_123399405.1 F0F1 ATP synthase subunit alpha [Inmirania thermothiophila]	78.9	513	1	513	1	513	8.5e-230	796.2	99.8	100	MSLKASEISELIKERIQRFDTAAETRNVGTVIMVTDGIVRIHGLGDVRYGEMLEFPGDTFGLALNLEQDSVGAVVLGEYKHISEGDTVKTTGRILEVPVGEALVGRVVDALGRPIDQKGEIDAELNAPVEVVAPGVIERKSVDQPVQTGLKSIDAMVPVGRGQRELIIGDRQTGKTAVAIDTIINQKGGDLICIYVAVGQKTSTVAQVVRKLEEHGAMDHTIVVSASASAAPALQYIAPHAGCTMGEYFRDRGRDALIIYDDLSKHAVAYRQISLLLRRPPGREAFPGDVFYLHSRLLERAARVNAEYVEKFTNGAVKGQTGSLTALPVIETQAGDVSAFIPTNVISITDGQIYLETDLFNAGIRPAINAGLSVSRVGGAAQTKIIKKLGGGVRLALAQ…
ATP synthase (F-type)	AtpA		Oxidative phosphorylation	SC9679_80_82_83	SC9679_80_82_83_k127_858156_5 # 3434 # 5014 # -1 # ID=148216_5;partial=00;start_type=ATG;rbs_motif=TAA;rbs_spacer=5bp;gc_cont=0.447	AtpA-WP_129606660.1 F0F1 ATP synthase subunit alpha [Muriicola sp. MMS17-SY002]	98.5	526	1	526	1	526	2.3e-291	1000.7	99.8	100	MAGVKAAEVSAILKKQLSGYEAKASLDEIGTVLQVGDGIARVYGLSNAQYGELVEFEGGLEGIVLNLEEDNVGVVLLGPSKEIKEGTTVKRTQRIASINVGEGIVGRVVDTLGIPIDGKGPIAGKTFEMPLERKAPGVIFRQPVNEPLQTGIKAIDAMIPVGRGQRELVIGDRQTGKTTVCIDTIINQKEFFDAGNPVYCIYVAIGQKASTVANIAKTLEDKGALAYTTIVAANASDPAPMQVYAPFAGAAIGEYFRDSGRPALIIYDDLSKQAVAYREVSLLLRRPPGREAYPGDVFYLHSRLLERAAKVIDDDAIAQNMNDLPEPLKPMVKGGGSLTALPIIETQAGDVSAYIPTNVISITDGQIFLEQDLFNQGVRPAINVGISVSRVGGSAQIKS…
ATP synthase (F-type)	AtpA		Oxidative phosphorylation	SC9679_80_82_83	SC9679_80_82_83_k127_3171120_1 # 1 # 1233 # 1 # ID=149360_1;partial=10;start_type=Edge;rbs_motif=None;rbs_spacer=None;gc_cont=0.626	AtpA-WP_068611648.1 F0F1 ATP synthase subunit alpha [Woeseia oceani]	85.1	410	1	410	104	513	4.6e-194	677.2	99.8	79.9	LGRVVDSLGNPIDGKGPIDTTLSAPIEKVAPGVIERQSVSQPVQTGLKSIDSMVPIGRGQRELIIGDRQTGKTAVAVDTIINQRGTGIKCIYVAIGQKASSIAGVVRKLEEEGAMAHTIVVAAAAADSPAMQYIAPYSGASMGEYFLDKGEDALIIFDDLTKQAWAYRQVSLLLRRPPGREAYPGDVFYLHSRLLERASRVNAEYVEKVSGGKVKGKTGSLTALPIIETQAGDVSAFVPTNVISITDGQIFLETDLFNAGIRPAINAGLSVSRVGGAAQTKIIKKLGGGVRLALAQYRELAAFAQFASDLDAATRSQLERGERVTELMKQKQYSPLSVAEMALSLFAANEGYLDKVPVPKIVDYEAALHDFARANNQADLDAINSTGDYNDDVVATLTG…
ATP synthase (F-type)	AtpA		Oxidative phosphorylation	SC9679_80_82_83	SC9679_80_82_83_k127_2016972_69 # 52700 # 54241 # -1 # ID=149567_69;partial=00;start_type=ATG;rbs_motif=GGAG/GAGG;rbs_spacer=5-10bp;gc_cont=0.604	AtpA-WP_068611648.1 F0F1 ATP synthase subunit alpha [Woeseia oceani]	84	513	1	513	1	513	8.8e-243	839.3	99.8	100	MSIKASEISDLIKERIKNFQAPAEARDVGTVLTVTDGIVRIHGLGDARYGEMLEFPGNTFGMALNLEQDSVGAVILGDYKHISEGDEVKTTGRILEVPVGEGLLGRVVNSLGQPIDGKGPIDSNQTSPIEKVAPGVISRKSVDQPVQTGLKAIDAMVPIGRGQRELIIGDRQTGKTAVAVDTIINQKGTGIKCIYVAIGQKNSSIAGVVRKLEEHGAMEHTVVVAAAAAESAAMQYIAPYSGCSMGEYFRDKGEDALIIYDDLTKQAWAYRQVSLLLRRPPGREAYPGDVFYLHSRLLERAARINAEYVEKLTNGKVKGQTGSLTALPIIETQAGDVSAFVPTNVISITDGQIFLESDLFNAGIRPAINAGLSVSRVGGAAQTKIIKKLGGGVRLALAQ…
ATP synthase (F-type)	AtpA		Oxidative phosphorylation	SC9679_80_82_83	SC9679_80_82_83_k127_2712010_2 # 705 # 2246 # -1 # ID=151133_2;partial=00;start_type=ATG;rbs_motif=GGAG/GAGG;rbs_spacer=5-10bp;gc_cont=0.554	AtpA-WP_068611648.1 F0F1 ATP synthase subunit alpha [Woeseia oceani]	79.1	513	1	513	1	513	3.8e-230	797.3	99.8	100	MSLKASEISDLIKERIKRFDAASEARNVGTVIMLTDGIVRIHGLADARYGEMLEFPGETFGVALNLEQDSVGAVVLGDYKHISEGDTVKTTGRILEVPIGEALIGRVVDALGRPLDGKGSIEGAERGAIEVVAPGVIERKSVDQPVQTGLKSIDAMVPVGRGQRELIIGDRQTGKTAVAIDTIINQKGGDLICIYVAIGQKTSTVAQVVRKLEENGAMGHTIVVSAAASEAPSLQYIAPYSGCTMGEYFRDRGRDALIIYDDLSKHAVAYRQISLLLRRPPGREAFPGDVFYLHSRLLERASRVNAEYVEKFTNGEVKGKTGSLTALPVIETQAGDVSAFIPTNVISITDGQIYLETDLFNAGIRPAINAGLSVSRVGGAAQTKIIKKLGGGTRLALAQ…
ATP synthase (F-type)	AtpA		Oxidative phosphorylation	SC9679_80_82_83	SC9679_80_82_83_k127_2251198_1 # 3 # 809 # -1 # ID=151524_1;partial=10;start_type=ATG;rbs_motif=GGAG/GAGG;rbs_spacer=5-10bp;gc_cont=0.553	AtpA-WP_153889339.1 F0F1 ATP synthase subunit alpha [K189A clade bacterium]	95.5	269	1	269	1	269	6.4e-144	510	100	52.3	MQQLNPSEISDIIRNRIEGLDVRAEAQNEGTIVGVSDGIVRIHGLADAQYGEMIEFTGGLYGMALNLERDSVGVVVLGDYEDLSEGMTARCTGRILEVPVGRELLGRVVDSLGNPIDGKGPLNVSETAPIEKVAPGVIARQSVDQPVQIGLKCIDSMVPIGRGQRELIIGDRQIGKTAIAIDAIINQKDSGIKCVYVAIGQKMSTIANIVRTLEEYGALENTIIVAASASDPAPMQFIAPYSGCSMGEFFRDNGEDALIIYDDLTKQAW
ATP synthase (F-type)	AtpA		Oxidative phosphorylation	SC9679_80_82_83	SC9679_80_82_83_k127_633119_1 # 1 # 1071 # -1 # ID=151975_1;partial=10;start_type=ATG;rbs_motif=TAAA;rbs_spacer=11bp;gc_cont=0.482	AtpA-WP_034260127.1 F0F1 ATP synthase subunit alpha [Altibacter lentus]	92.7	357	1	357	1	357	2.2e-184	644.8	100	67.9	MAEVKAAEVSAILKQQLSGFEASASLDEVGTVLTVGDGIARVYGLSNVQYGELIEFEGGLEGIVLNLEEDNVGAVLLGPSKGIKEGATAKRTQRIASLQVGEGITGRVVNTLGQPIDGKGAIEGETYEMPLERKAPGVIYREPVSEPLQTGIKSVDAMIPVGRGQRELVIGDRQTGKTTVCIDTILNQKEFYDAGEPVYCIYVAIGQKASTVANIAKVLEDKGAMAYTTIVAANASDPAPMQVYAPFAGAAIGEYFRDTGRPALIIYDDLSKQAVAYREVSLLLRRPPGREAYPGDVFYLHSRLLERSAKVIADDAIAAKMNDLPEPLRPMVKGGGSLTALPIIETQAGDVSAYIPT
ATP synthase (F-type)	AtpA		Oxidative phosphorylation	SC9679_80_82_83	SC9679_80_82_83_k127_1789662_1 # 2 # 1621 # 1 # ID=152331_1;partial=10;start_type=Edge;rbs_motif=None;rbs_spacer=None;gc_cont=0.635	AtpA-WP_154109053.1 F0F1 ATP synthase subunit alpha [Actinobacteria bacterium]	78.2	532	1	532	4	534	1.6e-234	812	98.5	98.9	LTINTQDIAAALKKNLEGFSSELSATQVGRVLEVGDGICRVSGLPEAAVNEMLEFENGAIGLALNLDEESIGAVLLGSTDGIEEGQPVRSTGDILSVPVGDGVLGRVVNSLGQPIDGKGPLKGTEARRMEIQAPGIIGRKPVDTPMQTGIKAIDSLIPIGRGQRELIIGDRKTGKTTIGIDTILNQKGLGVKCIYVAVGQKASTVAQIVAELEANGAMDYTVVVVAPASDPAPFKYVAPYAGCAMGQHWMDNGEHALVVYDDLSKQAEAYRQMSLLLRRPPGREAYPGDVFYLHSRLLERAANLSDDMGAGSLTALPVIETKAGDVSAYIPTNVISITDGQIFLQDDLFKSGVRPAIDVGISVSRVGSAAQIKAMKAAVGTLKSDLQQFRELEAFASFG…
ATP synthase (F-type)	AtpA		Oxidative phosphorylation	SC9679_80_82_83	SC9679_80_82_83_k127_3405806_1 # 2 # 1192 # 1 # ID=152365_1;partial=10;start_type=Edge;rbs_motif=None;rbs_spacer=None;gc_cont=0.580	AtpA-WP_104006717.1 F0F1 ATP synthase subunit alpha [Jhaorihella thermophila]	91.4	396	1	396	117	512	1.2e-204	712.2	99.7	77.3	GKGPIKAAERRVADVKAPGIIPRKSVHEPMATGLKSVDAMIPIGRGQRELIIGDRQTGKTAVALDAILNQKSYNDAAGDDEGNKLYCVYVAIGQKRSTVAQLVKKLEETGAMAYSIVVAATASDPAPMQFLAPYAATAMAEFFRDNGRHALIIYDDLSKQAVSYRQMSLLLRRPPGREAYPGDVFYLHSRLLERSAKLNEDNGSGSLTALPIIETQGGDVSAFIPTNVISITDGQIFLETELFYQGIRPAVNTGLSVSRVGSSAQTNSMKSVAGSVKLELAQYREMAAFAQFGSDLDAATQRLLNRGARLTELMKQPQYSPLTNAEIVCVIFAGIKGYLDKLPVNQVGRFERGLITHLRAKNHAILDWITKDDPKIKGEAEDKLKAAIDEFASDFA*
ATP synthase (F-type)	AtpA		Oxidative phosphorylation	SC9679_80_82_83	SC9679_80_82_83_k127_172728_6 # 3092 # 4633 # 1 # ID=155403_6;partial=00;start_type=ATG;rbs_motif=GGAG/GAGG;rbs_spacer=5-10bp;gc_cont=0.635	AtpA-WP_125181289.1 F0F1 ATP synthase subunit alpha [Thiohalobacter thiocyanaticus]	80.7	513	1	513	1	513	3.8e-238	823.9	99.8	100	MSLKASEISDLIKERIQRFEADAEARNVGTVIAVTDGIMRLHGLADVQYGEMLEFPGDTYGLALNLEQDSVGAVVLGDYKHISEGDTVKTTGRILEVPVGRELVGRVVDALGRPIDGKGPINASETAPIEKIAPGVIARQSVSQPVQTGLKSIDAMVPIGRGQRELIIGDRQTGKTAVAIDAIINQKGKGITCIYVAIGQKASSIAGVVRKLEEHGALDHTIIVAAAASESPALQYIAPYSGCSMGEYFRDRGEDALIVYDDLSKQAVAYRQVSLLLRRPPGREAFPGDVFYLHSRLLERAARVNADYVEKLTNGEVKGQTGSLTALPIIETQAGDVSAFVPTNVISITDGQIFLESDLFNAGIRPAINAGLSVSRVGGAAQTKIIKKLGGGVRLALAQ…
ATP synthase (F-type)	AtpA		Oxidative phosphorylation	SC9679_80_82_83	SC9679_80_82_83_k127_638531_3 # 1617 # 2408 # -1 # ID=156702_3;partial=01;start_type=Edge;rbs_motif=None;rbs_spacer=None;gc_cont=0.352	AtpA-WP_012595988.1 F0F1 ATP synthase subunit alpha [Rippkaea orientalis]	80.7	259	1	259	243	501	4.8e-112	404.1	98.1	51.5	GASLAEYFMYTGRATLIIYDDLSKQAQAYRQMSLLLKRPPGREAYPGDVFYLHSRLLERAAKLSDALGGGSMTALPIIETQASDVSAYIPTNVISITDGQIFLSNDLFNSGIRPAINVGISVSRVGSAAQTKAMKKVAGKLKLELAQFAELEAFSQFASDLDEATQKQLARGTRLREVLKQPQNSPLSVAEQVALIYTGINGYLDDLEVADVKKYCGSLVSYITTSKKPFAEIVGSTNQFTEEAEASLKEIIAESKDLFAKNN*
ATP synthase (F-type)	AtpA		Oxidative phosphorylation	SC9679_80_82_83	SC9679_80_82_83_k127_4337056_9 # 6749 # 7321 # -1 # ID=156753_9;partial=01;start_type=Edge;rbs_motif=None;rbs_spacer=None;gc_cont=0.625	AtpA-WP_146279769.1 F0F1 ATP synthase subunit alpha [Phycisphaerae bacterium RAS1]	73.9	188	1	188	362	549	1.2e-72	272.7	98.4	33.9	MTALPIIETLEGEVSAYIPTNVISITDGQIYLEPDLFFAGVRPAVNVGISVSRVGGNAQIKAMKKIASTLRLDLAAFRELEAFSQLGTELDAATQRQLDRGERMVELLKQPQYRPYSVEDQVLSIYAGSKGVLDDLPVDKVNEFEGELLKHIKNEFPEIRTEIADTGVISDELAETIVKVMNHFKAQFKS*
ATP synthase (F-type)	AtpA		Oxidative phosphorylation	SC9679_80_82_83	SC9679_80_82_83_k127_3643694_2 # 1233 # 2825 # -1 # ID=157368_2;partial=00;start_type=ATG;rbs_motif=None;rbs_spacer=None;gc_cont=0.667	AtpA-WP_068124327.1 MULTISPECIES: F0F1 ATP synthase subunit alpha [unclassified Rhodothermaceae]	85.7	530	1	530	1	529	5.5e-256	883.2	99.8	100	MATAIRPDEVTSVLRSELGGFSTETDVYEVGSVLQVGDGIARLYGLSNIQAGELIDFPGSGVTGMALNLEEDNVGAVLFGEVDEVKEGDEARRTGRIASISVSEEMLGRVIDPLGNPIDGKGPIGGEKLEMPLERKAPGVIYREPVTEPLQTGIKPIDSMIPVGRGQRELVIGDRQTGKTAVLIDTIINQKRTHEAGDSPVYCVYVAIGQKASTVAQVMRTLEEEGALEYTVIVNASASSPAPMQFIAPFAGACIGEYFRDTGRHALAIYDDLSKQAVAYRQVSLLLRRPPGREAYPGDVFYLHSRLLERAAKITADDEIARGMNDLPESLQGKVKGGGSLTALPVIETQAGDVSAYIPTNVISITDGQIYLEPDLFNAGVRPAINVGISVSRVGGNAQ…
ATP synthase (F-type)	AtpA		Oxidative phosphorylation	SC9679_80_82_83	SC9679_80_82_83_k127_4576612_1 # 106 # 1731 # 1 # ID=159269_1;partial=00;start_type=ATG;rbs_motif=GGA/GAG/AGG;rbs_spacer=11-12bp;gc_cont=0.662	AtpA-WP_154109053.1 F0F1 ATP synthase subunit alpha [Actinobacteria bacterium]	77.6	535	1	535	1	534	2.4e-235	814.7	98.7	99.4	MSDLTINTDDITAALRKNLEGFSVDMSATQVGRVLEVGDGIARVSGLPEAAVNEMLEFENGAIGLALNLDEESIGAVILGSVEGIEEGQPVRSTGDILSVPVGDGVLGRVVNALGHPIDGKGPLTGTNPRRMEIQAPGIIGRQPVDTPMQTGIKAIDSLIPIGRGQRELIIGDRKTGKTAIGIDTIMNQQGQGVKCIYVAVGLKASTVAQTVAELEASGAMDYTVVVVAPASDPAPFKYIAPYAGCAMGQHWMDNGGHALVVYDDLSKQAEAYRQMSLLSRRPPGREAYPGDVFYLHSRLLERAANLSDALGGGSLTALPVIETKAGDVSAYIPTNVISITDGQIFLQDDLFKSGVRPAIDVGISVSRVGSAAQIKAMKSAVGTLKSDLQQFRELEAFA…
ATP synthase (F-type)	AtpA		Oxidative phosphorylation	SC9679_80_82_83	SC9679_80_82_83_k127_407544_1 # 1 # 927 # -1 # ID=159625_1;partial=10;start_type=ATG;rbs_motif=GGAG/GAGG;rbs_spacer=5-10bp;gc_cont=0.619	AtpA-WP_068611648.1 F0F1 ATP synthase subunit alpha [Woeseia oceani]	81.6	309	1	309	1	309	2.5e-144	511.5	100	60.2	MALKASEISELIRQRIQNFDAEAEARDVGTIIALTDGIVRIHGLADVQYGEMIEFPGGSFGLALNLEQDSVGAVVLGDYKHISEGDTAKTTGRILEVPVGEAMLGRVVNALGAPIDGKGAIDTSLTLPVEQIAPGVIDRKSVDQPVQTGLKSVDSMVPIGRGQRELIIGDRQTGKSAVAIDTIINQKGSGVKCIYVAIGQKNSTIANVVRKLEEHDAMEHTIVVAAAAAESAAMQYLAPYSGCAMGEYFRDKGEDALIIYDDLTKQAWAYRQVSLLLRRPPGREAYPGDVFYLHSRLLERAARVNAEYV
ATP synthase (F-type)	AtpA		Oxidative phosphorylation	SC9679_80_82_83	SC9679_80_82_83_k127_2032290_1 # 3 # 1010 # 1 # ID=161822_1;partial=10;start_type=Edge;rbs_motif=None;rbs_spacer=None;gc_cont=0.621	AtpA-WP_096363903.1 F0F1 ATP synthase subunit alpha [Thiohalobacter thiocyanaticus]	84.5	335	1	335	179	513	2.3e-159	561.6	99.7	65.3	AIDAIINQKGTGIKCVYVAVGQKNSSVANVVRKLEEHGAMEHTIVVHAGASDSPAMQYIAPYAGCSMGEYFRDKGEDALIVYDDLTKQAWAYRQVSLLLRRPPGREAYPGDVFYLHSRLLERSARINAEYVEKLTDGKVKGQTGSLTGLPIIETQAGDVSAFVPTNVISITDGQIYLESDLFNAGIRPAINAGLSVSRVGGAAQTKIVKKLGGGVRLALAQYRELAAFAQFASDLDEATRKQLERGQRVTELMKQKQYSPMSVAEMAVSLYAVNEGFLDKVEVSKVVDYEAALHAFMKDKHGALLDKINESGDYNDEIAGDLNKALKDFAATGAY*
ATP synthase (F-type)	AtpA		Oxidative phosphorylation	SC9679_80_82_83	SC9679_80_82_83_k127_2725337_3 # 1484 # 3097 # -1 # ID=161900_3;partial=00;start_type=TTG;rbs_motif=3Base/5BMM;rbs_spacer=13-15bp;gc_cont=0.463	AtpA-WP_161433787.1 F0F1 ATP synthase subunit alpha [Flavobacteriaceae bacterium R33]	95.2	524	12	535	1	524	1.3e-281	968.4	97.4	99.8	MLWANNLVLEHMAGVKAAEVSAILKKQLSGFESAATLDEVGTVLQVGDGIARVYGLSNAQYGELVEFDGGLEGIVLNLEEDNVGVVLLGHSKEIKEGATVKRTQRIASIKVGEGIVGRVVDTLGTPIDGKGAISGELFEMPLERKAPGVIFRQPVNEPLQTGVKAIDAMIPIGRGQRELVIGDRQTGKTTVCIDTILNQKEFYDAGEPVYCIYVAVGQKASTVAAIAKTLEDKGALAYTTIVAANASDPAPMQVYAPFAGAAIGEYFRDTGRPALIIYDDLSKQAVAYREVSLLLRRPPGREAYPGDVFYLHSRLLERAAKVIDDDAIAKNMNDLPDVLKPMVKGGGSLTALPIIETQAGDVSAYIPTNVISITDGQIFLEQDLFNQGVRPAINVGISV…
ATP synthase (F-type)	AtpA		Oxidative phosphorylation	SC9679_80_82_83	SC9679_80_82_83_k127_1802532_1 # 2 # 1336 # -1 # ID=162542_1;partial=10;start_type=ATG;rbs_motif=None;rbs_spacer=None;gc_cont=0.595	AtpA-WP_078121827.1 F0F1 ATP synthase subunit alpha [Chromatiaceae bacterium 2141T.STBD.0c.01a]	93.9	445	1	445	1	445	1.4e-236	818.5	100	86.7	MQLNPSEISELIKAKIEKFDLTSEAHNEGTVVSVTDGIVRIHGLADAMSYEMLEFPGNTYGLALNLERDSVGAVVLGDYKHISEGDSVKCTGRVLEVPTGPELLGRVVDALGNPMDGKGPINAKLSAPIEEIAPGVIERKSVDQPVQTGIKAIDSMVPIGRGQRELIIGDRQTGKTAIAIDAIINQKGTGIKCIYVAIGQKNSSIASLVRKLEEHDAMEHTIIVAAPAADSAAMQFIAPYSGATMGEYFRDRGEDALIIFDDLTKQAWAYRQVSLLLRRPPGREAYPGDVFYLHSRLLERASRVNAEYVEKFTKGEVKGQTGSMTALPIIETQAGDVSAFVPTNVISITDGQIFLESDLFSAGLRPAINAGLSVSRVGGSAQTKIIKKLGGGVRLALAQ…
ATP synthase (F-type)	AtpA		Oxidative phosphorylation	SC9679_80_82_83	SC9679_80_82_83_k127_1802765_2 # 103 # 1644 # -1 # ID=162738_2;partial=00;start_type=ATG;rbs_motif=AGGA;rbs_spacer=5-10bp;gc_cont=0.606	AtpA-WP_068611648.1 F0F1 ATP synthase subunit alpha [Woeseia oceani]	83.4	513	1	513	1	513	2.6e-242	837.8	99.8	100	MALKASEISELIKQRIENFDSVAEARDVGTVIALTDGIVRIHGLADVQYGEMLEFPGDSFGLALNLEQDSVGAVVLGEYKHISEGDTVKTTGRILEVPVGEQLLGRVVNALGIPIDGKGPIDAAQTSPIEKVAPGVIERKSVDQPVQTGLKSIDSMVPVGRGQRELIIGDRQTGKTAVAVDAIINQRGTGIKCIYVAVGQKNASVAGVVSKLEEYGAMEHTIVVAATAAESAAMQYIAPYSGCSMGEYFRDRGEDALIIYDDLTKQAWAYRQVSLLLRRPPGREAYPGDVFYLHSRLLERAARVNADFVERETGGKVKGKTGSLTALPIIETQAGDVSAFVPTNVISITDGQIFLETDLFNAGFRPAINAGLSVSRVGGAAQTKIIKKLGGGVRLALAQ…
ATP synthase (F-type)	AtpA		Oxidative phosphorylation	SC9679_80_82_83	SC9679_80_82_83_k127_2266344_1 # 3 # 818 # 1 # ID=163692_1;partial=10;start_type=Edge;rbs_motif=None;rbs_spacer=None;gc_cont=0.550	AtpA-WP_068611648.1 F0F1 ATP synthase subunit alpha [Woeseia oceani]	85.6	270	2	271	244	513	7.7e-129	459.9	99.3	52.6	ASMGEYFLDKGEDALIIFDDLTKQAWAYRQVSLLLRRPPGREAYPGDVFYLHSRLLERASRVNEAYVEDVTGGKVKGKTGSLTALPIIETQAGDVSAFVPTNVISITDGQIFLETDLFNAGIRPAINAGLSVSRVGGAAQTKIIKKLGGGVRLALAQYRELAAFAQFASDLDAATRQQLERGERVTELMKQKQYSPLSVAEMGLSLFAANEGFIDPVPVDKVVDYEEALHDFARANNGDVLDNINETGDYSDDIAASLKGICEAFAEKGAY*
ATP synthase (F-type)	AtpA		Oxidative phosphorylation	SC9679_80_82_83	SC9679_80_82_83_k127_413390_1 # 1 # 1440 # -1 # ID=164223_1;partial=10;start_type=ATG;rbs_motif=GGAG/GAGG;rbs_spacer=5-10bp;gc_cont=0.590	AtpA-WP_068611648.1 F0F1 ATP synthase subunit alpha [Woeseia oceani]	87.9	480	1	480	1	480	3.8e-240	830.5	100	93.6	MALKASEISQLIKERIENFEASAEARDVGTVIGVTDGIVRIHGLTDARYGEMLEFPQNTFGMALNLEQDSVGAVVLGDYKHISEGDTVKTTGRILEVPIGEALLGRVVDALGMPIDGKGPIDTDLSAPIEKVAPGVIERQSVDPPVQTGLKSIDSMVPIGRGQRELIIGDRQTGKTAVAIDTVINQRGTGIKCIYVAIGQKASSVAGVVRKLEEEGAMEHTIVVAATAADSPAMQYIAPYSGASMGEYFLDNGEDALIIFDDLTKQAWAYRQVSLLLRRPPGREAYPGDVFYLHSRLLERASRVNADHIEKVSGGKIKGKTGSLTALPIIETQAGDVSAFVPTNVISITDGQIFLETDLFNAGVRPAINAGLSVSRVGGAAQTKIIKKLGGGVRLALAQ…
ATP synthase (F-type)	AtpA		Oxidative phosphorylation	SC9679_80_82_83	SC9679_80_82_83_k127_2497747_1 # 3 # 1106 # 1 # ID=164725_1;partial=10;start_type=Edge;rbs_motif=None;rbs_spacer=None;gc_cont=0.613	AtpA-WP_068611648.1 F0F1 ATP synthase subunit alpha [Woeseia oceani]	85	367	1	367	147	513	8.1e-174	609.8	99.7	71.5	QTGLKSIDSMVPIGRGQRELIIGDRQTGKTAVAVDTIINQRGTGIKCIYVAVGQKASSIAGVVRKLEEEGAMDHTIVVAAAAADSPAMQYIAPYSGASMGEYFLDKGEDALIIFDDLTKQAWAYRQVSLLLRRPPGREAYPGDVFYLHSRLLERASRVNAEHVEEVSGGKVKGKTGSMTALPIIETQAGDVSAFVPTNVISITDGQIFLETDLFNAGIRPAINAGLSVSRVGGAAQTKIIKKLGGGVRLALAQYRELAAFAQFASDLDAATRAQLERGERVTELMKQKQYSPLSVAEMALSLFAANEGYLDKVEVPRIVDYEQALHDFARANHQADLDAMNESGDYNDEVAATLKAICDAFTEKGAY*
ATP synthase (F-type)	AtpA		Oxidative phosphorylation	SC9679_80_82_83	SC9679_80_82_83_k127_3884509_3 # 1249 # 2502 # 1 # ID=166894_3;partial=01;start_type=ATG;rbs_motif=GGAG/GAGG;rbs_spacer=5-10bp;gc_cont=0.652	AtpA-WP_146279769.1 F0F1 ATP synthase subunit alpha [Phycisphaerae bacterium RAS1]	66.3	418	1	418	1	398	6.9e-153	540.4	100	71.8	MKFNVDEISSVLTEEIQNYQSAVDLSEVGRVLEIGDGIARVYGLSNAMAGEQLEFSNGQFGQVFNLEESSVGVVIFGNYLDIKEGDEVRRTGKLLSVPCGEALVGRVVDPLGRPLDGKGVIETPHRRPLEHKAPGIAGRQPVDEPLQTGIKAVDAMIPIGRGQRELIIGDRKTGKTAIAVDAILNQKDTGVICVYVAIGLKESTVAGVVDKLAEHGALDYTIVVSAGSSDPAPLQYIAAYAGAAMAEYFMYTEGRPTLVVYDDLSKQAQAYRQLSLLLRRPPGREAYPGDVFYLHSRLLERAVKLRDEFAVVPKDTPEDSTDRSLARVHPKGLEAPVDERPDEAGGIYHRGHGRKHAEAFLETLSDKDKFRVHQFPDSGGSMTALPIIETLEGEVSAYI…
ATP synthase (F-type)	AtpA		Oxidative phosphorylation	SC9679_80_82_83	SC9679_80_82_83_k127_1345776_2 # 608 # 2152 # 1 # ID=167228_2;partial=00;start_type=ATG;rbs_motif=AGGA;rbs_spacer=5-10bp;gc_cont=0.564	AtpA-WP_153240817.1 F0F1 ATP synthase subunit alpha [Halioglobus sp. IMCC14385]	90.3	514	1	514	1	514	2.8e-265	914.1	99.8	100	MQQLNPSEISEIIKQRIDNLDVSSEAQNEGTVVSVTDGIIRIHGLADAMYGEMIEFEGGLYGLALNLERDSVGAVILGDYLSIKEGQSCRCTGRILEVPVGPELQGRVVDALGVPIDGKGPIEAKETDAIEKVAPGVIARQSVDQPVQIGLKAIDAMVPIGRGQRELIIGDRQIGKTAIAVDAIINQKGTGIKCIYVAIGQKAASVSAVVRKLEEHGAMEHTIVVAATASDPAAMQYLAPFAGCTMGEYYRDRGEDALIIYDDLTKQAWAYRQISLLLRRPPGREAYPGDVFYLHSRLLERAARVNADYVEKFTDGKVKGKTGSLTALPVIETQAGDVSAFVPTNVISITDGQIFLESDLFNAGVRPAMNAGISVSRVGGAAQTKIMKKLSGGIRTALA…
ATP synthase (F-type)	AtpA		Oxidative phosphorylation	SC9679_80_82_83	SC9679_80_82_83_k127_3885796_6 # 2805 # 4346 # 1 # ID=167884_6;partial=00;start_type=ATG;rbs_motif=GGAG/GAGG;rbs_spacer=5-10bp;gc_cont=0.606	AtpA-WP_068611648.1 F0F1 ATP synthase subunit alpha [Woeseia oceani]	86.4	513	1	513	1	513	1.3e-249	862.1	99.8	100	MALKASEISTLIKERIENFEASAEARDVGTVIAVTDGIVRIHGLADARYGEMLEFPQNTFGMALNLEQDSVGAVVLGDYKHISEGDTVKTTGRILEVPIGEALLGRVVDSLGNPIDGKGPIDTKLSSPIEKVAPGVIQRQSVSQPVQTGLKSIDSMVPIGRGQRELIIGDRQTGKTAVAVDTIINQRGTGIKCIYVAIGQKASSIAGVVRKLEEEGAMEHTIVVAAAAADSPAMQYIAPYSGASMGEYFLDKGEDALIIFDDLTKQAWAYRQVSLLLRRPPGREAYPGDVFYLHSRLLERASRVNAAHVEEVSGGKVKGKTGSMTALPIIETQAGDVSAFVPTNVISITDGQIFLETDLFNAGIRPAINAGLSVSRVGGAAQTKIIKKLGGGVRLALAQ…
ATP synthase (F-type)	AtpA		Oxidative phosphorylation	SC9679_80_82_83	SC9679_80_82_83_k127_1347924_1 # 1 # 1479 # -1 # ID=168822_1;partial=10;start_type=ATG;rbs_motif=None;rbs_spacer=None;gc_cont=0.473	AtpA-WP_045801729.1 F0F1 ATP synthase subunit alpha [Muricauda lutaonensis]	93.9	493	1	493	1	493	5.2e-261	899.8	100	93.7	MSGVKAAEVTAILKKQLSGFDAEASLDEVGTVLQVGDGIARVYGLSNAQYGELVEFEGGLEGIVLNLEEDNVGVVLLGPFKQIKEGATVKRTQRISSIEVGEGIVGRVVNTLGAPIDGKGPLSGNLYEMPLERKAPGVIYRQPVNEPLQTGVKAIDAMIPVGRGQRELVIGDRQTGKTTVCIDTIINQKEFYDAGNPVYCIYVAIGQKASTVAGIAKTLEDKGAMAYTTIVAANASDPAPMQVYAPMAGAAIGEYFRDTGRPALIIYDDLSKQAVAYREVSLLLRRPPGREAYPGDVFYLHSRLLERAAKIINDDSIAQQMNDLPEVLKPMVKGGGSLTALPIIETQAGDVSAYIPTNVISITDGQIFLEQDLFNQGVRPAINVGISVSRVGGSAQIKS…
ATP synthase (F-type)	AtpA		Oxidative phosphorylation	SC9679_80_82_83	SC9679_80_82_83_k127_2734403_7 # 3282 # 3404 # 1 # ID=169183_7;partial=01;start_type=ATG;rbs_motif=GGA/GAG/AGG;rbs_spacer=5-10bp;gc_cont=0.415	AtpA-WP_018623641.1 MULTISPECIES: F0F1 ATP synthase subunit alpha [Kangiella]	92.7	41	1	41	1	41	1.4e-13	74.3	100	8	MSVQLNPSEISELIKQRIDQFEVVSEARNEGTIVSVSDGII
ATP synthase (F-type)	AtpA		Oxidative phosphorylation	SC9679_80_82_83	SC9679_80_82_83_k127_4589250_4 # 1789 # 3345 # 1 # ID=169210_4;partial=00;start_type=ATG;rbs_motif=GGAG/GAGG;rbs_spacer=5-10bp;gc_cont=0.620	AtpA-WP_153618218.1 F0F1 ATP synthase subunit alpha [Planctomycetes bacterium]	78.9	513	1	513	1	513	6.4e-233	806.6	98.8	99.4	MKIKTDEITSVIKQEIEQFSAELEISEVGRVVEVGDGIARVYGLSNAMAGELLEFETNAGPVMGQAMNLELDTVGAIIYGNYLAVQEGDNVRSTGRLLEIPAGEAMLGRVVNPLGEPLDGAGPINTDITMKLDIVAPGIAFRQPVTEPLQTGVKAIDSMIPIGRGQRELIIGDRKTGKTAVAIDTILNQKQYWGTDEAVVCIYVAVGQKESTVASVVEMLRNRGAMEYTIVVNAGSSVSAPLQYIAPYAGCAMGEYFMWQGKEGKTPKHALCIYDDLSKQATAYRQLSLLLRRPPGREAYPGDVFYLHSRLLERATKLSDENGGGSLTALPIIETQEGDVSAYIPTNVISITDGQIYLQPELFAAGVRPAINVGISVSRVGGNAQIKAMKEVSGSLRLD…
ATP synthase (F-type)	AtpA		Oxidative phosphorylation	SC9679_80_82_83	SC9679_80_82_83_k127_419311_1 # 1 # 978 # 1 # ID=169240_1;partial=10;start_type=Edge;rbs_motif=None;rbs_spacer=None;gc_cont=0.408	AtpA-WP_044217764.1 F0F1 ATP synthase subunit alpha [Phaeodactylibacter xiamenensis]	83.4	331	1	325	204	534	5.5e-150	530.4	99.7	62	ACGQKASTVANVAKILEDRGAMAYTVIVSASAADPAPLQFYAPFAGAAIGEFFRDTGRPALIIYDDLSKQAVAYREVSLLLKRPPGREAYPGDVFYLHSRLLERAAKIIANDEIAQDMNDLPESLKNAGIVKGGGSLTALPIIETQAGDVSDYIPTNVISITDGQIFLETNLFNAGVRPAINVGISVSRVGGNAQIKSMKKVSGTLKLDQAQYRELEAFAKFGSDLDAATSAVLEKGKRNVEILKQGQYSPFPVEQQVAMIYLGTKGLLMDVPVNKIKEFEGLFLASLTERFPEVLETFKAGKITDEATSTVEKLSAEISSKYKK*
ATP synthase (F-type)	AtpA		Oxidative phosphorylation	SC9679_80_82_83	SC9679_80_82_83_k127_2041869_2 # 420 # 1949 # 1 # ID=169572_2;partial=00;start_type=ATG;rbs_motif=GGAG/GAGG;rbs_spacer=5-10bp;gc_cont=0.563	AtpA-WP_018689932.1 MULTISPECIES: F0F1 ATP synthase subunit alpha [Ahrensia]	85.9	509	1	509	1	509	1.5e-247	855.1	99.8	100	MDIRAAEISAILKDQIKNFGKEAEVSEVGQVLSVGDGIARIYGLDQVQAGEMVEFPGGIRGMALNLEEDNVGAVIFGSDRDIKEGDTVKRTGAIVDVPVGKELLGRVVDPLGNPIDGKGPIKSKTRMRVDVKAPGIIPRKSVHEPMSTGLKAIDALIPVGRGQRELVIGDRQTGKTAIILDTFLNQKPAHETGTETEKLYCIYVAVGQKRSTVAQFVKVLEERGALEYSIIIAATASDPAPLQFLAPFAGCTMGEYFRDNGMHACIVYDDLSKQAVAYRQMSLLLRRPPGREAYPGDVFYLHSRLLERAAKMNEDNGAGSLTALPIIETQAGDVSAYIPTNVISITDGQIFLETDLFYQGIRPAISVGLSVSRVGSAAQTKAMKKVSGSIKLELAQYRE…
ATP synthase (F-type)	AtpA		Oxidative phosphorylation	SC9679_80_82_83	SC9679_80_82_83_k127_2965721_4 # 1521 # 2000 # 1 # ID=169729_4;partial=01;start_type=ATG;rbs_motif=GGAG/GAGG;rbs_spacer=5-10bp;gc_cont=0.654	AtpA-WP_114722176.1 F0F1 ATP synthase subunit alpha [Rhodococcus sp. AG1013]	64.4	160	1	160	1	160	6.2e-54	210.3	100	29.3	MAELTIDPADITATLREHVAGWSPKIEEETVGYVTSVADGVARVTGLPNAAASELLEFPGGLLGVALNLDEDDLGVVLMGDASHIEEGAPVKQTGNVLSIPVGDGLLGRVVDPLGNPIDGKGDIPSTERRLLETQAPSVVQRQPVHEPLQTGIKAIDAMT
ATP synthase (F-type)	AtpA		Oxidative phosphorylation	SC9679_80_82_83	SC9679_80_82_83_k127_1116979_1 # 2 # 850 # -1 # ID=169832_1;partial=10;start_type=ATG;rbs_motif=GGAG/GAGG;rbs_spacer=5-10bp;gc_cont=0.591	AtpA-WP_068611648.1 F0F1 ATP synthase subunit alpha [Woeseia oceani]	90.8	283	1	283	1	283	6.3e-142	503.4	100	55.2	MALKASEISELIKERIEKFESSAEARDVGTVIGVTDGIVRIHGLADAKYGEMLEFPGNTFGMALNLERDSVGSVVLGDYKHISEGNTVKTTGRILEVPTGEALLGRVVDALGNPIDGKGPIDAEATSPIEKVAPGVIERKSVDQPVQTGLKSIDSMVPIGRGQRELIIGDRQTGKTAVAVDTIINQRGTGIKCIYVAIGQKASSIAGVVRKLEEEGAMDHTIVVAASAADSPAMQYISPYSGASMGEYFRDKGEDALIIFDDLTKQAWAYRQVSLLLRRPPGR
ATP synthase (F-type)	AtpA		Oxidative phosphorylation	SC9679_80_82_83	SC9679_80_82_83_k127_3660016_1 # 1 # 432 # 1 # ID=170147_1;partial=10;start_type=Edge;rbs_motif=None;rbs_spacer=None;gc_cont=0.576	AtpA-WP_088921584.1 F0F1 ATP synthase subunit alpha [Granulosicoccus antarcticus]	73.4	143	1	143	372	514	3.1e-52	204.5	99.3	27.8	GLSVSRVGGAAQTTIIRKLGGGVRLALAQYRELAAFAQFASDLDAATRAQLERGERVTELMKQKQYSPLSIAEMALSLFSANEGYLDDVPVERIVDYEEALHDFARANNQAELDAMNESGDYNDDVEATLKSILDAFAEKGAY*
ATP synthase (F-type)	AtpA		Oxidative phosphorylation	SC9679_80_82_83	SC9679_80_82_83_k127_2043633_5 # 1506 # 3047 # 1 # ID=170901_5;partial=00;start_type=ATG;rbs_motif=GGAG/GAGG;rbs_spacer=5-10bp;gc_cont=0.586	AtpA-WP_068611648.1 F0F1 ATP synthase subunit alpha [Woeseia oceani]	78.6	513	1	513	1	513	4.2e-229	793.9	99.8	100	MSLKASEISDLIKERIKRFDVAAEARNVGTVIMLTDGIVRVHGLADARYGEMLEFPGETFGVALNLEQDSVGAVVLGDYKHISEGDTVKTTGRILEVPIGEELTGRVVDALGRPIDGKGSIDTSERGPIEVVAPGVIERKSVDQPVQTGLKSIDAMVPIGRGQRELIIGDRQTGKTAVAIDTIINQAGGDLICIYVAIGQKTSTVAQVVRRLEEHGAMEHTIVVSAAASEAPSLQYIAPYSGCTMGEYFRDRGRDALIIYDDLSKHAVAYRQISLLLRRPPGREAFPGDVFYLHSRLLERASRVNADYVEEFTKGAVKGKTGSLTALPVIETQAGDVSAFIPTNVISITDGQIYLESDLFNAGMRPAINAGLSVSRVGGAAQTKIIKKLGGGVRLALAQ…
ATP synthase (F-type)	AtpA		Oxidative phosphorylation	SC9679_80_82_83	SC9679_80_82_83_k127_2276259_4 # 1939 # 2142 # 1 # ID=171434_4;partial=01;start_type=ATG;rbs_motif=GGA/GAG/AGG;rbs_spacer=5-10bp;gc_cont=0.613	AtpA-WP_012831131.1 F0F1 ATP synthase subunit alpha [Haliangium ochraceum]	72.1	68	1	68	1	68	1.3e-21	101.7	100	13.3	MEIRAEEISDIIRQQIKDYDKKVEVSEVGRVLTAGDGIARVYGLASVQAGELVEFTGAGGTTVKGMVL
ATP synthase (F-type)	AtpA		Oxidative phosphorylation	SC9679_80_82_83	SC9679_80_82_83_k127_1119465_5 # 2953 # 4518 # -1 # ID=171739_5;partial=00;start_type=ATG;rbs_motif=GGAG/GAGG;rbs_spacer=5-10bp;gc_cont=0.665	AtpA-WP_096635517.1 F0F1 ATP synthase subunit alpha [bacterium JGI 053]	72.1	524	1	518	1	524	1.8e-206	718.8	99.2	92.7	MANDSQLRASEIKGVLLDEIEHYEEELRSEEVGEVLEVKDGIARVYGLTKAMASEMLEITSSETGDTVTALALNLEEDNIGAVIMGDWTSLHEGDQVRCTGRVLEVPVGAGYLGRVVDSLGQPVDGKGPIDGIEGSRQIDIVAPGIVKRQPVNEPLQTGLKAIDAMIPIGRGQRELIIGDRGTGKTAIAIDTIINQKDTGVICVYCAIGQRAGKVANVVETLREHGALDYTIVVAANASDPAPMQYIAPYAATALAEHFMWQGKAALCVYDDLSKQAQAYRQLSLVLRRPPGREAYPGDVFYLHSRLLERAAKLSDDQGGGSLTALPIIETQGGDVSAYIPTNVISITDGQIFLEPDLFYSGVRPAVNVGISVSRVGGAAQIKAMKKVAGNLRLDLAQF…
[truncated: 5,215 more rows]
