# Supplementary material for: Metabolic flexibility allows bacterial habitat generalists to become dominant in a frequently disturbed ecosystem
Source: ISME J. 2021 May 3;15(10):2986–3004. doi: 10.1038/s41396-021-00988-w (PMC8443593; doi:10.1038/s41396-021-00988-w)
Supplement: Supplementary file 12 — Table S11 [file 41396_2021_988_MOESM12_ESM.xlsx]

## Sheet: ASV table
								SC9791_J3034	SC9792_J3034	SC9793_J3034	SC9794_J3034	SC9795_J3034	SC9796_J3034	SC9798_J3034	SC9799_J3034	SC9800_J3034	SC9801_J3034	SC9802_J3034	SC9803_J3034	SC9804_J3034	SC9805_J3034	SC9806_J3034	SC9807_J3034	SC9808_J3034	SC9810_J3034	SC9811_J3034	SC9813_J3034	SC9814_J3034	SC9815_J3034	SC9816_J3034	SC9817_J3034	SC9818_J3034	SC9819_J3034	SC9820_J3034	SC9822_J3034	SC9823_J3034	SC9824_J3034	SC9825_J3034	SC9826_J3034	SC9827_J3034	SC9828_J3034	SC9829_J3034	SC9830_J3034	SC9831_J3034	SC9832_J3034
	Kingdom	Phylum	Class	Order	Family	Genus	Species	S-Control	S-Control	S-Control	D-Control	D-Control	D-Control	S-Oxic	S-Oxic	D-Oxic	D-Oxic	D-Oxic	S-Anoxic	S-Anoxic	S-Anoxic	D-Anoxic	D-Anoxic	D-Anoxic	S-Transition	S-Transition	D-Transition	D-Transition	S-Oxic	S-Oxic	S-Oxic	D-Oxic	D-Oxic	D-Oxic	S-Anoxic	S-Anoxic	D-Anoxic	D-Anoxic	D-Anoxic	S-Transition	S-Transition	S-Transition	D-Transition	D-Transition	D-Transition
961eb9fe21db8a3c03bcaba595baa4ec	Bacteria	Proteobacteria	Gammaproteobacteria	Burkholderiales	Burkholderiaceae			0	0	0	0	0	0	0	0	0	0	0	0	0	0	0	0	0	0	0	0	0	0	0	0	0	0	0	0	0	0	0	0	0	0	0	0	0	0
156c4f40e6a685c79eac011393442741	Bacteria	Bacteroidota	Bacteroidia	Flavobacteriales	Weeksellaceae	Chryseobacterium		0	0	0	0	0	0	0	0	0	0	0	0	0	0	0	0	0	0	0	0	0	0	0	0	0	0	0	0	0	0	0	0	0	0	0	0	0	0
3a75ed061a80cbcd31f30b5b618908e6	Bacteria	Bacteroidota	Bacteroidia	Flavobacteriales	Weeksellaceae	Chryseobacterium		0	0	0	0	0	0	0	0	0	0	0	0	0	0	0	0	0	0	0	0	0	0	0	0	0	0	0	0	0	0	0	0	0	0	0	0	0	0
6403261577f8f344d09341356194b5c1	Bacteria	Bacteroidota	Bacteroidia	Flavobacteriales	Weeksellaceae	Chryseobacterium		0	0	0	0	0	0	0	0	0	0	0	0	0	0	0	0	0	0	0	0	0	0	0	0	0	0	0	0	0	0	0	0	0	0	0	0	0	0
b329ae2c215911056968603893ea6cda	Bacteria	Bacteroidota	Bacteroidia	Flavobacteriales	Flavobacteriaceae	Flavobacterium		0	0	0	0	0	0	0	0	0	0	0	0	0	0	0	0	0	0	0	0	0	0	0	0	0	0	0	0	0	0	0	0	0	0	0	0	0	0
dbc9a6134a0d3fc08bbc652e5f646038	Bacteria	Bacteroidota	Bacteroidia	Flavobacteriales	Weeksellaceae	Chryseobacterium		0	0	0	0	0	0	0	0	0	0	0	0	0	0	0	0	0	0	0	0	0	0	0	0	0	0	0	0	0	0	0	0	0	0	0	0	0	0
0393802229c04422f84494408da60bae	Bacteria	Fusobacteriota	Fusobacteriia	Fusobacteriales	Leptotrichiaceae			0	0	0	0	0	0	0	0	0	0	0	0	0	0	0	0	0	0	0	0	0	0	0	0	0	0	0	0	0	0	0	0	0	0	0	0	0	0
2a7667604c2815994abadec04b3ae32a	Bacteria	Fusobacteriota	Fusobacteriia	Fusobacteriales	Fusobacteriaceae	Ilyobacter	Ilyobacter_polytropus	0	0	0	0	0	0	0	0	0	0	0	0	0	0	0	0	0	0	0	0	0	0	0	0	0	0	0	0	0	0	0	0	0	0	0	0	0	0
b7105cdcef1c5cf788982a4bb4947750	Bacteria	Fusobacteriota	Fusobacteriia	Fusobacteriales	Leptotrichiaceae	Sebaldella	Sebaldella_termitidis	0	0	0	0	0	0	0	0	0	0	0	0	0	0	0	0	0	0	0	0	0	0	0	0	0	0	0	0	0	0	0	0	0	0	0	0	0	0
a46a931c5f13496e4bbadc2a8c0b5656	Bacteria	Firmicutes	Bacilli	Lactobacillales				0	0	0	0	0	0	0	0	0	0	0	0	0	0	0	0	0	0	0	0	0	0	0	0	0	0	0	0	0	0	0	0	0	0	0	0	0	0
8253a32e37cc65a796a92ee67b50d870	Bacteria	Actinobacteriota	Actinobacteria	Mycobacteriales	Mycobacteriaceae	Lawsonella		0	0	0	0	0	0	0	0	0	0	0	0	0	0	0	0	0	0	0	0	0	0	0	0	0	0	0	0	0	0	0	0	0	0	0	0	0	0
1cf2365aa6ff463dcf9a2fc6a3542fd1	Bacteria	Firmicutes_A	Clostridia	Peptostreptococcales	Peptostreptococcaceae			0	0	0	0	0	0	0	0	0	0	0	0	0	0	0	0	0	0	0	0	0	0	0	0	0	0	0	0	0	0	0	0	0	0	0	0	0	0
1d8d68eae0c6b79af6796b698ec67d5c	Bacteria	Firmicutes_A	Clostridia	Peptostreptococcales				0	0	0	0	0	0	0	0	0	0	0	0	0	0	0	0	0	0	0	0	0	0	0	0	0	0	0	0	0	0	0	0	0	0	0	0	0	0
2724afc2b221166ee847e36040ff6d64	Bacteria	Firmicutes_A	Clostridia	Peptostreptococcales				0	0	0	0	0	0	0	0	0	0	0	0	0	0	0	0	0	0	0	0	0	0	0	0	0	0	0	0	0	0	0	0	0	0	0	0	0	0
7b46b3e17da1ee124b8654bf5b2503cc	Bacteria	Firmicutes_A	Clostridia	Peptostreptococcales	Peptostreptococcaceae	Tepidibacter_A	Tepidibacter_A_mesophilus	0	0	0	0	0	0	0	0	0	0	0	0	0	0	0	0	0	0	0	0	0	0	0	0	0	0	0	0	0	0	0	0	0	0	0	0	0	0
c950846150e92b59f7b0629afe0c0060	Bacteria	Firmicutes_A	Clostridia	Peptostreptococcales	Peptostreptococcaceae	Romboutsia		0	0	0	0	0	0	0	0	0	0	0	0	0	0	0	0	0	0	0	0	0	0	0	0	0	0	0	0	0	0	0	0	0	0	0	0	0	0
e427247ab3374ca20dbe3e428754b171	Bacteria	Firmicutes_A	Clostridia	Peptostreptococcales	Natronincolaceae	Alkaliphilus_A	Alkaliphilus_A_metalliredigens	0	0	0	0	0	0	0	0	0	0	0	0	0	0	0	0	0	0	0	0	0	0	0	0	0	0	0	0	0	0	0	0	0	0	0	0	0	0
95208481a949fa5574cc0f22ba8ec1c9	Bacteria	Proteobacteria	Alphaproteobacteria	Rhizobiales	Devosiaceae	Devosia		0	0	0	0	0	0	0	0	0	0	0	0	0	0	0	0	0	0	0	0	0	0	0	0	0	0	0	0	0	0	0	0	0	0	0	0	0	0
cec85cec11e6fde14acef55bd5a7d6bb	Bacteria	Proteobacteria	Alphaproteobacteria	Rhizobiales	Beijerinckiaceae	Bosea		0	0	0	0	0	0	0	0	0	0	0	0	0	0	0	0	0	0	0	0	0	0	0	0	0	0	0	0	0	0	0	0	0	0	0	0	0	0
7bc8266425772585628b1b7308738615	Bacteria	Proteobacteria	Alphaproteobacteria	Sphingomonadales	Sphingomonadaceae	Novosphingobium_A	Novosphingobium_A_sp001625325	0	0	0	0	0	0	0	0	0	0	0	0	0	0	0	0	0	0	0	0	0	0	0	0	0	0	0	0	0	0	0	0	0	0	0	0	0	0
d2bceb9d0c0db91df1523ac54583e82b	Bacteria	Proteobacteria	Alphaproteobacteria	Sphingomonadales	Sphingomonadaceae	Novosphingobium_A	Novosphingobium_A_sp001625325	0	0	0	0	0	0	0	0	0	0	0	0	0	0	0	0	0	0	0	0	0	0	0	0	0	0	0	0	0	0	0	0	0	0	0	0	0	0
182ac5cf6b10fa8f05ed0705cebcbda1	Bacteria	Omnitrophota	koll11	1-14-0-20-42-13	1-14-0-20-42-13	1-14-0-20-42-13	1-14-0-20-42-13_sp002796125	0	0	0	0	0	6	4	0	0	6	0	0	0	0	0	0	0	0	0	0	0	0	0	0	0	4	0	0	0	0	0	0	0	0	0	0	0	0
385913bbb86ceff5e5f41561314b8ffd	Bacteria	Omnitrophota	koll11	1-14-0-20-42-13	1-14-0-20-42-13	1-14-0-20-42-13	1-14-0-20-42-13_sp002796125	0	0	0	0	0	0	0	0	0	0	0	0	0	0	0	5	0	0	0	0	0	0	0	0	0	0	0	0	0	0	0	0	0	0	0	0	0	0
42a9dc3be9e2ece39c701ea58e037b29	Bacteria	Omnitrophota	koll11	1-14-0-20-42-13	1-14-0-20-42-13	1-14-0-20-42-13	1-14-0-20-42-13_sp002796125	0	0	0	0	0	0	0	0	0	0	0	0	0	0	0	0	0	0	0	0	0	0	0	0	0	0	0	0	0	0	0	0	0	0	0	0	0	0
fcedb89fcb625d76c107a1c34338fcf2	Bacteria	Patescibacteria	Gracilibacteria	1-14-2-50-48-13	1-14-2-50-48-13	1-14-2-50-48-13	1-14-2-50-48-13_sp002783265	0	0	0	0	0	0	0	0	0	0	0	0	0	0	0	0	0	0	0	0	0	0	0	0	0	0	0	0	0	0	0	0	0	0	0	0	0	0
32acf1cd22231ad5ad9531ff94ca3d70	Bacteria	Elusimicrobiota	Elusimicrobia	2-01-FULL-59-12	2-01-FULL-59-12	2-01-FULL-59-12	2-01-FULL-59-12_sp001800075	0	0	0	0	0	0	2	0	0	0	0	0	0	0	0	0	0	0	0	0	0	0	0	2	0	0	0	3	0	0	0	0	0	0	0	0	0	0
7e4039cda6107117559ce431aa1d78ae	Bacteria	Elusimicrobiota	Elusimicrobia	2-01-FULL-59-12	2-01-FULL-59-12	2-01-FULL-59-12	2-01-FULL-59-12_sp001800075	0	0	0	0	0	0	0	0	0	0	0	0	0	0	0	0	0	0	0	0	0	0	0	0	0	3	0	0	0	0	0	0	0	0	0	0	0	0
00f70aa97e3f76835ef832e1c4c594af	Bacteria	Elusimicrobiota	Elusimicrobia	2-02-FULL-39-32	2-02-FULL-39-32	2-02-FULL-39-32	2-02-FULL-39-32_sp001800135	0	0	0	0	0	0	0	0	0	0	5	0	0	0	0	0	0	0	0	0	0	0	0	0	0	0	0	0	0	0	0	0	0	0	0	0	0	0
0c2e80ebcb270f0924d3c092c07de1a3	Bacteria	Elusimicrobiota	Elusimicrobia	2-02-FULL-39-32	2-02-FULL-39-32	2-02-FULL-39-32	2-02-FULL-39-32_sp001800135	0	0	0	0	0	0	6	0	0	0	0	0	0	0	0	0	6	0	4	0	0	0	0	8	0	0	0	0	0	0	0	0	0	0	0	0	0	0
0c33874fb8b7942734d763d5742a8740	Bacteria	Elusimicrobiota	Elusimicrobia	2-02-FULL-39-32	2-02-FULL-39-32	2-02-FULL-39-32	2-02-FULL-39-32_sp001800135	0	0	0	8	0	0	0	0	10	10	0	0	0	9	0	5	14	4	0	0	0	0	0	0	0	6	0	10	0	0	0	0	0	0	0	0	0	0
1d151a3b02e9cdf5c2817c1d6c97e834	Bacteria	Elusimicrobiota	Elusimicrobia	2-02-FULL-39-32	2-02-FULL-39-32	2-02-FULL-39-32	2-02-FULL-39-32_sp001800135	0	0	0	0	0	0	0	0	0	3	0	0	0	0	0	0	0	0	0	0	0	0	0	0	0	0	0	0	0	0	0	0	0	0	0	0	0	0
1e7861bca37bc89362d663dff4090c76	Bacteria	Elusimicrobiota	Elusimicrobia	2-02-FULL-39-32	2-02-FULL-39-32	2-02-FULL-39-32	2-02-FULL-39-32_sp001800135	0	0	0	0	0	2	0	0	0	0	0	0	0	0	0	0	0	0	0	0	0	0	0	0	0	0	0	0	0	0	0	0	0	0	0	0	0	0
21d4351d085720e9ffcf145db3b1bc9d	Bacteria	Elusimicrobiota	Elusimicrobia	2-02-FULL-39-32	2-02-FULL-39-32	2-02-FULL-39-32	2-02-FULL-39-32_sp001800135	0	0	0	0	0	0	0	0	0	0	0	0	0	0	0	0	2	0	0	0	0	0	0	0	0	0	0	0	0	0	0	0	0	0	0	0	0	0
234283d32cf0c34995e360a6c6f95945	Bacteria	Elusimicrobiota	Elusimicrobia	2-02-FULL-39-32	2-02-FULL-39-32	2-02-FULL-39-32	2-02-FULL-39-32_sp001800135	0	0	0	0	0	0	0	0	0	0	0	0	0	0	0	0	0	0	0	0	0	0	0	0	2	0	0	0	0	0	0	0	0	0	0	0	0	0
29e88f6cdbbce5322c943045dec8188f	Bacteria	Elusimicrobiota	Elusimicrobia	2-02-FULL-39-32	2-02-FULL-39-32	2-02-FULL-39-32	2-02-FULL-39-32_sp001800135	0	0	0	0	0	0	0	0	0	0	5	0	0	0	0	0	2	0	0	0	0	0	0	0	0	2	0	0	0	0	0	0	0	0	0	0	0	0
3a2d1ad357a20c2cae514cf2e77e4f3a	Bacteria	Elusimicrobiota	Elusimicrobia	2-02-FULL-39-32	2-02-FULL-39-32	2-02-FULL-39-32	2-02-FULL-39-32_sp001800135	0	0	0	0	0	0	3	0	0	0	0	0	0	0	0	0	0	0	0	0	0	0	0	0	0	0	0	0	0	0	0	0	0	0	0	0	0	0
3baed66b94d01b5e196beacbbfc3633a	Bacteria	Elusimicrobiota	Elusimicrobia	2-02-FULL-39-32	2-02-FULL-39-32	2-02-FULL-39-32	2-02-FULL-39-32_sp001800135	0	2	0	0	0	0	0	0	0	0	0	0	0	0	0	0	0	0	0	0	0	0	0	7	0	0	0	0	0	0	0	0	0	0	0	0	0	0
3da0a1d1c6ea8387b63221880380b1b4	Bacteria	Elusimicrobiota	Elusimicrobia	2-02-FULL-39-32	2-02-FULL-39-32	2-02-FULL-39-32	2-02-FULL-39-32_sp001800135	0	0	0	0	6	7	0	0	0	7	5	0	0	2	4	12	6	6	7	0	0	0	0	7	0	0	9	11	0	5	0	4	0	0	0	0	0	0
4d27e7628e2a0eecc5f39112496384a0	Bacteria	Elusimicrobiota	Elusimicrobia	2-02-FULL-39-32	2-02-FULL-39-32	2-02-FULL-39-32	2-02-FULL-39-32_sp001800135	0	0	0	0	0	2	0	0	0	0	0	0	0	0	0	0	0	0	0	0	0	0	0	0	0	0	0	0	0	0	0	0	0	0	0	0	0	0
571ff03b53c9965e66edaa68938b09db	Bacteria	Elusimicrobiota	Elusimicrobia	2-02-FULL-39-32	2-02-FULL-39-32	2-02-FULL-39-32	2-02-FULL-39-32_sp001800135	0	0	0	0	0	0	0	0	0	0	0	0	0	0	0	0	6	0	0	0	0	0	0	0	0	0	0	0	0	0	0	0	0	0	0	0	0	0
606c40864057371e2f7bdc4cd7e231d2	Bacteria	Elusimicrobiota	Elusimicrobia	2-02-FULL-39-32	2-02-FULL-39-32	2-02-FULL-39-32	2-02-FULL-39-32_sp001800135	0	0	0	0	0	0	0	0	0	0	0	0	0	0	0	0	0	0	0	0	0	0	0	0	0	0	0	0	0	0	0	0	0	0	0	0	0	0
634f24597f141873c2ae3ac6719c56a9	Bacteria	Elusimicrobiota	Elusimicrobia	2-02-FULL-39-32	2-02-FULL-39-32	2-02-FULL-39-32	2-02-FULL-39-32_sp001800135	0	0	0	0	0	0	0	0	0	0	0	0	0	0	0	0	3	0	0	0	0	0	0	0	0	0	0	0	0	0	0	0	0	0	0	0	0	0
67e28332be990b6962daf8483a670b5a	Bacteria	Elusimicrobiota	Elusimicrobia	2-02-FULL-39-32	2-02-FULL-39-32	2-02-FULL-39-32	2-02-FULL-39-32_sp001800135	0	0	0	0	0	0	0	0	0	0	4	0	0	0	0	0	0	0	0	0	0	0	0	0	0	0	0	0	0	0	0	0	0	0	0	0	0	0
68852c99df82b836fa9c5ac6f758d7e5	Bacteria	Elusimicrobiota	Elusimicrobia	2-02-FULL-39-32	2-02-FULL-39-32	2-02-FULL-39-32	2-02-FULL-39-32_sp001800135	0	0	0	0	0	0	0	0	0	0	0	0	0	0	0	0	0	0	8	0	0	0	0	0	0	0	0	0	0	0	0	0	0	0	0	0	0	0
688acf3f1a6e0ef8c34b7fbc99792ee1	Bacteria	Elusimicrobiota	Elusimicrobia	2-02-FULL-39-32	2-02-FULL-39-32	2-02-FULL-39-32	2-02-FULL-39-32_sp001800135	0	0	0	0	0	2	0	0	0	0	0	0	0	0	0	0	0	0	0	0	0	0	0	0	0	0	0	0	0	0	0	0	0	0	0	0	0	0
691323e04a01135277d7f5bb764c68ae	Bacteria	Elusimicrobiota	Elusimicrobia	2-02-FULL-39-32	2-02-FULL-39-32	2-02-FULL-39-32	2-02-FULL-39-32_sp001800135	0	0	0	0	0	0	0	0	0	0	0	0	0	0	0	0	0	0	0	0	0	0	0	0	0	0	0	0	0	0	0	0	0	0	0	0	0	0
69c9ddd97752ce6d1bc580d67f88aeeb	Bacteria	Elusimicrobiota	Elusimicrobia	2-02-FULL-39-32	2-02-FULL-39-32	2-02-FULL-39-32	2-02-FULL-39-32_sp001800135	0	0	0	0	0	0	0	0	0	0	5	0	0	0	0	0	0	0	0	0	0	0	0	0	0	0	0	0	0	0	0	0	0	0	0	0	0	0
6ecff8fe4deee67341a0a9829146e277	Bacteria	Elusimicrobiota	Elusimicrobia	2-02-FULL-39-32	2-02-FULL-39-32	2-02-FULL-39-32	2-02-FULL-39-32_sp001800135	0	0	0	0	0	0	0	0	0	0	0	0	0	0	0	0	0	0	0	0	0	0	0	0	0	0	0	0	0	0	0	0	0	0	0	0	0	0
7c03e3782a74dad0fb41a2160e2e78a4	Bacteria	Elusimicrobiota	Elusimicrobia	2-02-FULL-39-32	2-02-FULL-39-32	2-02-FULL-39-32	2-02-FULL-39-32_sp001800135	0	0	0	0	0	5	8	6	0	5	9	0	0	0	8	10	30	7	6	0	0	4	0	12	0	4	10	13	0	6	3	4	0	0	0	0	7	0
896089ad5fc9813295a622a7d00acb93	Bacteria	Elusimicrobiota	Elusimicrobia	2-02-FULL-39-32	2-02-FULL-39-32	2-02-FULL-39-32	2-02-FULL-39-32_sp001800135	0	0	0	0	0	0	0	0	0	0	0	0	0	0	0	8	0	0	0	0	9	0	0	0	0	0	0	0	0	0	0	0	0	0	0	0	0	0
8c9880c2f3548fab76a92c63814cfe2b	Bacteria	Elusimicrobiota	Elusimicrobia	2-02-FULL-39-32	2-02-FULL-39-32	2-02-FULL-39-32	2-02-FULL-39-32_sp001800135	0	0	0	0	0	4	0	0	0	0	0	0	0	0	0	0	0	0	0	0	0	0	0	0	0	0	0	0	0	0	0	0	0	0	0	0	0	0
98b661ffb9ff0000e0ff71960bda3b7e	Bacteria	Elusimicrobiota	Elusimicrobia	2-02-FULL-39-32	2-02-FULL-39-32	2-02-FULL-39-32	2-02-FULL-39-32_sp001800135	0	0	0	0	0	0	8	0	0	3	0	0	0	0	0	4	0	0	0	0	0	0	0	0	0	0	0	0	0	0	0	0	0	0	0	0	0	0
a7e464953cd28261a77945ef48b9697d	Bacteria	Elusimicrobiota	Elusimicrobia	2-02-FULL-39-32	2-02-FULL-39-32	2-02-FULL-39-32	2-02-FULL-39-32_sp001800135	0	0	0	0	6	0	0	0	0	0	0	0	0	0	0	0	0	0	0	0	0	0	0	0	0	11	0	13	0	0	0	0	0	0	0	0	0	0
a84cda4931543ac4002cade3cfb31658	Bacteria	Elusimicrobiota	Elusimicrobia	2-02-FULL-39-32	2-02-FULL-39-32	2-02-FULL-39-32	2-02-FULL-39-32_sp001800135	0	0	0	0	0	2	0	0	0	3	4	0	0	0	2	0	2	0	0	0	0	0	0	0	0	0	0	0	0	0	0	0	0	0	0	0	0	0
abd97e0b03299ecd95a162dc7084eb28	Bacteria	Elusimicrobiota	Elusimicrobia	2-02-FULL-39-32	2-02-FULL-39-32	2-02-FULL-39-32	2-02-FULL-39-32_sp001800135	0	0	0	0	0	0	0	0	0	0	0	0	0	0	0	0	0	0	0	0	0	0	0	0	0	0	0	0	0	0	0	0	0	0	0	0	0	0
b853bc7837ccf5785ecafea36d644d1d	Bacteria	Elusimicrobiota	Elusimicrobia	2-02-FULL-39-32	2-02-FULL-39-32	2-02-FULL-39-32	2-02-FULL-39-32_sp001800135	0	0	0	0	7	8	9	6	0	15	0	0	0	0	11	0	16	5	0	0	0	6	0	0	15	15	18	7	0	0	0	10	0	0	0	0	0	0
bb223e23840025fe2f06b66fc14cc7d1	Bacteria	Elusimicrobiota	Elusimicrobia	2-02-FULL-39-32	2-02-FULL-39-32	2-02-FULL-39-32	2-02-FULL-39-32_sp001800135	0	0	0	0	0	0	0	0	0	0	4	0	0	0	0	0	0	0	0	0	0	0	0	0	0	0	0	0	0	0	0	0	0	0	0	0	0	0
bfe999011dd25ec78c3b51aeed3c5e80	Bacteria	Elusimicrobiota	Elusimicrobia	2-02-FULL-39-32	2-02-FULL-39-32	2-02-FULL-39-32	2-02-FULL-39-32_sp001800135	0	0	0	0	2	0	0	0	0	4	3	0	0	0	0	0	0	0	0	0	0	0	0	0	0	0	0	0	0	0	0	0	0	0	0	0	0	0
d682dd03483a2956d7fbf2f4fecda70c	Bacteria	Elusimicrobiota	Elusimicrobia	2-02-FULL-39-32	2-02-FULL-39-32	2-02-FULL-39-32	2-02-FULL-39-32_sp001800135	0	0	0	0	0	0	12	8	0	6	5	0	0	0	0	0	8	8	9	0	0	0	0	8	0	0	0	0	0	0	0	0	0	0	0	0	3	0
d89dcfadb4038ee26ac5181bede6e4c8	Bacteria	Elusimicrobiota	Elusimicrobia	2-02-FULL-39-32	2-02-FULL-39-32	2-02-FULL-39-32	2-02-FULL-39-32_sp001800135	0	0	0	0	0	0	6	2	0	5	0	0	0	3	0	0	0	0	0	0	0	0	0	0	0	0	0	3	0	0	0	0	0	0	0	0	0	0
dd0fa8576f5fef2156d1211fc9609145	Bacteria	Elusimicrobiota	Elusimicrobia	2-02-FULL-39-32	2-02-FULL-39-32	2-02-FULL-39-32	2-02-FULL-39-32_sp001800135	0	0	0	0	0	0	0	0	0	0	0	0	0	0	0	0	0	0	0	0	0	0	0	0	0	0	0	0	0	0	0	0	0	0	0	0	0	0
e5ae7145c5571423457b8f7b6ddfa6ef	Bacteria	Elusimicrobiota	Elusimicrobia	2-02-FULL-39-32	2-02-FULL-39-32	2-02-FULL-39-32	2-02-FULL-39-32_sp001800135	0	0	0	0	0	0	7	0	0	0	0	0	0	0	0	0	0	0	0	0	0	0	0	8	0	0	0	0	0	0	0	0	0	0	0	0	0	0
f2a1319990651e13dd6f23d3f6d05734	Bacteria	Elusimicrobiota	Elusimicrobia	2-02-FULL-39-32	2-02-FULL-39-32	2-02-FULL-39-32	2-02-FULL-39-32_sp001800135	0	0	0	0	0	0	0	0	0	0	0	0	0	0	0	0	0	0	0	0	0	0	0	16	0	0	0	0	0	0	0	0	0	0	0	0	0	0
fe8e5119837cf58ef01edd2cea432d69	Bacteria	Elusimicrobiota	Elusimicrobia	2-02-FULL-39-32	2-02-FULL-39-32	2-02-FULL-39-32	2-02-FULL-39-32_sp001800135	0	0	0	0	0	0	0	0	0	0	0	0	0	0	0	0	0	0	0	0	0	0	0	0	0	0	0	0	0	0	0	0	0	0	0	0	0	0
1c23d0d681f78065ce2625fdddd7660d	Bacteria	Patescibacteria	Paceibacteria	2-02-FULL-40-12	GWA2-44-9	2-01-FULL-41-26	2-01-FULL-41-26_sp001794055	0	0	0	0	0	0	0	0	0	0	3	0	0	0	0	0	0	0	0	0	0	0	0	0	0	2	0	0	0	0	0	0	0	0	0	0	0	0
4ce1d50ed707725a4b89b783ea7953d8	Bacteria	Patescibacteria	Paceibacteria	2-02-FULL-40-12	GWA2-44-9	GWA2-44-10	GWA2-44-10_sp001794755	0	0	0	0	2	2	0	0	0	3	11	0	0	0	0	0	0	0	0	0	0	0	0	0	0	0	2	0	0	0	0	0	0	0	0	0	0	0
70847064315f4b7f85157ecd97e2e11f	Bacteria	Patescibacteria	Paceibacteria	2-02-FULL-40-12	IGHO2-12-FULL-4	1-14-0-10-46-23	1-14-0-10-46-23_sp002771135	0	0	0	0	0	0	0	0	0	0	0	0	0	0	0	0	0	0	0	0	0	0	0	2	0	2	0	0	0	0	0	0	0	0	0	0	0	0
7fca28c748e4663cccfe7c87265dc110	Bacteria	Patescibacteria	Paceibacteria	2-02-FULL-40-12				0	0	0	0	0	0	0	0	0	0	0	0	0	0	0	0	0	0	0	0	0	0	0	0	0	0	0	0	0	0	0	0	0	0	0	0	0	0
93a7cc675b51c2773b4adde7a3fc99a9	Bacteria	Patescibacteria	Paceibacteria	2-02-FULL-40-12				0	0	0	2	0	7	0	3	0	5	22	0	0	0	0	3	4	0	0	0	0	0	0	0	0	4	2	0	0	0	0	0	0	0	0	0	0	0
ed247eb94e130fbb91cdde4fde5cf578	Bacteria	Patescibacteria	Paceibacteria	2-02-FULL-40-12	GWA2-44-9	2-01-FULL-41-26	2-01-FULL-41-26_sp001794055	0	0	0	0	0	5	2	3	0	4	0	0	0	0	0	0	2	0	0	0	0	0	0	0	2	0	0	0	0	0	0	0	0	0	0	0	0	0
1f3d15adae61c89cc7a176173f8e6485	Bacteria	UBA10199	UBA10199	2-02-FULL-44-16	2-02-FULL-44-16			0	0	0	0	0	2	0	0	0	0	0	0	0	0	0	0	0	0	0	0	0	0	0	0	0	0	0	0	0	0	0	0	0	0	0	0	0	0
cb8f5d88eaabe79ae393840de8e80b86	Bacteria	UBA10199	UBA10199	2-02-FULL-44-16	2-02-FULL-44-16	2-02-FULL-44-16	2-02-FULL-44-16_sp001798185	0	0	0	0	0	0	0	0	0	0	0	0	0	0	0	0	0	0	0	0	0	0	0	0	0	0	0	0	0	0	0	0	0	0	0	0	0	0
10d4e21e441ce9f127f485cfb3539499	Bacteria	Omnitrophota	koll11	2-02-FULL-51-18	2-02-FULL-51-18	20-14-0-80-50-8	20-14-0-80-50-8_sp002779345	0	0	0	0	0	0	0	0	0	0	0	0	0	0	0	0	0	0	0	0	0	0	0	0	0	0	0	0	0	0	0	0	0	0	0	0	0	0
20bfaa83d2497285248b00fcb389288b	Bacteria	Omnitrophota	koll11	2-02-FULL-51-18	2-02-FULL-51-18	20-14-0-80-50-8	20-14-0-80-50-8_sp002779345	0	0	0	0	0	0	0	2	0	0	0	0	0	0	0	0	0	0	0	0	0	0	0	0	0	0	0	0	0	0	0	0	0	0	0	0	0	0
2915a54daa683889d4f459de1f7d306a	Bacteria	Omnitrophota	koll11	2-02-FULL-51-18	2-02-FULL-51-18	20-14-0-80-50-8	20-14-0-80-50-8_sp002779345	0	0	0	0	0	0	0	0	0	0	0	0	0	0	0	0	0	0	0	0	0	0	0	0	0	0	0	0	0	0	0	0	0	0	0	0	0	0
3cb18b039882b48e01465fd011ca6732	Bacteria	Omnitrophota	koll11	2-02-FULL-51-18	2-02-FULL-51-18	20-14-0-80-50-8	20-14-0-80-50-8_sp002779345	0	0	0	0	0	0	0	0	0	0	0	0	0	0	0	0	2	0	0	0	0	0	0	0	0	0	0	0	0	0	0	0	0	0	0	0	0	0
42b4fb41356e60ec970cae2d9632a6f5	Bacteria	Omnitrophota	koll11	2-02-FULL-51-18	2-02-FULL-51-18	20-14-0-80-50-8	20-14-0-80-50-8_sp002779345	0	0	0	0	0	0	0	0	0	0	3	0	0	0	0	0	0	0	0	0	0	0	0	0	0	0	0	0	0	0	0	0	0	0	0	0	0	0
466b97e4d01f30df09e87ece1091c063	Bacteria	Omnitrophota	koll11	2-02-FULL-51-18	2-02-FULL-51-18	20-14-0-80-50-8	20-14-0-80-50-8_sp002779345	0	0	0	0	0	0	0	0	0	0	0	0	0	0	0	0	0	0	0	2	0	0	0	0	0	0	0	0	0	0	0	0	0	0	0	0	0	0
5f8db2b7b9db8af0281b7ad3cb5bde20	Bacteria	Omnitrophota	koll11	2-02-FULL-51-18	2-02-FULL-51-18	20-14-0-80-50-8	20-14-0-80-50-8_sp002779345	0	0	0	0	0	0	0	2	0	0	0	0	0	0	0	0	0	0	0	0	0	0	0	0	0	0	0	0	0	0	0	0	0	0	0	0	0	0
6c64bf59a5b2a93c6cfee358abf55514	Bacteria	Omnitrophota	koll11	2-02-FULL-51-18	2-02-FULL-51-18	20-14-0-80-50-8	20-14-0-80-50-8_sp002779345	0	0	0	0	0	0	3	0	0	0	0	0	0	0	0	0	0	0	0	0	0	0	0	0	0	0	0	0	0	0	0	0	0	0	0	0	0	0
6fccb2b43ed0da09845515295b7003c4	Bacteria	Omnitrophota	koll11	2-02-FULL-51-18	2-02-FULL-51-18	20-14-0-80-50-8	20-14-0-80-50-8_sp002779345	0	0	0	0	0	2	0	0	0	0	0	0	0	0	0	0	0	0	0	2	0	0	0	0	0	0	0	0	0	0	0	0	0	0	0	0	0	0
78a8ab629ebd39e233a8c9941106b7ba	Bacteria	Omnitrophota	koll11	2-02-FULL-51-18	2-02-FULL-51-18	20-14-0-80-50-8	20-14-0-80-50-8_sp002779345	0	0	0	0	0	0	0	0	0	0	0	0	0	0	0	0	0	0	0	0	0	0	0	0	0	0	0	0	0	0	0	0	0	0	0	0	0	0
80e6175cae53ddfb37d48b1e7985415c	Bacteria	Omnitrophota	koll11	2-02-FULL-51-18	2-02-FULL-51-18	20-14-0-80-50-8	20-14-0-80-50-8_sp002779345	0	0	0	0	2	0	0	0	0	0	0	0	0	0	0	0	0	0	0	0	0	0	0	0	0	0	0	0	0	0	0	0	0	0	0	0	0	0
84710b32b1305d11468b95a38bdd3a7f	Bacteria	Omnitrophota	koll11	2-02-FULL-51-18	2-02-FULL-51-18	20-14-0-80-50-8	20-14-0-80-50-8_sp002779345	0	0	0	0	0	0	0	0	0	0	0	0	0	0	0	0	0	0	0	0	2	0	0	0	0	0	0	0	0	0	0	0	0	0	0	0	0	0
91e0c1d92ac2c6b3ed742a2983bca012	Bacteria	Omnitrophota	koll11	2-02-FULL-51-18	2-02-FULL-51-18	20-14-0-80-50-8	20-14-0-80-50-8_sp002779345	0	0	0	0	0	0	0	0	0	0	0	0	0	0	0	0	4	0	0	0	0	0	0	3	0	8	0	0	0	0	0	0	0	0	0	0	0	0
9b8230a386d89fa92c2899e0e1da9dd4	Bacteria	Omnitrophota	koll11	2-02-FULL-51-18	2-02-FULL-51-18	20-14-0-80-50-8	20-14-0-80-50-8_sp002779345	0	0	0	0	0	0	0	3	0	0	0	2	0	0	0	0	0	0	0	0	0	0	0	0	0	0	0	0	0	0	0	0	0	0	0	0	0	0
9cc70fd6ccd0db9886365d42a1c646a6	Bacteria	Omnitrophota	koll11	2-02-FULL-51-18	2-02-FULL-51-18	20-14-0-80-50-8	20-14-0-80-50-8_sp002779345	0	0	0	0	0	0	0	0	0	0	0	0	0	0	2	0	0	0	0	0	0	0	0	0	0	0	0	0	0	0	0	0	0	0	0	0	0	0
be23a3e64381269af44450c978dce5f1	Bacteria	Omnitrophota	koll11	2-02-FULL-51-18	2-02-FULL-51-18	20-14-0-80-50-8	20-14-0-80-50-8_sp002779345	0	0	0	0	0	0	0	0	0	0	0	0	0	0	0	0	0	0	0	0	0	0	0	0	0	0	0	0	0	0	0	0	0	0	0	0	0	0
c92d59c83025080a1c3abbd6d98c8c87	Bacteria	Omnitrophota	koll11	2-02-FULL-51-18	2-02-FULL-51-18	20-14-0-80-50-8	20-14-0-80-50-8_sp002779345	0	0	0	0	0	0	0	0	0	0	4	0	0	0	0	0	0	0	0	0	0	0	0	0	0	0	0	0	0	0	0	0	0	0	0	0	0	0
e48e24553d13359f81236a3a3dfe7571	Bacteria	Omnitrophota	koll11	2-02-FULL-51-18	2-02-FULL-51-18	20-14-0-80-50-8	20-14-0-80-50-8_sp002779345	0	0	0	0	0	0	0	0	0	0	0	0	0	0	0	0	0	0	0	0	0	0	0	0	0	0	0	0	0	0	0	0	0	0	0	0	0	0
e96c1f17731418eb9476b701c9360576	Bacteria	Omnitrophota	koll11	2-02-FULL-51-18	2-02-FULL-51-18	20-14-0-80-50-8	20-14-0-80-50-8_sp002779345	0	0	0	0	0	5	0	3	0	0	8	0	0	0	3	0	8	0	0	0	0	0	0	0	0	0	0	0	0	0	0	0	0	0	0	0	0	0
e9ede04cbd93e72c26cc7dbfa1786f62	Bacteria	Omnitrophota	koll11	2-02-FULL-51-18	2-02-FULL-51-18	20-14-0-80-50-8	20-14-0-80-50-8_sp002779345	0	0	0	0	0	0	0	0	0	0	4	0	0	0	0	0	0	0	0	0	0	0	0	0	0	0	0	0	0	0	0	0	0	0	0	0	0	0
f5a5e3ab9286b2206b31349e31d3a063	Bacteria	Omnitrophota	koll11	2-02-FULL-51-18	2-02-FULL-51-18	20-14-0-80-50-8	20-14-0-80-50-8_sp002779345	0	0	0	0	0	10	0	0	3	0	13	0	0	0	0	0	0	0	0	3	0	0	0	0	0	4	0	0	0	0	0	0	0	0	0	0	0	0
18d8a742bfac8c55adcd2e9ce525cb2a	Bacteria	Actinobacteriota	Thermoleophilia	20CM-4-69-9	20CM-4-69-9	Palsa-739	Palsa-739_sp003139545	0	0	0	0	0	4	0	0	0	0	0	0	0	0	0	0	0	0	0	0	0	0	0	0	0	0	0	0	0	0	0	0	0	0	0	0	0	0
c93dda4ca6d82f9800ed2dd6ed4c7240	Bacteria	Actinobacteriota	Thermoleophilia	20CM-4-69-9	20CM-4-69-9	Palsa-739	Palsa-739_sp003139545	0	0	0	0	0	0	0	3	0	0	0	0	0	0	0	0	12	0	0	0	0	0	0	0	0	0	3	0	0	0	0	0	0	0	0	0	0	0
d68b20cc8299f5e8dad68785cf332c8c	Bacteria	Actinobacteriota	Thermoleophilia	20CM-4-69-9	20CM-4-69-9	Palsa-739	Palsa-739_sp003139545	0	0	0	0	0	0	0	0	0	0	0	0	0	0	3	0	0	0	0	0	0	0	0	0	0	0	0	0	0	0	0	0	0	0	0	0	0	0
edc21937193e0b884f4138ffcec06ac0	Bacteria	Actinobacteriota	Thermoleophilia	20CM-4-69-9	20CM-4-69-9	Palsa-739	Palsa-739_sp003139545	0	0	0	0	0	0	0	0	0	0	0	0	0	0	0	0	0	0	0	0	0	0	0	0	0	0	0	0	0	0	0	0	0	0	0	0	0	0
f3cad9e6ee84a70333d7be1d9612c762	Bacteria	Actinobacteriota	Thermoleophilia	20CM-4-69-9	20CM-4-69-9	Palsa-739	Palsa-739_sp003139545	0	0	0	0	0	0	4	0	0	0	14	0	0	0	0	0	0	0	0	0	0	0	0	2	0	0	0	0	0	0	0	0	0	0	0	0	0	0
08a97358971c1d890aa37a6bd44914c9	Bacteria	Proteobacteria	Gammaproteobacteria	21-64-14	21-64-14	BMS3Abin12	BMS3Abin12_sp002897735	0	0	0	0	12	27	0	23	0	19	32	0	0	0	0	0	0	0	0	0	0	0	0	16	0	32	15	0	0	0	0	0	0	0	0	0	0	0
1127cdc398eb7f4ab904a2e33e787389	Bacteria	Proteobacteria	Gammaproteobacteria	21-64-14	21-64-14	21-64-14	21-64-14_sp002255365	0	0	0	0	0	0	0	0	0	14	0	0	0	0	0	0	0	0	0	0	0	0	0	0	0	0	0	0	0	0	0	0	0	0	0	0	0	0
13fb8dcfcc5c5861057db56140e5818d	Bacteria	Proteobacteria	Gammaproteobacteria	21-64-14	21-64-14	21-64-14	21-64-14_sp002255365	0	0	0	0	0	0	0	0	0	0	0	0	0	0	0	0	0	0	0	0	0	0	0	16	0	0	0	0	0	0	0	0	0	0	0	0	0	0
1c8713a052beae2e8b2446beddd826d3	Bacteria	Proteobacteria	Gammaproteobacteria	21-64-14	21-64-14	BMS3Abin12	BMS3Abin12_sp002897735	0	0	0	0	0	0	0	0	0	0	0	0	0	0	0	0	0	0	0	0	0	0	0	0	0	0	0	0	0	0	0	0	0	0	0	0	0	0
1f7e89f5894d4af3f3a026f5b76a6543	Bacteria	Proteobacteria	Gammaproteobacteria	21-64-14	21-64-14			0	0	0	0	0	0	0	0	0	0	10	0	0	0	0	0	0	0	0	0	0	8	0	0	0	0	0	0	0	0	0	0	0	0	0	0	0	0
20f7e905e4c691d607c7d2869a621193	Bacteria	Proteobacteria	Gammaproteobacteria	21-64-14	21-64-14	21-64-14	21-64-14_sp002255365	0	0	0	0	0	6	0	0	0	0	0	0	0	0	0	0	0	0	0	0	0	0	0	0	0	0	0	0	0	0	0	0	0	0	0	0	0	0
214118a318fb6503eea1708d502f2a8a	Bacteria	Proteobacteria	Gammaproteobacteria	21-64-14	21-64-14	21-64-14	21-64-14_sp002255365	0	0	0	0	0	0	0	0	0	0	0	0	0	0	0	0	0	0	0	0	0	0	0	0	0	0	0	0	0	0	0	0	0	0	0	0	0	0
21a977fa96806eb8d55f57658e8fc21d	Bacteria	Proteobacteria	Gammaproteobacteria	21-64-14	21-64-14			0	0	0	0	0	0	0	0	0	0	0	0	0	0	0	0	0	0	0	0	0	0	0	0	0	0	0	0	0	0	0	0	0	0	0	0	0	0
2fc331439e4ab2103f44d588b374ca8a	Bacteria	Proteobacteria	Gammaproteobacteria	21-64-14	21-64-14			0	0	0	0	7	7	4	0	0	4	5	0	0	0	0	8	14	0	5	0	0	0	0	0	6	0	0	6	0	7	0	8	0	0	0	0	11	0
3acc02417869e4ead90faec0428bd8ef	Bacteria	Proteobacteria	Gammaproteobacteria	21-64-14	21-64-14	21-64-14	21-64-14_sp002255365	0	0	0	0	0	0	0	13	0	10	8	0	0	0	0	0	0	0	0	0	0	0	0	0	0	16	0	0	0	0	0	0	0	0	0	0	0	0
3e6990511a279b089fe98b8e7a01dac1	Bacteria	Proteobacteria	Gammaproteobacteria	21-64-14	21-64-14	21-64-14	21-64-14_sp002255365	0	0	0	0	0	0	0	0	0	0	0	0	0	0	0	0	0	0	0	0	0	0	0	0	0	0	0	0	0	0	0	0	0	0	0	0	10	0
44bcfdc3dc2ce1db59508f92e4810dde	Bacteria	Proteobacteria	Gammaproteobacteria	21-64-14	21-64-14	21-64-14	21-64-14_sp002255365	0	0	0	0	0	0	0	0	0	0	3	0	0	0	0	0	0	0	0	0	0	0	0	0	0	0	0	0	0	0	0	0	0	0	0	0	0	0
4a69845167b1d597eb4166d1e249369e	Bacteria	Proteobacteria	Gammaproteobacteria	21-64-14	21-64-14	21-64-14	21-64-14_sp002255365	0	0	0	0	0	0	0	0	0	0	0	0	0	0	0	3	0	0	0	0	0	0	0	0	0	0	0	0	0	0	0	0	0	0	0	0	0	0
4a6a37c14dd8ec516bef055697cf53cb	Bacteria	Proteobacteria	Gammaproteobacteria	21-64-14	21-64-14	21-64-14	21-64-14_sp002255365	0	0	0	0	0	0	0	0	0	0	0	0	0	0	6	0	4	0	0	0	0	0	0	0	0	0	0	0	0	0	0	0	0	0	0	0	0	0
4cda8e1d0b8277ba54e42997cd20db21	Bacteria	Proteobacteria	Gammaproteobacteria	21-64-14	21-64-14	21-64-14	21-64-14_sp002255365	0	0	0	0	0	0	0	0	0	0	0	0	0	0	0	0	0	0	0	0	0	0	0	4	0	0	0	0	0	0	0	0	0	0	0	0	0	0
5418061a20eff5d620c83ebe2bf59d71	Bacteria	Proteobacteria	Gammaproteobacteria	21-64-14	21-64-14			0	0	0	0	0	0	0	0	0	0	0	0	0	5	0	0	0	0	0	0	0	0	0	0	0	0	0	0	0	0	0	0	0	0	0	0	0	0
5718d90454e6745df4a033dd64e95312	Bacteria	Proteobacteria	Gammaproteobacteria	21-64-14	21-64-14	BMS3Abin12	BMS3Abin12_sp002897735	0	0	0	0	0	0	0	0	0	0	0	0	0	0	0	15	0	0	0	0	6	0	0	27	0	0	0	0	0	0	0	0	0	0	0	0	0	0
63253a444b8ac1cbed762cf78c59f372	Bacteria	Proteobacteria	Gammaproteobacteria	21-64-14	21-64-14			0	0	0	0	0	0	0	11	0	0	0	0	0	0	0	0	0	0	0	0	0	0	0	0	0	0	0	0	0	0	0	0	0	0	0	0	0	0
6e87c74a9de3b00fed6d39e35b84e225	Bacteria	Proteobacteria	Gammaproteobacteria	21-64-14	21-64-14	BMS3Abin12	BMS3Abin12_sp002897735	0	0	0	0	0	0	16	0	0	0	0	0	0	0	0	0	10	0	0	0	0	11	0	0	0	0	0	0	0	0	0	0	0	0	0	0	0	0
6e94af0a5c510087bce7664baa371fbe	Bacteria	Proteobacteria	Gammaproteobacteria	21-64-14	21-64-14	BMS3Abin12	BMS3Abin12_sp002897735	0	0	0	0	0	0	0	0	0	0	0	0	0	0	0	0	0	0	0	0	0	0	0	0	0	14	0	0	0	0	0	0	0	0	0	0	0	0
6eca35caab7a533094d2d59d9b2d1407	Bacteria	Proteobacteria	Gammaproteobacteria	21-64-14	21-64-14			0	0	0	0	0	14	17	0	0	9	10	0	0	0	0	6	13	0	0	0	0	0	0	0	0	10	0	0	0	0	0	6	0	0	0	0	0	0
6f05ba316934e17f4b731b730253c0d7	Bacteria	Proteobacteria	Gammaproteobacteria	21-64-14	21-64-14	21-64-14	21-64-14_sp002255365	0	0	0	0	0	0	0	0	0	0	0	0	0	0	0	0	0	0	0	0	0	0	0	0	0	0	0	0	0	0	0	0	0	0	0	0	0	0
763c9799419162c5bfe5d959d67145f4	Bacteria	Proteobacteria	Gammaproteobacteria	21-64-14	21-64-14			0	0	0	0	0	0	0	0	0	0	0	0	0	0	13	0	18	0	0	0	0	0	0	15	0	0	0	0	0	0	18	11	0	0	0	0	0	0
7b5a4723f5088961165d570b398d2806	Bacteria	Proteobacteria	Gammaproteobacteria	21-64-14	21-64-14	BMS3Abin12	BMS3Abin12_sp002897735	0	0	0	0	0	0	0	0	0	0	0	0	0	0	0	0	0	0	0	0	0	0	0	0	0	0	0	0	0	0	0	0	0	0	0	0	0	0
80c6016f71d64b43c4abc7ce19e8a238	Bacteria	Proteobacteria	Gammaproteobacteria	21-64-14	21-64-14	BMS3Abin12	BMS3Abin12_sp002897735	0	0	0	0	0	0	0	0	0	0	12	0	0	0	0	0	0	0	0	0	0	0	0	0	0	10	0	0	0	12	0	0	0	0	0	0	0	0
80c941c97c74ff739333648a2a22ddb9	Bacteria	Proteobacteria	Gammaproteobacteria	21-64-14	21-64-14	21-64-14	21-64-14_sp002255365	0	0	0	0	0	0	0	0	0	0	0	0	0	0	0	0	0	0	0	0	0	0	0	0	0	0	0	0	0	0	0	0	0	0	0	0	0	0
83dcd1bf4a18d169b2bd56e19b3e23d8	Bacteria	Proteobacteria	Gammaproteobacteria	21-64-14	21-64-14			0	0	0	0	0	0	0	0	0	0	0	0	0	0	0	0	15	0	0	0	0	0	0	0	0	0	0	0	0	0	0	0	0	0	0	0	0	0
89a879524ed37869f25114d671f1637e	Bacteria	Proteobacteria	Gammaproteobacteria	21-64-14	21-64-14	21-64-14	21-64-14_sp002255365	0	0	0	0	0	0	11	0	0	0	0	0	0	0	0	0	0	0	0	0	0	0	0	0	0	13	0	0	0	0	0	0	0	0	0	0	0	0
8b3d94c84e24021a9df6232ef319c43e	Bacteria	Proteobacteria	Gammaproteobacteria	21-64-14	21-64-14	BMS3Abin12	BMS3Abin12_sp002897735	0	0	0	0	0	0	0	0	0	0	0	0	0	0	0	0	0	0	0	0	0	0	0	18	0	12	0	0	0	0	0	0	0	0	0	0	7	0
8e2838c254960ac927e47c3fccb78b93	Bacteria	Proteobacteria	Gammaproteobacteria	21-64-14	21-64-14	21-64-14	21-64-14_sp002255365	0	0	0	0	0	0	0	0	0	0	0	0	0	0	0	11	0	0	0	0	0	10	0	19	0	0	0	0	0	0	0	0	0	0	0	0	0	0
af2641d233ebd2cdd2f2ee75a25b90ed	Bacteria	Proteobacteria	Gammaproteobacteria	21-64-14	21-64-14	BMS3Abin12	BMS3Abin12_sp002897735	0	0	0	0	0	0	0	0	0	0	4	0	0	0	0	0	0	0	0	0	0	0	0	5	0	10	0	0	0	0	0	4	0	0	0	0	0	0
af509ab11ef26fb3bdcb8ee41b0fb91e	Bacteria	Proteobacteria	Gammaproteobacteria	21-64-14	21-64-14	21-64-14	21-64-14_sp002255365	0	0	0	0	0	0	0	0	0	0	0	0	0	0	0	6	0	0	0	0	0	0	0	0	0	0	0	0	0	0	0	0	0	0	0	0	0	0
bc7b1db30f7f6d4f314e401baf6e235c	Bacteria	Proteobacteria	Gammaproteobacteria	21-64-14	21-64-14	21-64-14	21-64-14_sp002255365	0	0	0	0	0	0	0	0	0	0	0	0	0	0	0	0	0	0	0	0	0	0	0	0	0	0	0	0	0	0	0	0	0	0	0	0	0	0
c5c8271a1076bf9c1acb86658120f653	Bacteria	Proteobacteria	Gammaproteobacteria	21-64-14	21-64-14	BMS3Abin12	BMS3Abin12_sp002897735	0	0	0	0	0	0	0	0	0	0	9	0	0	0	0	0	8	0	0	0	0	0	0	5	0	0	0	0	0	0	0	0	0	0	0	0	0	0
c9b19b32352a28498bffd52a7d70b95e	Bacteria	Proteobacteria	Gammaproteobacteria	21-64-14	21-64-14			0	0	0	0	0	0	0	0	0	0	0	0	0	0	0	0	0	0	0	0	0	0	0	0	0	0	15	0	0	0	0	0	0	0	0	0	0	0
d1b542619b423c35d4ee9fedc4cc4dc5	Bacteria	Proteobacteria	Gammaproteobacteria	21-64-14	21-64-14	BMS3Abin12	BMS3Abin12_sp002897735	0	0	0	0	0	0	19	0	0	0	0	0	0	0	0	0	0	0	0	0	0	0	0	0	0	0	0	0	0	0	0	0	0	0	0	0	0	0
d3a58abead9921ead66ebadb41966897	Bacteria	Proteobacteria	Gammaproteobacteria	21-64-14	21-64-14	BMS3Abin12	BMS3Abin12_sp002897735	0	0	0	0	0	0	13	0	0	0	0	0	0	0	0	0	13	0	0	0	0	0	0	9	0	0	0	0	0	0	0	0	0	0	0	0	0	0
db3aca91ea2e762eb31c095bac7d07cf	Bacteria	Proteobacteria	Gammaproteobacteria	21-64-14	21-64-14			0	0	0	0	0	0	0	0	0	0	0	0	0	0	0	0	0	0	0	0	0	0	0	0	0	8	0	10	0	0	0	0	0	0	0	0	5	0
dcb4a26c414c0e2cdf7a90bcc3994bcf	Bacteria	Proteobacteria	Gammaproteobacteria	21-64-14	21-64-14	21-64-14	21-64-14_sp002255365	0	0	0	0	0	13	0	0	0	0	0	0	0	0	0	0	0	0	0	0	0	0	0	19	0	0	0	0	0	0	0	0	0	0	0	0	0	0
df67e7f3be538de61432214ff2577411	Bacteria	Proteobacteria	Gammaproteobacteria	21-64-14	21-64-14	BMS3Abin12	BMS3Abin12_sp002897735	0	0	0	0	0	0	0	0	0	0	0	0	0	0	0	0	0	0	0	0	0	0	0	0	0	0	0	0	0	0	0	0	0	0	0	0	0	0
e513b04b770a2906bc12b15e1b07d618	Bacteria	Proteobacteria	Gammaproteobacteria	21-64-14	21-64-14	BMS3Abin12	BMS3Abin12_sp002897735	0	0	0	0	0	0	0	0	0	0	4	0	0	0	0	0	0	0	0	0	0	0	0	0	0	0	0	0	0	0	0	0	0	0	0	0	0	0
e7618a32a6ccde43ada7c9284506e458	Bacteria	Proteobacteria	Gammaproteobacteria	21-64-14	21-64-14	21-64-14	21-64-14_sp002255365	0	0	0	0	0	0	0	0	0	0	0	0	0	0	0	0	12	0	0	0	0	0	0	0	0	0	0	0	0	0	0	0	0	0	0	0	0	0
ead04bf5bbc24e03f78002b7b51b1a49	Bacteria	Proteobacteria	Gammaproteobacteria	21-64-14	21-64-14	BMS3Abin12	BMS3Abin12_sp002897735	0	0	0	0	0	0	0	0	0	0	0	0	0	0	0	6	0	0	0	0	0	0	0	0	0	0	0	0	0	0	0	0	0	0	0	0	0	0
ee996cc512f0c1bf077c6a46a4f80fc5	Bacteria	Proteobacteria	Gammaproteobacteria	21-64-14	21-64-14	21-64-14	21-64-14_sp002255365	0	0	0	0	0	0	0	0	0	0	0	0	0	0	0	0	0	0	0	0	0	0	0	16	0	0	0	12	0	0	0	0	0	0	0	0	0	0
f14b733ff14563dafb15bf62f2158b88	Bacteria	Proteobacteria	Gammaproteobacteria	21-64-14	21-64-14	BMS3Abin12	BMS3Abin12_sp002897735	0	0	0	0	0	0	0	0	0	0	10	0	0	0	0	0	0	0	0	0	0	0	0	0	0	0	0	0	0	0	0	0	0	0	0	0	0	0
fadd0fe0d38f6b9643ca0733dd27086a	Bacteria	Proteobacteria	Gammaproteobacteria	21-64-14	21-64-14	BMS3Abin12	BMS3Abin12_sp002897735	0	0	0	0	0	0	0	0	0	0	0	0	0	0	0	0	0	0	0	0	0	0	0	0	0	0	0	0	0	0	0	0	0	0	0	0	0	0
87377ea596a96f0bb5c778632a96b8b3	Archaea	Crenarchaeota	Bathyarchaeia	40CM-2-53-6	RBG-16-50-20	RBG-16-50-20	RBG-16-50-20_sp001768965	0	0	0	0	0	0	0	0	0	0	0	0	0	0	0	0	0	0	0	0	0	0	0	0	0	0	0	0	0	0	0	0	0	0	0	0	0	0
b22396b70c057c1596bbce94f162ba2b	Archaea	Crenarchaeota	Bathyarchaeia	40CM-2-53-6	RBG-16-50-20	RBG-16-50-20	RBG-16-50-20_sp001768965	0	0	0	0	0	0	0	0	0	0	0	0	0	0	0	0	0	0	0	0	0	0	0	0	0	0	0	0	0	0	0	0	0	0	0	0	0	0
b2e470dda3322e7f25181f6aac5a857e	Archaea	Crenarchaeota	Bathyarchaeia	40CM-2-53-6	RBG-16-50-20	RBG-16-50-20	RBG-16-50-20_sp001768965	0	0	0	0	0	0	0	0	0	0	0	0	0	0	0	0	0	0	0	0	0	0	0	0	0	0	0	0	0	0	0	0	0	0	0	0	0	0
25b28e5fd56cc9c453c41720685b52f5	Bacteria	Chloroflexota	Anaerolineae	4572-78	4572-78	4572-78	4572-78_sp002084875	0	0	0	0	0	0	0	0	0	0	0	0	0	0	0	0	0	0	0	0	0	0	0	0	0	0	0	0	0	0	0	0	0	0	0	0	0	0
2947f907374b5205816e4a4d2d43b67a	Bacteria	Chloroflexota	Anaerolineae	4572-78	NAK82	NAK82	NAK82_sp003130875	0	0	0	0	0	0	0	0	0	4	0	0	0	0	0	0	0	0	0	0	0	0	0	0	0	0	0	0	0	0	0	0	0	0	0	0	0	0
34b012f37a8020ac30ab3c38313a26be	Bacteria	Chloroflexota	Anaerolineae	4572-78	4572-78	4572-78	4572-78_sp002084875	0	0	0	0	0	0	0	0	0	0	3	0	0	0	0	0	0	0	0	0	0	0	0	0	0	0	0	0	0	0	0	0	0	0	0	0	0	0
3678599ed5976f93583f0366b7c70d75	Bacteria	Chloroflexota	Anaerolineae	4572-78	4572-78	4572-78	4572-78_sp002084875	0	0	0	0	0	0	0	0	0	0	0	0	0	0	0	0	0	0	0	0	0	0	0	0	0	0	0	0	0	0	0	0	0	0	0	0	0	0
63bbe956bb2ef98de1aa55846dac7744	Bacteria	Chloroflexota	Anaerolineae	4572-78	4572-78	4572-78	4572-78_sp002084875	0	0	0	0	0	0	0	0	0	0	0	0	0	0	0	0	0	0	0	0	0	0	0	0	0	0	0	0	0	0	0	0	0	0	0	0	0	0
64e05e5fd3ff462cfc9287be49b535a2	Bacteria	Chloroflexota	Anaerolineae	4572-78	4572-78	4572-78	4572-78_sp002084875	0	0	0	0	0	5	3	4	0	0	0	0	0	0	0	0	0	3	0	0	0	3	0	0	0	0	0	0	0	0	0	2	0	0	0	0	3	0
68112aaff77c3cac9715a08d759e0c4a	Bacteria	Chloroflexota	Anaerolineae	4572-78	4572-78	4572-78	4572-78_sp002084875	0	0	0	0	0	0	7	0	0	0	6	0	0	0	0	0	0	0	0	8	0	0	0	0	0	16	0	0	0	0	0	0	0	0	0	0	0	0
69504d8663e73de3d730a003317b13eb	Bacteria	Chloroflexota	Anaerolineae	4572-78	NAK82	NAK82	NAK82_sp003130875	0	0	0	0	0	0	0	0	0	0	0	0	0	0	0	0	0	0	0	0	0	0	0	0	0	0	0	0	0	0	0	0	0	0	0	0	0	0
9a980731b37fdbd3048832f77cf09713	Bacteria	Chloroflexota	Anaerolineae	4572-78	NAK82	NAK82	NAK82_sp003130875	0	0	0	0	0	0	0	0	0	0	0	0	0	0	0	0	0	0	0	0	0	0	0	0	0	0	0	0	0	0	0	0	0	0	0	0	0	0
badde2fc07dca3f00511ddf25e47f85c	Bacteria	Chloroflexota	Anaerolineae	4572-78	4572-78	4572-78	4572-78_sp002084875	0	0	0	0	0	0	0	0	0	0	0	0	0	0	0	0	0	0	0	0	0	0	0	0	0	0	0	0	0	0	0	0	0	0	0	0	0	0
bcd6dbf8f927cfce72e53447419b3c47	Bacteria	Chloroflexota	Anaerolineae	4572-78	4572-78	4572-78	4572-78_sp002084875	0	0	0	0	0	0	0	0	0	0	7	0	0	0	0	0	0	0	0	0	0	0	0	0	0	0	0	7	0	0	0	0	0	0	0	0	0	0
c546ef96665342d13421373d9a15b3d7	Bacteria	Chloroflexota	Anaerolineae	4572-78	4572-78	4572-78	4572-78_sp002084875	0	0	0	0	0	8	8	0	0	6	0	0	0	0	6	7	0	0	0	0	0	11	6	17	0	17	0	0	0	0	0	0	0	0	0	0	0	0
c651b7a313f2f99990a9463568ce3f8a	Bacteria	Chloroflexota	Anaerolineae	4572-78	NAK82	NAK82	NAK82_sp003130875	0	0	0	0	0	0	0	0	0	0	0	0	0	0	0	0	0	0	0	0	0	0	0	0	0	0	0	0	0	0	0	0	0	0	0	0	0	0
ca8a3d61cd89f325f758156752226180	Bacteria	Chloroflexota	Anaerolineae	4572-78	NAK82	NAK82	NAK82_sp003130875	0	0	0	0	0	0	0	0	0	0	0	0	0	0	0	2	0	0	0	0	0	0	0	0	0	2	0	0	0	0	0	0	0	0	0	0	0	0
ce9bd7cdaa12250395c1930370d0cd42	Bacteria	Chloroflexota	Anaerolineae	4572-78	4572-78	4572-78	4572-78_sp002084875	0	0	0	0	0	0	0	0	0	0	0	0	0	0	0	0	0	0	0	0	0	0	0	3	0	0	2	0	0	0	0	0	0	0	0	0	0	0
d923bb07495c9147c2856b5700f61390	Bacteria	Chloroflexota	Anaerolineae	4572-78	4572-78	4572-78	4572-78_sp002084875	0	0	0	0	0	0	0	0	0	0	0	0	0	0	0	0	6	0	4	0	0	0	0	0	0	0	0	0	0	6	0	0	0	0	0	0	0	0
f6158f71efb9612db648882e0454896f	Bacteria	Chloroflexota	Anaerolineae	4572-78	4572-78	4572-78	4572-78_sp002084875	0	0	0	0	0	0	0	0	0	0	0	0	0	0	0	0	2	0	0	0	0	0	0	0	0	0	0	0	0	0	0	0	0	0	0	0	0	0
3701ecb2fd292e3286c0ae35a16bf454	Bacteria	Patescibacteria	Gracilibacteria	Absconditabacterales	X112			0	0	0	0	0	0	0	0	0	0	0	0	0	0	0	0	0	4	0	0	0	0	0	0	0	0	0	0	0	0	0	0	0	0	0	0	0	0
4ff511db72409de0a545472fac6e53bd	Bacteria	Patescibacteria	Gracilibacteria	Absconditabacterales	X112	UBA5124	UBA5124_sp000503875	0	0	0	0	0	0	12	0	0	0	0	0	0	0	0	0	6	0	0	0	0	0	0	11	0	0	0	0	0	0	0	0	0	0	0	0	0	0
957dc0e30ece2af3867ce39eb2e7217f	Bacteria	Patescibacteria	Gracilibacteria	Absconditabacterales	X112	UBA5124	UBA5124_sp000503875	0	0	0	0	0	0	0	0	0	0	0	0	0	0	0	0	0	0	0	0	0	0	0	0	0	0	0	0	4	0	0	0	0	0	0	0	0	0
a443a4e128c9b835c8f25d73117be7bf	Bacteria	Patescibacteria	Gracilibacteria	Absconditabacterales	X112	UBA5124	UBA5124_sp000503875	0	0	0	0	0	0	0	0	0	0	0	0	0	0	0	0	0	0	0	0	3	0	0	0	0	0	0	0	0	0	0	0	0	0	0	0	0	0
aa8cfe213c66e911749a627cbc1543f3	Bacteria	Patescibacteria	Gracilibacteria	Absconditabacterales	X112	UBA5124	UBA5124_sp000503875	0	0	0	0	0	4	0	0	0	3	4	0	0	0	0	0	0	0	0	0	0	0	0	0	0	0	0	0	0	0	0	0	0	0	0	0	0	0
b817cc2e102e0d7445b539c3d7899f90	Bacteria	Patescibacteria	Gracilibacteria	Absconditabacterales	X112	UBA5124	UBA5124_sp000503875	0	0	0	0	0	0	0	0	0	0	0	0	0	0	0	0	0	0	0	0	0	0	0	0	0	0	0	0	0	0	0	0	0	0	0	0	0	0
d3c3eeb9d22d592de3839f17b51d22da	Bacteria	Patescibacteria	Gracilibacteria	Absconditabacterales	X112	UBA5124	UBA5124_sp000503875	0	0	0	0	0	0	0	0	0	0	0	0	0	0	0	0	0	0	0	0	0	0	0	0	0	0	0	0	0	0	0	0	0	0	0	0	0	0
da3eb8b933b9ccf01cae6751f9a36853	Bacteria	Patescibacteria	Gracilibacteria	Absconditabacterales	X112			0	0	0	0	0	0	0	0	0	0	0	0	0	0	0	0	0	0	0	0	0	0	0	0	0	0	0	0	0	0	0	0	0	0	0	0	0	0
e79b593e242db884f4c677a075b8ee90	Bacteria	Patescibacteria	Gracilibacteria	Absconditabacterales	X112	UBA5124	UBA5124_sp000503875	0	0	0	2	0	7	12	9	0	0	0	0	0	0	0	0	0	0	0	0	0	6	0	10	0	0	0	0	0	0	0	0	0	0	0	0	0	0
07169a65bdc2acf983f3414bbf565584	Bacteria	Firmicutes_A	Clostridia	Acetivibrionales	Acetivibrionaceae	Ruminiclostridium_A		0	0	0	0	0	0	0	0	0	0	0	0	0	0	0	0	0	0	0	0	0	0	0	0	0	0	0	0	0	0	0	0	0	0	0	0	0	0
35c34a81ca3a316bc668327928ebb512	Bacteria	Firmicutes_A	Clostridia	Acetivibrionales	Acetivibrionaceae			0	0	0	0	0	0	0	0	0	0	0	0	0	0	0	0	0	0	0	0	0	0	0	0	0	0	0	0	0	0	0	0	0	0	0	0	0	0
418f3e728bd6da8f50214a69fac1835b	Bacteria	Firmicutes_A	Clostridia	Acetivibrionales	Acetivibrionaceae			0	0	0	0	2	0	0	0	0	0	0	0	0	0	0	0	0	0	0	0	0	0	0	0	0	0	0	0	0	0	0	0	0	0	0	0	0	0
7a0cb07246552a3da9652bf9c8753d60	Bacteria	Firmicutes_A	Clostridia	Acetivibrionales	Acetivibrionaceae			0	0	0	0	0	0	0	0	0	0	0	0	0	0	0	0	0	0	0	0	0	0	0	0	0	0	0	0	0	0	0	0	0	0	0	0	0	0
977c3db859ccd47d250aa22b3792e5ae	Bacteria	Firmicutes_A	Clostridia	Acetivibrionales	Acetivibrionaceae			0	0	0	0	0	0	0	0	0	0	0	0	0	0	0	0	0	0	0	0	0	0	0	0	0	0	0	0	0	0	0	0	0	0	0	0	0	0
97ebc5cf7a9e77c0ef6b896eee200002	Bacteria	Firmicutes_A	Clostridia	Acetivibrionales	Acetivibrionaceae			0	0	0	0	0	0	0	0	0	0	0	0	0	0	0	0	0	0	0	0	0	0	0	0	0	0	0	0	0	0	0	0	0	0	0	0	0	0
9d52b2bcdefeefc088a55fa0151c8e82	Bacteria	Firmicutes_A	Clostridia	Acetivibrionales	Acetivibrionaceae			0	0	0	0	0	0	0	0	0	0	0	0	0	3	0	0	0	0	0	0	0	0	0	0	0	0	0	0	0	0	0	0	0	0	0	0	0	0
a06d0283c276084b0d40727121fa4331	Bacteria	Firmicutes_A	Clostridia	Acetivibrionales	Acetivibrionaceae			0	0	0	0	0	0	0	0	0	0	0	0	0	0	0	0	0	0	0	0	0	0	0	0	0	0	0	0	0	0	0	0	0	0	0	0	0	0
a565ef71bf5c3b6e1247480a5a1e23d4	Bacteria	Firmicutes_A	Clostridia	Acetivibrionales	Acetivibrionaceae	Ruminiclostridium_A		0	0	0	0	0	0	0	0	0	0	0	0	0	0	0	0	0	0	0	0	0	0	0	0	0	0	0	0	0	0	0	0	0	0	0	0	0	0
b1cc2e94b24b9b172e4a88c1c6cc9d68	Bacteria	Firmicutes_A	Clostridia	Acetivibrionales	Acetivibrionaceae			0	0	0	0	0	3	0	0	0	0	0	0	0	0	0	0	0	0	0	0	0	0	0	0	0	0	0	0	0	0	0	0	0	0	0	0	0	0
bac3f320d4b8ec31a21eed221e661f89	Bacteria	Firmicutes_A	Clostridia	Acetivibrionales	Acetivibrionaceae			0	0	0	0	0	0	0	0	0	0	0	0	0	0	0	0	0	0	0	0	0	0	0	0	0	0	0	0	0	0	0	0	0	0	0	0	0	0
bc7023519c2f89f94b6afea0f46c28f5	Bacteria	Firmicutes_A	Clostridia	Acetivibrionales	Acetivibrionaceae			0	0	0	0	0	0	0	0	0	0	0	0	0	0	0	0	0	0	0	0	0	0	0	0	0	0	0	0	0	0	0	0	0	0	0	0	0	0
cb992d06b627ee291a5e6aff0ced234e	Bacteria	Firmicutes_A	Clostridia	Acetivibrionales	Acetivibrionaceae			0	0	0	0	0	0	0	0	0	0	5	0	0	0	0	0	0	0	0	0	0	0	0	0	0	0	0	0	0	0	0	0	0	0	0	0	0	0
d729b6c75ce1b536ebd46720abc16970	Bacteria	Firmicutes_A	Clostridia	Acetivibrionales	Acetivibrionaceae			0	0	0	0	0	0	0	0	0	0	0	0	0	0	0	0	0	0	0	0	0	0	0	0	0	0	0	0	0	0	0	0	0	0	0	0	0	0
ddf562f90a94a03597ebcaf39bf6bbb5	Bacteria	Firmicutes_A	Clostridia	Acetivibrionales	Acetivibrionaceae			0	0	0	0	0	0	0	0	0	0	2	0	0	0	0	0	0	0	0	0	0	0	0	0	0	0	0	0	0	0	0	0	0	0	0	0	0	0
f284033b1fd63b613ccae4dd565efaaa	Bacteria	Firmicutes_A	Clostridia	Acetivibrionales	Acetivibrionaceae	Ruminiclostridium_A		0	0	0	0	0	0	6	0	0	0	0	0	0	0	0	0	0	0	0	0	0	0	0	0	0	0	0	0	0	0	0	0	0	0	0	0	0	0
f34a00ea7e6e2b6c220e400d5f93a7d4	Bacteria	Firmicutes_A	Clostridia	Acetivibrionales	Acetivibrionaceae	Ruminiclostridium_A		0	2	0	0	0	0	0	0	0	0	0	0	0	0	0	0	0	0	0	0	0	0	0	0	0	0	0	0	0	0	0	0	0	0	0	0	0	0
f612e97d88eadd416043e2a285905c62	Bacteria	Firmicutes_A	Clostridia	Acetivibrionales	Acetivibrionaceae			0	0	0	0	0	0	0	0	0	0	0	0	0	0	0	0	0	0	0	0	0	0	0	0	0	0	0	0	0	0	0	0	0	0	0	0	0	0
bb19484d84a27073168109acc7d69cf0	Bacteria	Proteobacteria	Alphaproteobacteria	Acetobacterales	Acetobacteraceae	Acidocella	Acidocella_aminolytica	0	0	0	0	0	0	0	0	0	0	0	0	0	0	0	0	0	0	0	0	0	0	0	0	0	0	0	0	0	0	0	0	0	0	0	0	0	0
d9e51c840a8d43fe801165dcc226063c	Bacteria	Proteobacteria	Alphaproteobacteria	Acetobacterales	Acetobacteraceae			0	0	0	0	0	0	0	0	0	0	0	0	0	0	0	0	0	0	0	0	0	0	0	0	0	0	0	0	0	0	0	0	0	0	0	0	0	0
2ff8ba1ab2491f0a1464e9633ed6a1af	Bacteria	Firmicutes	Bacilli	Acholeplasmatales	Acholeplasmataceae	UBA2284	UBA2284_sp003249785	0	0	0	0	0	0	0	0	0	0	0	0	0	0	0	0	3	0	0	0	0	0	0	0	0	0	0	0	0	0	0	0	0	0	0	0	0	0
42c609a64a6e4c28d2dcc6432839b03e	Bacteria	Firmicutes	Bacilli	Acholeplasmatales	Acholeplasmataceae	MZ-XQ		0	0	0	0	0	0	0	0	0	0	0	0	0	0	0	4	0	0	0	0	0	0	0	0	0	0	0	0	0	0	0	0	0	0	0	0	0	0
0ccc59e9b286cd6998415aa6581fd926	Bacteria	Proteobacteria	Gammaproteobacteria	Acidiferrobacterales	Sulfurifustaceae	Sulfuricaulis	Sulfuricaulis_limicola	0	0	0	0	0	0	0	0	0	0	0	0	0	0	0	0	5	0	0	0	0	0	0	0	0	0	0	0	0	0	0	0	0	0	0	0	0	0
51ec6f7ed7e508b2611af8dd223ed6f5	Bacteria	Proteobacteria	Gammaproteobacteria	Acidiferrobacterales	Sulfurifustaceae	Sulfuricaulis	Sulfuricaulis_limicola	0	0	0	0	0	0	3	0	0	0	0	0	0	0	0	0	0	0	0	0	0	0	0	0	0	0	0	0	0	0	0	0	0	0	0	0	0	0
74a57d4442f553c06d033a12fff71c99	Bacteria	Proteobacteria	Gammaproteobacteria	Acidiferrobacterales	Sulfurifustaceae	Sulfuricaulis	Sulfuricaulis_limicola	0	0	0	0	0	0	0	0	0	0	0	0	0	0	0	0	0	0	0	0	0	0	0	6	0	0	0	0	0	0	0	0	0	0	0	0	0	0
d379630c7e3634a942a2937c50402369	Bacteria	Proteobacteria	Gammaproteobacteria	Acidiferrobacterales	Sulfurifustaceae	Sulfuricaulis	Sulfuricaulis_limicola	0	0	0	0	0	0	0	0	0	0	2	0	0	0	0	0	0	0	0	0	0	0	0	0	0	4	0	8	0	0	0	0	0	0	0	0	0	0
dc8c99d0bad43e10f46b0bf7a3d17851	Bacteria	Proteobacteria	Gammaproteobacteria	Acidiferrobacterales	Sulfurifustaceae	Sulfuricaulis	Sulfuricaulis_limicola	0	0	0	0	0	0	0	0	0	0	2	0	0	0	0	0	0	0	0	0	0	0	0	0	0	0	0	0	0	0	0	0	0	0	0	0	0	0
09ac4a816d8707b259a1e2487d58e5e0	Bacteria	Actinobacteriota	Acidimicrobiia	Acidimicrobiales				0	0	0	0	0	0	0	0	0	0	0	0	0	0	0	5	5	0	0	0	0	0	0	7	0	10	0	0	0	0	0	0	0	0	0	0	0	0
2233dab1e6ce3d1cb354735c7bad5a89	Bacteria	Actinobacteriota	Acidimicrobiia	Acidimicrobiales	Acidimicrobiaceae	Ferrimicrobium	Ferrimicrobium_acidiphilum	0	0	0	0	0	0	0	0	0	0	0	0	0	0	0	0	0	0	0	0	0	0	0	0	0	0	0	0	0	0	0	0	0	0	0	0	0	0
3f68c56cfe2d60707c7e097e20a73b36	Bacteria	Actinobacteriota	Acidimicrobiia	Acidimicrobiales				0	0	0	0	0	4	0	0	0	0	0	0	0	2	0	0	0	0	8	0	0	0	0	0	0	0	3	0	0	0	0	0	0	0	0	0	4	0
4c17004579dc782166cde780e8bf32c7	Bacteria	Actinobacteriota	Acidimicrobiia	Acidimicrobiales	Acidimicrobiaceae	Ferrimicrobium	Ferrimicrobium_acidiphilum	0	0	0	0	0	0	0	0	0	0	0	0	0	9	0	17	0	0	0	0	0	0	0	0	0	0	0	0	0	0	0	0	0	0	0	0	0	0
5ca6bc860515e2b479de2220683acf95	Bacteria	Actinobacteriota	Acidimicrobiia	Acidimicrobiales				0	0	0	0	0	0	0	0	0	0	0	0	0	0	0	0	0	0	0	0	0	0	0	0	0	0	0	0	0	0	0	0	0	0	0	0	0	0
727a28beea3a3720b9ad405a0e3d0b0f	Bacteria	Actinobacteriota	Acidimicrobiia	Acidimicrobiales				0	0	0	0	0	0	0	0	0	0	0	0	0	0	0	0	0	0	0	0	0	0	0	0	0	0	0	0	0	0	0	0	0	0	0	0	0	0
88d5367cec6e37bbae550db28ff56d27	Bacteria	Actinobacteriota	Acidimicrobiia	Acidimicrobiales	Acidimicrobiaceae			0	0	0	0	0	0	0	0	5	0	0	0	0	0	0	0	0	0	0	0	0	0	0	0	0	0	0	0	0	0	0	0	0	0	0	0	0	0
d76ab9344e35ea893adeb266c233a945	Bacteria	Actinobacteriota	Acidimicrobiia	Acidimicrobiales	Acidimicrobiaceae	Ferrimicrobium	Ferrimicrobium_acidiphilum	0	0	0	0	0	0	0	0	0	0	0	0	0	0	0	0	0	0	0	0	0	0	0	0	0	0	0	0	0	0	0	0	0	0	0	0	0	0
ec8df3f99c4e9b62ec94b3048bb941c8	Bacteria	Actinobacteriota	Acidimicrobiia	Acidimicrobiales	Acidimicrobiaceae			0	4	8	3	17	33	35	33	0	70	52	0	7	0	24	74	57	31	42	18	17	10	3	25	13	66	23	31	13	11	0	22	6	13	0	0	26	0
f03da08a13935a651a64eb19ac17025d	Bacteria	Acidobacteriota	Acidobacteriae	Acidobacteriales				0	0	0	0	0	0	0	0	0	0	2	0	0	0	0	0	0	0	0	0	0	0	0	0	0	0	0	0	0	0	0	0	0	0	0	0	0	0
4ed367307c4338996621ad0303cb4ca5	Bacteria	Actinobacteriota	Actinobacteria	Actinomycetales	Kineosporiaceae	R-H-3		0	0	0	0	0	0	0	9	0	0	8	0	0	0	0	0	9	8	8	0	0	5	0	0	0	0	0	0	0	0	0	0	0	0	0	0	0	0
6e713ad738511b63108db2f915f459c4	Bacteria	Actinobacteriota	Actinobacteria	Actinomycetales	Microbacteriaceae			0	0	0	0	4	6	9	4	0	0	5	0	2	0	2	11	21	0	5	0	0	0	0	3	0	0	0	8	0	2	4	0	0	4	0	0	3	0
9bd5f5a320fe1f6bde268b33152e4b3b	Bacteria	Actinobacteriota	Actinobacteria	Actinomycetales	Microbacteriaceae			0	0	0	0	0	11	4	0	0	3	0	0	0	2	11	0	12	0	6	8	37	0	0	0	0	0	0	0	0	0	0	0	0	0	0	0	14	0
d286025fcb372f6732b12045e6083b89	Bacteria	Actinobacteriota	Actinobacteria	Actinomycetales	Microbacteriaceae	Aquiluna		0	0	0	0	0	0	0	0	0	0	0	0	0	0	0	0	0	0	0	0	18	0	0	0	0	0	0	0	0	0	0	0	0	0	0	0	0	0
d512e6c1d30501eb91a85c42b43861ca	Bacteria	Actinobacteriota	Actinobacteria	Actinomycetales	Kineosporiaceae	R-H-3		0	0	0	0	5	0	0	0	0	0	0	0	0	0	0	0	0	0	0	0	0	0	0	0	0	0	0	0	0	0	0	0	0	0	0	0	0	0
d805cbd9dd0fa48af064f77461af824c	Bacteria	Actinobacteriota	Actinobacteria	Actinomycetales	Microbacteriaceae	Aquiluna	Aquiluna_sp000257665	0	0	0	0	0	0	0	0	0	0	0	0	0	0	0	0	0	0	0	0	11	0	0	0	0	0	0	0	0	0	0	0	0	0	0	0	0	0
e073ece742c1300c51fbb6d9d5e1a06d	Bacteria	Actinobacteriota	Actinobacteria	Actinomycetales				0	0	0	0	0	0	0	0	0	0	0	0	0	0	0	0	0	0	0	0	0	0	0	0	0	0	0	0	0	0	0	0	0	0	0	0	0	0
8630e74d93b9d1ed34b90a4d5b0144f2	Archaea	Aenigmarchaeota	Aenigmarchaeia	Aenigmarchaeales	Aenigmarchaeaceae	Aenigmarchaeum	Aenigmarchaeum_subterraneum	0	0	0	0	0	0	0	0	0	0	0	0	0	0	0	0	0	0	0	0	0	0	0	0	0	0	0	0	0	0	0	0	0	0	0	0	0	0
217800bdf05b19f59db10aa8eae75bdb	Bacteria	Bacteroidota	Bacteroidia	AKYH767	2-12-FULL-35-15	2-12-FULL-35-15	2-12-FULL-35-15_sp001769385	0	0	0	0	0	0	0	0	0	0	0	0	0	0	0	0	0	0	0	0	0	0	0	0	0	0	0	0	0	0	0	0	0	0	0	0	0	0
65804c171fc6a30caa1e09f74d2f8e00	Bacteria	Bacteroidota	Bacteroidia	AKYH767	2-12-FULL-35-15	2-12-FULL-35-15	2-12-FULL-35-15_sp001769385	0	0	0	0	0	0	0	0	0	0	0	0	0	0	0	0	0	0	0	0	0	0	0	0	0	0	0	0	0	0	0	0	0	0	0	0	0	0
7190e87cf1ca4fe00649959088cd775f	Bacteria	Bacteroidota	Bacteroidia	AKYH767				0	0	0	0	0	0	0	0	0	0	0	0	0	0	0	0	0	0	0	0	0	0	0	0	0	0	0	0	0	0	0	0	0	0	0	0	0	0
72f87d05a28ce71237fd459212a1d228	Bacteria	Bacteroidota	Bacteroidia	AKYH767	2-12-FULL-35-15	2-12-FULL-35-15	2-12-FULL-35-15_sp001769385	0	0	0	0	0	0	0	0	0	0	0	0	0	0	0	0	0	0	0	0	0	0	0	0	0	0	0	0	0	0	0	0	0	0	0	0	0	0
7c6822fcb9072a6ac7f065d946bbd3f6	Bacteria	Bacteroidota	Bacteroidia	AKYH767	2-12-FULL-35-15	2-12-FULL-35-15	2-12-FULL-35-15_sp001769385	0	0	0	0	0	0	0	0	0	0	0	2	0	0	0	0	0	0	0	0	0	0	0	0	0	0	0	0	0	0	0	0	0	0	0	0	0	0
a97535783a3a1385f79b8bc270aebced	Bacteria	Bacteroidota	Bacteroidia	AKYH767	2-12-FULL-35-15	2-12-FULL-35-15	2-12-FULL-35-15_sp001769385	0	0	0	0	0	0	0	0	0	0	0	0	0	0	0	7	0	0	0	0	0	0	0	0	0	0	0	0	0	0	0	0	0	0	0	0	0	0
fa9746c1cadc4a67141f794a6247b6de	Bacteria	Bacteroidota	Bacteroidia	AKYH767	b-17BO			0	0	0	0	0	0	0	0	0	0	0	0	0	0	0	0	0	0	0	0	0	0	0	0	0	0	0	0	0	0	0	0	0	0	0	0	0	0
0b0998a5758da1329b35a635ee51890e	Bacteria	Acidobacteriota	Aminicenantia	Aminicenantales	Aminicenantaceae	Aminicenans	Aminicenans_sakinawicola	0	0	0	0	0	0	0	0	0	0	0	0	0	0	0	0	0	0	0	0	0	0	0	0	0	0	0	0	0	0	0	0	0	0	0	0	0	0
2a98dce033a0a89e7f8b3dd06c0b9ead	Bacteria	Acidobacteriota	Aminicenantia	Aminicenantales	Aminicenantaceae	Aminicenans	Aminicenans_sakinawicola	0	0	0	0	0	0	0	0	0	0	0	0	0	0	0	0	0	0	0	0	0	0	0	0	0	0	0	0	0	0	0	0	0	0	0	0	0	0
73133e170729d77e893799a60f7ade98	Bacteria	Acidobacteriota	Aminicenantia	Aminicenantales	UBA4085	FEN-413	FEN-413_sp003141555	0	0	0	0	0	0	0	0	0	0	0	0	0	0	0	0	0	0	0	0	0	0	0	0	0	0	0	0	0	0	0	0	0	0	0	0	0	0
794af75910bac456cf763b59eee97e87	Bacteria	Acidobacteriota	Aminicenantia	Aminicenantales	Aminicenantaceae	Aminicenans	Aminicenans_sakinawicola	0	0	0	0	3	0	0	0	0	0	0	0	0	0	0	0	0	0	0	0	0	0	0	0	0	0	0	0	0	0	0	0	0	0	0	0	0	0
b124b5819fcd3278a712bb49d2237d98	Bacteria	Acidobacteriota	Aminicenantia	Aminicenantales				0	0	0	0	0	0	0	0	0	0	0	0	0	0	0	0	3	0	0	0	0	0	0	0	0	0	0	0	0	0	0	0	0	0	0	0	0	0
bd550acbd4f9859e059c3f203e8258e7	Bacteria	Acidobacteriota	Aminicenantia	Aminicenantales	Aminicenantaceae	Aminicenans	Aminicenans_sakinawicola	0	0	0	0	0	0	0	0	0	0	0	0	0	0	0	0	0	0	0	0	0	0	0	0	0	0	0	0	0	0	0	0	0	0	0	0	0	0
e2ea98adb36a745e2ee9ea8893bbe257	Bacteria	Acidobacteriota	Aminicenantia	Aminicenantales	Aminicenantaceae	Aminicenans	Aminicenans_sakinawicola	0	0	0	0	0	2	0	0	0	0	0	0	0	0	0	0	0	0	0	0	0	0	0	0	0	0	0	0	0	0	0	0	0	0	0	0	0	0
e6f3c91ae48c5bfc97b5bef4df1207ca	Bacteria	Acidobacteriota	Aminicenantia	Aminicenantales	Aminicenantaceae	Aminicenans	Aminicenans_sakinawicola	0	0	0	0	0	0	0	0	0	0	0	0	0	0	0	0	0	0	0	0	0	0	0	0	0	0	0	0	0	0	0	0	0	0	0	0	0	0
f0643fe3b76b4687a4edb7ef805f7b0e	Bacteria	Acidobacteriota	Aminicenantia	Aminicenantales	Aminicenantaceae	Aminicenans	Aminicenans_sakinawicola	0	0	0	0	0	0	0	0	0	0	0	0	0	0	0	0	0	0	0	0	0	0	0	0	0	0	0	0	0	0	0	0	0	0	0	0	0	0
00503fe2e09b81f029c5ca4378e0ebbb	Bacteria	Chloroflexota	Anaerolineae	Anaerolineales	Anaerolineaceae			0	0	0	0	0	0	3	0	0	0	0	0	0	0	0	0	0	0	0	0	0	0	0	0	0	0	0	2	0	0	8	0	0	0	0	0	0	0
0172c0bdca4338f71786cf2cc1b4c52b	Bacteria	Chloroflexota	Anaerolineae	Anaerolineales				0	0	0	0	0	0	0	0	0	0	0	0	0	0	0	0	0	0	0	0	0	0	0	0	0	0	0	0	0	5	0	0	0	0	0	0	0	0
039ca1631348d0f8c4fa85070742c50b	Bacteria	Chloroflexota	Anaerolineae	Anaerolineales				0	0	0	0	0	0	0	0	0	0	0	0	0	0	0	0	0	0	0	0	0	0	0	0	0	0	0	0	0	0	0	0	0	0	0	0	0	0
048e31b66eb14a5721fa6537ff4b49cd	Bacteria	Chloroflexota	Anaerolineae	Anaerolineales	envOPS12	UBA5796	UBA5796_sp002418215	0	0	0	0	0	0	0	0	0	0	0	0	0	0	0	0	0	0	0	0	0	0	0	0	0	0	0	0	0	0	0	0	0	0	0	0	0	0
067abd446d3afa4428db2b5cd8be1acd	Bacteria	Chloroflexota	Anaerolineae	Anaerolineales	envOPS12			0	0	0	0	0	0	0	0	0	0	0	0	0	0	0	0	0	0	0	0	0	0	0	0	0	0	0	0	0	0	0	0	0	0	0	0	0	0
0753f97294b8656c9ef1078db3b0338e	Bacteria	Chloroflexota	Anaerolineae	Anaerolineales	UBA4823	UTCFX2	UTCFX2_sp002050125	0	0	0	0	0	0	0	0	0	0	0	0	0	0	0	0	0	0	0	0	0	0	0	0	0	0	0	0	0	0	0	0	0	0	0	0	0	0
08f5e16fbb864d9a617f3f0f6b6a4f55	Bacteria	Chloroflexota	Anaerolineae	Anaerolineales				0	0	0	0	0	0	0	0	0	0	0	0	0	0	0	0	0	0	0	0	0	0	0	0	0	0	0	0	0	0	0	0	0	0	0	0	0	0
09b096dacd4e9879eb9ae848ac61ca5f	Bacteria	Chloroflexota	Anaerolineae	Anaerolineales	UBA6092	UBA6092	UBA6092_sp002428565	0	0	0	0	0	0	0	0	0	0	0	0	0	0	0	0	0	0	0	0	0	0	0	0	0	0	0	0	0	0	0	0	0	0	0	0	0	0
09e9527b7fab91bc12858476d1b74c7a	Bacteria	Chloroflexota	Anaerolineae	Anaerolineales	Anaerolineaceae			0	0	0	0	0	0	0	0	0	0	0	0	0	0	0	0	0	0	0	0	0	0	0	0	0	0	0	0	0	0	0	0	0	0	0	0	0	0
0beac24f845b51a909d8e4157812816e	Bacteria	Chloroflexota	Anaerolineae	Anaerolineales	envOPS12	UBA5796	UBA5796_sp002418215	0	0	0	0	0	0	0	0	0	0	0	0	0	0	0	0	0	0	0	0	0	0	0	0	0	0	0	0	0	0	0	0	0	0	0	0	0	0
0c00baf4843b71c88e1b463367d3700a	Bacteria	Chloroflexota	Anaerolineae	Anaerolineales	envOPS12	UBA8950	UBA8950_sp001872455	0	0	0	0	0	0	0	0	0	0	0	0	0	0	0	0	0	0	0	0	0	0	0	0	0	0	9	0	0	0	0	0	0	0	0	0	0	0
0ce17463fb842c67e4cb6b24fcf985ce	Bacteria	Chloroflexota	Anaerolineae	Anaerolineales	envOPS12	UBA5796	UBA5796_sp002418215	0	0	0	0	0	0	0	0	0	0	0	0	0	0	0	0	0	0	0	0	3	0	0	0	0	0	0	0	0	0	0	0	0	0	0	0	0	0
0d1e59831c2810db326a71fe692dfb19	Bacteria	Chloroflexota	Anaerolineae	Anaerolineales	Anaerolineaceae	UBA4782	UBA4782_sp002403095	0	0	0	0	0	0	0	0	0	5	0	0	0	0	0	0	0	0	0	0	0	0	0	0	0	0	0	0	0	0	0	0	0	0	0	0	0	0
0d7a6cc632b3000645517d46320c6dc8	Bacteria	Chloroflexota	Anaerolineae	Anaerolineales	envOPS12			0	0	0	0	0	0	0	0	0	0	0	0	0	0	0	0	0	0	0	0	0	0	0	0	0	0	0	0	0	0	0	0	0	0	0	0	0	0
0db4dc1f4a3070c1d1267a2cd476fbcf	Bacteria	Chloroflexota	Anaerolineae	Anaerolineales				0	0	0	0	0	0	7	0	0	0	0	0	0	0	0	0	0	0	0	0	0	0	0	0	0	0	0	0	0	0	0	0	0	0	0	0	0	0
0e473aebd7db656271ab6182b67e4dae	Bacteria	Chloroflexota	Anaerolineae	Anaerolineales	Anaerolineaceae			0	0	0	0	5	9	0	0	4	6	0	0	0	0	6	0	2	4	3	0	0	0	0	0	0	0	5	0	0	0	0	0	0	0	0	0	5	0
102cdc066d92d8a556b683afccf322f6	Bacteria	Chloroflexota	Anaerolineae	Anaerolineales				0	0	0	0	0	0	0	0	0	0	0	0	0	0	0	0	0	0	0	0	0	0	0	0	0	0	0	0	0	0	0	0	0	0	0	0	0	0
10385a9b8306b249c9b79723ce363b86	Bacteria	Chloroflexota	Anaerolineae	Anaerolineales				0	0	0	0	0	0	0	0	0	0	0	0	0	0	0	0	0	0	0	0	0	0	0	0	0	0	0	0	0	0	0	0	0	0	0	0	0	0
1201f81ad955e7b8f6b6af008a798cf0	Bacteria	Chloroflexota	Anaerolineae	Anaerolineales	Anaerolineaceae			0	0	0	0	0	0	0	0	0	0	0	0	0	0	0	6	0	0	0	0	0	0	0	0	0	0	0	0	0	0	0	0	0	0	0	0	0	0
12b5b74401772c7b7d09e2030a65fbe5	Bacteria	Chloroflexota	Anaerolineae	Anaerolineales	envOPS12			0	0	0	0	0	39	30	0	0	38	54	0	0	0	33	42	58	0	18	11	0	0	0	0	10	45	19	55	12	34	39	24	0	7	0	0	50	0
13fbbbf48a5043dbf6064db334926a2b	Bacteria	Chloroflexota	Anaerolineae	Anaerolineales	envOPS12			0	0	0	0	0	0	0	0	0	0	11	0	0	0	0	0	0	0	0	0	0	0	0	0	0	0	0	0	0	0	0	0	0	0	0	0	0	0
14071f3ee593ad6394aab06e1faec9ad	Bacteria	Chloroflexota	Anaerolineae	Anaerolineales	Anaerolineaceae			0	0	0	0	0	0	0	0	0	0	0	0	0	0	0	0	0	0	0	0	0	0	0	0	0	0	0	0	0	0	0	0	0	0	0	0	0	0
160dccf6c97cbd27392515f340263eae	Bacteria	Chloroflexota	Anaerolineae	Anaerolineales	envOPS12			0	0	0	0	0	0	0	0	0	0	0	0	0	0	0	0	0	0	0	0	0	0	0	0	0	5	0	0	0	0	0	0	0	0	0	0	0	0
1a23ca7168c9084e7bb787520b8f800d	Bacteria	Chloroflexota	Anaerolineae	Anaerolineales				0	0	0	0	0	0	0	0	0	0	0	0	0	0	0	0	0	0	0	0	0	0	0	0	0	0	0	0	0	0	0	0	0	0	0	0	0	0
1ac790f8644603548360247700242fb1	Bacteria	Chloroflexota	Anaerolineae	Anaerolineales	envOPS12	UBA5796	UBA5796_sp002418215	0	0	0	0	0	0	0	0	0	0	0	0	0	0	0	0	0	15	0	0	0	0	0	0	0	0	15	0	0	0	0	0	0	0	0	0	0	0
1bd09a695af01821f3fc349ac39376d0	Bacteria	Chloroflexota	Anaerolineae	Anaerolineales	envOPS12	UBA8950	UBA8950_sp001872455	0	0	0	0	0	0	0	0	0	0	0	0	0	0	2	0	0	0	0	0	0	0	0	0	0	0	0	0	0	0	0	0	0	0	0	0	0	0
1cae179eb4a34a18254733290bec2730	Bacteria	Chloroflexota	Anaerolineae	Anaerolineales	UBA6092	UBA6092	UBA6092_sp002428565	0	0	0	0	0	0	0	0	0	0	0	0	0	0	9	0	0	0	0	0	0	0	0	0	0	11	0	0	0	9	0	0	0	0	0	0	0	0
1f35b9e05476a060853967eda9e9d0f7	Bacteria	Chloroflexota	Anaerolineae	Anaerolineales	envOPS12	UBA5796	UBA5796_sp002418215	0	0	0	0	0	19	12	25	0	15	7	0	0	0	11	23	26	0	18	0	0	0	0	17	0	23	16	19	0	0	8	0	0	0	0	0	0	0
205667ce6847d667dabfe468ee413354	Bacteria	Chloroflexota	Anaerolineae	Anaerolineales	UBA4823	UTCFX2	UTCFX2_sp002050125	0	0	0	0	0	0	0	0	0	0	0	0	0	0	0	0	0	0	0	0	0	0	0	0	0	0	0	0	0	0	0	0	0	0	0	0	0	0
21f290ed9693f8a008a346fd77c59404	Bacteria	Chloroflexota	Anaerolineae	Anaerolineales				0	0	0	0	0	0	5	0	0	0	0	0	0	0	0	0	0	0	0	0	0	0	0	9	0	0	0	0	0	0	0	0	0	0	0	0	0	0
26e57ccc5ab2b5d9506810a7729ab824	Bacteria	Chloroflexota	Anaerolineae	Anaerolineales	UBA4823	UTCFX2	UTCFX2_sp002050125	0	0	0	0	0	0	0	0	0	0	0	0	0	0	0	0	0	0	0	0	0	0	0	0	0	0	0	0	0	0	0	0	0	0	0	0	0	0
277de9643798139bb0ed94133f4f6001	Bacteria	Chloroflexota	Anaerolineae	Anaerolineales	envOPS12	UBA5796	UBA5796_sp002418215	0	0	0	0	0	0	0	0	0	0	0	0	0	0	0	0	0	0	0	0	0	0	0	0	0	0	0	0	0	0	0	0	0	0	0	0	0	0
28c3597729b1b5fcb339421df2178bfa	Bacteria	Chloroflexota	Anaerolineae	Anaerolineales				0	0	0	0	5	3	3	0	0	0	2	0	0	0	0	0	0	0	0	0	0	0	0	0	0	0	0	0	0	0	0	0	0	0	0	0	0	0
29de0ed6fc4441567ecb0f27f9333881	Bacteria	Chloroflexota	Anaerolineae	Anaerolineales	UBA6092	UBA6092	UBA6092_sp002428565	0	0	0	0	0	0	0	0	0	0	0	0	0	0	0	0	0	0	0	0	0	0	0	0	0	0	0	0	0	0	0	0	0	0	0	0	0	0
2a686cc307bca1dd0ade1e746dd7b5b8	Bacteria	Chloroflexota	Anaerolineae	Anaerolineales	envOPS12			0	0	0	0	0	0	0	0	0	0	0	0	0	0	0	0	0	0	0	0	9	0	0	0	0	0	0	0	0	0	0	0	0	0	0	0	0	0
2b2840ac39ee15b1d559a3317e22a0cd	Bacteria	Chloroflexota	Anaerolineae	Anaerolineales				0	0	0	0	0	0	0	0	0	0	0	0	0	0	0	0	0	0	0	0	0	0	0	0	0	0	0	0	0	0	0	0	0	0	0	0	0	0
2b345bac5fc9d4e2501176257b6bb276	Bacteria	Chloroflexota	Anaerolineae	Anaerolineales				0	0	0	0	0	0	2	0	0	0	0	0	0	0	0	0	0	0	0	0	0	0	0	0	0	0	0	0	0	0	0	0	0	0	0	0	0	0
2f10148db5ca9a5559d8acfa0401972e	Bacteria	Chloroflexota	Anaerolineae	Anaerolineales	Anaerolineaceae	UBA4782	UBA4782_sp002403095	0	0	2	0	6	8	0	4	0	8	5	0	0	0	4	5	10	0	0	0	0	2	0	0	0	4	0	6	0	5	3	0	0	0	0	0	0	0
2fc7f9afe64b89fcbe458533e44e972d	Bacteria	Chloroflexota	Anaerolineae	Anaerolineales	Anaerolineaceae	UBA4782	UBA4782_sp002403095	0	0	0	0	0	3	0	0	0	0	0	0	0	0	0	0	0	0	0	0	0	0	0	0	0	0	0	0	0	0	0	0	0	0	0	0	0	0
3248a93af3564b19227b19c3a58c916d	Bacteria	Chloroflexota	Anaerolineae	Anaerolineales	envOPS12	UBA12294	UBA12294_sp002418205	0	0	0	0	0	7	0	0	4	7	5	0	0	0	0	8	0	0	3	0	0	0	0	5	0	8	0	7	0	0	0	0	0	2	0	0	9	0
34af9a89ebf37800e505da36893f8959	Bacteria	Chloroflexota	Anaerolineae	Anaerolineales	UBA4823	UTCFX2	UTCFX2_sp002050125	0	0	0	0	0	0	0	0	0	0	0	0	0	0	0	0	0	0	0	0	0	0	0	0	0	0	0	0	0	0	0	0	0	0	0	0	0	0
3538097ea2a6abd46e199aa4b03fe52c	Bacteria	Chloroflexota	Anaerolineae	Anaerolineales				0	0	0	0	0	0	0	0	0	0	0	0	0	0	0	0	0	0	0	0	0	0	0	0	0	0	0	0	0	0	0	0	0	0	0	0	0	0
35d991df5bc257b56c34a89e252a5262	Bacteria	Chloroflexota	Anaerolineae	Anaerolineales				0	0	0	0	0	0	0	0	0	0	0	0	0	0	0	0	3	0	2	0	0	0	0	0	0	0	0	0	0	0	0	0	0	0	0	0	0	0
36266cfdb971c2b7d91aaced0f3ca0e5	Bacteria	Chloroflexota	Anaerolineae	Anaerolineales	envOPS12			0	0	0	3	0	0	0	0	0	24	0	0	0	0	11	0	0	0	0	0	0	0	0	0	0	0	0	0	0	0	0	0	0	0	0	0	0	0
36433806b2a188eb2a284307b4ba2a33	Bacteria	Chloroflexota	Anaerolineae	Anaerolineales	UBA6092	UBA6092	UBA6092_sp002428565	0	0	0	0	0	0	0	0	0	0	0	0	0	0	0	11	0	0	0	0	0	0	0	0	0	0	0	0	0	4	0	0	0	0	0	0	0	0
3725b00609e665bf06d543e25e66b66f	Bacteria	Chloroflexota	Anaerolineae	Anaerolineales	UBA6092	UBA6092	UBA6092_sp002428565	0	0	0	0	0	0	0	0	0	0	0	0	0	0	0	0	7	0	0	0	0	0	0	0	0	0	0	0	0	0	0	0	0	0	0	0	0	0
375135fb1a67f6979f5d91d78cc06c8d	Bacteria	Chloroflexota	Anaerolineae	Anaerolineales				0	0	0	0	0	0	0	0	0	0	0	0	0	0	0	0	0	0	0	0	0	0	0	0	0	0	0	0	0	0	0	0	0	0	0	0	0	0
37521bf3b01890729eccba6ab8d1c41c	Bacteria	Chloroflexota	Anaerolineae	Anaerolineales	UBA6092	UBA6092	UBA6092_sp002428565	0	0	0	0	0	0	0	0	0	0	0	0	0	0	0	0	0	0	0	0	0	0	0	0	0	0	0	0	0	0	0	0	0	0	0	0	0	0
391b3d7f9a053376fb795601b0e447ef	Bacteria	Chloroflexota	Anaerolineae	Anaerolineales				0	0	0	0	0	0	0	0	0	0	0	0	0	0	0	0	0	0	0	0	0	0	0	0	0	0	0	0	0	0	0	0	0	0	0	0	0	0
398063853dbff81a5e450b3adb3d3162	Bacteria	Chloroflexota	Anaerolineae	Anaerolineales	UBA6092	UBA6092	UBA6092_sp002428565	0	0	0	0	0	0	0	0	0	0	0	0	0	0	0	0	0	0	0	0	0	0	0	0	0	0	0	0	0	0	0	0	0	0	0	0	0	0
3a122d84f93640a6732883934e66c1cd	Bacteria	Chloroflexota	Anaerolineae	Anaerolineales	UBA6092	UBA6092	UBA6092_sp002428565	0	0	0	0	0	0	0	0	0	0	0	0	0	0	0	0	0	0	0	0	0	0	0	0	0	0	0	0	0	0	0	0	0	0	0	0	0	0
3aa6f3e2a7c2f1da52c14d0cfc23dbf6	Bacteria	Chloroflexota	Anaerolineae	Anaerolineales				0	0	0	0	0	0	0	0	0	0	0	0	0	0	0	0	0	0	0	0	0	0	0	0	0	0	0	0	0	0	0	0	0	0	0	0	0	0
3b58624416a48eee0e73bb462fb3a000	Bacteria	Chloroflexota	Anaerolineae	Anaerolineales	envOPS12	UBA5796	UBA5796_sp002418215	0	0	0	0	0	0	0	0	0	0	0	0	0	0	0	0	0	0	0	0	0	0	0	0	0	0	0	0	0	0	0	0	0	0	0	0	0	0
3b84effd8cf7b84de7883a9aeb913c95	Bacteria	Chloroflexota	Anaerolineae	Anaerolineales	Anaerolineaceae			0	0	0	0	0	0	0	0	0	0	0	0	0	0	0	0	0	0	0	0	0	0	0	0	0	0	0	0	0	0	0	0	0	0	0	0	0	0
3c89950c044081e3a96f61fbe442c618	Bacteria	Chloroflexota	Anaerolineae	Anaerolineales				0	0	0	0	0	0	0	0	0	0	0	0	0	0	0	0	0	0	0	0	0	0	0	0	0	0	0	0	0	0	0	0	0	0	0	0	0	0
3dc68e37f1760ed945abb98b99619597	Bacteria	Chloroflexota	Anaerolineae	Anaerolineales	Anaerolineaceae			0	0	0	0	0	0	6	0	0	0	0	0	0	0	5	20	17	4	7	0	0	6	0	5	0	0	0	21	0	0	0	4	0	0	0	0	0	0
3e693366333018c56164e0b3439efd63	Bacteria	Chloroflexota	Anaerolineae	Anaerolineales	UBA6092	UBA6092	UBA6092_sp002428565	0	0	0	0	0	0	0	0	0	0	0	0	0	0	0	0	4	0	0	0	0	0	0	0	0	0	0	0	0	0	0	0	0	0	0	0	0	0
3ec611e6d47e991c493efc9d7aecc392	Bacteria	Chloroflexota	Anaerolineae	Anaerolineales	UBA6092	UBA6092	UBA6092_sp002428565	0	0	0	0	5	9	0	0	0	0	0	0	0	0	0	0	0	0	0	0	0	0	0	0	0	0	0	0	0	0	0	0	0	0	0	0	0	0
423bcf3cc27903134aa08b50c1153883	Bacteria	Chloroflexota	Anaerolineae	Anaerolineales	Anaerolineaceae	UBA4782	UBA4782_sp002403095	0	0	0	0	0	9	0	0	0	15	0	0	0	0	0	0	0	0	0	0	3	0	0	0	0	19	0	58	7	0	9	0	0	0	0	0	0	0
45345a8130e9c7c33cde54dfbf10435d	Bacteria	Chloroflexota	Anaerolineae	Anaerolineales				0	0	0	0	11	0	12	0	0	0	0	0	0	0	0	0	0	0	0	0	0	0	0	0	4	0	0	0	3	0	5	3	0	0	0	0	0	0
49e52d25252de2a0205227f8283c58f8	Bacteria	Chloroflexota	Anaerolineae	Anaerolineales	Anaerolineaceae			0	0	0	0	0	0	0	0	0	0	0	0	0	0	0	0	0	0	0	0	0	0	0	0	0	0	0	0	0	0	0	0	0	0	0	0	0	0
4b8ca203e353803528135ac0396eec16	Bacteria	Chloroflexota	Anaerolineae	Anaerolineales	envOPS12	UBA12294	UBA12294_sp002418205	0	0	10	2	0	34	24	0	0	32	0	0	0	0	6	8	0	0	0	4	0	0	0	0	0	0	0	0	0	0	0	0	0	0	0	0	0	0
4c4fbae275588a64d9891f6b87603430	Bacteria	Chloroflexota	Anaerolineae	Anaerolineales	Anaerolineaceae			0	0	0	0	0	0	0	0	0	0	2	0	0	0	0	0	0	0	0	0	0	0	0	0	0	6	0	0	0	0	0	0	0	0	0	0	0	0
4cf3507f4be5d6a0323edbffffe1d6c2	Bacteria	Chloroflexota	Anaerolineae	Anaerolineales	envOPS12			0	0	0	0	0	0	0	0	0	0	0	0	0	0	0	0	0	0	0	0	0	0	0	0	0	0	0	0	0	0	0	0	0	0	0	0	0	0
4e1846f0afe81b111e1f454aeee9d579	Bacteria	Chloroflexota	Anaerolineae	Anaerolineales	Anaerolineaceae			0	0	0	0	0	0	0	0	0	0	0	0	0	0	0	0	0	0	0	0	0	0	0	0	0	0	0	4	0	0	0	0	0	0	0	0	0	0
4ea94b7a73ed78b60dc2a043f567d087	Bacteria	Chloroflexota	Anaerolineae	Anaerolineales	Anaerolineaceae			0	0	0	0	0	0	0	0	0	0	0	0	0	0	0	0	0	0	0	0	0	0	0	0	0	0	0	0	0	0	0	0	0	0	0	0	0	0
53368234a85327fae34abbfe5dd035e2	Bacteria	Chloroflexota	Anaerolineae	Anaerolineales	envOPS12			0	0	0	0	0	0	0	0	0	0	0	0	0	0	0	0	0	0	0	0	0	0	0	0	0	0	0	0	0	0	0	0	0	0	0	0	0	0
53767c4133194ede3dc31c51ed89fca2	Bacteria	Chloroflexota	Anaerolineae	Anaerolineales	UBA4823	UTCFX2	UTCFX2_sp002050125	0	0	0	0	0	0	0	0	0	0	0	0	0	0	0	0	0	0	0	0	0	0	0	0	0	0	0	0	0	0	0	0	0	0	0	0	0	0
54b9ef5eb6dfc2fba83eaffb441e3247	Bacteria	Chloroflexota	Anaerolineae	Anaerolineales	Anaerolineaceae			0	0	0	0	0	0	0	0	0	0	0	0	0	0	0	0	0	0	0	0	0	0	0	0	0	0	0	0	0	0	0	0	0	0	0	0	0	0
55e6de457b19f3efb6b59107ef8f94f2	Bacteria	Chloroflexota	Anaerolineae	Anaerolineales	envOPS12	UBA5796	UBA5796_sp002418215	0	0	0	0	15	23	26	13	0	22	11	0	0	0	18	0	22	9	8	12	5	14	0	0	8	11	8	9	0	15	0	9	0	12	0	0	10	0
55ef47283e59badc73b19415347a841a	Bacteria	Chloroflexota	Anaerolineae	Anaerolineales	UBA6092	UBA6092	UBA6092_sp002428565	0	0	0	0	0	0	0	0	0	0	0	0	0	0	0	0	0	0	0	0	0	0	0	0	0	0	0	4	0	0	0	0	0	0	0	0	0	0
56987c635dc40be7ced8ba404e3e44a0	Bacteria	Chloroflexota	Anaerolineae	Anaerolineales				0	0	0	0	0	0	0	0	0	0	3	0	0	0	0	0	0	0	0	0	0	0	0	0	0	0	0	0	0	0	0	0	0	0	0	0	0	0
5805a67b99810db36e4175660acdd2cc	Bacteria	Chloroflexota	Anaerolineae	Anaerolineales	Anaerolineaceae			0	0	0	0	0	0	0	0	0	0	0	0	0	0	0	0	0	0	0	0	0	0	0	0	0	0	0	0	0	0	0	0	0	0	0	0	0	0
581ed0633291cf1d70b46e3cc54fa796	Bacteria	Chloroflexota	Anaerolineae	Anaerolineales	Anaerolineaceae			0	0	0	0	0	0	0	0	0	0	0	0	0	0	0	4	0	0	0	0	0	0	0	0	0	0	0	0	0	0	0	0	0	0	0	0	0	0
59912d090e5f41de15b1bc012b31ca5e	Bacteria	Chloroflexota	Anaerolineae	Anaerolineales	UBA4823	UTCFX2	UTCFX2_sp002050125	0	0	0	0	0	0	0	0	0	0	0	0	0	0	0	0	0	0	0	0	0	0	0	0	0	0	0	0	0	0	0	0	0	0	0	0	0	0
5ac7b52a83dbfd4a1c03c2f97b5854c5	Bacteria	Chloroflexota	Anaerolineae	Anaerolineales	Anaerolineaceae	UBA4782	UBA4782_sp002403095	0	0	0	0	0	0	0	0	0	0	0	0	0	0	0	0	0	0	0	0	0	0	0	0	0	0	0	0	0	0	0	0	0	0	0	0	0	0
60fffea5e06bf7e41ae42e24e4a3565d	Bacteria	Chloroflexota	Anaerolineae	Anaerolineales				0	0	0	0	15	15	7	4	3	10	15	0	0	0	5	0	4	3	5	2	9	0	0	0	6	25	11	13	3	4	12	5	2	0	0	0	16	0
622e8eb8134db0abe4136f1c5da7967e	Bacteria	Chloroflexota	Anaerolineae	Anaerolineales	Anaerolineaceae	UBA6170	UBA6170_sp002841995	0	0	0	0	0	0	0	0	0	0	0	0	0	0	0	0	0	0	0	0	0	0	0	0	0	0	0	0	0	5	0	0	0	0	0	0	0	0
62a3b7c04f9a296a20b4a51228e6d1aa	Bacteria	Chloroflexota	Anaerolineae	Anaerolineales	UBA6092	UBA6092	UBA6092_sp002428565	0	0	0	0	0	0	0	0	0	5	0	0	0	0	0	0	0	0	0	0	0	0	0	0	0	0	0	0	0	0	0	0	0	0	0	0	0	0
64db55649cda40b0780fa9c48254226d	Bacteria	Chloroflexota	Anaerolineae	Anaerolineales	envOPS12			0	0	0	0	0	0	0	0	0	0	0	0	0	0	0	0	0	0	0	0	0	0	0	0	0	0	0	13	0	0	0	0	0	0	0	0	0	0
658081c10558bd36f550cc762398fdd9	Bacteria	Chloroflexota	Anaerolineae	Anaerolineales				0	0	0	0	0	0	0	0	0	0	0	0	0	0	0	0	0	0	0	0	0	0	0	0	0	0	0	0	0	0	0	0	0	0	0	0	0	0
65faef054862b7951e70bad99f07fab1	Bacteria	Chloroflexota	Anaerolineae	Anaerolineales	envOPS12			0	0	0	0	0	0	9	0	0	0	0	0	0	0	0	0	0	0	4	0	0	2	0	0	0	0	0	2	0	0	0	0	0	0	0	0	0	0
661d2dc3688be9b7de7ffe2abac8e2d5	Bacteria	Chloroflexota	Anaerolineae	Anaerolineales	envOPS12			0	0	0	0	2	0	0	5	0	9	9	0	0	0	0	0	0	0	0	0	0	0	0	0	0	0	0	0	0	0	0	0	0	0	0	0	0	0
679db03264887203c420451913235729	Bacteria	Chloroflexota	Anaerolineae	Anaerolineales	UBA4823	UTCFX2	UTCFX2_sp002050125	0	0	0	0	0	0	0	0	0	0	0	0	0	0	0	0	0	0	0	0	0	0	0	0	0	0	0	0	0	0	0	0	0	0	0	0	0	0
67e686caf6129a11dde8473115dcb1ed	Bacteria	Chloroflexota	Anaerolineae	Anaerolineales	envOPS12			0	0	0	0	0	0	0	0	0	0	0	0	0	0	0	0	0	0	0	0	0	0	0	0	0	0	0	0	0	0	0	0	0	0	0	0	0	0
699d85e25f08d6253fdedf532a45bde0	Bacteria	Chloroflexota	Anaerolineae	Anaerolineales	envOPS12	UBA5796	UBA5796_sp002418215	0	0	0	0	0	0	2	0	0	0	0	0	0	0	0	0	0	0	0	0	0	0	0	0	0	0	0	0	0	0	0	0	0	0	0	0	0	0
6b5e83bd484b34e734edcae300b8457a	Bacteria	Chloroflexota	Anaerolineae	Anaerolineales	envOPS12	UBA5796	UBA5796_sp002418215	0	0	0	0	0	8	4	0	0	0	0	0	0	0	0	10	0	0	0	0	0	0	0	0	0	9	0	0	0	0	5	0	0	0	0	0	8	0
6dc0147ac12c234bf53db7337664f5ac	Bacteria	Chloroflexota	Anaerolineae	Anaerolineales	envOPS12	UBA5796	UBA5796_sp002418215	0	0	0	0	0	0	17	0	0	0	9	0	0	0	0	25	0	0	0	0	0	0	0	0	0	0	0	0	0	0	0	0	0	0	0	0	22	0
6df5aa73e9c8dc3fc24018565b54ddb9	Bacteria	Chloroflexota	Anaerolineae	Anaerolineales	envOPS12	UBA12294	UBA12294_sp002418205	0	0	0	0	0	0	0	0	0	0	0	0	0	0	0	0	0	0	0	0	0	0	0	0	0	0	0	0	0	0	0	0	0	0	0	0	0	0
6e454bcf0efd543af24b310f019e2664	Bacteria	Chloroflexota	Anaerolineae	Anaerolineales	envOPS12	UBA8950	UBA8950_sp001872455	0	0	0	0	0	0	0	0	0	0	0	0	0	0	0	0	0	0	0	0	0	0	0	0	0	0	0	0	0	0	0	0	0	0	0	0	0	0
70b514f0f291486830e8b0a39ee908ab	Bacteria	Chloroflexota	Anaerolineae	Anaerolineales				0	0	0	0	0	3	0	0	0	0	0	0	0	0	0	0	0	0	0	0	0	0	0	0	0	0	0	0	0	0	0	0	0	0	0	0	0	0
720e3ca752e52132f47248405f29bc2c	Bacteria	Chloroflexota	Anaerolineae	Anaerolineales				0	0	0	0	0	0	0	0	0	0	0	0	0	0	0	0	0	0	0	0	0	0	0	0	0	0	0	0	0	0	0	0	0	0	0	0	0	0
72d1db6a7f58f5a848eb538df8b6e638	Bacteria	Chloroflexota	Anaerolineae	Anaerolineales				0	2	0	0	6	3	7	0	0	0	0	0	0	0	3	0	0	0	7	0	0	2	0	5	0	0	0	5	0	0	0	0	0	2	0	0	0	0
72f8310b6f3bd1832cb1b137a8a8d83e	Bacteria	Chloroflexota	Anaerolineae	Anaerolineales	envOPS12	UBA5796	UBA5796_sp002418215	0	0	7	0	16	22	17	11	8	34	31	0	0	0	13	10	64	13	8	0	13	0	0	14	7	23	11	14	0	14	13	11	0	0	0	0	20	0
747e0f015290bd52a031f79cf63220e0	Bacteria	Chloroflexota	Anaerolineae	Anaerolineales	UBA6092	UBA6092	UBA6092_sp002428565	0	0	0	0	0	0	0	0	0	0	0	0	0	0	0	0	0	0	0	0	0	0	0	0	0	0	0	0	0	0	0	0	0	0	0	0	0	0
753fb1bfb1e687462ab38dafb8f992a4	Bacteria	Chloroflexota	Anaerolineae	Anaerolineales				0	0	0	0	3	2	0	0	0	5	0	0	0	0	0	0	0	0	5	0	3	0	0	0	0	5	0	5	2	0	0	0	0	0	0	0	8	0
7875a231b5d648eb532dfc00388f2cee	Bacteria	Chloroflexota	Anaerolineae	Anaerolineales	envOPS12			0	0	0	0	0	0	0	0	0	0	0	0	0	0	0	0	0	0	0	0	0	0	0	0	0	6	0	0	0	0	0	0	0	0	0	0	0	0
792243069c73b66cd0288378433e4f53	Bacteria	Chloroflexota	Anaerolineae	Anaerolineales				0	0	0	0	0	0	0	0	0	0	0	0	0	0	0	0	0	0	0	0	0	0	0	0	0	0	0	0	0	0	0	0	0	0	0	0	0	0
7c7f9ec121a23e4dd9359a9ba5110d50	Bacteria	Chloroflexota	Anaerolineae	Anaerolineales				0	0	0	0	0	0	0	0	0	0	0	0	0	0	2	0	0	0	0	0	0	0	0	0	0	0	0	0	0	0	0	0	0	0	0	0	0	0
809c3be63dcd3173f01643df56f0dab3	Bacteria	Chloroflexota	Anaerolineae	Anaerolineales	UBA4823	UTCFX2	UTCFX2_sp002050125	0	0	0	0	8	0	0	0	0	8	0	0	0	0	0	0	11	0	0	0	0	0	0	0	0	13	3	4	0	6	0	0	0	0	0	0	0	0
8438e633c5a91ad9630ac9bd403b8568	Bacteria	Chloroflexota	Anaerolineae	Anaerolineales	envOPS12	UBA5796	UBA5796_sp002418215	0	0	0	0	14	19	18	16	0	30	0	0	0	0	0	0	30	0	0	0	0	7	0	0	0	16	0	0	0	0	0	0	0	0	0	0	0	0
85ffdfbbfd788ab8f5f8f5335499bf58	Bacteria	Chloroflexota	Anaerolineae	Anaerolineales	envOPS12	UBA5796	UBA5796_sp002418215	0	0	0	0	0	0	0	0	0	0	0	0	0	0	0	0	0	0	0	0	0	0	0	0	0	0	0	0	0	0	0	0	0	0	0	0	0	0
860eb965ed056f56e25f608062531081	Bacteria	Chloroflexota	Anaerolineae	Anaerolineales	UBA6092	UBA6092	UBA6092_sp002428565	0	0	0	0	11	10	0	0	0	10	0	0	0	0	0	0	0	0	0	0	0	0	0	0	0	0	0	0	0	0	0	0	0	0	0	0	0	0
87642ba60f1e2ab0c91cb8d258265eac	Bacteria	Chloroflexota	Anaerolineae	Anaerolineales				0	5	0	0	0	0	8	14	0	0	0	3	6	11	0	0	3	16	13	0	5	15	4	28	0	0	0	60	11	4	0	0	6	10	3	0	0	0
886d0270d0b33f78f8a1109309c3c737	Bacteria	Chloroflexota	Anaerolineae	Anaerolineales	Anaerolineaceae	Bellilinea	Bellilinea_caldifistulae	0	0	0	0	0	0	0	0	0	0	0	0	0	0	0	0	0	0	0	0	0	0	0	0	0	0	0	0	0	0	0	0	0	0	0	0	0	0
8881867266bade2d5177c7fcd3caaa11	Bacteria	Chloroflexota	Anaerolineae	Anaerolineales	Anaerolineaceae	Thermanaerothrix	Thermanaerothrix_daxensis	0	0	0	0	0	0	0	0	0	0	0	0	0	0	0	0	0	0	2	0	0	0	0	0	0	0	0	0	0	0	0	0	0	0	0	0	0	0
8a9e8e7a1f6b09b3109918ab238e00c4	Bacteria	Chloroflexota	Anaerolineae	Anaerolineales	envOPS12	UBA8950	UBA8950_sp001872455	0	0	0	0	0	0	0	0	0	0	0	0	0	0	0	0	0	0	0	0	0	0	0	0	0	0	0	0	0	0	0	0	0	0	0	0	0	0
8cb397938cbf4863ee175410bb0baa93	Bacteria	Chloroflexota	Anaerolineae	Anaerolineales	envOPS12			0	0	0	0	0	18	0	0	0	0	3	0	0	0	0	9	18	0	0	0	0	0	0	0	0	7	0	12	0	0	0	0	0	0	0	0	14	0
8cdc76975ca4ee44f012459f291b2437	Bacteria	Chloroflexota	Anaerolineae	Anaerolineales				0	0	0	0	0	0	0	0	0	0	0	0	0	0	0	0	0	0	0	0	0	0	0	0	0	0	0	0	0	0	0	0	0	0	0	0	0	0
8e6062c56891ad2f9472b0379e8db1bf	Bacteria	Chloroflexota	Anaerolineae	Anaerolineales	envOPS12			0	0	0	0	0	0	0	0	0	0	0	0	0	0	0	7	0	0	0	0	0	0	0	0	0	0	0	0	0	0	0	0	0	0	0	0	0	0
8f90dac74c413562fba2cb7470dd2986	Bacteria	Chloroflexota	Anaerolineae	Anaerolineales	envOPS12	UBA12294		0	0	0	0	18	0	0	16	0	0	22	0	0	0	0	0	22	0	0	0	0	0	0	0	7	35	15	0	0	0	4	0	0	0	0	0	0	0
9026bc2e529e062cca5b52fdfe3a86a1	Bacteria	Chloroflexota	Anaerolineae	Anaerolineales	envOPS12			0	0	0	0	0	0	0	0	0	0	0	0	0	0	0	20	0	0	0	0	0	0	0	0	0	0	0	0	0	0	0	0	0	0	0	0	0	0
90e70bd06f1cf5feae2712164df3be04	Bacteria	Chloroflexota	Anaerolineae	Anaerolineales				0	0	0	0	0	0	0	0	0	0	0	0	0	0	0	0	0	0	0	0	0	0	0	0	0	0	0	0	0	0	0	0	0	0	0	0	0	0
93237d099b931f7d2557b3405544bc5c	Bacteria	Chloroflexota	Anaerolineae	Anaerolineales	Anaerolineaceae			0	0	0	0	0	0	0	0	0	0	0	0	0	0	0	0	0	0	0	0	0	0	0	0	0	0	0	0	0	0	0	0	0	0	0	0	0	0
932c6d484b157c8d80cc2ca80e91acc4	Bacteria	Chloroflexota	Anaerolineae	Anaerolineales	UBA6092	UBA6092	UBA6092_sp002428565	0	0	0	0	0	0	0	0	0	0	0	0	0	0	0	0	0	0	0	0	0	0	0	0	0	0	0	0	0	0	0	0	0	0	0	0	0	0
959afc3a9a16975ea28b2e2ab0017690	Bacteria	Chloroflexota	Anaerolineae	Anaerolineales	envOPS12	UBA12294		0	0	0	0	0	0	0	0	0	0	0	0	0	0	0	0	0	0	0	0	0	0	0	0	0	0	0	0	0	0	0	0	0	0	0	0	0	0
96aee958c498449cd2a97a6270681bf0	Bacteria	Chloroflexota	Anaerolineae	Anaerolineales	Anaerolineaceae	Ornatilinea	Ornatilinea_apprima	0	0	0	0	0	0	0	0	0	6	5	0	0	0	5	0	13	0	0	0	0	0	0	6	5	11	3	0	4	9	0	0	0	0	0	0	0	0
96fd759c99c79ae62596b9e11a91f042	Bacteria	Chloroflexota	Anaerolineae	Anaerolineales	envOPS12	UBA5796	UBA5796_sp002418215	0	0	0	0	0	8	0	0	0	7	0	0	0	0	0	0	11	0	0	0	0	0	0	0	0	0	0	10	0	0	0	4	0	0	0	0	0	0
985f81ff01236d7f24f9562d53f0451f	Bacteria	Chloroflexota	Anaerolineae	Anaerolineales	UBA6092	UBA6092	UBA6092_sp002428565	0	0	0	0	0	0	0	0	0	0	11	0	0	0	0	0	0	0	0	0	0	0	0	0	0	0	0	0	0	0	0	0	0	0	0	0	0	0
9919e26cc2689c70eabfbe5d01fb5b09	Bacteria	Chloroflexota	Anaerolineae	Anaerolineales				0	0	0	0	0	0	0	0	0	0	0	0	0	0	0	0	0	0	0	0	0	0	0	0	0	0	0	0	0	0	0	0	0	0	0	0	0	0
997e989234bebad7432d016bca0bcd0b	Bacteria	Chloroflexota	Anaerolineae	Anaerolineales	envOPS12			0	0	0	0	0	0	0	0	0	0	0	0	0	0	0	0	0	0	0	0	0	0	0	0	0	0	0	0	0	0	0	0	0	0	0	0	0	0
9a8a5bbfa14010a83f7d886e74013a41	Bacteria	Chloroflexota	Anaerolineae	Anaerolineales				0	0	0	0	0	0	0	7	0	0	5	0	0	0	0	0	0	0	0	0	0	0	0	0	0	0	0	0	0	0	0	0	0	0	0	0	0	0
9d495c13cb46aebf22c397c3789e6df5	Bacteria	Chloroflexota	Anaerolineae	Anaerolineales	envOPS12			0	0	0	0	0	0	0	0	0	0	0	0	0	0	0	0	7	0	0	0	0	0	0	0	0	0	0	0	0	0	0	0	0	0	0	0	0	0
9dfedab50a4d5d0c42d543a786b0a10c	Bacteria	Chloroflexota	Anaerolineae	Anaerolineales				0	0	0	0	0	0	3	0	0	0	0	0	0	0	0	0	0	0	0	0	3	0	0	0	0	0	0	0	0	0	0	0	0	0	0	0	0	0
a05b14fd53f58f0409d0ca6933a8f467	Bacteria	Chloroflexota	Anaerolineae	Anaerolineales				0	0	0	0	0	0	0	0	0	0	0	0	0	0	0	0	0	0	0	0	0	0	0	0	0	0	4	0	0	0	0	0	0	0	0	0	0	0
a166e422d3fffab77cfa5e07c31d093a	Bacteria	Chloroflexota	Anaerolineae	Anaerolineales	envOPS12	UBA8950	UBA8950_sp001872455	0	0	0	0	0	0	0	0	0	0	0	0	0	0	0	0	0	0	0	0	0	0	0	0	0	0	0	0	0	0	0	0	0	0	0	0	0	0
a1ee3bd91e403b98c1d46ee2ff0f5025	Bacteria	Chloroflexota	Anaerolineae	Anaerolineales	envOPS12	UBA5796	UBA5796_sp002418215	0	0	0	0	0	0	0	0	0	0	0	0	0	0	0	0	0	0	0	0	0	0	0	0	0	0	0	0	0	0	0	0	0	0	0	0	0	0
a324b09995b2a3834a7ef12adf46c2f2	Bacteria	Chloroflexota	Anaerolineae	Anaerolineales	Anaerolineaceae			0	0	0	0	0	0	0	0	0	0	0	0	0	0	0	0	0	0	0	0	0	0	0	0	0	0	0	0	0	0	0	0	0	0	0	0	0	0
a805cde32270a05a23696ca54acf074b	Bacteria	Chloroflexota	Anaerolineae	Anaerolineales	UBA6092	UBA6092	UBA6092_sp002428565	0	0	0	5	41	42	29	0	0	0	42	0	10	0	31	28	35	0	26	17	0	0	0	0	0	0	0	30	22	31	34	37	6	13	0	0	0	0
aaab5b49fcea739b94697ca8898da767	Bacteria	Chloroflexota	Anaerolineae	Anaerolineales	envOPS12	UBA8950	UBA8950_sp001872455	0	0	0	0	0	0	0	0	0	0	0	0	0	0	0	0	0	0	0	0	0	0	0	0	0	0	0	0	0	0	0	0	0	0	0	0	0	0
aac066be6b980427e5220f6fe7da8e1c	Bacteria	Chloroflexota	Anaerolineae	Anaerolineales	UBA6092	UBA6092	UBA6092_sp002428565	0	0	0	0	0	0	0	0	0	0	0	0	0	0	0	0	0	0	0	0	0	0	0	0	0	0	0	0	0	0	0	0	0	0	0	0	0	0
ac6e25caa99c646f159421ac0ef65ab9	Bacteria	Chloroflexota	Anaerolineae	Anaerolineales	envOPS12	UBA8950	UBA8950_sp001872455	0	0	0	0	0	0	0	0	0	0	0	0	0	0	0	0	0	0	0	0	0	0	0	0	0	0	0	0	2	0	0	0	0	0	0	0	0	0
ad6429ec914cdf753b040220b1caba76	Bacteria	Chloroflexota	Anaerolineae	Anaerolineales	envOPS12	OLB14	OLB14_sp002345215	0	0	0	0	0	0	0	0	0	0	0	0	0	0	0	0	0	0	0	0	0	0	0	0	0	0	0	0	0	0	0	0	0	0	0	0	0	0
aeb1b4e86e2c34845c27ef6356bf393e	Bacteria	Chloroflexota	Anaerolineae	Anaerolineales	Anaerolineaceae			0	0	0	0	0	0	0	0	0	0	0	0	0	0	0	0	0	0	0	0	0	0	0	0	0	0	0	0	0	0	0	0	0	0	0	0	0	0
aed24106898e2d6aba5eb2c6f233b2d2	Bacteria	Chloroflexota	Anaerolineae	Anaerolineales	envOPS12	UBA5796	UBA5796_sp002418215	0	0	0	0	0	0	0	0	0	0	0	0	0	0	0	0	0	0	0	0	0	0	0	0	0	0	0	0	0	0	0	0	0	0	0	0	0	0
af66fffcb241c6e8da76a65accded1bf	Bacteria	Chloroflexota	Anaerolineae	Anaerolineales	Anaerolineaceae	Ornatilinea	Ornatilinea_apprima	0	0	0	0	0	0	7	6	0	0	0	0	0	0	0	0	0	0	0	0	0	6	4	22	4	6	5	0	0	4	0	0	0	0	0	0	0	0
b11eb84176739c58769a8ca584cbb06e	Bacteria	Chloroflexota	Anaerolineae	Anaerolineales	envOPS12	UBA5796	UBA5796_sp002418215	0	0	0	0	0	0	0	0	0	0	0	0	6	0	0	0	13	0	0	0	0	10	0	0	0	0	0	0	0	0	0	0	0	0	0	0	0	0
b21bf956f1d421966f7d71e324234f24	Bacteria	Chloroflexota	Anaerolineae	Anaerolineales	UBA6092	UBA6092	UBA6092_sp002428565	0	0	0	0	0	0	0	15	0	33	0	0	0	0	0	28	0	0	0	0	14	13	0	0	7	43	14	44	0	0	0	0	0	0	0	0	50	0
b23bb1ab1cb2863900b974951a17a0fd	Bacteria	Chloroflexota	Anaerolineae	Anaerolineales				0	0	0	0	0	3	0	0	0	0	0	0	0	0	0	0	0	0	0	0	0	0	0	0	0	0	0	0	0	0	0	0	0	2	0	0	0	0
b2c02d83e6fbf2f1bda8fa6280afc663	Bacteria	Chloroflexota	Anaerolineae	Anaerolineales				0	0	0	0	0	0	0	0	0	0	0	0	0	0	0	0	0	4	0	0	0	0	0	0	0	0	0	0	0	0	0	0	0	0	0	0	0	0
b325af765e8717405370e553b77283dc	Bacteria	Chloroflexota	Anaerolineae	Anaerolineales				0	0	0	0	0	0	0	0	0	5	0	0	0	0	0	0	0	0	0	0	0	0	0	0	0	0	5	0	0	0	0	7	0	0	0	0	0	0
b34b5589a195d2bdcf94f373a0cdabb3	Bacteria	Chloroflexota	Anaerolineae	Anaerolineales	envOPS12			0	0	2	0	0	0	0	0	0	0	0	0	0	0	0	0	0	0	0	0	0	0	0	0	0	0	0	0	0	0	0	0	0	0	0	0	0	0
b34f308b5adb87453d9edbc4383814b9	Bacteria	Chloroflexota	Anaerolineae	Anaerolineales				0	0	0	0	0	0	0	0	0	0	0	0	0	0	0	4	0	0	0	0	0	0	0	0	0	0	0	0	0	0	0	0	0	0	0	0	0	0
b51e4cf6e6360dff64c9dbf43465dc5f	Bacteria	Chloroflexota	Anaerolineae	Anaerolineales	UBA6092	UBA6092	UBA6092_sp002428565	0	0	0	0	0	0	0	0	0	0	0	0	0	12	0	32	24	25	0	0	0	0	0	0	0	0	0	0	0	0	0	0	0	0	0	0	0	0
b8dc183789414dd3e6f342e2e4571fa0	Bacteria	Chloroflexota	Anaerolineae	Anaerolineales	UBA6092	UBA6092	UBA6092_sp002428565	0	0	12	0	17	27	13	6	9	18	22	0	0	0	7	26	18	7	12	7	0	0	0	5	11	33	16	10	0	5	10	0	0	5	0	0	10	0
bb562ed8375aa360bbd83ea6029bc872	Bacteria	Chloroflexota	Anaerolineae	Anaerolineales	Anaerolineaceae			0	0	0	0	0	0	0	0	0	0	0	0	0	0	0	3	0	0	0	0	0	0	0	0	0	0	0	0	0	0	0	0	0	0	0	0	0	0
bbd82cec69f0ba1288118677a705980d	Bacteria	Chloroflexota	Anaerolineae	Anaerolineales				0	0	0	0	0	0	0	0	0	0	0	0	0	0	0	0	0	0	0	0	0	0	0	7	0	0	0	0	0	0	0	0	0	0	0	0	0	0
bdeef85cc6ee34c07f2b4b2f0616c363	Bacteria	Chloroflexota	Anaerolineae	Anaerolineales	envOPS12	UBA8950	UBA8950_sp001872455	0	0	0	0	0	0	0	0	0	0	0	0	0	0	0	0	0	0	0	0	0	0	0	0	0	0	0	0	0	0	0	0	0	0	0	0	0	0
c0728f471ae8d49ddc2846fa44fdc19c	Bacteria	Chloroflexota	Anaerolineae	Anaerolineales	envOPS12			0	0	0	0	0	0	0	0	0	0	0	0	0	0	0	0	0	0	0	0	0	0	0	0	0	0	0	0	0	0	0	0	0	0	0	0	0	0
c234a393854892bfb908e523ea641702	Bacteria	Chloroflexota	Anaerolineae	Anaerolineales	envOPS12	UBA5796	UBA5796_sp002418215	0	0	4	0	12	16	29	22	0	47	21	0	0	0	6	10	5	7	9	8	2	3	0	6	4	23	14	6	0	0	0	0	0	0	0	0	6	0
c35f8ee195521f2985e9c831df04109a	Bacteria	Chloroflexota	Anaerolineae	Anaerolineales	Anaerolineaceae			0	0	0	0	0	0	0	0	0	0	3	0	0	0	0	0	0	0	0	0	0	0	0	0	0	0	0	0	0	0	0	0	0	0	0	0	0	0
c36e10d47dd74ed054c8b28202aa9c48	Bacteria	Chloroflexota	Anaerolineae	Anaerolineales	envOPS12			0	5	0	8	23	0	11	17	0	0	0	0	0	10	0	0	0	19	0	0	0	0	0	0	0	0	0	0	0	0	0	0	0	0	0	0	0	0
c471e8b59d0cacfaa9373d746e869d65	Bacteria	Chloroflexota	Anaerolineae	Anaerolineales	UBA6092	UBA6092	UBA6092_sp002428565	0	5	0	12	22	36	18	9	6	31	24	0	0	0	10	17	13	0	11	0	11	4	0	0	8	11	5	4	0	0	0	0	0	0	0	0	10	0
c5ff80a7484a214f9c07f78290333396	Bacteria	Chloroflexota	Anaerolineae	Anaerolineales	envOPS12	UBA5796	UBA5796_sp002418215	0	0	0	0	0	0	0	0	0	0	0	0	0	0	0	0	0	0	17	0	11	0	0	0	0	0	0	10	0	0	0	0	0	0	0	0	13	0
c78eab8cf0ab33aec621f9f8e4933d9e	Bacteria	Chloroflexota	Anaerolineae	Anaerolineales				0	0	0	0	0	0	0	0	0	0	0	0	0	0	0	0	0	0	0	0	0	0	0	0	0	0	0	5	0	0	0	0	0	0	0	0	0	0
c8ddc68a2072ba0ea73eda0a85f0df33	Bacteria	Chloroflexota	Anaerolineae	Anaerolineales	envOPS12	UBA5796	UBA5796_sp002418215	0	0	0	0	0	0	0	0	0	0	0	0	0	0	0	0	0	0	0	0	0	0	0	0	0	0	0	0	0	0	0	0	0	0	0	0	0	0
c90cd0958e32cd44b91f5781062bd798	Bacteria	Chloroflexota	Anaerolineae	Anaerolineales				0	0	0	0	0	0	0	0	0	0	0	0	0	0	0	0	0	0	0	0	0	0	0	0	0	0	0	0	0	0	0	0	0	0	0	0	0	0
ccbcf51b0a44392d6eea4aa61a340fc8	Bacteria	Chloroflexota	Anaerolineae	Anaerolineales	envOPS12			0	0	0	0	0	0	0	0	0	0	0	0	0	0	0	0	0	0	0	0	0	0	0	0	0	0	0	0	0	0	0	0	0	0	0	0	0	0
ce5064f192101dad08816a7e2f5ab773	Bacteria	Chloroflexota	Anaerolineae	Anaerolineales	envOPS12	UBA5796	UBA5796_sp002418215	0	5	8	0	7	9	12	10	0	10	5	0	0	0	3	0	12	0	0	0	0	0	0	0	0	15	0	0	0	0	0	0	0	0	0	0	0	0
cf9307359ce991155676441ddc4530e1	Bacteria	Chloroflexota	Anaerolineae	Anaerolineales	envOPS12	UBA5796	UBA5796_sp002418215	0	0	0	0	12	11	0	0	0	15	13	0	0	0	18	17	10	0	0	0	0	0	0	0	10	16	0	0	0	0	6	5	0	0	0	0	0	0
d3ff7c54d650ed2cc5bb547cf2bb1d45	Bacteria	Chloroflexota	Anaerolineae	Anaerolineales				0	0	0	0	0	21	9	8	0	14	14	0	0	6	11	22	12	14	14	11	13	0	0	12	0	16	14	22	10	12	12	12	0	0	0	0	14	0
d4a026c902a8ed2c1611daa3276c28cf	Bacteria	Chloroflexota	Anaerolineae	Anaerolineales				0	0	0	0	0	0	0	0	0	0	0	0	0	0	0	0	0	0	0	0	0	0	0	0	0	0	0	0	0	0	0	0	0	0	0	0	0	0
d66b0938d58d7bb9dc3a717c4b14554b	Bacteria	Chloroflexota	Anaerolineae	Anaerolineales	envOPS12			0	0	0	0	0	0	0	0	0	0	0	0	0	0	0	0	0	0	0	0	0	0	0	0	0	0	0	0	0	0	0	0	0	0	0	0	0	0
d6fbc961be076226a64d4599f949df51	Bacteria	Chloroflexota	Anaerolineae	Anaerolineales	UBA6092	UBA6092	UBA6092_sp002428565	0	0	0	0	0	3	3	0	0	6	0	0	0	0	0	5	0	0	0	0	0	0	0	0	0	0	0	0	0	0	0	0	0	0	0	0	5	0
d933e99fba277863e4de0abec61dd06f	Bacteria	Chloroflexota	Anaerolineae	Anaerolineales	Anaerolineaceae	UBA4782	UBA4782_sp002403095	0	0	0	0	0	0	0	0	0	0	0	0	0	0	0	0	0	0	0	0	0	0	0	0	0	0	0	0	0	0	0	0	0	0	0	0	0	0
d98ab85aa5e7f8de2d72170652cc68ce	Bacteria	Chloroflexota	Anaerolineae	Anaerolineales	envOPS12	UBA8950	UBA8950_sp001872455	0	0	0	0	0	0	0	0	0	0	0	0	0	0	0	0	3	0	0	0	0	0	0	0	0	0	0	0	0	0	0	0	0	0	0	0	0	0
d9fbbc834f1e119b9075bdec80f7f4f3	Bacteria	Chloroflexota	Anaerolineae	Anaerolineales				0	0	3	0	8	0	5	0	0	3	0	0	0	0	5	12	0	0	0	0	0	0	0	0	0	4	0	0	0	6	2	0	0	0	0	0	7	0
dab7ed47c79a6200766a2917a5b2ded6	Bacteria	Chloroflexota	Anaerolineae	Anaerolineales				0	0	0	0	0	0	0	0	0	3	0	0	0	0	0	0	0	0	0	0	0	0	0	0	0	0	0	0	0	0	0	0	0	0	0	0	0	0
dbaa1d7fbfb0d6daca6a971bc4e62bad	Bacteria	Chloroflexota	Anaerolineae	Anaerolineales	envOPS12	UBA5796	UBA5796_sp002418215	0	0	0	0	0	0	0	0	0	0	0	0	0	0	0	0	0	0	0	0	0	0	0	0	0	0	0	0	0	0	0	0	0	0	0	0	0	0
dd156284436689f4f6a2ddfe72e92b10	Bacteria	Chloroflexota	Anaerolineae	Anaerolineales	envOPS12	UBA5796	UBA5796_sp002418215	0	0	0	0	0	0	0	0	0	0	0	0	0	0	0	0	0	0	0	0	0	0	0	0	0	0	0	0	0	0	0	0	0	0	0	0	0	0
dde6d17caf411e6fc2abf80977de2a84	Bacteria	Chloroflexota	Anaerolineae	Anaerolineales				0	0	0	0	0	0	0	0	0	0	0	0	0	0	0	2	0	0	0	0	0	0	0	0	0	0	0	0	0	0	0	0	0	0	0	0	0	0
e0f92f038b547016c8298031f9c6cd13	Bacteria	Chloroflexota	Anaerolineae	Anaerolineales	Anaerolineaceae			0	0	0	0	0	0	0	0	0	0	0	0	0	0	0	0	0	0	2	0	0	0	0	0	0	0	0	0	0	0	0	0	0	0	0	0	0	0
e304623c4500a58962509013d8f2d456	Bacteria	Chloroflexota	Anaerolineae	Anaerolineales				0	0	0	0	0	0	0	0	0	0	0	0	0	0	0	0	0	0	0	0	0	0	0	0	0	0	0	0	0	0	0	0	0	0	0	0	0	0
e50533a276cebdcaded3497aa3180ce6	Bacteria	Chloroflexota	Anaerolineae	Anaerolineales	Anaerolineaceae	UBA4782	UBA4782_sp002403095	0	0	0	0	0	0	0	0	0	0	0	0	0	0	0	0	0	0	0	0	0	0	0	0	0	0	0	0	0	0	0	0	0	0	0	0	0	0
e8020595db144b123ed58b4b68965790	Bacteria	Chloroflexota	Anaerolineae	Anaerolineales	envOPS12			0	0	0	0	0	0	0	0	0	0	0	0	0	0	0	0	0	0	0	0	0	0	0	0	0	0	0	0	0	0	0	0	0	0	0	0	0	0
e94bfb44640c8dc8c7b2e70869ce54a8	Bacteria	Chloroflexota	Anaerolineae	Anaerolineales	envOPS12	UBA5796	UBA5796_sp002418215	0	0	0	0	0	0	0	0	0	0	0	0	0	0	0	0	0	0	0	0	0	0	0	0	0	0	0	0	0	0	0	0	0	0	0	0	0	0
e9e2ecb27adca04a74b0b4b1c5eb97b2	Bacteria	Chloroflexota	Anaerolineae	Anaerolineales	envOPS12			0	0	0	0	0	0	0	0	0	0	0	0	0	0	0	0	0	0	0	0	0	0	0	0	0	0	0	0	0	0	0	0	0	0	0	0	0	0
ecfc0bfe06820a46eaaeaef7bc865ffd	Bacteria	Chloroflexota	Anaerolineae	Anaerolineales	envOPS12			0	0	0	0	0	0	0	0	0	0	0	0	0	0	0	0	0	0	0	0	0	0	0	6	0	0	0	0	0	0	0	0	0	0	0	0	0	0
ed3459fce533d4d03266a81d9161e4a1	Bacteria	Chloroflexota	Anaerolineae	Anaerolineales				0	0	0	0	0	0	0	0	0	0	0	0	0	0	0	0	0	0	0	0	0	0	0	0	0	0	0	0	0	0	0	0	0	0	0	0	0	0
ed5175a167e2df03a466603ca6e7d75c	Bacteria	Chloroflexota	Anaerolineae	Anaerolineales	envOPS12			0	0	0	0	0	0	0	0	0	0	0	0	0	0	0	0	0	0	0	0	0	0	0	0	0	0	0	0	0	6	0	0	0	0	0	0	0	0
ed99efacbec1c7b67ac84c1a8ed1b36c	Bacteria	Chloroflexota	Anaerolineae	Anaerolineales				0	0	0	0	0	0	0	0	0	0	0	0	0	0	0	0	0	0	0	0	0	0	0	0	0	0	0	0	0	0	0	0	0	0	0	0	0	0
ee6435bd6205fd2b21edd53c024b7a64	Bacteria	Chloroflexota	Anaerolineae	Anaerolineales	UBA6092	UBA6092	UBA6092_sp002428565	0	0	0	0	0	0	0	0	0	0	0	0	0	0	0	0	0	0	0	0	0	0	0	0	0	0	0	0	0	0	0	0	0	0	0	0	0	0
eea1df4bc06972691bd33a53e57c7361	Bacteria	Chloroflexota	Anaerolineae	Anaerolineales	Anaerolineaceae			0	0	0	0	0	0	0	0	0	0	0	0	0	0	0	0	0	0	0	0	0	0	0	0	0	0	0	0	0	0	0	0	0	0	0	0	0	0
f00671fc182cda61e3faca7c3b237492	Bacteria	Chloroflexota	Anaerolineae	Anaerolineales	envOPS12	UBA5796	UBA5796_sp002418215	0	0	0	0	0	0	0	0	0	0	0	0	0	0	0	0	0	0	0	0	0	0	0	0	0	0	0	0	0	0	0	0	0	0	0	0	0	0
f19b796439a3aa60b7801e0959038a6a	Bacteria	Chloroflexota	Anaerolineae	Anaerolineales				0	0	0	0	0	0	0	0	0	0	0	0	0	0	0	0	12	0	0	0	0	0	0	0	0	0	0	0	2	0	0	0	0	0	0	0	0	0
f2fb96bd062a65235092543b2489a54e	Bacteria	Chloroflexota	Anaerolineae	Anaerolineales	Anaerolineaceae			0	0	0	0	0	0	0	0	0	0	0	0	0	0	0	0	0	0	0	0	0	0	0	0	0	0	0	0	0	0	0	4	0	0	0	0	0	0
f53b08c0520b7e032cb0b2832d10dedd	Bacteria	Chloroflexota	Anaerolineae	Anaerolineales				0	0	0	0	0	0	3	0	0	0	0	0	0	0	0	0	0	2	0	0	0	2	0	3	0	0	0	0	0	0	0	0	0	0	0	0	0	0
f5e61e38808a607de4a6a77b8d1ec215	Bacteria	Chloroflexota	Anaerolineae	Anaerolineales				0	0	0	0	0	0	0	11	0	0	0	0	0	0	0	0	0	0	0	0	0	0	0	0	0	0	0	0	0	0	0	0	0	0	0	0	0	0
f64c794fd938685896666ca3e68dace9	Bacteria	Chloroflexota	Anaerolineae	Anaerolineales	envOPS12			0	0	0	0	0	0	0	0	0	0	0	0	0	0	0	0	0	0	0	0	0	0	0	0	0	0	9	0	0	0	0	0	0	0	0	0	0	0
fa890af77d84e9293aa3d74d9ad0e973	Bacteria	Chloroflexota	Anaerolineae	Anaerolineales	envOPS12	UBA5796	UBA5796_sp002418215	0	0	0	0	0	7	0	0	0	0	7	0	0	0	4	0	12	0	0	0	0	0	0	0	0	0	0	0	0	0	0	0	0	0	0	0	0	0
faa8ad82085ac0dc3f68b03f5b70f6a0	Bacteria	Chloroflexota	Anaerolineae	Anaerolineales	Anaerolineaceae			0	0	0	0	0	0	0	0	0	0	0	0	0	0	0	0	0	0	0	0	0	0	0	0	0	0	0	3	0	0	0	0	0	0	0	0	0	0
fab9eed96cb6ea2c27e434925585e269	Bacteria	Chloroflexota	Anaerolineae	Anaerolineales	envOPS12	UBA5796	UBA5796_sp002418215	0	0	0	0	0	0	0	0	0	0	0	0	0	0	0	0	0	0	0	0	0	0	0	0	0	0	0	0	0	0	0	0	0	0	0	0	0	0
fccee3b2334387e4c7e1636fa62442ce	Bacteria	Chloroflexota	Anaerolineae	Anaerolineales	envOPS12	UBA5796	UBA5796_sp002418215	0	0	0	0	2	4	0	0	0	0	0	0	0	0	0	4	8	0	0	0	0	0	0	0	0	0	0	8	0	0	0	0	0	0	0	0	0	0
ff1258269b44974339371514561e480d	Bacteria	Chloroflexota	Anaerolineae	Anaerolineales				0	0	0	0	0	0	0	0	0	0	0	0	0	0	0	0	0	0	0	0	0	0	0	0	0	0	0	0	0	0	0	0	0	0	0	0	0	0
1bbc048419efc13d75c851b99bb7eea2	Archaea	Halobacterota	Archaeoglobi	Archaeoglobales	Archaeoglobaceae			0	0	0	0	0	0	0	0	0	0	0	0	0	0	0	0	0	0	0	0	0	0	0	0	0	0	0	0	0	0	0	0	0	0	0	0	0	0
0b2ceae57012093c343927349e356db7	Bacteria	Proteobacteria	Alphaproteobacteria	Azospirillales	Inquilinaceae	Inquilinus		0	0	0	0	9	31	18	0	0	0	34	0	0	0	0	0	25	6	0	0	20	12	0	20	5	16	0	0	16	0	12	8	5	0	0	0	31	0
1d015a3fbd91f8f6a8c3e711faf8a07b	Bacteria	Proteobacteria	Alphaproteobacteria	Azospirillales	Azospirillaceae	Azospirillum		0	0	0	0	0	0	0	0	0	0	0	0	0	0	0	0	0	0	2	0	0	0	0	0	0	0	0	0	0	0	0	0	0	0	0	0	0	0
2e40456daef33731942c2787d955a8bb	Bacteria	Proteobacteria	Alphaproteobacteria	Azospirillales				0	0	0	0	0	0	0	0	0	0	0	0	0	0	0	0	0	0	0	0	0	0	0	0	0	0	0	0	0	0	0	0	0	0	0	0	0	0
3e309cfd514850167438d8b253dfbda0	Bacteria	Proteobacteria	Alphaproteobacteria	Azospirillales	Azospirillaceae			0	0	0	0	0	0	0	0	0	0	0	0	4	0	0	0	0	0	0	0	0	0	0	0	0	0	0	0	0	0	0	0	0	0	0	0	0	0
435fec4b5c9354cfff04816cba315675	Bacteria	Proteobacteria	Alphaproteobacteria	Azospirillales	Azospirillaceae	Niveispirillum		0	0	0	0	0	0	0	0	0	0	15	0	0	0	0	11	0	0	0	0	0	0	0	0	0	0	0	0	0	0	42	0	0	11	0	0	9	0
5041a93534446852bb984c7e554a0ea5	Bacteria	Proteobacteria	Alphaproteobacteria	Azospirillales				0	0	0	0	0	0	0	14	0	0	0	0	0	0	0	0	0	0	0	0	0	0	0	0	0	0	0	0	0	0	6	0	0	0	0	0	0	0
511cbd78f0adc15f6145029b369f1286	Bacteria	Proteobacteria	Alphaproteobacteria	Azospirillales	Azospirillaceae			0	0	13	4	32	41	39	28	0	31	40	2	0	0	30	26	53	16	10	10	26	23	0	78	28	107	52	46	4	28	26	32	6	15	0	0	31	0
548df442d926257422d5d24530d2acd4	Bacteria	Proteobacteria	Alphaproteobacteria	Azospirillales	Inquilinaceae	Inquilinus		0	0	0	0	0	0	11	0	0	0	8	0	0	14	0	23	45	0	15	8	0	0	0	0	0	0	0	0	0	10	0	0	0	0	0	0	9	0
5f3d1afb82bad532da20110be56b19b5	Bacteria	Proteobacteria	Alphaproteobacteria	Azospirillales	Azospirillaceae			0	0	0	0	0	0	0	0	0	0	0	0	0	0	0	0	0	0	0	0	0	0	0	0	0	0	0	0	0	0	0	0	0	0	0	0	0	0
6d85501b1754231680612f9f054ed48a	Bacteria	Proteobacteria	Alphaproteobacteria	Azospirillales	Azospirillaceae			0	0	0	0	0	0	6	0	0	0	0	0	0	4	5	5	0	0	0	0	0	0	0	0	0	0	0	0	0	0	0	0	0	0	0	0	0	0
83f47a25bff45083fff820b1cd4802f1	Bacteria	Proteobacteria	Alphaproteobacteria	Azospirillales	Azospirillaceae	Nitrospirillum		0	0	0	0	0	0	0	0	0	6	0	0	0	0	0	0	0	0	0	0	3	0	0	0	0	0	0	0	0	0	0	0	0	0	0	0	0	0
88d7fda235f1f6e94e72f83d63938782	Bacteria	Proteobacteria	Alphaproteobacteria	Azospirillales	Inquilinaceae	Inquilinus		0	0	0	0	0	0	0	0	0	0	0	0	0	0	20	0	38	0	0	0	0	0	0	0	0	0	4	45	0	28	0	0	0	7	0	0	0	0
97fe77273db6c1e9a62d689904702631	Bacteria	Proteobacteria	Alphaproteobacteria	Azospirillales	Azospirillaceae			0	0	0	0	0	0	0	0	0	0	0	0	0	0	0	0	0	0	0	0	0	0	0	0	0	0	0	0	0	14	0	0	0	0	0	0	0	0
9d0d44ba5c9ad81730efebd93a0a283d	Bacteria	Proteobacteria	Alphaproteobacteria	Azospirillales	Azospirillaceae	Nitrospirillum		0	0	0	0	0	0	0	0	0	0	0	0	0	0	0	0	0	0	0	0	0	0	0	0	0	0	0	0	0	0	0	0	0	0	0	0	0	0
9f5282cd0f008ca1f4406d45ff17fdbe	Bacteria	Proteobacteria	Alphaproteobacteria	Azospirillales	Azospirillaceae			0	0	0	0	0	14	17	13	6	8	21	0	0	0	0	12	17	0	5	0	11	20	0	29	15	58	32	20	0	9	16	19	3	0	0	0	20	0
a008ebf986ee7077791878d51cb9a45c	Bacteria	Proteobacteria	Alphaproteobacteria	Azospirillales	Azospirillaceae	Niveispirillum		0	0	0	0	0	0	0	0	0	0	0	0	0	0	0	0	0	0	0	0	0	0	0	14	0	0	0	0	0	0	0	0	0	0	0	0	0	0
a24617ea8de12445103bb6736a60cae1	Bacteria	Proteobacteria	Alphaproteobacteria	Azospirillales	Azospirillaceae	Azospirillum		0	0	0	0	20	12	23	23	0	17	41	0	6	11	26	23	52	13	0	7	0	23	12	66	37	102	56	49	18	26	35	42	0	14	3	3	39	0
b09e450032c8f4722ab203407b6c4179	Bacteria	Proteobacteria	Alphaproteobacteria	Azospirillales	Inquilinaceae	Inquilinus		0	0	0	0	0	0	0	0	0	0	0	0	0	0	7	0	0	0	0	0	0	0	0	0	0	0	0	0	0	8	0	0	0	0	0	0	0	0
b35036a86c4ca27161918f9bb68a0b28	Bacteria	Proteobacteria	Alphaproteobacteria	Azospirillales	Azospirillaceae	Rhodospirillum_A	Rhodospirillum_A_centenum	0	0	0	0	0	0	0	0	0	0	0	0	0	0	0	0	0	0	0	0	0	0	0	0	0	0	0	0	0	0	0	0	0	0	0	0	0	0
b46b567aa7ec73eac330c883d4fb36ef	Bacteria	Proteobacteria	Alphaproteobacteria	Azospirillales	Azospirillaceae	Niveispirillum		0	0	0	0	0	0	0	0	0	0	0	0	0	0	0	9	0	0	0	0	0	0	0	0	0	0	0	16	0	0	0	0	0	0	0	0	0	0
ba3fa9e32d90b4aa5e1fce1b2b3f1e09	Bacteria	Proteobacteria	Alphaproteobacteria	Azospirillales	Azospirillaceae	Azospirillum		0	0	0	0	0	0	0	0	0	0	3	0	0	0	0	0	0	0	0	0	0	0	0	0	0	0	0	0	0	0	0	0	0	0	0	0	0	0
c3466efa1b0a6eb7823e26d3723a7cc1	Bacteria	Proteobacteria	Alphaproteobacteria	Azospirillales	Azospirillaceae	Azospirillum		0	0	0	0	0	0	0	0	0	0	0	0	0	0	0	0	0	0	0	0	0	0	0	0	0	0	0	0	0	0	0	0	0	0	0	0	0	0
d7249affc46bff98bc00fa9505705430	Bacteria	Proteobacteria	Alphaproteobacteria	Azospirillales	Azospirillaceae	Azospirillum		0	0	0	0	0	0	0	0	0	0	0	0	0	0	0	0	0	0	0	0	0	0	0	0	0	0	0	0	0	0	0	0	0	0	0	0	0	0
e810267aec74f9922627edeecb8fc4ec	Bacteria	Proteobacteria	Alphaproteobacteria	Azospirillales	Azospirillaceae			0	0	0	0	0	0	0	0	0	0	0	0	0	0	0	0	0	0	0	0	0	0	0	0	0	0	0	0	0	0	0	0	0	0	0	0	0	0
f39392352fc970ac26af467b54784e46	Bacteria	Proteobacteria	Alphaproteobacteria	Azospirillales	Azospirillaceae	Niveispirillum		0	0	0	0	0	0	0	0	0	0	0	0	0	0	0	0	0	0	0	0	0	0	0	0	0	0	0	57	0	0	0	0	0	0	0	0	0	0
f4366bd3f55c9637b7a1ccabf5b408a3	Bacteria	Proteobacteria	Alphaproteobacteria	Azospirillales	Azospirillaceae	Azospirillum		0	0	0	0	0	0	0	0	0	0	0	0	0	0	0	0	0	0	0	0	0	0	0	0	0	0	0	0	0	0	0	0	0	0	0	0	0	0
02320d6326b3f5624d0c6a69c4ff234c	Archaea	Crenarchaeota	Bathyarchaeia	B26-1	UBA233	PALSA-989	PALSA-989_sp003151735	0	0	0	0	0	0	0	0	0	0	0	0	0	0	0	0	0	0	0	0	0	0	0	0	0	0	0	0	0	0	0	0	0	0	0	0	0	0
12f7e959a30c423cfc2ddbe226c1433c	Archaea	Crenarchaeota	Bathyarchaeia	B26-1	BA1			0	0	0	0	0	0	0	0	0	0	0	0	0	0	0	0	2	0	0	0	0	0	0	0	0	0	0	0	0	0	0	0	0	0	0	0	0	0
2aa7ad90632b1e486c547a783e71bb4d	Archaea	Crenarchaeota	Bathyarchaeia	B26-1	BA1			0	0	0	0	0	0	0	0	0	0	0	0	0	0	0	0	0	0	0	0	0	0	0	0	0	0	0	0	0	0	0	0	0	0	0	0	0	0
2af00d59e82cf592385d347bb89c934d	Archaea	Crenarchaeota	Bathyarchaeia	B26-1	UBA233	PALSA-986	PALSA-986_sp003133625	0	0	0	0	0	0	0	0	0	0	0	0	0	0	0	0	0	0	0	0	0	0	0	0	0	0	0	0	0	0	0	0	0	0	0	0	0	0
33f439ee90c9671b624c6b9ff19690a4	Archaea	Crenarchaeota	Bathyarchaeia	B26-1	BA1	BA2	BA2_sp001399795	0	0	0	0	0	0	5	0	0	5	0	0	0	0	3	0	0	0	0	0	0	0	0	5	3	0	0	0	0	0	0	0	0	0	0	0	0	0
401a51f80228eb61111ed66fa7b83eb7	Archaea	Crenarchaeota	Bathyarchaeia	B26-1	UBA233			0	0	0	0	0	7	6	0	0	5	5	0	0	0	0	0	6	0	0	0	0	0	0	3	0	0	0	0	0	2	0	0	0	0	0	0	0	0
6aec438001cf399775c92659236fc2cc	Archaea	Crenarchaeota	Bathyarchaeia	B26-1	BA1	BA2	BA2_sp001399795	0	0	0	0	0	0	0	0	0	5	0	0	0	0	0	0	0	0	0	0	0	0	0	0	0	0	0	0	0	0	0	0	0	0	0	0	0	0
70b6db6f6f3e244fdc564b816aaefa62	Archaea	Crenarchaeota	Bathyarchaeia	B26-1	BA1	BA2	BA2_sp001399795	0	0	0	0	0	3	0	0	0	0	0	0	0	0	0	0	0	0	0	0	0	0	0	0	0	0	0	0	0	0	0	0	0	0	0	0	0	0
746ff54567958dd397485389359badbb	Archaea	Crenarchaeota	Bathyarchaeia	B26-1	UBA233			0	0	0	0	0	0	0	0	0	0	0	0	0	0	0	0	0	0	0	0	0	0	0	0	0	0	0	0	0	0	0	0	0	0	0	0	0	0
7bee152e4e823633f7c47cd6f4c43b4c	Archaea	Crenarchaeota	Bathyarchaeia	B26-1	UBA233	PALSA-986	PALSA-986_sp003133625	0	0	0	0	0	0	0	0	0	0	0	0	0	0	0	0	3	0	0	0	0	0	0	0	0	0	0	0	0	0	0	0	0	0	0	0	0	0
869d5596f8fc96d1624d00d4b1b81044	Archaea	Crenarchaeota	Bathyarchaeia	B26-1	UBA233	PALSA-986	PALSA-986_sp003133625	0	0	0	0	0	0	0	0	0	0	0	0	0	0	0	0	0	0	0	0	0	0	0	0	0	0	0	0	0	0	0	0	0	0	0	0	0	0
98664df2bb08c9997bb94c833692fdaa	Archaea	Crenarchaeota	Bathyarchaeia	B26-1	UBA233	PALSA-989	PALSA-989_sp003151735	0	0	0	0	0	0	0	0	0	0	0	0	0	0	0	0	0	0	0	0	0	0	0	0	0	0	0	0	0	0	0	0	0	0	0	0	0	0
a3b53289f9ad2881468bc95a2fcfa8a3	Archaea	Crenarchaeota	Bathyarchaeia	B26-1	BA1	BA2	BA2_sp001399795	0	0	0	0	0	0	0	0	0	0	3	0	0	0	0	0	0	0	0	0	0	0	0	0	0	0	0	0	0	0	0	0	0	0	0	0	2	0
ad97f42d7fe7f797761b160a5c2f871f	Archaea	Crenarchaeota	Bathyarchaeia	B26-1	BA1	BA2	BA2_sp001399795	0	0	0	0	0	0	0	0	0	0	0	0	0	0	0	0	0	0	0	0	0	0	0	0	0	0	0	0	0	0	0	0	0	0	0	0	0	0
ae8d0cd3e3a065bb5c5bb35d981816b7	Archaea	Crenarchaeota	Bathyarchaeia	B26-1	BA1	BA2	BA2_sp001399795	0	0	0	0	0	0	0	0	0	0	0	0	0	0	0	0	0	0	0	0	0	0	0	0	0	0	0	0	0	0	0	0	0	0	0	0	0	0
b3ade55fcf4c91f418f43ef61b757b48	Archaea	Crenarchaeota	Bathyarchaeia	B26-1				0	0	0	0	0	0	0	0	0	0	0	0	0	0	0	0	0	0	0	0	0	0	0	0	0	0	0	0	0	0	0	0	0	0	0	0	0	0
babf8b8d8a387b71530cc9fcd8cd3a66	Archaea	Crenarchaeota	Bathyarchaeia	B26-1	BA1	BA2	BA2_sp001399795	0	0	0	0	0	0	0	0	0	0	0	0	0	0	0	0	0	0	0	0	0	0	0	0	0	11	0	0	0	0	0	0	0	0	0	0	0	0
c11855ee9585cd214f085e2747d98520	Archaea	Crenarchaeota	Bathyarchaeia	B26-1	BA1	BA2	BA2_sp001399795	0	0	0	0	0	0	0	0	0	0	0	0	0	0	0	0	0	0	0	0	0	0	0	0	0	0	0	0	0	0	0	0	0	0	0	0	0	0
d04a864abb78a034c46b929f9b16eb37	Archaea	Crenarchaeota	Bathyarchaeia	B26-1	BA1			0	0	0	0	0	0	0	0	0	0	0	0	0	0	0	0	0	0	0	0	0	0	0	0	0	0	0	0	0	0	0	0	0	0	0	0	0	0
d66a0febc9cfa339774062795d6b8577	Archaea	Crenarchaeota	Bathyarchaeia	B26-1	BA1	BA2	BA2_sp001399795	0	0	0	0	0	0	0	0	0	0	0	0	0	0	0	0	2	0	0	0	0	0	0	0	0	0	0	0	0	0	0	0	0	0	0	0	0	0
d72b14b4af8ecf21affbd41e63f59c4f	Archaea	Crenarchaeota	Bathyarchaeia	B26-1	BA1	BA2	BA2_sp001399795	0	0	0	0	0	0	0	0	0	0	0	0	0	0	0	0	0	0	0	0	0	0	0	0	0	0	0	0	0	0	0	0	0	0	0	0	0	0
153c2fd11c3541a9e9b62244ee6cbcc7	Archaea	Asgardarchaeota	Heimdallarchaeia	B3-JM-08	B3-JM-08	B3-JM-08	B3-JM-08_sp003144275	0	0	0	0	0	0	0	0	0	0	0	0	0	0	0	0	0	0	0	0	0	0	0	0	0	0	0	0	0	0	0	0	0	0	0	0	0	0
23f2b57680f05d3ccfc5c24800ad594c	Archaea	Asgardarchaeota	Heimdallarchaeia	B3-JM-08	B3-JM-08	B3-JM-08	B3-JM-08_sp003144275	0	0	0	0	0	0	0	0	0	0	0	0	0	0	0	0	0	0	0	0	0	0	0	0	0	0	0	0	0	0	0	0	0	0	0	0	0	0
3c81e35492e02cc57acb99facb1226ba	Archaea	Asgardarchaeota	Heimdallarchaeia	B3-JM-08	B3-JM-08	B3-JM-08	B3-JM-08_sp003144275	0	0	0	0	0	0	0	2	0	0	0	0	0	0	0	0	0	0	0	0	0	0	0	0	0	0	0	0	0	0	0	0	0	0	0	0	0	0
8eb02ad34643b16abe04b0d834460241	Archaea	Asgardarchaeota	Heimdallarchaeia	B3-JM-08	B3-JM-08	B3-JM-08	B3-JM-08_sp003144275	0	0	0	0	0	0	0	0	0	0	0	0	0	0	0	0	0	0	0	0	0	0	0	0	0	0	0	3	0	0	0	0	0	0	0	0	0	0
92da28e0392237776f273ea9e4ffa24f	Archaea	Asgardarchaeota	Heimdallarchaeia	B3-JM-08	B3-JM-08	B3-JM-08	B3-JM-08_sp003144275	0	0	0	0	0	0	0	0	0	0	0	0	0	0	0	0	0	0	0	0	0	0	0	0	0	0	0	0	0	0	0	0	0	0	0	0	0	0
aaf6a5eb35221abfa6e3a4bc2de79639	Archaea	Asgardarchaeota	Heimdallarchaeia	B3-JM-08	B3-JM-08	B3-JM-08	B3-JM-08_sp003144275	0	0	0	0	0	0	0	0	0	0	0	0	0	0	0	0	0	0	4	0	0	0	0	0	0	0	0	2	0	3	0	0	0	0	0	0	2	0
ab1d1c39026c4dff1f523ea13f48d798	Archaea	Asgardarchaeota	Heimdallarchaeia	B3-JM-08	B3-JM-08	B3-JM-08	B3-JM-08_sp003144275	0	0	0	0	0	0	0	0	0	3	0	0	0	0	0	0	2	0	0	0	0	0	0	0	0	0	0	0	0	0	0	0	0	0	0	0	0	0
b5f776fedc7d9fea86ae1a6363bfd3e6	Archaea	Asgardarchaeota	Heimdallarchaeia	B3-JM-08	B3-JM-08	B3-JM-08	B3-JM-08_sp003144275	0	0	0	0	0	5	0	0	0	0	0	0	0	0	0	0	9	0	0	0	0	0	0	0	0	0	0	0	0	0	0	0	0	0	0	0	0	0
cb11b46e3fd62ddde3a837151df7c78d	Archaea	Asgardarchaeota	Heimdallarchaeia	B3-JM-08	B3-JM-08	B3-JM-08	B3-JM-08_sp003144275	0	0	0	0	0	0	0	0	0	0	0	0	0	0	0	0	0	0	0	0	0	0	0	0	0	0	0	0	0	0	0	0	0	0	0	0	0	0
fd04245652330825d6d8b0afe6ecf255	Archaea	Asgardarchaeota	Heimdallarchaeia	B3-JM-08	B3-JM-08	B3-JM-08	B3-JM-08_sp003144275	0	0	0	0	0	0	0	0	0	0	0	0	0	0	0	0	0	0	0	0	0	0	0	0	0	0	0	0	0	0	0	0	0	0	0	0	0	0
018bf29ba0f36c82fc661a2acd3b6f8c	Bacteria	Dependentiae	Babeliae	Babeliales	Vermiphilaceae	GWF2-30-66	GWF2-30-66_sp000989195	0	0	0	0	0	0	0	0	0	0	0	0	0	0	0	0	0	0	0	0	0	0	0	0	0	0	0	0	0	0	0	0	0	0	0	0	0	0
0a80a7dd1d1fdae4d5882263ebd89171	Bacteria	Dependentiae	Babeliae	Babeliales				0	0	0	0	0	0	0	0	0	0	0	0	0	0	0	0	0	0	0	0	0	0	0	0	0	0	0	0	0	0	0	0	0	0	0	0	0	0
0d8ef21f7feeda981395fc5e3b6d97d3	Bacteria	Dependentiae	Babeliae	Babeliales	Babeliaceae	UBA12395		0	0	0	0	0	0	0	0	0	5	0	0	0	0	0	0	0	0	0	0	0	0	0	10	0	0	0	0	0	0	0	0	0	0	0	0	0	0
0d97e7a76849c6f93d9db41820e74af3	Bacteria	Dependentiae	Babeliae	Babeliales				0	0	0	0	0	0	0	0	0	0	3	0	0	0	0	0	0	0	0	0	0	0	0	0	0	0	0	0	0	0	0	0	0	0	0	0	0	0
13a08ef3bb676665ae39f53b310f9ffb	Bacteria	Dependentiae	Babeliae	Babeliales				0	0	0	0	0	0	0	0	0	0	0	0	0	0	0	5	0	0	0	0	0	0	0	0	0	0	0	0	0	0	0	0	0	0	0	0	0	0
158e372ddbb524703208cc08cd5e730b	Bacteria	Dependentiae	Babeliae	Babeliales				0	0	0	0	0	0	3	0	0	0	0	0	0	0	0	0	0	0	0	0	0	0	0	0	0	0	0	0	0	0	0	0	0	0	0	0	0	0
1e16cae85cf1023f6a5d33f26a3bdb9e	Bacteria	Dependentiae	Babeliae	Babeliales	RVW-14	GWF2-37-49	GWF2-37-49_sp000989955	0	0	0	0	0	0	0	0	0	0	0	0	0	0	0	0	0	0	0	0	0	0	0	0	0	0	0	0	0	0	0	0	0	0	0	0	0	0
20a9df9cffaf8e8eb4e8100ba444af9d	Bacteria	Dependentiae	Babeliae	Babeliales	Vermiphilaceae	Vermiphilus	Vermiphilus_pyriformis	0	0	0	0	0	2	0	0	0	0	0	0	0	0	0	0	0	0	0	0	0	0	0	0	0	0	0	0	0	0	0	0	0	0	0	0	0	0
25d91b96f6c041a5af9b492a14c5845c	Bacteria	Dependentiae	Babeliae	Babeliales	GCA-2401785	GCA-2401785	GCA-2401785_sp002401785	0	0	0	0	0	0	0	0	0	0	0	0	0	0	0	0	0	0	0	0	0	0	0	0	0	0	0	0	0	0	0	0	0	0	0	0	0	0
27d8fcb5204eb752295ebfb4b3c1ef0b	Bacteria	Dependentiae	Babeliae	Babeliales	UBA12409	2-12-FULL-36-22	2-12-FULL-36-22_sp001771315	0	0	0	0	0	0	0	0	0	0	0	0	0	0	0	0	3	0	0	0	0	0	0	0	0	5	0	0	0	0	0	0	0	0	0	0	0	0
27dff5d06ca7c386fa9b38135ab063a3	Bacteria	Dependentiae	Babeliae	Babeliales				0	0	0	0	0	0	0	0	0	0	0	0	0	0	0	0	0	0	0	0	0	0	0	2	0	0	0	2	0	0	0	0	0	0	0	0	0	0
2baa6c6c512202a07da78b00c32edb84	Bacteria	Dependentiae	Babeliae	Babeliales	UBA12411	UBA12411	UBA12411_sp003511165	0	0	0	0	0	0	0	0	0	0	0	0	0	0	0	0	0	0	0	0	0	0	0	0	0	0	0	0	0	0	0	0	0	0	0	0	0	0
2c745929c80f1f9f1dfc21adcf218005	Bacteria	Dependentiae	Babeliae	Babeliales	Vermiphilaceae	Vermiphilus	Vermiphilus_pyriformis	0	0	0	0	3	0	0	0	0	0	5	0	0	0	0	0	0	0	0	0	0	0	0	0	0	0	0	0	0	0	0	0	0	0	0	0	0	0
31e74e7e936d104385852f60ff696c08	Bacteria	Dependentiae	Babeliae	Babeliales	GCA-2401785	GCA-2401785	GCA-2401785_sp002401785	0	0	0	0	0	0	0	0	0	0	0	0	0	0	0	0	0	0	0	0	0	0	0	0	0	0	0	0	0	0	0	0	0	0	0	0	0	0
32e1bcb58aa8998f131642bcc099d762	Bacteria	Dependentiae	Babeliae	Babeliales	Vermiphilaceae	Vermiphilus	Vermiphilus_pyriformis	0	0	0	0	0	0	0	0	0	0	0	0	0	0	0	0	0	0	0	0	0	0	0	0	0	2	0	0	0	0	0	0	0	0	0	0	0	0
33d056c5f2f2ec4e48d9beb2ca584f50	Bacteria	Dependentiae	Babeliae	Babeliales				0	0	0	0	13	30	0	0	3	12	14	0	0	0	0	0	0	0	0	0	0	0	0	0	0	11	9	0	0	0	0	0	0	0	0	0	0	0
3475b0c61692106a522f8ba0ccbe3e70	Bacteria	Dependentiae	Babeliae	Babeliales	Babeliaceae			0	0	0	0	0	0	0	0	0	0	0	0	0	0	0	0	0	0	0	0	0	0	0	0	0	4	0	0	0	0	0	0	0	0	0	0	0	0
36f0f69aa4dd7676ba08d07868945e71	Bacteria	Dependentiae	Babeliae	Babeliales				0	0	0	0	0	0	0	0	0	0	0	0	0	0	0	0	0	0	0	0	0	0	0	0	0	0	0	0	0	0	0	0	0	0	0	0	0	0
40eb7ced0fd92a5e5bb5ca175b5dd0f0	Bacteria	Dependentiae	Babeliae	Babeliales	GCA-2401785	GCA-2401785	GCA-2401785_sp002401785	0	0	0	0	0	0	0	0	0	0	0	0	0	0	0	0	3	0	0	0	0	0	0	0	0	0	0	0	0	0	0	0	0	0	0	0	0	0
445b3390b1f88cc6f5fea7c3db3df196	Bacteria	Dependentiae	Babeliae	Babeliales	GCA-2401785	GCA-2401785	GCA-2401785_sp002401785	0	0	0	0	3	14	0	0	0	5	0	0	0	0	0	0	0	0	0	0	0	0	0	0	0	0	0	0	0	0	0	0	0	0	0	0	0	0
4a6b2820254df74f5d76be708dccaa70	Bacteria	Dependentiae	Babeliae	Babeliales				0	0	0	0	4	0	0	5	0	15	6	0	0	0	0	0	0	0	0	0	0	0	0	0	0	18	8	0	0	0	0	0	0	0	0	0	0	0
4bde8cc65dab8646176626eb84289b61	Bacteria	Dependentiae	Babeliae	Babeliales	GCA-2401785	GCA-2401785	GCA-2401785_sp002401785	0	0	0	0	6	0	0	0	0	0	0	0	0	0	0	0	0	0	0	0	0	0	0	0	0	0	0	0	0	0	0	0	0	0	0	0	0	0
52f3e2bb8fca57289a4b648d37e89694	Bacteria	Dependentiae	Babeliae	Babeliales	RVW-14	GWF2-37-49	GWF2-37-49_sp000989955	0	0	0	0	0	0	0	0	0	0	0	0	0	0	0	0	0	0	0	0	0	0	0	0	0	6	0	0	0	0	0	0	0	0	0	0	0	0
543aec68e11ca09f5bb8a110422f27c8	Bacteria	Dependentiae	Babeliae	Babeliales				0	0	0	0	9	8	0	0	0	6	0	0	0	0	0	3	0	0	0	0	0	0	0	0	0	9	0	0	0	0	0	0	0	0	0	0	0	0
608734c47a07bb63cf36159ca354a4df	Bacteria	Dependentiae	Babeliae	Babeliales				0	0	0	0	0	0	0	0	0	0	0	0	0	0	0	0	0	0	0	0	0	0	0	0	0	0	0	0	0	0	0	0	0	0	0	0	0	0
6127baef7785ba748abfd61965f3f91d	Bacteria	Dependentiae	Babeliae	Babeliales				0	0	0	0	0	0	0	0	0	0	0	0	0	0	0	0	2	0	0	0	0	0	0	0	0	0	0	0	0	0	0	0	0	0	0	0	0	0
64149dfc97af916b9a163ee110fc9acd	Bacteria	Dependentiae	Babeliae	Babeliales	UBA12411	UBA12411	UBA12411_sp003511165	0	0	0	0	0	0	0	0	0	0	0	0	0	0	0	0	0	0	0	0	0	0	0	0	0	0	0	0	0	0	0	0	0	0	0	0	0	0
66c3b1c123402cda0f0adf15ff51fcb9	Bacteria	Dependentiae	Babeliae	Babeliales				0	0	0	0	2	0	0	0	0	0	2	0	0	0	0	0	0	0	0	0	0	0	0	0	0	0	0	0	0	0	0	0	0	0	0	0	0	0
67e3da70b89968e044e43c7ecc4d5962	Bacteria	Dependentiae	Babeliae	Babeliales	Vermiphilaceae			0	0	0	0	0	0	0	0	0	0	0	0	0	0	0	0	0	0	0	0	0	0	0	0	0	0	0	0	0	0	0	0	0	0	0	0	0	0
68746e671e704bb4f382cb451522fa97	Bacteria	Dependentiae	Babeliae	Babeliales	UBA12411	UBA12411	UBA12411_sp003511165	0	0	0	0	0	0	0	0	0	0	0	0	0	0	0	0	0	0	0	0	0	0	0	0	0	0	0	0	0	0	0	0	0	0	0	0	0	0
6997b9e5ee63bbedec9d666c6d8e91bb	Bacteria	Dependentiae	Babeliae	Babeliales	UBA12409	2-12-FULL-36-22	2-12-FULL-36-22_sp001771315	0	0	0	0	0	0	0	0	0	0	0	0	0	0	0	0	0	0	0	0	0	0	0	0	0	0	0	0	0	0	0	0	0	0	0	0	0	0
705ac45492f3aff6642679e07a58e07a	Bacteria	Dependentiae	Babeliae	Babeliales	Vermiphilaceae	Vermiphilus	Vermiphilus_pyriformis	0	0	0	0	0	0	0	0	0	4	0	0	0	0	0	0	0	0	0	0	0	0	0	0	0	0	0	0	0	0	0	0	0	0	0	0	0	0
830941eb38d8413c47315a0dfb460cb2	Bacteria	Dependentiae	Babeliae	Babeliales				0	0	0	0	0	0	0	0	0	0	0	0	0	0	0	5	0	0	0	0	0	0	0	0	0	0	0	0	0	0	0	0	0	0	0	0	0	0
853aee67dbc0c37544d1bef8f87d488c	Bacteria	Dependentiae	Babeliae	Babeliales				0	0	0	0	0	0	4	0	0	0	6	0	0	0	0	0	0	0	0	0	0	0	0	0	0	0	0	0	0	0	0	0	0	0	0	0	0	0
85b5d0f7fb1a56cd4dfc428a3f6037a5	Bacteria	Dependentiae	Babeliae	Babeliales				0	0	0	0	0	0	0	0	0	0	0	0	0	0	0	0	0	0	0	0	0	0	0	0	0	0	0	0	0	0	0	0	0	0	0	0	0	0
8a4dc1ada654c4d81c0436ddc01ed1ea	Bacteria	Dependentiae	Babeliae	Babeliales				0	0	0	0	0	0	0	0	0	10	0	0	0	0	0	0	0	0	0	0	0	0	0	0	0	0	0	0	0	0	0	0	0	0	0	0	0	0
8a8f325ca765b06afe7fc6550ba4e0b5	Bacteria	Dependentiae	Babeliae	Babeliales	UBA12409	2-12-FULL-36-22	2-12-FULL-36-22_sp001771315	0	0	0	0	0	0	0	0	0	0	0	0	0	0	0	0	0	0	0	0	0	0	0	0	0	0	0	0	0	0	0	0	0	0	0	0	0	0
8ff1caca2dfc1de947f48cbf9db5fc25	Bacteria	Dependentiae	Babeliae	Babeliales	UBA12411	UBA12411	UBA12411_sp003511165	0	0	0	0	0	0	0	0	0	2	0	0	0	0	0	0	0	0	0	0	0	0	0	0	0	0	0	0	0	0	0	0	0	0	0	0	0	0
991ed8bc4e77a897808005019b8ebda4	Bacteria	Dependentiae	Babeliae	Babeliales	RVW-14	GWF2-37-49	GWF2-37-49_sp000989955	0	0	0	0	0	0	0	0	0	0	4	0	0	0	0	0	0	0	0	0	0	0	0	0	0	0	0	0	0	0	0	0	0	0	0	0	0	0
99c97b3d6b08a0b9d3e93e716c7848bd	Bacteria	Dependentiae	Babeliae	Babeliales	Vermiphilaceae	Vermiphilus	Vermiphilus_pyriformis	0	0	0	0	0	0	0	0	0	0	0	0	0	0	0	0	0	0	0	0	0	2	0	12	0	0	0	0	0	0	0	0	0	0	0	0	0	0
a3c998aa5a8cff09fe65b3915730aa3e	Bacteria	Dependentiae	Babeliae	Babeliales				0	0	0	0	0	0	0	0	0	0	0	0	0	0	2	0	0	0	0	0	0	0	0	0	0	0	0	0	0	0	0	0	0	0	0	0	0	0
a4554973293a5e866748957680e2c46e	Bacteria	Dependentiae	Babeliae	Babeliales				0	0	0	0	0	0	0	0	0	0	0	0	0	0	0	0	0	0	0	0	0	0	0	0	0	0	0	0	0	0	0	0	0	0	0	0	0	0
a5596b38ca783eff55a35414f0bd6b25	Bacteria	Dependentiae	Babeliae	Babeliales	Vermiphilaceae	Vermiphilus	Vermiphilus_pyriformis	0	0	0	0	0	0	0	0	0	0	0	0	0	0	0	0	0	0	0	0	0	0	0	0	0	0	4	0	0	0	0	0	0	0	0	0	0	0
a79f73a5f392121779110f4081fbe436	Bacteria	Dependentiae	Babeliae	Babeliales	Babeliaceae	UBA12395	UBA12395_sp000996275	0	0	0	0	0	0	0	0	0	4	0	0	0	0	0	0	0	0	0	0	0	0	0	0	0	0	0	0	0	0	0	0	0	0	0	0	0	0
aaca37655074bf0847b556a0f024c715	Bacteria	Dependentiae	Babeliae	Babeliales	RVW-14	GWF2-37-49	GWF2-37-49_sp000989955	0	0	0	0	0	0	0	0	0	0	0	0	0	0	0	0	0	0	0	0	0	0	0	0	0	0	0	0	0	0	0	0	0	0	0	0	0	0
ac259c1a0c13324f0c5db39f919792ac	Bacteria	Dependentiae	Babeliae	Babeliales				0	0	0	4	18	27	0	0	3	34	36	0	0	0	10	16	9	0	0	10	2	0	0	0	3	46	16	0	0	2	2	0	0	0	0	0	0	0
aeeb2b8853b1a42d42f04e795412bff7	Bacteria	Dependentiae	Babeliae	Babeliales	GCA-2401785	GCA-2401785	GCA-2401785_sp002401785	0	0	0	0	0	0	0	0	0	9	6	0	0	0	0	0	0	0	0	0	0	0	0	0	0	0	0	0	0	0	0	0	0	0	0	0	0	0
af12465280c72201f164e1f53bec9239	Bacteria	Dependentiae	Babeliae	Babeliales				0	0	0	2	11	27	0	0	0	15	19	0	0	0	0	3	0	0	0	0	0	0	0	0	4	9	2	0	0	2	0	0	0	0	0	0	0	0
af7e466728062ad04170342f7babbd24	Bacteria	Dependentiae	Babeliae	Babeliales	Vermiphilaceae	GWF2-30-66	GWF2-30-66_sp000989195	0	0	0	0	0	0	0	0	0	0	0	0	0	0	0	0	0	0	0	0	0	0	0	0	2	0	0	0	0	0	0	0	0	0	0	0	0	0
b1f1da010c4714a92f4c8d82f370f0d6	Bacteria	Dependentiae	Babeliae	Babeliales				0	0	0	0	0	0	0	0	0	0	0	0	0	0	0	0	0	0	0	0	0	0	0	11	0	0	0	0	0	0	0	0	0	0	0	0	0	0
b310d7ac102c4936091c96a4fa8529ad	Bacteria	Dependentiae	Babeliae	Babeliales	RVW-14	GWF2-37-49	GWF2-37-49_sp000989955	0	0	0	0	0	5	0	0	0	0	0	0	0	0	0	0	0	0	0	0	0	0	0	0	0	0	0	0	0	0	0	0	0	0	0	0	0	0
b90c6f051e4d597d15199c398478da9c	Bacteria	Dependentiae	Babeliae	Babeliales	Babeliaceae			0	0	0	0	0	4	0	0	0	0	0	0	0	0	0	0	0	0	0	0	0	0	0	0	0	0	0	0	0	0	0	0	0	0	0	0	0	0
c936c4b9fe0893111fb2bb37b0b41391	Bacteria	Dependentiae	Babeliae	Babeliales	Babeliaceae	Babela	Babela_massiliensis	0	0	0	0	0	0	0	0	0	0	0	0	0	0	0	0	0	0	3	0	0	0	0	0	0	0	0	0	0	0	0	0	0	0	0	0	0	0
d3678204be82ca61c3a1ba6383f47510	Bacteria	Dependentiae	Babeliae	Babeliales	Babeliaceae	Babela	Babela_massiliensis	0	0	0	0	0	0	0	0	0	0	0	0	0	0	0	2	0	0	0	0	0	0	0	0	0	0	0	0	0	0	0	0	0	0	0	0	0	0
d4880a12536e963aab11088c5f04ad14	Bacteria	Dependentiae	Babeliae	Babeliales	RVW-14	GWF2-37-49	GWF2-37-49_sp000989955	0	0	0	0	0	0	0	0	0	0	0	0	0	0	0	0	0	0	0	0	0	0	0	0	0	0	0	0	0	0	0	0	0	0	0	0	0	0
d729c44fb91c0a2f410aba48586daf03	Bacteria	Dependentiae	Babeliae	Babeliales	UBA12411	UBA12411	UBA12411_sp003511165	0	0	0	0	0	0	0	0	0	0	0	0	0	0	0	0	0	0	0	0	0	0	0	0	0	0	0	0	0	0	0	0	0	0	0	0	0	0
dbb14d637ee7fef646fe42a2e3507cf3	Bacteria	Dependentiae	Babeliae	Babeliales				0	0	0	6	81	105	0	0	17	56	81	0	0	0	6	6	14	0	0	6	0	0	0	0	23	85	28	0	0	9	6	2	0	0	0	0	8	0
dd5f114cfdf1d6c99bb21cf74f15a35c	Bacteria	Dependentiae	Babeliae	Babeliales	GWF2-32-72	GWF2-32-72	GWF2-32-72_sp000989525	0	0	0	0	0	0	0	0	0	0	0	0	0	0	0	3	0	0	0	0	0	0	0	0	0	0	0	0	0	0	0	0	0	0	0	0	0	0
e6ce2f66581c310cb1b53ff47dad8b35	Bacteria	Dependentiae	Babeliae	Babeliales	Babeliaceae	Babela	Babela_massiliensis	0	0	0	0	0	0	0	0	0	0	0	0	0	0	0	0	0	0	0	0	0	0	0	0	0	0	0	0	0	0	0	0	0	0	0	0	0	0
e889ab65964f2c16bb146c180f4c23b6	Bacteria	Dependentiae	Babeliae	Babeliales				0	0	0	0	0	0	0	0	0	0	5	0	0	0	0	0	0	0	0	0	0	0	0	0	0	0	0	0	0	0	0	0	0	0	0	0	0	0
ebbd267dfa8a46e4b00ca16814545a5b	Bacteria	Dependentiae	Babeliae	Babeliales	Babeliaceae	Babela	Babela_massiliensis	0	0	0	0	0	0	3	0	0	0	0	0	0	0	0	0	0	0	0	0	0	0	0	0	0	0	0	0	0	0	0	0	0	0	0	0	0	0
ecdff8b27ddcc774c4df1257cf6176a9	Bacteria	Dependentiae	Babeliae	Babeliales	RVW-14	GWF2-37-49	GWF2-37-49_sp000989955	0	0	0	0	0	0	0	0	0	0	0	0	0	0	0	5	0	0	0	0	0	0	0	0	0	0	0	0	0	0	0	0	0	0	0	0	0	0
edfde57dfacaabaecdf5172ec25505fc	Bacteria	Dependentiae	Babeliae	Babeliales	UBA12411	UBA12411	UBA12411_sp003511165	0	0	0	0	0	0	0	0	0	0	0	0	0	0	0	0	0	0	0	0	0	0	0	0	0	0	0	0	0	0	0	0	0	0	0	0	0	0
efb2bc522e99af9c1d2d6f61359386b6	Bacteria	Dependentiae	Babeliae	Babeliales				0	0	0	0	0	0	0	0	0	0	2	0	0	0	0	0	0	0	0	0	0	0	0	0	0	0	0	0	0	0	0	0	0	0	0	0	0	0
f00821c5e4364fa3a93bae93e1ce1b9f	Bacteria	Dependentiae	Babeliae	Babeliales	GCA-2401785	GCA-2401785	GCA-2401785_sp002401785	0	0	0	0	0	4	0	0	0	0	2	0	0	0	0	0	0	0	0	0	0	0	0	0	0	0	0	0	0	0	0	0	0	0	0	0	0	0
f7e6bd05844916379015a99a77e71dbb	Bacteria	Dependentiae	Babeliae	Babeliales	Vermiphilaceae	Vermiphilus	Vermiphilus_pyriformis	0	0	0	0	0	0	0	0	0	0	0	0	0	0	0	5	0	0	0	0	0	0	0	0	0	0	0	0	0	0	0	0	0	0	0	0	0	0
fb9ab25967c37e04daa67087b11fd45b	Bacteria	Dependentiae	Babeliae	Babeliales	Vermiphilaceae	Vermiphilus	Vermiphilus_pyriformis	0	0	0	0	0	0	0	0	0	0	0	0	0	0	0	0	0	0	0	0	0	0	0	0	0	4	2	0	0	0	0	0	0	0	0	0	0	0
fec659b2732143fd43f28e7c3f5d76c2	Bacteria	Dependentiae	Babeliae	Babeliales	RVW-14	GWF2-37-49	GWF2-37-49_sp000989955	0	0	0	0	0	0	4	0	0	0	0	0	0	0	0	0	0	0	0	0	0	0	0	0	0	0	0	0	0	0	0	0	0	0	0	0	0	0
1aebb95472c94f6811b1e5d2eb1bc205	Bacteria	Firmicutes	Bacilli	Bacillales	SA5d-4	SA5d-4	SA5d-4_sp002262935	0	0	0	0	0	0	0	0	0	0	0	0	0	0	0	0	0	0	0	0	5	0	0	0	0	0	0	0	0	0	0	0	0	0	0	0	0	0
2906753d3385ae8f4e39bca9ae6828af	Bacteria	Firmicutes	Bacilli	Bacillales	Bacillaceae_G	Bacillus_A		0	0	0	0	0	0	0	0	0	0	0	0	0	0	0	0	0	0	0	0	0	0	0	0	0	0	0	0	0	0	0	0	0	0	0	0	0	0
332eac1ed547937deb2950cc4b83dcfd	Bacteria	Firmicutes	Bacilli	Bacillales				0	0	0	0	0	0	0	0	0	0	2	0	0	0	0	0	0	0	0	0	0	0	0	0	0	0	0	0	0	0	0	0	0	0	0	0	0	0
7204d5b644efda8082f3df64b794b980	Bacteria	Firmicutes	Bacilli	Bacillales	Anaerobacillaceae_A	Anaerobacillus_A		0	0	0	0	0	0	0	0	0	0	0	0	0	0	0	0	0	0	0	0	0	0	0	0	0	0	0	3	0	0	0	0	0	0	0	0	0	0
7de784c762bd735a99084f4b2a3cb88b	Bacteria	Firmicutes	Bacilli	Bacillales				0	0	0	0	0	0	0	0	0	0	0	0	0	0	0	0	0	0	0	0	0	0	0	0	0	0	0	0	0	0	0	0	0	0	0	0	0	0
9f35c5204b450a8377888bbd71c7ac72	Bacteria	Firmicutes	Bacilli	Bacillales				0	0	0	0	0	0	0	0	0	0	0	0	0	0	0	0	0	0	0	0	0	0	0	0	0	4	0	0	0	0	0	0	0	0	0	0	0	0
a88024a268651e35184eaf4d239a6331	Bacteria	Firmicutes	Bacilli	Bacillales	Marinococcaceae			0	0	0	0	0	2	0	0	0	3	6	0	0	0	2	3	0	0	0	0	0	0	0	0	0	0	0	0	0	0	0	0	0	0	0	0	0	0
aa5bdf2e46138f2bef0585f32aa223e5	Bacteria	Firmicutes	Bacilli	Bacillales				0	0	0	0	0	0	0	0	0	0	0	0	0	0	0	0	0	0	0	0	0	0	0	0	0	0	0	0	0	0	0	0	0	0	0	0	0	0
b13925439ae2a2951ced9f4520252e51	Bacteria	Firmicutes	Bacilli	Bacillales				0	0	0	0	0	0	0	0	0	0	0	2	0	2	0	0	0	0	0	0	0	0	0	0	0	0	0	0	0	0	3	0	0	0	0	0	0	0
cbc6f90ff2242fdf1793b95c9a364c47	Bacteria	Firmicutes	Bacilli	Bacillales				0	0	0	0	7	3	7	0	0	4	7	0	0	0	4	0	11	0	0	0	0	0	0	0	5	6	0	0	0	0	0	0	0	0	0	0	0	0
e52db219fbdc355902b9cf6c5ea757cc	Bacteria	Firmicutes	Bacilli	Bacillales				0	0	0	0	0	0	0	0	0	0	0	0	0	0	0	0	0	0	0	0	0	0	0	0	0	0	0	0	0	0	0	0	0	0	0	0	0	0
edce5e21d6b06847628d8c7378e7549a	Bacteria	Firmicutes	Bacilli	Bacillales				0	0	0	0	0	0	0	0	0	0	0	0	0	0	0	0	0	0	0	0	0	0	0	0	0	0	0	0	0	9	0	0	0	0	0	0	0	0
722a41cd70cfb00bd659897d82241ec4	Bacteria	Firmicutes	Bacilli	Bacillales_A	Planococcaceae	Planomicrobium_A		0	0	0	0	0	0	0	0	0	0	0	0	0	0	0	0	0	0	0	0	0	0	0	5	0	0	0	0	0	0	0	4	0	0	0	0	0	0
9c4e2eef1b1ab9467644054bed38c9d2	Bacteria	Firmicutes	Bacilli	Bacillales_A	Planococcaceae			0	0	0	0	0	0	0	0	0	0	0	0	0	0	0	0	0	0	3	0	0	0	0	0	0	0	0	0	0	0	0	0	0	0	0	0	0	0
029d6733efa534c9d0855c49ec17df40	Bacteria	Bdellovibrionota	Bacteriovoracia	Bacteriovoracales	Bacteriovoracaceae	Halobacteriovorax		0	0	0	0	0	0	0	0	0	0	0	0	0	0	0	0	0	0	0	0	0	0	0	0	0	0	0	0	0	0	0	0	0	0	0	0	0	0
02af2a53e1e629ce5a155dc2d108a7c0	Bacteria	Bdellovibrionota	Bacteriovoracia	Bacteriovoracales	Bacteriovoracaceae	Halobacteriovorax	Halobacteriovorax_sp002753895	0	0	0	0	0	0	0	0	0	0	0	0	0	0	0	0	0	0	0	0	0	0	0	15	0	0	0	0	0	0	0	0	0	0	0	0	0	0
0322582f42d8a4fe63dad02952eda936	Bacteria	Bdellovibrionota	Bacteriovoracia	Bacteriovoracales	Bacteriovoracaceae	Halobacteriovorax		0	0	0	0	0	0	0	0	0	0	0	0	0	0	0	0	0	0	0	0	0	0	0	0	0	0	0	0	0	0	0	0	0	0	0	0	0	0
061c9677b554e29560051e3de46a96f2	Bacteria	Bdellovibrionota	Bacteriovoracia	Bacteriovoracales	Bacteriovoracaceae	Halobacteriovorax	Halobacteriovorax_marinus_A	0	4	3	3	11	5	32	30	0	7	22	0	0	6	13	26	10	13	9	5	0	31	8	110	0	54	23	15	4	7	5	6	0	0	0	0	0	0
087bae55b57f2d581d300e00341f8cea	Bacteria	Bdellovibrionota	Bacteriovoracia	Bacteriovoracales	Bacteriovoracaceae	Halobacteriovorax	Halobacteriovorax_marinus	0	0	0	0	0	0	0	0	0	0	0	0	0	0	0	0	0	0	0	0	0	0	0	0	0	0	0	0	0	0	0	0	0	0	0	0	0	0
09055faac8a693c5901e9d4a6bbd5c61	Bacteria	Bdellovibrionota	Bacteriovoracia	Bacteriovoracales	Bacteriovoracaceae	Halobacteriovorax	Halobacteriovorax_marinus_A	0	0	0	0	0	0	4	0	0	0	0	0	0	0	0	0	0	0	0	0	0	0	0	0	0	0	0	0	0	0	0	0	0	0	0	0	0	0
0bce182410923a8223575065eeb58def	Bacteria	Bdellovibrionota	Bacteriovoracia	Bacteriovoracales	Bacteriovoracaceae	Halobacteriovorax		0	0	0	0	0	0	0	0	0	0	0	0	0	0	0	0	0	0	0	0	0	0	0	0	0	0	0	0	0	0	0	0	0	0	0	0	0	0
109fe46f97fae6626e0d71dfca45ec3a	Bacteria	Bdellovibrionota	Bacteriovoracia	Bacteriovoracales	Bacteriovoracaceae			0	0	0	0	0	0	5	0	0	0	0	0	0	0	0	0	0	0	0	0	0	0	0	0	0	0	0	0	0	0	0	0	0	0	0	0	0	0
11779345cb9dbc9475f75f0142be2a74	Bacteria	Bdellovibrionota	Bacteriovoracia	Bacteriovoracales	Bacteriovoracaceae	DB6-IX	DB6-IX_sp002903145	0	0	0	0	0	0	15	9	0	0	0	0	0	0	0	0	0	0	4	0	0	4	0	6	0	0	0	0	0	0	0	0	0	0	0	0	0	0
128edc8215080b8b6c2992006bba7288	Bacteria	Bdellovibrionota	Bacteriovoracia	Bacteriovoracales	Bacteriovoracaceae	Halobacteriovorax	Halobacteriovorax_marinus	0	0	0	0	0	0	0	4	0	0	0	0	0	0	0	0	0	0	0	0	0	0	0	0	0	0	0	0	0	0	0	0	0	0	0	0	0	0
192768246a36e654b9cabf630e236907	Bacteria	Bdellovibrionota	Bacteriovoracia	Bacteriovoracales	Bacteriovoracaceae			0	0	0	0	0	0	0	0	0	0	0	0	0	0	0	0	0	0	0	0	0	5	0	40	0	0	0	0	0	0	0	0	0	0	0	0	0	0
1927cb5ea149d5617c7c74fcc9dcf752	Bacteria	Bdellovibrionota	Bacteriovoracia	Bacteriovoracales	Bacteriovoracaceae	Halobacteriovorax	Halobacteriovorax_marinus	0	0	0	0	0	0	0	0	0	9	0	0	0	0	0	0	0	0	0	0	0	0	0	0	0	0	0	0	0	0	0	0	0	0	0	0	0	0
1a543bd284428b7ddfcb87ac1f1831b9	Bacteria	Bdellovibrionota	Bacteriovoracia	Bacteriovoracales	Bacteriovoracaceae	Halobacteriovorax		0	0	0	0	0	0	0	15	0	0	0	0	0	0	0	0	0	0	0	0	0	0	0	0	0	0	0	0	0	0	0	0	0	0	0	0	0	0
1bccd4871d07d43914b291b5727c5778	Bacteria	Bdellovibrionota	Bacteriovoracia	Bacteriovoracales	Bacteriovoracaceae	DB6-IX	DB6-IX_sp002903145	0	0	0	0	0	0	0	0	0	0	0	0	0	0	0	0	0	0	0	0	0	0	0	0	0	0	0	0	0	0	0	0	0	0	0	0	0	0
1fa57ab9c05b3b7052ac31532d48bd81	Bacteria	Bdellovibrionota	Bacteriovoracia	Bacteriovoracales	Bacteriovoracaceae	Halobacteriovorax		0	0	0	0	0	0	8	5	0	0	0	0	0	0	0	0	0	0	0	0	0	0	0	0	0	0	0	0	0	0	0	0	0	0	0	0	0	0
229c13a5ce613e35965154d3ab9d0714	Bacteria	Bdellovibrionota	Bacteriovoracia	Bacteriovoracales	Bacteriovoracaceae	Halobacteriovorax		0	0	0	0	0	0	0	4	0	0	0	0	0	0	0	0	0	0	0	0	0	0	0	0	0	0	0	0	0	0	0	0	0	0	0	0	0	0
22f38d9e53c5f3fce795709d2881367a	Bacteria	Bdellovibrionota	Bacteriovoracia	Bacteriovoracales	Bacteriovoracaceae	Halobacteriovorax	Halobacteriovorax_marinus_A	0	0	0	0	0	0	5	6	0	0	0	0	0	0	0	0	0	0	0	0	0	0	0	0	0	0	0	0	0	0	0	0	0	0	0	0	0	0
23682c9b7b3ddd9d98eb00049bd733ec	Bacteria	Bdellovibrionota	Bacteriovoracia	Bacteriovoracales	Bacteriovoracaceae	Halobacteriovorax	Halobacteriovorax_marinus_A	0	0	0	0	0	0	0	0	0	0	0	0	0	0	0	0	0	0	0	0	0	0	0	5	0	0	0	0	0	0	0	0	0	0	0	0	0	0
239791828b4cebb6ac8ba6efe6c71b5c	Bacteria	Bdellovibrionota	Bacteriovoracia	Bacteriovoracales	Bacteriovoracaceae	Halobacteriovorax	Halobacteriovorax_marinus_A	0	0	3	0	0	0	0	0	0	0	0	0	0	0	0	0	0	0	0	0	0	0	0	0	0	0	0	0	0	0	0	0	0	0	0	0	0	0
240cab0d6d1880e87a5b74370d81d65a	Bacteria	Bdellovibrionota	Bacteriovoracia	Bacteriovoracales	Bacteriovoracaceae	Halobacteriovorax	Halobacteriovorax_sp002753895	0	0	0	0	0	0	0	0	0	0	0	0	0	0	0	0	0	0	0	0	0	0	0	0	0	7	17	0	0	0	0	0	0	0	0	0	0	0
25c3b119ac7d14d391f95067adbafb05	Bacteria	Bdellovibrionota	Bacteriovoracia	Bacteriovoracales	Bacteriovoracaceae	Halobacteriovorax		0	0	0	0	0	0	7	0	0	0	0	0	0	0	0	0	0	0	0	0	0	0	0	0	0	0	0	0	0	0	0	0	0	0	0	0	0	0
27a3fbcc12522cc84f107e5aa434d8ec	Bacteria	Bdellovibrionota	Bacteriovoracia	Bacteriovoracales	Bacteriovoracaceae			0	0	0	0	3	0	0	0	0	0	2	0	0	0	0	2	6	0	0	0	0	0	0	0	0	0	0	0	0	0	0	0	0	0	0	0	0	0
29a54b2b2220848cb96e0bbd3a801cb4	Bacteria	Bdellovibrionota	Bacteriovoracia	Bacteriovoracales	Bacteriovoracaceae	Halobacteriovorax		0	0	0	0	0	0	0	0	0	3	0	0	0	0	0	0	0	0	0	0	0	0	0	0	0	0	0	0	0	0	0	0	0	0	0	0	0	0
2b3f9971980628686eeba2b191d57d44	Bacteria	Bdellovibrionota	Bacteriovoracia	Bacteriovoracales	Bacteriovoracaceae	Halobacteriovorax		0	0	0	0	5	4	0	0	0	0	0	0	0	0	0	0	4	0	0	0	0	0	0	0	0	0	0	0	0	0	0	0	0	0	0	0	0	0
2bba226f483a240e71f96c739a47e2ba	Bacteria	Bdellovibrionota	Bacteriovoracia	Bacteriovoracales	Bacteriovoracaceae	Halobacteriovorax		0	0	0	0	0	0	5	0	0	0	0	0	0	0	0	0	0	0	0	0	0	0	0	0	0	0	0	0	0	0	0	0	0	0	0	0	0	0
2bc44507fe4e00abd810e1929ba52e9b	Bacteria	Bdellovibrionota	Bacteriovoracia	Bacteriovoracales	Bacteriovoracaceae	Halobacteriovorax		0	0	0	0	0	0	5	0	0	0	0	0	0	0	0	0	0	0	0	0	0	0	0	0	0	0	0	0	0	0	0	0	0	0	0	0	0	0
2bc5154763f3c589e41a4e03ecb03c3e	Bacteria	Bdellovibrionota	Bacteriovoracia	Bacteriovoracales	Bacteriovoracaceae	Halobacteriovorax		0	0	0	0	0	0	0	0	0	0	0	0	0	0	0	0	0	0	0	0	0	0	0	0	0	17	0	0	0	0	0	0	0	0	0	0	0	0
2e488287b0bce72b960c944632aa4dc4	Bacteria	Bdellovibrionota	Bacteriovoracia	Bacteriovoracales	Bacteriovoracaceae	Halobacteriovorax		0	0	0	0	0	0	0	0	0	0	0	0	0	0	0	0	0	0	0	0	0	0	0	14	0	0	0	0	0	0	0	0	0	0	0	0	0	0
2f35690a15627edbeab93835dea4a40b	Bacteria	Bdellovibrionota	Bacteriovoracia	Bacteriovoracales	Bacteriovoracaceae	Halobacteriovorax	Halobacteriovorax_marinus_A	0	0	0	0	0	0	0	0	0	0	0	0	0	0	0	5	0	0	0	0	0	0	0	0	0	0	0	0	0	0	0	0	0	0	0	0	0	0
3038b5c48f501c0feb71553533db6ec9	Bacteria	Bdellovibrionota	Bacteriovoracia	Bacteriovoracales	Bacteriovoracaceae	Halobacteriovorax	Halobacteriovorax_sp002753895	0	0	0	0	0	0	0	0	0	0	4	0	0	0	0	0	0	0	0	0	0	0	0	0	0	0	0	0	0	0	0	0	0	0	0	0	0	0
34103fd824c3b9a65c5347242d54dd34	Bacteria	Bdellovibrionota	Bacteriovoracia	Bacteriovoracales	Bacteriovoracaceae	Halobacteriovorax	Halobacteriovorax_marinus_A	0	0	0	0	0	0	42	18	0	0	0	0	0	0	0	0	0	0	0	0	0	0	0	6	0	13	8	0	0	0	0	0	0	0	0	0	0	0
387c932803a9c5778b9a6761a6d2a4e2	Bacteria	Bdellovibrionota	Bacteriovoracia	Bacteriovoracales	Bacteriovoracaceae	Halobacteriovorax	Halobacteriovorax_sp002753895	0	0	0	0	0	0	0	0	0	0	0	0	0	0	0	0	0	0	0	0	0	0	0	0	0	0	0	0	0	0	0	0	0	0	0	0	21	0
3975c8e45509dececa84e3398be4ccaa	Bacteria	Bdellovibrionota	Bacteriovoracia	Bacteriovoracales	Bacteriovoracaceae	Halobacteriovorax		0	0	0	0	0	0	0	0	0	0	0	0	0	0	0	0	0	0	0	0	0	0	0	0	0	0	0	0	0	0	0	0	0	0	0	0	0	0
3975f51504364afa0f9930d49979bc5c	Bacteria	Bdellovibrionota	Bacteriovoracia	Bacteriovoracales	Bacteriovoracaceae	Halobacteriovorax	Halobacteriovorax_sp002753895	0	0	0	0	0	0	4	0	0	0	0	0	0	0	0	0	0	0	0	0	0	0	0	0	0	0	0	0	0	0	0	0	0	0	0	0	0	0
40e22bfee242795d2bc50d5d7102be1e	Bacteria	Bdellovibrionota	Bacteriovoracia	Bacteriovoracales	Bacteriovoracaceae			0	8	0	0	0	0	35	16	0	0	0	0	0	0	0	0	0	0	0	0	0	0	0	0	0	0	0	0	0	0	0	0	0	0	0	0	0	0
42c412c1725ee5fba31482472245f577	Bacteria	Bdellovibrionota	Bacteriovoracia	Bacteriovoracales	Bacteriovoracaceae	Halobacteriovorax		0	0	0	0	0	0	23	44	0	0	0	0	0	0	0	0	0	0	24	0	0	0	0	33	0	0	0	0	0	0	0	0	0	0	0	0	0	0
442760eddde5d255165de34e57242f4b	Bacteria	Bdellovibrionota	Bacteriovoracia	Bacteriovoracales	Bacteriovoracaceae	Halobacteriovorax	Halobacteriovorax_marinus_A	0	0	0	0	0	0	0	0	0	0	0	0	0	0	0	0	0	0	0	0	0	0	0	0	0	0	0	0	0	0	0	0	0	0	0	0	0	0
45279739173b0aa1067f02d73ac66b58	Bacteria	Bdellovibrionota	Bacteriovoracia	Bacteriovoracales	Bacteriovoracaceae	Halobacteriovorax		0	0	0	0	0	0	0	0	0	0	0	0	0	0	0	0	0	0	0	0	0	0	0	0	0	0	0	0	0	0	0	0	0	0	0	0	0	0
48f219dc6832086ad43c467fc9b505d6	Bacteria	Bdellovibrionota	Bacteriovoracia	Bacteriovoracales	Bacteriovoracaceae	Halobacteriovorax	Halobacteriovorax_sp002753895	0	0	0	0	0	0	7	16	0	0	0	0	0	0	0	0	0	0	0	0	0	0	0	0	0	0	0	0	0	0	0	0	0	0	0	0	0	0
4e4e4552d39a39148bac0b818f50a207	Bacteria	Bdellovibrionota	Bacteriovoracia	Bacteriovoracales	Bacteriovoracaceae	Halobacteriovorax		0	0	0	0	0	0	0	0	0	0	0	0	0	0	0	0	0	0	0	0	0	0	0	8	0	0	0	0	0	0	0	0	0	0	0	0	0	0
509054e3b9e4de638c9ceabacdd37fce	Bacteria	Bdellovibrionota	Bacteriovoracia	Bacteriovoracales	Bacteriovoracaceae	Halobacteriovorax		0	0	0	0	0	0	0	0	0	0	0	0	0	0	0	0	0	0	0	0	0	0	0	0	0	0	4	0	0	0	0	0	0	0	0	0	0	0
51316a91964d3c6aeaac4eeb41b6f72c	Bacteria	Bdellovibrionota	Bacteriovoracia	Bacteriovoracales	Bacteriovoracaceae	Halobacteriovorax	Halobacteriovorax_sp002753895	0	0	0	0	0	0	0	0	0	0	0	0	0	0	0	0	0	0	0	0	0	0	0	20	16	41	33	0	0	0	0	0	0	0	0	0	0	0
563028642bf04a678bda7b2223c9a750	Bacteria	Bdellovibrionota	Bacteriovoracia	Bacteriovoracales	Bacteriovoracaceae	Halobacteriovorax	Halobacteriovorax_marinus_A	0	0	0	0	0	0	12	0	0	0	0	0	0	0	0	0	0	0	0	0	0	0	0	0	0	0	0	0	0	0	0	0	0	0	0	0	0	0
57dbd40585a992f82eec85bd42169e43	Bacteria	Bdellovibrionota	Bacteriovoracia	Bacteriovoracales	Bacteriovoracaceae	Halobacteriovorax		0	0	0	0	0	0	0	0	0	0	0	0	0	0	0	0	0	0	0	0	0	8	0	20	0	0	0	0	0	0	0	0	0	0	0	0	0	0
5a2f92b437a41736d4a754e24710665f	Bacteria	Bdellovibrionota	Bacteriovoracia	Bacteriovoracales	Bacteriovoracaceae	Halobacteriovorax		0	0	0	0	0	0	0	0	0	0	0	0	0	0	0	0	0	0	0	0	0	0	0	0	0	0	0	0	0	0	0	0	0	0	0	0	0	0
5bf9de573d5d8b63a2b015fd257f3f7d	Bacteria	Bdellovibrionota	Bacteriovoracia	Bacteriovoracales	Bacteriovoracaceae	Halobacteriovorax		0	0	0	0	0	0	0	0	0	0	0	0	0	0	0	0	0	0	0	0	0	0	0	0	0	0	0	0	0	0	0	0	0	0	0	0	0	0
5db11a21377208b9e9c2033e647e009f	Bacteria	Bdellovibrionota	Bacteriovoracia	Bacteriovoracales	Bacteriovoracaceae	Halobacteriovorax		0	0	0	0	0	0	0	0	0	0	0	0	0	0	0	0	0	0	9	0	0	0	0	0	0	0	0	0	0	0	0	0	0	0	0	0	0	0
5ee660d2bb3bbd87d7e8b866491612e8	Bacteria	Bdellovibrionota	Bacteriovoracia	Bacteriovoracales	Bacteriovoracaceae	Halobacteriovorax		0	0	0	0	0	0	0	0	0	0	0	0	0	0	0	0	0	0	0	0	0	0	0	0	0	0	0	0	0	0	0	0	0	0	0	0	9	0
609bc72b7043dd24c21ff1cbdf1c1de9	Bacteria	Bdellovibrionota	Bacteriovoracia	Bacteriovoracales	Bacteriovoracaceae	Halobacteriovorax		0	0	0	0	0	0	0	0	0	0	0	0	0	0	0	0	0	0	0	0	0	0	0	0	0	0	0	0	0	0	0	0	0	0	0	0	0	0
6130441d4d26abf372716acd6968617a	Bacteria	Bdellovibrionota	Bacteriovoracia	Bacteriovoracales	Bacteriovoracaceae	Halobacteriovorax	Halobacteriovorax_marinus	0	0	0	0	0	0	0	0	0	0	0	0	0	0	0	0	0	0	0	0	0	0	0	0	5	26	9	0	0	0	0	0	0	0	0	0	0	0
65c05260a87d7a28c38e662a4a25165c	Bacteria	Bdellovibrionota	Bacteriovoracia	Bacteriovoracales	Bacteriovoracaceae	Halobacteriovorax		0	0	0	0	0	0	0	0	0	0	0	0	0	0	0	0	0	0	0	0	0	0	0	0	0	0	0	0	0	0	0	0	0	0	0	0	0	0
66fbaee23ad249780b09b3956d130a7d	Bacteria	Bdellovibrionota	Bacteriovoracia	Bacteriovoracales	Bacteriovoracaceae	Halobacteriovorax	Halobacteriovorax_marinus_A	0	0	0	0	0	0	0	0	0	0	0	0	0	0	0	0	0	0	0	0	0	4	0	12	0	0	0	0	0	0	0	0	0	0	0	0	0	0
69096378fab016f79f3116cd3f958242	Bacteria	Bdellovibrionota	Bacteriovoracia	Bacteriovoracales	Bacteriovoracaceae	Halobacteriovorax		0	0	0	0	0	0	0	0	0	0	0	0	0	0	0	0	0	0	0	0	0	13	0	0	0	0	0	0	0	0	0	0	0	0	0	0	0	0
72b63523e098838b028ade204613afa0	Bacteria	Bdellovibrionota	Bacteriovoracia	Bacteriovoracales	Bacteriovoracaceae	Halobacteriovorax		0	0	0	0	0	0	0	0	0	0	0	0	0	0	0	0	0	0	0	0	0	0	0	0	0	0	0	6	0	0	0	0	0	0	0	0	0	0
737b6b7e515a40985cf4b310f30daa80	Bacteria	Bdellovibrionota	Bacteriovoracia	Bacteriovoracales	Bacteriovoracaceae	Halobacteriovorax		0	0	0	0	0	0	0	0	0	0	0	0	0	0	0	0	0	0	0	0	0	0	0	0	0	0	0	0	0	0	0	0	0	0	0	0	0	0
73bf6a02329d1422a8697f7b0a2b4559	Bacteria	Bdellovibrionota	Bacteriovoracia	Bacteriovoracales	Bacteriovoracaceae	Halobacteriovorax		0	0	0	0	0	0	0	0	0	0	0	0	0	0	0	0	0	0	0	0	0	0	0	0	0	8	0	0	0	0	0	0	0	0	0	0	7	0
74bfec452f820d1e421fa14e59bc60dd	Bacteria	Bdellovibrionota	Bacteriovoracia	Bacteriovoracales	Bacteriovoracaceae	Halobacteriovorax		0	0	0	0	0	0	0	0	0	0	0	0	0	0	0	0	0	0	0	0	0	0	0	0	0	0	0	0	0	0	0	0	0	0	0	0	0	0
75428bf5df48b83a652d053539c9d9ea	Bacteria	Bdellovibrionota	Bacteriovoracia	Bacteriovoracales	Bacteriovoracaceae	Halobacteriovorax	Halobacteriovorax_marinus	0	0	0	0	0	0	0	0	0	0	0	0	0	0	0	0	0	0	0	0	0	0	0	0	0	0	0	0	0	0	0	0	0	0	0	0	0	0
758beece373a3ccc7dea6179ec790c50	Bacteria	Bdellovibrionota	Bacteriovoracia	Bacteriovoracales	Bacteriovoracaceae	Halobacteriovorax		0	0	0	0	0	0	0	0	0	0	0	0	0	0	0	5	0	0	0	0	0	0	0	0	0	0	0	0	0	0	0	0	0	0	0	0	0	0
76a362e91e51e4e75307a32596024546	Bacteria	Bdellovibrionota	Bacteriovoracia	Bacteriovoracales	Bacteriovoracaceae	Halobacteriovorax		0	0	0	0	2	4	0	0	0	0	0	0	0	0	0	0	0	0	0	0	0	0	0	0	0	0	0	0	0	0	0	0	0	0	0	0	0	0
787a1b50cdfbfae98a3b44b961151bfa	Bacteria	Bdellovibrionota	Bacteriovoracia	Bacteriovoracales	Bacteriovoracaceae	Halobacteriovorax		0	0	0	0	0	0	0	0	0	0	0	0	0	0	0	0	0	0	0	0	0	0	0	5	7	38	18	0	0	0	0	0	0	0	0	0	0	0
79f9ffbb60dc54805b873402922a4d50	Bacteria	Bdellovibrionota	Bacteriovoracia	Bacteriovoracales	Bacteriovoracaceae	Halobacteriovorax	Halobacteriovorax_sp002753895	0	0	0	0	0	0	0	0	0	0	0	0	0	0	0	0	0	0	0	0	0	0	0	0	0	0	0	0	0	0	0	0	0	0	0	0	0	0
7ae66d327415f4a346c98cf341adfd61	Bacteria	Bdellovibrionota	Bacteriovoracia	Bacteriovoracales	Bacteriovoracaceae	Halobacteriovorax	Halobacteriovorax_sp002753895	0	0	0	0	0	0	0	0	0	0	0	0	0	0	0	0	0	0	0	0	0	0	0	0	0	0	0	0	0	0	0	0	0	0	0	0	0	0
7c5b4817952e95b2abea5c9aa032d2ca	Bacteria	Bdellovibrionota	Bacteriovoracia	Bacteriovoracales	Bacteriovoracaceae	Halobacteriovorax		0	0	0	0	0	0	0	0	0	0	0	0	0	0	0	0	0	0	0	0	0	0	0	29	0	0	0	0	0	0	0	0	0	0	0	0	0	0
7cc9451731186d34eca30f2edfe34a44	Bacteria	Bdellovibrionota	Bacteriovoracia	Bacteriovoracales	Bacteriovoracaceae	Halobacteriovorax	Halobacteriovorax_marinus_A	0	0	0	0	0	0	0	0	0	0	0	0	0	0	0	0	0	0	0	0	0	0	0	22	0	9	6	0	0	0	0	0	0	0	0	0	0	0
7d16926387b2ba8e786563d5f1b7d6f8	Bacteria	Bdellovibrionota	Bacteriovoracia	Bacteriovoracales	Bacteriovoracaceae	Halobacteriovorax		0	0	0	0	0	0	0	0	0	0	0	0	0	0	0	0	0	0	0	0	0	0	0	0	0	0	0	0	0	0	0	0	0	0	0	0	0	0
7e9b0a5565b5800c9274786717ca4321	Bacteria	Bdellovibrionota	Bacteriovoracia	Bacteriovoracales	Bacteriovoracaceae	Halobacteriovorax		0	0	0	0	0	0	0	0	0	0	0	0	0	0	0	0	0	0	0	0	0	0	0	0	0	0	0	0	0	0	0	0	0	0	0	0	0	0
7f8e452a8bc1605174ab9165c471bad8	Bacteria	Bdellovibrionota	Bacteriovoracia	Bacteriovoracales	Bacteriovoracaceae	Halobacteriovorax		0	0	0	0	0	0	0	4	0	0	0	0	0	0	0	0	0	0	0	0	0	0	0	0	0	0	0	0	0	0	0	0	0	0	0	0	0	0
80dda18fa807725b03a009e3afc90cf8	Bacteria	Bdellovibrionota	Bacteriovoracia	Bacteriovoracales	Bacteriovoracaceae	DB6-IX		0	0	0	0	0	0	0	0	0	0	0	0	0	0	0	3	0	0	0	0	0	0	0	0	0	0	0	0	0	0	0	0	0	0	0	0	0	0
8259c948d485b044231bba8e6d018305	Bacteria	Bdellovibrionota	Bacteriovoracia	Bacteriovoracales	Bacteriovoracaceae	Halobacteriovorax	Halobacteriovorax_marinus_A	0	0	0	0	0	0	5	0	0	0	0	0	0	0	0	0	0	0	0	0	0	0	0	0	0	0	0	0	0	0	0	0	0	0	0	0	0	0
8634b2086b27c70b45181fc6736edabe	Bacteria	Bdellovibrionota	Bacteriovoracia	Bacteriovoracales	Bacteriovoracaceae	Halobacteriovorax		0	0	16	0	0	0	34	11	0	0	0	0	0	0	0	0	0	10	22	0	0	0	0	0	0	0	0	7	0	0	0	0	0	0	0	0	0	0
86b1453ea8848aa97daf8cf4d5a2adc5	Bacteria	Bdellovibrionota	Bacteriovoracia	Bacteriovoracales	Bacteriovoracaceae	Halobacteriovorax		0	0	0	0	0	0	0	0	0	0	0	0	0	0	0	0	0	0	0	0	0	0	0	0	0	0	0	0	0	0	0	0	0	0	0	0	10	0
88b3e4c90bd03442eae105db73fcb4b8	Bacteria	Bdellovibrionota	Bacteriovoracia	Bacteriovoracales	Bacteriovoracaceae	Halobacteriovorax	Halobacteriovorax_sp002753895	0	0	0	0	0	0	19	0	0	0	0	0	0	0	0	0	0	0	0	0	0	0	0	0	0	0	0	0	0	0	0	0	0	0	0	0	0	0
8a64df043c8bdb621d6bacafed16aa69	Bacteria	Bdellovibrionota	Bacteriovoracia	Bacteriovoracales	Bacteriovoracaceae	Halobacteriovorax		0	0	0	0	0	0	0	0	0	0	0	0	0	0	0	0	0	0	0	0	0	0	0	0	0	3	0	0	0	0	0	0	0	0	0	0	0	0
8c4017db91d1a18b25ab3190dae5b776	Bacteria	Bdellovibrionota	Bacteriovoracia	Bacteriovoracales	Bacteriovoracaceae	Halobacteriovorax		0	0	0	0	0	0	0	0	0	0	0	0	0	0	0	0	0	0	0	0	0	15	10	0	0	0	0	0	0	0	0	0	0	0	0	0	0	0
8c4c258c2e7ac981f93bda5360d4a452	Bacteria	Bdellovibrionota	Bacteriovoracia	Bacteriovoracales	Bacteriovoracaceae	DB6-IX	DB6-IX_sp002903145	0	0	0	0	0	0	0	0	0	0	0	0	0	0	0	0	0	0	0	0	0	0	0	0	0	0	0	0	0	0	0	0	3	4	0	0	0	0
8c5aa5f62c65ff33a74b2c911bf69e9d	Bacteria	Bdellovibrionota	Bacteriovoracia	Bacteriovoracales	Bacteriovoracaceae	Halobacteriovorax		0	0	0	0	0	0	0	0	0	0	0	0	0	0	0	0	0	0	0	0	0	0	0	0	0	0	0	0	0	0	0	0	0	0	0	0	0	0
8d4a6acb0587d18f05b7d1a76ce4eb52	Bacteria	Bdellovibrionota	Bacteriovoracia	Bacteriovoracales	Bacteriovoracaceae			0	0	0	0	0	0	0	0	0	0	0	0	0	0	0	0	0	0	0	0	0	0	0	11	0	0	0	0	0	0	0	0	0	0	0	0	0	0
8eb07e2d68fd0599687d39405c2c1e15	Bacteria	Bdellovibrionota	Bacteriovoracia	Bacteriovoracales	Bacteriovoracaceae	Halobacteriovorax		0	0	0	0	0	0	0	0	0	0	0	0	0	0	0	0	0	0	0	0	0	0	0	11	0	0	0	0	0	0	0	0	0	0	0	0	0	0
8edc447e06953b388abb63760801eedf	Bacteria	Bdellovibrionota	Bacteriovoracia	Bacteriovoracales	Bacteriovoracaceae	Halobacteriovorax	Halobacteriovorax_marinus_A	0	0	0	0	15	0	0	0	0	0	0	0	0	0	0	0	6	0	0	0	0	0	0	0	0	0	0	0	0	0	0	0	0	0	0	0	0	0
8efb9db6868729561562718dc86d9c57	Bacteria	Bdellovibrionota	Bacteriovoracia	Bacteriovoracales	Bacteriovoracaceae	Halobacteriovorax		0	0	0	0	0	0	5	8	0	0	0	0	0	0	0	0	0	0	0	0	0	0	0	0	0	0	0	0	0	0	0	0	0	0	0	0	0	0
90f2adc74e042a616dff391ab4780254	Bacteria	Bdellovibrionota	Bacteriovoracia	Bacteriovoracales	Bacteriovoracaceae	Halobacteriovorax		0	0	0	0	0	0	0	3	0	0	0	0	0	0	0	0	0	0	0	0	0	0	0	0	0	0	0	0	0	0	0	0	0	0	0	0	0	0
91dcfbb1c8947f3f0201b8813097ee78	Bacteria	Bdellovibrionota	Bacteriovoracia	Bacteriovoracales	Bacteriovoracaceae	Halobacteriovorax		0	0	0	0	0	0	0	0	0	0	0	0	0	0	0	0	0	0	0	0	0	0	0	0	0	0	0	0	0	0	0	0	0	0	0	0	0	0
9329a49003f40f21e2ad442574335c47	Bacteria	Bdellovibrionota	Bacteriovoracia	Bacteriovoracales	Bacteriovoracaceae	Halobacteriovorax	Halobacteriovorax_sp002753895	0	0	0	0	0	0	0	0	0	0	0	0	0	0	0	0	0	0	0	0	0	0	0	0	0	0	0	0	0	0	0	0	0	0	0	0	0	0
94662ed228e09c3621bd05e87b80dca5	Bacteria	Bdellovibrionota	Bacteriovoracia	Bacteriovoracales	Bacteriovoracaceae	Halobacteriovorax		0	0	0	0	0	0	29	22	0	0	0	0	0	0	0	0	0	0	0	0	0	19	0	16	29	116	49	0	0	0	0	0	0	0	0	0	0	0
972db39306092e8b2a5187c57472f086	Bacteria	Bdellovibrionota	Bacteriovoracia	Bacteriovoracales	Bacteriovoracaceae	Halobacteriovorax		0	0	0	0	0	0	0	0	0	0	0	0	0	0	0	0	0	0	0	0	0	0	0	32	0	0	0	0	0	0	0	0	0	0	0	0	0	0
97f160133cbf77020d261a605ff030ac	Bacteria	Bdellovibrionota	Bacteriovoracia	Bacteriovoracales	Bacteriovoracaceae	Halobacteriovorax	Halobacteriovorax_sp002753895	0	0	0	0	0	0	0	0	0	0	0	0	0	0	0	0	0	0	0	0	0	0	0	0	0	0	0	0	0	0	0	0	0	0	0	0	0	0
99ae0c275e79b398637c17364f601e45	Bacteria	Bdellovibrionota	Bacteriovoracia	Bacteriovoracales	Bacteriovoracaceae	Halobacteriovorax		0	0	0	0	0	0	0	0	9	19	13	0	0	0	0	0	0	0	0	0	0	0	0	0	0	12	0	0	0	0	0	0	0	0	0	0	8	0
9a4f2a4536e810f1f5f6e648b6ad6732	Bacteria	Bdellovibrionota	Bacteriovoracia	Bacteriovoracales	Bacteriovoracaceae	Halobacteriovorax	Halobacteriovorax_sp002753895	0	0	0	0	0	15	0	0	0	0	8	0	0	0	0	0	0	0	0	0	0	0	0	0	0	0	0	0	0	0	0	0	0	0	0	0	0	0
9aa8078c4e00e381cb55b5d504d86f5b	Bacteria	Bdellovibrionota	Bacteriovoracia	Bacteriovoracales	Bacteriovoracaceae	Halobacteriovorax		0	0	0	0	0	0	0	0	0	0	0	0	0	0	0	0	0	0	0	0	0	0	0	20	0	0	0	0	0	0	0	0	0	0	0	0	0	0
9b37f61af297031887855d719d9f1733	Bacteria	Bdellovibrionota	Bacteriovoracia	Bacteriovoracales	Bacteriovoracaceae	Halobacteriovorax	Halobacteriovorax_sp002753895	0	0	0	0	0	0	0	0	0	0	0	0	0	0	8	0	0	0	0	0	0	0	0	0	0	0	0	0	0	0	0	5	0	0	0	0	0	0
9d47167a79eb0ffdae8d0a3a66102c5d	Bacteria	Bdellovibrionota	Bacteriovoracia	Bacteriovoracales	Bacteriovoracaceae	Halobacteriovorax	Halobacteriovorax_sp002753895	0	0	0	0	0	0	0	0	0	0	0	0	0	0	0	0	0	0	0	0	0	0	0	0	0	0	12	0	0	0	0	0	0	0	0	0	0	0
a4200d87719db0378e4f063dd6a47e69	Bacteria	Bdellovibrionota	Bacteriovoracia	Bacteriovoracales	Bacteriovoracaceae			0	0	0	0	0	0	3	0	0	0	0	0	0	0	0	0	0	0	0	0	0	0	0	0	0	0	0	0	0	0	0	0	0	0	0	0	0	0
a47f59c1ab2449f86c489d18dbbd1ece	Bacteria	Bdellovibrionota	Bacteriovoracia	Bacteriovoracales	Bacteriovoracaceae	Halobacteriovorax	Halobacteriovorax_sp002753895	0	0	0	0	0	0	0	0	0	0	0	0	0	0	0	0	0	0	0	0	0	0	0	10	0	0	0	0	0	0	0	0	0	0	0	0	0	0
a67f4b9551c8c4ef4a4505d698283045	Bacteria	Bdellovibrionota	Bacteriovoracia	Bacteriovoracales	Bacteriovoracaceae	Halobacteriovorax		0	0	0	0	0	0	0	0	0	0	0	0	0	0	0	0	0	0	0	0	0	0	0	0	0	0	0	0	0	0	0	0	0	0	0	0	0	0
a9cbf1b343a3a68457d9a10e7a7f26e0	Bacteria	Bdellovibrionota	Bacteriovoracia	Bacteriovoracales	Bacteriovoracaceae	Halobacteriovorax		0	0	0	0	0	0	0	0	0	0	0	0	0	0	0	0	0	0	0	0	0	0	0	37	0	0	0	0	0	0	0	0	0	0	0	0	0	0
ab17b813253e6febb9f381181027b15d	Bacteria	Bdellovibrionota	Bacteriovoracia	Bacteriovoracales	Bacteriovoracaceae	Halobacteriovorax		0	0	0	0	0	0	0	0	0	0	0	0	0	0	0	0	0	0	0	0	0	3	0	0	0	0	0	0	0	0	0	0	0	0	0	0	0	0
ab91bed5698afc7071f33e248faa9a77	Bacteria	Bdellovibrionota	Bacteriovoracia	Bacteriovoracales	Bacteriovoracaceae	Halobacteriovorax	Halobacteriovorax_sp002753895	0	0	0	0	0	0	14	0	0	0	0	0	0	0	0	0	0	0	0	0	0	10	0	19	0	14	0	0	0	0	0	0	0	0	0	0	0	0
aeceedeaee4694b2cb0b1fc34cb04ed6	Bacteria	Bdellovibrionota	Bacteriovoracia	Bacteriovoracales	Bacteriovoracaceae	Halobacteriovorax		0	0	0	0	0	0	0	0	0	0	0	0	0	0	0	0	0	0	0	0	0	0	0	0	0	0	0	0	0	0	0	0	0	0	0	0	0	0
af5af3785062cfdfb4c45c01b4a8010c	Bacteria	Bdellovibrionota	Bacteriovoracia	Bacteriovoracales	Bacteriovoracaceae	Halobacteriovorax		0	0	2	0	0	0	0	0	0	0	0	0	0	0	0	0	0	0	0	0	0	0	0	0	0	0	0	0	0	0	0	0	0	0	0	0	0	0
affa02c2dd2f072c05fa0744017ecfbd	Bacteria	Bdellovibrionota	Bacteriovoracia	Bacteriovoracales	Bacteriovoracaceae	Halobacteriovorax	Halobacteriovorax_marinus_A	0	0	0	0	0	0	0	0	0	0	0	0	0	0	0	0	0	10	0	0	0	0	0	0	0	0	0	0	0	0	0	0	0	0	0	0	0	0
b6ddf6dd89e299696383b5d762e6a0c5	Bacteria	Bdellovibrionota	Bacteriovoracia	Bacteriovoracales	Bacteriovoracaceae	Halobacteriovorax		0	0	0	0	0	0	0	0	0	0	0	0	0	0	0	0	0	0	0	0	0	0	0	7	0	0	0	0	0	0	0	0	0	0	0	0	0	0
ba261cb1215de42697382b23c429919b	Bacteria	Bdellovibrionota	Bacteriovoracia	Bacteriovoracales	Bacteriovoracaceae	Halobacteriovorax		0	0	0	0	0	0	12	19	0	0	0	0	5	5	0	0	0	6	7	0	0	0	0	0	0	0	0	0	0	0	0	0	0	0	0	0	0	0
bb00bff8b17b31f25ba80c6033cfadbc	Bacteria	Bdellovibrionota	Bacteriovoracia	Bacteriovoracales	Bacteriovoracaceae	Halobacteriovorax		0	0	18	0	0	0	11	28	0	0	0	0	0	0	0	0	0	0	0	0	7	0	0	0	0	0	0	0	0	0	0	0	0	0	0	0	0	0
c07b0df4a78a2535229d104d0a17e900	Bacteria	Bdellovibrionota	Bacteriovoracia	Bacteriovoracales	Bacteriovoracaceae	Halobacteriovorax		0	0	0	0	0	0	0	0	0	0	0	0	0	0	0	0	0	0	0	0	0	0	0	0	0	0	0	0	0	0	0	0	0	4	0	0	0	0
c1e729e6e4432d35619a12fd5e0e6529	Bacteria	Bdellovibrionota	Bacteriovoracia	Bacteriovoracales	Bacteriovoracaceae	Halobacteriovorax	Halobacteriovorax_sp002753895	0	10	10	0	0	0	59	29	0	13	16	0	0	0	0	0	0	0	12	0	0	10	0	37	10	45	31	0	0	0	0	0	4	0	0	0	0	0
c400ab82898578e3a37bcee7339a757b	Bacteria	Bdellovibrionota	Bacteriovoracia	Bacteriovoracales	Bacteriovoracaceae	Halobacteriovorax	Halobacteriovorax_sp002753895	0	0	0	0	0	0	0	0	0	0	8	0	0	0	0	0	0	0	0	0	0	20	0	24	0	0	0	0	0	0	0	0	0	0	0	0	0	0
c74d29b804e885988f9fe84f25434f92	Bacteria	Bdellovibrionota	Bacteriovoracia	Bacteriovoracales	Bacteriovoracaceae	Halobacteriovorax		0	0	0	0	0	0	18	0	0	0	0	0	0	0	0	0	0	0	0	0	0	0	0	0	0	0	0	0	0	0	0	0	0	0	0	0	0	0
c9aad0ca9f7f5ce40f7ec94254c4ce04	Bacteria	Bdellovibrionota	Bacteriovoracia	Bacteriovoracales	Bacteriovoracaceae	Halobacteriovorax		0	0	0	0	0	0	0	0	10	33	21	0	0	0	0	0	0	0	0	0	0	0	0	0	7	19	8	0	0	0	0	0	0	0	0	0	5	0
ca8dd171151b46dc4379c976199df133	Bacteria	Bdellovibrionota	Bacteriovoracia	Bacteriovoracales	Bacteriovoracaceae	Halobacteriovorax		0	0	0	0	0	0	0	0	0	0	0	0	0	0	0	0	0	0	0	0	0	0	0	8	0	0	0	0	0	0	0	0	0	0	0	0	0	0
cab1b960da3785baf74887b975ac5a46	Bacteria	Bdellovibrionota	Bacteriovoracia	Bacteriovoracales	Bacteriovoracaceae	Halobacteriovorax		0	0	0	0	0	0	0	0	0	0	0	0	0	0	0	0	0	0	0	0	0	0	0	0	0	0	0	0	0	0	0	0	0	0	0	0	0	0
cbc6854983bbd6bed86d9b6f2fba685b	Bacteria	Bdellovibrionota	Bacteriovoracia	Bacteriovoracales	Bacteriovoracaceae			0	0	0	0	0	0	0	5	0	0	0	0	0	0	0	0	0	0	0	0	0	0	0	4	0	0	0	0	0	0	0	0	0	0	0	0	0	0
cdc68cdef3d6e87244ab33e484bbe8e2	Bacteria	Bdellovibrionota	Bacteriovoracia	Bacteriovoracales	Bacteriovoracaceae	Halobacteriovorax		0	0	0	0	0	0	0	0	0	0	0	0	0	0	0	0	0	0	0	0	0	0	0	8	5	0	7	0	0	0	0	0	0	0	0	0	0	0
ce6e01f568b2aee35021bcff8a123a31	Bacteria	Bdellovibrionota	Bacteriovoracia	Bacteriovoracales	Bacteriovoracaceae	Halobacteriovorax		0	0	0	0	0	0	0	0	0	0	0	0	0	0	0	0	0	0	0	0	0	0	0	0	0	0	0	0	0	0	0	0	0	0	0	0	0	0
ce88b8519e6900f1ccbc7d58ed6c3215	Bacteria	Bdellovibrionota	Bacteriovoracia	Bacteriovoracales	Bacteriovoracaceae	Halobacteriovorax	Halobacteriovorax_sp002753895	0	0	0	0	0	0	0	0	0	0	0	0	0	0	0	0	0	0	0	0	0	0	0	0	0	0	0	0	0	2	0	0	0	0	0	0	0	0
d1505228f48a87492996888583540c07	Bacteria	Bdellovibrionota	Bacteriovoracia	Bacteriovoracales	Bacteriovoracaceae	Halobacteriovorax	Halobacteriovorax_sp002753895	0	0	0	0	0	0	12	0	0	0	0	0	0	0	0	0	0	0	0	0	0	0	0	0	0	0	0	0	0	0	0	0	0	0	0	0	0	0
d31165d7f12a563b5a5bc613ce0bd5af	Bacteria	Bdellovibrionota	Bacteriovoracia	Bacteriovoracales	Bacteriovoracaceae	Halobacteriovorax		0	0	0	0	0	0	0	0	0	0	0	0	0	0	0	0	0	0	0	0	0	0	0	0	0	9	0	0	0	0	0	0	0	0	0	0	0	0
d6b27a5b9e3b3c63378f159ce8e72dbf	Bacteria	Bdellovibrionota	Bacteriovoracia	Bacteriovoracales	Bacteriovoracaceae			0	0	0	0	0	0	0	0	0	0	0	0	0	0	0	0	0	0	0	0	0	0	0	0	0	0	0	0	0	0	0	0	0	0	0	0	0	0
d7d0c67467a849f42e651aa41b993cf9	Bacteria	Bdellovibrionota	Bacteriovoracia	Bacteriovoracales	Bacteriovoracaceae	Halobacteriovorax	Halobacteriovorax_marinus_A	0	0	0	0	0	0	0	0	0	0	0	0	0	0	0	0	0	0	0	0	0	0	0	0	0	0	0	0	0	0	0	0	0	0	0	0	0	0
d98b46bd28d2f8faf443080f9fcbb292	Bacteria	Bdellovibrionota	Bacteriovoracia	Bacteriovoracales	Bacteriovoracaceae	Halobacteriovorax	Halobacteriovorax_sp002753895	0	0	0	0	0	0	0	0	0	0	0	0	0	0	0	0	4	0	0	0	0	0	0	0	0	0	0	0	0	0	0	0	0	0	0	0	0	0
d9fdb83e08f2478452dab5613ee3f669	Bacteria	Bdellovibrionota	Bacteriovoracia	Bacteriovoracales	Bacteriovoracaceae	Halobacteriovorax	Halobacteriovorax_sp002753895	0	0	0	0	0	0	0	0	0	0	0	0	0	0	0	0	0	0	0	0	0	0	0	10	0	0	0	0	0	0	0	0	0	0	0	0	0	0
da045f924c5aa711a2373724db873bfa	Bacteria	Bdellovibrionota	Bacteriovoracia	Bacteriovoracales	Bacteriovoracaceae	Halobacteriovorax		0	0	0	0	0	0	0	0	0	0	0	0	0	0	0	0	0	0	0	0	0	2	0	0	0	0	0	0	0	0	0	0	0	0	0	0	0	0
da4d73f392c646875aeb3086023ccf01	Bacteria	Bdellovibrionota	Bacteriovoracia	Bacteriovoracales	Bacteriovoracaceae	Halobacteriovorax	Halobacteriovorax_marinus_A	0	0	0	0	0	0	0	0	0	0	0	0	0	0	0	0	0	0	0	0	0	9	0	31	0	0	0	0	0	0	0	0	0	0	0	0	0	0
da6a514a36a6929e457e8e6a9a2efbcd	Bacteria	Bdellovibrionota	Bacteriovoracia	Bacteriovoracales	Bacteriovoracaceae	Halobacteriovorax		0	0	0	0	0	0	0	0	0	0	0	0	0	0	0	0	0	0	0	0	0	0	0	8	0	0	0	0	0	0	0	0	0	0	0	0	0	0
dabe755543032eec8b5013cc62251b10	Bacteria	Bdellovibrionota	Bacteriovoracia	Bacteriovoracales	Bacteriovoracaceae	Halobacteriovorax		0	0	0	0	0	0	0	0	0	0	0	0	0	0	3	0	0	0	0	0	0	0	0	0	0	0	0	0	0	0	0	0	0	0	0	0	0	0
dcb83a63173f2db2efd25fbbd06c16e1	Bacteria	Bdellovibrionota	Bacteriovoracia	Bacteriovoracales	Bacteriovoracaceae	Halobacteriovorax		0	0	0	0	0	0	0	0	0	0	0	0	0	0	0	0	0	0	0	0	0	0	0	0	0	0	0	0	0	0	0	0	0	0	0	0	0	0
ddea8a450ecc0842636de47ff45888db	Bacteria	Bdellovibrionota	Bacteriovoracia	Bacteriovoracales	Bacteriovoracaceae	Halobacteriovorax	Halobacteriovorax_marinus	0	0	0	0	0	0	0	0	0	0	0	0	0	0	0	0	5	0	0	0	0	0	0	0	0	0	0	0	0	0	0	0	0	0	0	0	0	0
de4fa2fd0b6fb3a3a6253509dc9c39df	Bacteria	Bdellovibrionota	Bacteriovoracia	Bacteriovoracales	Bacteriovoracaceae			0	0	0	0	0	0	0	0	0	0	0	0	0	0	0	4	0	0	0	0	0	0	0	0	0	0	0	0	0	0	0	0	0	0	0	0	0	0
dea2984c068bb7f48bfaba81cf11da44	Bacteria	Bdellovibrionota	Bacteriovoracia	Bacteriovoracales	Bacteriovoracaceae			0	0	0	0	0	0	0	0	0	0	0	0	0	0	0	0	0	0	0	0	0	0	0	0	0	0	0	0	0	0	0	0	0	0	0	0	0	0
deaf4d471b6e9a9e482c9ae071d6cd54	Bacteria	Bdellovibrionota	Bacteriovoracia	Bacteriovoracales	Bacteriovoracaceae	Halobacteriovorax		0	0	0	0	0	0	0	0	0	0	0	0	0	0	0	0	0	0	0	0	0	0	0	0	0	0	0	0	0	0	0	0	0	0	0	0	0	0
dfe6afe5946127fb7c0919270860403b	Bacteria	Bdellovibrionota	Bacteriovoracia	Bacteriovoracales	Bacteriovoracaceae	Halobacteriovorax		0	0	0	0	0	0	7	6	0	0	0	0	0	0	0	0	0	0	0	0	0	0	0	0	10	50	7	0	0	0	0	0	0	0	0	0	0	0
e042d584c69e8dae617a901103139185	Bacteria	Bdellovibrionota	Bacteriovoracia	Bacteriovoracales	Bacteriovoracaceae	Halobacteriovorax		0	0	0	0	0	0	0	0	0	0	0	0	0	0	0	0	0	0	0	0	0	0	0	0	7	6	0	0	0	0	0	0	0	0	0	0	0	0
e092820b844f01540eb1e232adc48b48	Bacteria	Bdellovibrionota	Bacteriovoracia	Bacteriovoracales	Bacteriovoracaceae	Halobacteriovorax	Halobacteriovorax_marinus_A	0	0	0	0	0	0	0	5	0	0	0	0	0	0	0	0	0	0	0	0	0	0	0	0	0	0	0	0	0	0	0	0	0	0	0	0	0	0
e25239fdd4d58a3fb20a9638ac00fb0b	Bacteria	Bdellovibrionota	Bacteriovoracia	Bacteriovoracales	Bacteriovoracaceae	Halobacteriovorax	Halobacteriovorax_marinus_A	0	0	0	0	0	0	10	0	0	0	0	0	0	0	0	0	0	0	0	0	0	0	0	0	0	0	0	0	0	0	0	0	0	0	0	0	0	0
e27d92552f8d820ef75d9ad7a91db850	Bacteria	Bdellovibrionota	Bacteriovoracia	Bacteriovoracales	Bacteriovoracaceae	Halobacteriovorax	Halobacteriovorax_marinus_A	0	0	0	0	0	0	7	9	0	0	0	0	0	0	0	0	0	0	0	0	0	0	0	0	0	9	3	0	0	0	0	0	0	0	0	0	0	0
e3bae16e543ee4e91469234474bcdba0	Bacteria	Bdellovibrionota	Bacteriovoracia	Bacteriovoracales	Bacteriovoracaceae	Halobacteriovorax	Halobacteriovorax_marinus	0	0	0	0	0	0	0	0	0	0	0	0	0	0	0	0	0	0	0	0	0	0	0	0	0	8	0	0	0	0	0	0	0	0	0	0	0	0
e7ec2fa0eeaec64ddc1a85ee93c0dc2a	Bacteria	Bdellovibrionota	Bacteriovoracia	Bacteriovoracales	Bacteriovoracaceae			0	0	0	0	0	4	0	0	0	0	0	0	0	0	0	0	0	0	0	0	0	0	0	0	0	0	0	0	0	0	0	0	0	0	0	0	0	0
e8b1954f45bb011590473a2bc2b537d8	Bacteria	Bdellovibrionota	Bacteriovoracia	Bacteriovoracales	Bacteriovoracaceae	Halobacteriovorax		0	0	0	0	0	0	0	0	0	0	0	0	0	0	0	0	0	0	0	0	0	0	0	0	0	8	0	0	0	0	0	0	0	0	0	0	0	0
e8eb005a30aa3c42c05ebb51462bc7e9	Bacteria	Bdellovibrionota	Bacteriovoracia	Bacteriovoracales	Bacteriovoracaceae	Halobacteriovorax	Halobacteriovorax_sp002753895	0	0	0	0	0	0	0	0	0	0	0	0	0	0	0	0	0	0	0	0	0	0	0	7	0	0	0	0	0	0	0	0	0	0	0	0	0	0
eb707dd3dde4b8f5827ba74a1c9ac66b	Bacteria	Bdellovibrionota	Bacteriovoracia	Bacteriovoracales	Bacteriovoracaceae	Halobacteriovorax		0	0	0	0	0	0	5	5	0	0	5	0	0	0	0	0	0	0	0	0	0	0	0	0	0	0	0	0	0	0	0	0	0	0	0	0	0	0
ec201533d0fd91ada33759513872d4ce	Bacteria	Bdellovibrionota	Bacteriovoracia	Bacteriovoracales	Bacteriovoracaceae	Halobacteriovorax		0	0	0	0	0	0	0	0	0	0	0	0	0	0	0	0	0	0	0	0	0	0	0	22	0	0	0	0	0	0	0	0	0	0	0	0	0	0
ecce58b30fbe340eb0fdda31109c8169	Bacteria	Bdellovibrionota	Bacteriovoracia	Bacteriovoracales	Bacteriovoracaceae	Halobacteriovorax	Halobacteriovorax_marinus_A	0	0	0	0	0	0	0	0	0	0	0	0	0	0	0	0	0	0	0	0	0	0	0	14	0	0	0	0	0	0	0	0	0	0	0	0	0	0
ed910a239c156ae7b23b5a9fb720e36d	Bacteria	Bdellovibrionota	Bacteriovoracia	Bacteriovoracales	Bacteriovoracaceae	Halobacteriovorax		0	0	0	0	0	0	0	0	0	0	0	0	0	0	2	0	0	0	0	0	0	0	0	0	0	0	0	0	0	0	0	0	0	0	0	0	0	0
edccb815a8d83e76ca6395751be8e6f4	Bacteria	Bdellovibrionota	Bacteriovoracia	Bacteriovoracales	Bacteriovoracaceae	Halobacteriovorax	Halobacteriovorax_sp002753895	0	0	0	0	0	21	0	0	0	15	12	0	0	0	0	0	0	0	0	6	0	0	0	0	0	0	0	0	0	0	0	0	0	0	0	0	0	0
eeffcdb34188799bbd8f68535ff4ccb1	Bacteria	Bdellovibrionota	Bacteriovoracia	Bacteriovoracales	Bacteriovoracaceae	Halobacteriovorax	Halobacteriovorax_marinus_A	0	0	0	0	0	0	0	0	0	0	0	0	0	0	0	8	0	0	0	0	0	0	0	0	0	0	0	0	0	0	0	0	0	0	0	0	0	0
ef527de11f2d09e2ff9bebd869cb4e32	Bacteria	Bdellovibrionota	Bacteriovoracia	Bacteriovoracales	Bacteriovoracaceae	Halobacteriovorax	Halobacteriovorax_marinus	0	0	0	0	0	0	0	0	0	2	0	0	0	0	0	0	0	0	0	0	0	0	0	0	0	0	0	0	0	0	0	0	0	0	0	0	0	0
f1eeeb35ec056191ce90b5207aed187f	Bacteria	Bdellovibrionota	Bacteriovoracia	Bacteriovoracales	Bacteriovoracaceae	Halobacteriovorax		0	0	0	0	0	0	0	0	0	0	0	0	0	0	0	0	0	0	0	0	0	0	0	0	0	0	0	0	0	0	0	0	0	0	0	0	0	0
f2f6b6002256585dc4785a7b6e47faf5	Bacteria	Bdellovibrionota	Bacteriovoracia	Bacteriovoracales	Bacteriovoracaceae	Halobacteriovorax		0	0	4	0	0	4	31	22	0	5	3	0	0	0	2	0	7	0	6	0	4	0	0	0	0	18	24	3	0	0	0	0	0	0	0	0	5	0
f4640a9787ee051877b4164ef606056f	Bacteria	Bdellovibrionota	Bacteriovoracia	Bacteriovoracales	Bacteriovoracaceae	Halobacteriovorax	Halobacteriovorax_marinus	0	0	0	0	0	0	6	0	0	0	0	0	0	0	0	0	0	0	0	0	0	0	0	13	0	0	7	0	0	0	0	0	0	0	0	0	0	0
fd2a33338d7fe21b680e1dbe8156ba5e	Bacteria	Bdellovibrionota	Bacteriovoracia	Bacteriovoracales	Bacteriovoracaceae	Halobacteriovorax		0	0	0	0	0	0	0	0	0	0	0	0	0	0	0	0	0	0	0	0	0	0	0	15	0	0	0	0	0	0	0	0	0	0	0	0	0	0
fd2c9814cb3b5e33a2ac49b5b5f4f947	Bacteria	Bdellovibrionota	Bacteriovoracia	Bacteriovoracales	Bacteriovoracaceae	Halobacteriovorax		0	0	0	0	0	0	4	0	0	0	0	0	0	0	0	0	0	0	0	0	0	0	0	0	0	0	0	0	0	0	0	0	0	0	0	0	0	0
ffc231a304462f01c3b53014f698378e	Bacteria	Bdellovibrionota	Bacteriovoracia	Bacteriovoracales	Bacteriovoracaceae	Halobacteriovorax	Halobacteriovorax_marinus	0	0	0	0	0	0	0	8	0	0	0	0	0	0	0	0	0	0	0	0	0	0	0	0	0	0	0	0	0	0	0	0	0	5	0	0	0	0
007ec433dadb8c3cc471f259b208acf9	Bacteria	Bacteroidota	Bacteroidia	Bacteroidales	Salinivirgaceae	GWE2-40-63	GWE2-40-63_sp003512955	0	0	0	0	0	0	0	0	0	0	0	0	0	0	0	0	0	0	0	0	0	0	0	0	0	0	0	0	0	0	0	0	0	0	0	0	0	0
01cca276170535eedbfc9d1fad67ea34	Bacteria	Bacteroidota	Bacteroidia	Bacteroidales	ML635J-15	Bact-19	Bact-19_sp002869385	0	0	0	0	0	0	0	0	0	0	0	0	0	0	0	0	0	0	0	0	0	0	0	0	0	0	0	0	0	0	0	0	0	0	0	0	0	0
02573c3fd13fda7ecfedbb7de798f8b6	Bacteria	Bacteroidota	Bacteroidia	Bacteroidales				0	0	0	4	37	42	21	21	11	79	38	7	5	13	49	65	74	9	14	17	20	4	0	10	12	39	14	97	28	85	57	67	0	6	0	5	60	0
034820eaa785c65fcb00a49d454ba3c4	Bacteria	Bacteroidota	Bacteroidia	Bacteroidales				0	0	0	0	0	0	0	0	0	6	0	0	0	0	0	0	30	0	0	0	0	0	0	0	0	0	0	0	13	0	0	0	0	0	0	0	0	0
0485f21142eb210f59822073a6e10b08	Bacteria	Bacteroidota	Bacteroidia	Bacteroidales	Prolixibacteraceae	Draconibacterium		0	0	0	0	0	0	0	0	0	0	0	0	0	0	0	0	0	0	0	0	0	0	0	0	0	0	0	0	0	0	0	0	0	0	0	0	0	0
0727608b724217d65c399e8d75c8a58d	Bacteria	Bacteroidota	Bacteroidia	Bacteroidales	ML635J-15	Bact-19	Bact-19_sp002869385	0	0	0	0	0	0	0	0	0	0	0	0	0	0	0	4	20	0	0	0	0	0	0	0	0	0	0	9	0	0	0	0	0	0	0	0	0	0
080707aed7396e332aedff08122e215d	Bacteria	Bacteroidota	Bacteroidia	Bacteroidales	Prolixibacteraceae			0	0	0	0	0	0	0	0	0	0	0	0	0	0	0	11	0	0	0	0	0	0	0	0	0	0	0	15	0	0	0	0	0	0	0	0	0	0
0a5090d5f42f53dc346ef96ace227481	Bacteria	Bacteroidota	Bacteroidia	Bacteroidales	Prolixibacteraceae	Tangfeifania	Tangfeifania_diversioriginum	0	0	0	0	0	0	0	0	0	0	0	0	0	0	0	0	0	0	0	0	0	0	3	0	0	0	0	0	0	0	0	0	0	0	0	0	0	0
0aa5c7838ff4502f5a18e6531bb088d8	Bacteria	Bacteroidota	Bacteroidia	Bacteroidales				0	0	0	0	0	0	0	0	0	6	16	0	0	0	15	21	41	0	0	0	6	0	0	0	0	0	0	0	0	0	0	0	0	0	0	0	0	0
0af88d32c519c0ed3835ebb23c7a567b	Bacteria	Bacteroidota	Bacteroidia	Bacteroidales	Marinifilaceae	Marinifilum	Marinifilum_fragile	0	0	0	0	0	0	0	0	0	0	0	0	0	0	0	0	6	0	0	0	0	0	0	0	0	0	0	0	0	0	0	0	0	0	0	0	0	0
0b3bb65fdcba597c08223db316e3d085	Bacteria	Bacteroidota	Bacteroidia	Bacteroidales	Prolixibacteraceae			0	0	0	0	0	0	0	0	0	0	0	0	0	0	0	0	0	0	0	0	0	0	0	0	0	0	0	0	0	0	0	0	0	0	0	0	0	0
0bafba6d1a7f9c13e598999c55b94a9f	Bacteria	Bacteroidota	Bacteroidia	Bacteroidales	Marinilabiliaceae	SZUA-582	SZUA-582_sp003251015	0	0	0	0	0	0	0	0	0	0	0	0	0	0	0	0	0	0	0	0	0	0	0	0	0	0	0	0	0	0	0	0	0	4	0	0	0	0
0bc6d933c63e1dc676edfaaa05d38eb8	Bacteria	Bacteroidota	Bacteroidia	Bacteroidales	ML635J-15	Bact-19	Bact-19_sp002869385	0	0	0	0	0	0	0	0	0	0	0	0	0	0	0	0	0	0	0	0	0	0	0	9	0	0	0	0	0	0	7	7	0	0	0	0	0	0
0ca5d4e995b884f0a82b1252a5593ba4	Bacteria	Bacteroidota	Bacteroidia	Bacteroidales	ML635J-15	Bact-19	Bact-19_sp002869385	0	0	0	0	0	0	0	0	0	0	0	0	0	0	0	0	0	0	0	0	0	0	0	0	0	0	0	0	0	0	0	0	0	0	0	0	0	0
0e0df9ea50431d940399f5e5f9f30727	Bacteria	Bacteroidota	Bacteroidia	Bacteroidales	Marinilabiliaceae			0	0	0	0	0	0	0	0	0	0	2	0	0	0	0	0	0	0	0	0	0	0	0	0	0	0	0	0	0	0	0	0	0	0	0	0	0	0
0e11b875d98f51e22ac2798e4b3f45c3	Bacteria	Bacteroidota	Bacteroidia	Bacteroidales	ML635J-15	Bact-19	Bact-19_sp002869385	0	0	0	0	0	0	0	0	0	0	0	0	0	0	0	0	0	0	0	0	0	0	0	0	0	0	0	0	0	0	0	0	0	0	0	0	0	0
0e950b151b893889a9edc008e30e4f87	Bacteria	Bacteroidota	Bacteroidia	Bacteroidales	Prolixibacteraceae	Draconibacterium		0	0	0	0	0	0	0	0	0	0	0	0	0	0	0	0	0	0	0	0	0	0	0	0	0	0	0	0	0	0	0	0	0	0	0	0	0	0
0f0ecd57e72f17f906a9548fd125c912	Bacteria	Bacteroidota	Bacteroidia	Bacteroidales	Lentimicrobiaceae	Lentimicrobium	Lentimicrobium_saccharophilum	0	0	0	0	0	0	0	0	0	0	0	0	0	0	0	0	0	0	0	0	0	0	0	0	0	0	0	0	0	0	0	0	0	0	0	0	0	0
10383784b38eb057a526deb60f1818b0	Bacteria	Bacteroidota	Bacteroidia	Bacteroidales				0	0	0	0	0	0	0	0	0	0	0	0	0	0	0	0	0	0	0	0	0	0	0	0	0	0	0	0	0	0	0	0	0	0	0	0	0	0
112ded5a8034a27085a64528831407b4	Bacteria	Bacteroidota	Bacteroidia	Bacteroidales	Marinilabiliaceae	SZUA-582	SZUA-582_sp003251015	0	0	4	0	0	0	0	0	0	0	0	0	0	0	0	0	5	0	0	0	0	0	0	0	0	0	0	0	0	0	0	0	0	0	0	0	0	0
1166153fb52191aee012eac0f02a911b	Bacteria	Bacteroidota	Bacteroidia	Bacteroidales	ML635J-15	Bact-19	Bact-19_sp002869385	0	0	0	0	0	0	0	0	0	0	0	0	0	0	0	0	0	0	0	0	0	0	0	0	0	0	0	0	0	0	0	0	0	0	0	0	0	0
1278b58613ff7fbf3865efc74a919b9a	Bacteria	Bacteroidota	Bacteroidia	Bacteroidales				0	0	0	0	0	0	0	0	0	0	0	0	0	0	0	0	6	0	0	0	0	0	0	0	0	0	0	0	0	0	0	0	0	0	0	0	0	0
163c267c4ee3330b86e239978188d020	Bacteria	Bacteroidota	Bacteroidia	Bacteroidales	GWF2-33-38	GWF2-33-38	GWF2-33-38_sp001769505	0	0	0	0	0	0	0	0	0	0	0	0	0	0	0	4	0	0	0	0	0	0	0	0	0	0	0	0	0	0	0	0	0	0	0	0	0	0
17acb621a431037f55efc49bca74fec4	Bacteria	Bacteroidota	Bacteroidia	Bacteroidales	Prolixibacteraceae			0	0	0	0	0	0	0	0	0	0	0	0	0	0	0	0	0	0	0	0	0	0	0	0	0	0	0	0	0	0	0	0	0	0	0	0	0	0
1b05630d9c8c8eb831b4186d7ae0719c	Bacteria	Bacteroidota	Bacteroidia	Bacteroidales	ML635J-15	Bact-19	Bact-19_sp002869385	0	0	4	4	18	21	34	18	7	28	21	8	7	15	36	45	111	17	20	8	22	0	0	6	0	22	16	248	42	95	76	84	0	19	0	6	59	3
1cc201c0ecb196c2fab8dbb0b3d120ca	Bacteria	Bacteroidota	Bacteroidia	Bacteroidales	Marinilabiliaceae	Geofilum		0	0	0	0	0	0	0	0	0	0	0	0	0	0	0	0	0	0	0	0	0	0	0	0	0	0	0	5	0	0	0	2	0	0	0	0	0	0
1ea72f9c2b2cfc5d15158c36c6c08127	Bacteria	Bacteroidota	Bacteroidia	Bacteroidales				0	0	0	0	0	0	0	0	0	0	0	0	0	7	0	0	6	0	0	0	0	0	0	0	0	0	0	0	0	0	0	5	0	0	0	0	0	0
1f06e862f6d3cad9a0938803c4911817	Bacteria	Bacteroidota	Bacteroidia	Bacteroidales	Prolixibacteraceae			0	0	0	0	0	0	0	0	0	0	0	0	0	0	0	0	0	0	0	0	0	0	0	0	0	0	0	0	0	0	0	0	0	0	0	0	0	0
1fa5942f6a12ee6ffcce4cca2dd54d21	Bacteria	Bacteroidota	Bacteroidia	Bacteroidales				0	0	0	0	0	0	0	0	0	0	0	0	0	0	0	0	0	0	0	0	0	0	0	0	0	0	0	0	0	0	0	0	0	0	0	0	0	0
1facfc75b31cbfdc31abe9c7c1b82d3b	Bacteria	Bacteroidota	Bacteroidia	Bacteroidales	Prolixibacteraceae			0	0	0	0	0	0	0	0	0	0	0	0	0	0	0	0	0	0	0	0	0	0	0	0	0	0	0	4	0	0	0	0	0	0	0	0	0	0
2010009f929559da62fd262eab2dde77	Bacteria	Bacteroidota	Bacteroidia	Bacteroidales	ML635J-15	Bact-19	Bact-19_sp002869385	0	0	0	0	0	0	0	0	0	0	0	0	0	0	0	0	0	0	0	0	0	0	0	11	0	0	0	0	0	0	0	0	0	0	0	0	0	0
2178cd2285d25f5bf0373b6a91aa23fd	Bacteria	Bacteroidota	Bacteroidia	Bacteroidales	Salinivirgaceae	GWE2-40-63	GWE2-40-63_sp003512955	0	0	0	0	0	0	0	0	0	0	0	0	0	0	0	0	0	0	0	0	0	0	0	0	0	0	0	0	0	0	0	0	0	0	0	0	0	0
217df942aad744cfc456fc1eec33678e	Bacteria	Bacteroidota	Bacteroidia	Bacteroidales	ML635J-15	Bact-19	Bact-19_sp002869385	0	0	0	0	0	0	0	0	0	0	0	0	0	0	14	0	46	0	0	0	0	0	0	0	0	0	0	21	0	0	0	0	0	0	0	0	0	0
223d4a278fd57288409b9005de68313e	Bacteria	Bacteroidota	Bacteroidia	Bacteroidales				0	0	0	0	0	0	0	0	0	0	3	0	0	0	0	0	0	5	0	0	7	0	0	0	0	0	0	58	13	0	0	0	0	0	0	0	0	0
238a21569edab741111ce0989804b9c9	Bacteria	Bacteroidota	Bacteroidia	Bacteroidales				0	0	0	0	0	0	0	0	0	0	0	0	0	0	0	0	0	0	0	0	0	0	0	0	0	0	0	0	0	0	0	0	0	0	0	0	0	0
2457ab08f8f48a347c13a1c61bfec70b	Bacteria	Bacteroidota	Bacteroidia	Bacteroidales	Prolixibacteraceae			0	0	0	0	0	0	0	0	0	0	0	0	0	0	0	0	0	0	0	0	0	0	0	0	0	0	0	0	0	0	0	0	0	0	0	0	0	0
24bf490d3316156fb96f9e5d75925efc	Bacteria	Bacteroidota	Bacteroidia	Bacteroidales	ML635J-15	Bact-19	Bact-19_sp002869385	0	0	0	0	0	2	3	0	0	3	0	0	0	0	0	0	0	5	4	0	0	0	0	0	2	0	2	0	0	0	0	0	0	0	0	0	0	0
25f51bc43779524a22fa3c55ab6c6de9	Bacteria	Bacteroidota	Bacteroidia	Bacteroidales	GWF2-33-38	GWF2-33-38	GWF2-33-38_sp001769505	0	0	0	0	0	0	0	0	0	0	0	0	0	0	0	0	0	0	0	0	0	0	0	0	0	0	0	0	0	0	0	0	0	0	0	0	0	0
27a1742cf961d98794b23ed61176ffd1	Bacteria	Bacteroidota	Bacteroidia	Bacteroidales				0	0	0	0	0	0	0	0	0	0	0	0	0	0	0	0	0	0	0	0	0	0	0	0	0	0	0	0	0	0	0	0	0	0	0	0	0	0
28358de8a1d77ae27db2e1a1fa8ef50b	Bacteria	Bacteroidota	Bacteroidia	Bacteroidales				0	0	0	0	0	0	0	0	0	0	0	0	0	0	0	0	0	0	0	0	0	0	0	0	0	0	0	0	0	0	0	0	0	0	0	0	0	0
284cf5066cea97e84ca9bdf887b21d01	Bacteria	Bacteroidota	Bacteroidia	Bacteroidales				0	0	11	11	29	43	33	29	9	64	42	7	0	0	34	40	26	8	19	9	8	12	3	0	7	25	0	88	17	40	34	33	0	5	0	0	12	0
28734092ee55bb3bf820cb0409f49641	Bacteria	Bacteroidota	Bacteroidia	Bacteroidales	Marinilabiliaceae			0	0	0	0	0	0	0	0	0	0	0	0	0	2	0	0	0	0	0	0	0	0	0	0	0	0	0	3	0	0	0	0	0	0	0	0	0	0
2aedd783be68bbc804ed3bfefbaf8681	Bacteria	Bacteroidota	Bacteroidia	Bacteroidales				0	0	0	0	0	0	0	0	0	0	0	0	0	0	0	0	0	0	0	0	0	0	0	0	0	0	0	0	0	0	0	0	0	0	0	0	0	0
2af734a5c52d0d11feff12c328b44ddb	Bacteria	Bacteroidota	Bacteroidia	Bacteroidales	ML635J-15	Bact-19	Bact-19_sp002869385	0	0	0	0	0	0	0	0	0	0	0	0	0	0	0	0	0	0	0	0	0	0	0	0	0	0	0	0	0	0	0	0	0	0	0	0	0	0
2ce4896c6e8f18ba477f86299cc7e1a2	Bacteria	Bacteroidota	Bacteroidia	Bacteroidales	ML635J-15	Bact-19	Bact-19_sp002869385	0	0	0	0	0	0	0	0	0	0	0	0	0	0	0	0	0	0	0	0	0	0	0	0	0	0	0	0	0	0	0	0	0	0	0	0	0	0
2e4f0a7dcbbd509db56d2fa3d7725bc9	Bacteria	Bacteroidota	Bacteroidia	Bacteroidales				0	0	0	0	0	0	0	0	0	0	0	0	0	0	0	0	0	0	0	0	0	0	0	0	0	0	0	0	0	0	0	0	0	0	0	0	0	0
2e721d2704248221077eeba3214b5630	Bacteria	Bacteroidota	Bacteroidia	Bacteroidales				0	0	0	0	0	0	0	0	0	0	0	0	0	0	0	0	0	0	0	0	0	0	0	0	0	0	0	0	0	0	0	0	0	0	0	0	0	0
2e898e87137b50f4788c243f1e5649e6	Bacteria	Bacteroidota	Bacteroidia	Bacteroidales	Lentimicrobiaceae	Lentimicrobium	Lentimicrobium_saccharophilum	0	0	0	0	0	0	0	0	0	0	0	0	0	0	0	0	0	0	0	0	0	0	0	0	0	0	0	0	0	0	0	0	0	0	0	0	0	0
2fac4d8d63332ceca76c3bc2ffdb464a	Bacteria	Bacteroidota	Bacteroidia	Bacteroidales	GWF2-33-38	GWF2-33-38	GWF2-33-38_sp001769505	0	0	0	0	0	0	5	0	0	0	0	0	0	0	0	0	0	0	0	0	0	0	0	0	0	0	0	7	3	0	0	0	0	0	0	0	0	0
2feeced24c902de326805ae7a4b39e7b	Bacteria	Bacteroidota	Bacteroidia	Bacteroidales	Marinifilaceae	Marinifilum	Marinifilum_fragile	0	0	0	0	0	0	0	5	0	0	0	0	0	0	0	0	0	0	4	0	0	0	0	2	0	0	0	0	0	0	0	0	0	0	0	0	0	0
333ecad456ca3581ee996ec74b67211e	Bacteria	Bacteroidota	Bacteroidia	Bacteroidales				0	0	0	0	15	16	17	0	0	20	24	0	0	0	18	27	0	15	0	13	13	0	0	8	5	0	0	30	0	36	24	19	0	0	0	0	15	0
33e776ed9719a6e535ecdb2729f654fd	Bacteria	Bacteroidota	Bacteroidia	Bacteroidales	ML635J-15	Bact-19	Bact-19_sp002869385	0	0	0	0	0	0	0	0	0	0	0	0	0	0	0	0	0	0	0	0	0	0	0	0	0	0	0	0	0	0	0	0	0	0	0	0	0	0
345dcf40726476c6e184caefc11bfbef	Bacteria	Bacteroidota	Bacteroidia	Bacteroidales				0	0	0	0	0	0	0	0	0	0	0	0	0	0	0	0	0	0	0	0	0	0	0	0	0	0	0	0	0	0	7	0	0	0	0	0	0	0
34770d090b2496bd4ac1502935a5caa4	Bacteria	Bacteroidota	Bacteroidia	Bacteroidales	ML635J-15	Bact-19	Bact-19_sp002869385	0	0	0	0	0	0	0	0	0	0	0	0	0	0	0	0	0	0	0	0	0	0	0	0	0	0	0	0	0	0	0	0	0	0	0	0	0	0
34f6762e3093f210c60f6bc1bc8ce712	Bacteria	Bacteroidota	Bacteroidia	Bacteroidales	ML635J-15	Bact-19	Bact-19_sp002869385	0	0	0	0	0	0	0	0	0	0	0	0	0	0	0	0	9	0	0	0	0	0	0	0	0	0	0	0	0	0	0	0	0	0	0	0	0	0
36f103ab6fb10443d0e289ce6d2264ef	Bacteria	Bacteroidota	Bacteroidia	Bacteroidales	ML635J-15	Bact-19	Bact-19_sp002869385	0	0	0	0	0	0	0	0	0	0	0	0	0	0	0	0	0	0	0	0	0	0	0	0	0	0	0	0	0	0	0	0	0	0	0	0	0	0
3716d2ada0925a2c5e96dba0de9a8f51	Bacteria	Bacteroidota	Bacteroidia	Bacteroidales	Marinilabiliaceae			0	0	0	0	0	6	0	0	0	0	0	0	0	0	0	0	2	0	0	0	0	0	0	0	0	0	0	0	0	0	0	0	0	0	0	0	0	0
37ab63031b632f3914f7bec575a8dede	Bacteria	Bacteroidota	Bacteroidia	Bacteroidales	Marinilabiliaceae	SZUA-582	SZUA-582_sp003251015	0	0	0	0	0	0	0	0	0	0	0	0	0	0	0	0	0	0	0	0	0	0	0	0	0	0	0	0	0	0	0	0	0	0	0	0	0	0
38607d5d3926f1a7d11e70ef89f9edc4	Bacteria	Bacteroidota	Bacteroidia	Bacteroidales	ML635J-15	Bact-19	Bact-19_sp002869385	0	0	0	0	0	0	0	0	0	0	0	0	0	0	0	6	0	0	0	0	0	0	0	0	0	0	0	34	0	0	0	0	0	0	0	0	0	0
39fe2a3023d5a5dd36c86b4eb89df56a	Bacteria	Bacteroidota	Bacteroidia	Bacteroidales				0	0	0	0	0	0	0	10	0	0	3	0	0	0	0	3	18	0	0	0	0	0	0	0	0	0	0	38	0	4	0	0	0	4	0	0	0	0
3aa5bab91bec5b6d5c61879fe7870cbd	Bacteria	Bacteroidota	Bacteroidia	Bacteroidales	ML635J-15	Bact-19	Bact-19_sp002869385	0	0	0	0	0	0	0	0	0	0	0	0	0	0	0	0	0	0	0	0	0	0	0	0	0	0	0	19	0	0	0	0	0	0	0	0	0	0
3bef08ed1c9d687539c3bc0c9e472e81	Bacteria	Bacteroidota	Bacteroidia	Bacteroidales	Prolixibacteraceae	Draconibacterium		0	0	0	0	0	0	0	0	0	0	0	0	0	0	0	0	0	0	0	0	0	0	0	0	0	0	0	9	0	0	0	0	0	0	0	0	0	0
3c443dfee749900c16b8aa88fd2f0058	Bacteria	Bacteroidota	Bacteroidia	Bacteroidales	Prolixibacteraceae			0	0	0	0	0	0	0	0	0	0	0	0	0	0	0	0	0	0	0	0	0	0	0	0	0	0	0	12	0	0	0	0	0	0	0	0	0	0
3ea7f6e44df1d6aab9426575d1898e19	Bacteria	Bacteroidota	Bacteroidia	Bacteroidales	Marinifilaceae	Marinifilum	Marinifilum_sp003202155	0	0	0	0	0	0	0	0	0	0	0	0	0	0	0	0	0	0	0	0	0	0	0	0	0	0	0	0	0	0	0	0	0	0	0	0	0	0
3ec9fbe981bfd5f00f5cc57a131a59bc	Bacteria	Bacteroidota	Bacteroidia	Bacteroidales				0	0	0	0	0	0	0	0	0	0	0	0	0	0	0	0	16	0	0	0	0	0	0	0	0	0	0	0	0	0	0	0	0	0	0	0	0	0
419b0a959599f0febb35459719e26770	Bacteria	Bacteroidota	Bacteroidia	Bacteroidales				0	0	0	0	0	0	0	0	0	0	0	0	0	0	0	0	0	0	0	0	0	0	0	0	0	0	0	0	0	0	0	0	0	0	0	0	0	0
42daae1f8006518c6f0e9c8d5222112c	Bacteria	Bacteroidota	Bacteroidia	Bacteroidales	ML635J-15	Bact-19	Bact-19_sp002869385	0	0	0	0	0	0	0	0	0	0	0	0	0	0	0	0	24	0	0	0	0	0	0	0	0	0	0	0	19	0	0	0	0	0	0	0	0	0
436fe9aa9f26bace283c11482be24a2c	Bacteria	Bacteroidota	Bacteroidia	Bacteroidales	ML635J-15	Bact-19	Bact-19_sp002869385	0	0	0	0	0	0	0	0	0	0	0	0	0	0	0	0	0	0	0	0	0	0	0	0	0	0	0	0	0	0	0	0	0	0	0	0	0	0
444e104fdab113d3045416c9f9709221	Bacteria	Bacteroidota	Bacteroidia	Bacteroidales				0	0	0	0	0	0	0	0	0	0	0	0	0	0	0	0	0	0	0	0	0	0	0	0	0	0	0	0	0	0	0	0	0	0	0	0	0	0
465a19a31bcd09495d1895e5ae697483	Bacteria	Bacteroidota	Bacteroidia	Bacteroidales	Salinivirgaceae	GWE2-40-63	GWE2-40-63_sp003512955	0	0	0	0	0	0	0	0	0	0	0	0	0	0	0	0	0	0	0	0	0	0	0	0	0	0	0	0	0	4	0	0	0	0	0	0	0	0
4726f5813098558fee2cf858ec18da0b	Bacteria	Bacteroidota	Bacteroidia	Bacteroidales				0	0	0	0	0	0	0	0	0	0	0	0	0	0	0	0	0	0	0	0	0	0	0	0	0	0	0	0	0	0	0	0	0	0	0	0	0	0
474bfe2228cec9334177d50d1a376dc2	Bacteria	Bacteroidota	Bacteroidia	Bacteroidales				0	0	0	0	0	0	0	0	0	0	0	0	0	0	0	0	0	0	0	0	0	0	0	0	0	0	0	0	0	0	0	0	0	0	0	0	0	0
49d1013c9bd159b7432817dae5377eb4	Bacteria	Bacteroidota	Bacteroidia	Bacteroidales	Prolixibacteraceae	Draconibacterium		0	0	0	0	0	0	0	0	0	0	0	0	0	0	0	0	0	0	0	0	0	0	0	0	0	0	0	0	0	0	0	0	0	0	0	0	0	0
4ae2282a25023122303d43d4852e99f7	Bacteria	Bacteroidota	Bacteroidia	Bacteroidales	ML635J-15	Bact-19	Bact-19_sp002869385	0	0	0	0	0	0	0	0	0	0	0	0	0	0	0	0	0	0	0	0	0	0	0	0	0	0	0	0	0	0	0	0	0	0	0	0	0	0
4b756850a777d668f66cc2e680e18070	Bacteria	Bacteroidota	Bacteroidia	Bacteroidales				0	0	0	0	0	0	0	0	0	0	0	0	0	0	0	0	0	0	0	0	0	0	0	0	0	0	0	0	0	0	0	0	0	0	0	0	0	0
4c2cb74b590449c8c5486e5c241ed054	Bacteria	Bacteroidota	Bacteroidia	Bacteroidales				0	0	0	0	0	0	13	0	0	0	0	0	0	0	0	0	8	8	10	0	0	0	0	0	0	0	0	0	0	0	0	0	0	0	0	0	0	0
4e5e4f7c073f9a55e6f3c0c8f43e5bb6	Bacteria	Bacteroidota	Bacteroidia	Bacteroidales	GWF2-33-38	GWF2-33-38	GWF2-33-38_sp001769505	0	0	0	0	0	0	0	0	0	0	0	0	0	0	0	0	0	0	0	0	0	0	0	0	0	0	0	41	0	0	0	0	0	0	0	0	0	0
523955a6386db5ab5a5f82f9e608926d	Bacteria	Bacteroidota	Bacteroidia	Bacteroidales	Prolixibacteraceae	Draconibacterium		0	0	0	0	0	0	0	0	0	0	0	0	0	0	0	0	0	0	0	0	0	0	0	0	0	0	0	0	0	0	0	0	0	0	0	0	0	0
53b1c572daaace71cc179d16c6d6e0cd	Bacteria	Bacteroidota	Bacteroidia	Bacteroidales				0	0	0	0	0	0	0	0	0	0	0	0	0	0	0	0	0	0	0	0	0	0	0	0	0	0	0	0	0	0	0	0	0	0	0	0	0	0
54551049c3e8843202a10bd9d1123919	Bacteria	Bacteroidota	Bacteroidia	Bacteroidales				0	0	0	0	0	0	0	3	0	0	0	0	0	0	0	9	0	0	0	0	0	0	0	0	0	0	0	3	0	0	0	4	0	0	0	0	0	0
54c1953471f0d8b183e9315f6ffa0040	Bacteria	Bacteroidota	Bacteroidia	Bacteroidales	Marinifilaceae	Marinifilum		0	0	0	0	0	0	0	0	0	0	4	0	0	0	0	28	30	0	0	2	0	0	0	0	0	0	0	0	0	11	0	0	0	0	0	0	0	0
55256ca78a37f71b08ca91f51f41502d	Bacteria	Bacteroidota	Bacteroidia	Bacteroidales	ML635J-15	Bact-19	Bact-19_sp002869385	0	0	0	0	0	0	0	0	0	0	0	0	0	0	0	0	0	0	0	0	0	0	0	0	0	0	0	0	0	0	0	0	0	0	0	0	0	0
58a5b33af095e71a3444d9fb1730209a	Bacteria	Bacteroidota	Bacteroidia	Bacteroidales	ML635J-15	Bact-19	Bact-19_sp002869385	0	0	0	0	0	0	0	0	0	0	0	0	0	0	0	0	0	0	0	0	0	0	0	0	0	0	0	0	0	0	0	0	0	0	0	0	0	0
59c3a2fb2de3f135fc22061552120e72	Bacteria	Bacteroidota	Bacteroidia	Bacteroidales	Marinifilaceae	Marinifilum	Marinifilum_sp003202155	0	0	0	0	0	2	0	0	0	0	0	0	0	0	4	8	40	0	0	0	0	0	0	0	0	0	2	0	0	19	5	0	0	0	0	0	0	0
5a97f36016e1ed7c471f2dc2ce48e24c	Bacteria	Bacteroidota	Bacteroidia	Bacteroidales	ML635J-15	Bact-19	Bact-19_sp002869385	0	0	0	0	0	0	0	0	0	0	0	0	0	0	0	0	0	0	0	0	0	0	0	0	0	0	0	0	0	0	0	0	0	0	0	0	0	0
5b39194fbad25575108ab1171e0c3fc8	Bacteria	Bacteroidota	Bacteroidia	Bacteroidales				0	0	0	0	0	0	0	0	0	0	0	0	0	0	0	0	0	0	0	0	0	0	0	0	0	0	0	0	0	0	0	0	0	0	0	0	0	0
5bda3e00f5334030f173d1f5655c4637	Bacteria	Bacteroidota	Bacteroidia	Bacteroidales	Prolixibacteraceae	Draconibacterium		0	0	0	0	0	0	3	0	0	0	0	0	0	0	0	0	0	0	0	0	0	0	0	4	0	0	0	5	0	0	0	0	0	0	0	0	0	0
5cac12bec883706e72a3544c5ba6948f	Bacteria	Bacteroidota	Bacteroidia	Bacteroidales	UBA12481	UBA12481	UBA12481_sp001769295	0	0	0	0	0	0	0	0	0	0	0	0	0	0	0	0	0	0	0	0	0	0	0	0	0	0	0	0	0	0	0	0	0	0	0	0	0	0
5e1e9d0f9400fb53174923f58ab62671	Bacteria	Bacteroidota	Bacteroidia	Bacteroidales	ML635J-15	Bact-19	Bact-19_sp002869385	0	0	0	0	0	0	0	0	0	0	0	0	0	0	0	0	0	0	0	0	0	0	0	0	0	0	0	0	0	0	0	0	0	0	0	0	0	0
5f3a2fcb50eef7ea55641a79d155a319	Bacteria	Bacteroidota	Bacteroidia	Bacteroidales	Marinifilaceae	Labilibaculum	Labilibaculum_sp002356295	0	0	0	0	0	0	0	0	0	0	0	0	0	0	0	0	0	0	0	0	0	0	0	0	0	0	0	0	0	0	0	0	2	0	0	0	0	0
5f4362153bc90589e5221d49b537d7b2	Bacteria	Bacteroidota	Bacteroidia	Bacteroidales	Marinilabiliaceae			0	0	0	0	0	0	0	0	0	0	0	0	0	0	0	0	0	0	0	0	0	0	0	0	0	0	0	0	0	0	0	0	0	0	0	0	0	0
605589de1d94b5cdf558cc26b1bb290c	Bacteria	Bacteroidota	Bacteroidia	Bacteroidales	Marinilabiliaceae	SZUA-582	SZUA-582_sp003251015	0	0	0	0	0	0	0	0	0	0	0	0	0	0	0	0	0	0	0	0	4	0	0	0	0	0	0	28	17	3	0	0	0	0	0	0	0	0
6075f84fd108e0a5cbcc0b23ea3384c9	Bacteria	Bacteroidota	Bacteroidia	Bacteroidales	Marinifilaceae	Marinifilum	Marinifilum_sp003202155	0	0	0	0	0	0	0	0	0	0	0	0	0	0	0	0	0	0	0	0	0	0	0	0	0	0	0	0	0	31	0	0	0	0	0	0	0	0
610cb9268a329b0ca651246beae0e8a3	Bacteria	Bacteroidota	Bacteroidia	Bacteroidales				0	0	0	0	0	0	0	0	0	0	0	0	0	0	0	0	0	0	0	0	0	0	0	0	0	0	0	0	0	0	0	0	0	0	0	0	0	0
6301efc23991492da6f83eccff14af3d	Bacteria	Bacteroidota	Bacteroidia	Bacteroidales				0	0	0	0	0	0	0	0	0	0	0	0	0	0	0	0	0	0	0	0	0	0	0	0	0	0	0	0	0	5	0	0	0	0	0	0	0	0
633e39e2553d0476877703119bd81cb3	Bacteria	Bacteroidota	Bacteroidia	Bacteroidales				0	0	0	0	0	0	0	0	0	0	4	0	0	0	0	0	0	0	0	0	0	0	0	0	0	0	0	0	0	0	0	0	0	0	0	0	0	0
671ca74923c016a1ebfcf0f27a35232f	Bacteria	Bacteroidota	Bacteroidia	Bacteroidales				0	0	0	0	0	0	0	0	0	0	0	0	0	0	0	0	0	0	0	0	0	0	0	0	0	0	0	0	0	0	0	0	0	0	0	0	0	0
6737b329db540eef819af4c6f6e1b127	Bacteria	Bacteroidota	Bacteroidia	Bacteroidales	Salinivirgaceae	GWE2-40-63	GWE2-40-63_sp003512955	0	0	6	0	0	0	12	8	0	0	0	0	0	6	0	0	14	0	0	0	0	0	0	0	0	0	0	44	3	0	5	4	0	0	0	0	0	0
699177f3b896621661ec3dc02ab17c15	Bacteria	Bacteroidota	Bacteroidia	Bacteroidales	Prolixibacteraceae	Draconibacterium		0	0	0	0	0	0	0	0	0	0	0	0	0	0	0	0	0	0	0	0	0	0	0	0	0	0	0	0	8	0	0	0	0	0	0	0	0	0
69ed02670e533d16bdc5dcd341052139	Bacteria	Bacteroidota	Bacteroidia	Bacteroidales	Marinifilaceae			0	0	0	0	0	0	0	0	0	0	0	0	0	0	0	0	8	0	0	0	0	0	0	0	0	0	0	19	0	20	0	0	0	0	0	0	0	0
6b1b74f485bb297ef0887700502541e3	Bacteria	Bacteroidota	Bacteroidia	Bacteroidales				0	0	0	0	0	0	0	0	0	0	0	0	0	0	0	0	0	0	0	0	0	0	0	0	0	0	0	0	0	0	0	0	0	0	0	0	0	0
6b5f4e2fa3b5329179c650a5fe975b6e	Bacteria	Bacteroidota	Bacteroidia	Bacteroidales	Marinifilaceae			0	0	0	0	0	4	0	0	0	0	0	4	0	0	8	18	19	0	0	0	0	0	0	0	0	0	0	16	0	6	0	0	0	0	0	0	0	0
6cf608deb29af5694766a94d6756c6e7	Bacteria	Bacteroidota	Bacteroidia	Bacteroidales	Rikenellaceae	Alistipes		0	0	0	0	0	0	0	0	0	0	0	0	0	0	0	0	0	0	0	0	0	0	0	0	0	0	0	0	0	0	0	0	0	0	0	0	0	0
6e2e00d6fae2147fa875660470553d26	Bacteria	Bacteroidota	Bacteroidia	Bacteroidales	Lentimicrobiaceae	Lentimicrobium	Lentimicrobium_saccharophilum	0	0	5	0	19	15	11	9	0	25	12	3	4	0	18	12	18	0	9	0	0	0	0	5	0	16	11	15	0	18	0	6	0	0	0	0	9	0
6e91536fb0e319aa921792dae310df7f	Bacteria	Bacteroidota	Bacteroidia	Bacteroidales	Marinifilaceae	Marinifilum		0	0	0	0	0	0	0	0	0	0	0	0	0	0	0	0	0	0	0	0	0	0	0	0	0	0	0	0	0	0	0	0	0	0	0	0	0	0
707ce5f06b3971221f07f9d2fba8f788	Bacteria	Bacteroidota	Bacteroidia	Bacteroidales	Salinivirgaceae	GWE2-40-63	GWE2-40-63_sp003512955	0	0	0	0	0	0	0	0	0	0	0	0	0	0	0	0	0	0	0	0	0	0	0	0	0	0	0	5	0	0	0	0	0	0	0	0	0	0
719bd3dcd909be58570b2454ab02a758	Bacteria	Bacteroidota	Bacteroidia	Bacteroidales				0	0	0	0	0	0	0	0	0	0	0	0	0	0	0	0	0	0	0	0	0	0	0	0	0	0	0	0	0	0	0	0	0	0	0	0	0	0
7250873e27a63a26685dd4e0e76f4874	Bacteria	Bacteroidota	Bacteroidia	Bacteroidales	Marinilabiliaceae	Saccharicrinis		0	0	0	0	0	0	0	0	0	0	0	0	0	0	0	0	0	0	0	0	0	0	0	0	0	0	0	0	0	0	0	0	0	0	0	0	0	0
74754bcc8f9c4cfbeb01e4978971f19c	Bacteria	Bacteroidota	Bacteroidia	Bacteroidales				0	0	0	0	0	0	0	0	0	0	0	0	0	0	0	0	0	0	0	0	0	0	0	0	0	0	0	0	7	0	0	0	0	0	0	0	0	0
76b1a37319cf54e900c9f2822471f998	Bacteria	Bacteroidota	Bacteroidia	Bacteroidales				0	0	8	0	17	15	20	18	0	27	26	0	8	0	22	49	42	10	23	9	21	0	0	0	9	21	9	39	17	9	9	11	0	0	0	0	13	0
7a1517489903ef6029186ceffcc3feea	Bacteria	Bacteroidota	Bacteroidia	Bacteroidales				0	0	0	0	0	0	0	0	0	0	0	0	0	0	0	5	0	0	0	0	0	0	0	0	0	0	0	0	0	0	3	0	0	0	0	0	0	0
7a32610deb235ad4c0ed4e239112f2cb	Bacteria	Bacteroidota	Bacteroidia	Bacteroidales	Salinivirgaceae	GWE2-40-63	GWE2-40-63_sp003512955	0	0	0	0	0	0	0	0	0	0	0	0	0	0	0	0	0	0	0	0	0	0	0	0	0	0	0	7	0	0	0	0	0	0	0	0	0	0
7b61773b3def96b9a9833df9f343b4ad	Bacteria	Bacteroidota	Bacteroidia	Bacteroidales				0	0	0	0	0	3	0	0	0	0	0	0	0	0	0	0	0	0	0	0	0	0	0	0	0	0	0	0	0	0	0	0	0	0	0	0	0	0
7deaf6b72fa7a7b8d06d6b5ba9a30692	Bacteria	Bacteroidota	Bacteroidia	Bacteroidales				0	0	0	0	0	0	0	0	0	0	0	0	0	0	0	7	0	0	0	2	0	0	0	0	0	0	0	0	0	0	0	0	0	0	0	0	0	0
7f25c0b7ea096c182178d3c0ffdfda7c	Bacteria	Bacteroidota	Bacteroidia	Bacteroidales	Marinifilaceae	Labilibaculum		0	0	0	0	0	0	0	0	0	0	0	0	0	0	0	0	0	0	0	0	0	0	0	0	0	0	0	14	0	0	0	0	0	0	0	0	0	0
80a4aff6283bae5c9d4bc12b9948c16f	Bacteria	Bacteroidota	Bacteroidia	Bacteroidales	ML635J-15	Bact-19	Bact-19_sp002869385	0	0	0	0	0	0	0	0	0	0	0	0	0	0	0	0	0	0	0	0	8	0	0	0	0	0	0	0	0	0	0	0	0	0	0	0	0	0
80e2eb9c4f9207ec1b32f657d8c8b52a	Bacteria	Bacteroidota	Bacteroidia	Bacteroidales	Marinifilaceae	Labilibaculum	Labilibaculum_sp002356295	0	0	0	0	0	0	24	14	0	0	0	34	12	54	0	0	0	24	9	0	8	0	0	0	0	0	0	220	84	0	0	0	0	8	0	0	0	0
8132ee2572e2cbdbf139d9ed3a5432a2	Bacteria	Bacteroidota	Bacteroidia	Bacteroidales	ML635J-15	Bact-19	Bact-19_sp002869385	2	0	10	0	2	0	46	19	0	0	0	2	4	7	0	2	0	21	17	0	0	5	0	7	0	0	0	12	2	0	0	2	4	8	0	0	0	0
83c76dad3b7d1681757a1bdae6814866	Bacteria	Bacteroidota	Bacteroidia	Bacteroidales				0	0	0	0	0	0	0	0	0	0	0	0	0	0	0	0	5	0	0	0	0	0	0	0	0	0	0	0	0	0	0	0	0	0	0	0	0	0
841b5ff066a2e362954a934891baa9a7	Bacteria	Bacteroidota	Bacteroidia	Bacteroidales	ML635J-15	Bact-19	Bact-19_sp002869385	0	0	0	0	0	0	0	0	0	0	0	9	0	0	0	15	0	6	0	0	0	0	0	0	0	0	0	91	14	0	8	17	0	0	0	0	0	0
858041922e8ce37268f9dceb901f4411	Bacteria	Bacteroidota	Bacteroidia	Bacteroidales				0	0	0	0	0	0	0	0	0	0	0	0	0	0	0	0	0	0	0	0	0	0	0	0	0	0	0	0	0	0	0	0	0	0	0	0	0	0
86ea1b217f2212a60398ca96dc683b40	Bacteria	Bacteroidota	Bacteroidia	Bacteroidales				0	3	8	3	24	29	58	32	6	63	22	4	8	5	23	60	34	26	27	14	5	7	0	5	13	27	22	52	13	31	15	11	4	6	0	0	23	0
88468d5f51f39e7b8981e821b03cfc7c	Bacteria	Bacteroidota	Bacteroidia	Bacteroidales	Prolixibacteraceae	Draconibacterium		0	0	0	0	0	0	0	0	0	0	0	0	0	0	0	0	0	0	0	0	0	0	0	0	0	0	0	0	0	0	0	0	0	0	0	0	0	0
8ca54dcd1ea7d77db4a7a4408c377ad0	Bacteria	Bacteroidota	Bacteroidia	Bacteroidales	Marinilabiliaceae	SZUA-582	SZUA-582_sp003251015	0	0	0	0	0	0	0	0	0	0	0	0	0	0	0	0	0	0	0	0	0	0	0	0	0	0	0	0	0	0	0	0	0	0	0	0	0	0
8d6a6ef63faf992ff8f1ee9725c71afe	Bacteria	Bacteroidota	Bacteroidia	Bacteroidales				0	0	0	0	0	0	0	0	0	0	0	0	0	0	0	0	0	0	0	0	0	0	0	0	0	0	0	0	0	0	0	0	0	0	0	0	0	0
8e3b9d3fc71e9ddbd56495843362bf2a	Bacteria	Bacteroidota	Bacteroidia	Bacteroidales	Prolixibacteraceae	Draconibacterium		0	0	0	0	0	0	0	0	0	0	0	0	0	0	0	0	7	0	0	0	0	0	0	0	0	0	0	0	0	0	0	0	0	0	0	0	0	0
8ff651c18c623099089eb898b89bc117	Bacteria	Bacteroidota	Bacteroidia	Bacteroidales	Salinivirgaceae	GWE2-40-63	GWE2-40-63_sp003512955	0	0	0	0	0	3	0	0	0	0	0	0	0	0	0	0	0	0	0	0	0	0	0	0	0	0	0	0	0	0	0	0	0	0	0	0	0	0
8fff995b6b62551636b2d3d0e658ff24	Bacteria	Bacteroidota	Bacteroidia	Bacteroidales	Prolixibacteraceae	Draconibacterium		0	0	0	0	0	0	0	0	0	0	0	0	0	0	0	0	0	0	0	0	0	0	0	0	0	0	0	0	0	0	0	0	0	0	0	0	0	0
905409b1d7c23c0ca0298114763b11c4	Bacteria	Bacteroidota	Bacteroidia	Bacteroidales	Marinilabiliaceae	SZUA-582	SZUA-582_sp003251015	0	0	0	0	0	0	0	0	0	0	0	0	0	0	0	0	0	0	0	0	0	0	0	0	0	0	0	0	0	0	0	0	0	0	0	0	0	0
914d855b2d2adeaf3d3e3c692262b999	Bacteria	Bacteroidota	Bacteroidia	Bacteroidales	Marinifilaceae	Labilibaculum	Labilibaculum_sp002356295	0	0	0	0	0	0	0	0	0	0	0	0	0	0	0	13	0	0	0	0	0	0	0	0	0	0	0	38	0	0	0	0	0	0	0	0	0	0
955cc18575dd4a6f707cc0a8ba1c3db4	Bacteria	Bacteroidota	Bacteroidia	Bacteroidales				0	0	0	0	0	0	0	0	0	0	0	0	0	0	0	0	0	0	0	0	0	0	0	0	0	0	0	0	0	0	0	0	0	0	0	0	0	0
995e51bcb10f28c0a4a60f9f77330758	Bacteria	Bacteroidota	Bacteroidia	Bacteroidales	Marinifilaceae	Marinifilum	Marinifilum_fragile	0	0	0	0	0	0	0	0	0	0	0	0	0	0	0	0	12	0	0	0	0	0	0	0	0	0	0	0	0	27	0	0	0	0	0	0	0	0
9b5e7cab42f0dcd44cc3808eab8c7f08	Bacteria	Bacteroidota	Bacteroidia	Bacteroidales	Prolixibacteraceae			0	0	0	0	0	0	0	0	0	0	0	0	0	0	0	0	0	0	0	0	0	0	0	0	0	0	0	0	0	0	0	0	0	0	0	0	0	0
a9b087433d4674a26542f927e7c69edc	Bacteria	Bacteroidota	Bacteroidia	Bacteroidales	Prolixibacteraceae	Sunxiuqinia	Sunxiuqinia_elliptica	0	0	0	0	0	0	2	0	0	0	0	0	0	0	0	0	0	0	0	0	0	0	0	0	0	0	0	0	0	0	0	0	0	0	0	0	0	0
a9d4e96f20fc90529c14a9f9241ba3ca	Bacteria	Bacteroidota	Bacteroidia	Bacteroidales	ML635J-15	Bact-19	Bact-19_sp002869385	0	0	0	0	0	0	0	0	0	0	0	0	0	0	0	0	28	0	0	0	0	0	0	0	0	0	0	0	0	19	0	0	0	0	0	0	0	0
aa9ddf8cf593e2a56e9b8ce698d6396a	Bacteria	Bacteroidota	Bacteroidia	Bacteroidales	ML635J-15	Bact-19	Bact-19_sp002869385	0	0	0	0	0	0	0	0	0	0	0	0	0	15	0	0	0	0	0	0	0	0	0	0	0	0	0	0	0	0	0	0	0	13	0	0	0	0
aabad0041608a6312efd3225bf6d4478	Bacteria	Bacteroidota	Bacteroidia	Bacteroidales	Prolixibacteraceae	Tangfeifania	Tangfeifania_diversioriginum	0	0	0	0	0	0	0	0	0	0	0	0	0	0	0	0	0	7	0	0	0	0	0	0	0	0	0	0	0	0	0	0	0	0	0	0	0	0
ab25e73a19df4e100d4e5b16ac1b14a6	Bacteria	Bacteroidota	Bacteroidia	Bacteroidales	GWF2-33-38	GWF2-33-38	GWF2-33-38_sp001769505	0	0	0	0	0	0	0	0	0	0	0	0	0	0	0	0	0	0	0	0	0	0	0	0	0	0	0	0	0	0	3	0	0	0	0	0	0	0
ac6842837ad00a8b4940466f4e46780b	Bacteria	Bacteroidota	Bacteroidia	Bacteroidales	ML635J-15	Bact-19	Bact-19_sp002869385	0	0	0	0	26	0	23	0	0	29	0	0	0	0	20	0	49	0	0	0	14	0	0	0	0	0	0	99	36	27	22	24	0	0	0	0	0	0
ad81d200a6ff3e4b3db27e1ac207061e	Bacteria	Bacteroidota	Bacteroidia	Bacteroidales	Marinifilaceae	Labilibaculum	Labilibaculum_sp002356295	0	0	0	0	0	0	0	0	0	0	0	13	0	29	0	0	26	0	0	0	0	0	0	0	0	0	0	121	0	0	0	0	0	0	0	0	0	0
add0bed0447460ac03c1f1f15802cb29	Bacteria	Bacteroidota	Bacteroidia	Bacteroidales	Prolixibacteraceae	Prolixibacter		0	0	0	0	0	0	0	0	0	0	0	0	0	0	0	0	0	0	0	0	0	0	0	0	0	0	0	0	0	0	0	0	0	0	0	0	0	0
afd4dbbeb884f6bc7222a784120d15be	Bacteria	Bacteroidota	Bacteroidia	Bacteroidales	Prolixibacteraceae			0	0	0	0	0	0	0	13	0	0	0	0	6	0	0	0	0	0	0	0	0	0	0	0	0	0	0	108	0	0	0	0	0	0	0	0	0	0
b0076a5b525fb224ac1aeb6adadb6fc0	Bacteria	Bacteroidota	Bacteroidia	Bacteroidales				0	0	0	0	0	0	0	0	0	0	0	0	0	0	0	0	0	0	0	0	0	0	0	0	0	0	0	18	0	0	0	0	0	0	0	0	0	0
b0b0745b56d9cb1c67248116f1d35a9c	Bacteria	Bacteroidota	Bacteroidia	Bacteroidales	ML635J-15	Bact-19	Bact-19_sp002869385	0	0	0	0	0	0	0	0	0	0	0	0	0	0	0	0	0	20	0	0	0	0	0	0	0	0	0	56	33	22	0	8	0	0	0	0	0	0
b12c8bfd2f11f6348e954a04d3b29e1f	Bacteria	Bacteroidota	Bacteroidia	Bacteroidales	GWF2-33-38	GWF2-33-38	GWF2-33-38_sp001769505	0	0	0	0	0	0	0	0	0	2	0	0	0	0	3	0	14	0	0	0	0	0	0	0	0	0	0	24	0	21	22	25	0	0	0	0	2	0
b4ca7260a63a844bfbf6f8322b0e0f05	Bacteria	Bacteroidota	Bacteroidia	Bacteroidales				0	0	0	0	0	0	0	0	0	0	0	0	0	0	0	0	0	0	0	0	0	0	0	0	0	0	0	0	0	0	0	0	0	0	0	0	0	0
b7eb7f5cfc54b91693b1fb7e2aa2d47d	Bacteria	Bacteroidota	Bacteroidia	Bacteroidales	Lentimicrobiaceae	Lentimicrobium	Lentimicrobium_saccharophilum	0	0	0	0	0	0	0	0	0	5	0	0	0	0	0	0	0	0	0	0	0	0	0	0	0	0	0	0	0	0	0	0	0	0	0	0	0	0
b89408043db3c8dda4c037484363b9ee	Bacteria	Bacteroidota	Bacteroidia	Bacteroidales	Prolixibacteraceae	Tangfeifania	Tangfeifania_diversioriginum	0	0	0	0	0	0	18	0	0	9	4	6	0	19	0	0	0	0	17	0	0	0	0	0	0	0	0	56	22	10	0	10	0	0	0	0	0	0
b9b75e4798a2964b9f705515dbe3837c	Bacteria	Bacteroidota	Bacteroidia	Bacteroidales	Salinivirgaceae	GWE2-40-63	GWE2-40-63_sp003512955	0	0	0	0	0	0	0	0	0	0	0	0	0	0	0	0	0	0	0	0	0	0	0	0	0	0	0	0	0	0	0	0	0	0	0	0	0	0
ba0ea891c5f80e96f00516325883779c	Bacteria	Bacteroidota	Bacteroidia	Bacteroidales	Prolixibacteraceae	Draconibacterium		0	0	0	0	0	0	0	0	0	0	0	0	0	0	0	0	0	0	0	0	0	0	0	0	0	0	0	0	0	0	0	0	0	0	0	0	0	0
bb50b7f3784fd1c929dc9d34a91282c0	Bacteria	Bacteroidota	Bacteroidia	Bacteroidales	ML635J-15	Bact-19	Bact-19_sp002869385	0	0	0	0	0	0	16	0	0	0	0	0	0	7	6	30	41	0	0	0	9	0	0	0	0	0	0	77	19	17	20	17	0	0	0	0	8	0
bb70a1a247d4fe1551fb829d66e95031	Bacteria	Bacteroidota	Bacteroidia	Bacteroidales	ML635J-15	Bact-19	Bact-19_sp002869385	0	0	0	0	0	0	0	0	0	0	0	0	0	0	0	0	0	0	0	0	0	0	0	0	0	0	0	0	12	0	0	0	0	0	0	0	0	0
bc41168a8921b3167daf768026082690	Bacteria	Bacteroidota	Bacteroidia	Bacteroidales	ML635J-15	Bact-19	Bact-19_sp002869385	0	0	0	0	0	0	0	0	0	0	0	0	0	0	7	12	31	8	0	5	5	0	0	0	0	0	0	73	18	20	18	26	0	0	0	0	7	0
bcb4b89ef27c117882da7f2bfc5f2c5a	Bacteria	Bacteroidota	Bacteroidia	Bacteroidales				0	0	0	0	0	0	0	0	0	0	0	0	0	0	0	0	0	0	0	0	0	0	0	0	0	0	0	0	0	0	0	0	0	0	0	0	0	0
bf014e6b50a06ba70763aa6a49781033	Bacteria	Bacteroidota	Bacteroidia	Bacteroidales	ML635J-15	Bact-19	Bact-19_sp002869385	0	0	0	0	0	0	0	0	0	0	0	0	0	0	0	0	0	0	0	0	0	0	0	0	0	0	0	22	0	0	0	0	0	0	0	0	0	0
bf1627d13669b8cdce59af84a33d9f1e	Bacteria	Bacteroidota	Bacteroidia	Bacteroidales				0	0	0	0	0	0	0	0	0	0	0	0	0	0	0	5	0	0	0	0	0	0	0	0	0	0	0	0	0	0	0	0	0	0	0	0	0	0
c0d110fe3a00e84420d57a00bff2e2d1	Bacteria	Bacteroidota	Bacteroidia	Bacteroidales				0	0	0	0	0	0	0	0	0	0	0	0	0	0	0	0	0	0	0	0	0	0	0	0	0	0	0	0	0	0	0	0	0	0	0	0	0	0
c122c6dabea704013689472eb01e6275	Bacteria	Bacteroidota	Bacteroidia	Bacteroidales				0	0	0	0	0	0	0	0	0	0	0	0	0	0	0	0	0	0	0	0	0	0	0	0	0	0	0	14	0	0	0	0	0	0	0	0	0	0
c25b8817fd337049d287dfbcbb878e42	Bacteria	Bacteroidota	Bacteroidia	Bacteroidales	Marinilabiliaceae	SZUA-582	SZUA-582_sp003251015	0	0	0	0	0	0	0	0	0	0	0	0	0	0	0	0	0	0	0	0	0	0	0	0	0	0	0	0	0	0	0	0	0	0	0	0	0	0
c30de51a586eab95c041c84ff2e50acf	Bacteria	Bacteroidota	Bacteroidia	Bacteroidales				0	0	0	0	0	0	0	0	0	0	0	0	0	0	0	0	0	0	0	0	0	0	0	0	0	0	0	0	0	0	0	0	0	0	0	0	0	0
c3f0dcaa57504070634a701c08de762a	Bacteria	Bacteroidota	Bacteroidia	Bacteroidales	ML635J-15	Bact-19	Bact-19_sp002869385	0	0	0	0	0	0	0	0	0	0	0	0	0	0	0	0	0	0	0	0	0	0	0	0	0	0	0	11	0	0	0	0	0	0	0	0	0	0
c45765899941a45e3aaa457918f636cb	Bacteria	Bacteroidota	Bacteroidia	Bacteroidales				0	0	0	0	0	0	0	0	0	0	0	0	0	0	0	0	0	0	0	0	0	0	0	0	0	0	0	0	0	0	0	0	0	0	0	0	0	0
c4a9ae058827e4d2152f3e670e0e93ff	Bacteria	Bacteroidota	Bacteroidia	Bacteroidales				0	0	0	0	0	0	0	0	0	0	3	0	0	0	0	0	0	0	0	0	0	0	0	0	0	0	0	0	0	0	0	0	0	0	0	0	0	0
c6ea501095a5ba239d86a80b1db6ce21	Bacteria	Bacteroidota	Bacteroidia	Bacteroidales	GWF2-33-38	GWF2-33-38	GWF2-33-38_sp001769505	0	0	0	0	0	0	0	0	0	0	0	0	0	0	0	0	0	0	0	0	0	0	0	0	0	0	0	0	0	0	0	0	0	0	0	0	0	0
c8a89e3110b1ceb96a0245a6fc120214	Bacteria	Bacteroidota	Bacteroidia	Bacteroidales	Prolixibacteraceae	Draconibacterium		0	0	0	0	0	0	0	0	0	0	0	0	0	0	0	0	0	0	0	0	0	0	0	0	0	0	0	0	0	0	0	0	0	0	0	0	0	0
c97d8f73cd3782767a0f546ca1d05537	Bacteria	Bacteroidota	Bacteroidia	Bacteroidales	Salinivirgaceae	GWE2-40-63	GWE2-40-63_sp003512955	0	0	0	0	0	0	0	0	0	0	0	0	0	0	0	0	0	0	0	0	0	0	0	0	0	0	0	0	0	0	0	0	0	0	0	0	0	0
c9924b60ffa3ae6f97bdd91a835c39fb	Bacteria	Bacteroidota	Bacteroidia	Bacteroidales	GWF2-33-38	GWF2-33-38	GWF2-33-38_sp001769505	0	0	0	0	0	0	0	0	0	0	0	0	0	0	0	0	0	0	0	0	0	0	0	0	0	0	0	0	0	0	0	0	0	0	0	0	0	0
ca32f10c152f18160eded9f655ba4c08	Bacteria	Bacteroidota	Bacteroidia	Bacteroidales	ML635J-15	Bact-19	Bact-19_sp002869385	0	0	0	0	0	14	21	12	0	15	23	0	0	0	11	17	0	11	0	0	12	0	0	0	0	0	10	48	0	0	12	0	0	0	0	0	8	0
cae7b8287c666aad5a051a0b73cb95d1	Bacteria	Bacteroidota	Bacteroidia	Bacteroidales	Prolixibacteraceae	Draconibacterium		0	0	0	0	0	0	0	0	0	0	0	0	0	0	0	0	0	0	0	0	0	0	0	0	0	0	0	0	0	0	0	0	0	0	0	0	0	0
cb0dc026320a3607a17ecc0bfe568f89	Bacteria	Bacteroidota	Bacteroidia	Bacteroidales	Salinivirgaceae	GWE2-40-63	GWE2-40-63_sp003512955	0	0	0	0	0	0	0	0	0	0	0	0	0	0	0	0	0	0	0	0	0	0	0	0	0	0	0	0	0	0	0	0	0	0	0	0	0	0
cb2673bd02ec6f549b3804efae53f2e9	Bacteria	Bacteroidota	Bacteroidia	Bacteroidales				0	0	0	0	0	0	0	9	0	0	0	0	0	9	11	23	61	0	0	0	13	0	0	0	0	0	6	47	20	20	34	44	0	0	0	0	0	0
cb2f1975f3b51d9e7e320f15b7836cb7	Bacteria	Bacteroidota	Bacteroidia	Bacteroidales	ML635J-15	Bact-19	Bact-19_sp002869385	0	0	7	0	0	11	19	20	0	9	12	0	0	17	9	17	31	12	22	0	13	0	0	0	0	0	0	130	38	24	13	22	0	0	0	0	13	0
cb97bc41c6bc27422b8b904414a203dc	Bacteria	Bacteroidota	Bacteroidia	Bacteroidales	Marinifilaceae			0	0	0	0	0	0	0	0	0	0	0	0	0	0	0	0	0	0	0	0	0	0	0	0	0	0	0	0	0	0	0	3	0	0	0	0	0	0
cd733f0001e2406bd10c2e258933e3de	Bacteria	Bacteroidota	Bacteroidia	Bacteroidales	Marinifilaceae	Labilibaculum		0	9	8	0	0	0	27	21	0	4	4	58	26	160	0	52	189	49	12	0	14	0	0	4	0	3	0	298	68	11	6	8	2	4	0	0	0	0
ce55d284dda33e225d4a191bd4b2c0dc	Bacteria	Bacteroidota	Bacteroidia	Bacteroidales				0	0	0	0	0	0	0	0	0	0	0	0	0	0	0	0	0	0	0	0	0	0	0	0	0	0	0	0	0	0	0	0	0	0	0	0	0	0
ced1b8599428261d197dbefd3d20930b	Bacteria	Bacteroidota	Bacteroidia	Bacteroidales	ML635J-15	Bact-19	Bact-19_sp002869385	0	0	0	0	0	0	0	0	0	0	0	0	0	0	11	19	14	0	0	0	0	0	0	0	0	0	0	20	0	0	0	0	0	0	0	0	0	0
d0aa8b425bb24eee20a6e932da0fca74	Bacteria	Bacteroidota	Bacteroidia	Bacteroidales	ML635J-15	Bact-19	Bact-19_sp002869385	0	0	0	0	0	0	0	0	0	0	0	0	0	0	0	0	0	0	0	0	0	0	0	0	0	0	2	0	0	0	0	0	0	0	0	0	0	0
d18e6b33ef14e6a5919f43d1fb51ba75	Bacteria	Bacteroidota	Bacteroidia	Bacteroidales	ML635J-15	Bact-19	Bact-19_sp002869385	0	20	18	0	40	53	64	51	14	93	62	27	19	54	75	128	231	75	80	27	63	13	0	19	13	49	39	496	124	149	144	155	26	44	0	0	107	0
d29d6ec79a8e88819d19679db6880784	Bacteria	Bacteroidota	Bacteroidia	Bacteroidales	ML635J-15	Bact-19	Bact-19_sp002869385	0	0	0	0	0	0	0	0	0	0	0	0	0	0	0	0	0	0	0	0	0	0	0	0	0	0	0	0	0	0	0	0	0	0	0	0	0	0
d361b51a1a11c9f46e00dcc335294c85	Bacteria	Bacteroidota	Bacteroidia	Bacteroidales	ML635J-15	Bact-19	Bact-19_sp002869385	0	0	0	0	0	0	0	0	0	0	0	0	0	0	0	8	0	0	0	0	0	0	0	0	0	0	0	0	0	0	0	0	0	0	0	0	0	0
d3c83116de55ead58cdae99558d3a46f	Bacteria	Bacteroidota	Bacteroidia	Bacteroidales	ML635J-15	Bact-19	Bact-19_sp002869385	0	0	4	0	0	0	0	0	0	0	0	0	0	0	0	0	0	0	0	0	0	0	0	0	0	0	0	0	0	0	0	0	0	0	0	0	0	0
d3cf0d0f3eb1d6ad4ef9a26542bf1e14	Bacteria	Bacteroidota	Bacteroidia	Bacteroidales				0	0	0	0	0	0	0	0	0	0	0	0	0	0	0	0	0	0	0	0	0	0	0	0	0	0	0	9	0	0	0	0	0	0	0	0	0	0
d490d6cc98f8a1e7dd20d58585f6ef3c	Bacteria	Bacteroidota	Bacteroidia	Bacteroidales				0	0	0	0	0	0	0	0	0	0	0	0	0	0	0	0	0	0	0	0	0	0	0	0	0	0	0	0	0	0	0	0	0	0	0	0	0	0
d7f2984016c0d99ebbbc7e5d765e2755	Bacteria	Bacteroidota	Bacteroidia	Bacteroidales	Prolixibacteraceae	Draconibacterium		0	0	0	0	0	0	0	0	0	0	0	0	0	0	0	0	0	0	0	0	0	0	0	0	0	0	0	0	0	0	0	0	0	0	0	0	0	0
d8f4291723bb8d0213c847ad8677e177	Bacteria	Bacteroidota	Bacteroidia	Bacteroidales	GWF2-33-38	GWF2-33-38	GWF2-33-38_sp001769505	0	0	0	0	0	0	0	0	0	0	0	0	0	0	0	0	0	0	0	0	0	0	0	0	0	0	0	0	0	0	0	0	0	0	0	0	0	0
d8f8100d4524e2870414c67e013355b7	Bacteria	Bacteroidota	Bacteroidia	Bacteroidales	Prolixibacteraceae	UBA6024	UBA6024_sp002429385	0	0	0	0	0	0	0	0	0	0	0	0	0	0	0	0	0	0	0	0	0	0	0	0	0	0	0	0	0	0	0	0	0	0	0	0	0	0
da4bf16a44a0a66009862a080525dc80	Bacteria	Bacteroidota	Bacteroidia	Bacteroidales	Prolixibacteraceae	UBA6024	UBA6024_sp002429385	0	0	0	0	5	0	0	0	0	0	0	0	0	0	0	0	0	0	0	0	0	0	0	0	2	0	0	0	0	0	0	0	0	0	0	0	0	0
da5c0fa6bbbcff10cb704ff7ecb8bdcc	Bacteria	Bacteroidota	Bacteroidia	Bacteroidales				0	0	0	0	0	0	0	0	0	0	0	0	0	0	0	0	0	0	0	0	0	0	0	0	0	0	0	0	0	0	0	0	0	0	0	0	0	0
dc312407e2b4a78ca834080b35bcb90c	Bacteria	Bacteroidota	Bacteroidia	Bacteroidales	Prolixibacteraceae	Draconibacterium		0	0	0	0	0	0	0	0	0	0	0	0	0	0	0	0	0	0	0	0	0	0	0	0	0	0	0	30	0	0	0	0	0	0	0	0	0	0
dce410586413e782bba69d8f9e6b27c0	Bacteria	Bacteroidota	Bacteroidia	Bacteroidales	Marinilabiliaceae	Labilibacter	Labilibacter_aurantiacus	0	0	0	0	0	0	0	0	0	0	0	0	0	0	0	0	0	0	0	0	0	0	0	0	0	0	0	0	0	0	0	0	0	0	0	0	0	0
df223468a1996798c88dea4f39e2bf80	Bacteria	Bacteroidota	Bacteroidia	Bacteroidales				0	0	0	0	0	0	0	0	0	0	0	0	0	0	0	0	0	0	0	0	0	0	0	0	0	0	0	0	0	0	0	0	0	0	0	0	0	0
dfff51cd8daf5bd3bb557b088269073e	Bacteria	Bacteroidota	Bacteroidia	Bacteroidales	Lentimicrobiaceae	Lentimicrobium	Lentimicrobium_saccharophilum	0	0	0	0	0	0	0	0	0	0	0	0	0	0	0	0	0	0	0	0	7	0	0	0	0	0	0	0	0	0	5	0	0	0	0	0	0	0
dffff30185b1820d1cf204bfab003a8b	Bacteria	Bacteroidota	Bacteroidia	Bacteroidales	GWF2-33-38	GWF2-33-38	GWF2-33-38_sp001769505	0	0	0	0	0	0	0	0	0	0	0	0	0	0	0	0	0	0	0	0	0	0	0	0	0	0	0	39	15	0	0	0	0	0	0	0	0	0
e28f5002042216514e4b677f2edd3c72	Bacteria	Bacteroidota	Bacteroidia	Bacteroidales	ML635J-15	Bact-19	Bact-19_sp002869385	0	0	0	0	0	0	0	0	0	0	0	0	0	0	0	3	6	0	0	0	0	0	0	0	0	0	0	0	0	0	0	0	0	0	0	0	0	0
e33f465dbbd775fd78fcb4599032f708	Bacteria	Bacteroidota	Bacteroidia	Bacteroidales	Marinilabiliaceae	Saccharicrinis		0	0	0	0	0	0	0	0	0	0	0	0	0	0	0	0	0	0	0	0	0	0	0	0	0	0	0	5	0	0	0	0	0	0	0	0	0	0
e626761666b9b9aff5d7cc61554655e9	Bacteria	Bacteroidota	Bacteroidia	Bacteroidales	Marinilabiliaceae	Saccharicrinis	Saccharicrinis_fermentans	0	0	0	0	0	0	7	0	0	0	0	0	0	0	0	0	2	0	3	0	0	0	0	0	0	2	0	7	0	0	0	0	0	0	0	0	0	0
e77c028f3839e22a0fe2fe794312d5a6	Bacteria	Bacteroidota	Bacteroidia	Bacteroidales	ML635J-15	Bact-19	Bact-19_sp002869385	0	0	0	0	0	0	0	0	0	0	0	0	0	0	0	0	0	0	0	0	0	0	0	0	0	0	0	5	0	0	0	0	0	0	0	0	0	0
e97129cb1e4004d73a7e0ed740ad73d5	Bacteria	Bacteroidota	Bacteroidia	Bacteroidales	ML635J-15	Bact-19	Bact-19_sp002869385	0	0	0	0	0	0	0	0	0	0	4	0	0	0	0	20	11	8	0	0	0	0	0	0	0	0	0	32	15	18	11	13	0	0	0	0	10	0
e9c3cb3e9c9e201e60844e3ce1028f36	Bacteria	Bacteroidota	Bacteroidia	Bacteroidales				0	0	0	0	0	0	0	0	0	0	0	0	0	0	0	0	0	0	0	0	0	0	0	0	0	0	0	0	0	2	0	0	0	0	0	0	0	0
eac4c6b9b935093455a3e313a97b314a	Bacteria	Bacteroidota	Bacteroidia	Bacteroidales				0	0	0	0	0	0	0	0	0	0	0	0	0	0	0	0	0	0	0	0	0	0	0	0	0	0	0	0	0	0	0	0	0	0	0	0	0	0
ec426b48e39fdfc742c8e3fe29d8a065	Bacteria	Bacteroidota	Bacteroidia	Bacteroidales	ML635J-15	Bact-19	Bact-19_sp002869385	0	0	0	0	0	0	0	0	0	0	0	6	0	0	0	0	0	0	0	0	0	0	0	0	0	0	0	0	0	0	0	0	0	0	0	0	0	0
eee15fa5f4c14f26a8e15813cfe2c575	Bacteria	Bacteroidota	Bacteroidia	Bacteroidales	Marinifilaceae	Marinifilum	Marinifilum_sp003202155	0	0	0	0	0	0	0	0	0	0	0	0	0	0	0	0	0	0	0	0	0	0	0	0	0	0	0	0	0	0	0	5	0	0	0	0	0	0
f02a1c377b865b732eb20a6766f5efab	Bacteria	Bacteroidota	Bacteroidia	Bacteroidales				0	0	0	0	0	0	0	0	0	0	0	0	0	0	0	0	0	0	0	0	0	0	0	0	0	0	0	0	0	0	0	0	0	0	0	0	0	0
f37773132fdf6e0a01cd458ad19e3c75	Bacteria	Bacteroidota	Bacteroidia	Bacteroidales				0	0	0	0	6	0	0	0	0	5	0	0	0	0	4	0	9	0	0	0	0	0	0	0	0	0	0	0	0	0	0	0	0	0	0	0	0	0
f4f4ca406a4507c09c960e7b82397cc6	Bacteria	Bacteroidota	Bacteroidia	Bacteroidales				0	0	3	0	0	0	7	2	0	0	0	0	0	0	0	0	0	0	0	0	0	0	0	0	0	0	0	0	0	0	0	0	0	0	0	0	0	0
f5200504813e7ef5401b20ba3fa3f868	Bacteria	Bacteroidota	Bacteroidia	Bacteroidales	ML635J-15	Bact-19	Bact-19_sp002869385	0	0	0	0	0	0	0	0	0	4	0	0	0	0	0	16	0	0	0	0	0	0	0	0	0	0	0	0	0	0	0	0	0	0	0	0	0	0
f734a5f10aa24968197e39ae4fa94c9b	Bacteria	Bacteroidota	Bacteroidia	Bacteroidales	Salinivirgaceae	GWE2-40-63	GWE2-40-63_sp003512955	0	0	0	0	0	0	0	0	0	0	0	0	0	0	0	0	0	0	0	0	0	0	0	0	0	0	0	10	0	0	0	0	0	0	0	0	0	0
f78df92fa8efc3e1deb4f5ab2d7e246c	Bacteria	Bacteroidota	Bacteroidia	Bacteroidales	Salinivirgaceae	GWE2-40-63	GWE2-40-63_sp003512955	0	0	0	0	0	0	0	0	0	5	0	0	0	0	0	0	0	12	0	0	0	0	0	0	0	0	0	0	0	0	0	0	0	0	0	0	0	0
f797f5754f7f990e284bb00f13d88a4a	Bacteria	Bacteroidota	Bacteroidia	Bacteroidales				0	0	0	0	0	0	0	0	0	0	0	0	0	0	0	0	0	0	0	0	0	0	0	0	0	0	0	0	0	0	0	0	0	0	0	0	0	0
f94fde43b95d4924bf0db59a223d300a	Bacteria	Bacteroidota	Bacteroidia	Bacteroidales	Prolixibacteraceae	Draconibacterium		0	0	0	0	0	0	0	0	0	0	0	0	0	0	0	0	0	0	0	0	0	0	0	0	0	0	0	0	0	0	0	0	0	0	0	0	0	0
f9f309cd060020adaa202e871460f6be	Bacteria	Bacteroidota	Bacteroidia	Bacteroidales	GWF2-33-38	GWF2-33-38	GWF2-33-38_sp001769505	0	0	0	0	0	0	0	0	0	0	0	0	0	0	0	0	0	0	0	0	0	0	0	0	0	0	0	0	0	0	0	0	0	0	0	0	0	0
fb0972220a3f58be43652faf40387572	Bacteria	Bacteroidota	Bacteroidia	Bacteroidales	Prolixibacteraceae			0	0	0	0	0	0	0	0	0	0	0	0	0	0	0	0	0	0	0	0	8	0	0	0	0	0	0	0	0	0	0	0	0	0	0	0	0	0
ff95182c5164527dadac8f4e5e4b6629	Bacteria	Bacteroidota	Bacteroidia	Bacteroidales	Prolixibacteraceae	Draconibacterium		0	0	0	0	0	0	0	0	0	0	0	0	0	0	0	0	0	0	0	0	0	0	0	0	0	0	0	0	0	0	6	0	0	0	0	0	0	0
0e943676c0f9e9f54c5b37708d91eaec	Bacteria	Bacteroidota	Rhodothermia	Balneolales	Balneolaceae	Gracilimonas		0	0	0	0	0	0	0	0	0	0	0	0	0	0	0	0	9	4	3	0	0	0	0	13	0	0	0	0	0	0	0	0	0	0	0	0	0	0
3757f3b826ff6216f17af9441521ee1c	Bacteria	Bacteroidota	Rhodothermia	Balneolales	Balneolaceae	Balneola		0	0	0	0	0	0	0	0	0	0	0	0	0	0	0	6	2	0	0	0	0	0	0	0	0	0	0	0	0	0	0	0	0	0	0	0	0	0
4580d3cae324b84e5484cad52fb5cad2	Bacteria	Bacteroidota	Rhodothermia	Balneolales	Balneolaceae			0	0	0	0	0	0	0	0	0	0	0	0	0	0	0	0	0	3	5	3	0	0	0	0	0	0	0	0	0	0	0	0	0	0	0	0	3	0
7a2142536b02b3db0b35fab56e359274	Bacteria	Bacteroidota	Rhodothermia	Balneolales	Balneolaceae	UBA1275	UBA1275_sp002720745	0	0	0	0	0	0	0	0	0	0	0	0	0	0	0	0	0	0	0	0	0	0	0	0	0	0	0	0	0	0	0	0	0	0	0	0	0	0
ac1ab5276159f178b78973e2f470fd66	Bacteria	Bacteroidota	Rhodothermia	Balneolales	Balneolaceae	UBA1275	UBA1275_sp002720745	0	0	0	0	0	0	0	0	0	0	0	0	0	0	0	0	0	0	0	0	0	0	0	0	0	0	0	0	0	0	0	0	0	0	0	0	0	0
f608a5aa6bea3a33d6942848adaca005	Bacteria	Bacteroidota	Rhodothermia	Balneolales	Balneolaceae	UBA1275	UBA1275_sp002720745	0	0	0	0	0	0	6	0	0	0	3	0	0	0	0	0	0	0	0	0	7	0	0	6	0	6	0	0	0	0	0	0	0	7	0	0	0	0
f6bb352639686698ddd3e07b1fa1a98e	Bacteria	Bacteroidota	Rhodothermia	Balneolales	Balneolaceae	UBA1275	UBA1275_sp002720745	0	0	0	0	0	0	0	0	0	0	0	0	0	0	4	0	0	0	0	0	0	0	0	0	0	0	0	0	0	0	0	0	0	0	0	0	0	0
fd5f7942528ea198e41ede7956b0baf6	Bacteria	Bacteroidota	Rhodothermia	Balneolales	Balneolaceae	UBA1275	UBA1275_sp002720745	0	0	0	0	0	0	7	15	0	0	0	0	4	7	0	0	0	9	0	0	0	17	4	10	0	0	0	18	0	0	0	0	0	0	0	0	0	0
02f05a6f08e4dab6d3e4429885fcfb63	Bacteria	Patescibacteria	Gracilibacteria	BD1-5	UBA6164	GN02-872	GN02-872_sp003260325	0	0	0	0	0	0	0	0	0	0	0	0	0	0	0	0	0	0	0	0	0	0	0	0	0	0	0	2	0	0	0	0	0	0	0	0	0	0
0d78dcf4c7af5a628e69cca242be27ea	Bacteria	Patescibacteria	Gracilibacteria	BD1-5	UBA6164	UBA5194	UBA5194_sp002412935	0	0	0	0	0	0	0	0	0	0	0	0	0	0	0	0	0	0	0	0	0	0	0	0	0	0	0	0	0	0	0	0	0	0	0	0	0	0
3a088d98a5524564b6376791a8df9e92	Bacteria	Patescibacteria	Gracilibacteria	BD1-5	UBA6164	UBA1545		0	0	0	0	0	0	0	0	0	0	0	0	0	0	0	0	0	0	0	0	0	0	0	0	0	0	0	0	0	0	0	0	0	0	0	0	0	0
5c5d45d0803148e1223ae7df3087d3b5	Bacteria	Patescibacteria	Gracilibacteria	BD1-5	UBA6164			0	0	0	0	0	0	0	0	0	0	0	0	0	0	0	0	0	0	0	0	0	0	0	0	0	0	0	0	0	0	0	0	0	0	0	0	0	0
711d5a26831cb7bbefdaeab5e422308c	Bacteria	Patescibacteria	Gracilibacteria	BD1-5	UBA6164			0	0	0	0	0	0	0	0	0	0	0	0	0	0	0	0	0	0	0	0	0	0	0	0	0	0	0	0	0	0	0	0	0	0	0	0	0	0
9bbd2d58dbdc664a84e72dced769b8d4	Bacteria	Patescibacteria	Gracilibacteria	BD1-5	UBA6164	UBA5194	UBA5194_sp002412935	0	0	0	0	0	0	0	0	0	0	0	0	0	0	0	0	0	0	0	0	0	0	0	0	0	0	0	0	0	0	0	0	0	0	0	0	0	0
aec78d83f3008ee47d11b58c9a73ddf4	Bacteria	Patescibacteria	Gracilibacteria	BD1-5	UBA6164			0	2	0	0	0	0	0	0	0	0	0	0	0	0	0	0	0	0	0	0	0	0	0	0	0	0	0	0	0	0	0	0	0	0	0	0	0	0
b4b966d131b84f28c1bfa60b7445d063	Bacteria	Patescibacteria	Gracilibacteria	BD1-5	UBA6164	UBA1545		0	0	0	0	0	0	15	11	0	2	0	0	0	0	0	0	0	0	0	0	0	0	0	4	0	0	0	0	0	0	0	0	0	0	0	0	0	0
b6161faf154c693709e5ef10f5d4532f	Bacteria	Patescibacteria	Gracilibacteria	BD1-5	UBA6164			0	0	0	0	0	0	0	0	0	0	0	0	0	0	0	0	0	0	0	0	0	0	0	0	0	0	0	0	0	0	0	0	0	0	0	0	0	0
dd025170786b57d2682cfc6d683eef2f	Bacteria	Patescibacteria	Gracilibacteria	BD1-5	UBA6164	UBA5194	UBA5194_sp002412935	0	0	0	0	0	0	0	0	0	0	0	0	0	0	0	0	0	0	0	0	0	0	0	0	0	0	0	0	0	0	0	0	0	0	0	0	0	0
ecafc9b3d8656058b0052958e2bd8fd4	Bacteria	Patescibacteria	Gracilibacteria	BD1-5	UBA6164			0	0	0	0	0	0	0	0	0	2	0	0	0	0	0	0	0	0	0	0	0	0	0	0	0	0	0	0	0	0	0	0	0	0	0	0	0	0
0222ea661a47723699c7d74f7719f81a	Bacteria	Bdellovibrionota	Bdellovibrionia	Bdellovibrionales	Bdellovibrionaceae	Bdellovibrio		0	0	0	0	0	0	0	0	0	0	0	0	0	0	0	0	0	0	0	0	0	0	0	0	0	0	0	0	0	0	0	0	0	0	0	0	0	0
042537a4e807c8b733aa5e23f112fa98	Bacteria	Bdellovibrionota	Bdellovibrionia	Bdellovibrionales	SG-bin7	SG-bin7	SG-bin7_sp002083485	0	0	0	0	0	0	0	0	0	0	0	0	0	0	0	0	0	0	0	0	0	0	0	2	0	0	0	0	0	0	0	0	0	0	0	0	0	0
15a2e28a393b717e6814ddc1d75bf738	Bacteria	Bdellovibrionota	Bdellovibrionia	Bdellovibrionales	1-14-0-10-45-34	1-14-0-10-45-34	1-14-0-10-45-34_sp002778785	0	0	0	0	0	0	0	0	0	0	0	0	0	0	0	0	0	0	0	0	0	0	0	11	0	0	0	0	0	0	0	0	0	0	0	0	0	0
16853d7f5d2bdadf001bbcb273a2ca74	Bacteria	Bdellovibrionota	Bdellovibrionia	Bdellovibrionales	Bdellovibrionaceae			0	0	0	0	0	0	0	0	0	0	0	0	0	0	0	0	0	0	0	0	0	0	0	0	0	0	0	0	0	0	0	0	0	0	0	0	0	0
18993e277cdcadbef94e3cb5140c5d34	Bacteria	Bdellovibrionota	Bdellovibrionia	Bdellovibrionales				0	0	0	0	0	3	5	6	0	0	0	0	0	0	0	3	0	5	3	0	0	3	0	9	0	0	0	0	0	0	0	0	0	0	0	0	0	0
1d71bb75c930ae27b5172ab84851fe33	Bacteria	Bdellovibrionota	Bdellovibrionia	Bdellovibrionales				0	0	0	0	0	0	0	0	0	0	0	0	0	0	0	0	0	0	0	0	0	0	0	0	0	0	0	0	0	0	0	0	0	0	0	0	0	0
1dfebc16eb48b31d7847f1e04fc1c7e3	Bacteria	Bdellovibrionota	Bdellovibrionia	Bdellovibrionales				0	0	0	0	0	0	49	25	0	21	11	0	0	0	0	4	7	23	9	8	0	0	0	50	27	52	44	10	0	0	7	0	0	15	0	0	15	0
292085b2d449d680f8bf3f33df54c3f5	Bacteria	Bdellovibrionota	Bdellovibrionia	Bdellovibrionales				0	0	0	0	0	0	0	0	0	0	2	0	0	0	0	0	0	0	0	0	0	0	0	0	0	0	0	0	0	0	0	0	0	0	0	0	0	0
2f69b83e0e790c7384b3c56ca819093b	Bacteria	Bdellovibrionota	Bdellovibrionia	Bdellovibrionales	Bdellovibrionaceae	Bdellovibrio		0	0	0	0	0	0	0	0	0	0	0	0	0	2	0	0	0	0	0	0	0	0	2	0	0	0	0	0	0	0	0	0	0	0	0	0	0	0
30306e1983166f9cb26513f13a484316	Bacteria	Bdellovibrionota	Bdellovibrionia	Bdellovibrionales	Bdellovibrionaceae			0	0	0	0	0	0	0	0	0	0	0	0	0	0	0	0	0	0	0	0	0	0	0	0	0	0	0	0	0	0	0	0	0	0	0	0	0	0
33648582666a15f88440d4b6d71ee233	Bacteria	Bdellovibrionota	Bdellovibrionia	Bdellovibrionales	Bdellovibrionaceae			0	7	8	0	7	14	31	35	0	0	7	0	0	0	13	3	0	0	15	0	0	0	0	14	0	0	0	0	0	0	0	2	0	0	0	0	0	0
34a326626e063d7556b8f775bf1aad4a	Bacteria	Bdellovibrionota	Bdellovibrionia	Bdellovibrionales	SG-bin7	SG-bin7	SG-bin7_sp002083485	0	0	0	0	0	0	0	0	0	0	0	0	0	0	0	0	0	0	0	0	0	0	0	0	0	0	0	0	0	0	0	0	0	0	0	0	0	0
3670be40e963250bda011278e0695ec8	Bacteria	Bdellovibrionota	Bdellovibrionia	Bdellovibrionales				0	0	0	0	0	0	0	0	0	0	0	0	0	0	0	0	0	0	0	0	0	0	0	0	0	0	0	0	0	0	0	0	0	0	0	0	0	0
377fd2138c35b93851e2c4d760c62a53	Bacteria	Bdellovibrionota	Bdellovibrionia	Bdellovibrionales	Bdellovibrionaceae			0	0	0	0	0	0	0	0	0	0	0	0	0	0	0	0	0	0	0	0	0	0	0	0	0	11	0	0	0	0	0	0	0	0	0	0	0	0
3997f94118cd351c0736dafc28cc8541	Bacteria	Bdellovibrionota	Bdellovibrionia	Bdellovibrionales				0	3	0	0	0	0	34	17	0	0	0	0	0	0	0	0	0	0	0	0	0	10	0	29	0	18	11	0	0	0	0	0	0	0	0	0	0	0
3abb1d4d1c903c5eb1c25d76fb4fe256	Bacteria	Bdellovibrionota	Bdellovibrionia	Bdellovibrionales	Bdellovibrionaceae	Ga0074137	Ga0074137_sp001464715	0	0	0	0	0	0	13	10	0	0	0	0	0	0	0	0	0	0	0	0	0	0	0	14	0	0	0	0	0	0	0	0	0	0	0	0	0	0
3df95ac6285e4c5b595aa6588564ad11	Bacteria	Bdellovibrionota	Bdellovibrionia	Bdellovibrionales				0	0	0	0	0	0	0	0	0	0	0	0	0	0	0	0	0	0	0	0	0	0	0	0	0	0	0	0	0	0	0	0	0	0	0	0	0	0
3e8f6c2d398410ca949ab29475791325	Bacteria	Bdellovibrionota	Bdellovibrionia	Bdellovibrionales	Bdellovibrionaceae	Bdellovibrio		0	0	0	0	0	0	0	0	0	0	0	0	0	0	0	0	0	0	0	0	0	0	0	0	0	0	0	0	4	0	0	0	0	0	0	0	0	0
426d4ded7cbe91fc2bf341839b513d2f	Bacteria	Bdellovibrionota	Bdellovibrionia	Bdellovibrionales	UBA840	UBA6502	UBA6502_sp002436415	0	0	0	0	0	0	0	0	0	0	0	0	0	0	0	0	0	0	0	0	0	0	0	7	0	0	0	0	0	0	0	0	0	0	0	0	0	0
434aaff7b44fd9592db5dcb277c45a0b	Bacteria	Bdellovibrionota	Bdellovibrionia	Bdellovibrionales	1-14-0-10-45-34	1-14-0-10-45-34	1-14-0-10-45-34_sp002778785	0	0	0	0	0	0	0	0	0	0	0	0	0	0	0	0	0	0	0	0	0	17	0	33	0	0	0	0	0	0	0	0	0	0	0	0	0	0
47b626b451e03f318b7a73a1e08be62d	Bacteria	Bdellovibrionota	Bdellovibrionia	Bdellovibrionales	Bdellovibrionaceae	Bdellovibrio		0	0	0	0	0	9	15	19	0	0	0	0	0	0	0	0	0	0	0	10	0	11	0	28	10	73	37	0	0	5	0	0	0	0	0	0	0	0
4d4be56a47458369b925ad4a92ea64b4	Bacteria	Bdellovibrionota	Bdellovibrionia	Bdellovibrionales	1-14-0-10-45-34	1-14-0-10-45-34	1-14-0-10-45-34_sp002778785	0	0	0	0	0	0	0	0	0	0	0	0	0	0	0	0	0	0	0	0	0	0	0	5	0	0	0	0	0	0	0	0	0	0	0	0	0	0
50b36f91c14f4932c100513662c8188f	Bacteria	Bdellovibrionota	Bdellovibrionia	Bdellovibrionales	Bdellovibrionaceae	Ga0074137	Ga0074137_sp001464715	0	0	0	0	0	0	0	0	0	0	0	0	0	0	0	0	0	0	0	0	0	0	0	9	6	22	8	0	0	0	0	0	0	0	0	0	0	0
5aca0ac6632e02ecbf8315cad5977e32	Bacteria	Bdellovibrionota	Bdellovibrionia	Bdellovibrionales				0	0	0	0	0	0	0	0	0	0	0	0	0	0	0	0	2	0	0	0	0	0	0	0	0	2	0	0	0	0	0	0	0	0	0	0	0	0
5add0865e32cd26b2493090b6200d4a5	Bacteria	Bdellovibrionota	Bdellovibrionia	Bdellovibrionales	UBA840	UBA6502	UBA6502_sp002436415	0	0	0	0	0	0	0	0	0	0	0	0	0	0	0	0	3	0	0	0	0	0	0	0	0	0	0	0	0	0	0	0	0	0	0	0	0	0
62f9ed6a2ab6bbfd5a86e1854597ed78	Bacteria	Bdellovibrionota	Bdellovibrionia	Bdellovibrionales				0	0	0	0	0	0	0	0	0	4	0	0	0	0	0	3	5	0	0	0	0	0	0	5	0	8	0	0	0	0	0	0	0	0	0	0	0	0
6602ab94a4f8af789fda7209c6ace833	Bacteria	Bdellovibrionota	Bdellovibrionia	Bdellovibrionales	SG-bin7	SG-bin7	SG-bin7_sp002083485	0	0	0	0	0	0	0	0	0	6	6	0	0	0	0	0	0	0	0	0	0	0	0	0	3	0	0	0	0	0	0	0	0	0	0	0	0	0
670f19d8358ce1f508670b1292c54aec	Bacteria	Bdellovibrionota	Bdellovibrionia	Bdellovibrionales	Bdellovibrionaceae	Ga0074137	Ga0074137_sp001464715	0	0	0	0	0	0	0	0	0	0	0	0	0	0	0	0	0	0	0	0	0	4	0	12	0	0	2	0	0	0	0	0	0	0	0	0	0	0
67d8676a7ece291d680783cac67d2056	Bacteria	Bdellovibrionota	Bdellovibrionia	Bdellovibrionales	Bdellovibrionaceae	Bdellovibrio		0	0	0	0	0	0	0	0	0	21	27	0	0	0	19	0	15	0	0	0	0	0	0	13	0	0	0	0	0	0	0	0	0	0	0	0	16	0
6a99b560a45caa18067df14439e95511	Bacteria	Bdellovibrionota	Bdellovibrionia	Bdellovibrionales	1-14-0-10-45-34	1-14-0-10-45-34	1-14-0-10-45-34_sp002778785	0	0	0	0	0	0	0	0	0	0	0	0	0	0	0	0	0	0	0	0	0	0	0	0	0	0	0	0	0	0	0	0	0	0	0	0	0	0
6b55c7e4ebb310c5d1a91c0aaba013f5	Bacteria	Bdellovibrionota	Bdellovibrionia	Bdellovibrionales				0	0	0	0	0	0	0	0	0	0	0	0	0	0	0	0	0	7	8	0	0	0	0	0	0	0	0	0	0	0	0	0	0	0	0	0	0	0
6e4d719de05e05cd4afbc7a63d355db3	Bacteria	Bdellovibrionota	Bdellovibrionia	Bdellovibrionales	Bdellovibrionaceae			0	0	0	0	0	0	10	0	0	0	0	0	0	0	0	0	0	0	0	0	0	0	0	13	0	0	6	0	0	0	0	0	0	0	0	0	0	0
768f689a1ed532fb14c16f263d53a07f	Bacteria	Bdellovibrionota	Bdellovibrionia	Bdellovibrionales	1-14-0-10-45-34	1-14-0-10-45-34	1-14-0-10-45-34_sp002778785	0	0	0	0	0	0	15	6	0	2	0	0	0	0	3	0	0	3	5	0	0	3	0	15	0	9	7	3	0	0	0	0	0	0	0	0	0	0
7822203ceb85c13b47835488457c8ce9	Bacteria	Bdellovibrionota	Bdellovibrionia	Bdellovibrionales	UBA840	UBA6502	UBA6502_sp002436415	0	0	0	0	0	0	0	0	0	0	0	0	0	0	0	0	0	0	0	0	0	0	0	0	0	0	6	0	0	0	0	0	0	0	0	0	0	0
78cd866471cd2ba656189ea78b2e6722	Bacteria	Bdellovibrionota	Bdellovibrionia	Bdellovibrionales				0	0	0	0	0	0	0	0	0	0	0	0	0	0	0	0	2	0	0	0	0	0	0	0	0	0	0	0	0	0	0	0	0	0	0	0	0	0
7b9a5735f1af3f565b7ca3191c6241bb	Bacteria	Bdellovibrionota	Bdellovibrionia	Bdellovibrionales	SG-bin7	SG-bin7	SG-bin7_sp002083485	0	0	0	0	0	0	0	0	0	0	0	0	0	0	3	0	0	0	0	0	0	0	0	0	0	0	0	0	0	0	0	0	0	0	0	0	0	0
7eec414b97e610801e4fcac4678fa94b	Bacteria	Bdellovibrionota	Bdellovibrionia	Bdellovibrionales				0	0	0	0	0	0	0	0	0	0	0	0	0	0	0	0	0	0	0	0	0	0	0	0	0	0	6	0	0	0	0	0	0	0	0	0	0	0
818e2ffd24d19ae69121ffe03403009f	Bacteria	Bdellovibrionota	Bdellovibrionia	Bdellovibrionales				0	0	0	0	2	0	0	4	0	0	2	0	0	0	0	0	0	0	0	0	0	0	0	0	0	0	0	0	0	0	0	0	0	0	0	0	0	0
821e80753f7687445d05103967d8a7d7	Bacteria	Bdellovibrionota	Bdellovibrionia	Bdellovibrionales	1-14-0-10-45-34	1-14-0-10-45-34	1-14-0-10-45-34_sp002778785	0	0	0	0	0	0	0	0	0	0	0	0	0	0	3	0	0	0	0	0	0	0	0	0	0	0	0	0	0	0	0	0	0	0	0	0	0	0
8489237990ae5431c1da5871eac91ee5	Bacteria	Bdellovibrionota	Bdellovibrionia	Bdellovibrionales	1-14-0-10-45-34	1-14-0-10-45-34	1-14-0-10-45-34_sp002778785	0	0	0	0	0	0	0	0	0	0	0	0	0	0	0	0	0	0	0	0	0	0	0	0	0	0	0	0	0	0	0	0	0	0	0	0	0	0
872da2322bc9ab9b989df2f5d444d6a7	Bacteria	Bdellovibrionota	Bdellovibrionia	Bdellovibrionales	1-14-0-10-45-34	1-14-0-10-45-34	1-14-0-10-45-34_sp002778785	0	0	0	0	0	0	0	0	0	0	0	0	0	7	0	0	0	0	0	0	0	0	0	0	0	0	0	0	0	0	0	0	0	0	0	0	0	0
8c68f054b3ef9fa024f4f29693d01daf	Bacteria	Bdellovibrionota	Bdellovibrionia	Bdellovibrionales	UBA840	UBA6502	UBA6502_sp002436415	0	0	0	0	0	0	3	3	0	0	0	0	0	0	0	0	0	0	0	0	0	4	0	14	0	9	0	0	0	0	0	0	0	0	0	0	0	0
92095b8b60c69004101f6ac8a989bc51	Bacteria	Bdellovibrionota	Bdellovibrionia	Bdellovibrionales				0	0	0	0	0	0	0	0	0	0	0	0	0	0	0	0	0	0	0	0	0	0	0	0	0	0	0	0	0	0	0	0	0	0	0	0	0	0
962059130ecd9101afe46937fdbf541c	Bacteria	Bdellovibrionota	Bdellovibrionia	Bdellovibrionales				0	0	0	0	0	0	45	0	0	0	0	0	0	0	0	0	5	11	0	0	0	0	4	0	0	0	0	0	8	0	0	0	0	0	0	0	0	0
96402efd53e2b9377bb698750b3732bc	Bacteria	Bdellovibrionota	Bdellovibrionia	Bdellovibrionales	1-14-0-10-45-34	1-14-0-10-45-34	1-14-0-10-45-34_sp002778785	0	0	0	0	0	2	0	0	0	0	0	0	0	0	0	5	8	0	0	0	0	0	0	0	0	0	0	0	0	0	0	0	0	0	0	0	0	0
98758052b6ce971c3def40028f79bc38	Bacteria	Bdellovibrionota	Bdellovibrionia	Bdellovibrionales				0	0	0	0	0	0	0	0	0	0	0	0	0	0	0	0	0	0	0	0	0	0	0	0	0	0	0	0	0	0	0	0	0	0	0	0	0	0
9a642b2bac3f8a974ac685ac335f4933	Bacteria	Bdellovibrionota	Bdellovibrionia	Bdellovibrionales				0	0	0	0	0	0	14	19	0	0	0	0	0	0	0	0	0	0	6	0	0	0	0	0	0	0	0	0	0	0	0	0	0	0	0	0	0	0
9f89f509d56274636f5425ba7b59637d	Bacteria	Bdellovibrionota	Bdellovibrionia	Bdellovibrionales	Bdellovibrionaceae			0	0	0	0	0	0	4	0	0	0	0	0	0	0	0	0	0	0	0	0	0	0	0	0	0	0	0	0	0	0	0	0	0	0	0	0	0	0
a1306b26175be1f54e57c12f72db5fd4	Bacteria	Bdellovibrionota	Bdellovibrionia	Bdellovibrionales	Bdellovibrionaceae	Ga0074137	Ga0074137_sp001464715	0	0	0	0	0	0	0	0	0	0	0	0	0	0	0	0	0	0	0	0	0	0	0	0	0	0	0	0	0	0	0	0	0	0	0	0	0	0
a17c3a92e56e1c7cd388f34150d89cf6	Bacteria	Bdellovibrionota	Bdellovibrionia	Bdellovibrionales				0	0	0	0	0	0	13	12	0	0	4	0	0	0	3	0	0	7	6	0	0	0	0	8	10	19	6	0	0	0	0	0	0	0	0	0	0	0
a2397a263af2f98e41ca571f17bd5dea	Bacteria	Bdellovibrionota	Bdellovibrionia	Bdellovibrionales	Bdellovibrionaceae	Bdellovibrio		0	0	0	0	0	5	0	0	0	0	0	0	0	0	0	0	0	0	0	0	0	7	0	11	0	11	0	0	0	0	0	0	0	0	0	0	0	0
a4e1d67fa3ba9b7bf8501abee5484d05	Bacteria	Bdellovibrionota	Bdellovibrionia	Bdellovibrionales	Bdellovibrionaceae	Bdellovibrio		0	0	5	2	10	15	17	11	9	14	11	0	0	0	0	9	22	0	0	6	3	0	0	0	0	12	8	0	0	0	0	0	0	0	0	0	9	0
a5052c5b90f8f721546efb91406280fc	Bacteria	Bdellovibrionota	Bdellovibrionia	Bdellovibrionales				0	0	14	0	0	9	44	25	0	0	0	0	11	0	0	0	0	0	30	0	0	4	0	0	0	0	0	7	0	5	0	0	0	0	0	0	0	0
a87c14eee94d785454bcff9f47a49795	Bacteria	Bdellovibrionota	Bdellovibrionia	Bdellovibrionales				0	0	0	0	0	6	0	0	0	0	0	0	0	0	0	4	0	5	0	0	0	11	0	24	3	0	0	0	0	0	0	0	0	0	0	0	0	0
a8fdbe9345e9f33fed6bd39dff2c6b87	Bacteria	Bdellovibrionota	Bdellovibrionia	Bdellovibrionales				0	0	0	0	0	0	0	0	0	0	0	0	0	0	0	0	0	0	0	0	0	0	0	0	0	0	0	0	0	0	0	0	0	0	0	0	0	0
acf0f00cb5409cdf9d35ca69acf91138	Bacteria	Bdellovibrionota	Bdellovibrionia	Bdellovibrionales	1-14-0-10-45-34	1-14-0-10-45-34	1-14-0-10-45-34_sp002778785	0	0	0	0	0	0	0	0	0	0	0	0	0	0	0	0	0	0	0	0	0	0	5	0	0	0	0	0	0	0	0	0	0	0	0	0	0	0
ae8c0d4c2f706f67afb0ecc3ece8feed	Bacteria	Bdellovibrionota	Bdellovibrionia	Bdellovibrionales	Bdellovibrionaceae			0	0	0	0	0	0	0	0	0	0	0	0	0	0	0	0	0	0	0	0	0	0	0	0	0	0	0	0	0	0	0	0	0	0	0	0	0	0
b15ad94ef466083a257ff446c630bd81	Bacteria	Bdellovibrionota	Bdellovibrionia	Bdellovibrionales				0	0	0	0	0	0	0	0	0	0	0	0	0	0	0	0	0	0	0	0	0	0	0	0	0	0	0	0	0	0	0	0	0	0	0	0	0	0
b1694e7ad620848ed130402c7ccc71d4	Bacteria	Bdellovibrionota	Bdellovibrionia	Bdellovibrionales	SG-bin7	SG-bin7	SG-bin7_sp002083485	0	0	0	0	0	0	5	0	0	0	0	0	0	0	0	0	0	0	0	0	0	0	0	7	0	0	0	0	0	0	0	0	0	0	0	0	0	0
b30af617d57b985e1582dba41de8a141	Bacteria	Bdellovibrionota	Bdellovibrionia	Bdellovibrionales				0	0	0	0	0	0	7	5	0	0	2	0	0	0	0	0	0	0	3	0	0	9	3	43	0	2	0	3	0	0	0	0	0	0	0	0	0	0
b38e41d6ba23c16c5445a752f54ee2b1	Bacteria	Bdellovibrionota	Bdellovibrionia	Bdellovibrionales	Bdellovibrionaceae	Ga0074137	Ga0074137_sp001464715	0	0	0	0	0	0	0	0	0	0	0	0	0	0	0	0	0	0	0	0	0	0	0	0	0	0	0	0	0	0	0	0	0	0	0	0	0	0
b4b776d867c335d48d4b5274a7f57ea2	Bacteria	Bdellovibrionota	Bdellovibrionia	Bdellovibrionales	1-14-0-10-45-34	1-14-0-10-45-34	1-14-0-10-45-34_sp002778785	0	0	0	0	0	0	0	0	0	0	3	0	0	0	0	0	0	0	0	0	0	0	0	0	0	0	0	0	0	0	0	0	0	0	0	0	0	0
b73eef981b4d0682f56325b18f9c1a3b	Bacteria	Bdellovibrionota	Bdellovibrionia	Bdellovibrionales	UBA840	UBA6502	UBA6502_sp002436415	0	0	0	0	0	0	5	0	0	0	0	0	0	0	0	0	0	0	0	0	0	5	0	0	0	3	2	0	0	0	0	0	0	0	0	0	0	0
b7941b194ec30975bc673b394fba0078	Bacteria	Bdellovibrionota	Bdellovibrionia	Bdellovibrionales				0	0	0	0	0	0	0	0	0	0	0	0	0	0	0	0	0	0	0	0	0	0	0	0	0	0	0	4	0	0	0	0	0	0	0	0	0	0
ba932b5c1702ef54b09201d03cc08140	Bacteria	Bdellovibrionota	Bdellovibrionia	Bdellovibrionales				0	0	0	0	0	0	0	0	0	0	0	0	0	0	0	0	0	0	0	0	0	0	0	9	0	0	0	0	0	0	0	0	0	0	0	0	0	0
bcc7b701fef291c1057bb27d44668fd3	Bacteria	Bdellovibrionota	Bdellovibrionia	Bdellovibrionales	Bdellovibrionaceae			0	0	0	0	0	0	0	0	0	0	0	0	0	0	0	0	0	0	0	0	0	4	0	9	0	0	5	0	0	0	0	0	0	0	0	0	0	0
bfe91228191b1fea6adb935388549867	Bacteria	Bdellovibrionota	Bdellovibrionia	Bdellovibrionales	Bdellovibrionaceae			0	0	0	0	0	0	0	0	0	0	0	0	0	0	0	0	0	0	0	0	0	0	0	9	0	0	0	0	0	0	0	0	0	0	0	0	0	0
c10c6e267ce3c2d9a6612dc9c3c94e7f	Bacteria	Bdellovibrionota	Bdellovibrionia	Bdellovibrionales	Bdellovibrionaceae			0	0	0	0	0	0	0	8	0	5	0	4	0	0	0	0	6	0	0	0	0	0	0	0	0	0	0	0	0	0	0	0	0	0	0	0	0	0
c3389dfcb5cfbc27c01e4f94798b8cf3	Bacteria	Bdellovibrionota	Bdellovibrionia	Bdellovibrionales				0	0	0	0	0	0	0	0	0	0	0	0	0	0	0	0	0	0	0	0	0	0	0	0	0	0	0	0	0	0	0	0	0	0	0	0	0	0
c56f2f2102b50fbff743cfc464b9ec13	Bacteria	Bdellovibrionota	Bdellovibrionia	Bdellovibrionales	UBA840	UBA6502	UBA6502_sp002436415	0	0	0	0	0	0	0	0	0	0	0	0	0	0	0	0	0	0	0	0	0	0	0	0	0	5	3	0	0	0	0	0	0	0	0	0	0	0
cdba1b2cf62b7a71155cf576cab98336	Bacteria	Bdellovibrionota	Bdellovibrionia	Bdellovibrionales				0	0	0	0	0	0	0	0	0	0	0	0	0	0	0	0	0	0	0	0	0	0	0	11	0	0	0	0	0	0	0	0	0	0	0	0	0	0
cff95dea4e5509308e195d173300c8fe	Bacteria	Bdellovibrionota	Bdellovibrionia	Bdellovibrionales	UBA840	UBA6502	UBA6502_sp002436415	0	0	0	0	0	0	2	0	0	0	0	0	0	0	0	0	0	0	0	0	0	0	0	14	0	0	0	0	0	0	0	0	0	0	0	0	0	0
d62ceb5b88745c176c774c43a990fbf5	Bacteria	Bdellovibrionota	Bdellovibrionia	Bdellovibrionales	UBA840	UBA6502	UBA6502_sp002436415	0	0	0	0	0	0	0	0	0	0	0	0	0	0	0	0	0	0	0	0	0	0	0	0	0	0	0	0	0	0	0	0	0	0	0	0	0	0
da2c26ee1b86dcf3df6ab5468ee1a423	Bacteria	Bdellovibrionota	Bdellovibrionia	Bdellovibrionales	Bdellovibrionaceae	Bdellovibrio		0	0	0	0	0	0	0	0	0	0	0	0	0	0	0	0	0	0	0	0	0	3	0	8	0	0	0	0	0	0	0	0	0	0	0	0	0	0
e1a453126180b586f184e3e4b7aef9a8	Bacteria	Bdellovibrionota	Bdellovibrionia	Bdellovibrionales				0	0	0	0	0	0	2	0	0	0	0	0	0	0	0	0	0	0	0	0	0	0	0	0	0	0	0	0	0	0	0	0	0	0	0	0	0	0
e5df746cca765ae43501ad9561ec9719	Bacteria	Bdellovibrionota	Bdellovibrionia	Bdellovibrionales	SG-bin7	SG-bin7	SG-bin7_sp002083485	0	0	0	0	4	0	0	7	0	0	0	0	0	0	0	0	3	0	0	0	3	0	0	0	0	5	0	0	0	0	0	0	0	2	0	0	0	0
e8199abe35263ecc991af1c290107997	Bacteria	Bdellovibrionota	Bdellovibrionia	Bdellovibrionales	Bdellovibrionaceae	Bdellovibrio		0	0	0	0	0	0	0	0	0	0	0	0	0	0	0	0	0	0	0	0	0	0	0	0	0	0	0	0	0	0	0	0	0	0	0	0	0	0
e95325925be3ea8768fd6518935c3e54	Bacteria	Bdellovibrionota	Bdellovibrionia	Bdellovibrionales	Bdellovibrionaceae			0	0	0	0	0	0	0	0	3	8	3	0	0	0	0	0	0	0	0	0	0	0	0	0	0	0	4	0	0	0	0	0	0	0	0	0	5	0
f0c74d840653e631e3bc419288533c99	Bacteria	Bdellovibrionota	Bdellovibrionia	Bdellovibrionales	Bdellovibrionaceae	Bdellovibrio		0	0	0	0	0	0	0	0	0	0	0	0	0	0	0	0	0	0	0	0	0	0	0	0	0	0	0	0	0	0	0	0	0	0	0	0	0	0
f61d22596cd2c5e7d2d7928a878cbcd9	Bacteria	Bdellovibrionota	Bdellovibrionia	Bdellovibrionales	Bdellovibrionaceae	Bdellovibrio		0	0	0	0	0	0	21	21	0	0	0	0	0	0	0	0	0	11	13	0	0	0	0	36	0	38	0	12	0	0	0	0	0	4	0	0	0	0
fc698ca9da17553d861ce02554bf3732	Bacteria	Bdellovibrionota	Bdellovibrionia	Bdellovibrionales				0	0	0	0	0	0	0	0	0	0	0	0	0	0	0	0	0	0	0	0	0	0	0	0	0	0	0	0	0	0	0	0	0	0	0	0	0	0
2914b4eeb5aa869d5e2045e5af745a04	Bacteria	Proteobacteria	Gammaproteobacteria	Beggiatoales	Beggiatoaceae	Thiomargarita	Thiomargarita_nelsonii	0	0	0	0	0	0	0	0	0	0	0	0	0	0	0	0	0	0	0	0	0	0	0	0	0	0	0	0	0	0	0	0	0	0	0	0	0	0
0eb8f9f7460c976f0a7ae3cbf8f7b1ca	Bacteria	Proteobacteria	Gammaproteobacteria	Berkiellales	Berkiellaceae	Berkiella_A	Berkiella_A_cookevillensis	0	0	0	0	0	0	0	0	0	0	0	0	0	0	0	0	0	0	0	0	0	0	0	0	0	0	0	0	0	0	0	0	0	0	0	0	0	0
238b99ce9a285868d35e261963775b29	Bacteria	Proteobacteria	Gammaproteobacteria	Berkiellales	Berkiellaceae	Berkiella	Berkiella_aquae	0	0	0	0	0	0	0	0	0	0	0	0	0	0	0	0	0	0	0	0	0	0	0	8	0	0	0	0	0	0	0	0	0	0	0	0	0	0
3d6ded477278100451567c723f10c41a	Bacteria	Proteobacteria	Gammaproteobacteria	Berkiellales	Berkiellaceae	Berkiella_A	Berkiella_A_cookevillensis	0	0	0	0	0	0	0	0	0	0	0	0	0	0	0	0	3	0	0	0	0	0	0	0	0	0	0	0	0	0	0	0	0	0	0	0	0	0
76b022ec54fe415605d1f83988d898cb	Bacteria	Proteobacteria	Gammaproteobacteria	Berkiellales	Berkiellaceae			0	0	0	0	0	0	0	0	0	0	0	0	0	0	0	0	0	0	0	0	0	0	0	0	0	0	0	0	0	0	0	0	0	0	0	0	0	0
8dbad2b3806fd6ae7419f3f74f4e7f4f	Bacteria	Proteobacteria	Gammaproteobacteria	Berkiellales	Berkiellaceae	Berkiella	Berkiella_aquae	0	0	0	0	0	0	0	0	0	0	7	0	0	0	0	7	8	0	0	0	0	0	0	0	0	0	0	0	0	0	0	0	0	0	0	0	0	0
9c31faf0fcd98e6f87ae44e8b704dcb9	Bacteria	Proteobacteria	Gammaproteobacteria	Berkiellales	Berkiellaceae	Berkiella	Berkiella_aquae	0	0	0	0	17	17	4	0	0	13	10	0	0	0	0	0	27	0	0	0	5	0	0	0	0	19	10	3	0	3	0	8	0	0	0	0	8	0
b92195bebc8dff1097a15831677dd277	Bacteria	Proteobacteria	Gammaproteobacteria	Berkiellales	Berkiellaceae	Berkiella_A	Berkiella_A_cookevillensis	0	0	0	0	0	0	0	0	0	0	0	0	0	0	0	0	0	0	0	0	0	0	0	0	0	9	0	0	0	0	0	0	0	0	0	0	0	0
c90d650e9b0eda3b10ce414fb58dc0e6	Bacteria	Proteobacteria	Gammaproteobacteria	Berkiellales	Berkiellaceae	Berkiella_A	Berkiella_A_cookevillensis	0	0	0	0	0	0	0	0	0	0	0	0	0	0	0	0	5	0	0	0	0	0	0	0	0	0	0	0	0	0	0	0	0	0	0	0	0	0
e0a2781627988495c084fe4d2b269b74	Bacteria	Proteobacteria	Gammaproteobacteria	Berkiellales	Berkiellaceae	Berkiella	Berkiella_aquae	0	0	0	0	0	0	0	0	0	0	0	0	0	0	0	0	0	0	0	0	0	0	0	0	0	0	0	0	0	0	0	0	0	0	0	0	0	0
ee3e0dc84848cfa30e361308bdef72a5	Bacteria	Proteobacteria	Gammaproteobacteria	Berkiellales	Berkiellaceae	Berkiella	Berkiella_aquae	0	0	0	0	0	0	0	0	0	0	0	0	0	0	0	5	0	0	0	0	0	0	0	0	0	0	0	0	0	0	0	0	0	0	0	0	0	0
08ff7cbbb085da1a0852bbb540987763	Bacteria	Binatota	Binatia	Bin18	Bin18	Bin18	Bin18_sp002238415	0	0	0	0	0	0	0	0	0	0	0	0	0	0	0	0	0	0	0	0	0	0	0	0	0	4	0	0	0	0	0	0	0	0	0	0	0	0
2d62df83e374e914083815765e47294b	Bacteria	Binatota	Binatia	Bin18	Bin18	Bin18	Bin18_sp002238415	0	0	0	0	0	0	0	0	0	0	3	0	0	0	0	0	0	0	0	0	0	0	0	0	0	0	0	0	0	0	0	0	0	0	0	0	0	0
32150dfce67639e0d7035b0c289a0ee0	Bacteria	Binatota	Binatia	Bin18	Bin18	Bin18	Bin18_sp002238415	0	0	0	0	0	0	0	0	0	0	0	0	0	0	0	0	3	0	2	0	0	0	0	0	0	0	0	0	0	0	0	0	0	0	0	0	0	0
a12a725a436cf4442375debaddf0a0b1	Bacteria	Binatota	Binatia	Bin18	Bin18	Bin18	Bin18_sp002238415	0	0	0	0	0	0	0	0	0	0	0	0	0	0	3	0	0	0	0	0	0	0	0	0	0	0	0	0	0	0	0	0	0	0	0	0	0	0
cce58a71ee3c0323018973b5f60d6bab	Bacteria	Binatota	Binatia	Bin18	Bin18	Bin18	Bin18_sp002238415	0	0	0	0	0	0	0	0	0	0	0	0	0	0	0	0	0	0	0	0	0	0	0	0	0	0	0	4	0	0	0	0	0	0	0	0	2	0
28792377725b6d2fd8bc045337d13ce3	Bacteria	Acidobacteriota	Bin61	Bin61	Bin61	Bin61	Bin61_sp002238705	0	0	0	0	0	0	0	0	0	0	0	0	0	0	10	0	0	6	0	0	0	0	0	15	0	0	0	0	0	0	0	0	0	0	0	0	0	0
30a41bf33da42ca6573aeec02c551dc2	Bacteria	Acidobacteriota	Bin61	Bin61	Bin61	Bin61	Bin61_sp002238705	0	0	0	0	0	0	13	0	0	7	16	0	0	0	0	5	5	0	5	0	0	0	0	0	0	14	0	0	0	0	0	0	0	0	0	0	8	0
5599b264444764358b87cdcd7b500939	Bacteria	Acidobacteriota	Bin61	Bin61	Bin61	Bin61	Bin61_sp002238705	0	0	0	0	0	0	0	2	0	0	0	0	0	0	0	0	5	0	0	2	0	3	0	9	0	0	0	0	0	0	0	0	0	0	0	0	0	0
97221468cbe86e20280b9622afbfbe14	Bacteria	Acidobacteriota	Bin61	Bin61	Bin61	Bin61	Bin61_sp002238705	0	0	0	0	0	0	0	0	0	0	0	0	0	0	0	0	5	0	0	0	0	0	0	0	0	0	0	0	0	0	0	0	0	0	0	0	0	0
97f7e85d65ba5bf32c72d09286a78ee8	Bacteria	Acidobacteriota	Bin61	Bin61	Bin61	Bin61	Bin61_sp002238705	0	0	0	0	0	0	0	0	0	0	0	0	0	0	0	0	0	0	0	0	0	0	0	0	0	0	0	10	0	0	0	0	0	0	0	0	0	0
a1ea1dafb8f72ad85e18bd2bdd909904	Bacteria	Acidobacteriota	Bin61	Bin61	Bin61	Bin61	Bin61_sp002238705	0	0	0	0	0	0	0	0	0	0	0	0	0	0	0	0	0	0	0	0	0	0	0	0	0	0	5	0	0	0	0	0	0	0	0	0	0	0
050388353b3e60ced70fffd91e35ba21	Bacteria	Proteobacteria	Alphaproteobacteria	Bin65	Bin65	Bin65	Bin65_sp002238725	0	0	0	0	0	16	14	9	0	11	12	0	0	0	0	7	12	0	10	0	0	0	0	29	10	29	17	8	0	0	0	0	0	6	0	0	9	0
09f45ef25bf1d2afc584ab2c65cd35c5	Bacteria	Proteobacteria	Alphaproteobacteria	Bin65	Bin65	Bin65	Bin65_sp002238725	0	0	0	0	0	0	0	0	0	0	0	0	0	0	0	0	0	0	0	0	0	0	0	0	0	0	0	0	0	3	0	0	0	0	0	0	0	0
980958bddb42ff8bff0528348ba70a7a	Bacteria	Proteobacteria	Alphaproteobacteria	Bin65	Bin65	Bin65	Bin65_sp002238725	0	0	0	0	0	6	6	10	0	0	0	0	0	0	0	0	0	0	0	0	0	0	0	0	0	13	0	0	0	0	0	0	0	0	0	0	0	0
dff66ce8e93e4799a4e61f0119ec630f	Bacteria	Proteobacteria	Alphaproteobacteria	Bin65	Bin65	Bin65	Bin65_sp002238725	0	0	0	0	0	0	0	0	0	9	15	0	0	0	0	6	0	0	0	0	0	9	0	23	0	0	9	0	0	0	0	0	0	0	0	0	0	0
f6d68f261fd068f8d97b615ba1267e28	Bacteria	Proteobacteria	Alphaproteobacteria	Bin65	Bin65	Bin65	Bin65_sp002238725	0	0	0	0	0	0	0	0	0	0	0	0	0	0	0	0	0	0	0	0	0	0	0	0	0	0	0	0	0	0	0	0	0	0	0	0	0	0
0322efad2128787024297e401d24f2dd	Bacteria	Patescibacteria	ABY1	BM507				0	0	0	0	0	0	0	0	0	0	0	0	0	0	0	0	0	0	0	0	0	0	0	0	0	0	0	0	0	0	0	0	0	0	0	0	0	0
0782111deaaa06783f34891fa65f75bf	Bacteria	Patescibacteria	ABY1	BM507	UBA12075	XYA2-FULL-47-19	XYA2-FULL-47-19_sp001780275	0	0	0	0	10	7	0	0	0	9	10	0	0	0	3	3	9	0	0	3	0	0	0	0	0	0	0	3	0	3	0	5	0	0	0	0	3	0
09b446c9c12d07c1996892da85230134	Bacteria	Patescibacteria	ABY1	BM507	UBA12075	UBA12075	UBA12075_sp003514005	0	0	0	0	0	0	0	0	0	0	0	0	0	0	0	0	0	0	0	0	0	0	0	0	0	0	0	0	0	0	0	0	0	0	0	0	0	0
0d1f8620445f0992b99bea5ddb9f6bde	Bacteria	Patescibacteria	ABY1	BM507				0	0	0	0	0	0	0	0	0	0	0	0	0	0	0	0	0	0	0	0	0	0	0	0	0	0	0	2	0	0	0	0	0	0	0	0	0	0
11d15aae32187545d12ec0a27f7122b6	Bacteria	Patescibacteria	ABY1	BM507	UBA12075	BM705	BM705_sp002869165	0	0	0	0	0	0	0	0	0	0	7	0	0	0	0	0	0	0	0	0	0	0	0	0	0	0	0	0	0	0	0	0	0	0	0	0	0	0
12c5110cea9185dfa32d3d189b5abab6	Bacteria	Patescibacteria	ABY1	BM507	UBA12075	XYC2-34-220	XYC2-34-220_sp001780285	0	0	0	0	0	0	0	0	0	0	0	0	0	0	0	6	0	0	0	0	0	0	0	0	0	3	0	0	0	0	0	0	0	0	0	0	0	0
14bedd799454acdbc83db8140e5603a1	Bacteria	Patescibacteria	ABY1	BM507				0	0	0	0	0	0	0	0	0	0	0	0	0	0	0	0	0	0	0	0	0	0	0	0	0	0	0	0	0	0	0	0	0	0	0	0	0	0
15572a569cd67cd5277ad964893b1e37	Bacteria	Patescibacteria	ABY1	BM507	UBA12075			0	0	0	0	0	10	0	7	0	6	0	0	0	0	0	7	5	6	0	10	0	0	0	0	0	6	0	0	0	0	0	0	0	0	0	0	0	0
19c6f16e5673bb90d7ea3bea094179c8	Bacteria	Patescibacteria	ABY1	BM507	UBA12075	XYA2-FULL-47-19	XYA2-FULL-47-19_sp001780275	0	0	0	0	0	0	0	0	0	0	0	0	0	0	0	7	0	0	0	0	0	0	0	0	0	0	0	0	0	0	0	0	0	0	0	0	0	0
1b04315038160c6235deb8f70f11c009	Bacteria	Patescibacteria	ABY1	BM507				0	0	0	0	5	0	0	0	0	4	7	0	0	0	0	0	0	0	0	0	0	0	0	0	0	0	0	0	0	0	0	0	0	0	0	0	0	0
1c43ff0aa772040654785ad218a556eb	Bacteria	Patescibacteria	ABY1	BM507				0	0	0	0	0	0	0	0	0	0	0	0	0	0	0	0	0	0	0	0	0	0	0	0	0	0	2	0	0	0	0	0	0	0	0	0	0	0
1e8cdb0e1395278a791faaff698ce6b8	Bacteria	Patescibacteria	ABY1	BM507				0	0	0	0	0	0	0	0	0	7	0	0	0	0	0	0	0	0	0	0	0	0	0	0	0	0	0	0	0	0	0	0	0	0	0	0	0	0
1f19de9debda59b0b73e3253f5cbc935	Bacteria	Patescibacteria	ABY1	BM507	UBA12075			0	0	0	0	0	0	0	0	0	0	0	0	0	0	0	0	0	0	0	0	0	0	0	0	0	0	0	0	0	0	0	0	0	0	0	0	0	0
206cdd6bad047ed4e8715b31ed25f1e6	Bacteria	Patescibacteria	ABY1	BM507	UBA12075	BM705	BM705_sp002869165	0	0	0	0	0	0	0	0	0	0	0	0	0	0	0	5	0	0	0	0	0	0	0	0	0	0	0	0	0	0	0	0	0	0	0	0	0	0
21d023ed287e0f0848f1133631354b19	Bacteria	Patescibacteria	ABY1	BM507	UBA12075	XYC2-34-220	XYC2-34-220_sp001780285	0	0	0	0	0	0	7	0	0	0	0	0	0	0	0	0	0	0	0	0	0	0	0	0	0	0	0	0	0	0	0	0	0	0	0	0	0	0
27feb6667cf9df78174c4d941d01961a	Bacteria	Patescibacteria	ABY1	BM507	UBA12075			0	0	0	0	0	0	0	0	0	0	0	0	0	0	0	0	0	0	0	0	0	0	0	0	0	15	0	0	0	0	0	0	0	0	0	0	0	0
2961d5c237c3707e2d74bd12e3ac7995	Bacteria	Patescibacteria	ABY1	BM507	UM-FILTER-48-10	UM-FILTER-48-10	UM-FILTER-48-10_sp002771615	0	0	0	0	12	0	0	0	0	0	0	0	0	0	0	0	7	0	0	0	0	0	0	0	0	0	0	0	0	0	0	0	0	0	0	0	0	0
29ad062451db758225d33c61f4f67b9e	Bacteria	Patescibacteria	ABY1	BM507	UBA12075			0	0	0	0	15	24	0	6	0	27	20	0	0	0	10	0	19	0	5	0	0	0	0	0	0	0	9	0	0	0	0	0	0	0	0	0	0	0
29f218e96fc5415d57720f3dbf4cda1d	Bacteria	Patescibacteria	ABY1	BM507	UBA12075	XYC2-34-220	XYC2-34-220_sp001780285	0	0	0	0	7	12	0	0	0	5	0	0	0	0	7	0	16	8	0	0	7	0	0	0	9	0	0	0	0	0	0	0	0	0	0	0	0	0
2ca0054c319be00356b4851d5bd4d94a	Bacteria	Patescibacteria	ABY1	BM507	UBA12075	UBA12075	UBA12075_sp003514005	0	0	0	0	0	6	0	0	0	0	0	0	0	0	0	0	0	0	0	0	0	0	0	0	0	0	0	0	0	0	0	0	0	0	0	0	0	0
2e06174dbaeb18869b7d4a22824a0edc	Bacteria	Patescibacteria	ABY1	BM507	UBA12075			0	0	0	0	0	10	0	0	3	12	9	0	0	0	6	13	19	0	0	0	0	0	0	0	0	3	0	8	0	5	0	0	0	0	0	0	0	0
2f9acb7f30ac3499c623068946a67e13	Bacteria	Patescibacteria	ABY1	BM507	UBA12075			0	0	0	0	0	3	0	0	0	0	0	0	0	0	0	0	0	0	0	0	0	0	0	0	0	0	0	0	0	0	0	0	0	0	0	0	0	0
3462cc050543471d091a3c4bcaa9515b	Bacteria	Patescibacteria	ABY1	BM507	UBA12075			0	0	0	0	0	0	0	0	0	0	6	0	0	0	0	0	0	0	0	0	0	0	0	0	0	0	0	0	0	0	0	0	0	0	0	0	0	0
3495d23fe0f606d6f366068bacba491f	Bacteria	Patescibacteria	ABY1	BM507				0	0	0	0	0	7	0	0	0	0	0	0	0	0	0	0	0	0	0	0	0	0	0	0	0	5	0	0	0	0	0	0	0	0	0	0	0	0
3a5d3b04f545d93aa0e4b0605fbb84bf	Bacteria	Patescibacteria	ABY1	BM507	UBA917	UBA917	UBA917_sp002293855	0	0	0	0	0	0	0	0	0	0	0	0	0	0	0	0	0	0	0	0	0	0	0	0	0	0	0	0	0	0	0	0	0	0	0	0	0	0
3acd8131c5a8b830f4a3288e629d626d	Bacteria	Patescibacteria	ABY1	BM507				0	0	0	0	8	10	0	0	0	5	12	0	0	0	5	0	8	0	6	4	0	0	0	0	2	6	0	9	0	5	0	4	0	0	0	0	2	0
45e91e85ba65a7b895776a5646d83ae4	Bacteria	Patescibacteria	ABY1	BM507	UM-FILTER-48-10	UM-FILTER-48-10	UM-FILTER-48-10_sp002771615	0	0	0	0	0	0	0	0	3	0	5	0	0	0	0	0	0	0	0	0	0	0	0	0	0	0	0	0	0	0	0	0	0	0	0	0	0	0
48f6e0555b4bf4757935a8efe9c7f442	Bacteria	Patescibacteria	ABY1	BM507	UBA12075	UBA12075	UBA12075_sp003514005	0	0	0	0	0	0	0	0	0	0	0	0	0	0	0	0	4	0	0	0	0	0	0	0	0	0	0	0	0	0	0	0	0	0	0	0	0	0
4baa9cd80ef265a3ae85b0cfd2b24ac2	Bacteria	Patescibacteria	ABY1	BM507	UBA12075	BM705	BM705_sp002869165	0	0	0	0	0	0	0	0	0	0	0	0	0	0	0	0	0	0	0	0	0	0	0	0	0	3	0	0	0	0	0	0	0	0	0	0	0	0
4da182eb676f9f823ae65a3177bf8120	Bacteria	Patescibacteria	ABY1	BM507	UBA12075	XYA2-FULL-47-19	XYA2-FULL-47-19_sp001780275	0	0	0	0	0	0	0	0	0	0	0	0	0	0	0	0	0	0	0	0	0	0	0	0	0	0	0	0	0	0	0	0	0	0	0	0	0	0
531c069fb111a187879a8035e6866a97	Bacteria	Patescibacteria	ABY1	BM507	UBA12075	XYA2-FULL-47-19	XYA2-FULL-47-19_sp001780275	0	0	0	0	0	0	0	0	0	0	0	0	0	0	0	0	0	0	0	0	0	0	0	0	0	0	0	0	0	0	0	0	0	0	0	0	0	0
593c7003a0b65ffd9de7b543f46c452a	Bacteria	Patescibacteria	ABY1	BM507	UBA917	UBA919	UBA919_sp002344425	0	0	0	0	0	0	0	0	0	10	4	0	0	0	0	4	6	0	0	2	0	0	0	0	0	0	0	2	0	0	0	0	0	0	0	0	0	0
60e9d4c5cac8fb17de6e2530b49d94ac	Bacteria	Patescibacteria	ABY1	BM507	UBA12075	BM705	BM705_sp002869165	0	0	0	0	0	7	5	0	0	0	0	0	0	0	0	0	0	0	6	0	0	0	0	4	0	0	0	3	0	0	0	0	0	0	0	0	0	0
67df9af26655240bdd0adc9dc5566950	Bacteria	Patescibacteria	ABY1	BM507	UBA12075	BM705	BM705_sp002869165	0	0	0	0	0	0	0	0	0	0	0	0	0	0	0	0	0	0	0	0	0	0	0	0	0	0	0	0	0	0	0	0	0	0	0	0	0	0
69434b9dda38010e4075b2fe172d703b	Bacteria	Patescibacteria	ABY1	BM507	UBA12075	XYA2-FULL-47-19	XYA2-FULL-47-19_sp001780275	0	0	0	0	0	0	0	0	0	0	0	0	0	0	0	0	0	0	0	0	0	0	0	0	0	0	0	0	0	0	5	0	0	0	0	0	0	0
72e722cf5c5e8ee366d441dd4784ceb4	Bacteria	Patescibacteria	ABY1	BM507	UBA12075	XYA2-FULL-47-19	XYA2-FULL-47-19_sp001780275	0	0	0	0	0	0	0	0	0	0	0	0	0	0	0	0	0	0	0	0	0	0	0	0	0	0	0	0	0	0	0	0	0	0	0	0	0	0
732fea44e076eb0eb363563639ac2683	Bacteria	Patescibacteria	ABY1	BM507				0	0	0	0	0	0	0	0	0	0	0	0	0	0	0	0	0	0	0	0	0	0	0	0	0	0	0	0	0	0	0	0	0	0	0	0	0	0
76da504d09508e25a86183d6afdae406	Bacteria	Patescibacteria	ABY1	BM507	UBA12075	XYA2-FULL-47-19	XYA2-FULL-47-19_sp001780275	0	0	0	0	0	0	0	0	0	0	0	0	0	0	0	0	0	0	0	0	0	0	0	0	0	0	0	0	0	0	0	0	0	0	0	0	0	0
7d90ffcbb52cc75b043788a24687e55b	Bacteria	Patescibacteria	ABY1	BM507				0	0	0	0	0	0	0	0	0	0	0	0	0	0	0	0	0	0	0	0	0	0	0	0	0	0	0	0	0	0	0	0	0	0	0	0	0	0
7ff677621aed4d43abd735b26cc7db67	Bacteria	Patescibacteria	ABY1	BM507	UBA12075	BM705	BM705_sp002869165	0	0	0	0	11	0	0	5	0	0	19	0	0	0	0	8	8	0	0	0	0	0	0	0	0	11	5	0	0	0	0	0	0	0	0	0	0	0
82fdfd96834c1d5d9e7f24a12c88933e	Bacteria	Patescibacteria	ABY1	BM507				0	0	0	0	0	0	0	0	0	0	0	0	0	0	0	0	0	0	0	0	0	0	0	0	0	0	0	0	0	0	0	0	0	0	0	0	0	0
86c7b1188b6be71d3816e51e660681ac	Bacteria	Patescibacteria	ABY1	BM507	UBA12075			0	0	0	0	0	0	0	0	0	3	0	0	0	0	0	3	3	0	0	0	0	0	0	0	0	4	0	0	0	0	0	0	0	0	0	0	0	0
88f516492eb4edcd8c0a2d7f531b982e	Bacteria	Patescibacteria	ABY1	BM507	UBA12075	UBA12075	UBA12075_sp003514005	0	0	0	0	0	0	0	0	0	0	5	0	0	0	0	8	4	0	2	0	0	0	0	3	0	0	0	0	0	0	0	0	0	0	0	0	0	0
8f6db99ba13f8c1c69561a5b9e5690e8	Bacteria	Patescibacteria	ABY1	BM507				0	0	0	0	0	0	0	0	0	0	0	0	0	0	0	0	0	0	0	0	0	0	0	0	0	0	0	0	0	0	0	0	0	0	0	0	0	0
914b28b99864ebbbd2c4ae7c49070977	Bacteria	Patescibacteria	ABY1	BM507	UBA12075	XYC2-34-220	XYC2-34-220_sp001780285	0	0	0	0	0	7	0	0	5	0	0	0	0	0	0	6	10	0	0	0	0	0	0	0	0	5	0	0	0	0	0	0	0	0	0	0	0	0
929a8263e7cfa86a6e66790baa71cd44	Bacteria	Patescibacteria	ABY1	BM507				0	0	0	0	0	4	0	0	0	0	0	0	0	0	0	0	0	0	0	0	0	0	0	0	0	0	0	0	0	0	0	0	0	0	0	0	0	0
960c399f714c8f7482f5ff1816674fef	Bacteria	Patescibacteria	ABY1	BM507	UBA12465	GCA-002840305	GCA-002840305_sp002840305	0	0	0	0	0	0	0	0	0	0	0	0	0	0	0	0	0	0	0	0	0	0	0	0	0	4	0	0	0	0	0	0	0	0	0	0	0	0
970871612dcaa158685215b8ff1593e9	Bacteria	Patescibacteria	ABY1	BM507	UM-FILTER-48-10	UM-FILTER-48-10	UM-FILTER-48-10_sp002771615	0	0	0	0	0	0	0	0	0	0	0	0	0	0	0	0	0	0	0	0	0	0	0	0	0	0	0	0	0	0	0	0	0	0	0	0	0	0
987e447b0c2a07ea19d8b5b8946f255f	Bacteria	Patescibacteria	ABY1	BM507	UBA12075			0	0	0	0	0	6	11	0	0	10	8	0	0	3	0	0	6	0	0	0	0	0	0	0	0	0	4	0	0	0	0	0	0	0	0	0	0	0
9c7686d3233e51d51847dd385bf3035c	Bacteria	Patescibacteria	ABY1	BM507	UBA12465	GCA-002840305	GCA-002840305_sp002840305	0	0	0	0	0	0	13	4	0	7	3	0	0	0	0	3	0	3	5	0	0	0	0	0	0	0	6	0	0	0	0	0	0	0	0	0	0	0
9cc3915e6a363bd10a3a0a445b940f8f	Bacteria	Patescibacteria	ABY1	BM507	UBA12075	BM705	BM705_sp002869165	0	0	0	0	0	0	0	0	0	7	0	0	0	0	0	0	0	0	0	0	0	0	0	0	0	0	0	0	0	0	0	0	0	0	0	0	0	0
a19891c56fc1723c115620baff6af701	Bacteria	Patescibacteria	ABY1	BM507	UBA12075			0	0	0	0	0	11	0	0	0	10	0	0	0	0	0	5	0	0	0	0	0	0	0	0	0	0	0	0	0	0	0	0	0	0	0	0	10	0
a75e4ffc3b736f8d4cc3d27d70fe76b2	Bacteria	Patescibacteria	ABY1	BM507	UBA12075	XYA2-FULL-47-19	XYA2-FULL-47-19_sp001780275	0	0	0	0	0	0	0	0	0	2	0	0	0	0	0	0	0	0	0	0	0	0	0	0	0	0	0	0	0	0	0	0	0	0	0	0	0	0
aaa5aa8278872543e4a971621f0058fe	Bacteria	Patescibacteria	ABY1	BM507	UBA12075			0	0	4	6	10	14	0	9	6	14	21	0	0	4	9	19	34	0	10	7	5	0	0	0	0	10	0	0	0	9	5	4	0	0	0	0	0	0
af4ce2b54c06c0d6e37db1480ef2a23e	Bacteria	Patescibacteria	ABY1	BM507	UM-FILTER-48-10	UM-FILTER-48-10	UM-FILTER-48-10_sp002771615	0	0	0	0	0	0	0	0	0	0	0	0	0	0	0	0	0	0	0	0	0	0	0	0	0	0	0	0	0	0	0	0	0	0	0	0	0	0
b221607cbbce89494aeb94a0ed52776a	Bacteria	Patescibacteria	ABY1	BM507	UBA12075	UBA12075	UBA12075_sp003514005	0	0	0	0	0	0	0	0	0	0	0	0	0	0	0	0	10	0	0	0	0	0	0	0	0	5	0	0	0	2	0	0	0	0	0	0	0	0
b4bc9cecda9ab58ba0b117992c4fc720	Bacteria	Patescibacteria	ABY1	BM507	UBA12075	UBA12075	UBA12075_sp003514005	0	0	0	0	0	0	0	0	0	0	0	0	0	0	0	0	0	0	0	0	0	0	0	0	0	0	0	0	0	0	0	0	0	0	0	0	0	0
b4fb660139adbb373af3cb52b966a570	Bacteria	Patescibacteria	ABY1	BM507				0	0	0	0	0	0	0	0	0	0	0	0	0	0	0	0	2	0	0	0	0	0	0	0	0	0	0	0	0	0	0	0	0	0	0	0	0	0
bb3f37d9a3888333e8fc538e68ace5d8	Bacteria	Patescibacteria	ABY1	BM507	UBA12465	GCA-002840305	GCA-002840305_sp002840305	0	0	0	0	0	0	0	0	0	0	0	0	0	0	0	0	0	0	0	0	0	3	0	2	0	0	0	0	0	0	0	0	0	0	0	0	0	0
be38181e5463011d6f66222768162a79	Bacteria	Patescibacteria	ABY1	BM507	UBA12075	XYC2-34-220	XYC2-34-220_sp001780285	0	0	0	0	0	0	0	0	0	0	0	0	0	0	0	0	0	0	0	0	0	0	0	0	0	0	0	0	0	0	0	2	0	0	0	0	0	0
bf608016acad66b11bb45f205ca682cb	Bacteria	Patescibacteria	ABY1	BM507	UBA12075	XYC2-34-220	XYC2-34-220_sp001780285	0	0	0	0	0	0	0	0	0	0	0	0	0	0	0	0	0	0	0	0	0	0	0	0	0	0	0	0	0	0	0	0	0	0	0	0	3	0
c07039eeb66596a790590ed6db8441de	Bacteria	Patescibacteria	ABY1	BM507	UBA12075	BM705	BM705_sp002869165	0	0	0	0	0	0	0	0	0	0	0	0	0	0	0	0	0	0	0	0	0	0	0	0	0	0	0	0	0	0	0	0	0	0	0	0	0	0
c087c44a37f86b4be9a498b9a4a89655	Bacteria	Patescibacteria	ABY1	BM507				0	0	0	0	0	0	0	0	0	0	0	0	0	0	0	0	0	0	0	0	0	0	0	0	0	0	0	0	0	0	0	0	0	0	0	0	0	0
c209d0feb6f7c56a696e1047d511e2b3	Bacteria	Patescibacteria	ABY1	BM507				0	0	0	0	0	6	0	0	0	0	10	0	0	0	0	0	0	0	0	0	0	0	0	0	0	0	0	0	0	0	0	0	0	0	0	0	0	0
c403de702a9e7ba7a43586fdf2de0889	Bacteria	Patescibacteria	ABY1	BM507	UBA12465	GCA-002840305	GCA-002840305_sp002840305	0	0	0	0	0	0	0	0	0	0	10	0	0	0	0	0	0	0	0	0	0	0	0	0	0	0	0	0	0	0	4	0	0	0	0	0	0	0
c46c893fbf0536347eef872da4f3b313	Bacteria	Patescibacteria	ABY1	BM507	UBA12075			0	0	0	0	0	0	0	0	0	0	0	0	0	0	0	0	0	0	0	0	0	0	0	0	0	0	0	0	0	0	0	0	0	0	0	0	0	0
c9d2b00f12ad9c5682c4700e647a1579	Bacteria	Patescibacteria	ABY1	BM507	UBA12075	XYA2-FULL-47-19	XYA2-FULL-47-19_sp001780275	0	0	0	0	0	0	0	0	0	0	0	0	0	0	0	0	0	0	0	0	8	0	0	0	0	0	0	0	0	0	0	0	0	0	0	0	0	0
cce94f49b2be2a9f8481863101690c4b	Bacteria	Patescibacteria	ABY1	BM507	UM-FILTER-48-10	UM-FILTER-48-10	UM-FILTER-48-10_sp002771615	0	0	0	0	0	0	0	0	0	0	0	0	0	0	0	0	0	0	0	0	0	0	0	0	0	0	0	0	0	0	0	0	0	0	0	0	0	0
ccea217359b26bd5d35b2659a018f1cc	Bacteria	Patescibacteria	ABY1	BM507				0	0	0	0	0	0	0	0	0	0	0	0	0	0	0	5	0	0	0	0	0	0	0	0	0	0	0	0	0	0	0	0	0	0	0	0	0	0
cf3ed152c032f122c72e4b1ca75efddf	Bacteria	Patescibacteria	ABY1	BM507				0	0	0	0	0	0	0	0	0	0	0	0	0	0	0	0	0	0	0	0	0	0	0	0	0	0	0	0	0	0	0	0	0	0	0	0	0	0
cfbf731199d0c65a2ba677638173d5ef	Bacteria	Patescibacteria	ABY1	BM507	UBA917			0	0	0	0	4	0	4	0	0	7	0	0	0	0	0	4	0	0	0	0	0	0	0	0	0	0	0	0	0	0	0	0	0	0	0	0	0	0
d3b898e9832c515ece4f495ffc703c28	Bacteria	Patescibacteria	ABY1	BM507				0	0	0	0	0	0	0	0	0	6	0	0	0	0	9	0	0	0	5	0	0	0	0	0	0	0	0	0	5	0	0	11	0	0	0	0	0	0
d94c1a02b4b757f5923f0e478f76a225	Bacteria	Patescibacteria	ABY1	BM507	UBA917	UBA917	UBA917_sp002293855	0	0	0	0	0	0	0	0	0	0	3	0	0	0	0	0	0	0	0	0	0	0	0	0	0	0	0	0	0	0	0	0	0	0	0	0	0	0
d9a3c22f6eab4480db9e2bddfdc83b80	Bacteria	Patescibacteria	ABY1	BM507	UBA12075	BM705	BM705_sp002869165	0	0	0	0	0	0	0	0	0	4	3	0	0	0	0	0	0	0	0	0	0	0	0	0	0	0	0	0	0	0	0	0	0	0	0	0	0	0
e12452174c926d019a46682ea210c714	Bacteria	Patescibacteria	ABY1	BM507	UBA12075	XYA2-FULL-47-19	XYA2-FULL-47-19_sp001780275	0	0	0	0	0	0	0	0	0	0	3	0	0	0	0	0	0	0	0	0	0	0	0	0	0	0	0	0	0	0	0	0	0	0	0	0	0	0
e300e8c2d37c82b2ae509bed6cf91253	Bacteria	Patescibacteria	ABY1	BM507	UBA12075	XYC2-34-220	XYC2-34-220_sp001780285	0	0	0	0	0	0	0	0	0	0	3	0	0	0	0	0	0	0	0	0	0	0	0	0	0	0	0	0	0	0	0	0	0	0	0	0	0	0
e7621f5fb81c96c1392c5035a8bdf8d8	Bacteria	Patescibacteria	ABY1	BM507	UBA12075	XYC2-34-220	XYC2-34-220_sp001780285	0	0	0	0	0	0	0	0	0	0	0	0	0	0	0	0	0	0	0	0	0	0	0	0	0	0	0	0	0	0	0	0	0	0	0	0	0	0
e7af2963ccc5357c42aa76c10c87967d	Bacteria	Patescibacteria	ABY1	BM507	UBA12075			0	0	0	0	0	0	0	0	0	0	0	0	0	0	0	0	0	0	0	0	0	0	0	0	0	0	0	0	0	0	0	0	0	0	0	0	0	0
e84c3ba7a0161da4ba807cd02e6bc212	Bacteria	Patescibacteria	ABY1	BM507				0	0	0	0	0	0	0	0	0	0	0	0	0	0	3	0	3	0	0	0	0	0	0	0	0	0	5	0	0	2	0	0	0	0	0	0	0	0
eac212fad5870eea9a86de1eddedb60f	Bacteria	Patescibacteria	ABY1	BM507	UBA12075	XYC2-34-220	XYC2-34-220_sp001780285	0	0	0	0	3	7	0	0	0	0	5	0	0	0	7	6	8	0	0	0	0	0	0	0	0	0	0	6	0	0	0	9	0	0	0	0	0	0
ec2f5778f3c773cc1065a798fdc495c4	Bacteria	Patescibacteria	ABY1	BM507	UBA12075	XYA2-FULL-47-19	XYA2-FULL-47-19_sp001780275	0	0	0	0	0	0	0	0	0	0	0	0	0	0	0	0	0	0	0	0	0	0	0	0	0	0	0	0	0	0	0	0	0	0	0	0	0	0
ec516482a16e8b38ede2d820c28972b2	Bacteria	Patescibacteria	ABY1	BM507	UBA917	UBA919	UBA919_sp002344425	0	0	0	0	0	0	0	2	0	2	2	0	0	0	0	0	0	0	0	0	0	0	0	0	0	2	2	0	0	0	0	0	0	0	0	0	0	0
ef070be832ddddb77e4ff2b4870fc0f8	Bacteria	Patescibacteria	ABY1	BM507	UBA12075	UBA12075	UBA12075_sp003514005	0	0	0	0	0	0	0	0	0	0	0	0	0	0	0	0	0	0	0	0	0	0	0	0	0	0	0	0	0	0	0	2	0	0	0	0	0	0
f2da836f5c922e730c12413d0e8125bc	Bacteria	Patescibacteria	ABY1	BM507	UBA12075			0	0	0	0	0	0	0	0	0	0	0	0	0	0	0	0	0	0	0	0	0	0	0	0	0	0	0	0	0	0	0	0	0	0	0	0	0	0
f57005e53c317b0cfa3a46a716520547	Bacteria	Patescibacteria	ABY1	BM507	UBA12465	GCA-002840305	GCA-002840305_sp002840305	0	0	0	0	0	6	0	0	0	0	0	0	0	0	0	0	0	0	0	0	0	0	0	0	0	0	0	0	0	4	0	0	0	0	0	0	0	0
f7957fb5278e8c457a09a2ef1a6ea866	Bacteria	Patescibacteria	ABY1	BM507	UBA12075			0	0	0	0	0	0	0	0	0	0	0	0	0	0	0	0	0	0	0	0	0	0	0	0	0	0	0	0	0	0	0	0	0	0	0	0	0	0
f7f7c15f3ffc87927f01a90b038128a4	Bacteria	Patescibacteria	ABY1	BM507	UBA12075	UBA12075	UBA12075_sp003514005	0	0	2	0	0	0	0	0	0	0	0	0	0	2	0	0	0	0	0	0	0	0	0	0	0	0	4	3	0	0	0	0	0	0	0	0	0	0
fbee8354061aa112aedcbcbd7d6ed506	Bacteria	Patescibacteria	ABY1	BM507				0	0	0	0	0	3	0	0	0	0	4	0	0	0	0	0	0	0	0	0	0	0	0	0	0	0	0	0	0	0	0	0	0	0	0	0	0	0
20b0cb83369c025a3d1d82b7481c9a24	Bacteria	BMS3Abin14	BMS3Abin14	BMS3Abin14	BMS3Abin14	BMS3ABIN14	BMS3ABIN14_sp002897695	0	0	0	0	0	0	0	0	0	0	0	0	0	0	0	0	4	0	0	0	0	0	0	0	0	0	0	0	0	0	0	0	0	0	0	0	0	0
358dd1e711c8564f6a1c719308d87b70	Bacteria	BMS3Abin14	BMS3Abin14	BMS3Abin14	BMS3Abin14	BMS3ABIN14	BMS3ABIN14_sp002897695	0	0	0	0	0	0	0	0	0	0	3	0	0	0	0	0	0	0	0	0	0	0	0	0	0	0	0	0	0	0	0	0	0	0	0	0	0	0
3cf0caa23f7db018664179af0a2cf815	Bacteria	BMS3Abin14	BMS3Abin14	BMS3Abin14	BMS3Abin14	BMS3ABIN14	BMS3ABIN14_sp002897695	0	0	0	0	0	0	0	0	0	0	0	0	0	0	0	0	0	0	0	0	0	0	0	0	0	0	0	0	0	0	0	0	0	0	0	0	0	0
67c269e25e5f3ccbad5ab3e9f501e142	Bacteria	BMS3Abin14	BMS3Abin14	BMS3Abin14	BMS3Abin14	BMS3ABIN14	BMS3ABIN14_sp002897695	0	0	0	0	0	0	0	0	0	0	0	0	0	0	0	0	6	0	0	0	0	0	0	0	0	0	0	0	0	0	0	0	0	0	0	0	0	0
967d44d75ac33694a14c9966240cab31	Bacteria	BMS3Abin14	BMS3Abin14	BMS3Abin14	BMS3Abin14	BMS3ABIN14	BMS3ABIN14_sp002897695	2	4	10	0	17	33	28	17	0	59	35	3	0	18	16	80	85	11	19	8	8	0	0	20	7	30	19	32	6	24	21	27	0	5	0	0	18	0
978efbfc2470576ce9125aa3b5372cba	Bacteria	BMS3Abin14	BMS3Abin14	BMS3Abin14	BMS3Abin14	BMS3ABIN14	BMS3ABIN14_sp002897695	0	0	0	0	0	0	0	0	3	0	0	0	0	0	0	0	0	0	0	0	0	0	0	0	0	0	0	0	0	0	0	0	0	0	0	0	0	0
bd4f81d446b7a486b352e65d7fb49a5d	Bacteria	BMS3Abin14	BMS3Abin14	BMS3Abin14	BMS3Abin14	BMS3ABIN14	BMS3ABIN14_sp002897695	0	0	0	0	0	0	0	0	0	0	0	0	0	0	0	0	0	0	0	0	0	0	0	0	0	0	0	0	0	0	0	0	0	0	0	0	0	0
dc8d2bc84af1074fc8003f8e49375d21	Bacteria	BMS3Abin14	BMS3Abin14	BMS3Abin14	BMS3Abin14	BMS3ABIN14	BMS3ABIN14_sp002897695	0	0	0	0	0	0	0	0	0	0	0	0	0	0	0	0	0	0	0	0	0	0	0	0	0	0	0	0	0	0	0	0	0	0	0	0	0	0
38d0b1cb375cd7b412807536a54397ae	Bacteria	Myxococcota	Bradimonadia	Bradymonadales	Bradymonadaceae	B210	B210_sp003260125	0	0	4	0	0	0	24	23	0	10	4	0	0	0	0	0	0	0	8	0	0	0	0	0	0	33	0	0	0	0	0	0	0	7	0	0	10	0
7c2972a75223d932ad91818293ae3459	Bacteria	Myxococcota	Bradimonadia	Bradymonadales	Bradymonadaceae	B210	B210_sp003260125	0	0	0	0	0	0	0	0	0	0	0	0	0	0	0	0	0	0	0	0	0	6	0	6	5	0	0	4	0	0	0	0	0	0	0	0	0	0
93b4da30ed0f0f4758fee0bc121891f0	Bacteria	Myxococcota	Bradimonadia	Bradymonadales	UBA4248	UM-FILTER-63-12	UM-FILTER-63-12_sp002789955	0	0	0	0	0	0	0	3	0	0	0	0	0	0	0	0	0	0	0	0	0	0	0	0	0	0	0	5	2	0	0	0	0	0	0	0	0	0
a2b9ed716798cd331fc80a6b9d66fd25	Bacteria	Myxococcota	Bradimonadia	Bradymonadales	Bradymonadaceae	Bradymonas	Bradymonas_sediminis	0	0	0	0	0	0	15	6	0	0	0	0	0	0	0	0	0	0	0	0	0	0	0	0	0	0	0	0	0	0	0	0	0	0	0	0	0	0
c2654f7a86b12a7c1cc39a8b1f0d4f7e	Bacteria	Myxococcota	Bradimonadia	Bradymonadales	Bradymonadaceae	B210	B210_sp003260125	0	0	0	0	0	0	0	0	0	0	0	0	0	0	0	0	0	8	0	0	0	0	0	0	0	0	0	0	0	0	0	0	0	0	0	0	0	0
c416b4d40a3adb445ca709859a960248	Bacteria	Myxococcota	Bradimonadia	Bradymonadales	Bradymonadaceae	Bradymonas	Bradymonas_sediminis	0	0	0	0	0	0	0	0	0	0	0	0	0	0	0	0	0	0	0	0	0	0	0	0	0	0	0	0	0	0	0	0	0	0	0	0	0	0
0231e57a31222be6ec3a056ca2d7d977	Bacteria	Planctomycetota	Brocadiae	Brocadiales	2-02-FULL-50-16-A			0	0	0	0	0	0	11	0	0	0	0	0	0	0	0	5	0	0	0	0	0	0	0	5	0	0	0	0	0	0	0	0	0	0	0	0	0	0
02e9103b7b903583a92fcde1f19d95d8	Bacteria	Planctomycetota	Brocadiae	Brocadiales	2-02-FULL-50-16-A	2-12-FULL-52-36	2-12-FULL-52-36_sp001828545	0	0	0	0	0	0	0	0	0	0	0	0	0	0	0	0	0	0	0	0	0	0	0	0	0	0	0	0	0	0	0	0	0	0	0	0	0	0
040d14f84d11097d91fc9d6769813634	Bacteria	Planctomycetota	Brocadiae	Brocadiales				0	0	0	0	0	2	0	0	0	0	0	0	0	0	0	0	0	0	0	0	0	0	0	0	0	0	0	0	0	0	0	0	0	0	0	0	0	0
05ccd2fb12c90020aff92b7072876233	Bacteria	Planctomycetota	Brocadiae	Brocadiales				0	0	0	0	0	0	0	0	0	0	0	0	0	0	0	0	0	0	0	0	0	0	0	0	0	0	0	0	0	0	0	0	0	0	0	0	0	0
09476eb8df630350cc451918d2c291b3	Bacteria	Planctomycetota	Brocadiae	Brocadiales	2-02-FULL-50-16-A	2-12-FULL-52-36	2-12-FULL-52-36_sp001828545	0	0	0	0	0	0	0	0	0	0	0	0	0	0	0	0	0	0	0	0	0	6	0	6	0	0	0	0	0	0	0	0	0	0	0	0	0	0
15db200b2c3681ce93dabca16b8c39f9	Bacteria	Planctomycetota	Brocadiae	Brocadiales				0	0	0	0	0	0	0	0	0	0	0	0	0	0	0	0	0	0	0	0	0	0	0	0	0	0	0	0	0	0	0	0	0	0	0	0	0	0
26f1720948ad0d064de15c799604ebf3	Bacteria	Planctomycetota	Brocadiae	Brocadiales				0	0	0	0	0	0	0	0	0	0	0	0	0	0	0	0	0	0	0	0	0	0	0	0	0	0	0	0	0	0	0	0	0	0	0	0	0	0
2a65495c236376a1b24e1288486b29b5	Bacteria	Planctomycetota	Brocadiae	Brocadiales	2-02-FULL-50-16-A	2-02-FULL-50-16-A	2-02-FULL-50-16-A_sp001828605	0	0	0	0	0	0	0	5	0	0	0	0	0	0	0	5	0	0	0	0	0	0	0	0	0	0	0	0	0	0	0	2	0	0	0	0	0	0
3086cd16d086d5483b9634e834df48da	Bacteria	Planctomycetota	Brocadiae	Brocadiales	2-02-FULL-50-16-A	2-12-FULL-52-36	2-12-FULL-52-36_sp001828545	0	0	0	0	0	0	0	0	0	0	0	0	0	0	0	0	0	0	0	0	0	0	0	0	0	0	0	8	0	0	0	0	0	0	0	0	0	0
330aaee250995b04698d0c2a34720588	Bacteria	Planctomycetota	Brocadiae	Brocadiales	2-02-FULL-50-16-A	2-12-FULL-52-36	2-12-FULL-52-36_sp001828545	0	0	0	0	9	0	12	18	0	8	0	0	0	0	0	14	18	4	9	4	0	0	0	15	2	8	10	15	4	9	3	7	0	0	0	0	6	0
362f0fd8d6db1a1366c4315bf87dd1c5	Bacteria	Planctomycetota	Brocadiae	Brocadiales	2-02-FULL-50-16-A	2-12-FULL-52-36	2-12-FULL-52-36_sp001828545	0	0	0	0	0	0	0	0	0	0	0	0	0	0	0	0	0	0	0	0	0	0	0	0	0	0	0	0	0	0	0	0	0	0	0	0	0	0
3acc84a6818107511682c4c8a0d70ffe	Bacteria	Planctomycetota	Brocadiae	Brocadiales	2-02-FULL-50-16-A	2-12-FULL-52-36	2-12-FULL-52-36_sp001828545	0	0	0	0	5	7	0	0	0	16	14	0	0	0	0	3	2	0	0	0	2	0	0	0	4	7	0	0	0	0	0	2	0	0	0	0	0	0
43dad5e7e3e1b0cd6627f2cb2cb7f8af	Bacteria	Planctomycetota	Brocadiae	Brocadiales	Brocadiaceae	Brocadia		0	0	0	0	0	0	0	0	0	0	0	0	0	0	0	0	0	0	0	0	0	0	0	0	0	0	0	0	0	0	0	0	0	0	0	0	0	0
4603ab2ea305d63cccba234d8a161e89	Bacteria	Planctomycetota	Brocadiae	Brocadiales	2-02-FULL-50-16-A	2-12-FULL-52-36	2-12-FULL-52-36_sp001828545	0	0	0	0	0	0	0	0	0	0	0	0	0	0	0	0	0	0	0	0	0	0	0	0	0	0	0	0	0	0	0	0	0	0	0	0	0	0
46773f3244aea0fad05d458d67fee58c	Bacteria	Planctomycetota	Brocadiae	Brocadiales	2-02-FULL-50-16-A	2-12-FULL-52-36	2-12-FULL-52-36_sp001828545	0	0	0	0	0	8	0	0	0	0	0	0	0	0	0	0	0	0	0	0	0	0	0	0	0	0	0	0	0	0	0	0	0	0	0	0	0	0
4abefcfe6855f717d35b75f70199a18c	Bacteria	Planctomycetota	Brocadiae	Brocadiales	2-02-FULL-50-16-A	2-12-FULL-52-36	2-12-FULL-52-36_sp001828545	0	0	0	0	0	5	0	0	0	0	0	0	0	0	0	0	0	0	0	0	0	0	0	0	0	0	0	0	0	0	0	0	0	0	0	0	0	0
4f56e36e11f1c28936c0ea1478491142	Bacteria	Planctomycetota	Brocadiae	Brocadiales	2-02-FULL-50-16-A	2-12-FULL-52-36	2-12-FULL-52-36_sp001828545	0	0	7	0	0	11	17	0	0	14	10	0	0	5	12	11	10	14	11	8	0	0	0	11	0	16	8	12	0	7	0	0	0	7	0	0	16	0
53db6b48f3b17276510962f24b9b027b	Bacteria	Planctomycetota	Brocadiae	Brocadiales	2-02-FULL-50-16-A	2-02-FULL-50-16-A	2-02-FULL-50-16-A_sp001828605	0	0	0	0	0	0	0	0	0	0	0	0	0	0	0	0	0	0	0	0	0	0	0	0	0	0	0	0	0	0	0	0	0	0	0	0	0	0
659b7b6c1ade482de59a943b0dffc292	Bacteria	Planctomycetota	Brocadiae	Brocadiales	2-02-FULL-50-16-A			0	0	0	0	0	0	0	0	0	5	0	0	0	0	0	0	0	0	0	0	0	0	0	0	0	0	0	0	0	0	0	0	0	0	0	0	0	0
67504725ef65efcb4490e7afeda66da2	Bacteria	Planctomycetota	Brocadiae	Brocadiales				0	0	0	0	5	9	0	0	0	7	14	0	0	0	0	2	4	0	0	0	0	0	0	0	0	0	0	0	0	0	0	0	0	0	0	0	0	0
67ffebdc5b400b16afeeef7ce53b2417	Bacteria	Planctomycetota	Brocadiae	Brocadiales	2-02-FULL-50-16-A	2-12-FULL-52-36	2-12-FULL-52-36_sp001828545	0	0	0	0	0	0	0	0	0	0	0	0	0	0	0	0	0	0	0	0	0	0	0	0	0	0	0	0	0	0	0	0	0	0	0	0	0	0
6ac7f8efd5fa213f15d60e2666c91673	Bacteria	Planctomycetota	Brocadiae	Brocadiales	2-02-FULL-50-16-A	2-12-FULL-52-36	2-12-FULL-52-36_sp001828545	0	0	0	0	0	0	0	0	0	0	0	0	0	0	0	0	0	0	0	0	0	0	0	0	0	0	0	0	0	0	0	0	0	0	0	0	0	0
6e0700f46216630ff6432bcf742c7496	Bacteria	Planctomycetota	Brocadiae	Brocadiales	Brocadiaceae	Jettenia	Jettenia_caeni	0	0	0	0	0	0	0	0	0	0	0	0	0	0	0	0	0	0	0	0	0	0	0	0	0	0	0	0	0	0	0	0	0	0	0	0	0	0
73bc85f5d344fff675790d3ee5b8e77c	Bacteria	Planctomycetota	Brocadiae	Brocadiales	2-02-FULL-50-16-A	2-12-FULL-52-36	2-12-FULL-52-36_sp001828545	0	0	0	0	0	0	0	0	0	0	0	0	0	0	0	0	0	0	0	0	0	0	0	0	0	0	0	0	0	0	0	0	0	0	0	0	0	0
80443534c341597352133439a235aa84	Bacteria	Planctomycetota	Brocadiae	Brocadiales				0	0	0	0	0	0	0	0	0	2	0	0	0	0	0	0	0	0	0	0	0	0	0	0	0	0	0	0	0	0	0	0	0	0	0	0	0	0
8126e151c5fe10370d6e44ba39d52806	Bacteria	Planctomycetota	Brocadiae	Brocadiales	2-02-FULL-50-16-A	2-12-FULL-52-36	2-12-FULL-52-36_sp001828545	0	0	0	0	0	0	0	0	0	3	0	0	0	0	0	3	0	0	0	0	0	0	0	0	0	0	0	0	0	0	0	0	0	0	0	0	0	0
8348227fc0fcd1948c0a52b028721678	Bacteria	Planctomycetota	Brocadiae	Brocadiales				0	0	0	0	0	0	0	0	0	0	0	0	0	0	0	6	7	0	0	0	0	0	0	7	0	7	0	0	0	0	0	0	0	0	0	0	0	0
8b85e3e13da72c91caf0a98615db32a9	Bacteria	Planctomycetota	Brocadiae	Brocadiales	2-02-FULL-50-16-A	2-12-FULL-52-36	2-12-FULL-52-36_sp001828545	0	0	0	0	0	0	0	0	0	0	0	0	0	0	0	0	0	0	0	0	0	0	0	0	0	0	0	0	0	0	0	0	0	0	0	0	0	0
9a205245a40636b66e2bc978c053503b	Bacteria	Planctomycetota	Brocadiae	Brocadiales	2-02-FULL-50-16-A	2-12-FULL-52-36	2-12-FULL-52-36_sp001828545	0	0	0	0	0	0	0	0	0	0	0	0	0	0	0	3	0	0	0	0	0	0	0	0	0	8	0	0	0	0	0	0	0	0	0	0	0	0
9ac69759fd5b81d6137920c94c13fbb3	Bacteria	Planctomycetota	Brocadiae	Brocadiales	2-02-FULL-50-16-A	2-12-FULL-52-36	2-12-FULL-52-36_sp001828545	0	0	0	0	0	0	0	0	0	0	0	0	0	0	0	0	0	0	0	0	0	0	0	0	0	0	0	0	0	0	0	0	0	0	0	0	0	0
9c5c66a6a2bba7b06b45007d0b386159	Bacteria	Planctomycetota	Brocadiae	Brocadiales	Brocadiaceae	Brocadia		0	0	0	0	0	0	0	0	0	0	0	0	0	0	0	0	0	0	0	0	0	0	0	0	0	0	0	0	0	0	0	0	0	0	0	0	0	0
9c7742862c6cae72960dfb54802afa04	Bacteria	Planctomycetota	Brocadiae	Brocadiales				0	0	0	0	0	0	0	0	0	0	4	0	0	0	0	0	0	0	0	0	0	0	0	3	0	0	2	0	0	0	0	0	0	0	0	0	0	0
a04b3a42c5ffefd783549ffd3265acf1	Bacteria	Planctomycetota	Brocadiae	Brocadiales	2-02-FULL-50-16-A	2-12-FULL-52-36	2-12-FULL-52-36_sp001828545	0	0	0	0	0	0	0	0	0	2	0	0	0	0	0	0	0	0	0	0	0	0	0	0	0	0	0	0	0	0	0	0	0	0	0	0	0	0
a668456d0286ac1f894bc9892fb66e4a	Bacteria	Planctomycetota	Brocadiae	Brocadiales	2-02-FULL-50-16-A	2-12-FULL-52-36	2-12-FULL-52-36_sp001828545	0	0	0	0	0	0	0	0	0	0	0	0	0	0	0	0	0	0	0	0	0	0	0	0	0	0	0	0	0	0	0	0	0	0	0	0	0	0
aab34125e2f120e138b6575f04d4baef	Bacteria	Planctomycetota	Brocadiae	Brocadiales	Brocadiaceae	Jettenia	Jettenia_caeni	0	0	0	0	0	0	0	0	0	4	0	0	0	0	0	0	0	0	0	0	0	0	0	0	0	0	0	0	0	0	0	0	0	0	0	0	0	0
b16fb29edce14dee124b7e42cf86b2ac	Bacteria	Planctomycetota	Brocadiae	Brocadiales	2-02-FULL-50-16-A	2-12-FULL-52-36	2-12-FULL-52-36_sp001828545	0	0	0	4	20	30	33	19	12	28	50	3	7	0	13	29	42	12	26	0	13	8	5	10	9	35	11	23	8	7	7	9	0	0	0	0	0	0
b6e0955c07af11c4458aa8abf528e1a5	Bacteria	Planctomycetota	Brocadiae	Brocadiales	2-02-FULL-50-16-A	2-02-FULL-50-16-A	2-02-FULL-50-16-A_sp001828605	0	0	0	0	0	0	0	0	0	0	0	0	0	0	0	0	0	0	0	0	0	0	0	0	0	0	0	0	0	0	0	0	0	0	0	0	0	0
c18fb753913823039763367524cc9110	Bacteria	Planctomycetota	Brocadiae	Brocadiales	2-02-FULL-50-16-A	2-12-FULL-52-36	2-12-FULL-52-36_sp001828545	0	0	0	0	0	0	0	0	0	0	0	0	0	0	0	0	0	0	0	0	2	0	0	0	0	0	0	0	0	0	0	0	0	0	0	0	0	0
c4299016f92b62e60a82a4b202de6671	Bacteria	Planctomycetota	Brocadiae	Brocadiales	2-02-FULL-50-16-A	2-12-FULL-52-36	2-12-FULL-52-36_sp001828545	0	0	0	0	0	0	0	0	0	0	0	0	0	0	0	0	0	0	0	0	0	0	0	0	0	0	0	0	0	0	0	0	0	0	0	0	0	0
c4c6c6c18c0f159247b9632749da2387	Bacteria	Planctomycetota	Brocadiae	Brocadiales	2-02-FULL-50-16-A	2-12-FULL-52-36	2-12-FULL-52-36_sp001828545	0	0	0	0	0	0	0	0	0	0	0	0	0	0	0	0	0	0	0	0	0	0	0	0	0	0	0	0	0	0	3	0	0	0	0	0	0	0
c529001b84f39ae30a1ac2cbc0701535	Bacteria	Planctomycetota	Brocadiae	Brocadiales	2-02-FULL-50-16-A	2-12-FULL-52-36	2-12-FULL-52-36_sp001828545	0	0	3	0	0	0	0	0	0	4	7	0	0	0	0	0	2	0	0	0	3	0	0	2	0	4	2	0	0	0	0	0	0	0	0	0	0	0
d77c0ea05c3ab8cf5d1b91bd26e6dd7f	Bacteria	Planctomycetota	Brocadiae	Brocadiales	2-02-FULL-50-16-A	2-12-FULL-52-36	2-12-FULL-52-36_sp001828545	0	0	0	0	0	0	0	0	0	0	0	0	0	0	0	0	0	0	0	0	0	0	0	0	0	0	0	0	0	2	0	0	0	0	0	0	0	0
d9ce88350322b7c7e575676450326d52	Bacteria	Planctomycetota	Brocadiae	Brocadiales	2-02-FULL-50-16-A	2-12-FULL-52-36	2-12-FULL-52-36_sp001828545	0	0	0	0	5	5	4	0	0	15	7	0	0	0	0	10	6	0	0	0	5	0	0	0	0	15	0	0	0	10	8	0	0	0	0	0	11	0
deac9d5aceaee95dd63ff77c051ed843	Bacteria	Planctomycetota	Brocadiae	Brocadiales	2-02-FULL-50-16-A	2-12-FULL-52-36	2-12-FULL-52-36_sp001828545	0	0	0	0	0	0	0	0	0	0	3	0	0	0	0	0	0	0	0	0	0	0	0	2	0	0	0	0	0	0	0	0	0	0	0	0	0	0
ec09aca394a2197d074840c8876b6c43	Bacteria	Planctomycetota	Brocadiae	Brocadiales	Brocadiaceae	Brocadia		0	0	0	0	0	2	0	0	0	0	0	0	0	0	0	0	0	0	0	0	0	0	0	0	0	0	0	0	2	0	0	0	0	0	0	0	0	0
ec9b5002572e47b184addc7fed98b32e	Bacteria	Planctomycetota	Brocadiae	Brocadiales	2-02-FULL-50-16-A	2-12-FULL-52-36	2-12-FULL-52-36_sp001828545	0	0	0	0	0	0	0	0	0	0	0	0	0	0	0	0	0	0	0	0	0	0	0	0	0	0	0	0	0	0	0	0	0	0	0	0	0	0
f1e075526d3ee30a47ccb82a7d0c5caf	Bacteria	Planctomycetota	Brocadiae	Brocadiales	2-02-FULL-50-16-A	2-02-FULL-50-16-A	2-02-FULL-50-16-A_sp001828605	0	0	0	0	0	0	0	0	0	0	0	0	0	0	0	0	0	0	0	0	0	0	0	0	0	0	0	0	0	0	0	0	0	0	0	0	0	0
f39e1b9544ad37dbdc85d06942058125	Bacteria	Planctomycetota	Brocadiae	Brocadiales	2-02-FULL-50-16-A	2-02-FULL-50-16-A	2-02-FULL-50-16-A_sp001828605	0	0	0	0	0	0	0	0	0	0	0	0	0	0	0	0	0	0	0	0	0	0	0	0	0	0	0	0	0	0	0	0	0	0	0	0	0	0
f59c6f7ac996168731bb7af9e9cf7de4	Bacteria	Planctomycetota	Brocadiae	Brocadiales	2-02-FULL-50-16-A	2-12-FULL-52-36	2-12-FULL-52-36_sp001828545	0	0	0	0	0	0	0	0	0	0	9	0	0	0	0	0	0	0	0	0	0	0	0	0	0	0	0	0	0	0	0	0	0	0	0	0	0	0
fd3f010bbdb2b032513caff6f46e32d2	Bacteria	Planctomycetota	Brocadiae	Brocadiales	2-02-FULL-50-16-A	2-12-FULL-52-36	2-12-FULL-52-36_sp001828545	0	0	0	0	0	0	0	7	0	13	0	0	0	0	0	0	12	0	0	0	0	0	0	0	0	12	0	13	0	0	0	0	0	0	0	0	0	0
084d4f774195dd10c8c4c130d7b8bf9d	Bacteria	Acidobacteriota	Acidobacteriae	Bryobacterales	Bryobacteraceae			0	0	0	0	0	0	0	0	0	0	0	0	0	0	0	0	7	0	0	0	0	0	0	7	0	0	0	0	0	0	9	0	0	0	0	0	0	0
09b09714497278a58beae6b69cbbb89f	Bacteria	Acidobacteriota	Acidobacteriae	Bryobacterales	Bryobacteraceae			0	0	0	0	0	6	0	0	0	0	0	0	0	0	0	6	0	0	0	0	0	0	0	8	0	16	0	6	0	0	0	0	0	0	0	0	0	0
0d942401910bbf7c36e778016b4cd020	Bacteria	Acidobacteriota	Acidobacteriae	Bryobacterales	Bryobacteraceae			0	0	0	0	0	0	0	9	0	0	0	0	0	0	0	0	0	0	0	0	0	0	0	0	0	0	0	0	0	0	0	0	0	0	0	0	0	0
171ebab50b5ce520b35164e1b372bfe7	Bacteria	Acidobacteriota	Acidobacteriae	Bryobacterales	Bryobacteraceae			0	0	0	0	0	0	0	0	0	0	0	0	0	0	0	0	0	0	0	0	0	0	0	0	0	0	0	0	0	0	0	0	0	0	0	0	0	0
1e30fd95550145a73efc1919c6ae4c08	Bacteria	Acidobacteriota	Acidobacteriae	Bryobacterales	Bryobacteraceae	Bog-159	Bog-159_sp003166475	0	0	0	0	0	0	0	0	0	0	0	0	0	0	0	0	6	0	0	0	0	0	0	0	0	0	0	0	0	0	0	0	0	0	0	0	0	0
215757307050f737dab4b5f9745f5c2b	Bacteria	Acidobacteriota	Acidobacteriae	Bryobacterales	Bryobacteraceae			0	0	0	0	0	0	0	0	0	0	0	0	0	0	0	3	0	0	0	0	0	0	0	0	0	0	0	0	0	0	0	0	0	0	0	0	0	0
24530af6c89cde3b48487ded482ce9f8	Bacteria	Acidobacteriota	Acidobacteriae	Bryobacterales	Bryobacteraceae			0	0	0	0	0	0	0	0	0	0	0	0	0	0	0	0	3	0	0	0	0	0	0	0	0	4	0	0	0	0	0	0	0	0	0	0	0	0
287532cecfbe0329ac9408e5e94b8b38	Bacteria	Acidobacteriota	Acidobacteriae	Bryobacterales	Bryobacteraceae			0	0	0	0	0	0	0	0	0	0	0	0	0	0	0	0	0	0	0	0	0	0	0	0	0	0	0	0	0	0	0	0	0	0	0	0	0	0
2d289096b05afe36ea59eaca2345b4d9	Bacteria	Acidobacteriota	Acidobacteriae	Bryobacterales	Bryobacteraceae			0	0	0	0	0	0	0	0	0	0	6	0	0	0	0	0	0	0	0	0	11	0	0	0	0	0	0	0	0	0	0	0	0	0	0	0	0	0
34e8264558fb9c1c89a84c4f6bfd2e9e	Bacteria	Acidobacteriota	Acidobacteriae	Bryobacterales	Bryobacteraceae	KBS-96	KBS-96_sp000381625	0	0	0	0	0	0	0	0	0	0	0	0	0	0	0	0	8	0	0	0	0	0	0	0	0	0	0	0	0	0	0	0	0	0	0	0	0	0
3bdacdeea0c4476de3d5550367b8e683	Bacteria	Acidobacteriota	Acidobacteriae	Bryobacterales	Bryobacteraceae	Bog-159	Bog-159_sp003166475	0	0	0	0	0	0	0	0	0	0	0	0	0	0	0	0	0	0	0	0	0	0	0	0	0	0	0	0	0	0	0	0	0	0	0	0	8	0
42707ad0040786231034ec0e882c240d	Bacteria	Acidobacteriota	Acidobacteriae	Bryobacterales	Bryobacteraceae			0	0	0	0	6	0	0	0	0	0	9	0	0	0	5	0	0	7	0	0	4	9	0	38	4	13	0	0	0	0	0	0	0	0	0	0	0	0
50146a5afc12b8825700bd96bd351de1	Bacteria	Acidobacteriota	Acidobacteriae	Bryobacterales	Bryobacteraceae	Palsa-89	Palsa-89_sp003166865	0	0	0	0	0	0	0	0	0	0	0	0	0	0	0	0	0	0	0	0	0	0	0	0	0	0	0	0	0	0	0	0	0	0	0	0	0	0
5edcfec6fb287c20153a54b555c66d25	Bacteria	Acidobacteriota	Acidobacteriae	Bryobacterales	Bryobacteraceae			0	0	0	0	0	0	0	0	0	0	0	0	0	0	0	10	0	0	0	0	0	0	0	0	0	0	0	0	0	0	0	0	0	0	0	0	0	0
62075dc2438df7d0dda2768f53be643e	Bacteria	Acidobacteriota	Acidobacteriae	Bryobacterales	Bryobacteraceae	KBS-96	KBS-96_sp000381625	0	0	0	0	0	0	0	0	0	0	0	0	0	0	0	0	0	0	0	0	0	0	0	0	0	0	0	0	0	6	0	0	0	0	0	0	0	0
6933674fd66a33b1fe0826ee9058a5db	Bacteria	Acidobacteriota	Acidobacteriae	Bryobacterales	Bryobacteraceae			0	0	0	0	0	0	12	0	0	0	0	0	0	0	0	0	0	0	0	0	0	0	0	0	0	0	0	0	0	0	0	0	0	0	0	0	0	0
7751de5871960c4c0da6172f09f83afd	Bacteria	Acidobacteriota	Acidobacteriae	Bryobacterales	Bryobacteraceae			0	0	0	0	0	0	0	0	0	0	5	0	0	0	0	0	6	0	0	0	0	0	0	0	0	6	0	10	0	0	0	0	0	0	0	0	0	0
85e8b2d163c5640a393be843c665a702	Bacteria	Acidobacteriota	Acidobacteriae	Bryobacterales	Bryobacteraceae	KBS-96	KBS-96_sp000381625	0	0	0	0	0	0	0	0	0	0	0	0	0	0	0	0	0	0	0	0	0	0	0	8	0	0	0	0	0	0	0	0	0	0	0	0	0	0
8b0b06ec1d0b104e6a110db1e87b102b	Bacteria	Acidobacteriota	Acidobacteriae	Bryobacterales	Bryobacteraceae	KBS-96	KBS-96_sp000381625	0	0	0	0	0	0	0	0	0	0	0	0	0	0	0	0	0	0	0	0	0	0	0	0	0	0	0	0	0	0	0	0	0	0	0	0	0	0
8d36e5443161bf18fbd2ac90652745c8	Bacteria	Acidobacteriota	Acidobacteriae	Bryobacterales	Bryobacteraceae			0	0	0	0	0	0	0	0	0	0	0	0	0	0	0	0	0	0	0	0	0	0	0	0	0	0	0	0	0	0	0	0	0	0	0	0	0	0
924bf55bce8fa19ce0376d29036d0c60	Bacteria	Acidobacteriota	Acidobacteriae	Bryobacterales	Bryobacteraceae			0	0	0	0	0	0	0	0	0	0	0	0	0	0	0	0	0	0	0	0	0	0	0	0	0	0	0	0	0	0	0	0	0	0	0	0	0	0
a05af6d5dabec3afe2b348ed59f85bbc	Bacteria	Acidobacteriota	Acidobacteriae	Bryobacterales	Bryobacteraceae			0	0	0	0	0	9	0	0	0	0	0	0	0	0	0	0	0	0	0	0	0	0	0	0	0	0	0	0	0	0	0	0	0	0	0	0	0	0
b3633d1247f80631a6e39d5c7bdd7087	Bacteria	Acidobacteriota	Acidobacteriae	Bryobacterales	Bryobacteraceae			0	0	0	0	0	0	0	0	0	0	0	0	0	0	0	0	0	0	0	0	0	0	0	0	0	0	0	0	0	7	0	8	0	0	0	0	0	0
b56ccbc756603b076713db5eb100add9	Bacteria	Acidobacteriota	Acidobacteriae	Bryobacterales	Bryobacteraceae			0	0	0	0	0	0	0	0	0	0	0	0	4	0	0	0	0	0	0	0	0	11	0	0	0	0	0	11	0	0	0	0	0	0	0	0	0	0
b68fbe48b72544c031f5baae43ca5d28	Bacteria	Acidobacteriota	Acidobacteriae	Bryobacterales	Bryobacteraceae			0	0	0	0	0	0	0	0	0	0	0	0	0	0	0	3	0	0	0	0	0	0	0	0	0	0	0	0	0	0	0	0	0	0	0	0	0	0
c1da4058abd1caf112849198e5c8ef42	Bacteria	Acidobacteriota	Acidobacteriae	Bryobacterales	Bryobacteraceae	Bog-159	Bog-159_sp003166475	0	0	0	0	0	0	0	0	0	0	0	0	0	0	0	0	0	0	0	0	0	0	0	0	0	0	7	0	0	0	0	0	0	5	0	0	0	0
c2f1af85fccaabb7465bf0da1a4dde1b	Bacteria	Acidobacteriota	Acidobacteriae	Bryobacterales	Bryobacteraceae			0	0	0	0	10	11	18	16	3	15	19	0	0	5	16	22	22	11	13	5	0	14	0	35	4	35	20	15	0	5	5	0	0	0	0	0	18	0
c3e458c9efea5cb51877aea1b89298ba	Bacteria	Acidobacteriota	Acidobacteriae	Bryobacterales	Bryobacteraceae			0	0	0	0	0	0	6	3	0	6	0	0	0	0	9	7	0	0	0	0	0	0	0	7	0	16	0	0	0	0	0	0	0	0	0	0	13	0
c71568ced094262c18df8d4a860e6805	Bacteria	Acidobacteriota	Acidobacteriae	Bryobacterales	Bryobacteraceae			0	0	0	0	0	0	0	0	0	0	0	0	0	0	0	0	0	0	0	0	0	0	0	0	0	0	0	8	0	0	0	0	0	0	0	0	0	0
c87b0a8f4092bb9d9d6b8d8b5b09595b	Bacteria	Acidobacteriota	Acidobacteriae	Bryobacterales	Bryobacteraceae	KBS-96	KBS-96_sp000381625	0	0	0	0	0	0	0	0	0	0	0	0	0	0	0	0	0	0	0	0	0	0	0	0	0	0	0	0	0	0	0	0	0	0	0	0	0	0
f6a9bca405144950150657aa0b2a5be9	Bacteria	Acidobacteriota	Acidobacteriae	Bryobacterales	Bryobacteraceae			0	0	0	0	6	7	11	10	0	23	14	0	0	3	11	18	14	0	10	8	0	0	0	11	11	26	14	22	8	14	0	0	0	0	0	0	0	0
14ee1ff06ca5c7faeb31d1e7429522a6	Bacteria	Patescibacteria	ABY1	Buchananbacterales				0	0	0	0	0	0	0	0	0	6	0	0	0	0	0	0	0	0	0	0	0	0	0	0	0	0	0	0	0	0	0	0	0	0	0	0	0	0
6466b62593259405fc229f3be18cae36	Bacteria	Patescibacteria	ABY1	Buchananbacterales	UBA6539	2-02-FULL-56-16	2-02-FULL-56-16_sp001817495	0	0	0	0	0	0	0	0	0	0	0	0	0	0	2	0	0	0	0	0	0	0	0	0	0	0	0	0	0	0	0	0	0	0	0	0	0	0
be78f123d80424b00985356b0ef3e371	Bacteria	Patescibacteria	ABY1	Buchananbacterales	GWA2-38-13	GWA2-38-13	GWA2-38-13_sp000992395	0	0	0	0	0	0	0	0	0	0	0	0	0	0	2	0	0	0	0	0	0	0	0	0	0	0	0	0	0	0	0	0	0	0	0	0	0	0
002a26f06af8a778959a01e25de17f14	Bacteria	Proteobacteria	Gammaproteobacteria	Burkholderiales				4	0	0	0	0	0	30	50	0	41	37	0	0	0	28	0	54	0	0	0	0	0	14	73	0	45	0	29	0	0	0	0	0	0	0	0	0	0
034dc47c675807fb318c80fa7794eb36	Bacteria	Proteobacteria	Gammaproteobacteria	Burkholderiales	Nitrosomonadaceae	GCA-2721545	GCA-2721545_sp003230615	0	0	0	0	0	0	14	0	0	0	0	0	0	0	0	0	8	0	0	0	0	0	0	6	0	0	0	11	0	0	0	0	0	0	0	0	0	0
2081f678c13b6a06724ee0334d61dcf2	Bacteria	Proteobacteria	Gammaproteobacteria	Burkholderiales	Burkholderiaceae	Paraburkholderia_A	Paraburkholderia_A_sp001319865	0	0	0	0	0	0	0	0	0	0	0	0	0	0	0	0	0	0	0	0	0	0	0	0	2	9	0	0	0	0	0	0	0	0	0	0	0	0
271980c7d1f8680f1d04ec5ef6fe95ec	Bacteria	Proteobacteria	Gammaproteobacteria	Burkholderiales	SG8-39	2-12-FULL-64-23	2-12-FULL-64-23_sp001770575	0	0	0	0	0	0	0	0	0	0	0	0	0	0	0	0	0	0	0	0	0	0	0	0	0	0	0	0	0	0	0	0	0	0	0	0	0	0
38aa9d5dc3f52365021fda64fbed909f	Bacteria	Proteobacteria	Gammaproteobacteria	Burkholderiales				0	0	0	0	0	9	9	0	0	0	9	0	0	0	7	0	10	9	0	0	0	0	0	13	0	8	0	0	0	0	0	0	0	0	0	0	0	0
4e648ce41a6d4cbeaadbc87166dd1ceb	Bacteria	Proteobacteria	Gammaproteobacteria	Burkholderiales	Nitrosomonadaceae	GCA-2721545	GCA-2721545_sp003230615	0	2	4	0	11	14	31	20	5	11	17	0	3	6	14	10	24	10	11	6	5	0	0	19	0	0	0	15	0	0	6	7	0	0	0	0	0	0
51bc74f98f654b878c965cdb52f89eca	Bacteria	Proteobacteria	Gammaproteobacteria	Burkholderiales	SG8-39	2-12-FULL-64-23	2-12-FULL-64-23_sp001770575	0	0	0	0	0	0	0	0	0	0	0	0	0	0	0	0	0	0	0	0	0	0	0	0	0	0	0	0	0	0	0	0	0	0	0	0	0	0
58a7e589b7a97460ce41f30e22c3dff8	Bacteria	Proteobacteria	Gammaproteobacteria	Burkholderiales				0	6	0	0	44	41	74	54	27	64	87	11	0	0	28	101	85	71	61	27	33	66	0	101	48	145	80	52	25	45	36	46	12	33	0	0	84	3
6bb48759bb89f300a03fd7260370fcee	Bacteria	Proteobacteria	Gammaproteobacteria	Burkholderiales	SG8-39	2-12-FULL-64-23	2-12-FULL-64-23_sp001770575	0	0	0	0	0	0	0	0	0	0	0	0	0	0	0	0	0	0	0	0	0	0	0	0	0	0	0	0	0	0	0	0	0	0	0	0	0	0
737a5b3828bbb8aca22429742fe6359d	Bacteria	Proteobacteria	Gammaproteobacteria	Burkholderiales	Hydrogenophilaceae	Thiobacillus		0	0	0	0	0	0	0	0	0	0	0	0	0	0	0	0	0	0	0	0	0	0	0	0	0	0	0	0	0	0	0	5	0	0	0	0	0	0
74c7589a683f0bb87bce88ef29291785	Bacteria	Proteobacteria	Gammaproteobacteria	Burkholderiales	Methylophilaceae	Methylotenera		0	0	0	0	0	0	0	0	0	0	0	0	0	0	0	0	0	0	0	0	0	0	0	0	0	0	0	4	0	0	0	0	0	0	0	0	0	0
7cce8c010d89c56d68e0458b3fb9675e	Bacteria	Proteobacteria	Gammaproteobacteria	Burkholderiales	Nitrosomonadaceae	Nitrosomonas	Nitrosomonas_aestuarii	0	0	0	0	0	0	0	0	0	0	0	0	0	0	0	0	0	0	0	0	0	0	0	0	0	2	0	0	0	0	0	0	0	0	0	0	0	0
7ea654f2f75d87236d02b7f36a6d6f5a	Bacteria	Proteobacteria	Gammaproteobacteria	Burkholderiales	Methylophilaceae	BACL14		0	0	0	0	0	0	0	0	0	0	0	0	0	0	0	0	0	0	0	0	3	0	0	0	0	0	0	0	0	0	0	0	0	0	0	0	0	0
979bb89f9f512bffa3fdea7ea846da6e	Bacteria	Proteobacteria	Gammaproteobacteria	Burkholderiales	SG8-40	UBA3031	UBA3031_sp002167745	0	0	0	0	0	0	0	0	0	0	0	0	0	0	0	0	0	0	0	0	0	0	0	0	0	0	0	0	0	0	0	3	0	0	0	0	0	0
a6399d4cc8bdda94b6ab5d74fc06d72c	Bacteria	Proteobacteria	Gammaproteobacteria	Burkholderiales	Nitrosomonadaceae	Nitrosomonas	Nitrosomonas_sp003268955	0	0	0	0	0	0	0	0	0	0	0	0	0	0	0	0	0	3	0	0	0	0	0	0	0	0	0	0	0	0	0	0	0	0	0	0	0	0
acc51529d69fa2970d6dc3385cb0fc71	Bacteria	Proteobacteria	Gammaproteobacteria	Burkholderiales				0	0	0	8	0	0	21	0	0	36	0	0	0	0	0	0	44	0	25	0	0	0	0	0	0	30	0	22	0	0	0	0	0	0	0	0	0	0
b4d28b12859274828b9666e260ea2cf7	Bacteria	Proteobacteria	Gammaproteobacteria	Burkholderiales				0	0	0	0	0	0	0	0	0	0	0	0	0	0	0	11	0	0	0	0	0	0	0	7	0	0	0	0	0	0	0	0	0	0	0	0	0	0
b87c9153515ea84f263cff95ea621494	Bacteria	Proteobacteria	Gammaproteobacteria	Burkholderiales	SG8-39	2-12-FULL-64-23	2-12-FULL-64-23_sp001770575	0	0	0	0	0	0	0	0	0	0	0	0	0	0	0	5	0	0	0	0	0	0	0	0	0	0	0	0	0	2	0	0	0	0	0	0	0	0
be42342a01883005c22c76724b2b323a	Bacteria	Proteobacteria	Gammaproteobacteria	Burkholderiales	Nitrosomonadaceae	GCA-2721545	GCA-2721545_sp003230615	0	0	0	0	0	0	0	0	0	0	0	0	0	0	0	0	0	0	0	0	0	0	0	0	0	0	8	0	0	0	0	0	0	0	0	0	0	0
c26023e85c0e417924d9388422c22a0e	Bacteria	Proteobacteria	Gammaproteobacteria	Burkholderiales				0	0	0	0	0	17	19	14	0	16	18	0	0	3	0	0	13	0	12	6	0	11	0	17	9	22	25	9	0	0	6	0	0	0	0	0	10	0
cf541d5e8053d697fa79fddd227b2ba6	Bacteria	Proteobacteria	Gammaproteobacteria	Burkholderiales	Methylophilaceae	BACL14		0	0	0	0	5	0	0	0	0	0	0	0	0	0	0	0	0	0	0	0	0	0	0	0	0	0	0	0	0	0	0	0	0	0	0	0	0	0
d2095a305a9c334304a2f68abedae708	Bacteria	Proteobacteria	Gammaproteobacteria	Burkholderiales				0	0	29	0	12	23	52	33	0	23	75	0	15	24	43	78	92	24	25	15	27	15	0	59	24	83	37	39	8	26	43	31	0	14	0	0	40	0
d433945f12053fe00db9760042b76f1e	Bacteria	Proteobacteria	Gammaproteobacteria	Burkholderiales				0	0	0	0	0	0	0	0	0	0	0	0	0	0	4	0	0	0	0	0	0	0	0	0	0	0	0	0	0	0	0	0	0	0	0	0	0	0
d8919fdecd902af6bf76a5fc7a63aa93	Bacteria	Proteobacteria	Gammaproteobacteria	Burkholderiales	Methylophilaceae			0	0	0	0	0	0	6	0	0	0	13	0	0	0	0	0	0	0	4	5	0	0	0	0	0	0	6	0	0	0	0	0	0	0	0	0	0	0
db4348523854f7d119f2bee58fd90815	Bacteria	Proteobacteria	Gammaproteobacteria	Burkholderiales	Burkholderiaceae	Caballeronia		0	0	0	0	0	0	0	0	0	0	0	0	0	0	0	0	0	0	0	0	2	0	0	0	0	0	0	0	0	0	0	0	0	0	0	0	0	0
decb3bd4726a32ca2e8389e7ce4cb263	Bacteria	Proteobacteria	Gammaproteobacteria	Burkholderiales	Burkholderiaceae	RS62	RS62_sp000496475	0	0	0	0	0	7	0	0	0	7	5	0	0	0	0	0	0	27	7	14	35	0	0	0	0	0	0	0	0	0	0	0	0	0	0	0	0	0
f9073c4608c8bedce80fd94332fbb347	Bacteria	Proteobacteria	Gammaproteobacteria	Burkholderiales	SG8-39	2-12-FULL-64-23	2-12-FULL-64-23_sp001770575	0	0	0	0	0	0	0	0	0	0	6	0	0	0	4	0	0	0	0	0	0	0	0	0	0	0	0	0	0	0	0	0	0	0	0	0	0	0
fbee626225e999f68a099e14676f6738	Bacteria	Proteobacteria	Gammaproteobacteria	Burkholderiales				0	0	0	0	0	0	0	0	0	0	0	0	0	0	0	0	0	0	0	0	0	0	0	0	0	0	0	0	0	0	0	0	0	0	0	0	0	0
fd14e07eac005601d0f7a39f86a12cc3	Bacteria	Proteobacteria	Gammaproteobacteria	Burkholderiales	Burkholderiaceae	RS62	RS62_sp000496475	0	0	0	0	0	0	0	0	0	0	0	0	0	0	0	0	0	0	0	0	0	0	0	0	0	0	0	0	0	0	0	0	0	0	0	0	2	0
ff6b541c069f88938439b848d9839299	Bacteria	Proteobacteria	Gammaproteobacteria	Burkholderiales				0	0	0	0	0	0	0	0	0	0	0	0	0	0	0	0	0	0	0	0	0	0	0	0	0	0	0	0	0	0	0	0	0	0	0	0	0	0
08223bccb3e047f83e7cf177214c0563	Bacteria	Desulfobacterota	Desulfobacteria	C00003060	C00003060	C00003060	C00003060_sp001751085	0	0	0	0	9	0	10	0	0	0	0	0	0	0	0	0	0	0	0	0	0	0	0	0	0	0	0	0	0	0	0	0	0	0	0	0	0	0
0f98194e71891b9b4b676725ba030812	Bacteria	Desulfobacterota	Desulfobacteria	C00003060	C00003060	C00003060	C00003060_sp001751085	0	0	0	0	0	0	0	0	0	0	0	0	0	0	0	0	0	0	0	0	0	0	0	0	0	0	0	0	0	0	0	0	0	0	0	0	0	0
1a69dd584fa1947927528f623a2b7a18	Bacteria	Desulfobacterota	Desulfobacteria	C00003060	S7086C20	S7086C20	S7086C20_sp001751075	0	0	0	0	0	0	0	0	0	0	0	0	0	0	0	0	0	0	0	0	0	0	0	0	0	0	0	0	0	0	0	0	0	0	0	0	0	0
1eecf7472cd6e576bb6e3689a46d1292	Bacteria	Desulfobacterota	Desulfobacteria	C00003060	S7086C20	S7086C20	S7086C20_sp001751075	0	0	0	0	0	0	0	0	0	0	0	0	0	0	0	0	0	0	0	0	0	0	0	0	0	0	0	0	0	0	0	0	0	0	0	0	0	0
1f979104ecf4c3237f204adffe79fdfe	Bacteria	Desulfobacterota	Desulfobacteria	C00003060	C00003060	C00003060	C00003060_sp001751085	0	0	0	0	0	0	0	0	0	0	0	0	0	0	0	0	0	0	0	0	0	0	0	0	0	0	0	0	0	0	0	0	0	0	0	0	0	0
2d60b8e7d88d685d54a6fc501b6b8206	Bacteria	Desulfobacterota	Desulfobacteria	C00003060	C00003060	C00003060	C00003060_sp001751085	0	0	0	0	0	0	0	0	0	0	0	0	0	0	0	0	0	0	0	0	0	0	0	0	0	0	0	14	0	0	0	0	0	0	0	0	0	0
2f2ff21fc1648e9cbee5ed9bff205e6d	Bacteria	Desulfobacterota	Desulfobacteria	C00003060	C00003060	C00003060	C00003060_sp001751085	0	0	0	0	0	18	0	0	0	0	0	0	0	0	0	0	0	0	0	0	0	0	0	0	0	0	0	0	0	0	0	0	0	0	0	0	0	0
4ff09d25443f96fdf215747fe9729ce4	Bacteria	Desulfobacterota	Desulfobacteria	C00003060	C00003060	C00003060	C00003060_sp001751085	0	0	0	0	0	0	6	0	0	0	0	0	0	0	0	0	0	0	0	0	0	0	0	0	0	0	0	0	0	0	0	0	0	0	0	0	0	0
544bf7dcc4a9ab8888ebdbae898b8239	Bacteria	Desulfobacterota	Desulfobacteria	C00003060	C00003060	C00003060	C00003060_sp001751085	0	0	0	0	4	5	0	0	2	4	6	0	0	0	0	0	5	2	0	0	0	0	0	0	0	0	2	0	2	0	0	0	0	0	0	0	0	0
5deafd552d7343e681b0b4e9ed4c01eb	Bacteria	Desulfobacterota	Desulfobacteria	C00003060	C00003060	C00003060	C00003060_sp001751085	0	0	0	0	0	6	0	0	0	0	0	0	0	0	0	0	0	0	0	0	0	0	0	0	0	12	0	0	0	0	0	0	0	0	0	0	0	0
6376249333dfd76d62a49670e548c8d7	Bacteria	Desulfobacterota	Desulfobacteria	C00003060	S7086C20	S7086C20	S7086C20_sp001751075	0	0	0	7	20	31	11	0	0	30	62	0	0	0	10	36	50	7	0	13	5	0	0	18	15	63	26	24	12	21	14	14	0	0	0	0	10	0
84393aea58690fa870c8891a3e1a3518	Bacteria	Desulfobacterota	Desulfobacteria	C00003060	C00003060	C00003060	C00003060_sp001751085	0	0	0	0	0	0	0	15	0	0	0	0	0	5	21	25	29	0	0	13	12	0	0	0	0	0	17	0	0	12	0	13	0	0	0	0	13	0
846848e775b42d3d3cca11dffbba5b0e	Bacteria	Desulfobacterota	Desulfobacteria	C00003060	C00003060	C00003060	C00003060_sp001751085	0	0	0	0	0	0	0	0	0	0	0	0	0	0	0	0	0	0	0	0	0	0	0	0	0	0	0	0	0	0	0	0	0	0	0	0	0	0
85c6147be472b006c04e0f1b08a027ee	Bacteria	Desulfobacterota	Desulfobacteria	C00003060	C00003060	C00003060	C00003060_sp001751085	0	0	0	0	18	12	0	0	15	22	11	0	0	0	0	9	44	0	0	0	0	0	0	0	0	24	0	0	0	0	0	13	0	0	0	0	0	0
8659257bdd64b4cd1426c47c1d6205ae	Bacteria	Desulfobacterota	Desulfobacteria	C00003060	C00003060	C00003060	C00003060_sp001751085	0	0	0	0	0	0	0	0	0	0	5	0	0	0	0	0	0	0	0	0	0	0	0	0	0	0	0	0	0	0	0	0	0	0	0	0	0	0
8d85af01ca65385c41cf5170635fd7d3	Bacteria	Desulfobacterota	Desulfobacteria	C00003060	S7086C20	S7086C20	S7086C20_sp001751075	0	0	0	0	0	0	0	0	0	0	0	0	0	0	0	0	0	0	0	0	0	0	0	0	0	0	0	0	0	0	0	0	0	0	0	0	0	0
94186aa9fae5b292de6bd4168b4361d4	Bacteria	Desulfobacterota	Desulfobacteria	C00003060	C00003060	C00003060	C00003060_sp001751085	0	0	0	0	0	0	0	0	0	0	17	0	0	0	0	0	0	0	0	0	0	0	0	0	0	0	0	0	0	0	0	0	0	0	0	0	0	0
a9a8f925723aaa2d31094b2017592ef2	Bacteria	Desulfobacterota	Desulfobacteria	C00003060	C00003060	C00003060	C00003060_sp001751085	0	0	0	0	0	0	0	0	0	11	0	0	0	0	0	0	0	0	0	0	0	0	0	0	0	0	0	0	0	0	0	0	0	0	0	0	0	0
be7f1c0e52123be1ae657833417868e7	Bacteria	Desulfobacterota	Desulfobacteria	C00003060	S7086C20	S7086C20	S7086C20_sp001751075	0	0	0	0	0	0	0	0	0	0	0	0	0	0	0	0	0	0	0	0	0	0	0	0	0	0	0	0	0	0	0	0	0	0	0	0	0	0
be9f40fba764d2379366543531c5979e	Bacteria	Desulfobacterota	Desulfobacteria	C00003060	C00003060	C00003060	C00003060_sp001751085	0	0	0	0	0	25	13	0	0	23	35	0	0	0	0	0	0	0	12	0	0	0	0	0	0	0	0	13	0	0	20	0	0	0	0	0	0	0
dc0318165d77f840d0a39a0e02dc95a1	Bacteria	Desulfobacterota	Desulfobacteria	C00003060				0	0	0	0	0	0	0	5	0	0	0	0	0	0	0	0	0	0	3	0	0	15	0	26	0	0	0	0	0	0	0	0	0	5	0	0	0	0
f198ddfdcbdcd8f7b7bdd6dad6850fff	Bacteria	Desulfobacterota	Desulfobacteria	C00003060	C00003060	C00003060	C00003060_sp001751085	0	0	0	0	0	3	0	0	0	0	0	0	0	0	0	0	0	0	0	0	0	0	0	0	0	0	0	0	0	0	0	0	0	0	0	0	0	0
24e027705ca4695b1b863297ddf80f58	Bacteria	Cyanobacteria	Vampirovibrionia	Caenarcaniphilales	2-02-FULL-35-15	2-02-FULL-35-15	2-02-FULL-35-15_sp001784585	0	0	0	0	0	0	0	0	0	0	0	0	0	0	0	7	0	0	0	0	0	0	0	0	0	0	0	0	0	0	0	0	0	0	0	0	0	0
41c491c52259cb74bfc87f204761f95e	Bacteria	Firmicutes_I	Bacilli_A	Caldalkalibacillales	Caldalkalibacillaceae	Caldalkalibacillus	Caldalkalibacillus_thermarum	0	0	0	0	0	0	0	0	0	0	0	0	0	0	0	6	5	0	0	0	2	0	0	0	0	3	0	0	0	0	0	0	0	0	0	0	0	0
0153a4144643e8371a45ceb5c320ca75	Bacteria	Chloroflexota	Anaerolineae	Caldilineales	Caldilineaceae			0	0	0	0	0	0	0	0	0	0	0	0	0	0	0	7	0	0	0	0	0	0	0	0	0	0	0	0	0	0	0	0	0	0	0	0	0	0
0370c496d6d94a003670561b18efebfe	Bacteria	Chloroflexota	Anaerolineae	Caldilineales	Caldilineaceae	Litorilinea	Litorilinea_aerophila	0	0	0	0	0	0	0	0	0	0	0	0	0	0	0	0	0	0	0	0	0	0	0	0	0	0	0	0	0	0	0	0	0	0	0	0	0	0
042bb1af0e382c6b766cacbbfca3819c	Bacteria	Chloroflexota	Anaerolineae	Caldilineales	Caldilineaceae	Litorilinea	Litorilinea_aerophila	0	0	4	0	5	11	11	10	3	14	15	0	0	0	2	0	3	3	8	0	0	3	0	12	8	16	4	0	0	0	0	0	0	0	0	0	0	0
0f07550d84d4fff6fe04335d6d792823	Bacteria	Chloroflexota	Anaerolineae	Caldilineales	Caldilineaceae	Caldilinea	Caldilinea_sp003451595	0	0	0	0	0	0	0	0	0	0	0	0	0	0	0	0	0	0	0	0	0	0	0	0	0	0	0	0	0	0	0	0	0	0	0	0	0	0
1140d38edef7940ed6d5648b35f43a86	Bacteria	Chloroflexota	Anaerolineae	Caldilineales	Caldilineaceae	Litorilinea	Litorilinea_aerophila	0	0	0	0	0	0	0	0	0	0	0	0	0	0	0	0	0	0	0	0	0	0	0	0	0	0	0	0	0	0	0	0	0	0	0	0	0	0
1143f8752831541efbb4522e905320e0	Bacteria	Chloroflexota	Anaerolineae	Caldilineales	Caldilineaceae	Litorilinea	Litorilinea_aerophila	0	0	0	0	0	0	0	0	0	0	0	0	0	0	0	0	0	0	0	0	0	0	0	0	0	0	0	0	0	0	0	0	0	0	0	0	0	0
138dd08639f0f8dfaadbff52efbffdcc	Bacteria	Chloroflexota	Anaerolineae	Caldilineales	Caldilineaceae	Litorilinea	Litorilinea_aerophila	0	0	0	0	0	6	0	8	0	0	0	0	0	3	0	0	5	0	0	0	0	0	0	0	0	0	0	0	0	0	0	0	0	0	0	0	0	0
20fd0cb03073e3125c223e854b15f3c0	Bacteria	Chloroflexota	Anaerolineae	Caldilineales	Caldilineaceae	Litorilinea	Litorilinea_aerophila	0	0	0	0	0	0	0	0	0	0	4	0	0	0	0	0	0	0	0	0	0	0	0	0	0	0	0	0	0	0	0	0	0	0	0	0	0	0
2258ca866a0320d4f6d0fa898c8ae83d	Bacteria	Chloroflexota	Anaerolineae	Caldilineales	Caldilineaceae	Litorilinea	Litorilinea_aerophila	0	0	0	0	0	0	0	0	0	0	0	0	0	0	0	0	0	0	0	0	0	0	0	0	0	0	0	0	0	0	0	0	0	0	0	0	0	0
23155e07bcaefa17204027523a09fddf	Bacteria	Chloroflexota	Anaerolineae	Caldilineales	Caldilineaceae	Litorilinea	Litorilinea_aerophila	0	0	0	0	0	0	0	0	0	0	0	0	0	0	0	0	0	0	0	0	0	0	0	0	0	0	23	0	0	0	0	0	0	0	0	0	0	0
2809be3844a49a223d1ceb7a24ec29d4	Bacteria	Chloroflexota	Anaerolineae	Caldilineales	Caldilineaceae	Litorilinea	Litorilinea_aerophila	0	0	0	0	0	0	0	0	0	0	0	0	0	0	0	0	0	0	0	0	0	0	0	0	0	0	0	0	0	0	0	0	0	0	0	0	0	0
283fa497be0b9acf71058585215bf0bb	Bacteria	Chloroflexota	Anaerolineae	Caldilineales	Caldilineaceae	Bin5	Bin5_sp002238445	0	0	0	0	0	0	0	0	0	4	0	0	0	0	0	0	0	0	0	0	0	0	0	0	0	0	0	0	0	0	0	0	0	0	0	0	0	0
28a7ba7353c179ee974e579099710018	Bacteria	Chloroflexota	Anaerolineae	Caldilineales	Caldilineaceae	Litorilinea	Litorilinea_aerophila	0	0	0	0	0	0	0	0	0	0	0	0	0	0	0	0	0	0	0	0	0	0	0	0	0	0	0	0	0	0	0	0	0	0	0	0	0	0
2937ef298d36a0702a9047b9e5263cb0	Bacteria	Chloroflexota	Anaerolineae	Caldilineales	Caldilineaceae	Litorilinea	Litorilinea_aerophila	0	0	0	0	0	0	20	0	13	0	13	0	0	0	0	13	0	0	0	0	0	0	0	25	0	28	0	0	0	0	10	0	0	0	0	0	0	0
2e5322f617bbcfbdf1fb9c2b9cddd918	Bacteria	Chloroflexota	Anaerolineae	Caldilineales	Caldilineaceae	Litorilinea	Litorilinea_aerophila	0	0	0	0	0	0	0	0	0	0	0	0	0	0	0	0	0	0	0	0	0	0	0	0	0	0	0	0	0	0	0	0	0	0	0	0	0	0
388d003eebbc8fd8c99c55cbbda2cf3b	Bacteria	Chloroflexota	Anaerolineae	Caldilineales	Caldilineaceae			0	0	0	0	0	0	0	0	0	0	5	0	0	0	0	0	0	0	0	0	0	2	0	7	0	0	0	0	0	0	0	0	0	0	0	0	0	0
3b6a7a44b79c495cb291ecc2984c3c19	Bacteria	Chloroflexota	Anaerolineae	Caldilineales	Caldilineaceae	Litorilinea	Litorilinea_aerophila	0	3	11	0	18	18	31	18	0	50	18	6	0	8	9	13	0	10	33	6	6	9	0	34	7	37	9	7	0	0	0	0	0	7	0	0	11	0
4168da32e247def97f1c7f5a8f453387	Bacteria	Chloroflexota	Anaerolineae	Caldilineales	Caldilineaceae	Litorilinea	Litorilinea_aerophila	0	0	0	0	0	0	0	0	0	0	0	0	0	0	2	0	0	0	0	0	0	0	0	0	0	0	0	0	0	0	0	0	0	0	0	0	0	0
43916abad3c9c448d17104568100064e	Bacteria	Chloroflexota	Anaerolineae	Caldilineales	Caldilineaceae	Litorilinea	Litorilinea_aerophila	0	0	0	0	0	0	0	0	0	28	0	0	0	0	0	0	0	0	15	0	0	0	0	0	0	0	0	0	0	0	0	0	0	0	0	0	0	0
4d209db2569f76e06ddee774e3bfcb42	Bacteria	Chloroflexota	Anaerolineae	Caldilineales	Caldilineaceae	Litorilinea	Litorilinea_aerophila	0	0	0	0	0	0	0	0	0	0	9	0	0	0	0	0	0	0	0	0	0	0	0	0	0	0	0	0	0	0	0	0	0	0	0	0	0	0
4e31df4bdfe3bab9505d351a272bf82f	Bacteria	Chloroflexota	Anaerolineae	Caldilineales	Caldilineaceae	Litorilinea	Litorilinea_aerophila	0	0	0	0	0	0	0	0	0	0	14	0	0	0	0	0	0	0	0	0	0	0	0	0	0	0	0	0	0	0	0	0	0	0	0	0	0	0
4ec50df56ae3dd103c265352dfab6080	Bacteria	Chloroflexota	Anaerolineae	Caldilineales	Caldilineaceae	Litorilinea	Litorilinea_aerophila	0	0	0	0	0	0	0	0	0	0	0	0	0	0	0	7	10	0	0	0	0	0	0	0	0	0	0	0	0	0	0	0	0	0	0	0	0	0
4f062692bc32ecdd5ae87b00423618c7	Bacteria	Chloroflexota	Anaerolineae	Caldilineales	Caldilineaceae	Litorilinea	Litorilinea_aerophila	0	0	0	0	0	0	0	0	0	0	0	0	0	0	0	5	0	0	0	0	0	0	0	0	0	0	0	0	0	0	0	0	0	0	0	0	0	0
52f2f38ea2b973352f66962e5bd8948e	Bacteria	Chloroflexota	Anaerolineae	Caldilineales	Caldilineaceae	Litorilinea	Litorilinea_aerophila	0	0	0	0	0	2	0	0	0	0	0	0	0	0	0	0	0	0	0	0	0	0	0	0	0	0	0	0	0	0	0	0	0	0	0	0	0	0
5cde35055a07c52acdeee177b5320a1f	Bacteria	Chloroflexota	Anaerolineae	Caldilineales	Caldilineaceae	Litorilinea	Litorilinea_aerophila	0	0	0	0	0	0	0	0	0	0	0	0	0	0	0	0	0	0	0	0	0	0	0	0	0	0	0	0	0	0	0	0	0	0	0	0	0	0
5e5f713b55f9821b5c24a8b18c86d916	Bacteria	Chloroflexota	Anaerolineae	Caldilineales	Caldilineaceae	Litorilinea	Litorilinea_aerophila	0	0	0	0	0	0	0	0	0	0	0	0	0	0	0	0	0	0	0	0	0	0	0	0	0	0	0	0	0	0	0	4	0	0	0	0	0	0
64d99f4d2d5a5c66a16653c98e510f9f	Bacteria	Chloroflexota	Anaerolineae	Caldilineales	Caldilineaceae	Litorilinea	Litorilinea_aerophila	0	0	0	0	0	0	0	0	0	3	0	0	0	0	0	0	0	0	0	0	0	0	0	0	0	0	0	0	0	0	0	0	0	0	0	0	0	0
6863e030f07f41f393441569ea224810	Bacteria	Chloroflexota	Anaerolineae	Caldilineales	Caldilineaceae	Litorilinea	Litorilinea_aerophila	0	0	0	0	0	16	0	0	0	0	0	0	0	0	0	0	0	14	0	0	12	0	0	0	0	0	0	7	0	0	0	0	0	0	0	0	0	0
6fedf442ed6f6d54d5a1e10eedff8f7f	Bacteria	Chloroflexota	Anaerolineae	Caldilineales	Caldilineaceae	Litorilinea	Litorilinea_aerophila	0	0	0	0	0	0	0	0	0	0	0	0	0	0	0	4	0	0	0	0	0	0	0	0	0	0	0	0	0	0	0	0	0	0	0	0	0	0
70a3e952fb097850008a5f05a971f4b4	Bacteria	Chloroflexota	Anaerolineae	Caldilineales	Caldilineaceae	Litorilinea	Litorilinea_aerophila	0	0	0	0	0	0	0	0	0	0	0	0	0	0	0	0	0	0	0	0	0	0	0	0	0	0	0	0	0	0	0	0	0	0	0	0	0	0
7178b2ffe43d8d05be416a08f54741ab	Bacteria	Chloroflexota	Anaerolineae	Caldilineales	Caldilineaceae	Litorilinea	Litorilinea_aerophila	0	0	0	0	0	0	0	0	0	0	0	0	0	0	0	7	0	0	0	0	0	0	0	0	0	0	0	0	0	0	0	0	0	0	0	0	0	0
79e1232f77023c99c052683fcd5ebbd1	Bacteria	Chloroflexota	Anaerolineae	Caldilineales	Caldilineaceae	Litorilinea	Litorilinea_aerophila	0	0	0	0	0	0	0	0	0	0	0	0	0	0	0	0	0	0	0	0	0	0	0	0	0	0	0	0	0	0	0	0	0	0	0	0	0	0
7db1215917e12f9270dc0fbf68f11daf	Bacteria	Chloroflexota	Anaerolineae	Caldilineales	Caldilineaceae	Litorilinea	Litorilinea_aerophila	0	0	0	0	0	0	0	0	0	0	0	0	0	0	0	0	0	0	0	0	0	0	0	0	0	0	0	0	0	0	0	0	0	5	0	0	0	0
81d2f9fcb0db455f3be20776d0a8f2e2	Bacteria	Chloroflexota	Anaerolineae	Caldilineales	Caldilineaceae	Litorilinea	Litorilinea_aerophila	0	0	0	0	0	0	0	0	0	0	0	0	0	0	0	0	0	0	0	0	0	0	0	0	0	0	0	0	0	0	0	0	0	0	0	0	0	0
82e43950d7a231cbbda51e850b0dc999	Bacteria	Chloroflexota	Anaerolineae	Caldilineales	Caldilineaceae	Litorilinea	Litorilinea_aerophila	0	0	0	0	0	0	0	0	0	0	0	0	0	0	0	0	0	0	0	0	0	0	0	0	0	0	0	0	0	0	0	0	0	0	0	0	0	0
845fbb5dbda75a7950e041c0d50caee4	Bacteria	Chloroflexota	Anaerolineae	Caldilineales	Caldilineaceae	Litorilinea	Litorilinea_aerophila	0	0	0	0	0	0	14	0	0	0	0	0	0	0	0	0	0	0	0	0	0	0	0	0	0	0	0	0	0	0	0	0	0	0	0	0	0	0
84faf3270df75cee47c8a3aba071a349	Bacteria	Chloroflexota	Anaerolineae	Caldilineales	Caldilineaceae	Litorilinea	Litorilinea_aerophila	0	0	0	0	0	0	7	3	0	0	0	0	0	0	0	0	0	0	0	4	0	0	0	7	0	0	0	0	0	0	0	0	0	0	0	0	0	0
8505ab13fdd7a2313c5282b6f446b71b	Bacteria	Chloroflexota	Anaerolineae	Caldilineales	Caldilineaceae	Litorilinea	Litorilinea_aerophila	0	0	0	0	0	0	0	0	0	0	0	0	0	0	0	6	0	0	0	0	0	0	0	0	0	0	0	0	0	0	0	0	0	0	0	0	0	0
861e5d5a8322a8a64e4bc35aa3eaec62	Bacteria	Chloroflexota	Anaerolineae	Caldilineales	Caldilineaceae	Litorilinea	Litorilinea_aerophila	0	0	0	0	10	0	0	0	0	0	0	0	0	0	0	0	0	0	0	0	0	0	0	0	0	0	0	0	0	0	0	0	0	0	0	0	0	0
8814a1538357a4b3b9d8118dc4359c47	Bacteria	Chloroflexota	Anaerolineae	Caldilineales	Caldilineaceae	Litorilinea	Litorilinea_aerophila	0	0	0	0	0	0	0	8	0	0	0	0	0	0	0	0	0	0	0	0	0	0	0	0	0	0	0	0	0	0	0	0	0	0	0	0	0	0
8ddac696152d9d8b982aef1707922144	Bacteria	Chloroflexota	Anaerolineae	Caldilineales	Caldilineaceae	Litorilinea	Litorilinea_aerophila	0	0	0	0	0	0	0	0	0	0	0	0	0	0	0	0	0	0	0	0	0	0	0	0	0	0	0	0	0	0	0	0	0	0	0	0	0	0
8f9073c3aac6ec4cd5b607e1e4aa8dbe	Bacteria	Chloroflexota	Anaerolineae	Caldilineales	Caldilineaceae	Litorilinea	Litorilinea_aerophila	0	0	0	0	0	0	0	0	0	0	0	0	0	0	0	0	0	0	0	0	0	0	0	0	0	0	0	0	0	0	5	0	0	0	0	0	0	0
900ac86789819be9bd2be3b4b219dec8	Bacteria	Chloroflexota	Anaerolineae	Caldilineales	Caldilineaceae	Litorilinea	Litorilinea_aerophila	0	0	0	0	0	0	0	0	0	0	0	0	0	0	0	0	0	0	0	0	0	0	0	0	0	0	0	7	0	4	0	0	0	0	0	0	17	0
946a31f9c3a9b84140b2e7259102d30e	Bacteria	Chloroflexota	Anaerolineae	Caldilineales	Caldilineaceae	Litorilinea	Litorilinea_aerophila	0	0	0	0	0	0	0	0	0	0	17	0	0	0	0	0	0	0	0	0	0	5	0	0	0	0	0	0	0	0	0	0	0	0	0	0	0	0
9d8aee337ce999f9ac5a07b656761e9f	Bacteria	Chloroflexota	Anaerolineae	Caldilineales	Caldilineaceae	Litorilinea	Litorilinea_aerophila	0	0	0	0	0	6	0	8	0	0	13	0	0	0	0	0	5	0	0	0	0	0	0	0	0	0	0	0	0	3	0	0	0	0	0	0	9	0
a0f8116f358a22504fd0e26087f4369d	Bacteria	Chloroflexota	Anaerolineae	Caldilineales	Caldilineaceae	Litorilinea	Litorilinea_aerophila	0	0	0	0	0	0	0	12	0	0	0	0	0	0	0	0	0	0	0	0	0	0	0	0	0	0	0	0	0	0	0	0	0	0	0	0	0	0
a17f3c4addfc75ba13a6577e1103b5d2	Bacteria	Chloroflexota	Anaerolineae	Caldilineales	Caldilineaceae	Litorilinea	Litorilinea_aerophila	0	0	0	0	0	0	0	0	0	0	0	0	0	0	0	4	0	0	0	0	0	0	0	0	0	0	0	0	0	0	0	0	0	0	0	0	0	0
a438b9cb664a22a0d5043e536f43c18a	Bacteria	Chloroflexota	Anaerolineae	Caldilineales	Caldilineaceae	Litorilinea	Litorilinea_aerophila	0	0	0	0	0	0	0	0	0	0	0	0	0	0	0	0	8	0	0	0	0	0	0	0	0	6	0	0	0	0	0	0	0	0	0	0	0	0
a8763ce47f684b0fd0fa1ef184cad5a0	Bacteria	Chloroflexota	Anaerolineae	Caldilineales	Caldilineaceae	Litorilinea	Litorilinea_aerophila	0	0	0	0	0	0	0	0	0	0	0	0	0	0	0	0	25	0	0	0	0	0	0	0	0	0	0	0	0	0	0	0	0	0	0	0	0	0
b31d2a2c50628703c9d6a443ad56d81b	Bacteria	Chloroflexota	Anaerolineae	Caldilineales	Caldilineaceae	Litorilinea	Litorilinea_aerophila	0	0	0	0	0	0	0	0	0	0	0	0	0	0	0	0	0	0	0	0	0	0	0	0	0	0	0	0	0	0	0	0	0	0	0	0	0	0
b42cdb4afe44950e97b39dbd7f7ab179	Bacteria	Chloroflexota	Anaerolineae	Caldilineales	Caldilineaceae	Litorilinea	Litorilinea_aerophila	0	0	0	0	0	0	0	0	0	0	0	0	0	0	0	0	0	0	0	0	0	0	0	0	0	0	0	0	0	0	0	0	0	0	0	0	0	0
b796dc59776925996187ee62cce12678	Bacteria	Chloroflexota	Anaerolineae	Caldilineales	Caldilineaceae	Litorilinea	Litorilinea_aerophila	0	0	0	0	2	0	0	0	0	8	0	0	0	0	0	0	0	0	0	0	0	0	0	0	0	0	0	0	0	0	0	0	0	0	0	0	0	0
bd63be170514b355fe788f3386110304	Bacteria	Chloroflexota	Anaerolineae	Caldilineales	Caldilineaceae			0	0	0	0	0	0	0	0	0	0	0	0	0	0	0	0	0	0	0	0	0	0	0	0	0	0	0	0	0	0	0	0	0	0	0	0	0	0
beebf33737e912b14cf1483edfe7a4b4	Bacteria	Chloroflexota	Anaerolineae	Caldilineales	Caldilineaceae			0	0	0	0	0	0	0	0	0	0	0	0	0	0	0	4	0	0	0	0	5	0	0	0	0	0	0	4	0	0	0	0	0	0	0	0	0	0
c620a3bc01651d44702f4ad9661ee7a7	Bacteria	Chloroflexota	Anaerolineae	Caldilineales	Caldilineaceae	Litorilinea	Litorilinea_aerophila	0	0	0	0	0	0	0	0	0	0	0	0	0	0	0	0	0	0	0	0	0	0	0	0	0	0	0	0	0	0	0	0	0	0	0	0	0	0
cc8de1cc69457086755bb33087003bd6	Bacteria	Chloroflexota	Anaerolineae	Caldilineales	Caldilineaceae	Litorilinea	Litorilinea_aerophila	0	0	0	0	0	0	0	0	0	0	0	0	0	0	0	0	0	0	0	0	0	0	0	0	0	0	0	0	0	0	0	0	0	0	0	0	0	0
ce8b886d2ef50cab281654c455c3ca8e	Bacteria	Chloroflexota	Anaerolineae	Caldilineales	Caldilineaceae	Litorilinea	Litorilinea_aerophila	0	0	0	0	0	0	0	0	0	12	0	0	0	0	13	0	0	0	0	0	0	0	0	0	0	0	0	0	0	0	0	0	0	0	0	0	0	0
d0c22dbc2ef98cc0abfae85feef921f3	Bacteria	Chloroflexota	Anaerolineae	Caldilineales	Caldilineaceae			0	0	0	0	0	0	0	0	0	0	0	0	0	0	0	0	0	0	0	0	0	0	0	0	0	0	0	0	0	0	0	0	0	0	0	0	0	0
d504afb4c3d4fcf26f68055896429a98	Bacteria	Chloroflexota	Anaerolineae	Caldilineales	Caldilineaceae	Litorilinea	Litorilinea_aerophila	0	0	0	0	0	4	0	4	0	2	0	0	0	0	0	0	0	0	0	0	5	0	0	0	0	0	0	0	0	0	0	0	0	0	0	0	0	0
d6fd527a17f8fb35a2ef2e579905afff	Bacteria	Chloroflexota	Anaerolineae	Caldilineales	Caldilineaceae	Litorilinea	Litorilinea_aerophila	0	0	0	0	0	0	0	0	0	0	0	0	0	0	0	0	4	0	0	0	0	0	0	0	0	0	0	0	0	0	0	0	0	0	0	0	0	0
de082e4aab984af839d0ce4ac2df044e	Bacteria	Chloroflexota	Anaerolineae	Caldilineales	Caldilineaceae	Litorilinea	Litorilinea_aerophila	0	2	0	0	0	0	0	4	0	0	0	0	0	0	0	0	0	0	0	0	0	0	0	0	0	0	0	0	0	0	0	0	0	0	0	0	0	0
e897d736d40ceb19ed4e9b13618c90f4	Bacteria	Chloroflexota	Anaerolineae	Caldilineales	Caldilineaceae	Litorilinea	Litorilinea_aerophila	0	0	0	0	0	0	0	0	0	0	0	0	0	0	3	0	0	0	0	0	0	0	0	0	0	0	0	0	0	0	0	0	0	0	0	0	0	0
ed25eef9c6cd5ca88fcbb37733d7f6d2	Bacteria	Chloroflexota	Anaerolineae	Caldilineales	Caldilineaceae	Litorilinea	Litorilinea_aerophila	0	0	0	0	2	8	7	0	0	0	4	0	0	0	4	0	0	0	5	0	0	0	0	0	3	0	7	0	0	0	0	0	0	0	0	0	0	0
ef16508408205fb3742dd5f8a15f8a27	Bacteria	Chloroflexota	Anaerolineae	Caldilineales	Caldilineaceae	Litorilinea	Litorilinea_aerophila	0	0	0	0	0	0	0	0	0	9	0	0	0	0	0	0	0	0	0	0	0	0	0	9	0	0	0	0	0	0	0	0	0	0	0	0	0	0
ef1eddf71ca62afaa35fda827f292241	Bacteria	Chloroflexota	Anaerolineae	Caldilineales	Caldilineaceae	Litorilinea	Litorilinea_aerophila	0	0	0	0	0	0	0	0	0	0	5	0	0	0	0	0	0	0	0	0	0	0	0	0	0	0	0	0	0	0	0	0	0	0	0	0	0	0
f0aab1381762856fbafe5f0a78b1cd91	Bacteria	Chloroflexota	Anaerolineae	Caldilineales	Caldilineaceae	Litorilinea	Litorilinea_aerophila	0	0	0	0	0	0	0	0	0	0	0	0	0	0	0	3	0	0	0	0	0	0	0	0	0	0	0	0	0	0	0	0	0	0	0	0	0	0
f6c24fafc9b09706c316d5b683d85ba1	Bacteria	Chloroflexota	Anaerolineae	Caldilineales	Caldilineaceae	Litorilinea	Litorilinea_aerophila	0	0	0	0	0	0	0	0	0	0	0	0	0	0	0	0	0	0	0	0	0	0	0	0	0	0	0	0	0	0	0	0	0	0	0	0	0	0
f6ee24b2b97e65c833c484e7c88b27ea	Bacteria	Chloroflexota	Anaerolineae	Caldilineales	Caldilineaceae	Litorilinea	Litorilinea_aerophila	0	0	0	0	0	5	0	0	0	0	0	0	0	0	0	0	0	0	0	0	0	0	0	0	0	0	0	0	0	0	0	0	0	0	0	0	0	0
f8575b49578b6f4c15989598d4f87ee6	Bacteria	Chloroflexota	Anaerolineae	Caldilineales	Caldilineaceae	Litorilinea	Litorilinea_aerophila	0	0	0	0	0	0	0	0	0	0	0	0	0	0	0	0	0	0	0	0	0	0	0	0	0	0	0	0	0	0	0	0	0	0	0	0	0	0
faad09f59a31a01a6e5983c0dad0afac	Bacteria	Chloroflexota	Anaerolineae	Caldilineales	Caldilineaceae	Litorilinea	Litorilinea_aerophila	0	0	0	0	0	0	0	0	0	8	0	0	0	0	0	0	0	0	0	0	0	0	0	0	0	0	0	0	0	0	0	0	0	0	0	0	0	0
ff3fb9792cb9fc9f631dc98586c8ea08	Bacteria	Chloroflexota	Anaerolineae	Caldilineales	Caldilineaceae	Litorilinea	Litorilinea_aerophila	0	0	0	0	0	0	0	0	0	0	0	0	0	0	0	0	0	0	0	0	0	0	0	0	0	0	0	0	0	0	0	0	0	0	0	0	0	0
ffdcccd69a5ce52e8bff1ee08a3317d0	Bacteria	Chloroflexota	Anaerolineae	Caldilineales	Caldilineaceae	Litorilinea	Litorilinea_aerophila	0	0	0	0	0	0	0	0	0	0	4	0	0	0	0	5	0	0	0	0	0	0	0	0	0	0	0	0	0	0	0	0	0	0	0	0	0	0
05d01b926e2f9a189607974b596e02e4	Bacteria	Calditrichota	Calditrichia	Calditrichales	Calditrichaceae	Caldithrix	Caldithrix_abyssi	0	0	0	0	0	0	0	0	0	0	0	0	0	0	0	0	0	0	0	0	0	0	0	0	0	0	0	0	0	0	0	0	0	0	0	0	0	0
05e5f05f48cff99d140f278cd855a6fe	Bacteria	Calditrichota	Calditrichia	Calditrichales	Calditrichaceae	Caldithrix	Caldithrix_abyssi	0	0	0	0	0	0	0	0	0	0	0	0	0	0	0	0	0	0	0	0	0	0	0	0	0	0	0	0	0	0	0	0	0	0	0	0	0	0
0b860784fd017210c983d931df717b73	Bacteria	Calditrichota	Calditrichia	Calditrichales	Calditrichaceae	Caldithrix	Caldithrix_abyssi	0	0	0	0	0	0	0	0	0	0	0	0	0	0	0	0	0	0	0	0	0	0	0	0	0	0	0	0	0	0	0	0	0	0	0	0	0	0
15468a0670594e9a4f9e697efd290c34	Bacteria	Calditrichota	Calditrichia	Calditrichales	Calditrichaceae	Caldithrix	Caldithrix_abyssi	0	0	0	0	0	0	0	0	0	0	0	0	0	0	0	0	0	0	0	0	0	0	0	0	0	0	0	0	0	0	0	0	0	0	0	0	0	0
185a6f9d67c61b9665a6154fdd4ae055	Bacteria	Calditrichota	Calditrichia	Calditrichales	Calditrichaceae	Caldithrix	Caldithrix_abyssi	0	0	0	0	0	0	0	0	0	0	0	0	0	0	0	0	0	0	0	0	0	0	0	0	0	0	0	0	0	0	0	0	0	0	0	0	0	0
1b50c1f2044a1f7cdebfc4ee9b44c2a1	Bacteria	Calditrichota	Calditrichia	Calditrichales	Calditrichaceae	Caldithrix	Caldithrix_abyssi	0	0	0	0	0	0	0	0	0	26	32	0	0	0	0	0	20	0	0	0	15	0	0	0	0	0	0	0	0	0	0	0	0	0	0	0	0	0
218499cf0632e07c1b2f67992d35027e	Bacteria	Calditrichota	Calditrichia	Calditrichales	Calditrichaceae	Caldithrix	Caldithrix_abyssi	0	0	0	0	32	53	15	0	0	34	57	0	0	0	24	36	47	0	0	0	0	0	0	0	0	44	11	16	0	27	18	19	0	0	0	0	28	0
22fb3821869db655b2579aa13f33bb4f	Bacteria	Calditrichota	Calditrichia	Calditrichales	Calditrichaceae	Caldithrix	Caldithrix_abyssi	0	0	0	0	14	18	15	5	0	9	31	0	0	0	10	8	21	0	0	7	0	0	0	5	8	10	12	17	0	14	12	7	0	0	0	0	18	0
24d63c7a5c0ee213074df3facb3fe24a	Bacteria	Calditrichota	Calditrichia	Calditrichales	Calditrichaceae	Caldithrix	Caldithrix_abyssi	0	0	7	0	19	37	47	32	14	54	55	0	8	6	34	64	55	29	15	10	17	7	0	24	4	50	31	50	17	27	20	37	0	8	0	5	22	0
24f9bd2e88e8956e827e83b35a9471a1	Bacteria	Calditrichota	Calditrichia	Calditrichales	Calditrichaceae	Caldithrix	Caldithrix_abyssi	0	0	0	0	13	0	22	24	0	31	0	0	0	0	9	12	35	11	0	0	0	0	0	17	6	37	29	45	0	39	33	30	0	0	0	0	31	0
2b3b020eee283063b89d68fe79badec0	Bacteria	Calditrichota	Calditrichia	Calditrichales	Calditrichaceae	Caldithrix	Caldithrix_abyssi	0	0	0	0	0	0	0	0	0	0	0	0	0	0	0	0	0	0	0	0	0	0	0	0	0	0	0	0	0	0	0	0	0	0	0	0	0	0
2c8764e1b704cc683192523fb8dcfa8f	Bacteria	Calditrichota	Calditrichia	Calditrichales	Calditrichaceae	Caldithrix	Caldithrix_abyssi	0	0	0	13	0	0	0	6	0	6	9	0	0	0	0	3	8	0	0	0	0	0	0	0	0	0	5	0	0	0	0	0	0	0	0	0	0	0
2ce8c8ee23bf566ed41f4ddd28e6a064	Bacteria	Calditrichota	Calditrichia	Calditrichales	Calditrichaceae	Caldithrix	Caldithrix_abyssi	0	0	0	0	0	0	0	0	0	0	0	0	0	0	0	0	0	0	0	0	0	0	0	0	0	0	0	0	0	0	0	0	0	0	0	0	0	0
34d35d788852afcb1dc906ab9a55980a	Bacteria	Calditrichota	Calditrichia	Calditrichales	Calditrichaceae	Caldithrix	Caldithrix_abyssi	0	0	0	3	0	26	29	37	0	30	0	0	0	0	34	60	100	0	0	0	0	0	0	0	0	30	0	60	0	54	39	41	0	22	0	0	37	0
34f9974738e93dc1578d2abce3abbba5	Bacteria	Calditrichota	Calditrichia	Calditrichales	Calditrichaceae	Caldithrix	Caldithrix_abyssi	0	0	0	0	0	0	0	0	0	0	0	0	0	0	0	0	0	0	0	0	0	0	0	0	0	0	0	0	0	0	0	0	0	0	0	0	0	0
435732871fdd6814f81a9bbc6bc8f6dd	Bacteria	Calditrichota	Calditrichia	Calditrichales	Calditrichaceae	Caldithrix	Caldithrix_abyssi	0	0	0	0	0	0	0	3	0	0	0	0	0	0	0	4	0	0	0	0	0	0	0	0	0	0	0	0	0	0	0	0	0	0	0	0	0	0
438f7e2ca4038b09a9fcdc06e19accd5	Bacteria	Calditrichota	Calditrichia	Calditrichales	Calditrichaceae	Caldithrix	Caldithrix_abyssi	0	0	0	0	0	0	0	0	0	0	0	0	0	0	0	0	0	0	0	0	0	0	0	0	0	0	0	0	0	0	0	0	0	0	0	0	0	0
43aa53019014d265f5d7491083ad335a	Bacteria	Calditrichota	Calditrichia	Calditrichales	Calditrichaceae	Caldithrix	Caldithrix_abyssi	0	0	0	0	0	0	0	0	0	0	0	0	0	0	0	0	0	0	0	0	0	0	0	0	0	0	0	0	0	0	0	0	0	0	0	0	0	0
45a7bd1f4e155ea700c1351e40528f94	Bacteria	Calditrichota	Calditrichia	Calditrichales	Calditrichaceae	Caldithrix	Caldithrix_abyssi	0	0	0	0	0	0	0	0	0	0	0	0	0	0	0	0	0	0	0	0	6	0	0	0	0	0	0	0	0	0	0	0	0	0	0	0	0	0
4781762fa4fe7ecce2d135e68644d14b	Bacteria	Calditrichota	Calditrichia	Calditrichales	Calditrichaceae	Caldithrix	Caldithrix_abyssi	0	15	20	0	22	23	0	38	13	18	54	0	12	7	0	0	0	0	0	0	0	0	9	0	0	46	27	0	0	0	0	0	0	0	0	0	0	0
4acd6e5d164e5b1dae8a56f64c097b9e	Bacteria	Calditrichota	Calditrichia	Calditrichales	Calditrichaceae	Caldithrix	Caldithrix_abyssi	0	0	0	0	0	0	6	5	0	13	0	0	0	0	0	14	12	0	5	16	0	0	0	0	6	20	0	8	0	0	10	0	0	0	0	0	0	0
4c764d20553af3e8662b66ad0097db05	Bacteria	Calditrichota	Calditrichia	Calditrichales	Calditrichaceae	Caldithrix	Caldithrix_abyssi	0	0	0	0	0	0	0	0	0	0	0	0	0	0	0	0	0	0	0	0	0	0	0	0	0	0	0	0	0	0	0	0	0	0	0	0	0	0
4fa731bacfb4444b6130bc39d58820bf	Bacteria	Calditrichota	Calditrichia	Calditrichales	Calditrichaceae	Caldithrix	Caldithrix_abyssi	0	0	0	0	0	0	0	0	0	0	5	0	0	0	0	0	0	0	0	0	0	0	0	0	0	0	0	0	0	0	0	0	0	0	0	0	0	0
51aae39a17f3eee7f4118550e1f687d3	Bacteria	Calditrichota	Calditrichia	Calditrichales	Calditrichaceae	Caldithrix	Caldithrix_abyssi	0	0	0	0	3	6	0	0	0	3	5	0	0	0	0	0	7	0	0	0	0	0	0	0	0	3	0	0	0	0	0	0	0	0	0	0	0	0
5cacd56016fbf59086cfd23dbc8d8251	Bacteria	Calditrichota	Calditrichia	Calditrichales	Calditrichaceae	Caldithrix	Caldithrix_abyssi	0	0	0	0	4	15	4	0	3	22	10	0	0	5	0	0	11	3	0	0	2	0	0	0	0	14	0	15	0	8	2	5	0	0	0	0	5	0
5ebb6cd266b3671b11db64912a0882e0	Bacteria	Calditrichota	Calditrichia	Calditrichales	Calditrichaceae	Caldithrix	Caldithrix_abyssi	0	0	0	0	0	0	0	0	0	0	0	0	0	0	0	0	0	0	0	0	0	0	0	0	0	0	0	0	0	0	0	0	0	11	0	0	0	0
5f09fa4f2b60b35581b5d9a4345a62ab	Bacteria	Calditrichota	Calditrichia	Calditrichales	Calditrichaceae	Caldithrix	Caldithrix_abyssi	0	4	13	0	25	31	64	54	15	37	37	9	15	27	37	52	91	48	47	26	42	12	5	52	24	33	46	174	56	47	36	51	12	0	4	0	34	0
6b8ce74dc84f846d40b9bb3eceb3137d	Bacteria	Calditrichota	Calditrichia	Calditrichales	Calditrichaceae	Caldithrix	Caldithrix_abyssi	0	0	0	0	4	0	0	0	0	5	0	0	0	0	0	0	0	0	0	0	0	0	0	0	0	6	0	0	0	0	0	0	0	0	0	0	0	0
6d06e586f8437044f2b4fa283e1de09f	Bacteria	Calditrichota	Calditrichia	Calditrichales	Calditrichaceae	Caldithrix	Caldithrix_abyssi	0	0	0	0	0	0	0	0	0	0	0	0	0	0	0	0	0	0	0	0	0	0	0	0	0	0	0	0	0	0	0	0	0	0	0	0	0	0
6f4c453df4bbe573ff42763e739ef115	Bacteria	Calditrichota	Calditrichia	Calditrichales	Calditrichaceae	Caldithrix	Caldithrix_abyssi	0	0	0	0	0	0	0	0	0	0	0	0	0	0	0	9	0	0	0	0	0	0	0	0	0	0	0	0	0	0	0	0	0	0	0	0	0	0
716e2cb5df09f993b5b636209e7d5dfd	Bacteria	Calditrichota	Calditrichia	Calditrichales	Calditrichaceae	Caldithrix	Caldithrix_abyssi	0	0	0	0	5	7	0	0	0	8	6	0	7	0	0	6	10	0	12	0	0	0	0	0	0	0	0	5	0	6	0	0	0	0	0	0	11	0
71bb9bc03fdfad0b7797c6ed808caad1	Bacteria	Calditrichota	Calditrichia	Calditrichales	Calditrichaceae	Caldithrix	Caldithrix_abyssi	0	0	0	0	0	0	0	0	0	0	0	0	0	0	0	0	0	0	0	0	0	0	0	0	0	0	0	0	0	0	0	0	0	0	0	0	0	0
7a75057c183902c2b20fe97f6472b3f3	Bacteria	Calditrichota	Calditrichia	Calditrichales	Calditrichaceae	Caldithrix	Caldithrix_abyssi	0	12	0	0	45	76	36	45	27	74	92	0	0	0	84	107	143	23	20	29	37	0	7	22	32	56	18	104	23	106	41	62	17	0	0	8	63	0
7e1f41e4fceac1c1a5752c4d3a232586	Bacteria	Calditrichota	Calditrichia	Calditrichales	Calditrichaceae	Caldithrix	Caldithrix_abyssi	0	5	6	11	13	37	58	45	9	29	0	6	0	18	34	49	60	30	40	18	0	8	0	24	7	51	19	95	29	42	26	36	0	19	0	0	35	0
7e766c20df0c652374e9e648c62cc3c9	Bacteria	Calditrichota	Calditrichia	Calditrichales	Calditrichaceae	Caldithrix	Caldithrix_abyssi	0	6	10	4	43	92	37	28	12	96	125	0	0	11	78	97	118	28	15	26	24	9	0	11	13	45	21	47	11	42	43	64	0	7	0	0	48	0
807cbb38d927c8cd477c2a5967494a28	Bacteria	Calditrichota	Calditrichia	Calditrichales	Calditrichaceae	Caldithrix	Caldithrix_abyssi	0	0	0	0	0	0	0	6	0	0	0	0	0	0	0	12	0	0	0	0	0	0	0	0	0	0	0	0	0	0	0	0	0	0	0	0	0	0
85ea4bb64ebf46557b73024cb4a2781b	Bacteria	Calditrichota	Calditrichia	Calditrichales	Calditrichaceae	Caldithrix	Caldithrix_abyssi	0	0	0	0	0	24	33	23	0	33	21	3	0	0	14	27	0	24	34	0	0	0	0	25	0	38	0	0	0	0	0	0	0	0	0	0	24	0
87126dd90117a75077268af248f48459	Bacteria	Calditrichota	Calditrichia	Calditrichales	Calditrichaceae	Caldithrix	Caldithrix_abyssi	0	0	0	0	10	0	0	0	6	18	17	0	0	0	12	10	22	0	0	0	0	0	0	0	0	0	0	15	7	13	0	0	0	0	0	0	0	0
8eace93b551576692c28af5dc773c29d	Bacteria	Calditrichota	Calditrichia	Calditrichales	Calditrichaceae	Caldithrix	Caldithrix_abyssi	0	0	0	0	13	15	18	21	0	0	16	0	0	0	0	0	32	0	0	0	0	0	0	15	23	18	14	22	0	0	0	0	0	0	0	0	14	0
938885bb6270e502677cb399a3b7e65c	Bacteria	Calditrichota	Calditrichia	Calditrichales	Calditrichaceae	Caldithrix	Caldithrix_abyssi	0	0	5	0	16	26	54	35	15	37	43	4	4	7	30	53	99	14	25	13	21	10	0	23	13	36	19	55	10	37	15	20	0	5	0	0	33	0
980a6b3c04769c5cc7880bd3d854f7c9	Bacteria	Calditrichota	Calditrichia	Calditrichales	Calditrichaceae	Caldithrix	Caldithrix_abyssi	0	0	0	0	0	0	0	0	0	0	0	0	0	0	0	0	0	0	0	0	0	0	0	0	0	0	0	0	0	0	0	0	0	0	0	0	0	0
9a56105e6fe3535e4a15d1303a29923e	Bacteria	Calditrichota	Calditrichia	Calditrichales	Calditrichaceae	Caldithrix	Caldithrix_abyssi	0	0	0	0	25	34	0	0	0	29	27	0	0	0	45	59	107	0	0	0	0	0	0	0	0	0	0	50	0	28	25	0	0	16	0	0	0	0
ae0af67ee715a09e38962fce3c2c1737	Bacteria	Calditrichota	Calditrichia	Calditrichales	Calditrichaceae	Caldithrix	Caldithrix_abyssi	0	0	0	0	0	0	0	0	0	0	0	0	0	0	0	0	0	0	0	0	0	0	0	0	0	0	0	0	0	0	0	0	0	0	0	0	0	0
af049a9ac5e44e8bc263d1d689a00b2d	Bacteria	Calditrichota	Calditrichia	Calditrichales	Calditrichaceae	Caldithrix	Caldithrix_abyssi	0	0	0	0	0	0	0	0	0	0	0	0	0	0	0	0	0	0	0	0	0	0	0	0	0	0	0	0	0	0	0	0	0	0	0	0	0	0
b5587fa04ff55ffb2c45bcac58194d85	Bacteria	Calditrichota	Calditrichia	Calditrichales	Calditrichaceae	Caldithrix	Caldithrix_abyssi	0	0	0	0	0	0	0	0	0	0	0	0	0	0	0	0	0	0	0	0	0	0	0	0	0	0	0	0	0	0	0	0	0	0	0	0	0	0
b5a5513374b6030af3ada7c1ec39e473	Bacteria	Calditrichota	Calditrichia	Calditrichales	Calditrichaceae	Caldithrix	Caldithrix_abyssi	0	0	0	0	0	0	0	0	0	34	0	0	0	0	0	0	0	0	0	0	0	0	0	0	0	0	0	0	0	0	0	0	0	0	0	0	0	0
bb248abdbeadae8c62065fadf47c7c30	Bacteria	Calditrichota	Calditrichia	Calditrichales	Calditrichaceae	Caldithrix	Caldithrix_abyssi	0	0	0	6	0	22	0	0	0	22	28	0	0	0	14	19	15	0	0	6	0	0	0	0	0	17	13	19	0	18	13	18	0	0	0	0	12	0
c7e21ea2f7aac9dec035dbf8e7652b10	Bacteria	Calditrichota	Calditrichia	Calditrichales	Calditrichaceae	Caldithrix	Caldithrix_abyssi	0	0	0	0	0	8	23	11	0	12	16	0	0	0	13	0	11	9	0	0	0	19	0	12	0	17	11	0	0	0	0	0	0	0	0	0	0	0
ccdbd776a27a2ed4401e68c22a60de47	Bacteria	Calditrichota	Calditrichia	Calditrichales	Calditrichaceae	Caldithrix	Caldithrix_abyssi	0	0	0	0	0	0	34	0	0	0	0	0	0	0	0	0	0	0	0	0	0	0	0	32	0	0	0	0	0	0	0	0	0	0	0	0	0	0
cf6916343f1856cac891357da27982d6	Bacteria	Calditrichota	Calditrichia	Calditrichales	Calditrichaceae	Caldithrix	Caldithrix_abyssi	0	0	0	0	0	0	0	0	0	0	0	0	0	0	0	0	0	0	0	0	0	0	0	0	0	0	0	30	0	0	0	0	0	0	0	0	0	0
d21d7fb6aae45a98cd47f4bb9fa1c3c4	Bacteria	Calditrichota	Calditrichia	Calditrichales	Calditrichaceae	Caldithrix	Caldithrix_abyssi	0	2	2	3	4	12	5	7	0	15	18	0	0	0	4	0	0	4	0	4	0	0	0	0	0	6	0	0	0	0	0	0	0	0	0	0	0	0
d9785e34987c33e7b3acec8147cff68b	Bacteria	Calditrichota	Calditrichia	Calditrichales	Calditrichaceae	Caldithrix	Caldithrix_abyssi	0	0	0	0	0	0	0	0	0	0	0	0	0	0	0	0	0	0	0	0	0	0	0	0	0	0	0	0	0	0	5	0	0	0	0	0	0	0
db06cbc437993f337b0d33b52ce3b2a0	Bacteria	Calditrichota	Calditrichia	Calditrichales	Calditrichaceae	Caldithrix	Caldithrix_abyssi	0	0	15	22	50	83	52	52	16	92	80	20	15	35	88	132	201	40	43	49	56	29	0	29	0	85	51	145	34	68	45	102	0	0	0	0	58	0
de5054c5c2089b6b1e0f1cb541d46a7b	Bacteria	Calditrichota	Calditrichia	Calditrichales	Calditrichaceae	Caldithrix	Caldithrix_abyssi	0	0	0	0	0	0	0	0	0	0	0	0	0	0	0	8	0	0	0	0	0	0	0	0	0	0	0	0	0	0	0	0	0	0	0	0	0	0
e2b05784d262b9d5455929883b669c33	Bacteria	Calditrichota	Calditrichia	Calditrichales	Calditrichaceae	Caldithrix	Caldithrix_abyssi	0	0	0	0	0	0	0	0	0	0	0	0	0	0	0	0	19	0	0	0	0	0	0	0	0	0	0	0	0	0	0	0	0	0	0	0	0	0
e9679d42370edffa98474242f20a20d6	Bacteria	Calditrichota	Calditrichia	Calditrichales	Calditrichaceae	Caldithrix	Caldithrix_abyssi	0	0	0	0	0	0	0	0	0	0	0	0	0	0	0	0	0	0	0	0	0	0	0	0	0	0	0	0	0	0	0	0	0	0	0	0	0	0
efe44a266ad0bad978de55b97eb102a2	Bacteria	Calditrichota	Calditrichia	Calditrichales	Calditrichaceae	Caldithrix	Caldithrix_abyssi	0	0	0	0	0	0	0	0	0	0	0	0	0	0	0	0	0	0	0	0	0	0	0	0	0	0	0	0	0	0	0	0	0	0	0	0	0	0
f15c08977d0e39b95d5228b0aeab045a	Bacteria	Calditrichota	Calditrichia	Calditrichales	Calditrichaceae	Caldithrix	Caldithrix_abyssi	0	0	0	0	0	0	0	0	0	0	0	0	0	0	9	19	23	0	0	0	12	0	0	16	0	0	0	0	14	18	0	13	0	0	0	0	0	0
f1bc665b8aa59244f92b1040622bc59b	Bacteria	Calditrichota	Calditrichia	Calditrichales	Calditrichaceae	Caldithrix	Caldithrix_abyssi	0	0	0	0	0	0	0	0	0	0	0	0	0	0	0	0	0	0	0	0	0	0	0	0	0	0	0	0	0	0	0	0	0	0	0	0	0	0
f3418a29985d20198ccf19c1e5742b91	Bacteria	Calditrichota	Calditrichia	Calditrichales	Calditrichaceae	Caldithrix	Caldithrix_abyssi	0	0	10	0	0	7	0	0	0	11	0	0	0	0	0	21	15	0	0	0	0	0	0	6	0	0	0	10	0	0	0	0	0	0	0	0	0	0
f52a78e30f6b27bb5d07668d69f1ecd4	Bacteria	Calditrichota	Calditrichia	Calditrichales	Calditrichaceae	Caldithrix	Caldithrix_abyssi	0	0	0	0	0	0	0	0	0	0	0	0	0	0	0	0	0	0	6	0	0	0	0	0	0	9	0	0	0	9	7	0	0	0	0	0	0	0
ff43d3911e51494b7902afb39fdc32af	Bacteria	Calditrichota	Calditrichia	Calditrichales	Calditrichaceae	Caldithrix	Caldithrix_abyssi	0	0	0	0	0	0	0	0	0	0	10	0	0	0	0	0	0	0	0	0	0	0	0	0	0	0	0	0	0	0	0	0	0	0	0	0	0	0
0287482c5372d1e91ea2e171aacdd5c2	Bacteria	Campylobacterota	Campylobacteria	Campylobacterales	Sulfurimonadaceae	Sulfuricurvum		0	0	0	0	0	0	0	0	0	7	5	0	0	0	0	0	0	0	0	0	0	0	0	0	0	8	8	0	0	0	0	0	0	0	0	0	0	0
1071f08268dd445d2dd4d62b8ee4b01b	Bacteria	Campylobacterota	Campylobacteria	Campylobacterales	Sulfurimonadaceae	Sulfurimonas	Sulfurimonas_hongkongensis	0	0	0	0	0	0	0	0	0	5	4	0	0	0	0	0	0	0	0	0	0	0	0	0	0	0	0	0	0	0	0	0	0	0	0	0	0	0
15e924c12bcb66ff438f94f0ded29db3	Bacteria	Campylobacterota	Campylobacteria	Campylobacterales	Arcobacteraceae	Poseidonibacter	Poseidonibacter_lekithochrous	0	0	0	0	5	6	0	0	0	0	0	0	0	0	0	0	0	28	19	10	27	0	0	0	0	0	0	0	0	0	0	0	0	0	0	0	0	0
239c58f94ee8405d1a4f42d1b82b647f	Bacteria	Campylobacterota	Campylobacteria	Campylobacterales	Sulfurimonadaceae	Sulfurimonas	Sulfurimonas_autotrophica	0	0	0	0	0	0	0	0	0	0	20	0	0	0	0	0	0	0	0	0	0	0	0	0	0	0	0	0	0	0	0	0	0	0	0	0	0	0
24885a77addfa120ae1bc8b0376619ad	Bacteria	Campylobacterota	Campylobacteria	Campylobacterales	Sulfurimonadaceae	Sulfurimonas		0	0	0	0	0	0	0	0	0	0	0	0	0	0	0	0	0	0	0	0	0	0	0	0	0	0	0	0	0	0	0	0	0	0	0	0	0	0
24d0945704d4cc82723e539cc531e0a5	Bacteria	Campylobacterota	Campylobacteria	Campylobacterales	Sulfurimonadaceae	Sulfurimonas	Sulfurimonas_autotrophica	0	0	0	0	0	0	0	0	0	0	9	0	0	0	0	0	0	0	0	0	0	0	0	0	0	0	0	0	0	0	0	0	0	0	0	0	0	0
2b4619004221e79bd2a9538e99ef6ab7	Bacteria	Campylobacterota	Campylobacteria	Campylobacterales	Sulfurimonadaceae	Sulfurimonas	Sulfurimonas_sp002733945	0	0	0	0	0	0	0	0	17	0	40	0	0	0	0	0	0	0	0	0	0	0	0	0	0	0	0	0	0	0	0	0	0	0	0	0	0	0
34b996599987455aace422ad4f9c71e7	Bacteria	Campylobacterota	Campylobacteria	Campylobacterales	Sulfurimonadaceae	Sulfurimonas		0	0	0	0	0	0	0	0	0	7	6	0	0	0	0	0	0	0	0	0	0	0	0	0	0	0	0	0	0	0	0	0	0	0	0	0	0	0
428f6a6bf4fe03d62c8471f7aaf04981	Bacteria	Campylobacterota	Campylobacteria	Campylobacterales	Sulfurovaceae	Sulfurovum	Sulfurovum_sp002281755	0	0	0	0	0	0	0	0	0	0	0	0	0	0	0	0	0	0	0	0	0	0	0	0	0	0	0	0	0	0	0	0	0	0	0	0	0	0
4b85e7fa78870681912a7d9102574989	Bacteria	Campylobacterota	Campylobacteria	Campylobacterales				0	0	0	0	0	0	0	0	0	0	0	0	0	0	0	0	0	0	0	0	0	0	0	0	0	0	0	0	0	0	0	0	0	0	0	0	0	0
4f8d990f0d5019c875f4fbe8d31a7314	Bacteria	Campylobacterota	Campylobacteria	Campylobacterales	Sulfurovaceae	Sulfurovum	Sulfurovum_sp002281755	0	0	0	0	0	0	0	0	0	0	4	0	0	0	0	0	0	0	0	0	0	0	0	0	0	0	0	0	0	0	0	0	0	0	0	0	0	0
5740f0b28f4aacc2474ac81c1ac689c4	Bacteria	Campylobacterota	Campylobacteria	Campylobacterales	Sulfurimonadaceae	Sulfurimonas	Sulfurimonas_autotrophica	0	0	8	0	0	0	0	0	0	25	13	0	0	0	0	0	0	0	0	0	4	0	0	2	0	14	0	16	0	0	0	0	0	0	0	0	0	0
5bc0f7586acebaec114f6fc1e20e25b2	Bacteria	Campylobacterota	Campylobacteria	Campylobacterales	Sulfurimonadaceae	Sulfuricurvum	Sulfuricurvum_sp000310245	0	0	0	0	0	0	0	0	0	0	14	0	0	0	0	0	0	0	0	0	0	0	0	0	0	0	0	0	0	0	0	0	0	0	0	0	0	0
5d5b9461833effc981d03870388ec348	Bacteria	Campylobacterota	Campylobacteria	Campylobacterales	Sulfurovaceae	Sulfurovum		0	3	0	0	4	2	7	6	0	0	0	0	0	0	0	6	4	0	5	0	0	0	0	0	0	0	0	0	0	0	0	0	0	0	0	0	0	0
5e617ed1f55852f6af7f1d27a31e1163	Bacteria	Campylobacterota	Campylobacteria	Campylobacterales	Sulfurimonadaceae	Sulfurimonas		0	0	0	0	0	0	0	0	0	49	41	0	0	0	0	0	0	0	0	0	0	0	0	0	0	22	0	0	0	0	0	0	0	0	0	0	0	0
620c6d076b2446e69ad29fcabad8c279	Bacteria	Campylobacterota	Campylobacteria	Campylobacterales	Sulfurimonadaceae	Sulfurimonas		0	0	0	0	0	0	0	0	0	0	0	0	0	7	0	0	0	5	0	0	0	0	0	0	0	0	0	0	0	0	0	0	0	0	0	0	0	0
6da5453cd2b559d7512673b6b5b76baf	Bacteria	Campylobacterota	Campylobacteria	Campylobacterales	Sulfurimonadaceae	Sulfurimonas	Sulfurimonas_hongkongensis	0	0	0	0	0	0	0	0	0	0	11	0	0	0	0	0	0	0	0	0	0	0	0	0	0	0	0	0	0	0	0	0	0	0	0	0	0	0
6f6f94578149fc14b65a74063aaa6185	Bacteria	Campylobacterota	Campylobacteria	Campylobacterales	Sulfurimonadaceae	Sulfurimonas		0	0	0	0	0	0	0	0	0	8	0	0	0	0	0	0	0	0	0	0	0	0	0	0	0	0	0	0	0	0	0	0	0	0	0	0	0	0
72938b14693954bf7cb1797509a6ed0f	Bacteria	Campylobacterota	Campylobacteria	Campylobacterales	Arcobacteraceae			0	0	0	0	0	0	0	0	0	0	0	0	0	0	0	0	0	0	0	0	0	0	0	0	0	0	0	0	0	0	0	0	0	0	0	0	0	0
77ace0651e4d9394f577ed5cee477e90	Bacteria	Campylobacterota	Campylobacteria	Campylobacterales				0	0	0	0	0	0	0	0	0	0	0	0	0	0	0	0	0	0	0	0	0	0	0	0	0	0	0	0	0	0	0	0	0	0	0	0	0	0
855dedb8d4cb9af99100dcaaf9c7bc28	Bacteria	Campylobacterota	Campylobacteria	Campylobacterales	Sulfurovaceae	Sulfurovum		0	0	0	0	0	0	0	0	0	0	0	0	0	0	0	0	0	0	0	0	0	0	0	0	0	0	0	0	0	0	0	0	0	0	0	0	0	0
8b69185b3306b1bed2e53054a1452b0e	Bacteria	Campylobacterota	Campylobacteria	Campylobacterales	Sulfurimonadaceae	Sulfurimonas	Sulfurimonas_hongkongensis	0	0	0	0	0	0	0	0	0	5	8	0	0	0	0	0	0	0	0	0	0	0	0	0	0	0	0	0	0	0	0	0	0	0	0	0	0	0
8ca06bfda8a0d69641025ca2e11cbac6	Bacteria	Campylobacterota	Campylobacteria	Campylobacterales	Arcobacteraceae	Poseidonibacter	Poseidonibacter_lekithochrous	0	0	0	0	0	0	5	0	0	0	0	0	0	0	0	0	0	0	0	0	0	0	0	0	0	0	0	0	0	0	0	0	0	0	0	0	0	0
8d505cbc41c7e8df3ef2cdb79013483b	Bacteria	Campylobacterota	Campylobacteria	Campylobacterales	Arcobacteraceae	Poseidonibacter	Poseidonibacter_lekithochrous	0	0	0	0	0	0	0	0	0	0	3	0	0	0	0	0	0	0	0	0	0	0	0	0	0	0	0	0	0	0	0	0	0	0	0	0	0	0
93bc4fb20bdfd3ff6992235c9cb72998	Bacteria	Campylobacterota	Campylobacteria	Campylobacterales	Sulfurimonadaceae	Sulfurimonas	Sulfurimonas_sp002781365	0	0	0	0	0	0	0	0	0	0	12	0	0	0	0	0	0	0	0	0	0	0	0	0	0	0	0	0	0	0	0	0	0	0	0	0	0	0
9728c7afa882ac5f1c545941fb64679b	Bacteria	Campylobacterota	Campylobacteria	Campylobacterales	Sulfurimonadaceae	Sulfurimonas	Sulfurimonas_autotrophica	0	0	0	0	0	0	0	0	0	0	0	0	0	0	0	0	0	0	0	0	0	0	0	0	0	0	0	0	0	0	0	0	0	0	0	0	0	0
97bb40a9cad224c6eda68a51721d960f	Bacteria	Campylobacterota	Campylobacteria	Campylobacterales	Arcobacteraceae	Poseidonibacter	Poseidonibacter_sp001956695	0	0	0	0	0	0	0	0	0	0	0	0	0	0	0	0	0	8	0	0	0	0	0	0	0	0	0	0	0	0	0	0	0	0	0	0	0	0
9e7aa7c70803016ac14515558f05c511	Bacteria	Campylobacterota	Campylobacteria	Campylobacterales	Sulfurimonadaceae	Sulfurimonas	Sulfurimonas_sp002733945	0	0	0	0	0	0	18	9	0	20	27	0	0	3	0	0	0	0	8	0	0	0	0	0	0	0	0	10	0	0	0	0	0	0	0	0	0	0
a4857b26a0c91b1f797d31c2609ebf1d	Bacteria	Campylobacterota	Campylobacteria	Campylobacterales	Sulfurimonadaceae	Sulfurimonas	Sulfurimonas_gotlandica	0	0	0	0	0	0	0	0	0	0	0	0	0	0	0	0	0	0	0	0	0	0	0	0	5	0	0	0	0	0	0	0	0	0	0	0	0	0
aa01c67b1b42511e28c054c7601b2902	Bacteria	Campylobacterota	Campylobacteria	Campylobacterales	Arcobacteraceae	Poseidonibacter	Poseidonibacter_lekithochrous	0	0	0	0	0	0	0	0	0	0	0	0	0	0	7	0	13	0	0	0	10	0	0	0	0	0	0	8	0	0	0	0	0	0	0	0	0	0
be95f650b462e96409ffb7727198771d	Bacteria	Campylobacterota	Campylobacteria	Campylobacterales	Sulfurimonadaceae	Sulfurimonas		0	0	0	0	0	0	0	0	0	0	0	0	0	0	0	0	0	0	0	0	0	0	0	0	0	0	0	0	0	0	0	0	0	0	0	0	0	0
bfd34a266a6254a18015b3daaa33c80e	Bacteria	Campylobacterota	Campylobacteria	Campylobacterales	Sulfurimonadaceae	Sulfurimonas		0	0	0	0	0	0	0	0	0	0	17	0	0	0	0	0	0	0	0	0	0	0	0	0	0	0	0	0	0	0	0	0	0	0	0	0	0	0
c22cc118202cb42f1037e6a3960e1fdb	Bacteria	Campylobacterota	Campylobacteria	Campylobacterales	Sulfurimonadaceae	Sulfurimonas	Sulfurimonas_sp002733945	0	0	0	0	0	0	0	0	0	0	9	0	0	0	0	0	0	0	0	0	0	0	0	0	0	0	0	0	0	0	0	0	0	0	0	0	0	0
c40f18a5476d77df91c22d9dbfeefd04	Bacteria	Campylobacterota	Campylobacteria	Campylobacterales	Sulfurimonadaceae	Sulfurimonas	Sulfurimonas_autotrophica	0	0	0	0	0	0	0	0	0	0	0	0	0	0	0	0	0	0	0	0	0	0	0	0	0	0	0	0	0	0	0	0	0	0	0	0	0	0
c7db718d75e1cda00d3ffd421f6ba7c4	Bacteria	Campylobacterota	Campylobacteria	Campylobacterales	Sulfurimonadaceae	Sulfurimonas		0	0	0	0	0	0	0	0	0	23	12	0	0	0	0	0	0	0	0	0	0	0	0	0	0	0	0	0	0	0	0	0	0	0	0	0	0	0
c807dd1946d84d877813a71a83c5ef5c	Bacteria	Campylobacterota	Campylobacteria	Campylobacterales	Sulfurovaceae	Sulfurovum	Sulfurovum_sp002281755	0	0	0	0	0	0	5	0	0	0	0	0	0	0	0	0	0	0	0	0	0	0	0	0	0	0	0	0	0	0	0	0	0	0	0	0	0	0
ccbf019bd1725c827cbc24d053954ecd	Bacteria	Campylobacterota	Campylobacteria	Campylobacterales	Sulfurimonadaceae	Sulfurimonas	Sulfurimonas_autotrophica	0	0	0	0	0	0	0	0	0	0	9	0	0	0	0	0	0	0	0	0	0	0	0	0	0	0	0	0	0	0	0	0	0	0	0	0	0	0
d50f10d4c222ac6c484549374d443b9d	Bacteria	Campylobacterota	Campylobacteria	Campylobacterales	Sulfurimonadaceae	Sulfurimonas	Sulfurimonas_autotrophica	0	0	0	0	0	0	0	0	7	0	0	0	0	0	0	0	0	0	0	0	0	0	0	0	0	0	0	0	0	0	0	0	0	0	0	0	0	0
d7aa3976fbc6f4b15cf6ce9c10e1b0ea	Bacteria	Campylobacterota	Campylobacteria	Campylobacterales	Sulfurimonadaceae	Sulfurimonas	Sulfurimonas_autotrophica	0	0	0	0	0	0	0	0	0	0	48	0	0	0	0	0	0	0	0	0	0	0	0	0	13	24	0	0	0	0	0	0	0	0	0	0	0	0
d93e4020a36c5327e6f789584c9d682f	Bacteria	Campylobacterota	Campylobacteria	Campylobacterales	Sulfurimonadaceae	Sulfurimonas	Sulfurimonas_hongkongensis	0	0	0	0	0	0	0	0	0	9	0	0	0	0	0	0	0	0	0	0	0	0	0	0	0	0	0	0	0	0	0	0	0	0	0	0	0	0
db2cc40b28b2e566057b6b2727eebc15	Bacteria	Campylobacterota	Campylobacteria	Campylobacterales	Sulfurimonadaceae	PC08-66	PC08-66_sp000830255	0	0	0	0	0	0	0	0	0	0	0	0	0	0	0	0	0	0	0	0	0	0	0	0	0	7	0	0	0	0	0	0	0	0	0	0	0	0
dcd42136a1ac3ce5f8f1828b514422f4	Bacteria	Campylobacterota	Campylobacteria	Campylobacterales	Sulfurimonadaceae	Sulfurimonas	Sulfurimonas_sp002733945	0	0	0	0	0	0	0	0	0	0	0	0	0	0	0	0	0	0	0	0	4	0	0	0	0	0	0	0	0	0	0	0	0	0	0	0	0	0
decc8782dc5ffd1da7f61e75cf702133	Bacteria	Campylobacterota	Campylobacteria	Campylobacterales	Sulfurimonadaceae	Sulfurimonas		0	0	0	0	0	0	0	0	0	0	10	0	0	0	0	0	0	0	0	0	0	0	0	0	0	33	0	0	0	0	0	0	0	0	0	0	0	0
e68ad5ca15e75088990d2344cbe4a78a	Bacteria	Campylobacterota	Campylobacteria	Campylobacterales				0	0	0	0	0	0	0	0	0	0	0	0	0	0	0	0	0	0	0	0	0	0	0	0	0	19	0	0	0	0	0	0	0	0	0	0	0	0
e694880c59c3b0405d350828d72b10a6	Bacteria	Campylobacterota	Campylobacteria	Campylobacterales	Sulfurimonadaceae	GCA-2733885	GCA-2733885_sp002733885	0	0	0	0	0	0	0	0	0	0	0	0	0	0	0	7	0	0	0	0	0	0	0	0	0	0	0	0	0	0	0	0	0	0	0	0	0	0
eceb807f65e7c8de1bd30394c8e8b1d7	Bacteria	Campylobacterota	Campylobacteria	Campylobacterales	Sulfurimonadaceae	Sulfurimonas	Sulfurimonas_hongkongensis	0	0	0	0	0	0	0	0	0	40	48	0	0	0	0	0	0	0	0	0	0	0	0	0	5	24	8	0	0	0	0	0	0	0	0	0	0	0
f7d221d0289b517df84c7c6b816872e2	Bacteria	Campylobacterota	Campylobacteria	Campylobacterales	Sulfurimonadaceae	Sulfurimonas	Sulfurimonas_autotrophica	0	0	0	0	0	0	0	0	0	0	0	0	0	0	0	0	0	0	3	0	0	0	0	0	0	0	0	0	0	0	0	0	0	0	0	0	0	0
f8f4a06cdc09fc0632664adaa0e1c8a1	Bacteria	Campylobacterota	Campylobacteria	Campylobacterales	Sulfurovaceae	Sulfurovum	Sulfurovum_sp002281755	0	0	0	0	0	0	0	0	0	0	0	0	0	0	0	0	0	0	0	0	0	0	0	0	0	0	0	0	0	0	0	0	0	0	0	0	0	0
f963172779f38b76ac226886261652ed	Bacteria	Campylobacterota	Campylobacteria	Campylobacterales	Arcobacteraceae	Poseidonibacter	Poseidonibacter_lekithochrous	0	0	8	0	0	0	0	0	0	0	0	0	0	0	0	0	0	0	0	0	0	0	0	0	0	0	0	0	0	0	0	0	0	0	0	0	0	0
fa600791a1b5062dd612aab0de33ee76	Bacteria	Campylobacterota	Campylobacteria	Campylobacterales	Sulfurimonadaceae	Sulfurimonas	Sulfurimonas_hongkongensis	0	0	0	0	0	0	0	0	18	95	74	0	0	0	0	0	0	0	0	0	0	0	0	0	0	17	0	0	0	0	0	0	0	0	0	0	0	0
fc4145fcb221efcda3d1400c550b716a	Bacteria	Campylobacterota	Campylobacteria	Campylobacterales	Sulfurimonadaceae	Sulfurimonas		0	0	0	0	0	0	0	0	0	0	0	0	0	0	0	0	0	0	0	0	0	0	0	0	0	0	0	5	0	0	0	0	0	0	0	0	0	0
0bdfc3fc793de23441d2cd39e7cf2bfb	Bacteria	Proteobacteria	Alphaproteobacteria	Caulobacterales	Maricaulaceae	Robiginitomaculum	Robiginitomaculum_antarcticum	0	0	0	0	0	0	0	0	0	0	0	0	0	0	0	0	0	0	0	0	0	0	0	0	0	0	0	0	0	0	0	0	6	16	10	3	0	0
15934f0e6ec0f349b8bf879a8f9a3fdf	Bacteria	Proteobacteria	Alphaproteobacteria	Caulobacterales	Parvularculaceae	Marinicaulis	Marinicaulis_flavus	0	0	0	0	0	0	0	0	0	6	0	0	0	0	0	0	0	0	0	0	0	0	0	0	0	0	0	0	0	0	0	0	0	0	0	0	0	0
1e88740e56d99c197aa0f450cee6d88c	Bacteria	Proteobacteria	Alphaproteobacteria	Caulobacterales	Parvularculaceae	Marinicaulis	Marinicaulis_sp001657385	0	0	0	0	0	0	0	0	0	0	0	0	0	0	0	0	0	0	0	0	0	0	0	0	0	0	0	0	0	0	0	0	0	0	0	0	0	0
24f2e715d4a81dfe84b77034df637a71	Bacteria	Proteobacteria	Alphaproteobacteria	Caulobacterales	Maricaulaceae	Hellea	Hellea_balneolensis	0	0	0	0	0	0	0	0	0	0	0	0	0	0	0	0	0	0	0	0	0	0	0	0	0	0	0	0	0	0	0	0	0	0	0	0	0	0
280d2859e1d587c8b4ef7de6d80fe101	Bacteria	Proteobacteria	Alphaproteobacteria	Caulobacterales	Parvularculaceae	Marinicaulis	Marinicaulis_sp001657385	0	0	0	0	0	0	0	0	0	0	0	0	0	0	0	0	0	0	0	0	0	0	0	0	0	0	0	0	0	0	0	0	0	0	0	0	0	0
2937fab0e8c8e161d2230b1c9f56f509	Bacteria	Proteobacteria	Alphaproteobacteria	Caulobacterales	Hyphomonadaceae	Henriciella	Henriciella_sp001854405	0	0	0	0	0	0	0	0	0	0	0	0	0	0	0	0	0	12	0	0	0	21	0	51	0	16	0	0	0	0	2	0	0	0	0	0	0	0
2d3c1c3be779bef5483ec7136336c9a7	Bacteria	Proteobacteria	Alphaproteobacteria	Caulobacterales	Hyphomonadaceae	Ponticaulis	Ponticaulis_koreensis	0	0	0	0	0	0	0	0	0	0	0	0	0	0	0	0	0	0	0	0	0	0	0	0	0	0	0	0	0	0	0	0	0	0	0	0	0	0
3076cfb92970cca97ad0aa45146663ac	Bacteria	Proteobacteria	Alphaproteobacteria	Caulobacterales	Parvularculaceae	Parvularcula	Parvularcula_oceani	0	7	14	3	29	57	74	62	8	36	86	2	9	8	40	72	88	27	31	19	24	20	5	48	16	40	17	34	0	19	18	26	4	11	0	0	25	0
3305d3d51437ae7131861b72562861a6	Bacteria	Proteobacteria	Alphaproteobacteria	Caulobacterales	Maricaulaceae	Maricaulis		0	0	0	0	0	0	0	0	0	0	0	0	0	0	0	0	0	0	0	0	0	13	0	0	0	0	0	0	0	0	0	0	0	0	0	0	0	0
34c984ec225ad19156ef0fb3eaae6398	Bacteria	Proteobacteria	Alphaproteobacteria	Caulobacterales	Maricaulaceae	Hellea	Hellea_balneolensis	0	0	0	0	0	0	0	0	0	0	0	0	0	0	0	0	0	0	0	0	9	0	0	0	0	0	0	0	0	0	0	0	0	0	0	0	0	0
362658cf60ef9b2251fc3415aab8e3fb	Bacteria	Proteobacteria	Alphaproteobacteria	Caulobacterales	Parvularculaceae			0	0	0	0	0	0	0	0	0	0	0	0	0	0	0	0	0	0	0	0	0	0	0	0	0	0	0	0	0	0	0	0	0	0	0	0	0	0
400fc6d26beca2d90cd3a5f4502147d0	Bacteria	Proteobacteria	Alphaproteobacteria	Caulobacterales	Hyphomonadaceae	Hyphomonas		0	0	0	0	0	0	7	0	0	0	0	0	0	0	6	0	0	0	0	0	0	5	0	5	0	0	0	0	0	0	0	0	0	0	0	0	0	0
4fc0d185121f373584bd2d5b20f0d388	Bacteria	Proteobacteria	Alphaproteobacteria	Caulobacterales	Parvularculaceae	Amphiplicatus	Amphiplicatus_metriothermophilus	0	0	0	0	0	0	0	0	0	0	0	0	0	0	0	0	0	0	0	0	0	0	0	0	0	0	0	0	0	0	0	0	0	0	0	0	0	0
5d977719d520394c757bfe6f40bf7e12	Bacteria	Proteobacteria	Alphaproteobacteria	Caulobacterales	Hyphomonadaceae			0	0	0	0	0	0	17	20	0	0	0	0	0	0	0	6	0	0	13	0	0	57	20	124	15	51	15	6	0	0	0	0	0	11	0	0	9	0
73532797a12094b82eeffd241de32bc1	Bacteria	Proteobacteria	Alphaproteobacteria	Caulobacterales	Maricaulaceae			0	0	3	0	0	0	21	12	0	0	0	0	0	2	3	0	0	10	22	0	0	6	0	11	0	5	0	3	0	0	0	0	0	0	0	0	0	0
831c590a3aaf8ea1e89ac25cc404758e	Bacteria	Proteobacteria	Alphaproteobacteria	Caulobacterales	Maricaulaceae	Hellea	Hellea_balneolensis	0	0	0	0	0	0	0	0	0	0	5	0	0	0	0	0	0	0	0	0	0	0	0	0	0	0	0	0	0	0	0	0	0	0	0	0	0	0
943dce0b53ef866e39b467dd2fc1c933	Bacteria	Proteobacteria	Alphaproteobacteria	Caulobacterales	Hyphomonadaceae			0	0	0	0	0	0	0	0	0	0	0	0	0	0	0	0	0	0	0	0	0	0	0	0	0	0	0	0	0	0	0	0	0	0	5	0	0	0
9c5664697c467d000d4d0cd97abf533d	Bacteria	Proteobacteria	Alphaproteobacteria	Caulobacterales	Maricaulaceae	Maricaulis		0	0	0	0	0	0	0	0	0	0	0	0	0	0	0	0	0	0	0	0	0	0	0	0	0	0	0	0	0	0	0	0	0	0	0	0	0	0
a61013bf2a2d651bc74dff37cee4922b	Bacteria	Proteobacteria	Alphaproteobacteria	Caulobacterales	Parvularculaceae	Marinicaulis	Marinicaulis_sp001657385	0	0	0	0	0	0	0	0	0	0	0	0	0	0	0	0	4	0	0	0	0	0	0	6	0	0	0	0	0	0	0	0	0	0	0	0	0	0
ab20cb09f81fefabc79afdb698772e91	Bacteria	Proteobacteria	Alphaproteobacteria	Caulobacterales	Maricaulaceae	Maricaulis		0	0	0	0	0	0	0	0	0	0	0	0	0	0	0	0	0	0	0	0	0	22	15	31	0	4	0	0	0	0	0	0	0	0	0	0	0	0
b22823c8c76f8aee5d0151b80279f2cb	Bacteria	Proteobacteria	Alphaproteobacteria	Caulobacterales	Hyphomonadaceae	Henriciella	Henriciella_sp001854405	0	0	0	0	0	0	0	0	0	0	0	0	0	0	0	0	0	0	0	0	0	0	0	0	0	0	0	0	0	0	0	0	0	0	0	0	0	0
b9a182c0e5990a27e5927a17e6727095	Bacteria	Proteobacteria	Alphaproteobacteria	Caulobacterales	Hyphomonadaceae	Henriciella	Henriciella_sp001854405	0	0	0	0	0	0	0	0	0	0	0	0	0	0	0	0	0	0	0	0	0	0	0	0	0	0	0	0	0	0	0	0	0	0	0	3	0	0
c3483222758b1945c824cd25bae64fe7	Bacteria	Proteobacteria	Alphaproteobacteria	Caulobacterales	Hyphomonadaceae	Henriciella	Henriciella_sp001854405	0	0	0	0	0	0	0	0	6	12	12	0	0	0	0	0	0	0	0	0	0	0	0	0	0	8	16	0	0	0	0	0	0	0	0	0	0	0
c986c9cd25e86d628d4119781a751d16	Bacteria	Proteobacteria	Alphaproteobacteria	Caulobacterales	Maricaulaceae	Hellea	Hellea_balneolensis	0	0	0	0	0	0	0	0	0	0	0	0	0	0	0	0	0	0	0	0	0	0	0	0	0	0	0	0	0	0	0	0	5	0	0	0	10	0
ce90e45c24ed7ed7217bd456ae8b580a	Bacteria	Proteobacteria	Alphaproteobacteria	Caulobacterales	Maricaulaceae	Robiginitomaculum_A	Robiginitomaculum_A_sp002732905	0	9	12	0	12	11	60	32	7	11	34	3	5	3	13	16	29	28	30	8	10	12	8	20	0	23	6	15	8	5	0	4	14	24	0	6	49	0
d50d7415094c857dc5954472027998f0	Bacteria	Proteobacteria	Alphaproteobacteria	Caulobacterales	Maricaulaceae	Hellea	Hellea_balneolensis	0	0	0	0	0	0	8	0	0	9	10	0	0	0	0	0	0	14	5	3	10	0	0	9	3	0	0	0	0	0	0	0	4	21	14	5	7	0
d81e46d92c688f037fda1ca23df62faa	Bacteria	Proteobacteria	Alphaproteobacteria	Caulobacterales	Maricaulaceae			0	0	0	0	0	0	0	0	0	0	0	0	0	0	0	0	0	0	0	0	0	0	0	0	0	0	0	0	0	0	0	0	0	0	6	0	4	0
e4379220b368f0c322e6fa32193df189	Bacteria	Proteobacteria	Alphaproteobacteria	Caulobacterales	Parvularculaceae	Marinicaulis	Marinicaulis_sp001657385	0	0	0	0	0	0	0	0	0	0	0	0	0	0	0	0	0	0	0	0	0	0	0	0	0	0	0	0	0	0	0	0	0	0	0	0	0	0
e52a6be3671c2eeca20839e5e7d679e6	Bacteria	Proteobacteria	Alphaproteobacteria	Caulobacterales	Hyphomonadaceae	Hyphomonas		0	0	0	0	0	0	0	0	0	0	0	0	0	0	0	0	0	0	0	0	0	0	0	0	0	0	0	0	0	0	0	0	0	0	0	0	0	0
05b966a942d51634dd4babe737bc1b0f	Archaea	Nanoarchaeota	Nanoarchaeia	CG07-land	CG07-land	CG07-land	CG07-land_sp002779595	0	0	0	0	0	4	0	0	0	0	0	0	0	0	0	0	0	0	0	0	0	0	0	0	0	0	0	0	0	0	0	0	0	0	0	0	0	0
3729a73010bb31a73d5f717e3ffd463a	Archaea	Nanoarchaeota	Nanoarchaeia	CG07-land	CG07-land	CG07-land	CG07-land_sp002779595	0	0	0	0	0	0	0	0	0	0	4	0	0	0	0	0	0	0	0	0	0	0	0	0	0	2	0	0	0	0	0	0	0	0	0	0	0	0
6e04e4bc29639fba1457b9e0a3568c31	Archaea	Nanoarchaeota	Nanoarchaeia	CG07-land	CG07-land	CG07-land	CG07-land_sp002779595	0	0	0	0	2	0	0	0	0	0	0	0	0	0	0	0	0	0	0	0	0	0	0	0	0	0	0	0	0	0	0	0	0	0	0	0	0	0
87e5667e66e7bdc9fa045584a5bb1fe9	Archaea	Nanoarchaeota	Nanoarchaeia	CG07-land	CG07-land	CG07-land	CG07-land_sp002779595	0	0	0	0	0	0	0	0	0	4	0	0	0	0	0	0	0	0	0	0	0	0	0	0	0	0	0	0	0	0	0	0	0	0	0	0	0	0
bc8a038e4d71fbd895fc9b74e441fb2d	Archaea	Nanoarchaeota	Nanoarchaeia	CG07-land	CG07-land	CG07-land	CG07-land_sp002779595	0	0	0	0	3	4	0	0	0	0	3	0	0	0	0	0	0	0	0	0	0	0	0	0	0	2	0	0	0	0	0	0	0	0	0	0	0	0
d4eb1d9c1eb43e2af8403b6cab39bc28	Archaea	Nanoarchaeota	Nanoarchaeia	CG07-land	CG07-land	CG07-land	CG07-land_sp002779595	0	0	0	0	0	0	0	0	2	4	4	0	0	0	0	0	6	0	0	0	0	0	0	0	0	0	0	0	0	0	0	0	0	0	0	0	0	0
d8b5383edc29f32a26636dac47cd098e	Archaea	Nanoarchaeota	Nanoarchaeia	CG07-land	CG07-land	CG07-land	CG07-land_sp002779595	0	0	0	0	0	3	0	0	0	0	0	0	0	0	0	0	0	0	0	0	0	0	0	0	0	0	0	0	0	0	0	0	0	0	0	0	0	0
2a6cff57062eb29df3fb4fb9ecbe0310	Bacteria	Omnitrophota	koll11	CG1-02-43-210	CG1-02-43-210	CG1-02-43-210	CG1-02-43-210_sp002783585	0	0	0	0	0	0	0	0	0	0	0	0	0	0	0	0	0	0	0	0	0	0	0	0	0	0	0	0	0	0	0	0	0	0	0	0	0	0
3df08eb9341f29a2aedd04d95e941bd1	Bacteria	Omnitrophota	koll11	CG1-02-43-210	CG1-02-43-210	CG1-02-43-210	CG1-02-43-210_sp002783585	0	0	0	0	0	0	0	0	0	0	0	0	0	0	0	0	0	0	0	0	0	0	0	0	0	0	0	0	0	0	0	0	0	0	0	0	0	0
568b0df00a79bd631244d97e542bfbfb	Bacteria	Omnitrophota	koll11	CG1-02-43-210	CG1-02-43-210	CG1-02-43-210	CG1-02-43-210_sp002783585	0	0	0	0	0	0	0	0	0	0	0	0	0	0	0	0	0	0	0	0	0	0	0	0	0	0	0	0	0	0	0	0	0	0	0	0	0	0
57eb0d958a5d4ca8cc8e45aa22f21f86	Bacteria	Omnitrophota	koll11	CG1-02-43-210	CG1-02-43-210	CG1-02-43-210	CG1-02-43-210_sp002783585	0	0	0	0	0	0	0	0	0	0	0	0	0	0	0	0	0	0	0	0	0	0	0	0	0	0	0	0	0	0	0	0	0	0	0	0	0	0
7c37599b8d4d96da4bb1181ffd4f304c	Bacteria	Omnitrophota	koll11	CG1-02-43-210	CG1-02-43-210	CG1-02-43-210	CG1-02-43-210_sp002783585	0	0	0	0	0	0	0	0	0	2	6	0	0	0	0	0	0	0	0	0	0	0	0	0	0	0	0	0	0	0	0	0	0	0	0	0	0	0
c260f0042000f39eee084f7c1e57b39c	Bacteria	Omnitrophota	koll11	CG1-02-43-210	CG1-02-43-210	CG1-02-43-210	CG1-02-43-210_sp002783585	0	0	0	0	0	3	0	0	0	0	0	0	0	0	0	0	0	0	0	0	0	0	0	0	0	0	0	0	0	0	0	0	0	0	0	0	0	0
d44e6c4eb2f66f63c2a6f6efa67bd85c	Bacteria	Omnitrophota	koll11	CG1-02-43-210	CG1-02-43-210	CG1-02-43-210	CG1-02-43-210_sp002783585	0	0	0	0	0	6	0	0	0	10	0	0	0	0	0	0	0	0	0	0	0	0	0	0	0	8	0	0	0	0	0	0	0	0	0	0	0	0
e4e4b516bf50a59031fb90f3a9163172	Bacteria	Omnitrophota	koll11	CG1-02-43-210	CG1-02-43-210	CG1-02-43-210	CG1-02-43-210_sp002783585	0	0	0	0	0	0	0	0	0	0	0	0	0	0	0	0	0	0	0	0	0	0	0	0	0	3	0	0	0	0	0	0	0	0	0	0	0	0
211794981414f75d01a3ae9dba123889	Archaea	Aenigmarchaeota	Aenigmarchaeia	CG10238-14	CG10238-14	CG10238-14	CG10238-14_sp002789635	0	0	0	0	0	0	3	0	0	0	0	0	0	0	0	0	0	0	0	0	0	0	0	0	0	0	0	0	0	0	0	0	0	0	0	0	0	0
2e17a26ea83d3dbc7710c71862c3a32d	Archaea	Aenigmarchaeota	Aenigmarchaeia	CG10238-14	CG10238-14	CG10238-14	CG10238-14_sp002789635	0	0	0	0	0	0	0	0	0	0	0	0	0	0	0	0	0	0	0	0	0	0	0	0	0	0	0	0	0	0	0	0	0	0	0	0	0	0
5659d7390129646f5b03e246eb4a4731	Archaea	Aenigmarchaeota	Aenigmarchaeia	CG10238-14	CG10238-14	RBG-16-49-10	RBG-16-49-10_sp001784635	0	0	0	0	0	0	0	0	0	0	0	0	0	0	0	0	0	0	0	0	0	0	0	0	0	0	0	0	0	0	0	0	0	0	0	0	0	0
92c15b4f7a547a007085dc38c00ac608	Archaea	Aenigmarchaeota	Aenigmarchaeia	CG10238-14	CG10238-14	RBG-16-49-10	RBG-16-49-10_sp001784635	0	0	0	0	0	0	0	0	0	0	0	0	0	0	0	3	0	0	0	0	0	0	0	0	0	0	0	0	0	0	0	0	0	0	0	0	0	0
d36860978799eaeaf3a20eac5a65d110	Archaea	Aenigmarchaeota	Aenigmarchaeia	CG10238-14	CG10238-14	RBG-16-49-10	RBG-16-49-10_sp001784635	0	0	0	0	0	0	0	0	0	0	0	0	0	0	0	0	3	0	0	0	0	0	0	0	0	0	0	0	0	0	0	0	0	0	0	0	0	0
a0a738b175615bbdc519617f761658e4	Bacteria	Patescibacteria	WWE3	CG2-30-40-12	CG2-30-40-12	CG2-30-40-12	CG2-30-40-12_sp002770755	0	0	0	0	0	0	2	0	0	0	0	0	0	0	0	0	0	0	0	0	0	0	0	0	0	0	0	0	0	0	0	0	0	0	0	0	0	0
0085f7e5c145e29c1a0b7f114c26fae9	Bacteria	CG2-30-53-67	CG2-30-53-67	CG2-30-53-67	CG2-30-53-67	CG2-30-53-67	CG2-30-53-67_sp001873285	0	0	0	0	0	4	0	0	0	0	0	0	0	0	0	0	0	0	0	0	0	0	0	0	0	0	0	0	0	0	0	0	0	0	0	0	0	0
087405a2578418b73f432f445fdf70b3	Bacteria	CG2-30-53-67	CG2-30-53-67	CG2-30-53-67	CG2-30-53-67	CG2-30-53-67	CG2-30-53-67_sp001873285	0	0	0	0	0	0	0	0	0	0	0	0	0	0	0	0	0	0	0	0	0	5	0	0	0	0	0	0	0	0	0	0	0	0	0	0	0	0
b5eb872e5a0dcc3a0ebc160ca0349747	Bacteria	CG2-30-53-67	CG2-30-53-67	CG2-30-53-67	CG2-30-53-67	CG2-30-53-67	CG2-30-53-67_sp001873285	0	0	0	0	0	0	0	0	0	0	0	0	0	15	0	8	0	0	0	0	0	0	0	0	0	0	0	0	0	0	0	0	0	0	0	0	0	0
cd0f811723c2272a1d9490d8deecb025	Bacteria	CG2-30-53-67	CG2-30-53-67	CG2-30-53-67	CG2-30-53-67	CG2-30-53-67	CG2-30-53-67_sp001873285	0	0	0	0	0	0	0	0	0	0	0	0	0	0	0	0	0	0	0	0	0	0	0	0	0	0	0	12	0	0	0	27	0	0	0	0	0	0
d98495d2c3a41f01908bea72239a49d4	Bacteria	CG2-30-53-67	CG2-30-53-67	CG2-30-53-67	CG2-30-53-67	CG2-30-53-67	CG2-30-53-67_sp001873285	0	0	0	0	0	0	0	0	0	0	0	0	0	0	0	0	0	0	0	0	0	0	0	0	0	0	0	129	0	0	0	0	0	0	0	0	0	0
4832fe9be57fc6c9ae937f80fc418804	Bacteria	Armatimonadota	Abditibacteria	CG2-30-59-28	CG2-30-66-41	CG2-30-66-41	CG2-30-66-41_sp002779825	0	0	0	0	0	0	2	0	0	0	0	0	0	0	2	0	0	0	0	0	0	0	0	0	0	0	0	0	0	0	0	0	0	0	0	0	0	0
54304e76159ab03add237c6950044b0d	Bacteria	Armatimonadota	Abditibacteria	CG2-30-59-28	CG2-30-66-41	CG2-30-66-41	CG2-30-66-41_sp002779825	0	0	0	0	0	5	0	0	0	4	4	0	0	0	0	0	2	0	0	0	0	0	0	0	0	0	0	0	0	0	0	0	0	0	0	0	0	0
e177c9f6dae20c3363ba6528fe61cb1f	Bacteria	Armatimonadota	Abditibacteria	CG2-30-59-28	CG2-30-66-41	CG2-30-66-41	CG2-30-66-41_sp002779825	0	0	0	0	0	0	0	0	0	0	0	0	0	0	0	0	0	0	0	0	0	0	0	0	0	3	0	0	0	0	0	0	0	0	0	0	0	0
0b9d464067459dd83a067450890b2fd1	Bacteria	Fibrobacterota	Chitinivibrionia	Chitinivibrionales	FEN-1185	FEN-1185	FEN-1185_sp003165595	0	0	0	0	0	0	0	0	0	0	0	0	0	0	0	4	0	0	0	0	0	0	0	0	0	0	0	0	0	0	0	0	0	0	0	0	0	0
19dadca24b423c00a7f8b273e18ac5f9	Bacteria	Fibrobacterota	Chitinivibrionia	Chitinivibrionales	FEN-1185	FEN-1185	FEN-1185_sp003165595	0	0	0	0	0	0	0	0	0	0	0	0	0	0	0	0	0	0	0	0	0	0	0	0	0	0	0	0	0	0	0	0	0	0	0	0	0	0
329718f5bf3670e5d8c353eb3be0e025	Bacteria	Fibrobacterota	Chitinivibrionia	Chitinivibrionales	FEN-1185	FEN-1185	FEN-1185_sp003165595	0	0	0	0	8	5	0	0	0	0	0	0	0	0	0	0	0	0	0	0	0	0	0	0	0	0	0	0	0	0	0	0	0	0	0	0	0	0
4efddd26888927cc50f7032a8b992fc4	Bacteria	Fibrobacterota	Chitinivibrionia	Chitinivibrionales	FEN-1185	FEN-1185	FEN-1185_sp003165595	0	0	0	0	0	0	0	0	0	0	0	0	0	0	0	2	0	0	0	0	0	0	0	0	0	0	0	0	0	0	0	0	0	0	0	0	0	0
598e672b4e3f1ea88f199d2646b24b5c	Bacteria	Fibrobacterota	Chitinivibrionia	Chitinivibrionales	FEN-1185	FEN-1185	FEN-1185_sp003165595	0	0	0	0	0	0	0	0	0	0	0	0	0	0	0	0	0	0	0	0	0	0	0	0	0	0	0	0	0	0	0	0	0	0	0	0	0	0
6d0630491276a32c87f0e26b6a5f0083	Bacteria	Fibrobacterota	Chitinivibrionia	Chitinivibrionales	Chitinivibrionaceae	Chitinivibrio	Chitinivibrio_alkaliphilus	0	0	0	0	0	0	0	0	0	0	0	0	0	0	0	0	0	0	0	0	0	0	0	0	0	0	0	0	0	0	0	0	0	0	0	0	0	0
7c39fb8bf8108703443067b07dce6edf	Bacteria	Fibrobacterota	Chitinivibrionia	Chitinivibrionales	FEN-1185	FEN-1185	FEN-1185_sp003165595	0	0	0	0	0	0	2	0	0	0	0	0	0	0	0	0	0	0	0	0	0	0	0	0	0	0	0	0	0	0	0	0	0	0	0	0	0	0
98a13d519b7ea9d6590fceb50ee1cf46	Bacteria	Fibrobacterota	Chitinivibrionia	Chitinivibrionales	Chitinispirillaceae	Chitinispirillum	Chitinispirillum_alkaliphilum	0	0	0	0	0	0	0	0	0	0	0	0	0	0	0	0	0	0	0	0	0	0	0	0	0	0	0	0	0	0	0	0	0	0	0	0	0	0
a6de2b36066711212728d2d12627d63a	Bacteria	Fibrobacterota	Chitinivibrionia	Chitinivibrionales	Chitinivibrionaceae	Chitinivibrio	Chitinivibrio_alkaliphilus	0	0	0	0	0	0	0	0	0	0	0	0	0	0	0	0	0	0	0	0	0	0	0	0	0	0	0	0	0	0	0	0	0	0	0	0	0	0
a8a62d42442a0634b31702f4b72a4713	Bacteria	Fibrobacterota	Chitinivibrionia	Chitinivibrionales	Chitinivibrionaceae	Chitinivibrio	Chitinivibrio_alkaliphilus	0	0	0	0	0	0	0	0	0	0	0	0	0	0	0	0	0	0	0	0	0	0	0	0	0	0	0	3	0	0	0	0	0	0	0	0	0	0
a909dd1948221b70301ea2dc23cafa3a	Bacteria	Fibrobacterota	Chitinivibrionia	Chitinivibrionales	FEN-1185	FEN-1185	FEN-1185_sp003165595	0	0	0	0	0	0	0	0	0	0	0	0	0	0	0	0	4	0	0	0	0	0	0	0	0	0	0	0	0	0	0	0	0	0	0	0	0	0
abae730f52ca747281e99356b0b415d8	Bacteria	Fibrobacterota	Chitinivibrionia	Chitinivibrionales	FEN-1185	FEN-1185	FEN-1185_sp003165595	0	0	0	0	0	0	0	0	0	0	0	0	0	0	0	0	0	0	0	0	0	0	0	0	0	0	0	0	0	0	0	0	0	0	0	0	0	0
b01e623e4c327777a859b4b6b019a400	Bacteria	Fibrobacterota	Chitinivibrionia	Chitinivibrionales	FEN-1185	FEN-1185	FEN-1185_sp003165595	0	0	0	0	0	0	0	0	0	0	0	0	0	0	0	0	0	0	0	0	0	0	0	0	0	0	0	0	0	0	0	0	0	0	0	0	0	0
b0ba865953f4d14bc6649a8b49fe49ba	Bacteria	Fibrobacterota	Chitinivibrionia	Chitinivibrionales	FEN-1185	FEN-1185	FEN-1185_sp003165595	0	0	0	0	0	0	0	0	0	9	0	0	0	0	0	0	0	0	0	0	0	0	0	0	0	0	0	0	0	0	0	0	0	0	0	0	0	0
d03c565ffee50aedc9252900aebbbc6b	Bacteria	Fibrobacterota	Chitinivibrionia	Chitinivibrionales				0	0	0	0	0	0	0	0	0	0	0	0	0	0	0	0	0	0	0	0	0	0	0	0	0	0	0	0	0	0	0	0	0	0	0	0	0	0
d132f3d06eb3076a20b3bc8a08d590bd	Bacteria	Fibrobacterota	Chitinivibrionia	Chitinivibrionales	FEN-1185	FEN-1185	FEN-1185_sp003165595	0	0	0	0	0	0	0	0	0	0	0	0	0	0	0	0	0	0	0	0	2	0	0	0	0	0	0	0	0	0	0	0	0	0	0	0	0	0
d894ca9b8e85e9c009da0d38d2c30752	Bacteria	Fibrobacterota	Chitinivibrionia	Chitinivibrionales				0	0	0	0	0	0	0	0	0	6	0	0	0	0	0	3	0	0	0	0	0	0	0	0	0	0	0	0	0	0	0	0	0	0	0	0	0	0
e105c2c18f5c3818e2b3e454a6bb94de	Bacteria	Fibrobacterota	Chitinivibrionia	Chitinivibrionales	Chitinispirillaceae	Chitinispirillum	Chitinispirillum_alkaliphilum	0	0	0	0	0	0	0	0	0	0	0	0	0	0	0	0	0	0	0	0	0	0	0	0	0	0	0	0	0	0	0	0	0	0	0	0	0	0
ed0d342949760c8db4b87f4d3084e38c	Bacteria	Fibrobacterota	Chitinivibrionia	Chitinivibrionales	Chitinispirillaceae	Chitinispirillum	Chitinispirillum_alkaliphilum	0	0	0	0	0	0	0	0	0	0	0	0	0	0	0	0	0	0	0	0	0	0	0	0	0	0	0	0	0	0	0	0	0	0	0	0	0	0
001dce5edcbe22b7b69a4b95abcefc24	Bacteria	Bacteroidota	Bacteroidia	Chitinophagales	Saprospiraceae			0	0	4	0	0	0	19	15	0	0	0	0	0	0	0	0	0	0	8	0	0	4	0	0	0	0	0	0	0	0	0	0	0	0	0	0	0	0
0065550e28d709f4fdb4ca3577553013	Bacteria	Bacteroidota	Bacteroidia	Chitinophagales	Saprospiraceae	Phaeodactylibacter	Phaeodactylibacter_xiamenensis	0	16	16	0	14	26	47	31	8	21	23	0	0	13	13	0	13	22	43	13	7	0	0	0	8	0	8	0	0	0	0	8	0	0	0	0	20	0
006f2c4a7ee4d1e261919ce6da0aac94	Bacteria	Bacteroidota	Bacteroidia	Chitinophagales	Saprospiraceae	OLB9	OLB9_sp001567255	0	0	0	0	0	0	0	0	0	0	0	0	0	0	0	0	0	0	0	0	0	0	0	0	0	0	0	0	0	0	0	0	0	0	0	0	0	0
00a59eee3875ec4c55b1882d644a3c28	Bacteria	Bacteroidota	Bacteroidia	Chitinophagales	Saprospiraceae	Phaeodactylibacter	Phaeodactylibacter_xiamenensis	0	0	0	0	0	0	30	0	0	9	0	0	0	0	0	0	0	16	0	0	0	0	0	21	0	0	0	0	0	0	0	0	0	0	0	0	0	0
00d2d023eb74fd30db08702135dba98d	Bacteria	Bacteroidota	Bacteroidia	Chitinophagales	Saprospiraceae	Phaeodactylibacter	Phaeodactylibacter_xiamenensis	0	0	0	0	0	0	0	0	0	0	3	0	0	0	0	0	0	0	0	0	0	0	0	0	0	0	0	0	0	0	0	0	0	0	0	0	0	0
0135e251cf0e1bd846a4d544d4a7d123	Bacteria	Bacteroidota	Bacteroidia	Chitinophagales	Saprospiraceae	Phaeodactylibacter	Phaeodactylibacter_xiamenensis	0	0	0	0	5	8	0	0	0	21	9	0	0	0	0	10	0	0	0	0	0	0	0	0	0	12	8	0	0	0	0	0	0	0	0	0	0	0
013aba438241bd0f10b6edd340f6d2c7	Bacteria	Bacteroidota	Bacteroidia	Chitinophagales	Saprospiraceae	Phaeodactylibacter	Phaeodactylibacter_xiamenensis	0	7	0	0	0	13	14	15	0	0	0	0	0	0	0	0	0	0	0	0	0	0	0	0	0	0	0	0	0	0	0	0	0	0	0	0	0	0
01aef177e788356a699d9af5bd868acd	Bacteria	Bacteroidota	Bacteroidia	Chitinophagales				0	0	0	0	0	0	8	0	0	0	0	0	0	0	0	0	0	0	0	0	0	0	0	0	0	0	0	8	0	0	0	0	0	0	0	0	0	0
01cfa283cc1c416d0e6cd97929bf12ea	Bacteria	Bacteroidota	Bacteroidia	Chitinophagales	Saprospiraceae	Aureispira	Aureispira_sp000724545	0	0	0	0	0	0	8	0	0	0	0	0	0	0	0	0	0	0	0	0	0	0	0	0	0	0	0	0	0	0	0	0	0	0	0	0	0	0
028e6938c954cedc7bea8fb3978c4cfa	Bacteria	Bacteroidota	Bacteroidia	Chitinophagales	Saprospiraceae	Lewinella_B	Lewinella_B_nigricans	0	0	0	0	0	0	0	0	0	0	7	0	0	0	0	0	0	0	0	0	0	0	0	0	0	0	0	0	0	0	0	0	0	0	0	0	5	0
029260d43f7e1d85cf5c592ab6d617be	Bacteria	Bacteroidota	Bacteroidia	Chitinophagales	Saprospiraceae	Lewinella_B	Lewinella_B_nigricans	0	0	0	0	0	0	0	0	0	0	0	0	0	0	5	0	0	0	0	0	0	0	0	0	0	0	0	5	0	0	0	0	0	0	0	0	5	0
02aa67a0865127131324a4b23a539056	Bacteria	Bacteroidota	Bacteroidia	Chitinophagales	Saprospiraceae			0	0	0	0	0	0	0	0	0	0	0	0	0	0	0	0	0	0	0	0	0	0	0	0	0	0	0	0	0	0	0	0	0	0	0	0	0	0
03c2127381823e02c27b834eea33ce66	Bacteria	Bacteroidota	Bacteroidia	Chitinophagales	Saprospiraceae	Lewinella_A		0	0	0	0	0	0	0	0	0	0	0	0	0	0	0	0	0	0	0	0	0	0	0	0	0	0	0	0	0	0	0	0	0	0	0	0	0	0
04241838e03592c015dca25aa6aac645	Bacteria	Bacteroidota	Bacteroidia	Chitinophagales	Saprospiraceae	Lewinella	Lewinella_cohaerens	0	0	0	0	0	0	39	45	9	19	23	0	0	0	0	0	8	16	24	7	0	13	0	17	0	25	9	0	0	0	0	0	0	0	0	0	0	0
04671cc46efc108d7df437de16bca9ec	Bacteria	Bacteroidota	Bacteroidia	Chitinophagales	Saprospiraceae			0	0	0	0	0	4	0	5	0	0	3	0	0	0	0	0	0	0	0	0	0	0	0	0	0	0	0	0	0	0	0	0	0	0	0	0	0	0
04c7a2f71874b3bdb5a97f567647ca46	Bacteria	Bacteroidota	Bacteroidia	Chitinophagales	Saprospiraceae	Haliscomenobacter	Haliscomenobacter_hydrossis	0	0	0	0	0	0	0	0	0	0	0	0	0	0	0	0	0	0	0	0	0	0	0	0	0	0	0	0	0	0	0	0	0	0	0	0	0	0
04ebc9f597cb293aa4b6e79042491087	Bacteria	Bacteroidota	Bacteroidia	Chitinophagales	Saprospiraceae			0	0	6	6	12	28	39	41	9	23	19	0	0	5	20	34	44	18	20	10	14	8	0	14	6	16	10	14	10	13	9	12	9	11	0	0	24	0
0526a1f05eb7b5a46888c1a7502d7524	Bacteria	Bacteroidota	Bacteroidia	Chitinophagales	Saprospiraceae	Phaeodactylibacter	Phaeodactylibacter_xiamenensis	0	0	0	0	0	0	0	0	0	8	0	0	0	0	0	0	0	0	0	0	0	0	0	11	0	0	0	0	0	0	0	0	0	0	0	0	0	0
066b63c88dc196d583d363fbfc27fe7f	Bacteria	Bacteroidota	Bacteroidia	Chitinophagales	Saprospiraceae	Phaeodactylibacter	Phaeodactylibacter_xiamenensis	0	0	0	0	0	0	4	3	0	0	0	0	0	0	0	0	0	0	0	0	0	0	0	8	0	6	0	0	0	0	0	0	0	0	0	0	0	0
06ae83591b9ae4c94c10f51bfd23f11a	Bacteria	Bacteroidota	Bacteroidia	Chitinophagales	Saprospiraceae			0	0	0	0	0	0	0	0	0	0	0	0	0	0	0	0	0	0	0	0	0	0	0	0	0	0	0	0	0	0	0	0	0	0	0	0	0	0
078a742362c993a44d1ae1d0e7622783	Bacteria	Bacteroidota	Bacteroidia	Chitinophagales	Saprospiraceae	Lewinella_B	Lewinella_B_nigricans	0	0	0	0	0	5	11	7	0	8	0	0	2	0	0	0	9	3	5	0	0	0	0	0	0	0	0	21	5	0	0	0	0	0	0	0	0	0
08bc2221c808fe6f4e30e72142539be1	Bacteria	Bacteroidota	Bacteroidia	Chitinophagales	Saprospiraceae			0	4	7	0	10	16	34	34	4	23	10	4	4	5	10	19	19	28	23	0	0	5	0	7	0	9	8	21	0	6	4	0	4	10	0	0	20	0
091fd53a1e720ee364afa426cb5dd8a0	Bacteria	Bacteroidota	Bacteroidia	Chitinophagales	Saprospiraceae	Phaeodactylibacter	Phaeodactylibacter_xiamenensis	0	0	18	11	0	27	39	32	20	39	52	24	0	21	36	86	75	31	45	28	20	11	0	24	0	24	22	28	0	29	23	17	14	29	0	8	65	0
09628383303e33c6efddab9d5f891631	Bacteria	Bacteroidota	Bacteroidia	Chitinophagales	Saprospiraceae			0	0	0	0	0	0	0	0	0	0	0	0	0	0	0	0	0	0	0	0	0	0	0	0	0	0	0	0	0	0	0	0	0	0	0	0	0	0
097a458daebf6c9a64bc28f74a1de78e	Bacteria	Bacteroidota	Bacteroidia	Chitinophagales	Saprospiraceae	Lewinella_B	Lewinella_B_nigricans	0	0	9	0	0	0	41	25	0	7	9	7	0	0	0	0	0	21	36	0	0	6	0	0	0	11	0	28	8	0	0	0	0	0	0	0	0	0
09b07c0a95370577e3e24a30af9d8ac4	Bacteria	Bacteroidota	Bacteroidia	Chitinophagales	Saprospiraceae	Phaeodactylibacter	Phaeodactylibacter_xiamenensis	0	0	0	0	0	0	0	0	0	0	0	0	0	0	0	0	0	0	0	0	0	0	0	0	0	0	0	0	0	0	0	0	0	0	0	0	0	0
0a54efb03b6f8840c304d03e935b64b4	Bacteria	Bacteroidota	Bacteroidia	Chitinophagales	Saprospiraceae			0	0	0	0	0	0	0	0	0	0	0	0	0	0	0	0	0	0	0	0	2	0	0	0	0	0	0	0	0	0	0	0	0	0	0	0	0	0
0ba3f54ff9e9c8cda1938c67c5964528	Bacteria	Bacteroidota	Bacteroidia	Chitinophagales	Saprospiraceae			0	0	0	0	24	36	44	39	0	31	0	0	0	0	0	0	0	0	15	0	0	0	0	0	0	20	11	0	0	6	0	0	0	0	0	0	0	0
0cafce57f9fe5edf95eeb05ac85d9f14	Bacteria	Bacteroidota	Bacteroidia	Chitinophagales	Saprospiraceae			0	7	25	4	35	50	72	67	9	70	48	12	10	8	39	34	76	46	57	28	25	13	7	37	15	37	21	18	8	7	4	9	0	10	0	4	48	0
0dd086f5254cd3399d6950fc215fa5a5	Bacteria	Bacteroidota	Bacteroidia	Chitinophagales	Saprospiraceae	Phaeodactylibacter	Phaeodactylibacter_xiamenensis	0	0	0	0	0	0	0	0	0	0	0	0	0	0	0	0	0	0	0	0	0	0	0	0	0	0	0	0	0	0	0	0	0	0	0	0	0	0
0ed1aba52de536974f2aed82f7d184f2	Bacteria	Bacteroidota	Bacteroidia	Chitinophagales	Saprospiraceae	Haliscomenobacter	Haliscomenobacter_hydrossis	0	8	6	0	9	11	27	38	0	16	15	0	0	0	0	4	4	6	8	0	0	27	11	129	9	35	12	0	0	0	0	0	0	0	0	0	0	0
0f4fc4d03ec566d04855fc08dd7748a7	Bacteria	Bacteroidota	Bacteroidia	Chitinophagales	Saprospiraceae			0	0	0	0	0	0	0	0	0	0	0	0	0	0	0	0	0	0	0	0	0	0	0	0	0	0	0	0	0	0	0	0	0	0	0	0	0	0
0fd201efbd587112962a7cb9bae25ad8	Bacteria	Bacteroidota	Bacteroidia	Chitinophagales	Saprospiraceae			0	0	6	0	0	0	7	7	0	0	0	0	0	0	0	0	0	0	0	0	0	0	0	7	0	0	0	0	0	0	0	0	0	0	0	0	0	0
1010421e9f19a13af908b734c85e83e3	Bacteria	Bacteroidota	Bacteroidia	Chitinophagales	Saprospiraceae			0	0	0	0	6	0	0	0	0	21	0	0	0	0	0	0	0	9	0	0	0	0	0	20	0	23	0	0	0	0	0	0	0	0	0	0	10	0
101540acf4ed36cd7491817f3abffb59	Bacteria	Bacteroidota	Bacteroidia	Chitinophagales	Saprospiraceae			0	0	0	0	0	19	29	18	0	17	20	0	0	0	0	0	0	0	0	0	0	8	0	0	0	0	0	0	0	0	0	0	0	0	0	0	0	0
103438561d16b394f1a34490fda50d61	Bacteria	Bacteroidota	Bacteroidia	Chitinophagales	Saprospiraceae	Lewinella_B	Lewinella_B_nigricans	0	0	0	0	13	0	76	45	0	0	0	10	0	7	0	0	8	17	26	0	0	0	0	0	0	0	0	0	0	0	0	0	0	0	0	0	0	0
104b995f00e30a700d0a0204788744b7	Bacteria	Bacteroidota	Bacteroidia	Chitinophagales	Saprospiraceae			0	0	0	0	0	0	0	16	0	0	0	0	0	0	0	12	0	0	0	0	0	0	0	0	0	0	0	15	0	0	0	0	0	0	0	0	0	0
11582449a9a2e3e6d9f171542e8e4a89	Bacteria	Bacteroidota	Bacteroidia	Chitinophagales	Chitinophagaceae			0	0	0	0	0	0	0	0	0	0	0	0	0	0	0	0	0	0	0	0	0	0	0	0	0	0	0	0	0	0	0	0	0	0	0	0	0	0
1292a387c62f87a1e9625c3f191486e2	Bacteria	Bacteroidota	Bacteroidia	Chitinophagales	Saprospiraceae			0	0	0	0	0	0	0	0	0	0	0	0	0	0	0	0	0	0	0	0	0	0	0	5	0	0	0	0	0	0	0	0	0	0	0	0	0	0
129c6fc2bd64bcf82312b90e3d06b2d4	Bacteria	Bacteroidota	Bacteroidia	Chitinophagales	Saprospiraceae	Phaeodactylibacter	Phaeodactylibacter_xiamenensis	0	0	0	0	0	0	0	0	0	0	0	0	0	0	0	0	0	0	0	0	0	0	0	0	0	0	0	0	0	0	0	0	0	0	0	0	0	0
12d3cbf90ec7d78aaaa783ab4f6a6d9c	Bacteria	Bacteroidota	Bacteroidia	Chitinophagales	Saprospiraceae	Lewinella_B	Lewinella_B_nigricans	0	0	0	0	6	5	0	0	0	0	7	0	0	0	0	0	0	0	0	0	0	0	0	0	0	0	0	0	0	0	0	0	0	0	0	0	0	0
142439b52cebb98abecdffff5c1a07d9	Bacteria	Bacteroidota	Bacteroidia	Chitinophagales	Saprospiraceae	Lewinella_B	Lewinella_B_nigricans	0	0	0	0	0	0	0	0	0	0	0	0	0	0	0	0	0	0	0	0	0	0	0	0	0	0	0	0	0	0	0	0	0	3	0	0	0	0
144a8b6233274aefb888b295e09db703	Bacteria	Bacteroidota	Bacteroidia	Chitinophagales	Chitinophagaceae			0	0	0	0	0	0	0	0	0	2	0	0	0	0	2	0	0	0	0	0	0	0	0	0	0	0	0	0	0	0	0	0	0	0	0	0	0	0
148e099d1c9106507c43594bc99bfc2c	Bacteria	Bacteroidota	Bacteroidia	Chitinophagales				0	6	18	4	26	34	87	78	3	41	38	0	12	11	10	28	18	30	36	16	4	25	6	68	14	33	21	14	7	0	4	0	0	8	0	0	13	0
15136027efd0a3274d7991f2f2b17515	Bacteria	Bacteroidota	Bacteroidia	Chitinophagales	Saprospiraceae	Phaeodactylibacter	Phaeodactylibacter_xiamenensis	0	4	13	0	16	22	72	43	9	93	76	0	7	0	22	27	32	23	36	25	13	4	0	18	9	54	28	23	3	10	9	9	2	0	0	0	43	0
153aded070f5bd2a40e43412e7d94bdc	Bacteria	Bacteroidota	Bacteroidia	Chitinophagales	Saprospiraceae			0	0	0	0	0	0	0	0	0	0	0	0	0	0	0	0	0	0	0	0	0	0	0	0	0	0	0	0	0	0	0	0	0	0	0	0	0	0
1571f495e65a5b0c834a2b1946072fdb	Bacteria	Bacteroidota	Bacteroidia	Chitinophagales	Saprospiraceae			0	0	0	0	0	0	0	0	0	0	0	0	0	0	0	0	0	0	0	0	0	0	0	0	0	0	0	0	0	0	0	0	0	0	0	0	0	0
15990ad54cdf63c5e20472859db27b2d	Bacteria	Bacteroidota	Bacteroidia	Chitinophagales	Saprospiraceae			0	0	0	0	0	0	0	0	0	0	0	0	0	0	0	0	0	0	0	0	0	0	0	0	0	0	0	0	0	0	0	0	0	0	0	0	0	0
15b4053d12481e67f6a27c19c6de1d16	Bacteria	Bacteroidota	Bacteroidia	Chitinophagales	Saprospiraceae	Phaeodactylibacter	Phaeodactylibacter_xiamenensis	0	0	0	0	0	0	0	0	0	0	0	0	0	0	0	0	0	0	0	0	0	0	0	0	0	0	0	0	0	0	0	0	0	0	0	0	0	0
15d3ca82f609db92023f7478f12f7930	Bacteria	Bacteroidota	Bacteroidia	Chitinophagales	Saprospiraceae	Lewinella_B	Lewinella_B_nigricans	0	0	15	0	0	18	16	0	0	0	21	0	0	0	0	0	0	0	0	12	0	0	0	0	0	14	0	10	0	0	0	0	0	0	0	0	0	0
168990dcb97344669eb3644e95fbad91	Bacteria	Bacteroidota	Bacteroidia	Chitinophagales	Saprospiraceae	Lewinella_B	Lewinella_B_nigricans	0	0	0	0	0	0	12	8	0	0	0	0	0	0	0	0	0	0	4	0	0	0	0	11	0	0	0	5	0	0	0	0	0	0	0	0	0	0
168dd5dfb2e88098d4f14e1885bfd7b2	Bacteria	Bacteroidota	Bacteroidia	Chitinophagales	Saprospiraceae			0	0	0	0	0	0	0	0	0	0	0	0	0	0	0	0	0	0	0	0	0	0	0	0	0	0	0	0	0	0	0	0	0	0	0	0	0	0
1700e9cd2b1e2b14007404ef41b28bd0	Bacteria	Bacteroidota	Bacteroidia	Chitinophagales	Saprospiraceae	Lewinella_A	Lewinella_A_sp002591745	0	0	0	0	0	0	0	0	0	0	0	0	0	0	0	0	0	0	0	0	0	0	0	0	0	0	0	0	0	0	0	0	0	0	0	0	0	0
17c1f81f2ed7ad5d7f9026df2b341553	Bacteria	Bacteroidota	Bacteroidia	Chitinophagales	Saprospiraceae	Haliscomenobacter	Haliscomenobacter_hydrossis	0	0	0	0	0	0	0	0	0	0	0	0	0	0	0	0	0	0	9	0	0	0	0	0	0	0	0	0	0	0	0	0	0	0	0	0	0	0
181299091521a7a23b3ffa0292b6f499	Bacteria	Bacteroidota	Bacteroidia	Chitinophagales				0	0	0	0	0	0	0	0	0	0	0	0	0	0	0	0	0	0	0	0	0	0	0	0	0	0	0	24	0	0	0	0	0	0	0	0	0	0
193b5befc776e250e7ba4c7410998cfc	Bacteria	Bacteroidota	Bacteroidia	Chitinophagales	Saprospiraceae	Lewinella_A	Lewinella_A_agarilytica	0	0	0	0	0	0	0	0	0	0	0	0	0	0	0	0	0	0	0	0	0	0	0	0	0	0	0	0	0	0	0	0	0	0	0	0	0	0
196a049fc8e39105288fe03a420e77b0	Bacteria	Bacteroidota	Bacteroidia	Chitinophagales	Saprospiraceae	Phaeodactylibacter	Phaeodactylibacter_xiamenensis	0	0	0	0	0	11	0	14	0	18	15	0	0	0	0	0	0	0	0	0	0	0	0	9	0	10	0	0	0	0	0	0	0	0	0	0	11	0
1a0de3a1a9020b37bf537ffead0fafa8	Bacteria	Bacteroidota	Bacteroidia	Chitinophagales	Saprospiraceae			0	0	0	0	0	0	0	0	0	0	0	0	0	0	0	0	0	0	0	0	0	0	0	0	0	0	0	0	0	0	0	0	0	0	0	0	0	0
1a8dc04d22f33aa70338e81eb4709e90	Bacteria	Bacteroidota	Bacteroidia	Chitinophagales	Saprospiraceae			0	6	10	0	12	19	33	20	6	35	20	0	2	0	0	4	0	2	9	2	0	16	4	39	6	70	20	3	0	0	0	0	0	0	0	0	8	0
1bea9b42844ff289f735a6312eb40e6e	Bacteria	Bacteroidota	Bacteroidia	Chitinophagales	Saprospiraceae	Lewinella_B	Lewinella_B_nigricans	0	0	0	0	0	0	0	0	0	0	0	0	0	0	0	0	0	0	0	0	0	0	0	0	0	0	0	0	0	0	0	0	0	0	0	0	0	0
1c1aa5ef6531a3993503314cf5f1ef18	Bacteria	Bacteroidota	Bacteroidia	Chitinophagales	Saprospiraceae			0	0	0	0	0	11	0	7	0	0	0	0	0	0	0	0	0	0	0	0	0	0	0	0	0	0	0	0	0	0	0	0	0	0	0	0	0	0
1ccbed000808cf9c6461d4f1b1367f6d	Bacteria	Bacteroidota	Bacteroidia	Chitinophagales	Saprospiraceae	Phaeodactylibacter	Phaeodactylibacter_xiamenensis	0	0	0	0	0	0	0	0	0	0	0	0	0	0	0	0	0	0	0	0	0	0	0	0	0	0	0	0	0	0	0	0	0	0	0	0	0	0
1cfbe28488750633b66cf352e5f3ec2c	Bacteria	Bacteroidota	Bacteroidia	Chitinophagales	Saprospiraceae	Lewinella_B	Lewinella_B_nigricans	0	0	9	0	6	9	36	23	0	16	13	0	10	0	7	21	14	23	30	5	7	0	0	0	0	12	7	15	0	0	0	0	0	0	0	0	13	0
1d02e1fdebf81277f6e02fb0a3360fb6	Bacteria	Bacteroidota	Bacteroidia	Chitinophagales	Saprospiraceae	Phaeodactylibacter	Phaeodactylibacter_xiamenensis	0	0	0	0	0	0	0	0	0	0	4	0	0	0	0	0	10	0	0	0	0	0	0	0	0	0	0	0	0	0	0	0	0	0	0	0	0	0
1d748a944acd9b83413269716636afb0	Bacteria	Bacteroidota	Bacteroidia	Chitinophagales	Saprospiraceae	Haliscomenobacter	Haliscomenobacter_hydrossis	0	0	0	0	0	0	0	0	0	0	0	0	0	0	0	0	0	0	0	0	0	0	0	0	0	0	0	0	0	0	0	0	0	0	0	0	0	0
1d974454cef96c9dd9cd6fb4ae7ed507	Bacteria	Bacteroidota	Bacteroidia	Chitinophagales	Saprospiraceae	OLB9	OLB9_sp001567255	0	3	4	0	0	0	7	8	0	0	0	0	0	0	0	0	6	0	5	0	0	0	0	0	0	0	0	0	0	0	4	0	0	0	0	0	0	0
1deab47e9689d81e28954962aaf231a4	Bacteria	Bacteroidota	Bacteroidia	Chitinophagales	Saprospiraceae	Lewinella_A		0	0	0	0	0	0	0	0	0	0	0	0	0	0	0	0	0	0	0	0	0	0	0	0	0	0	0	0	0	0	0	0	0	0	0	0	0	0
1dff938a1f50cfbcf32604ad2f2bb817	Bacteria	Bacteroidota	Bacteroidia	Chitinophagales	Saprospiraceae	Lewinella_B	Lewinella_B_nigricans	0	0	0	0	0	0	0	0	0	0	0	0	0	0	0	0	0	0	8	0	0	0	0	0	0	0	0	0	0	0	0	0	0	0	0	0	0	0
1e38f2b9746ab2ef2f6a3bfd37d74e6d	Bacteria	Bacteroidota	Bacteroidia	Chitinophagales	Saprospiraceae			0	0	0	0	0	0	0	0	0	0	0	0	0	0	0	0	0	0	0	0	0	0	0	0	0	0	0	0	0	0	0	0	0	0	0	0	0	0
1f2e50a9bc3a06931c37f15b83085f2b	Bacteria	Bacteroidota	Bacteroidia	Chitinophagales	Saprospiraceae	Haliscomenobacter	Haliscomenobacter_hydrossis	0	0	0	0	0	0	4	0	0	3	0	0	0	0	0	0	0	0	4	0	0	0	0	0	0	0	0	0	0	0	0	0	0	0	0	0	0	0
1f652d6335c225d35cb1feb61f1f7caf	Bacteria	Bacteroidota	Bacteroidia	Chitinophagales	Saprospiraceae	Lewinella_B	Lewinella_B_nigricans	0	0	8	0	25	19	57	40	0	38	50	0	8	7	0	0	9	23	21	0	0	9	0	30	13	47	15	7	0	0	0	0	0	0	0	0	17	0
204c085b2574d9519bb7d57ddcd97c71	Bacteria	Bacteroidota	Bacteroidia	Chitinophagales	Saprospiraceae			0	0	0	0	0	0	0	0	0	0	0	0	0	0	0	0	0	0	0	0	0	0	0	0	0	8	0	0	0	0	0	0	0	0	0	0	0	0
2071b06269a37eae4b61fbcbc3054476	Bacteria	Bacteroidota	Bacteroidia	Chitinophagales	Saprospiraceae	Lewinella_B	Lewinella_B_nigricans	0	0	0	0	0	0	0	0	0	0	0	0	0	0	0	0	0	0	0	0	0	0	0	0	0	0	0	0	0	0	0	0	0	0	0	0	0	0
2083ec0184149222174b682beddee79d	Bacteria	Bacteroidota	Bacteroidia	Chitinophagales	Saprospiraceae			0	0	0	0	0	0	0	0	0	11	0	0	0	0	0	0	0	0	0	0	0	10	0	24	0	10	0	0	0	0	0	0	0	0	0	0	0	0
20de92cda40adcfdac604ecee111850e	Bacteria	Bacteroidota	Bacteroidia	Chitinophagales	Saprospiraceae	Lewinella_B	Lewinella_B_nigricans	0	19	18	0	0	23	109	80	14	36	33	0	6	0	9	16	0	25	40	9	0	20	4	76	0	15	17	11	0	0	6	0	0	0	0	0	0	0
210b6c278d73ec50e79951f11e928afe	Bacteria	Bacteroidota	Bacteroidia	Chitinophagales	Saprospiraceae	Lewinella_A		0	0	0	0	0	0	0	0	0	0	0	0	0	0	0	0	0	0	0	0	0	0	0	0	0	0	0	0	0	0	0	0	0	0	0	0	0	0
21cd7c58d0f38e8c2743145286389037	Bacteria	Bacteroidota	Bacteroidia	Chitinophagales	Saprospiraceae	Lewinella_B	Lewinella_B_nigricans	0	0	0	0	0	0	0	0	0	0	0	0	0	0	0	0	0	0	0	0	0	6	0	0	0	0	0	0	0	0	0	0	0	0	0	0	0	0
229f9b207f615bc7eb2dd83923d5c85a	Bacteria	Bacteroidota	Bacteroidia	Chitinophagales	Saprospiraceae	Lewinella_A		0	0	0	0	0	0	0	15	0	0	0	0	0	5	0	0	0	0	0	0	0	0	0	0	0	0	0	11	0	0	0	0	0	0	0	0	0	0
23246dc2b629f64236facd222d693042	Bacteria	Bacteroidota	Bacteroidia	Chitinophagales	Saprospiraceae	Haliscomenobacter	Haliscomenobacter_hydrossis	0	0	0	0	0	6	0	0	0	0	0	0	0	0	0	0	0	0	0	0	0	0	0	0	0	0	0	0	0	0	0	0	0	0	0	0	0	0
2477e2cfd3564804a1fb614c17f9c7b8	Bacteria	Bacteroidota	Bacteroidia	Chitinophagales	Saprospiraceae	UBA2365	UBA2365_sp002344345	0	0	0	0	0	0	0	0	0	0	0	0	0	0	0	0	0	0	0	0	0	0	0	0	0	0	0	0	0	0	0	0	0	0	0	0	0	0
2486fd2273df7b756b2d04b0996e0da9	Bacteria	Bacteroidota	Bacteroidia	Chitinophagales	Saprospiraceae	Phaeodactylibacter	Phaeodactylibacter_xiamenensis	0	0	0	0	0	0	5	0	0	0	0	0	0	0	0	0	0	0	0	0	0	0	0	0	0	4	0	0	0	0	0	0	0	0	0	0	0	0
24e751e5d49342e60b04f8e4c8b5d907	Bacteria	Bacteroidota	Bacteroidia	Chitinophagales	Saprospiraceae			0	0	0	0	0	0	0	0	0	0	0	0	0	0	0	0	0	0	0	0	0	0	0	0	0	0	0	0	0	0	0	0	0	0	0	0	0	0
251f2a384da01d9be41d706b97696747	Bacteria	Bacteroidota	Bacteroidia	Chitinophagales	Saprospiraceae	Haliscomenobacter	Haliscomenobacter_hydrossis	0	0	0	0	0	0	30	0	0	0	0	0	0	0	0	0	7	0	0	0	0	0	0	9	0	8	0	0	0	0	0	0	0	0	0	0	8	0
252d9d7ad7f08ce6db1348ffb49fe0da	Bacteria	Bacteroidota	Bacteroidia	Chitinophagales	Saprospiraceae	Phaeodactylibacter	Phaeodactylibacter_xiamenensis	0	0	0	0	0	0	0	0	0	0	5	0	0	0	0	0	0	0	0	0	0	0	0	0	0	0	0	0	0	0	0	0	0	0	0	0	0	0
25402955e60ffeff7a8b4ccd3fd35785	Bacteria	Bacteroidota	Bacteroidia	Chitinophagales	Saprospiraceae	Phaeodactylibacter	Phaeodactylibacter_xiamenensis	0	0	0	0	0	0	0	0	0	0	0	0	0	0	0	0	0	0	0	0	0	0	0	0	0	0	0	0	0	0	0	0	0	0	0	0	0	0
256d01e5a222a6d5ea69feb579010705	Bacteria	Bacteroidota	Bacteroidia	Chitinophagales	Saprospiraceae	Lewinella	Lewinella_cohaerens	0	9	0	0	11	15	19	0	0	0	0	0	0	0	7	0	0	0	13	0	0	0	6	20	0	0	0	0	0	0	0	0	0	9	0	0	11	0
258c0a8c959cca1eed5f53c396789176	Bacteria	Bacteroidota	Bacteroidia	Chitinophagales	Saprospiraceae			0	0	0	0	0	0	4	0	0	0	0	0	0	0	0	0	0	0	0	0	0	0	0	0	0	0	0	0	0	0	0	0	0	0	0	0	0	0
25e996cdb4eb0ed2702f55331881c373	Bacteria	Bacteroidota	Bacteroidia	Chitinophagales	Saprospiraceae	Lewinella_A	Lewinella_A_sp002591745	0	0	0	0	0	0	0	0	0	0	0	0	0	0	0	0	0	0	0	0	0	0	0	0	0	0	0	0	0	0	0	0	0	0	0	0	0	0
27d98daf67dca5514f145cd2f76ad651	Bacteria	Bacteroidota	Bacteroidia	Chitinophagales	Saprospiraceae			0	0	0	0	0	0	0	0	0	0	0	0	0	0	0	0	0	0	0	0	0	0	0	0	0	0	0	0	0	0	0	0	0	0	0	0	0	0
28a1933c3fae49b6b63a798b0a6750db	Bacteria	Bacteroidota	Bacteroidia	Chitinophagales	Saprospiraceae			0	0	0	0	0	0	0	0	0	0	0	0	0	0	0	0	0	0	0	0	0	0	0	0	0	0	0	0	0	0	0	0	0	0	0	0	0	0
28cb345b3575afd5ebf4aa0dcede20f1	Bacteria	Bacteroidota	Bacteroidia	Chitinophagales	Saprospiraceae	Lewinella_B	Lewinella_B_nigricans	0	0	5	0	0	0	18	12	0	29	12	0	0	0	0	0	0	0	6	0	0	0	0	8	0	12	0	0	0	5	0	0	0	0	0	0	15	0
296eb9768399d9f8d069d49f307e5ce7	Bacteria	Bacteroidota	Bacteroidia	Chitinophagales	Saprospiraceae			0	0	11	11	53	86	110	92	19	108	56	13	0	19	39	46	94	52	59	29	23	26	0	41	26	72	56	80	19	30	45	36	15	26	0	8	70	0
2a6642e6cb474c81e9a741aad6f1675c	Bacteria	Bacteroidota	Bacteroidia	Chitinophagales	Saprospiraceae			0	0	0	0	0	0	0	0	0	0	0	0	0	0	0	0	0	0	0	0	0	0	0	0	0	0	0	0	0	0	0	0	0	0	0	0	0	0
2a9e71979fbc5b34c04845774acac49f	Bacteria	Bacteroidota	Bacteroidia	Chitinophagales	Saprospiraceae			0	0	0	0	0	0	0	0	0	0	0	0	0	0	0	0	0	0	0	0	0	0	0	0	0	0	0	0	0	0	0	0	0	0	0	0	0	0
2b226bab8d158510176e1adcda2c5539	Bacteria	Bacteroidota	Bacteroidia	Chitinophagales	Saprospiraceae			8	0	19	0	0	0	64	51	0	5	0	9	0	0	0	0	0	29	39	0	0	30	6	57	0	13	0	25	15	0	0	0	15	22	6	0	0	0
2b3e681eb10c173a608b7596144b8142	Bacteria	Bacteroidota	Bacteroidia	Chitinophagales				0	0	0	0	0	0	0	0	0	0	0	0	0	0	0	0	0	0	0	0	0	0	0	0	0	0	0	0	0	0	0	0	0	0	0	0	0	0
2bffceae870ea0209ad9764196b9b438	Bacteria	Bacteroidota	Bacteroidia	Chitinophagales	Saprospiraceae			0	0	0	0	0	0	0	0	4	0	28	0	0	0	0	4	0	0	0	9	0	5	0	24	0	25	0	0	0	0	0	0	0	0	0	0	0	0
2d669005feaff88534ea835e9b29cd1a	Bacteria	Bacteroidota	Bacteroidia	Chitinophagales	Saprospiraceae	Lewinella_B	Lewinella_B_nigricans	0	5	10	0	10	14	27	24	0	15	20	0	0	0	0	0	0	6	15	0	4	5	0	10	0	10	4	0	0	0	0	0	0	0	0	0	0	0
2d96cc330883b22541acc7a64c8c589c	Bacteria	Bacteroidota	Bacteroidia	Chitinophagales	Saprospiraceae	Lewinella_B	Lewinella_B_nigricans	0	0	0	0	0	0	3	0	0	0	0	0	0	0	0	0	0	0	0	0	0	0	0	0	0	0	0	0	0	0	0	0	0	0	0	0	0	0
2d9cfc2696c344d24814430f5e2e71bb	Bacteria	Bacteroidota	Bacteroidia	Chitinophagales				0	0	0	0	0	0	0	0	0	0	0	0	0	0	0	0	0	0	0	0	0	0	0	0	0	0	0	0	0	0	0	0	0	0	0	0	0	0
2f13028e5f76be17b45ebfcd9cebca92	Bacteria	Bacteroidota	Bacteroidia	Chitinophagales	Saprospiraceae	Lewinella_B	Lewinella_B_nigricans	0	0	10	0	19	11	51	31	0	10	17	0	0	0	0	8	9	21	11	0	0	0	0	9	0	0	10	0	0	0	0	0	0	0	0	0	20	9
2f15af0905b7cb35d0ba99e1529c5c98	Bacteria	Bacteroidota	Bacteroidia	Chitinophagales	Saprospiraceae	Lewinella_B	Lewinella_B_nigricans	0	0	0	0	0	0	0	0	0	0	0	0	0	0	0	0	0	0	0	0	0	0	0	0	0	0	0	0	0	0	0	0	0	0	0	0	0	0
2f97d987696510c09d4b990ced923a1d	Bacteria	Bacteroidota	Bacteroidia	Chitinophagales	Saprospiraceae			0	0	0	0	0	8	12	7	0	7	11	0	0	0	0	0	0	0	0	0	0	0	0	7	0	0	0	0	0	0	0	0	0	0	0	0	0	0
3043d393578423db6252d9e13a7d829b	Bacteria	Bacteroidota	Bacteroidia	Chitinophagales	Saprospiraceae			0	0	0	0	0	0	0	0	0	0	0	0	0	0	0	0	0	0	0	0	0	0	0	0	0	0	0	0	0	0	0	0	0	0	0	0	0	0
308af4f05e89cc279b837006359392f8	Bacteria	Bacteroidota	Bacteroidia	Chitinophagales	Saprospiraceae			0	0	3	0	9	12	23	13	0	19	25	0	0	0	8	17	21	10	12	10	6	3	0	15	0	23	15	38	4	5	6	11	0	4	0	0	22	0
30a1116f9c0b12841323ff50b3fac08b	Bacteria	Bacteroidota	Bacteroidia	Chitinophagales	Saprospiraceae			0	0	0	0	14	8	12	13	0	26	20	0	0	0	0	0	0	0	0	0	12	0	0	0	0	16	0	15	0	0	0	0	0	0	0	0	16	0
30ff2f656c2af1e1e80d2e01383a8335	Bacteria	Bacteroidota	Bacteroidia	Chitinophagales	Saprospiraceae	Lewinella_A		0	0	0	0	0	0	0	0	0	0	0	0	0	0	0	0	0	0	0	0	0	0	0	0	0	0	0	0	0	0	0	0	0	0	0	0	0	0
31b9cff4afe18af0ab7968fabbe602ad	Bacteria	Bacteroidota	Bacteroidia	Chitinophagales	Saprospiraceae	UBA3362	UBA3362_sp002360455	0	0	0	0	0	0	0	0	0	0	0	0	0	0	0	0	0	0	0	0	0	0	0	0	0	0	0	0	0	0	0	0	0	0	0	0	0	0
31f7147fda8f5c2e1936def9647d4c0c	Bacteria	Bacteroidota	Bacteroidia	Chitinophagales	Saprospiraceae			0	0	0	0	0	0	0	0	0	0	0	0	0	0	0	0	0	0	0	0	0	0	0	0	0	0	0	0	0	0	0	0	0	0	0	0	0	0
325d27786117a5cc457801db996f93b7	Bacteria	Bacteroidota	Bacteroidia	Chitinophagales	Saprospiraceae	Phaeodactylibacter	Phaeodactylibacter_xiamenensis	0	0	0	0	0	0	3	0	0	0	0	0	0	0	0	0	0	0	0	0	0	0	0	0	0	0	0	0	0	0	0	0	0	0	0	0	0	0
32689371b9e51d32b0277ce6266e6d66	Bacteria	Bacteroidota	Bacteroidia	Chitinophagales	Saprospiraceae	Lewinella_B	Lewinella_B_nigricans	0	0	0	0	0	0	0	0	0	0	0	0	0	0	0	0	0	0	3	0	0	0	0	0	0	0	0	0	0	0	0	0	0	0	0	0	0	0
32f103ca6370e3608b9b1fd254a2e15e	Bacteria	Bacteroidota	Bacteroidia	Chitinophagales	Saprospiraceae			0	0	0	0	0	0	0	0	0	0	0	0	0	0	0	0	0	0	0	0	0	0	0	0	0	0	0	0	0	0	0	0	0	0	0	0	0	0
3341ce5aeb4039a13d3d50bfa4a36174	Bacteria	Bacteroidota	Bacteroidia	Chitinophagales	Saprospiraceae			0	0	0	0	0	0	0	0	0	0	0	0	0	0	0	0	0	0	0	0	0	0	0	0	0	0	0	0	0	0	0	0	0	0	0	0	0	0
33bb47df1aab29ef6fc5de177bbe1c9d	Bacteria	Bacteroidota	Bacteroidia	Chitinophagales	Saprospiraceae			0	0	0	0	0	0	0	0	0	0	0	0	0	0	0	0	0	0	0	0	0	0	0	0	0	3	0	0	0	0	0	0	0	0	0	0	0	0
343e6952411deff27ee3d25ad50fe377	Bacteria	Bacteroidota	Bacteroidia	Chitinophagales	Saprospiraceae	Lewinella_A		0	0	0	0	0	0	7	0	0	12	0	0	0	0	0	0	0	0	0	0	0	0	0	10	0	20	0	0	0	0	0	0	0	0	0	0	0	0
3458d1e5549af84a1aefb8433cbcc95e	Bacteria	Bacteroidota	Bacteroidia	Chitinophagales	Saprospiraceae			0	0	0	0	0	0	0	0	0	0	0	0	0	0	0	0	0	0	0	0	0	0	0	0	0	0	0	0	0	0	0	0	0	0	0	0	0	0
355233b02f432b1c96ec76ea7eeeaac5	Bacteria	Bacteroidota	Bacteroidia	Chitinophagales	Saprospiraceae	Phaeodactylibacter	Phaeodactylibacter_xiamenensis	0	0	0	0	0	0	0	0	0	0	0	0	0	0	0	0	0	0	0	0	0	0	0	0	0	0	0	0	0	0	0	0	0	0	0	0	0	0
3736bd0b4760344d1915ac55eb6f9f86	Bacteria	Bacteroidota	Bacteroidia	Chitinophagales	Saprospiraceae			0	0	0	0	0	0	0	0	0	0	0	0	0	0	0	0	0	0	0	0	0	0	0	0	0	0	0	12	0	0	0	0	0	0	0	0	0	0
37cd9bcc4de133fa322c439881d1a8a8	Bacteria	Bacteroidota	Bacteroidia	Chitinophagales	Saprospiraceae	UBA2365	UBA2365_sp002344345	0	0	8	0	0	9	16	14	0	16	0	0	13	0	7	15	0	8	18	0	0	0	0	0	0	0	0	79	16	14	0	14	0	0	0	0	0	0
37e1a5e6f32c17ad7327819ff5ca8d62	Bacteria	Bacteroidota	Bacteroidia	Chitinophagales	Saprospiraceae	Haliscomenobacter	Haliscomenobacter_hydrossis	0	0	0	0	0	0	28	0	0	0	0	0	0	0	0	0	0	0	0	0	0	0	0	0	0	0	0	0	0	0	0	0	0	0	0	0	0	0
387117d1d3b8985e389270a020fecd1b	Bacteria	Bacteroidota	Bacteroidia	Chitinophagales	Saprospiraceae	Lewinella_B	Lewinella_B_nigricans	0	0	0	0	0	0	0	0	0	0	0	0	0	0	0	0	0	0	0	0	0	0	0	0	0	0	0	0	0	0	0	0	0	0	0	0	0	0
393bb3fe5349f97b15bd7af8cff33a0d	Bacteria	Bacteroidota	Bacteroidia	Chitinophagales	Saprospiraceae			0	0	0	0	0	0	0	0	0	0	0	0	0	0	0	0	0	0	0	0	0	0	0	0	0	0	0	0	0	0	0	0	0	0	0	0	0	0
394402f9a01f483531131b44a9dcbe66	Bacteria	Bacteroidota	Bacteroidia	Chitinophagales	Saprospiraceae	Lewinella_B	Lewinella_B_nigricans	0	0	0	0	0	0	0	0	0	0	0	0	0	0	0	0	13	0	0	0	0	0	0	0	0	0	0	0	0	0	0	0	0	0	0	0	0	0
3a1a5aff13cc36a55d42bbd838638b8a	Bacteria	Bacteroidota	Bacteroidia	Chitinophagales	Saprospiraceae			0	0	0	0	0	0	0	0	0	0	0	0	0	0	0	0	0	0	0	0	0	7	0	0	0	0	0	0	0	0	0	0	0	0	0	0	0	0
3a6aa3a179f22b532049960c6b552923	Bacteria	Bacteroidota	Bacteroidia	Chitinophagales	Saprospiraceae	Lewinella_B	Lewinella_B_nigricans	0	0	0	0	0	0	0	0	0	0	0	0	0	0	0	0	0	0	0	0	0	0	0	0	0	0	0	0	0	0	0	0	0	0	0	0	0	0
3b3404be3ad4fee609693f634af3326c	Bacteria	Bacteroidota	Bacteroidia	Chitinophagales	Saprospiraceae	Phaeodactylibacter	Phaeodactylibacter_xiamenensis	0	0	0	0	0	0	11	0	0	0	0	0	0	0	0	0	0	0	0	0	0	0	0	0	0	0	0	5	0	0	0	0	0	0	0	0	0	0
3ba055e5350258a761dbdace3a3806a9	Bacteria	Bacteroidota	Bacteroidia	Chitinophagales	Saprospiraceae	Lewinella_B	Lewinella_B_nigricans	0	0	0	0	0	0	0	0	0	0	0	0	0	0	0	0	0	0	0	0	0	0	0	0	0	0	0	0	0	0	0	0	0	0	0	0	0	0
3c08f844a81baff751b94deaa83099da	Bacteria	Bacteroidota	Bacteroidia	Chitinophagales	Saprospiraceae	Lewinella_A	Lewinella_A_marina	14	8	15	12	51	67	65	37	20	70	77	9	9	10	38	49	51	40	50	25	23	0	0	14	20	37	27	15	0	14	11	16	0	0	0	0	42	0
3c50e68a0ce4e110ff4dd74abde65e61	Bacteria	Bacteroidota	Bacteroidia	Chitinophagales	Saprospiraceae			0	0	0	0	17	0	8	14	0	28	0	0	0	0	0	0	0	0	0	0	0	0	0	13	0	0	0	0	0	0	0	0	0	0	0	0	0	0
3c972ace72def22a8d0437e033928ccd	Bacteria	Bacteroidota	Bacteroidia	Chitinophagales	Saprospiraceae	Lewinella_B	Lewinella_B_nigricans	0	0	0	0	0	7	3	0	0	0	0	0	0	0	0	0	0	0	0	0	0	4	0	0	0	5	0	0	0	0	0	0	0	0	0	0	0	0
3cb3c685275238d066060bb84e0fca93	Bacteria	Bacteroidota	Bacteroidia	Chitinophagales	Saprospiraceae			0	0	0	0	0	0	0	0	0	0	0	0	0	0	0	0	0	0	0	0	0	0	0	0	0	5	0	0	0	0	0	0	0	0	0	0	0	0
3cb918674350f55698c151b225f187ec	Bacteria	Bacteroidota	Bacteroidia	Chitinophagales	Saprospiraceae			0	0	0	0	0	0	0	0	0	0	0	0	0	0	0	0	0	0	0	0	0	0	0	0	0	9	0	0	0	0	0	0	0	0	0	0	0	0
3ccb4dee8f95a18985622e363cb8aa28	Bacteria	Bacteroidota	Bacteroidia	Chitinophagales	Saprospiraceae	Phaeodactylibacter	Phaeodactylibacter_xiamenensis	0	0	0	0	0	0	0	0	0	0	0	0	0	0	0	15	0	0	0	0	0	0	0	0	0	0	0	0	0	0	0	0	0	0	0	0	0	0
3cf815ab9a136c8d5122d14eb3c93479	Bacteria	Bacteroidota	Bacteroidia	Chitinophagales	Saprospiraceae			0	0	0	0	0	0	0	0	0	3	0	0	0	0	0	0	0	0	0	0	0	5	0	0	0	8	0	0	0	0	0	0	0	0	0	0	0	0
3dd10c8a279de5c448b129fef0043d54	Bacteria	Bacteroidota	Bacteroidia	Chitinophagales				0	0	0	0	0	0	0	0	0	0	0	0	0	0	0	0	0	0	0	2	0	0	0	0	0	0	0	0	0	0	0	0	0	0	0	0	0	0
3e35f70c071755c04715798666e51dd4	Bacteria	Bacteroidota	Bacteroidia	Chitinophagales	Saprospiraceae	Lewinella_B	Lewinella_B_nigricans	0	0	0	0	0	0	0	0	0	0	0	0	0	0	0	0	0	0	0	0	0	0	0	0	0	0	0	0	0	0	0	0	0	0	0	0	0	0
3e9299d58a1091649da711b9ba33506e	Bacteria	Bacteroidota	Bacteroidia	Chitinophagales	Saprospiraceae	Lewinella_B	Lewinella_B_nigricans	0	7	0	6	0	20	28	39	0	21	12	0	0	0	0	0	8	7	0	0	0	0	0	8	0	22	12	0	0	0	0	0	0	0	0	0	9	0
3f3c063264c97fa321bc474a579e2c5b	Bacteria	Bacteroidota	Bacteroidia	Chitinophagales	Saprospiraceae	Phaeodactylibacter	Phaeodactylibacter_xiamenensis	0	0	0	0	0	0	6	0	0	5	5	0	0	0	0	0	0	0	0	0	0	0	0	0	0	0	0	0	0	0	0	0	0	0	0	0	0	0
3f3e87babb0c9300fe63e36fb62a7342	Bacteria	Bacteroidota	Bacteroidia	Chitinophagales	Saprospiraceae			0	0	0	0	0	0	0	0	0	0	0	0	0	0	0	0	0	0	0	0	0	0	0	0	0	0	0	0	0	0	0	0	0	0	0	0	0	0
3f8dca802cd02e886fa08e0434be235d	Bacteria	Bacteroidota	Bacteroidia	Chitinophagales	Saprospiraceae	Haliscomenobacter	Haliscomenobacter_hydrossis	6	30	36	11	46	48	236	147	32	117	126	16	17	37	34	46	60	114	130	48	31	77	19	250	56	191	65	95	22	21	9	17	18	79	6	10	152	0
40859b33ea02ee53530ce7acc0655524	Bacteria	Bacteroidota	Bacteroidia	Chitinophagales	Saprospiraceae			0	0	0	0	0	7	20	26	0	0	11	0	5	0	0	0	0	0	21	0	0	0	0	0	0	0	13	0	0	0	0	0	0	0	0	0	0	0
40e888497d7190b0f9e5f64b533c65c8	Bacteria	Bacteroidota	Bacteroidia	Chitinophagales	Saprospiraceae	Lewinella_B	Lewinella_B_nigricans	0	0	0	0	0	0	7	0	0	0	0	0	0	0	0	0	0	0	0	0	0	0	0	0	0	0	0	0	0	0	0	0	0	0	0	0	0	0
415f6937dcbd8352e0f10abac555cb79	Bacteria	Bacteroidota	Bacteroidia	Chitinophagales	Saprospiraceae	Lewinella_B	Lewinella_B_nigricans	0	0	10	0	0	0	16	11	0	0	0	0	0	0	0	0	0	6	9	0	0	22	3	31	0	12	0	0	0	0	0	0	0	0	0	0	0	0
419b150cdb3dac34c5ac16aef242d238	Bacteria	Bacteroidota	Bacteroidia	Chitinophagales	Saprospiraceae	Haliscomenobacter	Haliscomenobacter_hydrossis	0	0	0	0	0	14	43	38	0	38	24	0	0	0	11	0	0	0	18	0	0	0	0	21	0	23	0	0	0	0	0	0	0	0	0	0	0	0
41e7897832be35f764189c45083e4c67	Bacteria	Bacteroidota	Bacteroidia	Chitinophagales	Saprospiraceae	Lewinella_A	Lewinella_A_marina	0	0	0	0	0	0	0	0	0	20	6	0	0	0	0	0	0	0	0	0	6	0	0	11	0	24	10	0	0	0	0	0	0	0	0	0	0	0
420f0733fe5e105a3020a47943fcb2ac	Bacteria	Bacteroidota	Bacteroidia	Chitinophagales	Saprospiraceae	Phaeodactylibacter	Phaeodactylibacter_xiamenensis	0	0	0	0	0	0	12	0	0	0	4	0	0	0	0	0	4	0	0	0	0	0	0	0	0	0	0	0	0	0	0	0	0	0	0	0	0	0
4288aaef535231d0fe9bba9e7da826e4	Bacteria	Bacteroidota	Bacteroidia	Chitinophagales	Saprospiraceae	Aureispira	Aureispira_sp000724545	0	0	0	0	0	0	0	0	0	0	0	0	0	0	0	0	0	0	0	0	0	0	0	0	0	0	13	0	0	0	0	0	0	0	0	0	0	0
4333a879404601f7264f9eb2626617ce	Bacteria	Bacteroidota	Bacteroidia	Chitinophagales	Saprospiraceae			0	0	0	0	0	0	12	0	0	10	0	0	0	0	0	0	0	0	0	0	0	12	0	10	0	5	0	0	0	0	0	0	0	0	0	0	0	0
4333cb2b26f77cb05c73f79e2d1ca916	Bacteria	Bacteroidota	Bacteroidia	Chitinophagales	Chitinophagaceae			0	0	0	0	0	4	0	0	0	0	0	0	0	0	0	0	0	0	0	0	0	0	0	0	0	0	0	0	0	0	0	0	3	0	0	0	0	0
4379ea1e7fdb1bd6ee3c645af864c6a0	Bacteria	Bacteroidota	Bacteroidia	Chitinophagales	Saprospiraceae	Phaeodactylibacter	Phaeodactylibacter_xiamenensis	0	0	0	0	0	0	0	0	0	0	0	0	0	0	0	0	0	0	0	0	0	0	0	0	0	0	0	0	0	0	0	0	0	0	0	0	0	0
43bd8449417aec9ceef3cd7535277684	Bacteria	Bacteroidota	Bacteroidia	Chitinophagales	Saprospiraceae			0	0	0	0	0	0	0	0	0	0	0	0	0	0	0	0	0	0	0	0	0	6	0	7	0	0	0	0	0	0	0	0	0	0	0	0	0	0
43e74bf225536f3c29045bf1d4a64974	Bacteria	Bacteroidota	Bacteroidia	Chitinophagales				0	0	0	0	0	0	0	0	0	0	0	0	0	0	0	0	0	0	0	0	0	0	0	0	0	0	0	0	0	0	0	0	0	0	0	0	0	0
45579f55e241a3adeb3ce5844e81a022	Bacteria	Bacteroidota	Bacteroidia	Chitinophagales	Saprospiraceae	Saprospira	Saprospira_grandis_B	0	0	0	0	0	0	0	0	0	0	0	0	0	0	0	0	0	0	0	0	0	0	0	0	0	0	0	0	0	0	0	0	0	0	0	0	0	0
45e2c61208b2008a90c2e2df8a7525b9	Bacteria	Bacteroidota	Bacteroidia	Chitinophagales	Saprospiraceae	UBA3362	UBA3362_sp002360455	0	0	0	0	0	0	0	0	0	0	0	0	0	0	0	0	0	0	0	0	3	0	0	0	0	0	0	0	0	0	0	0	0	0	0	0	0	0
470fd4d405c46913a5b2b65df56e0ef7	Bacteria	Bacteroidota	Bacteroidia	Chitinophagales	Saprospiraceae	Lewinella_B	Lewinella_B_nigricans	0	5	7	0	8	8	25	17	0	11	12	4	0	7	5	6	5	18	27	0	0	3	0	6	0	8	4	14	3	0	0	5	0	7	0	0	10	0
485230fa369527ea9fccb6fef9c77a7c	Bacteria	Bacteroidota	Bacteroidia	Chitinophagales	Saprospiraceae	Haliscomenobacter	Haliscomenobacter_hydrossis	0	0	0	0	0	0	0	0	0	0	0	0	0	0	0	0	0	0	0	0	0	0	0	0	0	0	0	0	0	0	0	0	0	0	0	0	0	0
48707eab0e4fc623cf403414d093aaaa	Bacteria	Bacteroidota	Bacteroidia	Chitinophagales	Saprospiraceae	UBA2365	UBA2365_sp002344345	0	0	0	0	16	19	36	16	0	27	26	0	0	16	22	52	60	27	25	15	0	0	0	0	7	18	0	86	22	47	26	18	12	15	2	0	39	0
488bea778b30501af77acc466d22cf13	Bacteria	Bacteroidota	Bacteroidia	Chitinophagales	Saprospiraceae	Phaeodactylibacter	Phaeodactylibacter_xiamenensis	0	0	0	0	0	0	0	0	0	0	0	0	0	0	0	0	0	0	0	0	0	0	0	0	0	0	0	0	0	0	0	0	0	0	0	0	0	0
48fb2dbc225c58f44930cbd083b227c6	Bacteria	Bacteroidota	Bacteroidia	Chitinophagales	Saprospiraceae	Phaeodactylibacter	Phaeodactylibacter_xiamenensis	0	0	0	0	0	0	7	10	0	7	0	0	0	0	0	0	0	0	0	0	0	0	0	10	0	0	0	0	0	0	0	0	0	0	0	0	0	0
490d61ff064d3919cac079e44cfdad66	Bacteria	Bacteroidota	Bacteroidia	Chitinophagales	Saprospiraceae			0	0	0	0	4	7	20	0	0	5	5	0	0	0	7	5	11	0	0	5	0	0	0	0	5	0	0	0	7	0	0	0	0	0	0	0	7	0
4a2724fe37989e2d8c054a0f8f2686ec	Bacteria	Bacteroidota	Bacteroidia	Chitinophagales	Saprospiraceae	Phaeodactylibacter	Phaeodactylibacter_xiamenensis	0	0	15	0	21	0	43	0	15	35	40	0	0	10	9	25	0	0	23	15	0	0	0	0	0	0	17	0	0	0	0	3	0	0	0	0	15	0
4a3f6ff697f1fa600316f6e543d6b383	Bacteria	Bacteroidota	Bacteroidia	Chitinophagales	Saprospiraceae	Lewinella_B	Lewinella_B_nigricans	0	0	0	0	0	0	0	0	0	0	0	0	0	0	0	0	0	0	0	0	0	0	0	0	0	0	0	0	0	0	0	0	0	0	0	0	0	0
4a4e1885d44f891124e9eddff51e8189	Bacteria	Bacteroidota	Bacteroidia	Chitinophagales	Saprospiraceae	Phaeodactylibacter	Phaeodactylibacter_xiamenensis	0	0	0	0	0	0	0	0	0	0	0	0	0	0	0	0	0	0	0	0	0	0	0	0	0	0	0	0	0	0	0	0	0	0	0	0	0	0
4aa3f6e0a556d623db161733941b2dde	Bacteria	Bacteroidota	Bacteroidia	Chitinophagales	Saprospiraceae	Lewinella_A		0	0	0	0	0	0	0	0	0	0	0	0	0	0	0	0	0	0	0	0	0	0	0	0	0	0	0	0	0	0	0	0	0	0	0	0	0	0
4b28d3c62288883495742ec8515a09d7	Bacteria	Bacteroidota	Bacteroidia	Chitinophagales	Saprospiraceae			0	0	0	0	0	0	0	0	0	0	0	0	0	0	0	0	12	0	0	0	0	0	0	0	0	0	0	0	0	0	0	0	0	0	0	0	0	0
4b49a47974720e7f8d17146de2f99e88	Bacteria	Bacteroidota	Bacteroidia	Chitinophagales	Saprospiraceae	Haliscomenobacter	Haliscomenobacter_hydrossis	0	0	0	0	0	0	0	23	0	0	0	0	0	0	0	0	0	0	0	0	0	0	0	0	0	0	0	0	0	0	0	0	0	0	0	0	0	0
4b7277d28e5cef29d41e6dd310f6620d	Bacteria	Bacteroidota	Bacteroidia	Chitinophagales	Saprospiraceae			0	0	0	0	0	0	0	3	0	0	0	0	0	0	0	0	0	0	0	0	0	0	0	0	0	0	0	0	0	0	0	0	0	0	0	0	0	0
4b7f6f3e376dc46fa535aeb210f94b5a	Bacteria	Bacteroidota	Bacteroidia	Chitinophagales	Saprospiraceae	Phaeodactylibacter	Phaeodactylibacter_xiamenensis	0	0	21	0	8	19	38	28	19	43	67	0	0	0	18	18	18	30	29	26	31	16	19	57	36	118	38	9	7	13	14	0	0	18	0	0	71	0
4c004cca1ddb08fd3cc63443720d7e64	Bacteria	Bacteroidota	Bacteroidia	Chitinophagales	Saprospiraceae			0	0	0	0	0	0	16	11	0	9	0	0	0	0	0	0	0	0	0	0	0	0	0	14	0	10	0	0	0	0	0	0	0	0	0	0	0	0
4c19b091cd2f2342e41085ef63e615a3	Bacteria	Bacteroidota	Bacteroidia	Chitinophagales	Saprospiraceae	Haliscomenobacter	Haliscomenobacter_hydrossis	0	0	0	0	0	0	0	0	0	0	0	0	0	0	0	0	0	0	0	0	0	0	0	0	0	0	0	0	0	0	0	0	0	0	0	0	0	0
4cc9023754a75a1225b31b37dd6ae035	Bacteria	Bacteroidota	Bacteroidia	Chitinophagales	Saprospiraceae	Lewinella_B	Lewinella_B_nigricans	0	0	0	0	0	0	13	0	0	0	0	0	0	0	0	0	0	0	8	0	0	0	0	0	0	14	0	0	0	0	0	0	0	0	0	0	0	0
4d03ffc2d386c49fca9c49cbd33e023b	Bacteria	Bacteroidota	Bacteroidia	Chitinophagales	Saprospiraceae			0	0	0	0	0	0	0	0	0	0	0	0	0	0	0	0	0	0	0	0	0	0	0	0	0	0	0	0	0	0	0	0	0	0	0	0	0	0
4dda0f86c9875373cb2f179be39212b0	Bacteria	Bacteroidota	Bacteroidia	Chitinophagales	Saprospiraceae			0	0	0	0	0	0	0	0	0	0	0	0	0	0	0	0	0	0	0	0	0	0	0	0	0	0	0	0	0	0	0	0	0	0	0	0	0	0
4df6f1d0137a64a5a3221b2e7c588424	Bacteria	Bacteroidota	Bacteroidia	Chitinophagales	Saprospiraceae			0	0	0	0	0	0	0	0	0	0	0	0	0	0	0	0	0	0	0	0	0	0	2	8	0	7	0	0	0	0	0	0	0	0	0	0	0	0
4e0271328b633c8b9fca117358de6d93	Bacteria	Bacteroidota	Bacteroidia	Chitinophagales	Saprospiraceae	Lewinella_B	Lewinella_B_nigricans	0	0	0	0	0	0	0	0	0	0	0	0	0	0	0	0	0	0	0	0	4	0	0	0	0	0	0	0	0	0	0	0	0	0	0	0	0	0
4e623bbd27c003aba3ed34756c358943	Bacteria	Bacteroidota	Bacteroidia	Chitinophagales	Saprospiraceae			0	0	0	0	0	0	0	0	0	0	0	0	0	0	0	0	0	0	0	0	0	0	0	0	0	0	0	0	0	0	0	0	0	0	0	0	0	0
4e6ab62ab7cdd7197e05694984b726f6	Bacteria	Bacteroidota	Bacteroidia	Chitinophagales	Saprospiraceae			0	0	0	0	0	0	0	0	0	0	0	0	0	0	0	0	0	0	0	0	0	0	0	0	0	0	0	0	0	0	0	0	0	0	0	0	0	0
4e7f752aa8ccc99d411d6cf0d9bac2f6	Bacteria	Bacteroidota	Bacteroidia	Chitinophagales	Saprospiraceae	Lewinella_B	Lewinella_B_nigricans	0	0	0	0	0	0	0	0	0	0	0	0	0	0	0	0	0	0	0	0	0	0	0	0	0	0	0	0	0	0	0	0	7	0	0	0	0	0
4eb2320877889baebd402db441b8c8c8	Bacteria	Bacteroidota	Bacteroidia	Chitinophagales	Saprospiraceae			0	0	0	0	0	0	0	0	0	0	0	0	0	0	0	0	0	0	0	0	0	0	0	0	0	0	0	0	0	0	0	0	0	0	0	0	0	0
4f16b65f99a6e0669147658041b16c8d	Bacteria	Bacteroidota	Bacteroidia	Chitinophagales	Saprospiraceae			0	0	0	0	0	0	0	0	0	0	0	0	0	0	0	0	0	0	0	0	0	0	0	0	0	0	0	0	0	0	0	0	0	0	0	0	0	0
4fb0ade4b7b2bbd21b1c0097034bcaa5	Bacteria	Bacteroidota	Bacteroidia	Chitinophagales	Saprospiraceae	Phaeodactylibacter	Phaeodactylibacter_xiamenensis	0	0	0	0	15	19	0	14	0	8	14	0	0	0	14	7	13	12	11	14	14	0	0	16	10	12	0	6	0	0	0	0	0	7	0	0	8	0
4fbbe0dda7812773b5af29bcaa22d556	Bacteria	Bacteroidota	Bacteroidia	Chitinophagales	Saprospiraceae	Phaeodactylibacter	Phaeodactylibacter_xiamenensis	0	0	0	0	0	0	0	0	0	0	16	0	0	0	0	0	0	0	0	0	0	0	0	0	0	0	0	0	0	0	0	0	0	0	0	0	0	0
4ffd4a6ef12e9a42334d166336b58352	Bacteria	Bacteroidota	Bacteroidia	Chitinophagales				0	0	0	0	0	0	15	0	0	0	0	0	13	0	0	0	0	7	11	0	0	0	0	0	0	0	0	0	6	0	0	0	0	0	0	0	0	0
5044176b3312df88d64f4ebfdad7643e	Bacteria	Bacteroidota	Bacteroidia	Chitinophagales	Saprospiraceae			0	0	0	0	0	0	0	0	0	0	3	0	0	0	0	0	0	0	0	0	0	0	0	0	0	0	0	0	0	0	0	0	0	0	0	0	0	0
504e49e12d49edf52d948d18d95b3120	Bacteria	Bacteroidota	Bacteroidia	Chitinophagales	Saprospiraceae	Phaeodactylibacter	Phaeodactylibacter_xiamenensis	0	0	0	0	10	0	13	0	0	0	0	0	0	0	0	0	0	0	10	0	0	0	0	0	0	0	0	0	0	0	0	0	0	0	0	0	0	0
50e2c681fe24eaacaaf45a2cb06735bf	Bacteria	Bacteroidota	Bacteroidia	Chitinophagales	Saprospiraceae	Lewinella_B	Lewinella_B_nigricans	0	0	0	0	11	11	0	0	0	0	0	0	0	0	7	12	0	0	0	0	0	0	0	0	0	0	7	7	0	0	0	0	0	0	0	0	0	0
50e449530c190c328dc28b3672aa2eb8	Bacteria	Bacteroidota	Bacteroidia	Chitinophagales	Saprospiraceae			0	0	0	0	0	0	0	0	0	0	0	0	0	0	0	0	0	0	0	0	0	0	0	0	0	0	0	0	0	0	0	0	0	0	0	0	0	0
512fc6cef73bddc10923e8c5d502eae2	Bacteria	Bacteroidota	Bacteroidia	Chitinophagales	Saprospiraceae	Lewinella_B	Lewinella_B_nigricans	0	0	0	0	0	9	22	17	7	10	25	0	0	0	5	12	13	14	16	4	0	0	0	9	0	0	8	19	14	0	0	0	0	16	0	0	11	0
520512ceeb6507b39ee1452f0e7bb2ec	Bacteria	Bacteroidota	Bacteroidia	Chitinophagales	Saprospiraceae			0	0	0	0	0	0	0	0	0	0	0	0	0	0	0	0	0	0	0	0	0	0	0	0	0	0	0	0	0	0	0	0	0	0	0	0	0	0
526a8080c5380280e03312010db11f9d	Bacteria	Bacteroidota	Bacteroidia	Chitinophagales	Saprospiraceae			0	8	18	0	11	17	69	33	0	25	25	4	0	0	4	6	13	0	25	0	0	9	0	16	0	14	6	0	0	0	0	0	0	14	0	0	11	0
543c61081275a8ffdecb754e26bcaa48	Bacteria	Bacteroidota	Bacteroidia	Chitinophagales	Saprospiraceae			0	0	0	0	0	0	0	0	0	0	0	0	0	0	0	0	0	0	0	0	0	0	0	0	0	0	0	0	0	0	0	0	0	0	0	0	0	0
5568ef8e7c5a1092304451803ad157f1	Bacteria	Bacteroidota	Bacteroidia	Chitinophagales	Saprospiraceae			0	0	0	0	0	0	5	0	0	0	0	0	0	0	0	0	0	0	0	0	0	8	12	16	0	0	0	0	0	0	0	0	0	0	0	0	0	0
55a32b90a2fe91ab6bb5d1a0cd6ee32a	Bacteria	Bacteroidota	Bacteroidia	Chitinophagales	Saprospiraceae	Haliscomenobacter	Haliscomenobacter_hydrossis	0	0	0	0	0	0	0	0	0	0	14	0	0	0	0	0	0	0	0	0	0	0	0	0	0	0	0	0	0	0	0	0	0	0	0	0	0	0
5737d6594147f914d479d6b2b9318690	Bacteria	Bacteroidota	Bacteroidia	Chitinophagales				0	0	0	0	0	0	0	0	0	0	0	0	0	0	0	19	0	0	0	0	0	0	0	0	0	0	0	0	0	0	0	0	0	0	0	0	0	0
581dcb3274b88f31145d6a924df8025c	Bacteria	Bacteroidota	Bacteroidia	Chitinophagales	Saprospiraceae			0	0	0	0	0	0	0	0	0	0	0	0	0	0	0	0	0	0	0	0	5	0	0	0	0	0	0	0	0	0	0	0	0	0	0	0	0	0
59bf579fe445e1c811e1281e1007c98f	Bacteria	Bacteroidota	Bacteroidia	Chitinophagales	Saprospiraceae			0	0	0	0	0	0	0	0	0	0	0	0	0	0	0	0	0	0	0	0	0	0	0	0	0	0	0	0	0	0	0	0	0	0	0	0	0	0
5a1e30cb99e0fa4ce7baa3beefb24fc2	Bacteria	Bacteroidota	Bacteroidia	Chitinophagales	Saprospiraceae			0	0	0	0	0	0	0	0	0	0	0	0	0	0	0	0	0	0	0	0	0	0	0	0	0	0	0	0	0	0	0	0	0	0	0	0	0	0
5a7dc90d8a7b9f24d818ae70bcc1c0a3	Bacteria	Bacteroidota	Bacteroidia	Chitinophagales	Chitinophagaceae			0	0	0	0	0	0	0	0	0	0	0	0	0	0	0	0	0	0	0	0	0	0	0	0	0	0	0	0	0	0	0	0	0	0	0	0	0	0
5a8cd2a76677608c6479a5d979fd555d	Bacteria	Bacteroidota	Bacteroidia	Chitinophagales	Saprospiraceae	Phaeodactylibacter	Phaeodactylibacter_xiamenensis	0	0	8	6	45	63	67	38	11	102	86	0	5	0	16	12	14	5	22	13	14	4	0	8	13	42	13	32	8	12	4	12	0	3	0	0	29	0
5af2613e4357d263c4c56b13a4e6a3ac	Bacteria	Bacteroidota	Bacteroidia	Chitinophagales	Saprospiraceae	Lewinella_B	Lewinella_B_nigricans	0	0	0	0	0	0	0	0	0	0	0	0	0	0	0	0	0	0	0	0	0	0	0	0	0	0	0	0	0	0	0	0	0	0	0	0	0	0
5b3ed74f3716315f83aeea7580dc8a0b	Bacteria	Bacteroidota	Bacteroidia	Chitinophagales	Saprospiraceae	Phaeodactylibacter	Phaeodactylibacter_xiamenensis	0	0	0	0	0	0	0	0	0	0	4	0	0	0	0	0	0	0	0	0	0	0	0	0	0	0	0	0	0	0	0	0	0	0	0	0	0	0
5b4f82fef3f0f827a53d356791cc98d9	Bacteria	Bacteroidota	Bacteroidia	Chitinophagales	Saprospiraceae	Phaeodactylibacter	Phaeodactylibacter_xiamenensis	0	0	0	0	4	0	3	8	0	6	0	0	0	0	0	0	0	0	5	0	0	0	0	0	0	0	0	0	0	0	0	0	0	0	0	0	0	0
5ce05344205f09bf0574c792debf6ec3	Bacteria	Bacteroidota	Bacteroidia	Chitinophagales	Saprospiraceae	OLB8	OLB8_sp001567405	0	0	0	0	0	0	0	0	0	0	0	0	0	0	0	0	0	0	0	0	0	0	0	0	0	0	0	0	0	0	0	0	0	0	0	0	0	0
5d52366938fb2195d2543b0e31957758	Bacteria	Bacteroidota	Bacteroidia	Chitinophagales	Saprospiraceae	Phaeodactylibacter	Phaeodactylibacter_xiamenensis	0	0	0	0	0	0	0	0	0	16	0	0	0	0	0	0	0	0	0	0	0	0	0	0	0	16	0	0	0	0	0	0	0	0	0	0	0	0
5e245542f2f619a043345046f7988f9b	Bacteria	Bacteroidota	Bacteroidia	Chitinophagales	Saprospiraceae	Phaeodactylibacter	Phaeodactylibacter_xiamenensis	0	0	0	0	10	17	19	13	0	25	12	0	12	0	0	5	0	7	0	0	0	6	0	0	0	10	9	0	0	0	0	0	0	0	0	0	0	0
5edb2d88da902db99f7dc7b0587311a0	Bacteria	Bacteroidota	Bacteroidia	Chitinophagales	Saprospiraceae	Lewinella_B	Lewinella_B_nigricans	0	0	0	0	0	0	8	10	0	0	0	0	0	0	0	0	0	0	5	0	0	0	0	0	0	0	0	0	0	0	0	0	0	0	0	0	0	0
5ef92149e9f6fdb07641129cce43efbd	Bacteria	Bacteroidota	Bacteroidia	Chitinophagales	Saprospiraceae	Lewinella_A		0	0	0	0	0	11	18	14	4	11	9	0	0	0	0	4	0	0	0	0	0	0	0	14	5	13	0	0	0	0	0	0	0	0	0	0	9	0
5fc09096459f32f22255d43039ea75ff	Bacteria	Bacteroidota	Bacteroidia	Chitinophagales	Saprospiraceae			0	0	0	0	0	0	35	0	0	25	40	0	0	16	0	0	23	0	0	0	0	0	0	0	0	37	17	0	0	0	0	0	0	0	0	0	0	0
609c9a8b4c70853d911d34d6f05510f9	Bacteria	Bacteroidota	Bacteroidia	Chitinophagales	Saprospiraceae			0	0	0	0	0	0	0	0	0	0	0	0	0	0	0	0	0	0	0	0	0	0	0	0	0	0	0	0	0	0	0	0	0	0	0	0	0	0
6130dec4596af02720e0fda82e2cceb1	Bacteria	Bacteroidota	Bacteroidia	Chitinophagales	Saprospiraceae	Lewinella_B	Lewinella_B_nigricans	0	0	0	0	0	0	0	0	0	7	0	0	0	0	0	0	6	0	0	0	0	24	0	16	0	0	0	0	0	0	0	0	0	0	0	0	0	0
6149faf31bb41c8a4e8606ccaf748a05	Bacteria	Bacteroidota	Bacteroidia	Chitinophagales	Saprospiraceae	Lewinella	Lewinella_cohaerens	0	0	0	0	0	0	8	0	0	0	11	0	0	0	0	0	0	0	0	0	0	0	0	0	0	5	0	0	0	0	0	0	0	0	0	0	0	0
619322dfe334a0b031d5e26c8bca6f83	Bacteria	Bacteroidota	Bacteroidia	Chitinophagales	Saprospiraceae	Lewinella_A		0	0	0	0	0	0	0	0	0	0	0	0	0	0	0	0	0	0	0	0	0	0	0	0	0	0	0	0	0	0	0	0	0	0	0	0	0	0
61e488dcf62b793921b621907e248817	Bacteria	Bacteroidota	Bacteroidia	Chitinophagales	Saprospiraceae	Lewinella_A		0	0	0	0	0	0	0	4	0	0	0	0	0	0	0	0	0	0	0	0	0	0	0	7	0	0	0	0	0	0	0	0	0	0	0	0	0	0
6214acb392a9451bc4a91b2dda429f42	Bacteria	Bacteroidota	Bacteroidia	Chitinophagales	Saprospiraceae	Lewinella_B	Lewinella_B_nigricans	0	0	0	0	0	0	0	0	0	0	0	0	0	3	0	2	0	0	0	0	0	0	0	0	0	0	0	0	0	0	0	0	0	0	0	0	0	0
6219200e3548f858c93aa1926dab90dd	Bacteria	Bacteroidota	Bacteroidia	Chitinophagales	Saprospiraceae	Haliscomenobacter	Haliscomenobacter_hydrossis	0	0	0	0	0	0	13	0	0	0	0	0	0	0	0	0	0	0	0	0	0	0	0	0	0	0	0	0	0	0	0	0	0	0	0	0	0	0
62dc30e8010c458617c808975588aeef	Bacteria	Bacteroidota	Bacteroidia	Chitinophagales	Saprospiraceae	Lewinella_A	Lewinella_A_marina	0	0	0	0	0	0	0	0	0	0	0	0	0	0	0	9	0	0	0	0	0	0	0	0	0	0	0	0	0	0	0	0	0	0	0	0	0	0
62ff54233dd9bcdb2bc25348af1e07e1	Bacteria	Bacteroidota	Bacteroidia	Chitinophagales	Saprospiraceae			0	0	22	0	0	8	57	44	0	12	0	0	5	0	0	0	0	10	26	0	0	13	0	30	0	0	0	0	0	0	0	0	0	0	0	0	0	0
63a328fdc0a0d8b067e64ee4b4793ef1	Bacteria	Bacteroidota	Bacteroidia	Chitinophagales	Saprospiraceae			0	0	0	0	0	0	0	0	0	0	0	0	0	0	0	0	0	0	0	0	0	0	0	0	0	0	0	0	0	0	0	0	0	0	0	0	0	0
63ae41cdd670598477a2a4de51e09742	Bacteria	Bacteroidota	Bacteroidia	Chitinophagales	Saprospiraceae			0	8	23	6	43	60	50	42	12	77	35	0	0	0	5	0	8	20	23	13	14	0	4	19	12	52	29	8	0	0	0	0	0	9	0	0	17	0
63d84a53f6d9d8a59bf1247eae8ba78d	Bacteria	Bacteroidota	Bacteroidia	Chitinophagales	Saprospiraceae	Lewinella_B	Lewinella_B_nigricans	0	0	0	0	0	0	0	0	0	0	0	0	0	0	0	0	0	0	0	0	0	0	0	0	0	0	0	0	0	0	0	0	0	0	0	0	0	0
63f191fe0ff04ce23e8c55aace87b380	Bacteria	Bacteroidota	Bacteroidia	Chitinophagales	Saprospiraceae	Phaeodactylibacter	Phaeodactylibacter_xiamenensis	0	0	0	0	0	0	0	0	0	0	0	0	0	0	0	0	0	0	0	0	0	0	0	0	0	0	0	0	0	0	0	0	0	0	0	0	0	0
641de58474dd1b93c9cc883724aa6447	Bacteria	Bacteroidota	Bacteroidia	Chitinophagales	Saprospiraceae	Lewinella	Lewinella_cohaerens	0	0	0	0	0	0	5	3	0	0	0	0	0	0	0	0	0	6	0	0	0	11	5	13	0	0	0	0	0	0	0	0	0	0	0	0	0	0
642e80eaf5abe882965a7a9c59862e79	Bacteria	Bacteroidota	Bacteroidia	Chitinophagales	Saprospiraceae	Phaeodactylibacter	Phaeodactylibacter_xiamenensis	0	0	0	0	0	0	0	0	0	0	0	0	0	0	0	0	0	0	0	0	0	0	0	0	0	0	0	0	0	0	0	0	0	0	0	0	0	0
6464f79382656f16f166c25fb2f2eba8	Bacteria	Bacteroidota	Bacteroidia	Chitinophagales	Saprospiraceae	Phaeodactylibacter	Phaeodactylibacter_xiamenensis	0	0	0	0	0	0	0	0	0	0	0	0	0	0	0	0	0	0	0	0	0	0	0	0	0	0	0	0	0	0	0	0	0	0	0	0	0	0
651f5196b7ac8c790e6849459c085bcb	Bacteria	Bacteroidota	Bacteroidia	Chitinophagales	Saprospiraceae	Phaeodactylibacter	Phaeodactylibacter_xiamenensis	0	0	17	0	0	0	56	69	0	0	0	0	0	0	0	0	0	0	26	0	0	19	0	42	0	0	0	10	10	0	0	0	0	0	0	0	0	0
6533ab1586d87225bd527e8ff65434f0	Bacteria	Bacteroidota	Bacteroidia	Chitinophagales	Saprospiraceae			2	0	9	3	16	34	40	28	0	38	11	4	3	9	19	54	60	31	32	14	16	4	0	17	8	21	11	70	19	10	12	18	9	29	2	0	41	0
65cee47251540fa26d2c25ce16e9988e	Bacteria	Bacteroidota	Bacteroidia	Chitinophagales	Saprospiraceae	Lewinella_A	Lewinella_A_marina	0	0	0	0	0	0	0	0	0	0	0	0	0	0	0	0	0	0	0	0	0	0	0	0	0	0	0	0	0	0	0	0	0	0	0	0	0	0
65d13558b2038deadbd5af4f47602a53	Bacteria	Bacteroidota	Bacteroidia	Chitinophagales	Saprospiraceae			0	0	0	0	0	0	0	0	0	0	0	0	0	0	0	0	0	0	0	0	0	0	0	5	0	0	0	0	0	0	0	0	0	0	0	0	0	0
666b10a4c4fceeff328da2d4fccc0a66	Bacteria	Bacteroidota	Bacteroidia	Chitinophagales	Saprospiraceae			0	0	0	0	0	0	25	0	0	0	0	0	0	0	0	0	16	0	0	0	0	0	0	0	0	0	0	0	0	0	0	0	0	0	0	0	0	0
680ebb454f70bb6c70d4fd16abd359e1	Bacteria	Bacteroidota	Bacteroidia	Chitinophagales	Saprospiraceae			0	0	0	0	0	0	0	0	0	0	0	0	0	0	0	0	0	0	0	0	0	0	0	0	0	0	0	0	0	0	0	0	0	0	0	0	0	0
68e487a7db8198531ea42c5495a2c61d	Bacteria	Bacteroidota	Bacteroidia	Chitinophagales	Saprospiraceae			10	8	20	0	49	70	87	89	20	92	99	13	18	14	26	29	45	41	46	20	18	33	0	60	14	72	38	0	10	10	7	0	13	20	0	12	70	0
6a84154a1f670278b045259dbb2b00e1	Bacteria	Bacteroidota	Bacteroidia	Chitinophagales	Saprospiraceae	Lewinella_B	Lewinella_B_nigricans	0	0	0	0	0	0	0	7	0	0	0	0	0	0	0	0	0	0	0	0	0	0	0	7	0	5	0	0	0	0	0	0	0	0	0	0	0	0
6d25e2a800505bfb2e7f6aa53097b941	Bacteria	Bacteroidota	Bacteroidia	Chitinophagales	Saprospiraceae	Phaeodactylibacter	Phaeodactylibacter_xiamenensis	0	0	0	0	27	34	21	24	0	46	23	0	19	20	35	67	57	33	30	17	0	0	0	0	15	25	0	67	37	0	0	14	0	0	0	0	31	0
6eaa661056cf0cbef78681288818e743	Bacteria	Bacteroidota	Bacteroidia	Chitinophagales	Saprospiraceae	Lewinella_B	Lewinella_B_nigricans	0	0	0	0	0	0	0	0	0	0	0	0	0	0	0	0	0	0	0	0	4	0	0	0	0	0	0	0	0	0	0	0	0	0	0	0	0	0
6f190a8eecfe01221269fbe9e637e4d4	Bacteria	Bacteroidota	Bacteroidia	Chitinophagales	Saprospiraceae			0	0	0	0	0	0	0	0	0	0	0	0	0	0	0	0	0	0	0	0	0	0	0	0	0	0	0	0	0	0	0	0	0	0	0	0	0	0
703970c4fdfd24ba9846d2c2427ce54e	Bacteria	Bacteroidota	Bacteroidia	Chitinophagales	Saprospiraceae			0	0	0	0	0	0	8	0	0	6	10	0	0	0	0	0	0	0	0	0	0	0	0	0	0	0	7	0	0	0	0	0	0	0	0	0	0	0
705f966faec9c4b7fbfb801499e1fe90	Bacteria	Bacteroidota	Bacteroidia	Chitinophagales	Saprospiraceae			0	3	7	0	0	0	35	29	8	38	50	0	0	5	0	6	18	11	13	8	8	35	12	122	23	138	44	0	0	0	0	0	0	0	0	0	10	0
708101a08c05263d8fa870a8f963b29a	Bacteria	Bacteroidota	Bacteroidia	Chitinophagales	Saprospiraceae	Lewinella_A		0	0	0	0	0	0	0	0	0	0	0	0	0	0	0	0	0	0	0	0	0	0	0	0	0	0	0	0	0	0	0	0	0	0	0	0	0	0
7119ddf5d42d670fa76563419537eaba	Bacteria	Bacteroidota	Bacteroidia	Chitinophagales	Saprospiraceae	Phaeodactylibacter	Phaeodactylibacter_xiamenensis	0	0	8	0	0	0	0	0	0	0	0	0	0	0	0	0	0	0	0	0	0	0	0	22	0	0	0	0	0	0	0	0	0	0	0	0	0	0
7156730a7ab881908a9a25ccc7492336	Bacteria	Bacteroidota	Bacteroidia	Chitinophagales	Saprospiraceae			0	0	0	0	0	0	0	4	0	0	0	0	0	0	0	0	0	0	0	0	0	0	0	0	0	0	0	0	0	0	0	0	0	0	0	0	0	0
71839f3203af809667ec045936fc14f1	Bacteria	Bacteroidota	Bacteroidia	Chitinophagales	Saprospiraceae			0	0	12	0	21	20	70	44	10	28	21	0	0	0	0	13	0	0	21	0	0	14	0	31	8	13	0	0	0	0	0	0	0	0	0	0	0	0
71eeac837eea7589893fa7713c431a46	Bacteria	Bacteroidota	Bacteroidia	Chitinophagales	Saprospiraceae	Lewinella_B	Lewinella_B_nigricans	0	0	0	0	0	0	0	0	0	0	0	0	0	0	0	0	0	0	0	0	0	0	0	0	0	0	0	0	0	0	0	0	0	0	0	0	0	0
72836af4538ea2908b5192c93622ffca	Bacteria	Bacteroidota	Bacteroidia	Chitinophagales	Saprospiraceae	Lewinella_B	Lewinella_B_nigricans	0	0	5	0	0	7	13	0	0	0	8	0	0	0	9	0	15	7	0	0	0	0	0	0	0	0	0	0	0	0	0	0	0	0	0	0	0	0
731a877e702f18f9ec3d50239b3abf53	Bacteria	Bacteroidota	Bacteroidia	Chitinophagales	Saprospiraceae	UBA2365	UBA2365_sp002344345	0	0	0	0	0	0	0	0	0	0	0	0	0	0	0	0	0	0	0	0	9	0	0	0	0	0	0	44	0	0	0	0	0	0	0	0	0	0
737b441dbe16a9b6b124098012b715ee	Bacteria	Bacteroidota	Bacteroidia	Chitinophagales	Saprospiraceae			0	0	9	9	19	39	62	38	0	29	22	0	19	10	21	26	30	34	33	19	26	0	0	0	5	16	14	27	18	14	0	6	0	19	0	0	30	0
738be1ec45339874b4eb73fe43680e4c	Bacteria	Bacteroidota	Bacteroidia	Chitinophagales	Saprospiraceae			0	0	0	0	0	0	0	0	0	0	0	0	0	0	0	0	0	0	0	0	0	0	0	0	0	0	0	0	0	0	0	0	0	0	0	0	0	0
73f484511c1f664af500eb835adfc0f7	Bacteria	Bacteroidota	Bacteroidia	Chitinophagales	Saprospiraceae			0	0	0	0	0	0	0	0	0	0	0	0	0	0	0	0	0	0	0	0	0	0	0	0	0	0	0	0	0	0	0	0	0	0	0	0	0	0
7560e286debbcc811d8409613c2ec596	Bacteria	Bacteroidota	Bacteroidia	Chitinophagales	Saprospiraceae	Phaeodactylibacter	Phaeodactylibacter_xiamenensis	0	0	0	0	0	0	0	12	0	0	0	0	0	0	0	0	0	0	0	0	0	0	0	0	0	0	0	0	0	0	0	0	0	0	0	0	0	0
7649710d9df157465f7a48f8cd52c08e	Bacteria	Bacteroidota	Bacteroidia	Chitinophagales	Saprospiraceae	Lewinella	Lewinella_cohaerens	0	0	0	0	0	0	0	0	0	0	0	0	0	0	0	0	0	0	0	0	0	0	0	0	0	0	0	0	0	0	0	0	0	0	0	0	0	0
786d7d1f70a1fb569523df15acccea4f	Bacteria	Bacteroidota	Bacteroidia	Chitinophagales	Saprospiraceae	Phaeodactylibacter	Phaeodactylibacter_xiamenensis	0	0	0	0	0	0	0	0	0	0	0	0	0	0	0	0	0	0	0	0	0	10	0	8	0	6	0	8	0	0	0	0	7	7	0	0	0	0
787543d5bc7c46c4950a25e205f610d8	Bacteria	Bacteroidota	Bacteroidia	Chitinophagales	Saprospiraceae	Haliscomenobacter	Haliscomenobacter_hydrossis	0	0	0	0	0	0	0	0	0	0	0	0	0	0	0	0	0	0	0	0	0	0	0	0	0	0	0	0	0	0	0	0	0	0	0	0	0	0
78c4e358be73f121cfcb86c8772b32d5	Bacteria	Bacteroidota	Bacteroidia	Chitinophagales	Saprospiraceae	Phaeodactylibacter	Phaeodactylibacter_xiamenensis	0	0	0	0	0	0	0	0	0	0	0	0	0	0	0	0	0	0	0	0	0	0	0	0	0	0	0	0	0	0	0	0	0	0	0	0	0	0
793153d0dc1158674c1baee5f244d423	Bacteria	Bacteroidota	Bacteroidia	Chitinophagales	Saprospiraceae	Phaeodactylibacter	Phaeodactylibacter_xiamenensis	0	7	7	5	40	51	65	44	16	90	86	0	9	7	21	53	20	11	48	31	14	14	10	20	9	73	27	26	0	17	9	11	0	8	0	0	59	0
793967b6ede4c95e437381fa1931b525	Bacteria	Bacteroidota	Bacteroidia	Chitinophagales	Saprospiraceae	Lewinella_B	Lewinella_B_nigricans	0	0	7	0	0	11	10	0	0	12	14	0	5	0	0	0	8	0	8	0	11	0	0	7	0	5	0	9	5	5	3	5	0	0	0	3	21	0
7af4559391e461ad24b5bb307562e93c	Bacteria	Bacteroidota	Bacteroidia	Chitinophagales	Saprospiraceae	Lewinella_A	Lewinella_A_marina	0	0	0	0	0	0	0	0	0	0	0	0	0	0	0	0	0	0	0	0	0	0	0	0	0	0	0	0	0	0	0	0	0	0	0	0	0	0
7b1b8c2854ed03dc06ff8ec2b236c76f	Bacteria	Bacteroidota	Bacteroidia	Chitinophagales				0	0	0	0	0	0	0	0	0	0	0	0	0	0	0	0	0	0	0	0	0	0	0	0	0	0	0	0	0	0	0	0	0	0	0	0	0	0
7cd0f165af67998e4ab735a25c580a48	Bacteria	Bacteroidota	Bacteroidia	Chitinophagales	Saprospiraceae	Haliscomenobacter	Haliscomenobacter_hydrossis	0	0	5	0	0	0	17	9	0	11	0	13	0	0	0	0	0	31	24	0	0	6	0	26	0	7	0	13	0	0	0	0	0	15	0	0	4	0
7d7d544968b1355a74e8764cb1c61854	Bacteria	Bacteroidota	Bacteroidia	Chitinophagales	Saprospiraceae			0	0	0	0	0	0	0	0	0	0	0	0	0	0	0	0	0	0	0	0	0	0	0	0	0	0	0	0	0	0	0	0	0	0	0	0	0	0
7d8dd96ba0c50ac6ea15e58cb96a040a	Bacteria	Bacteroidota	Bacteroidia	Chitinophagales	Saprospiraceae	Phaeodactylibacter	Phaeodactylibacter_xiamenensis	0	0	0	0	0	0	0	0	0	10	0	0	0	0	0	0	0	0	0	0	0	0	0	9	0	0	0	0	0	0	0	0	0	0	0	0	0	0
7dc2873a175cb3215a201d531e15620d	Bacteria	Bacteroidota	Bacteroidia	Chitinophagales	Saprospiraceae			0	0	0	0	0	0	0	0	0	0	0	0	0	0	0	0	0	0	0	0	0	0	0	0	0	0	0	0	0	0	0	0	0	0	0	0	0	0
7e276e52a5468a6d08de64d15576ee0f	Bacteria	Bacteroidota	Bacteroidia	Chitinophagales	Saprospiraceae	Lewinella_B	Lewinella_B_nigricans	0	0	0	0	0	0	0	0	0	0	0	0	0	0	0	0	0	0	0	0	0	0	0	0	0	0	0	0	0	0	0	0	0	0	0	0	0	0
7e2fa7bb9eb27e8304d3d16df4aaa525	Bacteria	Bacteroidota	Bacteroidia	Chitinophagales	Saprospiraceae			0	0	0	0	0	0	0	0	7	16	0	0	0	0	0	0	0	0	0	0	0	0	0	17	0	0	0	0	0	0	0	0	0	0	0	0	0	0
7ef342110fa759ecfb25db7706aafd26	Bacteria	Bacteroidota	Bacteroidia	Chitinophagales	Saprospiraceae	Lewinella_B	Lewinella_B_nigricans	0	0	0	0	0	0	0	0	0	0	0	0	0	0	0	0	0	0	0	0	0	0	0	0	0	0	0	0	0	0	0	0	0	0	0	0	0	0
7f55b92705cdda0601f20af3946c91da	Bacteria	Bacteroidota	Bacteroidia	Chitinophagales	Saprospiraceae			0	0	0	0	0	0	0	0	0	0	0	0	0	0	0	0	0	0	0	0	0	0	0	0	0	0	0	0	0	0	0	0	0	0	0	0	0	0
7fdb18ded7b28c4f50e585cfe5f6e5da	Bacteria	Bacteroidota	Bacteroidia	Chitinophagales	Saprospiraceae			0	0	24	0	8	19	162	109	3	11	12	0	9	11	0	0	0	40	76	0	0	33	5	76	0	0	6	0	0	0	0	0	0	45	0	0	9	0
80099821bfa6445a331ac202c0330666	Bacteria	Bacteroidota	Bacteroidia	Chitinophagales	Saprospiraceae	Lewinella_A		0	9	15	0	22	29	47	32	13	39	26	0	0	9	14	11	7	18	21	14	9	13	0	25	8	32	25	12	0	0	0	0	3	3	0	0	18	0
80d75604603f6c662c1e9ed2ab35d8a0	Bacteria	Bacteroidota	Bacteroidia	Chitinophagales	Saprospiraceae			0	0	0	0	0	0	0	0	0	0	0	0	0	0	0	0	0	0	0	0	0	0	0	0	0	0	0	0	0	0	0	0	0	0	0	0	0	0
812635117b44e8a6c5ce736a5c902e91	Bacteria	Bacteroidota	Bacteroidia	Chitinophagales	Saprospiraceae			0	0	0	0	0	0	0	0	0	0	0	0	0	0	0	0	0	0	0	0	0	0	0	0	0	0	0	0	0	0	0	0	0	0	0	0	0	0
814c039ba6836b63691921430e66900e	Bacteria	Bacteroidota	Bacteroidia	Chitinophagales	Saprospiraceae			0	0	0	0	0	24	29	21	0	42	17	0	0	0	0	0	0	17	37	0	0	0	0	14	0	21	11	0	0	0	0	0	0	6	0	0	24	0
825c9109e1c169fb03b76413e5835ca5	Bacteria	Bacteroidota	Bacteroidia	Chitinophagales	Saprospiraceae	Lewinella_B	Lewinella_B_nigricans	0	0	0	0	0	0	5	0	0	0	0	0	0	0	8	0	0	0	0	0	0	0	0	0	0	0	0	0	0	0	0	0	0	0	0	0	0	0
8270ab7994f91fb5d09a84736b33c428	Bacteria	Bacteroidota	Bacteroidia	Chitinophagales	Saprospiraceae			0	0	0	0	0	0	0	0	0	0	0	0	0	0	0	0	0	0	0	0	0	0	0	25	0	0	0	0	0	0	0	0	0	0	0	0	0	0
82abe7e5cc1e62616781c098b0f272b3	Bacteria	Bacteroidota	Bacteroidia	Chitinophagales	Saprospiraceae	Lewinella_B	Lewinella_B_nigricans	0	0	0	0	25	19	45	36	0	28	22	0	0	0	0	17	19	21	25	0	12	23	15	36	11	31	25	0	0	7	0	0	8	8	0	0	20	0
82b45639110ca3223476ebd1a15cfc2d	Bacteria	Bacteroidota	Bacteroidia	Chitinophagales	Saprospiraceae			0	0	0	0	0	0	0	0	0	0	0	0	0	0	0	0	0	0	0	0	0	0	0	0	0	2	0	0	0	0	0	0	0	0	0	0	0	0
82d634d6f3beffdccbd123e377a2cefe	Bacteria	Bacteroidota	Bacteroidia	Chitinophagales	Saprospiraceae	Aureispira	Aureispira_sp000724545	0	0	0	0	0	0	0	0	0	0	0	0	0	0	0	0	0	0	0	0	0	0	0	0	0	6	0	0	0	0	0	0	0	0	0	0	0	0
8335d1cee56245724737d3f5da7dc2a1	Bacteria	Bacteroidota	Bacteroidia	Chitinophagales	Saprospiraceae	Phaeodactylibacter	Phaeodactylibacter_xiamenensis	0	0	0	0	0	0	0	0	0	0	0	0	0	0	0	0	0	0	0	0	0	0	0	0	0	0	0	0	0	0	0	0	0	0	0	0	0	0
835625123d17c27c2ff11165f3f4e6bc	Bacteria	Bacteroidota	Bacteroidia	Chitinophagales				0	0	0	0	0	0	0	0	0	0	0	0	0	0	0	0	0	0	0	0	0	0	0	0	0	0	0	0	0	0	0	0	0	0	0	0	0	0
8415341568c74e24dba3462458289ee7	Bacteria	Bacteroidota	Bacteroidia	Chitinophagales	Saprospiraceae	Phaeodactylibacter	Phaeodactylibacter_xiamenensis	0	0	0	0	0	0	8	0	0	0	0	0	0	0	0	0	0	0	0	0	0	0	0	0	0	0	0	0	0	0	0	0	0	0	0	0	0	0
851c11eafb3e07a6787c67347e1a2d70	Bacteria	Bacteroidota	Bacteroidia	Chitinophagales	Saprospiraceae	UBA2365	UBA2365_sp002344345	0	0	0	0	0	0	0	0	0	0	0	0	0	0	0	0	0	0	0	0	0	0	0	0	0	0	0	0	0	0	0	0	0	0	0	0	0	0
854e9d61d0e97178e79cfc9bf7af1119	Bacteria	Bacteroidota	Bacteroidia	Chitinophagales	Saprospiraceae	Lewinella_B	Lewinella_B_nigricans	0	0	0	0	0	0	0	0	0	0	0	0	0	0	0	0	0	0	0	0	0	0	0	0	0	0	0	0	0	0	0	0	0	0	0	0	0	0
863cff0afaad4bc916361077c67aae9e	Bacteria	Bacteroidota	Bacteroidia	Chitinophagales				0	0	0	0	0	0	0	0	0	0	0	0	0	0	0	0	0	0	0	0	0	0	0	0	0	0	0	0	0	0	0	0	0	0	0	0	0	0
89dcf7144cc80fae0789ea52a9c1ec16	Bacteria	Bacteroidota	Bacteroidia	Chitinophagales	Saprospiraceae	Lewinella_A		0	0	0	0	0	0	0	0	0	5	0	0	0	0	0	0	0	0	0	0	0	0	0	10	0	0	0	0	0	0	0	0	0	0	0	0	0	0
89f8e50f6077b737c51885073d415691	Bacteria	Bacteroidota	Bacteroidia	Chitinophagales	Saprospiraceae	Lewinella_A		0	0	0	0	0	0	0	0	0	0	0	0	0	0	0	0	0	5	0	0	0	0	0	0	0	0	0	0	0	0	0	0	0	0	0	0	0	0
8b2dc48bfeafdc2f38a1d8a3af277292	Bacteria	Bacteroidota	Bacteroidia	Chitinophagales				0	0	0	0	0	0	0	0	0	0	0	0	0	0	0	0	0	0	0	0	0	0	0	0	0	0	0	0	0	0	0	0	0	0	0	0	0	0
8c53ad7b1f18ed4358176f42e25f20fc	Bacteria	Bacteroidota	Bacteroidia	Chitinophagales	Saprospiraceae	Lewinella_B	Lewinella_B_nigricans	0	0	14	0	0	7	44	37	0	9	8	3	0	4	0	6	0	25	0	0	0	0	0	11	0	8	0	0	0	0	0	0	0	10	0	0	0	0
8c5974812b393490a50d03e98ad09b20	Bacteria	Bacteroidota	Bacteroidia	Chitinophagales	Saprospiraceae	Phaeodactylibacter	Phaeodactylibacter_xiamenensis	0	0	0	0	0	0	0	0	0	0	0	0	0	0	0	0	0	0	0	0	0	0	0	0	0	0	0	0	0	0	0	0	0	0	0	0	0	0
8c656e3103999725992592a526acd99d	Bacteria	Bacteroidota	Bacteroidia	Chitinophagales	Saprospiraceae			0	0	0	0	0	0	14	11	0	0	0	0	0	0	0	0	0	11	6	0	0	0	0	0	0	0	0	0	0	0	0	0	0	0	0	0	0	0
8cc47e18a1d69c1508e4078b164bf6a7	Bacteria	Bacteroidota	Bacteroidia	Chitinophagales	Saprospiraceae	Haliscomenobacter	Haliscomenobacter_hydrossis	0	0	0	0	0	0	14	16	0	12	8	0	0	0	0	0	0	0	9	0	0	0	0	26	0	17	0	0	0	0	6	0	0	0	0	0	0	0
8cee163a39b6445c25537f77ee746b20	Bacteria	Bacteroidota	Bacteroidia	Chitinophagales	Saprospiraceae	Lewinella_A	Lewinella_A_marina	0	0	16	0	0	0	16	0	0	0	18	0	0	0	0	0	0	0	0	0	0	0	0	0	0	0	0	0	0	0	0	0	0	12	8	0	0	0
8d23c2ba61af940f31260683dc9f3bf5	Bacteria	Bacteroidota	Bacteroidia	Chitinophagales	Saprospiraceae			0	0	0	0	0	0	0	10	0	15	0	0	0	0	0	0	0	0	0	10	0	0	0	15	0	0	0	0	0	0	0	0	0	0	0	0	0	0
8d4f480dfecb0a0b7aaf71eb89b648a6	Bacteria	Bacteroidota	Bacteroidia	Chitinophagales	Saprospiraceae			0	0	0	0	0	0	0	0	0	0	0	0	0	0	0	0	0	0	0	0	0	0	0	0	0	0	0	0	0	0	0	0	0	0	0	0	0	0
8e19512cb2060f4478eb0006beba9220	Bacteria	Bacteroidota	Bacteroidia	Chitinophagales	Saprospiraceae			0	0	0	0	0	0	0	0	0	0	0	0	0	0	0	0	0	0	0	0	0	0	0	0	0	0	0	0	0	0	0	0	0	0	0	0	0	0
8f7cdc5a7556e4ee2aae7989f3b10f8e	Bacteria	Bacteroidota	Bacteroidia	Chitinophagales	Saprospiraceae	Haliscomenobacter	Haliscomenobacter_hydrossis	0	0	0	0	0	0	0	0	0	0	0	0	0	0	0	0	0	0	0	0	0	0	0	0	0	0	0	0	0	0	0	0	0	0	0	0	0	0
90790df41ed0574dee354cd372e57406	Bacteria	Bacteroidota	Bacteroidia	Chitinophagales	Saprospiraceae	Lewinella_B	Lewinella_B_nigricans	0	0	0	0	0	0	0	0	0	0	10	0	0	0	0	0	0	0	0	0	0	0	0	0	0	0	0	0	0	0	0	0	0	0	0	0	0	0
90ec1fffdac8888574b7f5e8fd1bb072	Bacteria	Bacteroidota	Bacteroidia	Chitinophagales	Saprospiraceae	Lewinella_B	Lewinella_B_nigricans	0	0	0	8	25	19	40	31	0	34	13	0	0	5	12	10	21	14	20	8	10	11	0	25	16	27	15	8	0	0	0	0	0	0	0	0	26	0
912addb5a001a77ef5cbf82f6b887133	Bacteria	Bacteroidota	Bacteroidia	Chitinophagales	Chitinophagaceae			0	0	2	0	0	0	10	9	0	0	2	0	0	0	0	0	0	3	4	0	0	0	0	0	0	0	0	0	0	0	0	0	0	0	0	0	0	0
91d11f5e162db4ef29db4a0534abee7f	Bacteria	Bacteroidota	Bacteroidia	Chitinophagales	Saprospiraceae	Lewinella_A	Lewinella_A_agarilytica	0	0	3	0	0	0	0	0	0	0	0	0	0	0	0	0	0	0	0	0	0	0	0	0	0	0	0	0	0	0	0	0	0	0	0	0	0	0
9236ea578fbbe43595182b35b8e2fdd0	Bacteria	Bacteroidota	Bacteroidia	Chitinophagales	Saprospiraceae	Lewinella_B	Lewinella_B_nigricans	0	0	0	0	0	0	0	0	0	0	0	0	0	0	0	0	0	0	0	0	0	0	0	0	0	0	0	0	0	0	0	0	0	0	0	0	0	0
9261e9121b996fbc71e1bb42c46de5e3	Bacteria	Bacteroidota	Bacteroidia	Chitinophagales	Saprospiraceae			0	0	0	0	0	0	33	0	0	0	55	0	0	0	0	0	0	0	0	0	0	0	0	32	0	44	12	0	0	0	0	0	0	0	0	0	0	0
94afff558b524568e9b13867e47317f1	Bacteria	Bacteroidota	Bacteroidia	Chitinophagales	Saprospiraceae	Lewinella_B	Lewinella_B_nigricans	0	0	0	0	0	0	0	0	0	0	0	0	0	0	0	0	0	0	0	0	0	0	0	9	0	0	0	0	0	0	0	0	0	0	0	0	0	0
95f8cff471736615f6454404b5ebed41	Bacteria	Bacteroidota	Bacteroidia	Chitinophagales	Saprospiraceae	Lewinella_A	Lewinella_A_marina	0	0	0	0	17	24	26	23	3	30	40	0	0	0	0	0	3	8	8	0	0	10	0	18	6	59	8	3	0	0	0	0	0	4	0	0	13	0
968eda9ab8cdfe8efc57f1deedee9311	Bacteria	Bacteroidota	Bacteroidia	Chitinophagales	Saprospiraceae			0	0	0	0	0	0	0	0	0	0	0	0	0	0	0	0	0	0	0	0	0	0	0	0	0	0	0	0	0	0	0	0	0	0	0	0	0	0
9691608256a99cfb8ad9ddad18f67ab4	Bacteria	Bacteroidota	Bacteroidia	Chitinophagales	Saprospiraceae			0	0	0	0	0	0	0	0	0	0	0	0	0	0	0	0	0	0	0	0	0	0	0	0	0	0	0	0	0	0	0	0	0	0	0	0	0	0
97215cf200aec0bc820cb5d9925e7bdf	Bacteria	Bacteroidota	Bacteroidia	Chitinophagales	Saprospiraceae	Lewinella_A	Lewinella_A_marina	0	0	0	0	0	0	0	0	0	0	0	0	0	0	0	0	0	0	0	0	0	0	0	0	0	0	0	0	0	0	0	0	0	0	0	0	0	0
974196a70e8396595a4e0ae89892a2d7	Bacteria	Bacteroidota	Bacteroidia	Chitinophagales	Saprospiraceae	Phaeodactylibacter	Phaeodactylibacter_xiamenensis	0	0	0	0	0	0	0	6	0	0	0	0	0	0	0	0	0	0	0	0	0	0	0	7	0	0	0	0	0	0	0	0	0	0	0	0	0	0
980ecbcf7c4d9aef34b1ee0785066f4e	Bacteria	Bacteroidota	Bacteroidia	Chitinophagales				0	0	0	0	0	10	0	0	0	0	0	0	0	0	0	5	10	0	0	0	0	10	0	0	0	0	0	0	0	0	0	0	0	0	0	0	0	0
98601bf2e7b2fe4a89caef0abf9a9da5	Bacteria	Bacteroidota	Bacteroidia	Chitinophagales	Saprospiraceae			0	0	0	0	0	0	0	0	0	0	0	0	0	0	0	0	0	0	0	0	0	0	0	0	0	0	0	0	0	0	0	0	0	0	0	0	0	0
98ad89b8f99efa2ed1df7c899cca7775	Bacteria	Bacteroidota	Bacteroidia	Chitinophagales	Saprospiraceae	Lewinella_A		0	0	0	0	0	0	0	0	0	0	0	0	0	0	0	0	0	0	0	0	0	0	0	0	0	0	0	0	0	0	0	0	0	0	0	0	0	0
997c4e04e76094e68dc2a88eb8e69f54	Bacteria	Bacteroidota	Bacteroidia	Chitinophagales	Saprospiraceae	Lewinella_A		0	0	0	0	0	0	0	0	0	0	0	0	0	0	0	0	0	0	0	0	0	0	0	0	0	0	0	0	0	0	0	0	0	0	0	0	0	0
9a4865e85a38a1b99600b7d366a52948	Bacteria	Bacteroidota	Bacteroidia	Chitinophagales	Saprospiraceae	Phaeodactylibacter	Phaeodactylibacter_xiamenensis	0	0	0	0	0	0	23	0	0	0	11	0	0	0	0	0	0	0	0	0	0	0	0	0	0	0	0	0	0	0	0	0	0	0	0	0	0	0
9bb3a3129f7eb583f797a9c4ab7f68d7	Bacteria	Bacteroidota	Bacteroidia	Chitinophagales	Saprospiraceae	Phaeodactylibacter	Phaeodactylibacter_xiamenensis	0	0	0	0	0	0	0	0	0	0	0	0	0	0	0	0	0	0	0	0	0	0	0	0	0	0	0	0	0	0	0	0	0	0	0	0	0	0
9cb8f2fa8751f988711bb033004484a1	Bacteria	Bacteroidota	Bacteroidia	Chitinophagales	Saprospiraceae	Lewinella	Lewinella_cohaerens	0	0	0	0	0	0	9	18	0	0	0	0	0	0	0	0	0	0	0	0	0	10	0	27	0	4	0	0	0	0	0	0	0	0	0	0	0	0
9e1395f50439428cff6e6abbe23eb5e6	Bacteria	Bacteroidota	Bacteroidia	Chitinophagales	Saprospiraceae	Lewinella_A	Lewinella_A_marina	0	0	0	0	0	0	0	0	0	0	0	0	0	0	0	0	0	0	0	0	0	0	0	0	0	0	0	0	0	0	0	0	0	0	0	0	0	0
9e2a4452b7101477997b329c2d7ecc45	Bacteria	Bacteroidota	Bacteroidia	Chitinophagales	Saprospiraceae	Lewinella_B	Lewinella_B_nigricans	0	0	0	0	7	8	7	0	0	10	0	0	0	0	0	0	0	12	0	0	0	0	0	5	0	7	0	0	0	0	0	0	0	0	0	0	0	0
9fc673e8c63ee83b45c51afd181ad524	Bacteria	Bacteroidota	Bacteroidia	Chitinophagales	Saprospiraceae			0	0	0	0	0	0	0	0	0	0	0	0	0	0	0	0	6	0	0	0	0	0	0	0	0	0	0	0	0	0	0	0	0	0	0	0	0	0
9fe66c4c0f78b0e16ef53fbff4a8f282	Bacteria	Bacteroidota	Bacteroidia	Chitinophagales	Saprospiraceae	Lewinella_B	Lewinella_B_nigricans	0	0	0	0	0	0	0	0	0	0	0	0	0	0	0	0	0	0	0	0	0	0	0	0	0	0	0	0	0	0	0	0	0	0	0	0	0	0
9fe6ea444254373c2fb87754a12a8232	Bacteria	Bacteroidota	Bacteroidia	Chitinophagales	Saprospiraceae			0	0	0	0	0	0	6	10	0	0	0	0	0	0	0	0	0	0	0	0	0	0	0	0	0	0	0	0	0	0	0	0	0	0	0	0	0	0
a000fe17aa4c69c05e92565461433429	Bacteria	Bacteroidota	Bacteroidia	Chitinophagales	Saprospiraceae			0	0	0	0	0	0	25	0	0	0	0	0	0	0	0	0	0	0	0	0	0	0	0	0	0	0	0	0	0	0	0	0	0	0	0	0	0	0
a03e47d46051552c66f39b42061fe8c7	Bacteria	Bacteroidota	Bacteroidia	Chitinophagales	Saprospiraceae	Aureispira	Aureispira_sp000724545	0	0	0	0	0	0	0	0	0	0	0	0	0	0	0	0	0	0	0	0	0	0	0	5	0	0	0	0	0	0	0	0	0	0	0	0	0	0
a072bd612f12100745066e706c00d0a4	Bacteria	Bacteroidota	Bacteroidia	Chitinophagales	Chitinophagaceae			0	0	0	0	0	0	0	0	0	0	0	0	0	0	0	0	0	0	0	0	0	0	0	0	0	0	0	0	0	0	0	0	0	0	0	0	0	0
a0b6655426a58d65500489f7480c4d67	Bacteria	Bacteroidota	Bacteroidia	Chitinophagales	Saprospiraceae	Phaeodactylibacter	Phaeodactylibacter_xiamenensis	0	0	0	0	0	0	0	0	0	0	0	0	0	0	0	0	0	0	0	0	0	0	0	0	0	0	0	0	0	0	0	0	0	0	0	0	0	0
a16f8bb869f341e085aa02d81f3bcb54	Bacteria	Bacteroidota	Bacteroidia	Chitinophagales	Saprospiraceae			0	11	32	0	0	9	101	69	0	9	4	0	11	8	0	0	4	41	46	0	0	11	9	26	0	6	0	28	15	0	0	0	0	12	0	0	0	0
a1df6080fb9aa31d8572c91ad240de36	Bacteria	Bacteroidota	Bacteroidia	Chitinophagales				0	0	0	0	0	0	0	0	0	0	0	0	0	0	0	0	0	0	0	0	0	0	0	0	0	0	0	0	0	0	0	0	0	0	0	0	0	0
a2fde72b80049fadeab06a7d275b5e85	Bacteria	Bacteroidota	Bacteroidia	Chitinophagales	Saprospiraceae			0	0	0	0	0	0	0	0	0	0	0	0	0	0	0	0	0	0	0	0	0	0	0	0	0	0	0	0	0	0	0	0	0	0	0	0	0	0
a3d443b02344afcaaabae93d712474d0	Bacteria	Bacteroidota	Bacteroidia	Chitinophagales	Saprospiraceae	Phaeodactylibacter	Phaeodactylibacter_xiamenensis	0	0	0	0	0	0	0	0	0	0	0	0	0	0	0	0	0	0	0	0	0	0	0	0	0	0	0	0	0	0	0	0	0	0	0	0	0	0
a426b94841fd7328abcaaa99bd8f3867	Bacteria	Bacteroidota	Bacteroidia	Chitinophagales	Chitinophagaceae			0	0	0	0	0	0	0	0	0	0	0	0	0	0	0	0	0	0	0	0	0	0	0	0	0	0	0	0	0	0	0	0	0	0	0	0	0	0
a43d35a159c7e0393c390a3dd7e12670	Bacteria	Bacteroidota	Bacteroidia	Chitinophagales	Saprospiraceae	Aureispira	Aureispira_sp000724545	0	0	0	0	0	0	0	0	0	0	0	0	0	0	0	0	0	0	0	0	0	0	0	0	0	0	0	0	0	0	0	0	0	0	0	0	0	0
a51595b753df3ce58a07103756cda312	Bacteria	Bacteroidota	Bacteroidia	Chitinophagales	Saprospiraceae	Phaeodactylibacter	Phaeodactylibacter_xiamenensis	0	0	0	0	8	0	0	0	0	9	5	0	0	0	0	0	0	0	0	0	0	0	0	0	0	0	0	0	0	0	0	0	0	0	0	0	0	0
a565eb3d23f7157e3b62a11da6b51471	Bacteria	Bacteroidota	Bacteroidia	Chitinophagales	Saprospiraceae			0	0	0	0	0	0	0	0	0	0	0	0	0	0	0	0	0	0	0	0	0	0	0	0	0	0	0	0	0	0	0	0	0	0	0	0	0	0
a597a25146a30f7ecd6c0fea088fa087	Bacteria	Bacteroidota	Bacteroidia	Chitinophagales	Saprospiraceae	Lewinella_A	Lewinella_A_agarilytica	0	0	0	0	0	0	0	4	0	0	0	0	0	0	0	0	0	0	0	0	0	0	0	4	0	0	0	0	0	0	0	0	0	0	0	0	0	0
a6068032724bd77e8fcced47a6361faf	Bacteria	Bacteroidota	Bacteroidia	Chitinophagales	Saprospiraceae			0	0	0	0	0	0	0	0	0	0	0	0	0	0	0	0	0	0	0	0	0	0	0	0	0	0	0	0	0	0	0	0	0	0	0	0	0	0
a703db13b99de1464ad98ca1f6c9b4fc	Bacteria	Bacteroidota	Bacteroidia	Chitinophagales	Saprospiraceae	Phaeodactylibacter	Phaeodactylibacter_xiamenensis	0	0	0	0	0	0	0	0	0	0	0	0	0	0	0	0	0	0	0	0	0	0	0	0	0	0	0	0	0	0	0	0	0	0	0	0	0	0
a73dd01b7458654c20f5b37dc84627e9	Bacteria	Bacteroidota	Bacteroidia	Chitinophagales	Saprospiraceae	Lewinella_A		0	0	0	0	0	0	0	0	0	0	0	0	0	0	0	0	0	0	0	0	0	0	0	0	0	0	0	0	0	0	0	0	0	0	0	0	0	0
a77009281709fae46878b0123bc3dab4	Bacteria	Bacteroidota	Bacteroidia	Chitinophagales	Saprospiraceae			0	0	0	0	0	0	0	0	0	0	0	0	0	0	0	0	0	0	0	0	0	0	0	0	0	0	0	0	0	0	0	0	0	0	0	0	0	0
a7d3813704185710e6b98c15ab99297a	Bacteria	Bacteroidota	Bacteroidia	Chitinophagales	Saprospiraceae	Lewinella_B	Lewinella_B_nigricans	0	0	0	0	0	0	0	0	0	0	0	0	0	0	0	0	0	0	0	0	0	0	0	0	0	0	0	0	0	0	0	0	0	0	0	0	0	0
a820ae806dabacf445bace0bedcdbbd9	Bacteria	Bacteroidota	Bacteroidia	Chitinophagales	Saprospiraceae			0	0	0	0	0	0	0	0	0	0	0	0	0	0	0	0	0	0	0	0	0	0	0	0	0	0	0	0	0	0	0	0	0	0	0	0	0	0
a8899911d5ed6fb3bf3212b8c4dcda28	Bacteria	Bacteroidota	Bacteroidia	Chitinophagales				0	0	0	2	6	0	3	0	0	8	6	0	0	0	0	0	0	0	0	0	0	0	0	3	0	12	2	2	0	0	0	0	0	0	0	0	0	0
a8e89ba6833f3997b8d30a15ae0200ba	Bacteria	Bacteroidota	Bacteroidia	Chitinophagales	Saprospiraceae	Lewinella	Lewinella_cohaerens	0	0	0	0	0	0	0	0	0	0	0	0	0	0	0	0	0	0	0	0	0	0	0	0	0	0	0	0	0	0	0	0	0	0	0	0	0	0
a9530011c2a18fbdd09a8e5342379208	Bacteria	Bacteroidota	Bacteroidia	Chitinophagales	Saprospiraceae			0	0	0	0	0	0	20	38	0	0	0	0	0	0	0	0	0	0	15	0	0	23	0	39	0	0	0	0	0	0	0	0	0	0	0	0	0	0
a959616346a8a0632d7756a3d9ebde03	Bacteria	Bacteroidota	Bacteroidia	Chitinophagales	Saprospiraceae	Lewinella_B	Lewinella_B_nigricans	0	0	0	0	3	0	13	8	0	0	0	0	0	0	5	0	0	5	6	0	0	0	0	0	0	0	0	0	0	0	0	0	0	0	0	0	0	0
a9f8a0ac82808af1dd4e073be8a87540	Bacteria	Bacteroidota	Bacteroidia	Chitinophagales	Saprospiraceae	Lewinella_B	Lewinella_B_nigricans	0	9	24	6	34	96	123	94	30	172	165	11	12	16	44	43	57	64	92	40	37	28	0	110	30	158	44	69	18	26	12	18	11	36	5	7	139	0
aa89a910b280b70ad866e57058ed261a	Bacteria	Bacteroidota	Bacteroidia	Chitinophagales	Saprospiraceae			0	0	0	0	0	0	0	0	0	0	3	0	0	0	0	0	0	0	0	0	0	0	0	0	0	0	0	0	0	0	0	0	0	0	0	0	0	0
ab52d04e24a21907cca01bfcd1cbf65b	Bacteria	Bacteroidota	Bacteroidia	Chitinophagales	Saprospiraceae	OLB8	OLB8_sp001567405	0	0	0	0	0	0	0	0	0	0	0	0	0	0	0	0	0	0	0	0	0	0	0	0	0	0	0	0	0	0	0	0	0	0	0	0	0	0
abb636004807a96b5b68debc546a4006	Bacteria	Bacteroidota	Bacteroidia	Chitinophagales	Saprospiraceae	Haliscomenobacter	Haliscomenobacter_hydrossis	0	0	0	0	0	0	0	0	0	0	0	0	0	0	0	0	0	0	0	0	0	0	0	0	0	0	0	0	0	0	0	0	0	0	0	0	0	0
abfad989639d78609d88ab1467ba8385	Bacteria	Bacteroidota	Bacteroidia	Chitinophagales	Saprospiraceae	Phaeodactylibacter	Phaeodactylibacter_xiamenensis	0	0	0	0	0	0	0	0	0	0	0	0	0	0	0	0	0	0	0	0	0	0	0	0	0	0	0	0	0	0	0	0	0	0	0	0	0	0
ac23eaf85fd0cbed6598718c18565c8b	Bacteria	Bacteroidota	Bacteroidia	Chitinophagales	Saprospiraceae	Lewinella_A		0	0	0	0	0	0	0	0	0	0	0	0	0	0	0	0	0	0	0	0	0	0	0	0	0	0	0	0	0	0	0	0	0	0	0	0	0	0
ac444409aa6a68f02de21950e1a2913e	Bacteria	Bacteroidota	Bacteroidia	Chitinophagales				0	0	0	0	0	0	0	0	0	0	0	0	0	0	0	0	0	0	0	0	0	0	0	0	0	0	0	0	0	0	0	0	0	0	0	0	0	0
ad86b2bdaa583a53545897dc8fed5b56	Bacteria	Bacteroidota	Bacteroidia	Chitinophagales	Saprospiraceae	Lewinella_A		0	0	0	0	0	0	0	0	0	0	0	0	0	0	0	0	0	0	0	0	0	0	0	0	0	0	0	0	0	0	0	0	0	0	0	0	0	0
ad8ea8357102db7716cc20dfbe0b9f71	Bacteria	Bacteroidota	Bacteroidia	Chitinophagales	Saprospiraceae			0	4	27	5	21	39	67	68	7	28	0	6	0	0	18	16	0	0	20	0	25	28	0	33	0	0	0	0	16	0	0	0	5	0	0	0	28	0
ae81043b20a58e8aea4a47a6e7e92815	Bacteria	Bacteroidota	Bacteroidia	Chitinophagales	Saprospiraceae			0	0	0	0	0	0	0	0	0	0	0	0	0	0	0	0	0	0	0	0	0	0	0	0	0	0	0	0	0	0	0	0	0	0	0	0	0	0
ae948e77d217973aa87269b91afea3aa	Bacteria	Bacteroidota	Bacteroidia	Chitinophagales	Saprospiraceae			0	0	0	0	0	0	0	0	0	0	0	0	0	0	0	0	0	0	0	0	0	0	0	0	0	0	0	0	0	0	0	0	0	0	0	0	0	0
afa6a1c847adf1bad44bb721cd7c69a7	Bacteria	Bacteroidota	Bacteroidia	Chitinophagales	Saprospiraceae			0	0	0	0	0	0	0	0	0	0	0	0	0	0	0	0	0	0	0	0	0	0	0	0	0	0	0	0	0	0	0	0	0	0	0	0	0	0
afd73bf1c67328bce91e43e523621e8d	Bacteria	Bacteroidota	Bacteroidia	Chitinophagales	Saprospiraceae	Lewinella_B	Lewinella_B_nigricans	0	0	0	0	0	0	0	0	0	0	0	0	0	0	0	0	0	0	0	0	0	0	0	0	0	0	0	0	0	0	0	0	0	0	0	0	0	0
b0379b2f08b533f2ede33e6eb35c1703	Bacteria	Bacteroidota	Bacteroidia	Chitinophagales	Saprospiraceae	OLB8	OLB8_sp001567405	0	0	0	0	0	0	0	0	0	0	0	0	0	0	0	0	0	0	0	0	0	0	0	0	0	0	0	0	0	0	0	0	0	0	0	0	0	0
b150760f6ffb7b7c81c68097b6871260	Bacteria	Bacteroidota	Bacteroidia	Chitinophagales	Saprospiraceae			0	0	0	0	6	4	11	0	0	0	4	0	0	0	3	3	0	7	5	0	0	0	0	0	0	0	5	3	0	0	0	0	0	0	0	0	6	0
b18e3888fa324d8f73c619c4617cc652	Bacteria	Bacteroidota	Bacteroidia	Chitinophagales	Saprospiraceae	Phaeodactylibacter	Phaeodactylibacter_xiamenensis	0	0	0	0	0	0	0	0	0	0	0	0	0	0	0	0	0	0	0	0	0	0	0	0	0	0	0	0	0	0	0	0	0	0	0	0	0	0
b29b461910bcc3b11d6b678684f68e7b	Bacteria	Bacteroidota	Bacteroidia	Chitinophagales	Saprospiraceae	Lewinella_A	Lewinella_A_sp002591745	0	0	0	0	0	0	0	0	0	0	0	0	0	0	0	0	0	0	0	0	0	0	0	0	0	0	0	0	0	0	0	0	0	0	0	0	0	0
b2fc614f11a30b2cc6092df7d11bf08b	Bacteria	Bacteroidota	Bacteroidia	Chitinophagales	Saprospiraceae			0	0	0	0	0	0	0	0	0	0	0	0	0	0	0	0	0	0	0	0	0	0	0	0	0	0	0	0	0	0	0	0	0	0	0	0	0	0
b3a100dda2cb730e98482dd690ed6575	Bacteria	Bacteroidota	Bacteroidia	Chitinophagales	Saprospiraceae			0	0	0	0	0	0	0	0	0	0	0	0	0	0	0	0	0	0	0	0	0	0	0	0	0	0	0	0	0	0	0	0	0	0	0	0	0	0
b437c8812c848d872f6f3abfcb20fff7	Bacteria	Bacteroidota	Bacteroidia	Chitinophagales	Saprospiraceae	Phaeodactylibacter	Phaeodactylibacter_xiamenensis	0	0	0	0	0	0	0	0	0	0	0	0	0	0	0	0	0	0	0	0	0	0	0	0	0	0	0	0	0	0	0	0	0	0	0	0	0	0
b51390b05f1661000813039cffdd1bad	Bacteria	Bacteroidota	Bacteroidia	Chitinophagales	Saprospiraceae	Haliscomenobacter	Haliscomenobacter_hydrossis	0	18	22	0	23	27	82	63	11	28	0	0	0	15	26	20	18	39	49	17	11	23	0	95	9	37	17	41	0	0	11	10	12	24	0	0	24	0
b64b4c309ef6299d703fd6d8ea3925a8	Bacteria	Bacteroidota	Bacteroidia	Chitinophagales	Saprospiraceae			0	0	0	0	0	0	0	0	0	0	0	0	0	0	0	0	0	0	0	0	0	0	0	0	0	0	0	0	0	0	0	0	0	0	0	0	0	0
b81455d9e4b73f4d0db345121f28d173	Bacteria	Bacteroidota	Bacteroidia	Chitinophagales				0	0	0	0	0	0	15	0	0	0	0	0	0	0	0	0	0	0	0	0	0	0	0	0	0	0	0	0	0	0	0	0	0	0	0	0	0	0
b8bf47cddaa99462b908f01756caf273	Bacteria	Bacteroidota	Bacteroidia	Chitinophagales	Saprospiraceae	Phaeodactylibacter	Phaeodactylibacter_xiamenensis	0	0	0	0	0	0	22	0	0	0	0	0	0	0	0	4	0	11	0	0	0	0	0	17	0	12	0	11	0	0	0	0	0	0	0	0	0	0
b8e8af8bed37a287a1b0c7700ee473a6	Bacteria	Bacteroidota	Bacteroidia	Chitinophagales	Saprospiraceae	Lewinella_B	Lewinella_B_nigricans	0	0	0	0	0	0	0	0	0	0	0	0	0	0	0	0	0	0	0	0	0	0	0	0	0	0	0	0	0	0	0	0	0	0	0	0	0	0
b9d73bb2ceb229f494e89ae716725e06	Bacteria	Bacteroidota	Bacteroidia	Chitinophagales	Saprospiraceae	Lewinella_B	Lewinella_B_nigricans	0	0	0	0	0	0	0	0	0	0	0	0	0	0	0	0	0	0	0	0	0	0	0	0	0	0	0	0	0	0	0	0	0	0	0	0	0	0
b9e78ded3601fe13e6b21e5aad5693a9	Bacteria	Bacteroidota	Bacteroidia	Chitinophagales	Saprospiraceae	Lewinella_B	Lewinella_B_nigricans	0	8	18	0	15	28	80	51	6	46	63	0	6	19	19	25	48	49	46	22	35	22	7	82	15	68	27	28	5	0	7	10	9	15	0	0	44	0
ba3f8ab945530f672d7d2d130b3e04b4	Bacteria	Bacteroidota	Bacteroidia	Chitinophagales	Saprospiraceae			0	0	0	0	0	0	0	0	0	0	0	0	0	0	0	0	0	0	0	0	0	0	0	0	0	0	0	0	0	0	0	0	0	0	0	0	0	0
ba64375707c81a4db218b57977066069	Bacteria	Bacteroidota	Bacteroidia	Chitinophagales	Saprospiraceae	Haliscomenobacter	Haliscomenobacter_hydrossis	0	0	0	0	0	0	13	7	0	0	0	0	0	0	0	0	0	0	0	0	0	0	0	0	0	0	0	0	0	0	0	0	0	0	0	0	0	0
badc83605d4d3f900d8e51f4e78ae02c	Bacteria	Bacteroidota	Bacteroidia	Chitinophagales	Saprospiraceae			0	0	0	0	0	0	0	0	0	0	0	0	0	0	0	0	0	0	0	0	0	0	0	0	0	0	0	0	0	0	0	0	0	0	0	0	0	0
bbb430093c95bf773290c41eb3940da7	Bacteria	Bacteroidota	Bacteroidia	Chitinophagales	Saprospiraceae			0	0	0	0	10	14	26	12	0	33	26	0	0	0	0	0	0	0	0	0	0	10	0	37	10	50	0	0	0	0	0	0	0	0	0	0	0	0
bbdc0a4d65dd8aa2d48d880041125518	Bacteria	Bacteroidota	Bacteroidia	Chitinophagales	Saprospiraceae	Haliscomenobacter	Haliscomenobacter_hydrossis	0	0	0	0	0	0	22	17	0	9	24	0	0	0	0	10	0	10	11	0	0	11	0	29	6	22	10	0	0	10	0	0	0	0	0	0	8	0
bc17c73d5eb6651906aa606eda5704e0	Bacteria	Bacteroidota	Bacteroidia	Chitinophagales	Saprospiraceae			5	23	46	15	73	112	157	136	55	221	264	11	9	17	49	40	45	54	67	49	17	26	0	80	45	169	69	22	7	0	0	0	6	12	0	0	53	0
bd18a1b18f1b880f8d7f1cec6b4e9455	Bacteria	Bacteroidota	Bacteroidia	Chitinophagales	Saprospiraceae	Phaeodactylibacter	Phaeodactylibacter_xiamenensis	0	0	0	0	0	0	0	0	0	0	0	0	0	0	0	0	0	0	0	0	0	0	0	0	0	0	0	0	0	0	0	0	0	0	0	0	0	0
be3627228016e9627b8608b8dea06b27	Bacteria	Bacteroidota	Bacteroidia	Chitinophagales	Saprospiraceae			0	0	0	0	0	0	0	0	0	0	0	0	0	0	0	0	0	0	0	0	0	0	0	0	0	0	0	0	0	0	0	0	0	0	0	0	0	0
be4ac77ee3f3f3395f4bb5d40fc688af	Bacteria	Bacteroidota	Bacteroidia	Chitinophagales	Saprospiraceae	Lewinella_B	Lewinella_B_nigricans	0	0	0	0	12	15	8	16	0	10	8	0	0	0	5	12	6	12	0	0	8	0	0	14	0	15	4	0	0	0	0	0	0	0	0	0	15	0
be639a462f34ba2d015e3b0ec43c222b	Bacteria	Bacteroidota	Bacteroidia	Chitinophagales	Saprospiraceae			0	0	0	0	0	0	0	0	0	0	0	0	0	0	0	0	0	0	0	0	0	0	0	0	0	0	0	0	0	0	0	0	0	0	0	0	0	0
c035e577280d33f8b6c08b901fcbe295	Bacteria	Bacteroidota	Bacteroidia	Chitinophagales	Saprospiraceae			0	0	0	0	0	0	0	0	0	0	0	0	0	0	0	0	0	0	0	0	0	0	0	0	0	0	0	0	0	0	0	0	0	0	0	0	0	0
c128aa703f4cf63e3e1a6159e07813ab	Bacteria	Bacteroidota	Bacteroidia	Chitinophagales	Saprospiraceae	Lewinella_B	Lewinella_B_nigricans	0	0	0	0	0	0	0	0	0	0	0	0	0	0	0	0	0	0	0	0	0	0	0	0	0	0	0	0	0	0	0	6	0	0	0	0	0	0
c1a876a8bffe7249d8f03a5ec2641259	Bacteria	Bacteroidota	Bacteroidia	Chitinophagales	Saprospiraceae	Haliscomenobacter	Haliscomenobacter_hydrossis	0	0	0	0	0	0	29	15	0	0	0	0	8	11	0	0	0	21	11	0	0	0	0	0	0	0	0	14	0	0	0	0	0	0	0	0	0	0
c2a30f667531be6d39e38122b5004c72	Bacteria	Bacteroidota	Bacteroidia	Chitinophagales	Saprospiraceae			0	0	0	0	0	13	10	12	0	0	20	0	0	0	0	0	0	0	0	0	0	0	0	0	0	22	16	0	0	0	0	0	0	0	0	0	7	0
c3cf40851a758d28f98da800fefc40b1	Bacteria	Bacteroidota	Bacteroidia	Chitinophagales	Saprospiraceae			0	0	0	0	0	0	0	0	0	0	5	0	0	0	0	0	0	0	0	0	0	0	0	0	0	0	0	0	0	0	0	0	0	0	0	0	0	0
c475f60cf70df63335903a136f36f94a	Bacteria	Bacteroidota	Bacteroidia	Chitinophagales	Saprospiraceae	Haliscomenobacter	Haliscomenobacter_hydrossis	0	0	0	0	0	0	0	0	0	0	0	0	0	0	0	0	0	0	0	0	0	0	0	0	0	0	0	0	0	0	0	0	0	0	0	0	0	0
c499dcd8f900bfbd8723eafac6c6c421	Bacteria	Bacteroidota	Bacteroidia	Chitinophagales	Saprospiraceae			0	0	10	0	0	0	0	0	0	0	0	0	0	0	0	0	0	0	0	0	6	0	0	11	0	0	0	0	0	0	0	0	0	0	0	0	0	0
c661a1474cabb7252195db2d5931793d	Bacteria	Bacteroidota	Bacteroidia	Chitinophagales	Saprospiraceae	Lewinella_A		0	0	0	0	0	0	0	0	0	0	0	0	0	0	0	0	0	0	0	0	0	0	0	0	0	3	0	0	0	0	0	0	0	0	0	0	0	0
c72bdb875ce9532388df79a7fb99b4f6	Bacteria	Bacteroidota	Bacteroidia	Chitinophagales	Saprospiraceae	Lewinella_B	Lewinella_B_nigricans	0	0	0	0	10	0	17	0	0	0	0	0	0	0	0	0	0	0	0	0	0	0	0	0	0	0	0	0	0	0	0	0	0	0	0	0	0	0
c79523f51c3d8995f0a0dead44aca2c3	Bacteria	Bacteroidota	Bacteroidia	Chitinophagales	Saprospiraceae	Phaeodactylibacter	Phaeodactylibacter_xiamenensis	0	0	0	0	0	0	0	0	0	12	13	0	0	0	0	0	0	0	0	0	0	0	0	0	0	0	5	0	0	0	0	0	0	0	0	0	0	0
c7cddffcce75a3f147e0d4d29a2dfe62	Bacteria	Bacteroidota	Bacteroidia	Chitinophagales	Saprospiraceae	Lewinella_A	Lewinella_A_sp002591745	0	0	0	0	8	16	18	17	0	20	0	0	0	0	9	0	0	5	17	0	0	0	0	0	6	0	10	0	0	0	0	0	0	0	0	0	0	0
ca69678ef95257a72c41427f9464ee95	Bacteria	Bacteroidota	Bacteroidia	Chitinophagales	Saprospiraceae			0	0	0	0	0	0	0	0	0	0	0	0	0	0	0	0	0	0	0	0	0	0	0	0	0	0	0	0	0	0	0	0	0	0	0	0	0	0
ca6ddeb9984a4d6ea40f5ed9525dbcde	Bacteria	Bacteroidota	Bacteroidia	Chitinophagales	Saprospiraceae			0	0	0	0	0	0	0	0	0	0	0	0	0	0	0	0	0	0	0	0	0	0	0	0	0	0	0	0	0	0	0	0	0	0	0	0	0	0
cad4b5879ae3800494b33cd008cb436b	Bacteria	Bacteroidota	Bacteroidia	Chitinophagales	Saprospiraceae	Lewinella_A		0	0	0	0	0	0	0	0	0	0	0	0	0	0	0	0	0	0	0	0	0	0	0	0	0	0	0	0	0	0	0	0	0	0	0	0	0	0
cc3cdbaeec8700343043817a5f3189d1	Bacteria	Bacteroidota	Bacteroidia	Chitinophagales	Saprospiraceae	Lewinella_B	Lewinella_B_nigricans	0	0	0	0	0	0	0	0	0	0	0	0	0	0	0	0	0	0	0	0	0	0	0	0	0	0	3	0	0	0	0	0	0	0	0	0	0	0
cc7cf7018b33272e66b14411e6e8d09f	Bacteria	Bacteroidota	Bacteroidia	Chitinophagales	Saprospiraceae	Phaeodactylibacter	Phaeodactylibacter_xiamenensis	0	0	0	0	0	11	20	0	0	14	21	0	0	0	0	0	15	9	0	0	0	0	0	0	10	0	0	0	0	0	0	0	0	0	0	0	0	0
cc7ffb38a908b92ba87246e41380a54e	Bacteria	Bacteroidota	Bacteroidia	Chitinophagales	Saprospiraceae	Phaeodactylibacter	Phaeodactylibacter_xiamenensis	0	0	0	0	0	0	0	0	0	0	0	0	0	0	0	0	0	0	0	0	0	0	0	0	0	0	0	0	0	0	0	0	0	0	0	0	0	0
cd65fa182c4b181308ab9a1c0751652a	Bacteria	Bacteroidota	Bacteroidia	Chitinophagales	Saprospiraceae	Lewinella_A	Lewinella_A_marina	0	0	6	0	9	10	46	39	0	22	19	0	0	0	6	0	0	5	21	3	4	4	0	17	5	16	16	7	0	0	0	0	0	0	0	0	4	0
cd90ba065a08f34a33acad2c1ea34397	Bacteria	Bacteroidota	Bacteroidia	Chitinophagales	Saprospiraceae			0	0	0	0	0	0	0	0	0	0	0	0	0	0	0	0	0	0	0	0	0	0	0	0	0	0	0	0	0	0	0	0	0	0	0	0	0	0
ceec2b0c2676ad4a6608ac4533e25ee5	Bacteria	Bacteroidota	Bacteroidia	Chitinophagales	Saprospiraceae			0	0	13	0	11	0	34	0	7	21	0	0	11	0	29	36	33	29	36	14	0	0	0	0	0	20	16	28	0	7	0	0	0	0	0	0	0	0
cf0a2c7ec1e80fb2f671b5184b7e5189	Bacteria	Bacteroidota	Bacteroidia	Chitinophagales	Saprospiraceae	Phaeodactylibacter	Phaeodactylibacter_xiamenensis	0	0	0	0	0	12	19	12	0	10	36	0	0	0	0	4	0	0	0	0	0	6	0	20	5	13	12	0	0	0	0	0	0	0	0	0	0	0
cff5ee3b87f077c4b45bd10d96516b59	Bacteria	Bacteroidota	Bacteroidia	Chitinophagales	Saprospiraceae			0	0	0	0	0	0	0	0	0	0	0	0	0	0	0	0	0	0	0	0	0	0	0	0	0	0	0	0	0	0	0	0	0	0	0	0	0	0
cfff1ea4f3ae269473e4b6a37e646ade	Bacteria	Bacteroidota	Bacteroidia	Chitinophagales	Saprospiraceae	Lewinella	Lewinella_cohaerens	0	0	0	0	0	0	0	0	0	0	0	0	0	0	0	0	0	0	0	0	0	0	0	0	0	0	0	0	0	0	0	0	0	0	0	0	0	0
d11612e3154257a05a71312ee16a9a96	Bacteria	Bacteroidota	Bacteroidia	Chitinophagales	Saprospiraceae	Lewinella_B	Lewinella_B_nigricans	0	0	0	0	8	8	11	14	0	0	8	0	0	0	0	9	0	0	0	0	0	0	0	16	0	0	0	0	0	0	0	0	0	0	0	0	0	0
d14cd5309103d0f9ee901c0af87953d6	Bacteria	Bacteroidota	Bacteroidia	Chitinophagales	Saprospiraceae			0	0	0	0	0	0	7	8	0	0	0	0	0	0	0	0	0	0	0	0	0	0	0	0	0	0	0	0	0	0	0	0	0	0	0	0	0	0
d180ac133f1675979693ac9f1c3aefa9	Bacteria	Bacteroidota	Bacteroidia	Chitinophagales	Saprospiraceae	Phaeodactylibacter	Phaeodactylibacter_xiamenensis	0	0	0	0	0	0	0	0	0	0	0	0	0	0	0	0	0	0	0	0	0	0	0	0	0	0	0	0	0	0	0	0	0	0	0	0	0	0
d32a0aff331aac1822b659691b0ce978	Bacteria	Bacteroidota	Bacteroidia	Chitinophagales				0	0	0	0	0	0	0	0	0	0	0	0	0	0	10	0	0	0	0	0	0	0	0	0	0	0	0	0	0	0	0	0	0	0	0	0	0	0
d33c8b96bb89d862bb220c09f4d9a0dd	Bacteria	Bacteroidota	Bacteroidia	Chitinophagales	Saprospiraceae	Lewinella_B	Lewinella_B_nigricans	0	0	0	0	0	0	0	0	0	0	0	0	0	0	0	0	0	11	0	0	0	0	0	0	0	0	0	0	0	0	0	0	0	0	0	0	0	0
d3597f029cbc32c77eb50f3f039f8d11	Bacteria	Bacteroidota	Bacteroidia	Chitinophagales	Saprospiraceae	OLB9	OLB9_sp001567255	0	0	0	0	0	0	5	5	0	0	0	0	0	0	0	0	0	0	0	0	0	0	0	0	0	0	0	0	0	0	0	0	0	0	0	0	0	0
d3bab86169e784d732b63374c25ceca1	Bacteria	Bacteroidota	Bacteroidia	Chitinophagales	Saprospiraceae	UBA2365	UBA2365_sp002344345	0	0	0	0	0	0	0	0	0	0	0	0	0	0	0	0	0	0	0	0	0	0	0	0	0	0	0	33	10	0	0	0	0	0	0	0	0	0
d3fc6bc83aaa44fee2e482f6ad3e1fd0	Bacteria	Bacteroidota	Bacteroidia	Chitinophagales	Saprospiraceae			0	0	0	0	0	0	2	3	0	0	0	0	0	0	0	0	0	0	0	0	0	0	0	0	0	0	0	0	0	0	0	0	0	0	0	0	0	0
d57d0e25db1f9b5505045678ab333b32	Bacteria	Bacteroidota	Bacteroidia	Chitinophagales	Saprospiraceae			0	0	0	0	6	11	20	0	7	12	13	0	0	0	14	9	17	5	9	11	0	0	0	15	8	5	0	5	5	7	0	7	0	0	0	0	8	0
d63a434d48b161616f02785dceb03d7c	Bacteria	Bacteroidota	Bacteroidia	Chitinophagales	Saprospiraceae	Phaeodactylibacter	Phaeodactylibacter_xiamenensis	0	0	23	21	47	57	59	42	31	83	109	0	0	10	20	25	42	37	33	19	24	28	0	56	34	135	61	14	0	15	10	18	0	22	0	0	122	0
d66f3d3d168b86d2b2badae060c7b198	Bacteria	Bacteroidota	Bacteroidia	Chitinophagales	Saprospiraceae			0	0	0	0	0	0	0	0	0	0	0	0	0	0	0	0	0	0	0	0	0	0	0	0	0	0	0	0	0	0	0	0	0	0	0	0	0	0
d70c6d6b19613a1846cae9caa6922ac9	Bacteria	Bacteroidota	Bacteroidia	Chitinophagales	Saprospiraceae			0	0	0	0	0	0	0	0	0	0	0	0	0	0	0	0	0	0	0	0	0	0	0	0	0	0	0	0	0	0	0	0	0	0	0	0	0	0
d78d2755cbe30f8832973bfc4e83837f	Bacteria	Bacteroidota	Bacteroidia	Chitinophagales	Saprospiraceae			0	0	0	0	0	0	11	0	0	0	0	0	0	0	0	0	0	0	0	0	0	0	0	0	0	0	0	0	0	0	0	0	0	0	0	0	0	0
d7984cc1af991da67b8bc060aaa35bf1	Bacteria	Bacteroidota	Bacteroidia	Chitinophagales	Saprospiraceae			0	0	0	0	0	0	0	0	0	0	0	0	0	0	0	0	0	0	0	0	0	0	0	0	0	0	0	0	0	0	0	0	0	0	0	0	0	0
d7af04ec48d0bcd9ab67fbb72dea0653	Bacteria	Bacteroidota	Bacteroidia	Chitinophagales	Saprospiraceae	Lewinella_B	Lewinella_B_nigricans	0	0	0	0	0	0	0	0	0	0	0	0	0	0	0	0	0	0	0	0	0	0	0	0	0	0	0	0	0	0	0	0	0	0	0	0	0	0
d861a38ecae8255a416e88d6776b66b6	Bacteria	Bacteroidota	Bacteroidia	Chitinophagales	Saprospiraceae			0	0	0	0	0	0	11	0	0	0	0	0	0	0	0	0	0	0	7	0	0	0	0	0	0	0	0	0	0	0	0	0	0	0	0	0	0	0
d96390b307c5fe6e0f657b32b6a6cee7	Bacteria	Bacteroidota	Bacteroidia	Chitinophagales	Saprospiraceae	Lewinella_A	Lewinella_A_sp002591745	0	0	0	0	0	0	0	0	0	0	0	0	0	0	0	0	0	0	0	0	0	0	0	0	0	0	0	0	0	0	0	0	0	0	0	0	0	0
d9b328c19121c69a2f689e67822b4e51	Bacteria	Bacteroidota	Bacteroidia	Chitinophagales	Saprospiraceae			0	0	0	0	0	0	8	9	0	0	0	0	0	0	0	0	0	0	0	0	0	0	0	0	0	0	0	0	0	0	0	0	0	0	0	0	0	0
da0b3c954c630d8c63c7cffebf55d697	Bacteria	Bacteroidota	Bacteroidia	Chitinophagales	Saprospiraceae			0	0	0	0	0	0	0	0	0	0	0	0	0	0	0	0	0	0	0	0	0	0	0	0	0	0	0	0	0	0	0	0	0	0	0	0	0	0
dabad044bd6d18178f9594553f5ab7b1	Bacteria	Bacteroidota	Bacteroidia	Chitinophagales				0	0	0	0	3	8	15	7	0	0	3	0	0	0	0	0	0	0	5	0	0	0	0	5	0	0	2	2	0	0	0	0	0	0	0	0	0	0
dafe7049dc8f955cee0138210b7c604d	Bacteria	Bacteroidota	Bacteroidia	Chitinophagales	Saprospiraceae	Aureispira	Aureispira_sp000724545	0	0	0	0	0	0	0	2	0	0	0	0	0	0	0	0	0	0	0	0	0	0	0	0	0	0	0	0	0	0	0	0	0	0	0	0	0	0
dc1482ead741a65bab4e3d16ae9dc377	Bacteria	Bacteroidota	Bacteroidia	Chitinophagales				0	0	0	0	0	0	0	0	0	0	0	0	0	0	0	0	0	0	0	0	0	0	0	0	2	0	0	0	0	0	0	0	0	0	0	0	0	0
dc51b87670c4ca9fca8df65b2d048ca6	Bacteria	Bacteroidota	Bacteroidia	Chitinophagales	Saprospiraceae			0	0	0	0	0	0	0	0	0	0	0	0	0	0	0	0	0	0	0	0	0	0	0	0	0	0	0	0	0	0	0	0	0	0	0	0	0	0
dd0988697ecc74783cba3674020b8ff1	Bacteria	Bacteroidota	Bacteroidia	Chitinophagales	Saprospiraceae	Haliscomenobacter	Haliscomenobacter_hydrossis	0	0	0	0	0	0	8	0	0	0	0	0	0	0	0	0	0	0	0	0	0	0	0	0	0	0	0	0	0	0	0	0	0	0	0	0	0	0
dd0ccffe35dbf112f14fe9379ee7f2e9	Bacteria	Bacteroidota	Bacteroidia	Chitinophagales	Saprospiraceae			0	15	10	0	0	9	34	30	0	0	0	0	0	14	0	10	6	0	22	0	0	0	0	0	0	0	0	11	0	0	0	0	0	0	0	0	5	0
dd2189876da7206f6376fbfbfdf28961	Bacteria	Bacteroidota	Bacteroidia	Chitinophagales	Saprospiraceae	Lewinella_B	Lewinella_B_nigricans	0	0	0	0	0	0	0	0	0	0	0	0	0	0	0	0	0	0	0	0	0	0	0	0	0	0	0	0	0	0	0	0	0	0	0	0	0	0
dd903c9d8ca4fd00fb44f9bab7a651cf	Bacteria	Bacteroidota	Bacteroidia	Chitinophagales	Saprospiraceae	Lewinella_B	Lewinella_B_nigricans	0	0	0	0	0	0	12	8	0	0	0	0	0	0	0	0	0	0	5	0	0	0	0	0	0	0	0	0	0	0	0	0	0	5	0	0	0	0
deb82b1bee85a5102f9812550a6b09e5	Bacteria	Bacteroidota	Bacteroidia	Chitinophagales	Saprospiraceae			0	0	0	0	0	6	0	0	0	12	7	0	0	0	0	6	8	0	0	0	9	0	0	0	0	21	9	0	0	0	0	0	0	0	0	0	0	0
dfd2d0097c7a2e505e1df0c9881b9663	Bacteria	Bacteroidota	Bacteroidia	Chitinophagales	Saprospiraceae	Lewinella_A		0	0	0	0	0	0	0	0	0	12	0	0	0	0	0	0	0	0	0	0	0	0	0	0	0	0	0	0	0	0	0	0	0	0	0	0	0	0
e0d4a1bc5c0c636b14375718fcbf4ea5	Bacteria	Bacteroidota	Bacteroidia	Chitinophagales	Chitinophagaceae	Flavisolibacter	Flavisolibacter_ginsengisoli	0	0	0	0	0	0	0	0	0	0	0	0	0	0	0	0	0	0	0	0	0	0	0	0	0	0	0	2	0	0	0	0	0	0	0	0	0	0
e18850db926ec300194eb48218e0bfff	Bacteria	Bacteroidota	Bacteroidia	Chitinophagales	Saprospiraceae	Haliscomenobacter	Haliscomenobacter_hydrossis	0	0	0	0	0	0	0	0	0	0	0	0	0	0	0	0	8	0	0	0	0	0	0	0	0	0	0	0	0	0	0	0	0	0	0	0	0	0
e1e06d8d3282451f2a30f64760440f89	Bacteria	Bacteroidota	Bacteroidia	Chitinophagales	Saprospiraceae	Lewinella_B	Lewinella_B_nigricans	0	0	0	0	0	0	0	0	0	0	0	0	0	0	0	0	0	0	0	0	0	0	0	0	0	0	0	0	0	0	0	0	0	0	0	0	0	0
e355673fce5116ecac43f3f60ffd16a3	Bacteria	Bacteroidota	Bacteroidia	Chitinophagales	Saprospiraceae	UBA3362	UBA3362_sp002360455	0	0	0	0	0	0	12	0	0	0	0	0	0	0	0	0	0	0	0	0	0	0	0	0	0	0	0	0	0	0	0	0	0	0	0	0	0	0
e4b3c9d665db746a22cbddc72357fd30	Bacteria	Bacteroidota	Bacteroidia	Chitinophagales	Saprospiraceae			0	0	0	0	3	0	23	16	0	0	0	0	10	8	0	0	0	17	18	0	6	0	0	0	0	0	0	13	0	0	0	0	0	15	0	0	0	0
e4c89e3cd0d488aa578a7f061a782b96	Bacteria	Bacteroidota	Bacteroidia	Chitinophagales	Saprospiraceae	Phaeodactylibacter	Phaeodactylibacter_xiamenensis	0	0	0	0	0	0	0	0	0	0	0	0	0	0	0	0	0	0	0	0	0	0	0	0	0	0	0	0	0	0	0	0	0	0	0	0	0	0
e546f9ebc5ad4720c0c3309b44f9dd46	Bacteria	Bacteroidota	Bacteroidia	Chitinophagales	Saprospiraceae			0	0	0	0	0	0	0	0	0	0	0	0	0	0	0	0	0	0	0	0	0	0	0	0	0	0	0	0	0	0	0	0	0	0	0	0	0	0
e62cddea51df28407d7cd0ab286efb35	Bacteria	Bacteroidota	Bacteroidia	Chitinophagales	Saprospiraceae	Phaeodactylibacter	Phaeodactylibacter_xiamenensis	0	0	0	0	0	0	0	0	0	9	0	0	0	0	0	0	0	0	0	0	0	0	0	0	0	5	0	0	0	0	0	0	0	0	0	0	0	0
[truncated: 17,574 more rows]

## Sheet: Top orders
Type	Treatment	Order	N	Abundance	sd	se	ci		Order	Type	p-value	p.signif
Surface	Control	Bacteroidales	3	0.626863	0.245121	0.141521	0.608915		Flavobacteriales	Surface	0.001	**
Surface	Control	Chitinophagales	3	7.43659	0.426427	0.246198	1.0593		Flavobacteriales	Deep	9.1e-05	****
Surface	Control	Chromatiales	3	2.23576	0.932146	0.538175	2.31558		Desulfobacterales	Deep	0.00532	**
Surface	Control	Cyanobacteriales	3	2.20951	1.92902	1.11372	4.79194		Cyanobacteriales	Deep	0.09409	ns
Surface	Control	Cytophagales	3	0.959116	0.545477	0.314931	1.35504		Woeseiales	Surface	0.01745	*
Surface	Control	Desulfobacterales	3	3.71729	0.710976	0.410482	1.76616		Desulfobacterales	Surface	0.02512	*
Surface	Control	Desulfobulbales	3	2.8463	0.963123	0.556059	2.39253		Woeseiales	Deep	0.94721	ns
Surface	Control	Flavobacteriales	3	20.8573	5.1336	2.96389	12.7526		Cyanobacteriales	Surface	0.14493	ns
Surface	Control	GCA-001735895	3	4.59096	0.218196	0.125976	0.542029		Desulfobulbales	Deep	1.2e-06	****
Surface	Control	Gp7-AA8	3	1.18491	0.243187	0.140404	0.60411		Desulfobulbales	Surface	0.00073	***
Surface	Control	Microtrichales	3	1.94292	0.27582	0.159244	0.685174		Chitinophagales	Surface	0.00201	**
Surface	Control	Mor1	3	1.11773	0.989376	0.571216	2.45775		Pseudomonadales	Deep	0.00923	**
Surface	Control	Opitutales	3	1.62045	0.859118	0.496012	2.13417		Pseudomonadales	Surface	8.2e-05	****
Surface	Control	Pirellulales	3	2.41288	0.589419	0.340301	1.4642		GCA-001735895	Deep	0.21142	ns
[truncated: 146 more rows]

## Sheet: Top families
Type	Treatment	Family	N	Abundance	sd	se	ci		Family	Type	p-value	p.signif
[truncated: 240 more rows]

[truncated: 1 more sheets: Top genera]
